# Supplementary material for: Blueprinting extendable nanomaterials with standardized protein blocks
Source: Nature. 2024 Mar 13;627(8005):898–904. doi: 10.1038/s41586-024-07188-4 (PMC10972742; doi:10.1038/s41586-024-07188-4)
Supplement: Supplementary file 4 — Design models with ideal backbones as well as experimentally determined structures for comparison. For reference to design names, see Supplementary Fig. 1. [file 41586_2024_7188_MOESM4_ESM.zip › cage_O43_129_design_Acomp.pdb]

ATOM      1  N   CYS A   1      94.003 -28.935  16.469  1.00  0.00           N  
ATOM      2  CA  CYS A   1      92.845 -28.084  16.733  1.00  0.00           C  
ATOM      3  C   CYS A   1      91.957 -27.985  15.516  1.00  0.00           C  
ATOM      4  O   CYS A   1      90.731 -27.998  15.627  1.00  0.00           O  
ATOM      5  CB  CYS A   1      93.284 -26.678  17.147  1.00  0.00           C  
ATOM      6  SG  CYS A   1      94.150 -26.612  18.733  1.00  0.00           S  
ATOM      7 1H   CYS A   1      94.574 -28.984  17.288  1.00  0.00           H  
ATOM      8 2H   CYS A   1      93.693 -29.854  16.223  1.00  0.00           H  
ATOM      9 3H   CYS A   1      94.535 -28.550  15.715  1.00  0.00           H  
ATOM     10  HA  CYS A   1      92.272 -28.523  17.550  1.00  0.00           H  
ATOM     11 1HB  CYS A   1      93.944 -26.265  16.384  1.00  0.00           H  
ATOM     12 2HB  CYS A   1      92.411 -26.030  17.211  1.00  0.00           H  
ATOM     13  HG  CYS A   1      94.347 -25.298  18.729  1.00  0.00           H  
ATOM     14  N   ASP A   2      92.601 -27.886  14.347  1.00  0.00           N  
ATOM     15  CA  ASP A   2      91.898 -27.678  13.087  1.00  0.00           C  
ATOM     16  C   ASP A   2      91.082 -28.907  12.700  1.00  0.00           C  
ATOM     17  O   ASP A   2      89.979 -28.788  12.168  1.00  0.00           O  
ATOM     18  CB  ASP A   2      92.889 -27.345  11.969  1.00  0.00           C  
ATOM     19  CG  ASP A   2      93.515 -25.965  12.124  1.00  0.00           C  
ATOM     20  OD1 ASP A   2      92.992 -25.179  12.876  1.00  0.00           O  
ATOM     21  OD2 ASP A   2      94.510 -25.712  11.487  1.00  0.00           O1-
ATOM     22  H   ASP A   2      93.608 -27.958  14.342  1.00  0.00           H  
ATOM     23  HA  ASP A   2      91.213 -26.838  13.207  1.00  0.00           H  
ATOM     24 1HB  ASP A   2      93.685 -28.090  11.954  1.00  0.00           H  
ATOM     25 2HB  ASP A   2      92.380 -27.391  11.005  1.00  0.00           H  
ATOM     26  N   ALA A   3      91.631 -30.085  12.974  1.00  0.00           N  
ATOM     27  CA  ALA A   3      90.898 -31.333  12.786  1.00  0.00           C  
ATOM     28  C   ALA A   3      89.707 -31.419  13.733  1.00  0.00           C  
ATOM     29  O   ALA A   3      88.653 -31.944  13.373  1.00  0.00           O  
ATOM     30  CB  ALA A   3      91.821 -32.526  12.989  1.00  0.00           C  
ATOM     31  H   ALA A   3      92.579 -30.118  13.319  1.00  0.00           H  
ATOM     32  HA  ALA A   3      90.516 -31.352  11.766  1.00  0.00           H  
ATOM     33 1HB  ALA A   3      91.259 -33.449  12.847  1.00  0.00           H  
ATOM     34 2HB  ALA A   3      92.636 -32.482  12.267  1.00  0.00           H  
ATOM     35 3HB  ALA A   3      92.229 -32.502  13.998  1.00  0.00           H  
ATOM     36  N   ILE A   4      89.881 -30.899  14.943  1.00  0.00           N  
ATOM     37  CA  ILE A   4      88.795 -30.845  15.916  1.00  0.00           C  
ATOM     38  C   ILE A   4      87.723 -29.852  15.487  1.00  0.00           C  
ATOM     39  O   ILE A   4      86.529 -30.104  15.647  1.00  0.00           O  
ATOM     40  CB  ILE A   4      89.324 -30.463  17.311  1.00  0.00           C  
ATOM     41  CG1 ILE A   4      90.226 -31.569  17.862  1.00  0.00           C  
ATOM     42  CG2 ILE A   4      88.168 -30.191  18.261  1.00  0.00           C  
ATOM     43  CD1 ILE A   4      91.023 -31.159  19.079  1.00  0.00           C  
ATOM     44  H   ILE A   4      90.787 -30.532  15.198  1.00  0.00           H  
ATOM     45  HA  ILE A   4      88.339 -31.833  15.979  1.00  0.00           H  
ATOM     46  HB  ILE A   4      89.937 -29.566  17.233  1.00  0.00           H  
ATOM     47 1HG1 ILE A   4      89.620 -32.435  18.128  1.00  0.00           H  
ATOM     48 2HG1 ILE A   4      90.926 -31.887  17.088  1.00  0.00           H  
ATOM     49 1HG2 ILE A   4      88.560 -29.922  19.242  1.00  0.00           H  
ATOM     50 2HG2 ILE A   4      87.565 -29.370  17.875  1.00  0.00           H  
ATOM     51 3HG2 ILE A   4      87.551 -31.085  18.349  1.00  0.00           H  
ATOM     52 1HD1 ILE A   4      91.638 -31.995  19.411  1.00  0.00           H  
ATOM     53 2HD1 ILE A   4      91.665 -30.314  18.825  1.00  0.00           H  
ATOM     54 3HD1 ILE A   4      90.343 -30.869  19.878  1.00  0.00           H  
ATOM     55  N   GLN A   5      88.157 -28.721  14.942  1.00  0.00           N  
ATOM     56  CA  GLN A   5      87.238 -27.753  14.355  1.00  0.00           C  
ATOM     57  C   GLN A   5      86.434 -28.376  13.221  1.00  0.00           C  
ATOM     58  O   GLN A   5      85.241 -28.108  13.073  1.00  0.00           O  
ATOM     59  CB  GLN A   5      88.003 -26.529  13.841  1.00  0.00           C  
ATOM     60  CG  GLN A   5      87.115 -25.424  13.298  1.00  0.00           C  
ATOM     61  CD  GLN A   5      86.221 -24.822  14.366  1.00  0.00           C  
ATOM     62  NE2 GLN A   5      84.924 -24.762  14.086  1.00  0.00           N  
ATOM     63  OE1 GLN A   5      86.691 -24.415  15.432  1.00  0.00           O  
ATOM     64  H   GLN A   5      89.148 -28.527  14.934  1.00  0.00           H  
ATOM     65  HA  GLN A   5      86.538 -27.428  15.125  1.00  0.00           H  
ATOM     66 1HB  GLN A   5      88.605 -26.112  14.648  1.00  0.00           H  
ATOM     67 2HB  GLN A   5      88.685 -26.833  13.048  1.00  0.00           H  
ATOM     68 1HG  GLN A   5      87.745 -24.631  12.894  1.00  0.00           H  
ATOM     69 2HG  GLN A   5      86.481 -25.833  12.512  1.00  0.00           H  
ATOM     70 1HE2 GLN A   5      84.285 -24.376  14.751  1.00  0.00           H  
ATOM     71 2HE2 GLN A   5      84.585 -25.105  13.208  1.00  0.00           H  
ATOM     72  N   ALA A   6      87.092 -29.209  12.422  1.00  0.00           N  
ATOM     73  CA  ALA A   6      86.423 -29.924  11.342  1.00  0.00           C  
ATOM     74  C   ALA A   6      85.388 -30.900  11.884  1.00  0.00           C  
ATOM     75  O   ALA A   6      84.336 -31.105  11.279  1.00  0.00           O  
ATOM     76  CB  ALA A   6      87.441 -30.658  10.482  1.00  0.00           C  
ATOM     77  H   ALA A   6      88.081 -29.351  12.567  1.00  0.00           H  
ATOM     78  HA  ALA A   6      85.901 -29.193  10.724  1.00  0.00           H  
ATOM     79 1HB  ALA A   6      86.927 -31.186   9.679  1.00  0.00           H  
ATOM     80 2HB  ALA A   6      88.140 -29.939  10.052  1.00  0.00           H  
ATOM     81 3HB  ALA A   6      87.987 -31.372  11.095  1.00  0.00           H  
ATOM     82  N   ALA A   7      85.691 -31.501  13.029  1.00  0.00           N  
ATOM     83  CA  ALA A   7      84.737 -32.360  13.723  1.00  0.00           C  
ATOM     84  C   ALA A   7      83.490 -31.586  14.127  1.00  0.00           C  
ATOM     85  O   ALA A   7      82.379 -32.113  14.084  1.00  0.00           O  
ATOM     86  CB  ALA A   7      85.385 -32.992  14.946  1.00  0.00           C  
ATOM     87  H   ALA A   7      86.607 -31.360  13.430  1.00  0.00           H  
ATOM     88  HA  ALA A   7      84.431 -33.150  13.037  1.00  0.00           H  
ATOM     89 1HB  ALA A   7      84.660 -33.630  15.452  1.00  0.00           H  
ATOM     90 2HB  ALA A   7      86.240 -33.592  14.636  1.00  0.00           H  
ATOM     91 3HB  ALA A   7      85.718 -32.210  15.626  1.00  0.00           H  
ATOM     92  N   ALA A   8      83.681 -30.330  14.518  1.00  0.00           N  
ATOM     93  CA  ALA A   8      82.563 -29.439  14.805  1.00  0.00           C  
ATOM     94  C   ALA A   8      81.734 -29.174  13.555  1.00  0.00           C  
ATOM     95  O   ALA A   8      80.509 -29.076  13.620  1.00  0.00           O  
ATOM     96  CB  ALA A   8      83.067 -28.129  15.392  1.00  0.00           C  
ATOM     97  H   ALA A   8      84.624 -29.984  14.618  1.00  0.00           H  
ATOM     98  HA  ALA A   8      81.918 -29.929  15.535  1.00  0.00           H  
ATOM     99 1HB  ALA A   8      82.221 -27.474  15.602  1.00  0.00           H  
ATOM    100 2HB  ALA A   8      83.608 -28.330  16.317  1.00  0.00           H  
ATOM    101 3HB  ALA A   8      83.733 -27.644  14.681  1.00  0.00           H  
ATOM    102  N   ALA A   9      82.410 -29.058  12.416  1.00  0.00           N  
ATOM    103  CA  ALA A   9      81.733 -28.843  11.143  1.00  0.00           C  
ATOM    104  C   ALA A   9      80.933 -30.073  10.730  1.00  0.00           C  
ATOM    105  O   ALA A   9      79.866 -29.958  10.127  1.00  0.00           O  
ATOM    106  CB  ALA A   9      82.741 -28.481  10.062  1.00  0.00           C  
ATOM    107  H   ALA A   9      83.418 -29.120  12.433  1.00  0.00           H  
ATOM    108  HA  ALA A   9      81.034 -28.017  11.266  1.00  0.00           H  
ATOM    109 1HB  ALA A   9      82.220 -28.324   9.117  1.00  0.00           H  
ATOM    110 2HB  ALA A   9      83.264 -27.568  10.344  1.00  0.00           H  
ATOM    111 3HB  ALA A   9      83.460 -29.290   9.949  1.00  0.00           H  
ATOM    112  N   LEU A  10      81.456 -31.250  11.059  1.00  0.00           N  
ATOM    113  CA  LEU A  10      80.708 -32.491  10.897  1.00  0.00           C  
ATOM    114  C   LEU A  10      79.425 -32.474  11.719  1.00  0.00           C  
ATOM    115  O   LEU A  10      78.359 -32.852  11.231  1.00  0.00           O  
ATOM    116  CB  LEU A  10      81.572 -33.689  11.311  1.00  0.00           C  
ATOM    117  CG  LEU A  10      82.586 -34.170  10.267  1.00  0.00           C  
ATOM    118  CD1 LEU A  10      83.596 -35.098  10.928  1.00  0.00           C  
ATOM    119  CD2 LEU A  10      81.854 -34.877   9.136  1.00  0.00           C  
ATOM    120  H   LEU A  10      82.394 -31.287  11.431  1.00  0.00           H  
ATOM    121  HA  LEU A  10      80.441 -32.598   9.847  1.00  0.00           H  
ATOM    122 1HB  LEU A  10      82.125 -33.423  12.212  1.00  0.00           H  
ATOM    123 2HB  LEU A  10      80.916 -34.526  11.548  1.00  0.00           H  
ATOM    124  HG  LEU A  10      83.131 -33.315   9.867  1.00  0.00           H  
ATOM    125 1HD1 LEU A  10      84.317 -35.440  10.186  1.00  0.00           H  
ATOM    126 2HD1 LEU A  10      84.119 -34.561  11.720  1.00  0.00           H  
ATOM    127 3HD1 LEU A  10      83.078 -35.957  11.353  1.00  0.00           H  
ATOM    128 1HD2 LEU A  10      82.575 -35.220   8.393  1.00  0.00           H  
ATOM    129 2HD2 LEU A  10      81.309 -35.734   9.534  1.00  0.00           H  
ATOM    130 3HD2 LEU A  10      81.151 -34.186   8.669  1.00  0.00           H  
ATOM    131  N   GLY A  11      79.535 -32.034  12.967  1.00  0.00           N  
ATOM    132  CA  GLY A  11      78.366 -31.846  13.817  1.00  0.00           C  
ATOM    133  C   GLY A  11      77.366 -30.888  13.176  1.00  0.00           C  
ATOM    134  O   GLY A  11      76.161 -31.139  13.183  1.00  0.00           O  
ATOM    135  H   GLY A  11      80.451 -31.824  13.335  1.00  0.00           H  
ATOM    136 1HA  GLY A  11      77.889 -32.809  13.997  1.00  0.00           H  
ATOM    137 2HA  GLY A  11      78.679 -31.455  14.784  1.00  0.00           H  
ATOM    138  N   GLU A  12      77.877 -29.793  12.626  1.00  0.00           N  
ATOM    139  CA  GLU A  12      77.035 -28.812  11.952  1.00  0.00           C  
ATOM    140  C   GLU A  12      76.403 -29.402  10.696  1.00  0.00           C  
ATOM    141  O   GLU A  12      75.325 -28.981  10.275  1.00  0.00           O  
ATOM    142  CB  GLU A  12      77.850 -27.568  11.590  1.00  0.00           C  
ATOM    143  CG  GLU A  12      78.277 -26.726  12.784  1.00  0.00           C  
ATOM    144  CD  GLU A  12      79.116 -25.542  12.394  1.00  0.00           C  
ATOM    145  OE1 GLU A  12      79.451 -25.429  11.239  1.00  0.00           O  
ATOM    146  OE2 GLU A  12      79.422 -24.748  13.253  1.00  0.00           O1-
ATOM    147  H   GLU A  12      78.873 -29.634  12.677  1.00  0.00           H  
ATOM    148  HA  GLU A  12      76.233 -28.519  12.631  1.00  0.00           H  
ATOM    149 1HB  GLU A  12      78.750 -27.867  11.052  1.00  0.00           H  
ATOM    150 2HB  GLU A  12      77.266 -26.932  10.923  1.00  0.00           H  
ATOM    151 1HG  GLU A  12      77.386 -26.372  13.302  1.00  0.00           H  
ATOM    152 2HG  GLU A  12      78.840 -27.354  13.474  1.00  0.00           H  
ATOM    153  N   ALA A  13      77.078 -30.377  10.101  1.00  0.00           N  
ATOM    154  CA  ALA A  13      76.587 -31.024   8.891  1.00  0.00           C  
ATOM    155  C   ALA A  13      75.500 -32.044   9.213  1.00  0.00           C  
ATOM    156  O   ALA A  13      74.859 -32.587   8.314  1.00  0.00           O  
ATOM    157  CB  ALA A  13      77.734 -31.689   8.145  1.00  0.00           C  
ATOM    158  H   ALA A  13      77.956 -30.680  10.499  1.00  0.00           H  
ATOM    159  HA  ALA A  13      76.148 -30.257   8.252  1.00  0.00           H  
ATOM    160 1HB  ALA A  13      77.352 -32.167   7.242  1.00  0.00           H  
ATOM    161 2HB  ALA A  13      78.475 -30.938   7.871  1.00  0.00           H  
ATOM    162 3HB  ALA A  13      78.196 -32.440   8.784  1.00  0.00           H  
ATOM    163  N   GLY A  14      75.299 -32.297  10.501  1.00  0.00           N  
ATOM    164  CA  GLY A  14      74.285 -33.248  10.944  1.00  0.00           C  
ATOM    165  C   GLY A  14      74.882 -34.634  11.153  1.00  0.00           C  
ATOM    166  O   GLY A  14      74.168 -35.636  11.143  1.00  0.00           O  
ATOM    167  H   GLY A  14      75.861 -31.821  11.191  1.00  0.00           H  
ATOM    168 1HA  GLY A  14      73.837 -32.896  11.873  1.00  0.00           H  
ATOM    169 2HA  GLY A  14      73.488 -33.301  10.205  1.00  0.00           H  
ATOM    170  N   ILE A  15      76.198 -34.682  11.343  1.00  0.00           N  
ATOM    171  CA  ILE A  15      76.887 -35.940  11.602  1.00  0.00           C  
ATOM    172  C   ILE A  15      77.026 -36.192  13.099  1.00  0.00           C  
ATOM    173  O   ILE A  15      77.501 -35.332  13.841  1.00  0.00           O  
ATOM    174  CB  ILE A  15      78.280 -35.949  10.947  1.00  0.00           C  
ATOM    175  CG1 ILE A  15      78.172 -35.616   9.457  1.00  0.00           C  
ATOM    176  CG2 ILE A  15      78.953 -37.298  11.147  1.00  0.00           C  
ATOM    177  CD1 ILE A  15      77.306 -36.579   8.677  1.00  0.00           C  
ATOM    178  H   ILE A  15      76.733 -33.827  11.308  1.00  0.00           H  
ATOM    179  HA  ILE A  15      76.299 -36.751  11.173  1.00  0.00           H  
ATOM    180  HB  ILE A  15      78.899 -35.175  11.400  1.00  0.00           H  
ATOM    181 1HG1 ILE A  15      77.760 -34.614   9.338  1.00  0.00           H  
ATOM    182 2HG1 ILE A  15      79.167 -35.614   9.011  1.00  0.00           H  
ATOM    183 1HG2 ILE A  15      79.936 -37.287  10.677  1.00  0.00           H  
ATOM    184 2HG2 ILE A  15      79.062 -37.497  12.211  1.00  0.00           H  
ATOM    185 3HG2 ILE A  15      78.343 -38.080  10.693  1.00  0.00           H  
ATOM    186 1HD1 ILE A  15      77.279 -36.277   7.630  1.00  0.00           H  
ATOM    187 2HD1 ILE A  15      77.721 -37.585   8.754  1.00  0.00           H  
ATOM    188 3HD1 ILE A  15      76.296 -36.570   9.083  1.00  0.00           H  
ATOM    189  N   SER A  16      76.608 -37.375  13.535  1.00  0.00           N  
ATOM    190  CA  SER A  16      76.594 -37.709  14.954  1.00  0.00           C  
ATOM    191  C   SER A  16      78.009 -37.902  15.487  1.00  0.00           C  
ATOM    192  O   SER A  16      78.937 -38.177  14.727  1.00  0.00           O  
ATOM    193  CB  SER A  16      75.779 -38.967  15.187  1.00  0.00           C  
ATOM    194  OG  SER A  16      76.410 -40.084  14.626  1.00  0.00           O  
ATOM    195  H   SER A  16      76.291 -38.062  12.865  1.00  0.00           H  
ATOM    196  HA  SER A  16      76.132 -36.884  15.499  1.00  0.00           H  
ATOM    197 1HB  SER A  16      75.646 -39.120  16.258  1.00  0.00           H  
ATOM    198 2HB  SER A  16      74.790 -38.845  14.748  1.00  0.00           H  
ATOM    199  HG  SER A  16      76.214 -40.055  13.686  1.00  0.00           H  
ATOM    200  N   SER A  17      78.170 -37.757  16.788  1.00  0.00           N  
ATOM    201  CA  SER A  17      79.477 -37.855  17.428  1.00  0.00           C  
ATOM    202  C   SER A  17      80.077 -39.228  17.223  1.00  0.00           C  
ATOM    203  O   SER A  17      81.290 -39.370  17.068  1.00  0.00           O  
ATOM    204  CB  SER A  17      79.362 -37.563  18.911  1.00  0.00           C  
ATOM    205  OG  SER A  17      78.590 -38.537  19.556  1.00  0.00           O  
ATOM    206  H   SER A  17      77.356 -37.574  17.356  1.00  0.00           H  
ATOM    207  HA  SER A  17      80.140 -37.117  16.974  1.00  0.00           H  
ATOM    208 1HB  SER A  17      80.357 -37.530  19.353  1.00  0.00           H  
ATOM    209 2HB  SER A  17      78.909 -36.582  19.054  1.00  0.00           H  
ATOM    210  HG  SER A  17      78.566 -38.285  20.483  1.00  0.00           H  
ATOM    211  N   ASN A  18      79.226 -40.245  17.221  1.00  0.00           N  
ATOM    212  CA  ASN A  18      79.660 -41.608  16.926  1.00  0.00           C  
ATOM    213  C   ASN A  18      80.255 -41.706  15.528  1.00  0.00           C  
ATOM    214  O   ASN A  18      81.333 -42.270  15.339  1.00  0.00           O  
ATOM    215  CB  ASN A  18      78.507 -42.582  17.084  1.00  0.00           C  
ATOM    216  CG  ASN A  18      78.147 -42.821  18.524  1.00  0.00           C  
ATOM    217  ND2 ASN A  18      76.929 -43.240  18.759  1.00  0.00           N  
ATOM    218  OD1 ASN A  18      78.972 -42.627  19.424  1.00  0.00           O  
ATOM    219  H   ASN A  18      78.253 -40.073  17.429  1.00  0.00           H  
ATOM    220  HA  ASN A  18      80.446 -41.881  17.631  1.00  0.00           H  
ATOM    221 1HB  ASN A  18      77.631 -42.197  16.562  1.00  0.00           H  
ATOM    222 2HB  ASN A  18      78.771 -43.535  16.624  1.00  0.00           H  
ATOM    223 1HD2 ASN A  18      76.634 -43.416  19.698  1.00  0.00           H  
ATOM    224 2HD2 ASN A  18      76.295 -43.385  18.000  1.00  0.00           H  
ATOM    225  N   GLU A  19      79.547 -41.153  14.550  1.00  0.00           N  
ATOM    226  CA  GLU A  19      80.034 -41.124  13.175  1.00  0.00           C  
ATOM    227  C   GLU A  19      81.325 -40.324  13.064  1.00  0.00           C  
ATOM    228  O   GLU A  19      82.250 -40.717  12.354  1.00  0.00           O  
ATOM    229  CB  GLU A  19      78.974 -40.527  12.245  1.00  0.00           C  
ATOM    230  CG  GLU A  19      77.771 -41.427  12.003  1.00  0.00           C  
ATOM    231  CD  GLU A  19      76.662 -40.736  11.261  1.00  0.00           C  
ATOM    232  OE1 GLU A  19      76.108 -39.804  11.793  1.00  0.00           O  
ATOM    233  OE2 GLU A  19      76.369 -41.138  10.160  1.00  0.00           O1-
ATOM    234  H   GLU A  19      78.649 -40.743  14.762  1.00  0.00           H  
ATOM    235  HA  GLU A  19      80.240 -42.146  12.858  1.00  0.00           H  
ATOM    236 1HB  GLU A  19      78.610 -39.588  12.663  1.00  0.00           H  
ATOM    237 2HB  GLU A  19      79.424 -40.302  11.277  1.00  0.00           H  
ATOM    238 1HG  GLU A  19      78.091 -42.297  11.427  1.00  0.00           H  
ATOM    239 2HG  GLU A  19      77.396 -41.780  12.963  1.00  0.00           H  
ATOM    240  N   ILE A  20      81.381 -39.202  13.773  1.00  0.00           N  
ATOM    241  CA  ILE A  20      82.565 -38.351  13.766  1.00  0.00           C  
ATOM    242  C   ILE A  20      83.785 -39.099  14.291  1.00  0.00           C  
ATOM    243  O   ILE A  20      84.874 -39.005  13.725  1.00  0.00           O  
ATOM    244  CB  ILE A  20      82.335 -37.085  14.611  1.00  0.00           C  
ATOM    245  CG1 ILE A  20      81.329 -36.158  13.923  1.00  0.00           C  
ATOM    246  CG2 ILE A  20      83.650 -36.360  14.853  1.00  0.00           C  
ATOM    247  CD1 ILE A  20      80.832 -35.034  14.803  1.00  0.00           C  
ATOM    248  H   ILE A  20      80.583 -38.931  14.329  1.00  0.00           H  
ATOM    249  HA  ILE A  20      82.767 -38.048  12.740  1.00  0.00           H  
ATOM    250  HB  ILE A  20      81.902 -37.362  15.572  1.00  0.00           H  
ATOM    251 1HG1 ILE A  20      81.784 -35.721  13.035  1.00  0.00           H  
ATOM    252 2HG1 ILE A  20      80.466 -36.739  13.594  1.00  0.00           H  
ATOM    253 1HG2 ILE A  20      83.470 -35.468  15.451  1.00  0.00           H  
ATOM    254 2HG2 ILE A  20      84.336 -37.020  15.383  1.00  0.00           H  
ATOM    255 3HG2 ILE A  20      84.089 -36.074  13.897  1.00  0.00           H  
ATOM    256 1HD1 ILE A  20      80.123 -34.422  14.246  1.00  0.00           H  
ATOM    257 2HD1 ILE A  20      80.340 -35.450  15.683  1.00  0.00           H  
ATOM    258 3HD1 ILE A  20      81.675 -34.419  15.116  1.00  0.00           H  
ATOM    259  N   LEU A  21      83.596 -39.842  15.376  1.00  0.00           N  
ATOM    260  CA  LEU A  21      84.671 -40.636  15.956  1.00  0.00           C  
ATOM    261  C   LEU A  21      85.234 -41.629  14.948  1.00  0.00           C  
ATOM    262  O   LEU A  21      86.445 -41.838  14.878  1.00  0.00           O  
ATOM    263  CB  LEU A  21      84.165 -41.387  17.193  1.00  0.00           C  
ATOM    264  CG  LEU A  21      83.923 -40.527  18.441  1.00  0.00           C  
ATOM    265  CD1 LEU A  21      83.183 -41.348  19.488  1.00  0.00           C  
ATOM    266  CD2 LEU A  21      85.256 -40.029  18.980  1.00  0.00           C  
ATOM    267  H   LEU A  21      82.684 -39.857  15.810  1.00  0.00           H  
ATOM    268  HA  LEU A  21      85.473 -39.964  16.258  1.00  0.00           H  
ATOM    269 1HB  LEU A  21      83.225 -41.877  16.943  1.00  0.00           H  
ATOM    270 2HB  LEU A  21      84.892 -42.155  17.457  1.00  0.00           H  
ATOM    271  HG  LEU A  21      83.296 -39.675  18.180  1.00  0.00           H  
ATOM    272 1HD1 LEU A  21      83.011 -40.737  20.375  1.00  0.00           H  
ATOM    273 2HD1 LEU A  21      82.225 -41.676  19.084  1.00  0.00           H  
ATOM    274 3HD1 LEU A  21      83.780 -42.218  19.759  1.00  0.00           H  
ATOM    275 1HD2 LEU A  21      85.085 -39.416  19.865  1.00  0.00           H  
ATOM    276 2HD2 LEU A  21      85.884 -40.880  19.243  1.00  0.00           H  
ATOM    277 3HD2 LEU A  21      85.756 -39.431  18.217  1.00  0.00           H  
ATOM    278  N   GLU A  22      84.345 -42.238  14.168  1.00  0.00           N  
ATOM    279  CA  GLU A  22      84.753 -43.186  13.140  1.00  0.00           C  
ATOM    280  C   GLU A  22      85.457 -42.482  11.986  1.00  0.00           C  
ATOM    281  O   GLU A  22      86.424 -43.000  11.428  1.00  0.00           O  
ATOM    282  CB  GLU A  22      83.540 -43.959  12.618  1.00  0.00           C  
ATOM    283  CG  GLU A  22      83.878 -45.070  11.635  1.00  0.00           C  
ATOM    284  CD  GLU A  22      84.680 -46.179  12.257  1.00  0.00           C  
ATOM    285  OE1 GLU A  22      84.679 -46.283  13.460  1.00  0.00           O  
ATOM    286  OE2 GLU A  22      85.293 -46.923  11.530  1.00  0.00           O1-
ATOM    287  H   GLU A  22      83.363 -42.038  14.291  1.00  0.00           H  
ATOM    288  HA  GLU A  22      85.454 -43.896  13.583  1.00  0.00           H  
ATOM    289 1HB  GLU A  22      83.003 -44.405  13.455  1.00  0.00           H  
ATOM    290 2HB  GLU A  22      82.856 -43.269  12.120  1.00  0.00           H  
ATOM    291 1HG  GLU A  22      82.951 -45.486  11.238  1.00  0.00           H  
ATOM    292 2HG  GLU A  22      84.438 -44.647  10.802  1.00  0.00           H  
ATOM    293  N   LEU A  23      84.966 -41.300  11.633  1.00  0.00           N  
ATOM    294  CA  LEU A  23      85.569 -40.506  10.571  1.00  0.00           C  
ATOM    295  C   LEU A  23      86.959 -40.021  10.969  1.00  0.00           C  
ATOM    296  O   LEU A  23      87.876 -39.993  10.148  1.00  0.00           O  
ATOM    297  CB  LEU A  23      84.676 -39.303  10.238  1.00  0.00           C  
ATOM    298  CG  LEU A  23      83.358 -39.632   9.524  1.00  0.00           C  
ATOM    299  CD1 LEU A  23      82.490 -38.383   9.462  1.00  0.00           C  
ATOM    300  CD2 LEU A  23      83.654 -40.162   8.130  1.00  0.00           C  
ATOM    301  H   LEU A  23      84.153 -40.942  12.114  1.00  0.00           H  
ATOM    302  HA  LEU A  23      85.663 -41.130   9.684  1.00  0.00           H  
ATOM    303 1HB  LEU A  23      84.432 -38.785  11.163  1.00  0.00           H  
ATOM    304 2HB  LEU A  23      85.237 -38.621   9.599  1.00  0.00           H  
ATOM    305  HG  LEU A  23      82.815 -40.387  10.092  1.00  0.00           H  
ATOM    306 1HD1 LEU A  23      81.553 -38.616   8.955  1.00  0.00           H  
ATOM    307 2HD1 LEU A  23      82.278 -38.037  10.474  1.00  0.00           H  
ATOM    308 3HD1 LEU A  23      83.014 -37.602   8.912  1.00  0.00           H  
ATOM    309 1HD2 LEU A  23      82.717 -40.397   7.622  1.00  0.00           H  
ATOM    310 2HD2 LEU A  23      84.196 -39.407   7.559  1.00  0.00           H  
ATOM    311 3HD2 LEU A  23      84.261 -41.064   8.205  1.00  0.00           H  
ATOM    312  N   LEU A  24      87.109 -39.640  12.233  1.00  0.00           N  
ATOM    313  CA  LEU A  24      88.391 -39.171  12.743  1.00  0.00           C  
ATOM    314  C   LEU A  24      89.375 -40.322  12.900  1.00  0.00           C  
ATOM    315  O   LEU A  24      90.574 -40.162  12.673  1.00  0.00           O  
ATOM    316  CB  LEU A  24      88.199 -38.465  14.091  1.00  0.00           C  
ATOM    317  CG  LEU A  24      87.441 -37.132  14.043  1.00  0.00           C  
ATOM    318  CD1 LEU A  24      87.144 -36.665  15.461  1.00  0.00           C  
ATOM    319  CD2 LEU A  24      88.271 -36.104  13.291  1.00  0.00           C  
ATOM    320  H   LEU A  24      86.315 -39.677  12.856  1.00  0.00           H  
ATOM    321  HA  LEU A  24      88.806 -38.458  12.030  1.00  0.00           H  
ATOM    322 1HB  LEU A  24      87.654 -39.132  14.758  1.00  0.00           H  
ATOM    323 2HB  LEU A  24      89.180 -38.274  14.526  1.00  0.00           H  
ATOM    324  HG  LEU A  24      86.488 -37.274  13.533  1.00  0.00           H  
ATOM    325 1HD1 LEU A  24      86.606 -35.718  15.427  1.00  0.00           H  
ATOM    326 2HD1 LEU A  24      86.533 -37.411  15.970  1.00  0.00           H  
ATOM    327 3HD1 LEU A  24      88.080 -36.530  16.003  1.00  0.00           H  
ATOM    328 1HD2 LEU A  24      87.732 -35.157  13.256  1.00  0.00           H  
ATOM    329 2HD2 LEU A  24      89.224 -35.960  13.801  1.00  0.00           H  
ATOM    330 3HD2 LEU A  24      88.454 -36.455  12.275  1.00  0.00           H  
ATOM    331  N   ALA A  25      88.860 -41.483  13.292  1.00  0.00           N  
ATOM    332  CA  ALA A  25      89.666 -42.698  13.351  1.00  0.00           C  
ATOM    333  C   ALA A  25      90.237 -43.046  11.985  1.00  0.00           C  
ATOM    334  O   ALA A  25      91.415 -43.382  11.861  1.00  0.00           O  
ATOM    335  CB  ALA A  25      88.840 -43.856  13.890  1.00  0.00           C  
ATOM    336  H   ALA A  25      87.886 -41.526  13.555  1.00  0.00           H  
ATOM    337  HA  ALA A  25      90.502 -42.516  14.026  1.00  0.00           H  
ATOM    338 1HB  ALA A  25      89.456 -44.755  13.927  1.00  0.00           H  
ATOM    339 2HB  ALA A  25      88.487 -43.617  14.893  1.00  0.00           H  
ATOM    340 3HB  ALA A  25      87.986 -44.028  13.237  1.00  0.00           H  
ATOM    341  N   ALA A  26      89.396 -42.965  10.958  1.00  0.00           N  
ATOM    342  CA  ALA A  26      89.836 -43.198   9.586  1.00  0.00           C  
ATOM    343  C   ALA A  26      90.940 -42.226   9.191  1.00  0.00           C  
ATOM    344  O   ALA A  26      91.933 -42.616   8.577  1.00  0.00           O  
ATOM    345  CB  ALA A  26      88.661 -43.083   8.627  1.00  0.00           C  
ATOM    346  H   ALA A  26      88.427 -42.737  11.132  1.00  0.00           H  
ATOM    347  HA  ALA A  26      90.242 -44.208   9.527  1.00  0.00           H  
ATOM    348 1HB  ALA A  26      89.006 -43.258   7.607  1.00  0.00           H  
ATOM    349 2HB  ALA A  26      87.905 -43.823   8.886  1.00  0.00           H  
ATOM    350 3HB  ALA A  26      88.230 -42.085   8.697  1.00  0.00           H  
ATOM    351  N   ALA A  27      90.761 -40.957   9.546  1.00  0.00           N  
ATOM    352  CA  ALA A  27      91.759 -39.934   9.260  1.00  0.00           C  
ATOM    353  C   ALA A  27      93.108 -40.292   9.869  1.00  0.00           C  
ATOM    354  O   ALA A  27      94.149 -40.137   9.231  1.00  0.00           O  
ATOM    355  CB  ALA A  27      91.291 -38.580   9.772  1.00  0.00           C  
ATOM    356  H   ALA A  27      89.912 -40.695  10.026  1.00  0.00           H  
ATOM    357  HA  ALA A  27      91.886 -39.877   8.179  1.00  0.00           H  
ATOM    358 1HB  ALA A  27      92.046 -37.826   9.551  1.00  0.00           H  
ATOM    359 2HB  ALA A  27      90.354 -38.309   9.285  1.00  0.00           H  
ATOM    360 3HB  ALA A  27      91.136 -38.632  10.849  1.00  0.00           H  
ATOM    361  N   ALA A  28      93.082 -40.773  11.108  1.00  0.00           N  
ATOM    362  CA  ALA A  28      94.294 -41.229  11.778  1.00  0.00           C  
ATOM    363  C   ALA A  28      94.936 -42.390  11.028  1.00  0.00           C  
ATOM    364  O   ALA A  28      96.131 -42.366  10.732  1.00  0.00           O  
ATOM    365  CB  ALA A  28      93.986 -41.630  13.212  1.00  0.00           C  
ATOM    366  H   ALA A  28      92.200 -40.824  11.599  1.00  0.00           H  
ATOM    367  HA  ALA A  28      95.006 -40.403  11.786  1.00  0.00           H  
ATOM    368 1HB  ALA A  28      94.901 -41.968  13.700  1.00  0.00           H  
ATOM    369 2HB  ALA A  28      93.582 -40.774  13.752  1.00  0.00           H  
ATOM    370 3HB  ALA A  28      93.256 -42.437  13.215  1.00  0.00           H  
ATOM    371  N   GLU A  29      94.135 -43.405  10.724  1.00  0.00           N  
ATOM    372  CA  GLU A  29      94.648 -44.633  10.127  1.00  0.00           C  
ATOM    373  C   GLU A  29      95.095 -44.400   8.688  1.00  0.00           C  
ATOM    374  O   GLU A  29      96.056 -45.010   8.221  1.00  0.00           O  
ATOM    375  CB  GLU A  29      93.584 -45.732  10.170  1.00  0.00           C  
ATOM    376  CG  GLU A  29      93.265 -46.245  11.567  1.00  0.00           C  
ATOM    377  CD  GLU A  29      92.193 -47.298  11.573  1.00  0.00           C  
ATOM    378  OE1 GLU A  29      91.627 -47.549  10.537  1.00  0.00           O  
ATOM    379  OE2 GLU A  29      91.940 -47.853  12.617  1.00  0.00           O1-
ATOM    380  H   GLU A  29      93.146 -43.325  10.910  1.00  0.00           H  
ATOM    381  HA  GLU A  29      95.513 -44.962  10.704  1.00  0.00           H  
ATOM    382 1HB  GLU A  29      92.658 -45.360   9.731  1.00  0.00           H  
ATOM    383 2HB  GLU A  29      93.913 -46.580   9.570  1.00  0.00           H  
ATOM    384 1HG  GLU A  29      94.172 -46.662  12.005  1.00  0.00           H  
ATOM    385 2HG  GLU A  29      92.949 -45.406  12.187  1.00  0.00           H  
ATOM    386  N   LEU A  30      94.393 -43.513   7.993  1.00  0.00           N  
ATOM    387  CA  LEU A  30      94.668 -43.253   6.583  1.00  0.00           C  
ATOM    388  C   LEU A  30      95.701 -42.145   6.420  1.00  0.00           C  
ATOM    389  O   LEU A  30      96.239 -41.940   5.332  1.00  0.00           O  
ATOM    390  CB  LEU A  30      93.376 -42.868   5.852  1.00  0.00           C  
ATOM    391  CG  LEU A  30      92.266 -43.927   5.861  1.00  0.00           C  
ATOM    392  CD1 LEU A  30      91.016 -43.358   5.202  1.00  0.00           C  
ATOM    393  CD2 LEU A  30      92.747 -45.173   5.132  1.00  0.00           C  
ATOM    394  H   LEU A  30      93.650 -43.005   8.451  1.00  0.00           H  
ATOM    395  HA  LEU A  30      95.066 -44.163   6.135  1.00  0.00           H  
ATOM    396 1HB  LEU A  30      92.975 -41.964   6.309  1.00  0.00           H  
ATOM    397 2HB  LEU A  30      93.617 -42.649   4.812  1.00  0.00           H  
ATOM    398  HG  LEU A  30      92.014 -44.182   6.890  1.00  0.00           H  
ATOM    399 1HD1 LEU A  30      90.227 -44.110   5.209  1.00  0.00           H  
ATOM    400 2HD1 LEU A  30      90.682 -42.479   5.754  1.00  0.00           H  
ATOM    401 3HD1 LEU A  30      91.241 -43.077   4.175  1.00  0.00           H  
ATOM    402 1HD2 LEU A  30      91.958 -45.926   5.140  1.00  0.00           H  
ATOM    403 2HD2 LEU A  30      92.998 -44.919   4.103  1.00  0.00           H  
ATOM    404 3HD2 LEU A  30      93.631 -45.568   5.634  1.00  0.00           H  
ATOM    405  N   GLY A  31      95.974 -41.432   7.506  1.00  0.00           N  
ATOM    406  CA  GLY A  31      97.007 -40.401   7.508  1.00  0.00           C  
ATOM    407  C   GLY A  31      96.512 -39.128   6.834  1.00  0.00           C  
ATOM    408  O   GLY A  31      97.252 -38.477   6.096  1.00  0.00           O  
ATOM    409  H   GLY A  31      95.455 -41.609   8.355  1.00  0.00           H  
ATOM    410 1HA  GLY A  31      97.302 -40.184   8.536  1.00  0.00           H  
ATOM    411 2HA  GLY A  31      97.891 -40.772   6.991  1.00  0.00           H  
ATOM    412  N   LEU A  32      95.259 -38.775   7.095  1.00  0.00           N  
ATOM    413  CA  LEU A  32      94.652 -37.595   6.487  1.00  0.00           C  
ATOM    414  C   LEU A  32      94.879 -36.356   7.342  1.00  0.00           C  
ATOM    415  O   LEU A  32      94.898 -36.433   8.571  1.00  0.00           O  
ATOM    416  CB  LEU A  32      93.147 -37.815   6.287  1.00  0.00           C  
ATOM    417  CG  LEU A  32      92.759 -39.044   5.456  1.00  0.00           C  
ATOM    418  CD1 LEU A  32      91.243 -39.178   5.423  1.00  0.00           C  
ATOM    419  CD2 LEU A  32      93.327 -38.907   4.051  1.00  0.00           C  
ATOM    420  H   LEU A  32      94.711 -39.339   7.731  1.00  0.00           H  
ATOM    421  HA  LEU A  32      95.115 -37.430   5.515  1.00  0.00           H  
ATOM    422 1HB  LEU A  32      92.678 -37.915   7.264  1.00  0.00           H  
ATOM    423 2HB  LEU A  32      92.730 -36.937   5.795  1.00  0.00           H  
ATOM    424  HG  LEU A  32      93.163 -39.943   5.924  1.00  0.00           H  
ATOM    425 1HD1 LEU A  32      90.967 -40.052   4.832  1.00  0.00           H  
ATOM    426 2HD1 LEU A  32      90.866 -39.294   6.439  1.00  0.00           H  
ATOM    427 3HD1 LEU A  32      90.809 -38.285   4.974  1.00  0.00           H  
ATOM    428 1HD2 LEU A  32      93.052 -39.781   3.460  1.00  0.00           H  
ATOM    429 2HD2 LEU A  32      92.923 -38.010   3.581  1.00  0.00           H  
ATOM    430 3HD2 LEU A  32      94.413 -38.831   4.103  1.00  0.00           H  
ATOM    431  N   ASP A  33      95.051 -35.216   6.685  1.00  0.00           N  
ATOM    432  CA  ASP A  33      95.268 -33.954   7.382  1.00  0.00           C  
ATOM    433  C   ASP A  33      93.950 -33.246   7.667  1.00  0.00           C  
ATOM    434  O   ASP A  33      92.894 -33.665   7.192  1.00  0.00           O  
ATOM    435  CB  ASP A  33      96.179 -33.037   6.562  1.00  0.00           C  
ATOM    436  CG  ASP A  33      95.514 -32.523   5.293  1.00  0.00           C  
ATOM    437  OD1 ASP A  33      94.338 -32.746   5.129  1.00  0.00           O  
ATOM    438  OD2 ASP A  33      96.188 -31.911   4.499  1.00  0.00           O1-
ATOM    439  H   ASP A  33      95.031 -35.223   5.675  1.00  0.00           H  
ATOM    440  HA  ASP A  33      95.753 -34.165   8.336  1.00  0.00           H  
ATOM    441 1HB  ASP A  33      96.478 -32.183   7.170  1.00  0.00           H  
ATOM    442 2HB  ASP A  33      97.086 -33.576   6.288  1.00  0.00           H  
ATOM    443  N   PRO A  34      94.016 -32.171   8.442  1.00  0.00           N  
ATOM    444  CA  PRO A  34      92.815 -31.482   8.904  1.00  0.00           C  
ATOM    445  C   PRO A  34      91.951 -31.038   7.730  1.00  0.00           C  
ATOM    446  O   PRO A  34      90.723 -31.046   7.812  1.00  0.00           O  
ATOM    447  CB  PRO A  34      93.379 -30.285   9.675  1.00  0.00           C  
ATOM    448  CG  PRO A  34      94.660 -30.788  10.246  1.00  0.00           C  
ATOM    449  CD  PRO A  34      95.259 -31.622   9.145  1.00  0.00           C  
ATOM    450  HA  PRO A  34      92.249 -32.150   9.571  1.00  0.00           H  
ATOM    451 1HB  PRO A  34      93.520 -29.432   8.995  1.00  0.00           H  
ATOM    452 2HB  PRO A  34      92.664 -29.964  10.447  1.00  0.00           H  
ATOM    453 1HG  PRO A  34      95.304 -29.945  10.536  1.00  0.00           H  
ATOM    454 2HG  PRO A  34      94.467 -31.369  11.160  1.00  0.00           H  
ATOM    455 1HD  PRO A  34      95.858 -30.980   8.482  1.00  0.00           H  
ATOM    456 2HD  PRO A  34      95.881 -32.417   9.583  1.00  0.00           H  
ATOM    457  N   ASP A  35      92.602 -30.650   6.637  1.00  0.00           N  
ATOM    458  CA  ASP A  35      91.898 -30.123   5.473  1.00  0.00           C  
ATOM    459  C   ASP A  35      91.082 -31.209   4.784  1.00  0.00           C  
ATOM    460  O   ASP A  35      89.978 -30.956   4.302  1.00  0.00           O  
ATOM    461  CB  ASP A  35      92.888 -29.513   4.477  1.00  0.00           C  
ATOM    462  CG  ASP A  35      93.496 -28.208   4.971  1.00  0.00           C  
ATOM    463  OD1 ASP A  35      92.963 -27.639   5.894  1.00  0.00           O  
ATOM    464  OD2 ASP A  35      94.489 -27.793   4.422  1.00  0.00           O1-
ATOM    465  H   ASP A  35      93.609 -30.723   6.612  1.00  0.00           H  
ATOM    466  HA  ASP A  35      91.214 -29.343   5.807  1.00  0.00           H  
ATOM    467 1HB  ASP A  35      93.693 -30.223   4.283  1.00  0.00           H  
ATOM    468 2HB  ASP A  35      92.382 -29.326   3.530  1.00  0.00           H  
ATOM    469  N   ALA A  36      91.632 -32.418   4.742  1.00  0.00           N  
ATOM    470  CA  ALA A  36      90.901 -33.575   4.239  1.00  0.00           C  
ATOM    471  C   ALA A  36      89.709 -33.904   5.129  1.00  0.00           C  
ATOM    472  O   ALA A  36      88.655 -34.315   4.645  1.00  0.00           O  
ATOM    473  CB  ALA A  36      91.826 -34.779   4.127  1.00  0.00           C  
ATOM    474  H   ALA A  36      92.581 -32.538   5.067  1.00  0.00           H  
ATOM    475  HA  ALA A  36      90.520 -33.330   3.247  1.00  0.00           H  
ATOM    476 1HB  ALA A  36      91.265 -35.634   3.750  1.00  0.00           H  
ATOM    477 2HB  ALA A  36      92.641 -34.549   3.442  1.00  0.00           H  
ATOM    478 3HB  ALA A  36      92.233 -35.016   5.109  1.00  0.00           H  
ATOM    479  N   ILE A  37      89.882 -33.718   6.434  1.00  0.00           N  
ATOM    480  CA  ILE A  37      88.797 -33.917   7.387  1.00  0.00           C  
ATOM    481  C   ILE A  37      87.725 -32.844   7.231  1.00  0.00           C  
ATOM    482  O   ILE A  37      86.531 -33.129   7.324  1.00  0.00           O  
ATOM    483  CB  ILE A  37      89.327 -33.909   8.832  1.00  0.00           C  
ATOM    484  CG1 ILE A  37      90.322 -35.053   9.043  1.00  0.00           C  
ATOM    485  CG2 ILE A  37      88.177 -34.011   9.822  1.00  0.00           C  
ATOM    486  CD1 ILE A  37      91.104 -34.953  10.333  1.00  0.00           C  
ATOM    487  H   ILE A  37      90.789 -33.433   6.774  1.00  0.00           H  
ATOM    488  HA  ILE A  37      88.340 -34.886   7.193  1.00  0.00           H  
ATOM    489  HB  ILE A  37      89.870 -32.982   9.015  1.00  0.00           H  
ATOM    490 1HG1 ILE A  37      89.789 -36.003   9.039  1.00  0.00           H  
ATOM    491 2HG1 ILE A  37      91.032 -35.074   8.216  1.00  0.00           H  
ATOM    492 1HG2 ILE A  37      88.569 -34.004  10.838  1.00  0.00           H  
ATOM    493 2HG2 ILE A  37      87.505 -33.164   9.687  1.00  0.00           H  
ATOM    494 3HG2 ILE A  37      87.630 -34.939   9.650  1.00  0.00           H  
ATOM    495 1HD1 ILE A  37      91.788 -35.798  10.410  1.00  0.00           H  
ATOM    496 2HD1 ILE A  37      91.674 -34.023  10.342  1.00  0.00           H  
ATOM    497 3HD1 ILE A  37      90.416 -34.965  11.177  1.00  0.00           H  
ATOM    498  N   GLN A  38      88.157 -31.611   6.995  1.00  0.00           N  
ATOM    499  CA  GLN A  38      87.238 -30.526   6.677  1.00  0.00           C  
ATOM    500  C   GLN A  38      86.434 -30.832   5.422  1.00  0.00           C  
ATOM    501  O   GLN A  38      85.242 -30.533   5.349  1.00  0.00           O  
ATOM    502  CB  GLN A  38      88.003 -29.211   6.498  1.00  0.00           C  
ATOM    503  CG  GLN A  38      87.113 -27.997   6.287  1.00  0.00           C  
ATOM    504  CD  GLN A  38      86.240 -27.704   7.493  1.00  0.00           C  
ATOM    505  NE2 GLN A  38      84.940 -27.568   7.261  1.00  0.00           N  
ATOM    506  OE1 GLN A  38      86.730 -27.599   8.621  1.00  0.00           O  
ATOM    507  H   GLN A  38      89.148 -31.421   7.037  1.00  0.00           H  
ATOM    508  HA  GLN A  38      86.538 -30.412   7.505  1.00  0.00           H  
ATOM    509 1HB  GLN A  38      88.620 -29.027   7.377  1.00  0.00           H  
ATOM    510 2HB  GLN A  38      88.670 -29.293   5.641  1.00  0.00           H  
ATOM    511 1HG  GLN A  38      87.743 -27.127   6.100  1.00  0.00           H  
ATOM    512 2HG  GLN A  38      86.464 -28.180   5.431  1.00  0.00           H  
ATOM    513 1HE2 GLN A  38      84.314 -27.373   8.017  1.00  0.00           H  
ATOM    514 2HE2 GLN A  38      84.585 -27.661   6.330  1.00  0.00           H  
ATOM    515  N   ALA A  39      87.091 -31.431   4.435  1.00  0.00           N  
ATOM    516  CA  ALA A  39      86.423 -31.842   3.207  1.00  0.00           C  
ATOM    517  C   ALA A  39      85.388 -32.924   3.478  1.00  0.00           C  
ATOM    518  O   ALA A  39      84.336 -32.966   2.840  1.00  0.00           O  
ATOM    519  CB  ALA A  39      87.442 -32.327   2.187  1.00  0.00           C  
ATOM    520  H   ALA A  39      88.080 -31.606   4.539  1.00  0.00           H  
ATOM    521  HA  ALA A  39      85.901 -30.976   2.800  1.00  0.00           H  
ATOM    522 1HB  ALA A  39      86.928 -32.630   1.275  1.00  0.00           H  
ATOM    523 2HB  ALA A  39      88.141 -31.523   1.960  1.00  0.00           H  
ATOM    524 3HB  ALA A  39      87.988 -33.177   2.595  1.00  0.00           H  
ATOM    525  N   ALA A  40      85.693 -33.802   4.429  1.00  0.00           N  
ATOM    526  CA  ALA A  40      84.739 -34.811   4.876  1.00  0.00           C  
ATOM    527  C   ALA A  40      83.491 -34.166   5.467  1.00  0.00           C  
ATOM    528  O   ALA A  40      82.380 -34.665   5.290  1.00  0.00           O  
ATOM    529  CB  ALA A  40      85.387 -35.739   5.892  1.00  0.00           C  
ATOM    530  H   ALA A  40      86.609 -33.770   4.854  1.00  0.00           H  
ATOM    531  HA  ALA A  40      84.434 -35.395   4.008  1.00  0.00           H  
ATOM    532 1HB  ALA A  40      84.662 -36.487   6.215  1.00  0.00           H  
ATOM    533 2HB  ALA A  40      86.243 -36.236   5.437  1.00  0.00           H  
ATOM    534 3HB  ALA A  40      85.719 -35.161   6.753  1.00  0.00           H  
ATOM    535  N   ALA A  41      83.681 -33.054   6.169  1.00  0.00           N  
ATOM    536  CA  ALA A  41      82.564 -32.268   6.678  1.00  0.00           C  
ATOM    537  C   ALA A  41      81.734 -31.693   5.539  1.00  0.00           C  
ATOM    538  O   ALA A  41      80.508 -31.620   5.627  1.00  0.00           O  
ATOM    539  CB  ALA A  41      83.069 -31.152   7.581  1.00  0.00           C  
ATOM    540  H   ALA A  41      84.625 -32.746   6.354  1.00  0.00           H  
ATOM    541  HA  ALA A  41      81.921 -32.929   7.259  1.00  0.00           H  
ATOM    542 1HB  ALA A  41      82.223 -30.573   7.953  1.00  0.00           H  
ATOM    543 2HB  ALA A  41      83.611 -31.583   8.423  1.00  0.00           H  
ATOM    544 3HB  ALA A  41      83.734 -30.500   7.017  1.00  0.00           H  
ATOM    545  N   GLN A  42      82.410 -31.283   4.469  1.00  0.00           N  
ATOM    546  CA  GLN A  42      81.733 -30.746   3.293  1.00  0.00           C  
ATOM    547  C   GLN A  42      80.933 -31.827   2.577  1.00  0.00           C  
ATOM    548  O   GLN A  42      79.866 -31.560   2.025  1.00  0.00           O  
ATOM    549  CB  GLN A  42      82.746 -30.121   2.330  1.00  0.00           C  
ATOM    550  CG  GLN A  42      83.416 -28.866   2.860  1.00  0.00           C  
ATOM    551  CD  GLN A  42      84.471 -28.329   1.912  1.00  0.00           C  
ATOM    552  NE2 GLN A  42      84.710 -27.024   1.972  1.00  0.00           N  
ATOM    553  OE1 GLN A  42      85.066 -29.079   1.133  1.00  0.00           O  
ATOM    554  H   GLN A  42      83.418 -31.347   4.471  1.00  0.00           H  
ATOM    555  HA  GLN A  42      81.037 -29.973   3.618  1.00  0.00           H  
ATOM    556 1HB  GLN A  42      83.525 -30.848   2.100  1.00  0.00           H  
ATOM    557 2HB  GLN A  42      82.248 -29.867   1.394  1.00  0.00           H  
ATOM    558 1HG  GLN A  42      82.659 -28.095   3.002  1.00  0.00           H  
ATOM    559 2HG  GLN A  42      83.897 -29.097   3.811  1.00  0.00           H  
ATOM    560 1HE2 GLN A  42      85.396 -26.611   1.371  1.00  0.00           H  
ATOM    561 2HE2 GLN A  42      84.205 -26.451   2.619  1.00  0.00           H  
ATOM    562  N   LEU A  43      81.456 -33.050   2.590  1.00  0.00           N  
ATOM    563  CA  LEU A  43      80.708 -34.207   2.112  1.00  0.00           C  
ATOM    564  C   LEU A  43      79.427 -34.403   2.910  1.00  0.00           C  
ATOM    565  O   LEU A  43      78.361 -34.641   2.341  1.00  0.00           O  
ATOM    566  CB  LEU A  43      81.571 -35.471   2.203  1.00  0.00           C  
ATOM    567  CG  LEU A  43      82.587 -35.665   1.069  1.00  0.00           C  
ATOM    568  CD1 LEU A  43      83.597 -36.733   1.469  1.00  0.00           C  
ATOM    569  CD2 LEU A  43      81.856 -36.055  -0.207  1.00  0.00           C  
ATOM    570  H   LEU A  43      82.394 -33.182   2.941  1.00  0.00           H  
ATOM    571  HA  LEU A  43      80.441 -34.038   1.069  1.00  0.00           H  
ATOM    572 1HB  LEU A  43      82.123 -35.449   3.141  1.00  0.00           H  
ATOM    573 2HB  LEU A  43      80.914 -36.341   2.211  1.00  0.00           H  
ATOM    574  HG  LEU A  43      83.132 -34.736   0.906  1.00  0.00           H  
ATOM    575 1HD1 LEU A  43      84.319 -36.870   0.664  1.00  0.00           H  
ATOM    576 2HD1 LEU A  43      84.118 -36.420   2.374  1.00  0.00           H  
ATOM    577 3HD1 LEU A  43      83.078 -37.672   1.655  1.00  0.00           H  
ATOM    578 1HD2 LEU A  43      82.578 -36.192  -1.012  1.00  0.00           H  
ATOM    579 2HD2 LEU A  43      81.312 -36.985  -0.045  1.00  0.00           H  
ATOM    580 3HD2 LEU A  43      81.154 -35.266  -0.479  1.00  0.00           H  
ATOM    581  N   GLY A  44      79.535 -34.301   4.229  1.00  0.00           N  
ATOM    582  CA  GLY A  44      78.366 -34.338   5.100  1.00  0.00           C  
ATOM    583  C   GLY A  44      77.368 -33.249   4.729  1.00  0.00           C  
ATOM    584  O   GLY A  44      76.163 -33.493   4.671  1.00  0.00           O  
ATOM    585  H   GLY A  44      80.451 -34.193   4.641  1.00  0.00           H  
ATOM    586 1HA  GLY A  44      77.889 -35.315   5.026  1.00  0.00           H  
ATOM    587 2HA  GLY A  44      78.679 -34.212   6.135  1.00  0.00           H  
ATOM    588  N   GLU A  45      77.877 -32.047   4.480  1.00  0.00           N  
ATOM    589  CA  GLU A  45      77.033 -30.927   4.082  1.00  0.00           C  
ATOM    590  C   GLU A  45      76.403 -31.169   2.719  1.00  0.00           C  
ATOM    591  O   GLU A  45      75.327 -30.651   2.421  1.00  0.00           O  
ATOM    592  CB  GLU A  45      77.845 -29.630   4.056  1.00  0.00           C  
ATOM    593  CG  GLU A  45      78.273 -29.128   5.428  1.00  0.00           C  
ATOM    594  CD  GLU A  45      79.106 -27.879   5.359  1.00  0.00           C  
ATOM    595  OE1 GLU A  45      79.444 -27.471   4.275  1.00  0.00           O  
ATOM    596  OE2 GLU A  45      79.405 -27.331   6.395  1.00  0.00           O1-
ATOM    597  H   GLU A  45      78.873 -31.905   4.570  1.00  0.00           H  
ATOM    598  HA  GLU A  45      76.230 -30.822   4.812  1.00  0.00           H  
ATOM    599 1HB  GLU A  45      78.744 -29.775   3.458  1.00  0.00           H  
ATOM    600 2HB  GLU A  45      77.258 -28.844   3.580  1.00  0.00           H  
ATOM    601 1HG  GLU A  45      77.383 -28.926   6.023  1.00  0.00           H  
ATOM    602 2HG  GLU A  45      78.841 -29.912   5.928  1.00  0.00           H  
ATOM    603  N   ALA A  46      77.080 -31.960   1.891  1.00  0.00           N  
ATOM    604  CA  ALA A  46      76.587 -32.269   0.555  1.00  0.00           C  
ATOM    605  C   ALA A  46      75.500 -33.338   0.602  1.00  0.00           C  
ATOM    606  O   ALA A  46      74.858 -33.628  -0.409  1.00  0.00           O  
ATOM    607  CB  ALA A  46      77.732 -32.719  -0.341  1.00  0.00           C  
ATOM    608  H   ALA A  46      77.957 -32.356   2.196  1.00  0.00           H  
ATOM    609  HA  ALA A  46      76.147 -31.364   0.138  1.00  0.00           H  
ATOM    610 1HB  ALA A  46      77.349 -32.946  -1.336  1.00  0.00           H  
ATOM    611 2HB  ALA A  46      78.473 -31.923  -0.411  1.00  0.00           H  
ATOM    612 3HB  ALA A  46      78.195 -33.610   0.081  1.00  0.00           H  
ATOM    613  N   GLY A  47      75.299 -33.918   1.780  1.00  0.00           N  
ATOM    614  CA  GLY A  47      74.285 -34.950   1.962  1.00  0.00           C  
ATOM    615  C   GLY A  47      74.884 -36.343   1.805  1.00  0.00           C  
ATOM    616  O   GLY A  47      74.170 -37.309   1.537  1.00  0.00           O  
ATOM    617  H   GLY A  47      75.861 -33.635   2.569  1.00  0.00           H  
ATOM    618 1HA  GLY A  47      73.839 -34.852   2.950  1.00  0.00           H  
ATOM    619 2HA  GLY A  47      73.488 -34.808   1.234  1.00  0.00           H  
ATOM    620  N   ILE A  48      76.198 -36.439   1.976  1.00  0.00           N  
ATOM    621  CA  ILE A  48      76.887 -37.721   1.901  1.00  0.00           C  
ATOM    622  C   ILE A  48      77.028 -38.351   3.281  1.00  0.00           C  
ATOM    623  O   ILE A  48      77.505 -37.713   4.219  1.00  0.00           O  
ATOM    624  CB  ILE A  48      78.280 -37.561   1.265  1.00  0.00           C  
ATOM    625  CG1 ILE A  48      78.178 -36.792  -0.055  1.00  0.00           C  
ATOM    626  CG2 ILE A  48      78.923 -38.921   1.044  1.00  0.00           C  
ATOM    627  CD1 ILE A  48      77.188 -37.384  -1.031  1.00  0.00           C  
ATOM    628  H   ILE A  48      76.733 -35.602   2.161  1.00  0.00           H  
ATOM    629  HA  ILE A  48      76.299 -38.394   1.278  1.00  0.00           H  
ATOM    630  HB  ILE A  48      78.915 -36.972   1.925  1.00  0.00           H  
ATOM    631 1HG1 ILE A  48      77.886 -35.762   0.146  1.00  0.00           H  
ATOM    632 2HG1 ILE A  48      79.156 -36.765  -0.537  1.00  0.00           H  
ATOM    633 1HG2 ILE A  48      79.907 -38.789   0.593  1.00  0.00           H  
ATOM    634 2HG2 ILE A  48      79.028 -39.433   1.999  1.00  0.00           H  
ATOM    635 3HG2 ILE A  48      78.297 -39.517   0.380  1.00  0.00           H  
ATOM    636 1HD1 ILE A  48      77.173 -36.784  -1.943  1.00  0.00           H  
ATOM    637 2HD1 ILE A  48      77.482 -38.406  -1.275  1.00  0.00           H  
ATOM    638 3HD1 ILE A  48      76.195 -37.388  -0.584  1.00  0.00           H  
ATOM    639  N   SER A  49      76.609 -39.608   3.396  1.00  0.00           N  
ATOM    640  CA  SER A  49      76.597 -40.296   4.680  1.00  0.00           C  
ATOM    641  C   SER A  49      78.009 -40.622   5.147  1.00  0.00           C  
ATOM    642  O   SER A  49      78.937 -40.696   4.342  1.00  0.00           O  
ATOM    643  CB  SER A  49      75.781 -41.571   4.582  1.00  0.00           C  
ATOM    644  OG  SER A  49      76.495 -42.572   3.910  1.00  0.00           O  
ATOM    645  H   SER A  49      76.291 -40.099   2.573  1.00  0.00           H  
ATOM    646  HA  SER A  49      76.136 -39.641   5.420  1.00  0.00           H  
ATOM    647 1HB  SER A  49      75.521 -41.915   5.583  1.00  0.00           H  
ATOM    648 2HB  SER A  49      74.851 -41.367   4.053  1.00  0.00           H  
ATOM    649  HG  SER A  49      75.912 -43.335   3.876  1.00  0.00           H  
ATOM    650  N   SER A  50      78.167 -40.816   6.451  1.00  0.00           N  
ATOM    651  CA  SER A  50      79.479 -41.068   7.036  1.00  0.00           C  
ATOM    652  C   SER A  50      80.083 -42.358   6.491  1.00  0.00           C  
ATOM    653  O   SER A  50      81.298 -42.463   6.326  1.00  0.00           O  
ATOM    654  CB  SER A  50      79.372 -41.147   8.546  1.00  0.00           C  
ATOM    655  OG  SER A  50      78.625 -42.265   8.939  1.00  0.00           O  
ATOM    656  H   SER A  50      77.357 -40.787   7.055  1.00  0.00           H  
ATOM    657  HA  SER A  50      80.140 -40.242   6.772  1.00  0.00           H  
ATOM    658 1HB  SER A  50      80.371 -41.202   8.979  1.00  0.00           H  
ATOM    659 2HB  SER A  50      78.902 -40.240   8.925  1.00  0.00           H  
ATOM    660  HG  SER A  50      77.869 -41.922   9.422  1.00  0.00           H  
ATOM    661  N   GLU A  51      79.227 -43.334   6.214  1.00  0.00           N  
ATOM    662  CA  GLU A  51      79.660 -44.573   5.575  1.00  0.00           C  
ATOM    663  C   GLU A  51      80.256 -44.304   4.200  1.00  0.00           C  
ATOM    664  O   GLU A  51      81.335 -44.799   3.874  1.00  0.00           O  
ATOM    665  CB  GLU A  51      78.487 -45.548   5.451  1.00  0.00           C  
ATOM    666  CG  GLU A  51      78.040 -46.165   6.769  1.00  0.00           C  
ATOM    667  CD  GLU A  51      76.860 -47.083   6.615  1.00  0.00           C  
ATOM    668  OE1 GLU A  51      76.100 -46.893   5.697  1.00  0.00           O  
ATOM    669  OE2 GLU A  51      76.720 -47.977   7.417  1.00  0.00           O1-
ATOM    670  H   GLU A  51      78.252 -43.218   6.450  1.00  0.00           H  
ATOM    671  HA  GLU A  51      80.431 -45.030   6.196  1.00  0.00           H  
ATOM    672 1HB  GLU A  51      77.631 -45.033   5.016  1.00  0.00           H  
ATOM    673 2HB  GLU A  51      78.759 -46.360   4.777  1.00  0.00           H  
ATOM    674 1HG  GLU A  51      78.871 -46.727   7.196  1.00  0.00           H  
ATOM    675 2HG  GLU A  51      77.784 -45.366   7.464  1.00  0.00           H  
ATOM    676  N   GLU A  52      79.547 -43.518   3.397  1.00  0.00           N  
ATOM    677  CA  GLU A  52      80.034 -43.134   2.078  1.00  0.00           C  
ATOM    678  C   GLU A  52      81.326 -42.334   2.177  1.00  0.00           C  
ATOM    679  O   GLU A  52      82.251 -42.530   1.389  1.00  0.00           O  
ATOM    680  CB  GLU A  52      78.974 -42.316   1.335  1.00  0.00           C  
ATOM    681  CG  GLU A  52      77.672 -43.061   1.078  1.00  0.00           C  
ATOM    682  CD  GLU A  52      77.871 -44.341   0.314  1.00  0.00           C  
ATOM    683  OE1 GLU A  52      77.610 -45.385   0.863  1.00  0.00           O  
ATOM    684  OE2 GLU A  52      78.286 -44.275  -0.819  1.00  0.00           O1-
ATOM    685  H   GLU A  52      78.648 -43.179   3.707  1.00  0.00           H  
ATOM    686  HA  GLU A  52      80.239 -44.040   1.507  1.00  0.00           H  
ATOM    687 1HB  GLU A  52      78.739 -41.420   1.908  1.00  0.00           H  
ATOM    688 2HB  GLU A  52      79.371 -41.994   0.373  1.00  0.00           H  
ATOM    689 1HG  GLU A  52      77.202 -43.291   2.033  1.00  0.00           H  
ATOM    690 2HG  GLU A  52      76.999 -42.412   0.519  1.00  0.00           H  
ATOM    691  N   ILE A  53      81.383 -41.432   3.154  1.00  0.00           N  
ATOM    692  CA  ILE A  53      82.567 -40.609   3.368  1.00  0.00           C  
ATOM    693  C   ILE A  53      83.786 -41.469   3.679  1.00  0.00           C  
ATOM    694  O   ILE A  53      84.874 -41.233   3.155  1.00  0.00           O  
ATOM    695  CB  ILE A  53      82.339 -39.606   4.513  1.00  0.00           C  
ATOM    696  CG1 ILE A  53      81.313 -38.548   4.099  1.00  0.00           C  
ATOM    697  CG2 ILE A  53      83.651 -38.952   4.916  1.00  0.00           C  
ATOM    698  CD1 ILE A  53      80.826 -37.689   5.244  1.00  0.00           C  
ATOM    699  H   ILE A  53      80.585 -41.314   3.762  1.00  0.00           H  
ATOM    700  HA  ILE A  53      82.769 -40.050   2.456  1.00  0.00           H  
ATOM    701  HB  ILE A  53      81.924 -40.127   5.376  1.00  0.00           H  
ATOM    702 1HG1 ILE A  53      81.748 -37.895   3.344  1.00  0.00           H  
ATOM    703 2HG1 ILE A  53      80.448 -39.036   3.650  1.00  0.00           H  
ATOM    704 1HG2 ILE A  53      83.471 -38.245   5.727  1.00  0.00           H  
ATOM    705 2HG2 ILE A  53      84.351 -39.716   5.250  1.00  0.00           H  
ATOM    706 3HG2 ILE A  53      84.072 -38.423   4.060  1.00  0.00           H  
ATOM    707 1HD1 ILE A  53      80.102 -36.964   4.873  1.00  0.00           H  
ATOM    708 2HD1 ILE A  53      80.354 -38.320   5.998  1.00  0.00           H  
ATOM    709 3HD1 ILE A  53      81.670 -37.163   5.689  1.00  0.00           H  
ATOM    710  N   LYS A  54      83.596 -42.465   4.535  1.00  0.00           N  
ATOM    711  CA  LYS A  54      84.674 -43.384   4.890  1.00  0.00           C  
ATOM    712  C   LYS A  54      85.234 -44.080   3.659  1.00  0.00           C  
ATOM    713  O   LYS A  54      86.445 -44.262   3.534  1.00  0.00           O  
ATOM    714  CB  LYS A  54      84.184 -44.422   5.901  1.00  0.00           C  
ATOM    715  CG  LYS A  54      85.256 -45.395   6.373  1.00  0.00           C  
ATOM    716  CD  LYS A  54      84.738 -46.289   7.490  1.00  0.00           C  
ATOM    717  CE  LYS A  54      85.788 -47.302   7.922  1.00  0.00           C  
ATOM    718  NZ  LYS A  54      85.319 -48.140   9.058  1.00  0.00           N1+
ATOM    719  H   LYS A  54      82.684 -42.593   4.951  1.00  0.00           H  
ATOM    720  HA  LYS A  54      85.482 -42.809   5.345  1.00  0.00           H  
ATOM    721 1HB  LYS A  54      83.783 -43.915   6.779  1.00  0.00           H  
ATOM    722 2HB  LYS A  54      83.374 -45.004   5.461  1.00  0.00           H  
ATOM    723 1HG  LYS A  54      85.574 -46.020   5.538  1.00  0.00           H  
ATOM    724 2HG  LYS A  54      86.119 -44.838   6.736  1.00  0.00           H  
ATOM    725 1HD  LYS A  54      84.462 -45.674   8.349  1.00  0.00           H  
ATOM    726 2HD  LYS A  54      83.851 -46.822   7.149  1.00  0.00           H  
ATOM    727 1HE  LYS A  54      86.032 -47.952   7.083  1.00  0.00           H  
ATOM    728 2HE  LYS A  54      86.695 -46.779   8.224  1.00  0.00           H  
ATOM    729 1HZ  LYS A  54      86.043 -48.797   9.315  1.00  0.00           H  
ATOM    730 2HZ  LYS A  54      85.106 -47.548   9.850  1.00  0.00           H  
ATOM    731 3HZ  LYS A  54      84.488 -48.645   8.785  1.00  0.00           H  
ATOM    732  N   GLU A  55      84.346 -44.467   2.749  1.00  0.00           N  
ATOM    733  CA  GLU A  55      84.753 -45.118   1.509  1.00  0.00           C  
ATOM    734  C   GLU A  55      85.458 -44.140   0.579  1.00  0.00           C  
ATOM    735  O   GLU A  55      86.427 -44.496  -0.092  1.00  0.00           O  
ATOM    736  CB  GLU A  55      83.539 -45.725   0.801  1.00  0.00           C  
ATOM    737  CG  GLU A  55      82.953 -46.946   1.494  1.00  0.00           C  
ATOM    738  CD  GLU A  55      83.887 -48.124   1.491  1.00  0.00           C  
ATOM    739  OE1 GLU A  55      84.491 -48.378   0.476  1.00  0.00           O  
ATOM    740  OE2 GLU A  55      83.997 -48.772   2.506  1.00  0.00           O1-
ATOM    741  H   GLU A  55      83.364 -44.305   2.920  1.00  0.00           H  
ATOM    742  HA  GLU A  55      85.452 -45.919   1.753  1.00  0.00           H  
ATOM    743 1HB  GLU A  55      82.752 -44.974   0.722  1.00  0.00           H  
ATOM    744 2HB  GLU A  55      83.817 -46.015  -0.211  1.00  0.00           H  
ATOM    745 1HG  GLU A  55      82.716 -46.687   2.526  1.00  0.00           H  
ATOM    746 2HG  GLU A  55      82.025 -47.223   0.996  1.00  0.00           H  
ATOM    747  N   LEU A  56      84.967 -42.907   0.544  1.00  0.00           N  
ATOM    748  CA  LEU A  56      85.572 -41.863  -0.275  1.00  0.00           C  
ATOM    749  C   LEU A  56      86.961 -41.499   0.230  1.00  0.00           C  
ATOM    750  O   LEU A  56      87.877 -41.262  -0.558  1.00  0.00           O  
ATOM    751  CB  LEU A  56      84.681 -40.614  -0.285  1.00  0.00           C  
ATOM    752  CG  LEU A  56      83.365 -40.742  -1.062  1.00  0.00           C  
ATOM    753  CD1 LEU A  56      82.486 -39.532  -0.776  1.00  0.00           C  
ATOM    754  CD2 LEU A  56      83.663 -40.862  -2.549  1.00  0.00           C  
ATOM    755  H   LEU A  56      84.153 -42.687   1.099  1.00  0.00           H  
ATOM    756  HA  LEU A  56      85.665 -42.234  -1.296  1.00  0.00           H  
ATOM    757 1HB  LEU A  56      84.435 -40.355   0.743  1.00  0.00           H  
ATOM    758 2HB  LEU A  56      85.245 -39.789  -0.720  1.00  0.00           H  
ATOM    759  HG  LEU A  56      82.829 -41.630  -0.727  1.00  0.00           H  
ATOM    760 1HD1 LEU A  56      81.551 -39.622  -1.328  1.00  0.00           H  
ATOM    761 2HD1 LEU A  56      82.273 -39.481   0.292  1.00  0.00           H  
ATOM    762 3HD1 LEU A  56      83.004 -38.625  -1.087  1.00  0.00           H  
ATOM    763 1HD2 LEU A  56      82.727 -40.953  -3.101  1.00  0.00           H  
ATOM    764 2HD2 LEU A  56      84.198 -39.974  -2.886  1.00  0.00           H  
ATOM    765 3HD2 LEU A  56      84.277 -41.745  -2.727  1.00  0.00           H  
ATOM    766  N   LEU A  57      87.109 -41.455   1.551  1.00  0.00           N  
ATOM    767  CA  LEU A  57      88.391 -41.137   2.167  1.00  0.00           C  
ATOM    768  C   LEU A  57      89.375 -42.289   2.023  1.00  0.00           C  
ATOM    769  O   LEU A  57      90.575 -42.076   1.849  1.00  0.00           O  
ATOM    770  CB  LEU A  57      88.197 -40.804   3.652  1.00  0.00           C  
ATOM    771  CG  LEU A  57      87.380 -39.541   3.949  1.00  0.00           C  
ATOM    772  CD1 LEU A  57      87.173 -39.411   5.452  1.00  0.00           C  
ATOM    773  CD2 LEU A  57      88.104 -38.324   3.391  1.00  0.00           C  
ATOM    774  H   LEU A  57      86.313 -41.648   2.143  1.00  0.00           H  
ATOM    775  HA  LEU A  57      88.809 -40.264   1.664  1.00  0.00           H  
ATOM    776 1HB  LEU A  57      87.697 -41.643   4.133  1.00  0.00           H  
ATOM    777 2HB  LEU A  57      89.178 -40.681   4.111  1.00  0.00           H  
ATOM    778  HG  LEU A  57      86.398 -39.624   3.483  1.00  0.00           H  
ATOM    779 1HD1 LEU A  57      86.593 -38.514   5.664  1.00  0.00           H  
ATOM    780 2HD1 LEU A  57      86.637 -40.285   5.823  1.00  0.00           H  
ATOM    781 3HD1 LEU A  57      88.141 -39.342   5.948  1.00  0.00           H  
ATOM    782 1HD2 LEU A  57      87.523 -37.426   3.602  1.00  0.00           H  
ATOM    783 2HD2 LEU A  57      89.086 -38.239   3.857  1.00  0.00           H  
ATOM    784 3HD2 LEU A  57      88.222 -38.435   2.312  1.00  0.00           H  
ATOM    785  N   ARG A  58      88.860 -43.512   2.097  1.00  0.00           N  
ATOM    786  CA  ARG A  58      89.666 -44.701   1.843  1.00  0.00           C  
ATOM    787  C   ARG A  58      90.239 -44.682   0.429  1.00  0.00           C  
ATOM    788  O   ARG A  58      91.417 -44.973   0.224  1.00  0.00           O  
ATOM    789  CB  ARG A  58      88.837 -45.961   2.036  1.00  0.00           C  
ATOM    790  CG  ARG A  58      89.598 -47.263   1.839  1.00  0.00           C  
ATOM    791  CD  ARG A  58      88.791 -48.439   2.254  1.00  0.00           C  
ATOM    792  NE  ARG A  58      89.502 -49.689   2.039  1.00  0.00           N  
ATOM    793  CZ  ARG A  58      89.128 -50.879   2.545  1.00  0.00           C  
ATOM    794  NH1 ARG A  58      88.051 -50.965   3.294  1.00  0.00           N1+
ATOM    795  NH2 ARG A  58      89.844 -51.960   2.291  1.00  0.00           N  
ATOM    796  H   ARG A  58      87.885 -43.621   2.337  1.00  0.00           H  
ATOM    797  HA  ARG A  58      90.493 -44.716   2.553  1.00  0.00           H  
ATOM    798 1HB  ARG A  58      88.420 -45.972   3.043  1.00  0.00           H  
ATOM    799 2HB  ARG A  58      88.001 -45.958   1.337  1.00  0.00           H  
ATOM    800 1HG  ARG A  58      89.856 -47.378   0.786  1.00  0.00           H  
ATOM    801 2HG  ARG A  58      90.510 -47.245   2.436  1.00  0.00           H  
ATOM    802 1HD  ARG A  58      88.553 -48.361   3.314  1.00  0.00           H  
ATOM    803 2HD  ARG A  58      87.868 -48.468   1.676  1.00  0.00           H  
ATOM    804  HE  ARG A  58      90.336 -49.662   1.467  1.00  0.00           H  
ATOM    805 1HH1 ARG A  58      87.503 -50.139   3.489  1.00  0.00           H  
ATOM    806 2HH1 ARG A  58      87.770 -51.857   3.674  1.00  0.00           H  
ATOM    807 1HH2 ARG A  58      90.672 -51.894   1.715  1.00  0.00           H  
ATOM    808 2HH2 ARG A  58      89.564 -52.852   2.670  1.00  0.00           H  
ATOM    809  N   ALA A  59      89.398 -44.340  -0.540  1.00  0.00           N  
ATOM    810  CA  ALA A  59      89.836 -44.210  -1.924  1.00  0.00           C  
ATOM    811  C   ALA A  59      90.941 -43.166  -2.056  1.00  0.00           C  
ATOM    812  O   ALA A  59      91.932 -43.384  -2.753  1.00  0.00           O  
ATOM    813  CB  ALA A  59      88.659 -43.851  -2.819  1.00  0.00           C  
ATOM    814  H   ALA A  59      88.430 -44.166  -0.312  1.00  0.00           H  
ATOM    815  HA  ALA A  59      90.242 -45.169  -2.243  1.00  0.00           H  
ATOM    816 1HB  ALA A  59      89.002 -43.757  -3.850  1.00  0.00           H  
ATOM    817 2HB  ALA A  59      87.903 -44.634  -2.758  1.00  0.00           H  
ATOM    818 3HB  ALA A  59      88.229 -42.905  -2.493  1.00  0.00           H  
ATOM    819  N   ALA A  60      90.763 -42.034  -1.383  1.00  0.00           N  
ATOM    820  CA  ALA A  60      91.760 -40.970  -1.396  1.00  0.00           C  
ATOM    821  C   ALA A  60      93.109 -41.475  -0.901  1.00  0.00           C  
ATOM    822  O   ALA A  60      94.150 -41.160  -1.477  1.00  0.00           O  
ATOM    823  CB  ALA A  60      91.292 -39.795  -0.551  1.00  0.00           C  
ATOM    824  H   ALA A  60      89.915 -41.908  -0.850  1.00  0.00           H  
ATOM    825  HA  ALA A  60      91.886 -40.636  -2.426  1.00  0.00           H  
ATOM    826 1HB  ALA A  60      92.047 -39.009  -0.570  1.00  0.00           H  
ATOM    827 2HB  ALA A  60      90.355 -39.408  -0.953  1.00  0.00           H  
ATOM    828 3HB  ALA A  60      91.137 -40.124   0.476  1.00  0.00           H  
ATOM    829  N   HIS A  61      93.083 -42.260   0.171  1.00  0.00           N  
ATOM    830  CA  HIS A  61      94.295 -42.874   0.702  1.00  0.00           C  
ATOM    831  C   HIS A  61      94.937 -43.799  -0.324  1.00  0.00           C  
ATOM    832  O   HIS A  61      96.131 -43.697  -0.606  1.00  0.00           O  
ATOM    833  CB  HIS A  61      93.990 -43.657   1.983  1.00  0.00           C  
ATOM    834  CG  HIS A  61      95.188 -44.330   2.576  1.00  0.00           C  
ATOM    835  CD2 HIS A  61      95.574 -45.627   2.574  1.00  0.00           C  
ATOM    836  ND1 HIS A  61      96.157 -43.642   3.276  1.00  0.00           N  
ATOM    837  CE1 HIS A  61      97.089 -44.489   3.679  1.00  0.00           C  
ATOM    838  NE2 HIS A  61      96.758 -45.699   3.266  1.00  0.00           N  
ATOM    839  H   HIS A  61      92.201 -42.436   0.631  1.00  0.00           H  
ATOM    840  HA  HIS A  61      95.020 -42.098   0.945  1.00  0.00           H  
ATOM    841 1HB  HIS A  61      93.572 -42.982   2.731  1.00  0.00           H  
ATOM    842 2HB  HIS A  61      93.239 -44.418   1.774  1.00  0.00           H  
ATOM    843  HD1 HIS A  61      96.133 -42.673   3.522  1.00  0.00           H  
ATOM    844  HD2 HIS A  61      95.134 -46.531   2.150  1.00  0.00           H  
ATOM    845  HE1 HIS A  61      97.946 -44.139   4.253  1.00  0.00           H  
ATOM    846  N   GLU A  62      94.136 -44.704  -0.879  1.00  0.00           N  
ATOM    847  CA  GLU A  62      94.649 -45.735  -1.774  1.00  0.00           C  
ATOM    848  C   GLU A  62      95.096 -45.137  -3.103  1.00  0.00           C  
ATOM    849  O   GLU A  62      96.057 -45.606  -3.714  1.00  0.00           O  
ATOM    850  CB  GLU A  62      93.586 -46.807  -2.018  1.00  0.00           C  
ATOM    851  CG  GLU A  62      93.237 -47.637  -0.791  1.00  0.00           C  
ATOM    852  CD  GLU A  62      92.120 -48.611  -1.042  1.00  0.00           C  
ATOM    853  OE1 GLU A  62      91.531 -48.552  -2.094  1.00  0.00           O  
ATOM    854  OE2 GLU A  62      91.856 -49.416  -0.180  1.00  0.00           O1-
ATOM    855  H   GLU A  62      93.147 -44.676  -0.677  1.00  0.00           H  
ATOM    856  HA  GLU A  62      95.515 -46.202  -1.304  1.00  0.00           H  
ATOM    857 1HB  GLU A  62      92.669 -46.336  -2.376  1.00  0.00           H  
ATOM    858 2HB  GLU A  62      93.928 -47.490  -2.797  1.00  0.00           H  
ATOM    859 1HG  GLU A  62      94.121 -48.189  -0.475  1.00  0.00           H  
ATOM    860 2HG  GLU A  62      92.952 -46.967   0.020  1.00  0.00           H  
ATOM    861  N   LEU A  63      94.394 -44.100  -3.546  1.00  0.00           N  
ATOM    862  CA  LEU A  63      94.669 -43.484  -4.840  1.00  0.00           C  
ATOM    863  C   LEU A  63      95.701 -42.372  -4.711  1.00  0.00           C  
ATOM    864  O   LEU A  63      96.238 -41.891  -5.708  1.00  0.00           O  
ATOM    865  CB  LEU A  63      93.376 -42.925  -5.447  1.00  0.00           C  
ATOM    866  CG  LEU A  63      92.268 -43.952  -5.715  1.00  0.00           C  
ATOM    867  CD1 LEU A  63      91.042 -43.241  -6.272  1.00  0.00           C  
ATOM    868  CD2 LEU A  63      92.777 -45.007  -6.686  1.00  0.00           C  
ATOM    869  H   LEU A  63      93.651 -43.727  -2.973  1.00  0.00           H  
ATOM    870  HA  LEU A  63      95.068 -44.248  -5.508  1.00  0.00           H  
ATOM    871 1HB  LEU A  63      92.974 -42.172  -4.771  1.00  0.00           H  
ATOM    872 2HB  LEU A  63      93.617 -42.443  -6.394  1.00  0.00           H  
ATOM    873  HG  LEU A  63      91.980 -44.430  -4.779  1.00  0.00           H  
ATOM    874 1HD1 LEU A  63      90.254 -43.971  -6.462  1.00  0.00           H  
ATOM    875 2HD1 LEU A  63      90.687 -42.507  -5.549  1.00  0.00           H  
ATOM    876 3HD1 LEU A  63      91.303 -42.739  -7.202  1.00  0.00           H  
ATOM    877 1HD2 LEU A  63      91.990 -45.736  -6.876  1.00  0.00           H  
ATOM    878 2HD2 LEU A  63      93.064 -44.530  -7.624  1.00  0.00           H  
ATOM    879 3HD2 LEU A  63      93.643 -45.510  -6.256  1.00  0.00           H  
ATOM    880  N   GLY A  64      95.976 -41.964  -3.476  1.00  0.00           N  
ATOM    881  CA  GLY A  64      97.007 -40.970  -3.207  1.00  0.00           C  
ATOM    882  C   GLY A  64      96.512 -39.566  -3.528  1.00  0.00           C  
ATOM    883  O   GLY A  64      97.252 -38.745  -4.075  1.00  0.00           O  
ATOM    884  H   GLY A  64      95.456 -42.356  -2.704  1.00  0.00           H  
ATOM    885 1HA  GLY A  64      97.302 -41.024  -2.161  1.00  0.00           H  
ATOM    886 2HA  GLY A  64      97.891 -41.193  -3.805  1.00  0.00           H  
ATOM    887  N   LEU A  65      95.259 -39.291  -3.185  1.00  0.00           N  
ATOM    888  CA  LEU A  65      94.652 -37.997  -3.468  1.00  0.00           C  
ATOM    889  C   LEU A  65      94.880 -37.020  -2.322  1.00  0.00           C  
ATOM    890  O   LEU A  65      94.901 -37.411  -1.155  1.00  0.00           O  
ATOM    891  CB  LEU A  65      93.147 -38.160  -3.717  1.00  0.00           C  
ATOM    892  CG  LEU A  65      92.762 -39.071  -4.889  1.00  0.00           C  
ATOM    893  CD1 LEU A  65      91.248 -39.234  -4.929  1.00  0.00           C  
ATOM    894  CD2 LEU A  65      93.282 -38.475  -6.189  1.00  0.00           C  
ATOM    895  H   LEU A  65      94.712 -40.000  -2.717  1.00  0.00           H  
ATOM    896  HA  LEU A  65      95.113 -37.587  -4.366  1.00  0.00           H  
ATOM    897 1HB  LEU A  65      92.688 -38.566  -2.817  1.00  0.00           H  
ATOM    898 2HB  LEU A  65      92.718 -37.175  -3.907  1.00  0.00           H  
ATOM    899  HG  LEU A  65      93.200 -40.059  -4.741  1.00  0.00           H  
ATOM    900 1HD1 LEU A  65      90.974 -39.883  -5.762  1.00  0.00           H  
ATOM    901 2HD1 LEU A  65      90.905 -39.680  -3.996  1.00  0.00           H  
ATOM    902 3HD1 LEU A  65      90.781 -38.259  -5.060  1.00  0.00           H  
ATOM    903 1HD2 LEU A  65      93.009 -39.123  -7.021  1.00  0.00           H  
ATOM    904 2HD2 LEU A  65      92.844 -37.488  -6.338  1.00  0.00           H  
ATOM    905 3HD2 LEU A  65      94.368 -38.386  -6.138  1.00  0.00           H  
ATOM    906  N   ASP A  66      95.051 -35.747  -2.663  1.00  0.00           N  
ATOM    907  CA  ASP A  66      95.268 -34.708  -1.661  1.00  0.00           C  
ATOM    908  C   ASP A  66      93.950 -34.100  -1.203  1.00  0.00           C  
ATOM    909  O   ASP A  66      92.895 -34.385  -1.769  1.00  0.00           O  
ATOM    910  CB  ASP A  66      96.177 -33.608  -2.214  1.00  0.00           C  
ATOM    911  CG  ASP A  66      95.477 -32.718  -3.234  1.00  0.00           C  
ATOM    912  OD1 ASP A  66      94.295 -32.883  -3.424  1.00  0.00           O  
ATOM    913  OD2 ASP A  66      96.130 -31.882  -3.811  1.00  0.00           O1-
ATOM    914  H   ASP A  66      95.030 -35.492  -3.639  1.00  0.00           H  
ATOM    915  HA  ASP A  66      95.754 -35.158  -0.795  1.00  0.00           H  
ATOM    916 1HB  ASP A  66      96.535 -32.984  -1.396  1.00  0.00           H  
ATOM    917 2HB  ASP A  66      97.049 -34.060  -2.688  1.00  0.00           H  
ATOM    918  N   PRO A  67      94.016 -33.261  -0.173  1.00  0.00           N  
ATOM    919  CA  PRO A  67      92.815 -32.715   0.446  1.00  0.00           C  
ATOM    920  C   PRO A  67      91.952 -31.983  -0.572  1.00  0.00           C  
ATOM    921  O   PRO A  67      90.724 -32.012  -0.494  1.00  0.00           O  
ATOM    922  CB  PRO A  67      93.377 -31.757   1.501  1.00  0.00           C  
ATOM    923  CG  PRO A  67      94.665 -32.385   1.916  1.00  0.00           C  
ATOM    924  CD  PRO A  67      95.254 -32.910   0.634  1.00  0.00           C  
ATOM    925  HA  PRO A  67      92.248 -33.531   0.918  1.00  0.00           H  
ATOM    926 1HB  PRO A  67      93.511 -30.755   1.068  1.00  0.00           H  
ATOM    927 2HB  PRO A  67      92.666 -31.654   2.335  1.00  0.00           H  
ATOM    928 1HG  PRO A  67      95.310 -31.640   2.405  1.00  0.00           H  
ATOM    929 2HG  PRO A  67      94.480 -33.178   2.654  1.00  0.00           H  
ATOM    930 1HD  PRO A  67      95.850 -32.120   0.153  1.00  0.00           H  
ATOM    931 2HD  PRO A  67      95.879 -33.789   0.850  1.00  0.00           H  
ATOM    932  N   ASP A  68      92.602 -31.326  -1.525  1.00  0.00           N  
ATOM    933  CA  ASP A  68      91.898 -30.515  -2.513  1.00  0.00           C  
ATOM    934  C   ASP A  68      91.082 -31.386  -3.459  1.00  0.00           C  
ATOM    935  O   ASP A  68      89.977 -31.020  -3.858  1.00  0.00           O  
ATOM    936  CB  ASP A  68      92.888 -29.668  -3.317  1.00  0.00           C  
ATOM    937  CG  ASP A  68      93.489 -28.529  -2.504  1.00  0.00           C  
ATOM    938  OD1 ASP A  68      92.950 -28.214  -1.470  1.00  0.00           O  
ATOM    939  OD2 ASP A  68      94.482 -27.985  -2.927  1.00  0.00           O1-
ATOM    940  H   ASP A  68      93.609 -31.390  -1.569  1.00  0.00           H  
ATOM    941  HA  ASP A  68      91.214 -29.847  -1.989  1.00  0.00           H  
ATOM    942 1HB  ASP A  68      93.696 -30.302  -3.682  1.00  0.00           H  
ATOM    943 2HB  ASP A  68      92.383 -29.246  -4.188  1.00  0.00           H  
ATOM    944  N   ALA A  69      91.632 -32.543  -3.815  1.00  0.00           N  
ATOM    945  CA  ALA A  69      90.901 -33.531  -4.599  1.00  0.00           C  
ATOM    946  C   ALA A  69      89.709 -34.078  -3.824  1.00  0.00           C  
ATOM    947  O   ALA A  69      88.655 -34.350  -4.397  1.00  0.00           O  
ATOM    948  CB  ALA A  69      91.826 -34.665  -5.017  1.00  0.00           C  
ATOM    949  H   ALA A  69      92.582 -32.741  -3.536  1.00  0.00           H  
ATOM    950  HA  ALA A  69      90.520 -33.039  -5.495  1.00  0.00           H  
ATOM    951 1HB  ALA A  69      91.265 -35.395  -5.601  1.00  0.00           H  
ATOM    952 2HB  ALA A  69      92.641 -34.267  -5.620  1.00  0.00           H  
ATOM    953 3HB  ALA A  69      92.233 -35.147  -4.130  1.00  0.00           H  
ATOM    954  N   ILE A  70      89.882 -34.235  -2.518  1.00  0.00           N  
ATOM    955  CA  ILE A  70      88.798 -34.674  -1.648  1.00  0.00           C  
ATOM    956  C   ILE A  70      87.725 -33.600  -1.520  1.00  0.00           C  
ATOM    957  O   ILE A  70      86.531 -33.901  -1.508  1.00  0.00           O  
ATOM    958  CB  ILE A  70      89.329 -35.037  -0.250  1.00  0.00           C  
ATOM    959  CG1 ILE A  70      90.322 -36.199  -0.341  1.00  0.00           C  
ATOM    960  CG2 ILE A  70      88.179 -35.388   0.682  1.00  0.00           C  
ATOM    961  CD1 ILE A  70      91.099 -36.441   0.933  1.00  0.00           C  
ATOM    962  H   ILE A  70      90.789 -34.046  -2.116  1.00  0.00           H  
ATOM    963  HA  ILE A  70      88.341 -35.561  -2.086  1.00  0.00           H  
ATOM    964  HB  ILE A  70      89.874 -34.190   0.165  1.00  0.00           H  
ATOM    965 1HG1 ILE A  70      89.788 -37.115  -0.594  1.00  0.00           H  
ATOM    966 2HG1 ILE A  70      91.035 -36.006  -1.143  1.00  0.00           H  
ATOM    967 1HG2 ILE A  70      88.572 -35.644   1.665  1.00  0.00           H  
ATOM    968 2HG2 ILE A  70      87.509 -34.534   0.770  1.00  0.00           H  
ATOM    969 3HG2 ILE A  70      87.631 -36.240   0.278  1.00  0.00           H  
ATOM    970 1HD1 ILE A  70      91.782 -37.278   0.789  1.00  0.00           H  
ATOM    971 2HD1 ILE A  70      91.670 -35.547   1.185  1.00  0.00           H  
ATOM    972 3HD1 ILE A  70      90.408 -36.671   1.741  1.00  0.00           H  
ATOM    973  N   ALA A  71      88.157 -32.347  -1.427  1.00  0.00           N  
ATOM    974  CA  ALA A  71      87.239 -31.214  -1.453  1.00  0.00           C  
ATOM    975  C   ALA A  71      86.434 -31.188  -2.745  1.00  0.00           C  
ATOM    976  O   ALA A  71      85.242 -30.882  -2.739  1.00  0.00           O  
ATOM    977  CB  ALA A  71      88.002 -29.909  -1.278  1.00  0.00           C  
ATOM    978  H   ALA A  71      89.148 -32.175  -1.336  1.00  0.00           H  
ATOM    979  HA  ALA A  71      86.539 -31.327  -0.625  1.00  0.00           H  
ATOM    980 1HB  ALA A  71      87.303 -29.073  -1.300  1.00  0.00           H  
ATOM    981 2HB  ALA A  71      88.526 -29.919  -0.322  1.00  0.00           H  
ATOM    982 3HB  ALA A  71      88.724 -29.799  -2.086  1.00  0.00           H  
ATOM    983  N   ALA A  72      87.092 -31.510  -3.853  1.00  0.00           N  
ATOM    984  CA  ALA A  72      86.423 -31.588  -5.148  1.00  0.00           C  
ATOM    985  C   ALA A  72      85.388 -32.705  -5.165  1.00  0.00           C  
ATOM    986  O   ALA A  72      84.335 -32.579  -5.790  1.00  0.00           O  
ATOM    987  CB  ALA A  72      87.441 -31.795  -6.260  1.00  0.00           C  
ATOM    988  H   ALA A  72      88.081 -31.705  -3.799  1.00  0.00           H  
ATOM    989  HA  ALA A  72      85.901 -30.647  -5.317  1.00  0.00           H  
ATOM    990 1HB  ALA A  72      86.926 -31.853  -7.219  1.00  0.00           H  
ATOM    991 2HB  ALA A  72      88.140 -30.959  -6.274  1.00  0.00           H  
ATOM    992 3HB  ALA A  72      87.987 -32.721  -6.086  1.00  0.00           H  
ATOM    993  N   ALA A  73      85.693 -33.798  -4.474  1.00  0.00           N  
ATOM    994  CA  ALA A  73      84.740 -34.888  -4.305  1.00  0.00           C  
ATOM    995  C   ALA A  73      83.491 -34.419  -3.567  1.00  0.00           C  
ATOM    996  O   ALA A  73      82.380 -34.856  -3.867  1.00  0.00           O  
ATOM    997  CB  ALA A  73      85.389 -36.048  -3.564  1.00  0.00           C  
ATOM    998  H   ALA A  73      86.609 -33.876  -4.055  1.00  0.00           H  
ATOM    999  HA  ALA A  73      84.435 -35.227  -5.295  1.00  0.00           H  
ATOM   1000 1HB  ALA A  73      84.665 -36.854  -3.446  1.00  0.00           H  
ATOM   1001 2HB  ALA A  73      86.246 -36.409  -4.132  1.00  0.00           H  
ATOM   1002 3HB  ALA A  73      85.720 -35.712  -2.583  1.00  0.00           H  
ATOM   1003  N   ALA A  74      83.681 -33.527  -2.601  1.00  0.00           N  
ATOM   1004  CA  ALA A  74      82.563 -32.901  -1.906  1.00  0.00           C  
ATOM   1005  C   ALA A  74      81.734 -32.047  -2.856  1.00  0.00           C  
ATOM   1006  O   ALA A  74      80.508 -31.997  -2.752  1.00  0.00           O  
ATOM   1007  CB  ALA A  74      83.067 -32.059  -0.742  1.00  0.00           C  
ATOM   1008  H   ALA A  74      84.624 -33.276  -2.343  1.00  0.00           H  
ATOM   1009  HA  ALA A  74      81.920 -33.690  -1.518  1.00  0.00           H  
ATOM   1010 1HB  ALA A  74      82.220 -31.597  -0.233  1.00  0.00           H  
ATOM   1011 2HB  ALA A  74      83.608 -32.695  -0.041  1.00  0.00           H  
ATOM   1012 3HB  ALA A  74      83.732 -31.284  -1.115  1.00  0.00           H  
ATOM   1013  N   ASP A  75      82.410 -31.375  -3.783  1.00  0.00           N  
ATOM   1014  CA  ASP A  75      81.733 -30.555  -4.779  1.00  0.00           C  
ATOM   1015  C   ASP A  75      80.933 -31.412  -5.752  1.00  0.00           C  
ATOM   1016  O   ASP A  75      79.866 -31.008  -6.217  1.00  0.00           O  
ATOM   1017  CB  ASP A  75      82.746 -29.706  -5.552  1.00  0.00           C  
ATOM   1018  CG  ASP A  75      83.307 -28.556  -4.727  1.00  0.00           C  
ATOM   1019  OD1 ASP A  75      82.743 -28.256  -3.702  1.00  0.00           O  
ATOM   1020  OD2 ASP A  75      84.293 -27.988  -5.131  1.00  0.00           O1-
ATOM   1021  H   ASP A  75      83.418 -31.435  -3.798  1.00  0.00           H  
ATOM   1022  HA  ASP A  75      81.040 -29.887  -4.266  1.00  0.00           H  
ATOM   1023 1HB  ASP A  75      83.573 -30.337  -5.880  1.00  0.00           H  
ATOM   1024 2HB  ASP A  75      82.272 -29.297  -6.445  1.00  0.00           H  
ATOM   1025  N   LEU A  76      81.456 -32.594  -6.055  1.00  0.00           N  
ATOM   1026  CA  LEU A  76      80.709 -33.590  -6.817  1.00  0.00           C  
ATOM   1027  C   LEU A  76      79.427 -33.985  -6.099  1.00  0.00           C  
ATOM   1028  O   LEU A  76      78.362 -34.070  -6.710  1.00  0.00           O  
ATOM   1029  CB  LEU A  76      81.573 -34.833  -7.056  1.00  0.00           C  
ATOM   1030  CG  LEU A  76      82.585 -34.731  -8.205  1.00  0.00           C  
ATOM   1031  CD1 LEU A  76      83.583 -35.876  -8.106  1.00  0.00           C  
ATOM   1032  CD2 LEU A  76      81.847 -34.761  -9.535  1.00  0.00           C  
ATOM   1033  H   LEU A  76      82.394 -32.812  -5.751  1.00  0.00           H  
ATOM   1034  HA  LEU A  76      80.443 -33.158  -7.781  1.00  0.00           H  
ATOM   1035 1HB  LEU A  76      82.128 -35.051  -6.144  1.00  0.00           H  
ATOM   1036 2HB  LEU A  76      80.917 -35.677  -7.267  1.00  0.00           H  
ATOM   1037  HG  LEU A  76      83.140 -33.796  -8.118  1.00  0.00           H  
ATOM   1038 1HD1 LEU A  76      84.302 -35.803  -8.923  1.00  0.00           H  
ATOM   1039 2HD1 LEU A  76      84.110 -35.819  -7.154  1.00  0.00           H  
ATOM   1040 3HD1 LEU A  76      83.054 -36.826  -8.173  1.00  0.00           H  
ATOM   1041 1HD2 LEU A  76      82.566 -34.687 -10.352  1.00  0.00           H  
ATOM   1042 2HD2 LEU A  76      81.293 -35.695  -9.623  1.00  0.00           H  
ATOM   1043 3HD2 LEU A  76      81.154 -33.921  -9.585  1.00  0.00           H  
ATOM   1044  N   GLY A  77      79.536 -34.228  -4.796  1.00  0.00           N  
ATOM   1045  CA  GLY A  77      78.366 -34.492  -3.964  1.00  0.00           C  
ATOM   1046  C   GLY A  77      77.368 -33.342  -4.043  1.00  0.00           C  
ATOM   1047  O   GLY A  77      76.163 -33.562  -4.162  1.00  0.00           O  
ATOM   1048  H   GLY A  77      80.451 -34.230  -4.371  1.00  0.00           H  
ATOM   1049 1HA  GLY A  77      77.889 -35.413  -4.290  1.00  0.00           H  
ATOM   1050 2HA  GLY A  77      78.679 -34.637  -2.932  1.00  0.00           H  
ATOM   1051  N   GLN A  78      77.877 -32.116  -3.968  1.00  0.00           N  
ATOM   1052  CA  GLN A  78      77.033 -30.932  -4.065  1.00  0.00           C  
ATOM   1053  C   GLN A  78      76.403 -30.814  -5.447  1.00  0.00           C  
ATOM   1054  O   GLN A  78      75.326 -30.239  -5.601  1.00  0.00           O  
ATOM   1055  CB  GLN A  78      77.842 -29.671  -3.750  1.00  0.00           C  
ATOM   1056  CG  GLN A  78      78.248 -29.539  -2.292  1.00  0.00           C  
ATOM   1057  CD  GLN A  78      79.080 -28.298  -2.033  1.00  0.00           C  
ATOM   1058  NE2 GLN A  78      79.491 -28.112  -0.785  1.00  0.00           N  
ATOM   1059  OE1 GLN A  78      79.350 -27.512  -2.946  1.00  0.00           O  
ATOM   1060  H   GLN A  78      78.872 -32.002  -3.841  1.00  0.00           H  
ATOM   1061  HA  GLN A  78      76.228 -31.020  -3.336  1.00  0.00           H  
ATOM   1062 1HB  GLN A  78      78.749 -29.660  -4.354  1.00  0.00           H  
ATOM   1063 2HB  GLN A  78      77.260 -28.789  -4.018  1.00  0.00           H  
ATOM   1064 1HG  GLN A  78      77.349 -29.483  -1.679  1.00  0.00           H  
ATOM   1065 2HG  GLN A  78      78.838 -30.411  -2.010  1.00  0.00           H  
ATOM   1066 1HE2 GLN A  78      80.044 -27.310  -0.553  1.00  0.00           H  
ATOM   1067 2HE2 GLN A  78      79.250 -28.774  -0.074  1.00  0.00           H  
ATOM   1068  N   ALA A  79      77.080 -31.362  -6.448  1.00  0.00           N  
ATOM   1069  CA  ALA A  79      76.587 -31.317  -7.819  1.00  0.00           C  
ATOM   1070  C   ALA A  79      75.500 -32.358  -8.052  1.00  0.00           C  
ATOM   1071  O   ALA A  79      74.859 -32.377  -9.102  1.00  0.00           O  
ATOM   1072  CB  ALA A  79      77.733 -31.521  -8.799  1.00  0.00           C  
ATOM   1073  H   ALA A  79      77.959 -31.821  -6.257  1.00  0.00           H  
ATOM   1074  HA  ALA A  79      76.148 -30.333  -7.989  1.00  0.00           H  
ATOM   1075 1HB  ALA A  79      77.350 -31.484  -9.819  1.00  0.00           H  
ATOM   1076 2HB  ALA A  79      78.474 -30.734  -8.662  1.00  0.00           H  
ATOM   1077 3HB  ALA A  79      78.195 -32.491  -8.622  1.00  0.00           H  
ATOM   1078  N   GLY A  80      75.299 -33.223  -7.063  1.00  0.00           N  
ATOM   1079  CA  GLY A  80      74.285 -34.270  -7.156  1.00  0.00           C  
ATOM   1080  C   GLY A  80      74.884 -35.573  -7.665  1.00  0.00           C  
ATOM   1081  O   GLY A  80      74.170 -36.437  -8.176  1.00  0.00           O  
ATOM   1082  H   GLY A  80      75.861 -33.156  -6.227  1.00  0.00           H  
ATOM   1083 1HA  GLY A  80      73.839 -34.430  -6.173  1.00  0.00           H  
ATOM   1084 2HA  GLY A  80      73.488 -33.946  -7.822  1.00  0.00           H  
ATOM   1085  N   VAL A  81      76.198 -35.709  -7.527  1.00  0.00           N  
ATOM   1086  CA  VAL A  81      76.889 -36.928  -7.931  1.00  0.00           C  
ATOM   1087  C   VAL A  81      77.028 -37.895  -6.761  1.00  0.00           C  
ATOM   1088  O   VAL A  81      77.504 -37.523  -5.689  1.00  0.00           O  
ATOM   1089  CB  VAL A  81      78.286 -36.591  -8.485  1.00  0.00           C  
ATOM   1090  CG1 VAL A  81      78.993 -37.854  -8.951  1.00  0.00           C  
ATOM   1091  CG2 VAL A  81      78.165 -35.589  -9.623  1.00  0.00           C  
ATOM   1092  H   VAL A  81      76.732 -34.948  -7.132  1.00  0.00           H  
ATOM   1093  HA  VAL A  81      76.308 -37.411  -8.717  1.00  0.00           H  
ATOM   1094  HB  VAL A  81      78.890 -36.162  -7.684  1.00  0.00           H  
ATOM   1095 1HG1 VAL A  81      79.979 -37.598  -9.340  1.00  0.00           H  
ATOM   1096 2HG1 VAL A  81      79.101 -38.542  -8.113  1.00  0.00           H  
ATOM   1097 3HG1 VAL A  81      78.407 -38.330  -9.738  1.00  0.00           H  
ATOM   1098 1HG2 VAL A  81      79.156 -35.354 -10.008  1.00  0.00           H  
ATOM   1099 2HG2 VAL A  81      77.556 -36.016 -10.420  1.00  0.00           H  
ATOM   1100 3HG2 VAL A  81      77.694 -34.677  -9.256  1.00  0.00           H  
ATOM   1101  N   SER A  82      76.609 -39.139  -6.975  1.00  0.00           N  
ATOM   1102  CA  SER A  82      76.597 -40.135  -5.912  1.00  0.00           C  
ATOM   1103  C   SER A  82      78.009 -40.571  -5.548  1.00  0.00           C  
ATOM   1104  O   SER A  82      78.937 -40.434  -6.346  1.00  0.00           O  
ATOM   1105  CB  SER A  82      75.780 -41.340  -6.337  1.00  0.00           C  
ATOM   1106  OG  SER A  82      76.422 -42.045  -7.363  1.00  0.00           O  
ATOM   1107  H   SER A  82      76.291 -39.400  -7.899  1.00  0.00           H  
ATOM   1108  HA  SER A  82      76.137 -39.692  -5.028  1.00  0.00           H  
ATOM   1109 1HB  SER A  82      75.628 -41.996  -5.480  1.00  0.00           H  
ATOM   1110 2HB  SER A  82      74.798 -41.013  -6.676  1.00  0.00           H  
ATOM   1111  HG  SER A  82      76.251 -41.553  -8.170  1.00  0.00           H  
ATOM   1112  N   PRO A  83      78.167 -41.096  -4.337  1.00  0.00           N  
ATOM   1113  CA  PRO A  83      79.479 -41.490  -3.839  1.00  0.00           C  
ATOM   1114  C   PRO A  83      80.084 -42.596  -4.697  1.00  0.00           C  
ATOM   1115  O   PRO A  83      81.300 -42.660  -4.877  1.00  0.00           O  
ATOM   1116  CB  PRO A  83      79.176 -41.978  -2.418  1.00  0.00           C  
ATOM   1117  CG  PRO A  83      77.936 -41.245  -2.037  1.00  0.00           C  
ATOM   1118  CD  PRO A  83      77.118 -41.208  -3.300  1.00  0.00           C  
ATOM   1119  HA  PRO A  83      80.138 -40.610  -3.821  1.00  0.00           H  
ATOM   1120 1HB  PRO A  83      79.043 -43.070  -2.416  1.00  0.00           H  
ATOM   1121 2HB  PRO A  83      80.025 -41.756  -1.755  1.00  0.00           H  
ATOM   1122 1HG  PRO A  83      77.423 -41.767  -1.215  1.00  0.00           H  
ATOM   1123 2HG  PRO A  83      78.188 -40.240  -1.666  1.00  0.00           H  
ATOM   1124 1HD  PRO A  83      76.544 -42.142  -3.393  1.00  0.00           H  
ATOM   1125 2HD  PRO A  83      76.444 -40.339  -3.277  1.00  0.00           H  
ATOM   1126  N   VAL A  84      79.234 -43.462  -5.224  1.00  0.00           N  
ATOM   1127  CA  VAL A  84      79.674 -44.493  -6.159  1.00  0.00           C  
ATOM   1128  C   VAL A  84      80.260 -43.877  -7.405  1.00  0.00           C  
ATOM   1129  O   VAL A  84      81.344 -44.258  -7.847  1.00  0.00           O  
ATOM   1130  CB  VAL A  84      78.498 -45.407  -6.552  1.00  0.00           C  
ATOM   1131  CG1 VAL A  84      78.906 -46.345  -7.679  1.00  0.00           C  
ATOM   1132  CG2 VAL A  84      78.025 -46.194  -5.340  1.00  0.00           C  
ATOM   1133  H   VAL A  84      78.257 -43.411  -4.973  1.00  0.00           H  
ATOM   1134  HA  VAL A  84      80.440 -45.099  -5.673  1.00  0.00           H  
ATOM   1135  HB  VAL A  84      77.680 -44.791  -6.927  1.00  0.00           H  
ATOM   1136 1HG1 VAL A  84      78.062 -46.983  -7.945  1.00  0.00           H  
ATOM   1137 2HG1 VAL A  84      79.204 -45.760  -8.548  1.00  0.00           H  
ATOM   1138 3HG1 VAL A  84      79.740 -46.965  -7.352  1.00  0.00           H  
ATOM   1139 1HG2 VAL A  84      77.194 -46.837  -5.624  1.00  0.00           H  
ATOM   1140 2HG2 VAL A  84      78.845 -46.806  -4.961  1.00  0.00           H  
ATOM   1141 3HG2 VAL A  84      77.700 -45.503  -4.561  1.00  0.00           H  
ATOM   1142  N   GLU A  85      79.549 -42.916  -7.986  1.00  0.00           N  
ATOM   1143  CA  GLU A  85      80.035 -42.202  -9.163  1.00  0.00           C  
ATOM   1144  C   GLU A  85      81.326 -41.455  -8.858  1.00  0.00           C  
ATOM   1145  O   GLU A  85      82.251 -41.439  -9.670  1.00  0.00           O  
ATOM   1146  CB  GLU A  85      78.975 -41.221  -9.667  1.00  0.00           C  
ATOM   1147  CG  GLU A  85      77.770 -41.880 -10.323  1.00  0.00           C  
ATOM   1148  CD  GLU A  85      76.655 -40.912 -10.605  1.00  0.00           C  
ATOM   1149  OE1 GLU A  85      76.133 -40.348  -9.674  1.00  0.00           O  
ATOM   1150  OE2 GLU A  85      76.325 -40.735 -11.755  1.00  0.00           O1-
ATOM   1151  H   GLU A  85      78.647 -42.675  -7.602  1.00  0.00           H  
ATOM   1152  HA  GLU A  85      80.241 -42.929  -9.948  1.00  0.00           H  
ATOM   1153 1HB  GLU A  85      78.614 -40.616  -8.836  1.00  0.00           H  
ATOM   1154 2HB  GLU A  85      79.423 -40.544 -10.395  1.00  0.00           H  
ATOM   1155 1HG  GLU A  85      78.084 -42.337 -11.261  1.00  0.00           H  
ATOM   1156 2HG  GLU A  85      77.401 -42.671  -9.671  1.00  0.00           H  
ATOM   1157  N   ILE A  86      81.383 -40.839  -7.681  1.00  0.00           N  
ATOM   1158  CA  ILE A  86      82.568 -40.098  -7.261  1.00  0.00           C  
ATOM   1159  C   ILE A  86      83.786 -41.008  -7.183  1.00  0.00           C  
ATOM   1160  O   ILE A  86      84.875 -40.644  -7.627  1.00  0.00           O  
ATOM   1161  CB  ILE A  86      82.341 -39.426  -5.895  1.00  0.00           C  
ATOM   1162  CG1 ILE A  86      81.314 -38.297  -6.019  1.00  0.00           C  
ATOM   1163  CG2 ILE A  86      83.653 -38.896  -5.338  1.00  0.00           C  
ATOM   1164  CD1 ILE A  86      80.838 -37.757  -4.690  1.00  0.00           C  
ATOM   1165  H   ILE A  86      80.586 -40.884  -7.062  1.00  0.00           H  
ATOM   1166  HA  ILE A  86      82.769 -39.321  -7.998  1.00  0.00           H  
ATOM   1167  HB  ILE A  86      81.928 -40.152  -5.196  1.00  0.00           H  
ATOM   1168 1HG1 ILE A  86      81.744 -37.475  -6.589  1.00  0.00           H  
ATOM   1169 2HG1 ILE A  86      80.444 -38.657  -6.571  1.00  0.00           H  
ATOM   1170 1HG2 ILE A  86      83.475 -38.423  -4.373  1.00  0.00           H  
ATOM   1171 2HG2 ILE A  86      84.355 -39.720  -5.215  1.00  0.00           H  
ATOM   1172 3HG2 ILE A  86      84.072 -38.163  -6.028  1.00  0.00           H  
ATOM   1173 1HD1 ILE A  86      80.112 -36.962  -4.860  1.00  0.00           H  
ATOM   1174 2HD1 ILE A  86      80.370 -38.558  -4.117  1.00  0.00           H  
ATOM   1175 3HD1 ILE A  86      81.686 -37.359  -4.134  1.00  0.00           H  
ATOM   1176  N   LEU A  87      83.601 -42.196  -6.618  1.00  0.00           N  
ATOM   1177  CA  LEU A  87      84.678 -43.177  -6.517  1.00  0.00           C  
ATOM   1178  C   LEU A  87      85.233 -43.514  -7.880  1.00  0.00           C  
ATOM   1179  O   LEU A  87      86.445 -43.644  -8.053  1.00  0.00           O  
ATOM   1180  CB  LEU A  87      84.176 -44.458  -5.837  1.00  0.00           C  
ATOM   1181  CG  LEU A  87      85.185 -45.611  -5.762  1.00  0.00           C  
ATOM   1182  CD1 LEU A  87      86.399 -45.171  -4.956  1.00  0.00           C  
ATOM   1183  CD2 LEU A  87      84.522 -46.826  -5.132  1.00  0.00           C  
ATOM   1184  H   LEU A  87      82.689 -42.425  -6.249  1.00  0.00           H  
ATOM   1185  HA  LEU A  87      85.479 -42.750  -5.913  1.00  0.00           H  
ATOM   1186 1HB  LEU A  87      83.874 -44.215  -4.819  1.00  0.00           H  
ATOM   1187 2HB  LEU A  87      83.300 -44.817  -6.377  1.00  0.00           H  
ATOM   1188  HG  LEU A  87      85.525 -45.863  -6.766  1.00  0.00           H  
ATOM   1189 1HD1 LEU A  87      87.116 -45.991  -4.902  1.00  0.00           H  
ATOM   1190 2HD1 LEU A  87      86.866 -44.313  -5.439  1.00  0.00           H  
ATOM   1191 3HD1 LEU A  87      86.087 -44.898  -3.948  1.00  0.00           H  
ATOM   1192 1HD2 LEU A  87      85.239 -47.646  -5.080  1.00  0.00           H  
ATOM   1193 2HD2 LEU A  87      84.182 -46.575  -4.127  1.00  0.00           H  
ATOM   1194 3HD2 LEU A  87      83.668 -47.129  -5.739  1.00  0.00           H  
ATOM   1195  N   ALA A  88      84.351 -43.658  -8.858  1.00  0.00           N  
ATOM   1196  CA  ALA A  88      84.767 -43.969 -10.222  1.00  0.00           C  
ATOM   1197  C   ALA A  88      85.457 -42.787 -10.860  1.00  0.00           C  
ATOM   1198  O   ALA A  88      86.428 -42.949 -11.599  1.00  0.00           O  
ATOM   1199  CB  ALA A  88      83.573 -44.396 -11.064  1.00  0.00           C  
ATOM   1200  H   ALA A  88      83.367 -43.550  -8.657  1.00  0.00           H  
ATOM   1201  HA  ALA A  88      85.481 -44.792 -10.179  1.00  0.00           H  
ATOM   1202 1HB  ALA A  88      83.903 -44.615 -12.079  1.00  0.00           H  
ATOM   1203 2HB  ALA A  88      83.121 -45.288 -10.628  1.00  0.00           H  
ATOM   1204 3HB  ALA A  88      82.839 -43.592 -11.087  1.00  0.00           H  
ATOM   1205  N   LEU A  89      84.967 -41.586 -10.584  1.00  0.00           N  
ATOM   1206  CA  LEU A  89      85.572 -40.365 -11.106  1.00  0.00           C  
ATOM   1207  C   LEU A  89      86.961 -40.147 -10.522  1.00  0.00           C  
ATOM   1208  O   LEU A  89      87.878 -39.717 -11.221  1.00  0.00           O  
ATOM   1209  CB  LEU A  89      84.683 -39.155 -10.790  1.00  0.00           C  
ATOM   1210  CG  LEU A  89      83.368 -39.074 -11.576  1.00  0.00           C  
ATOM   1211  CD1 LEU A  89      82.492 -37.975 -10.990  1.00  0.00           C  
ATOM   1212  CD2 LEU A  89      83.669 -38.808 -13.044  1.00  0.00           C  
ATOM   1213  H   LEU A  89      84.150 -41.516  -9.995  1.00  0.00           H  
ATOM   1214  HA  LEU A  89      85.665 -40.460 -12.187  1.00  0.00           H  
ATOM   1215 1HB  LEU A  89      84.434 -39.175  -9.730  1.00  0.00           H  
ATOM   1216 2HB  LEU A  89      85.248 -38.246 -10.994  1.00  0.00           H  
ATOM   1217  HG  LEU A  89      82.828 -40.017 -11.482  1.00  0.00           H  
ATOM   1218 1HD1 LEU A  89      81.558 -37.918 -11.548  1.00  0.00           H  
ATOM   1219 2HD1 LEU A  89      82.276 -38.201  -9.945  1.00  0.00           H  
ATOM   1220 3HD1 LEU A  89      83.014 -37.021 -11.055  1.00  0.00           H  
ATOM   1221 1HD2 LEU A  89      82.735 -38.750 -13.603  1.00  0.00           H  
ATOM   1222 2HD2 LEU A  89      84.208 -37.865 -13.140  1.00  0.00           H  
ATOM   1223 3HD2 LEU A  89      84.281 -39.617 -13.443  1.00  0.00           H  
ATOM   1224  N   LEU A  90      87.109 -40.450  -9.223  1.00  0.00           N  
ATOM   1225  CA  LEU A  90      88.391 -40.298  -8.547  1.00  0.00           C  
ATOM   1226  C   LEU A  90      89.375 -41.373  -8.985  1.00  0.00           C  
ATOM   1227  O   LEU A  90      90.575 -41.122  -9.095  1.00  0.00           O  
ATOM   1228  CB  LEU A  90      88.199 -40.358  -7.027  1.00  0.00           C  
ATOM   1229  CG  LEU A  90      87.381 -39.215  -6.412  1.00  0.00           C  
ATOM   1230  CD1 LEU A  90      87.178 -39.476  -4.927  1.00  0.00           C  
ATOM   1231  CD2 LEU A  90      88.102 -37.895  -6.642  1.00  0.00           C  
ATOM   1232  H   LEU A  90      86.315 -40.791  -8.700  1.00  0.00           H  
ATOM   1233  HA  LEU A  90      88.806 -39.324  -8.809  1.00  0.00           H  
ATOM   1234 1HB  LEU A  90      87.701 -41.294  -6.777  1.00  0.00           H  
ATOM   1235 2HB  LEU A  90      89.181 -40.356  -6.553  1.00  0.00           H  
ATOM   1236  HG  LEU A  90      86.398 -39.178  -6.881  1.00  0.00           H  
ATOM   1237 1HD1 LEU A  90      86.597 -38.664  -4.490  1.00  0.00           H  
ATOM   1238 2HD1 LEU A  90      86.644 -40.417  -4.792  1.00  0.00           H  
ATOM   1239 3HD1 LEU A  90      88.147 -39.535  -4.432  1.00  0.00           H  
ATOM   1240 1HD2 LEU A  90      87.520 -37.082  -6.206  1.00  0.00           H  
ATOM   1241 2HD2 LEU A  90      89.085 -37.930  -6.172  1.00  0.00           H  
ATOM   1242 3HD2 LEU A  90      88.217 -37.725  -7.713  1.00  0.00           H  
ATOM   1243  N   ILE A  91      88.862 -42.579  -9.234  1.00  0.00           N  
ATOM   1244  CA  ILE A  91      89.683 -43.652  -9.790  1.00  0.00           C  
ATOM   1245  C   ILE A  91      90.240 -43.261 -11.137  1.00  0.00           C  
ATOM   1246  O   ILE A  91      91.422 -43.467 -11.415  1.00  0.00           O  
ATOM   1247  CB  ILE A  91      88.876 -44.955  -9.930  1.00  0.00           C  
ATOM   1248  CG1 ILE A  91      88.613 -45.573  -8.554  1.00  0.00           C  
ATOM   1249  CG2 ILE A  91      89.609 -45.940 -10.827  1.00  0.00           C  
ATOM   1250  CD1 ILE A  91      87.598 -46.692  -8.570  1.00  0.00           C  
ATOM   1251  H   ILE A  91      87.887 -42.757  -9.037  1.00  0.00           H  
ATOM   1252  HA  ILE A  91      90.520 -43.831  -9.115  1.00  0.00           H  
ATOM   1253  HB  ILE A  91      87.903 -44.736 -10.368  1.00  0.00           H  
ATOM   1254 1HG1 ILE A  91      89.545 -45.963  -8.147  1.00  0.00           H  
ATOM   1255 2HG1 ILE A  91      88.257 -44.800  -7.871  1.00  0.00           H  
ATOM   1256 1HG2 ILE A  91      89.026 -46.856 -10.916  1.00  0.00           H  
ATOM   1257 2HG2 ILE A  91      89.746 -45.501 -11.815  1.00  0.00           H  
ATOM   1258 3HG2 ILE A  91      90.583 -46.172 -10.396  1.00  0.00           H  
ATOM   1259 1HD1 ILE A  91      87.465 -47.078  -7.560  1.00  0.00           H  
ATOM   1260 2HD1 ILE A  91      86.645 -46.313  -8.943  1.00  0.00           H  
ATOM   1261 3HD1 ILE A  91      87.949 -47.492  -9.220  1.00  0.00           H  
ATOM   1262  N   ALA A  92      89.398 -42.693 -11.989  1.00  0.00           N  
ATOM   1263  CA  ALA A  92      89.836 -42.207 -13.292  1.00  0.00           C  
ATOM   1264  C   ALA A  92      90.941 -41.166 -13.149  1.00  0.00           C  
ATOM   1265  O   ALA A  92      91.933 -41.195 -13.878  1.00  0.00           O  
ATOM   1266  CB  ALA A  92      88.659 -41.629 -14.065  1.00  0.00           C  
ATOM   1267  H   ALA A  92      88.427 -42.594 -11.728  1.00  0.00           H  
ATOM   1268  HA  ALA A  92      90.242 -43.051 -13.849  1.00  0.00           H  
ATOM   1269 1HB  ALA A  92      89.001 -41.271 -15.036  1.00  0.00           H  
ATOM   1270 2HB  ALA A  92      87.903 -42.401 -14.209  1.00  0.00           H  
ATOM   1271 3HB  ALA A  92      88.229 -40.800 -13.504  1.00  0.00           H  
ATOM   1272  N   ALA A  93      90.763 -40.246 -12.206  1.00  0.00           N  
ATOM   1273  CA  ALA A  93      91.760 -39.217 -11.946  1.00  0.00           C  
ATOM   1274  C   ALA A  93      93.109 -39.832 -11.596  1.00  0.00           C  
ATOM   1275  O   ALA A  93      94.151 -39.377 -12.069  1.00  0.00           O  
ATOM   1276  CB  ALA A  93      91.291 -38.298 -10.827  1.00  0.00           C  
ATOM   1277  H   ALA A  93      89.916 -40.260 -11.657  1.00  0.00           H  
ATOM   1278  HA  ALA A  93      91.887 -38.630 -12.856  1.00  0.00           H  
ATOM   1279 1HB  ALA A  93      92.046 -37.533 -10.645  1.00  0.00           H  
ATOM   1280 2HB  ALA A  93      90.355 -37.821 -11.117  1.00  0.00           H  
ATOM   1281 3HB  ALA A  93      91.137 -38.879  -9.920  1.00  0.00           H  
ATOM   1282  N   SER A  94      93.082 -40.892 -10.749  1.00  0.00           N  
ATOM   1283  CA  SER A  94      94.326 -41.583 -10.420  1.00  0.00           C  
ATOM   1284  C   SER A  94      94.931 -42.225 -11.645  1.00  0.00           C  
ATOM   1285  O   SER A  94      96.122 -42.071 -11.913  1.00  0.00           O  
ATOM   1286  CB  SER A  94      94.080 -42.639  -9.360  1.00  0.00           C  
ATOM   1287  OG  SER A  94      95.271 -43.295  -9.020  1.00  0.00           O  
ATOM   1288  H   SER A  94      92.217 -41.215 -10.338  1.00  0.00           H  
ATOM   1289  HA  SER A  94      95.035 -40.851 -10.030  1.00  0.00           H  
ATOM   1290 1HB  SER A  94      93.653 -42.171  -8.473  1.00  0.00           H  
ATOM   1291 2HB  SER A  94      93.355 -43.362  -9.729  1.00  0.00           H  
ATOM   1292  HG  SER A  94      95.066 -43.832  -8.250  1.00  0.00           H  
ATOM   1293  N   VAL A  95      94.136 -42.956 -12.411  1.00  0.00           N  
ATOM   1294  CA  VAL A  95      94.649 -43.719 -13.544  1.00  0.00           C  
ATOM   1295  C   VAL A  95      95.096 -42.800 -14.672  1.00  0.00           C  
ATOM   1296  O   VAL A  95      96.056 -43.096 -15.383  1.00  0.00           O  
ATOM   1297  CB  VAL A  95      93.570 -44.684 -14.071  1.00  0.00           C  
ATOM   1298  CG1 VAL A  95      92.685 -43.988 -15.093  1.00  0.00           C  
ATOM   1299  CG2 VAL A  95      94.229 -45.915 -14.676  1.00  0.00           C  
ATOM   1300  H   VAL A  95      93.147 -42.985 -12.206  1.00  0.00           H  
ATOM   1301  HA  VAL A  95      95.507 -44.302 -13.208  1.00  0.00           H  
ATOM   1302  HB  VAL A  95      92.929 -44.985 -13.242  1.00  0.00           H  
ATOM   1303 1HG1 VAL A  95      91.929 -44.684 -15.455  1.00  0.00           H  
ATOM   1304 2HG1 VAL A  95      92.197 -43.131 -14.628  1.00  0.00           H  
ATOM   1305 3HG1 VAL A  95      93.295 -43.648 -15.931  1.00  0.00           H  
ATOM   1306 1HG2 VAL A  95      93.461 -46.594 -15.046  1.00  0.00           H  
ATOM   1307 2HG2 VAL A  95      94.874 -45.613 -15.501  1.00  0.00           H  
ATOM   1308 3HG2 VAL A  95      94.824 -46.421 -13.916  1.00  0.00           H  
ATOM   1309  N   LEU A  96      94.394 -41.683 -14.831  1.00  0.00           N  
ATOM   1310  CA  LEU A  96      94.669 -40.754 -15.923  1.00  0.00           C  
ATOM   1311  C   LEU A  96      95.701 -39.712 -15.510  1.00  0.00           C  
ATOM   1312  O   LEU A  96      96.239 -38.990 -16.350  1.00  0.00           O  
ATOM   1313  CB  LEU A  96      93.377 -40.055 -16.363  1.00  0.00           C  
ATOM   1314  CG  LEU A  96      92.280 -40.973 -16.919  1.00  0.00           C  
ATOM   1315  CD1 LEU A  96      91.033 -40.153 -17.218  1.00  0.00           C  
ATOM   1316  CD2 LEU A  96      92.789 -41.673 -18.171  1.00  0.00           C  
ATOM   1317  H   LEU A  96      93.651 -41.472 -14.181  1.00  0.00           H  
ATOM   1318  HA  LEU A  96      95.067 -41.318 -16.765  1.00  0.00           H  
ATOM   1319 1HB  LEU A  96      92.961 -39.522 -15.510  1.00  0.00           H  
ATOM   1320 2HB  LEU A  96      93.621 -39.327 -17.136  1.00  0.00           H  
ATOM   1321  HG  LEU A  96      92.016 -41.720 -16.169  1.00  0.00           H  
ATOM   1322 1HD1 LEU A  96      90.254 -40.805 -17.613  1.00  0.00           H  
ATOM   1323 2HD1 LEU A  96      90.680 -39.680 -16.302  1.00  0.00           H  
ATOM   1324 3HD1 LEU A  96      91.271 -39.386 -17.955  1.00  0.00           H  
ATOM   1325 1HD2 LEU A  96      92.010 -42.325 -18.565  1.00  0.00           H  
ATOM   1326 2HD2 LEU A  96      93.052 -40.927 -18.922  1.00  0.00           H  
ATOM   1327 3HD2 LEU A  96      93.669 -42.266 -17.925  1.00  0.00           H  
ATOM   1328  N   GLY A  97      95.974 -39.637 -14.213  1.00  0.00           N  
ATOM   1329  CA  GLY A  97      97.007 -38.745 -13.695  1.00  0.00           C  
ATOM   1330  C   GLY A  97      96.512 -37.306 -13.641  1.00  0.00           C  
ATOM   1331  O   GLY A  97      97.252 -36.373 -13.955  1.00  0.00           O  
ATOM   1332  H   GLY A  97      95.456 -40.215 -13.565  1.00  0.00           H  
ATOM   1333 1HA  GLY A  97      97.304 -39.071 -12.698  1.00  0.00           H  
ATOM   1334 2HA  GLY A  97      97.891 -38.807 -14.329  1.00  0.00           H  
ATOM   1335  N   LEU A  98      95.259 -37.132 -13.240  1.00  0.00           N  
ATOM   1336  CA  LEU A  98      94.652 -35.807 -13.176  1.00  0.00           C  
ATOM   1337  C   LEU A  98      94.879 -35.159 -11.816  1.00  0.00           C  
ATOM   1338  O   LEU A  98      94.898 -35.839 -10.790  1.00  0.00           O  
ATOM   1339  CB  LEU A  98      93.147 -35.898 -13.458  1.00  0.00           C  
ATOM   1340  CG  LEU A  98      92.762 -36.473 -14.827  1.00  0.00           C  
ATOM   1341  CD1 LEU A  98      91.248 -36.621 -14.909  1.00  0.00           C  
ATOM   1342  CD2 LEU A  98      93.281 -35.559 -15.927  1.00  0.00           C  
ATOM   1343  H   LEU A  98      94.711 -37.937 -12.972  1.00  0.00           H  
ATOM   1344  HA  LEU A  98      95.114 -35.177 -13.935  1.00  0.00           H  
ATOM   1345 1HB  LEU A  98      92.688 -36.525 -12.696  1.00  0.00           H  
ATOM   1346 2HB  LEU A  98      92.718 -34.900 -13.385  1.00  0.00           H  
ATOM   1347  HG  LEU A  98      93.200 -37.465 -14.943  1.00  0.00           H  
ATOM   1348 1HD1 LEU A  98      90.974 -37.030 -15.881  1.00  0.00           H  
ATOM   1349 2HD1 LEU A  98      90.906 -37.296 -14.123  1.00  0.00           H  
ATOM   1350 3HD1 LEU A  98      90.780 -35.646 -14.780  1.00  0.00           H  
ATOM   1351 1HD2 LEU A  98      93.008 -35.968 -16.900  1.00  0.00           H  
ATOM   1352 2HD2 LEU A  98      92.842 -34.567 -15.813  1.00  0.00           H  
ATOM   1353 3HD2 LEU A  98      94.367 -35.485 -15.855  1.00  0.00           H  
ATOM   1354  N   ASP A  99      95.051 -33.842 -11.817  1.00  0.00           N  
ATOM   1355  CA  ASP A  99      95.268 -33.099 -10.581  1.00  0.00           C  
ATOM   1356  C   ASP A  99      93.950 -32.628  -9.980  1.00  0.00           C  
ATOM   1357  O   ASP A  99      92.894 -32.753 -10.602  1.00  0.00           O  
ATOM   1358  CB  ASP A  99      96.180 -31.896 -10.832  1.00  0.00           C  
ATOM   1359  CG  ASP A  99      95.484 -30.772 -11.588  1.00  0.00           C  
ATOM   1360  OD1 ASP A  99      94.302 -30.879 -11.815  1.00  0.00           O  
ATOM   1361  OD2 ASP A  99      96.141 -29.819 -11.931  1.00  0.00           O1-
ATOM   1362  H   ASP A  99      95.031 -33.342 -12.694  1.00  0.00           H  
ATOM   1363  HA  ASP A  99      95.752 -33.760  -9.861  1.00  0.00           H  
ATOM   1364 1HB  ASP A  99      96.538 -31.506  -9.878  1.00  0.00           H  
ATOM   1365 2HB  ASP A  99      97.052 -32.215 -11.403  1.00  0.00           H  
ATOM   1366  N   PRO A 100      94.016 -32.085  -8.771  1.00  0.00           N  
ATOM   1367  CA  PRO A 100      92.815 -31.720  -8.028  1.00  0.00           C  
ATOM   1368  C   PRO A 100      91.951 -30.746  -8.822  1.00  0.00           C  
ATOM   1369  O   PRO A 100      90.723 -30.793  -8.754  1.00  0.00           O  
ATOM   1370  CB  PRO A 100      93.378 -31.070  -6.760  1.00  0.00           C  
ATOM   1371  CG  PRO A 100      94.665 -31.785  -6.525  1.00  0.00           C  
ATOM   1372  CD  PRO A 100      95.256 -31.955  -7.899  1.00  0.00           C  
ATOM   1373  HA  PRO A 100      92.249 -32.631  -7.785  1.00  0.00           H  
ATOM   1374 1HB  PRO A 100      93.512 -29.990  -6.918  1.00  0.00           H  
ATOM   1375 2HB  PRO A 100      92.667 -31.188  -5.929  1.00  0.00           H  
ATOM   1376 1HG  PRO A 100      95.311 -31.194  -5.857  1.00  0.00           H  
ATOM   1377 2HG  PRO A 100      94.481 -32.744  -6.020  1.00  0.00           H  
ATOM   1378 1HD  PRO A 100      95.853 -31.069  -8.155  1.00  0.00           H  
ATOM   1379 2HD  PRO A 100      95.878 -32.862  -7.921  1.00  0.00           H  
ATOM   1380  N   ASP A 101      92.602 -29.866  -9.576  1.00  0.00           N  
ATOM   1381  CA  ASP A 101      91.898 -28.827 -10.319  1.00  0.00           C  
ATOM   1382  C   ASP A 101      91.082 -29.424 -11.459  1.00  0.00           C  
ATOM   1383  O   ASP A 101      89.977 -28.964 -11.751  1.00  0.00           O  
ATOM   1384  CB  ASP A 101      92.888 -27.800 -10.875  1.00  0.00           C  
ATOM   1385  CG  ASP A 101      93.487 -26.909  -9.795  1.00  0.00           C  
ATOM   1386  OD1 ASP A 101      92.945 -26.871  -8.716  1.00  0.00           O  
ATOM   1387  OD2 ASP A 101      94.480 -26.276 -10.060  1.00  0.00           O1-
ATOM   1388  H   ASP A 101      93.609 -29.916  -9.636  1.00  0.00           H  
ATOM   1389  HA  ASP A 101      91.214 -28.318  -9.640  1.00  0.00           H  
ATOM   1390 1HB  ASP A 101      93.698 -28.318 -11.390  1.00  0.00           H  
ATOM   1391 2HB  ASP A 101      92.384 -27.169 -11.609  1.00  0.00           H  
ATOM   1392  N   ALA A 102      91.632 -30.448 -12.101  1.00  0.00           N  
ATOM   1393  CA  ALA A 102      90.901 -31.201 -13.115  1.00  0.00           C  
ATOM   1394  C   ALA A 102      89.709 -31.929 -12.508  1.00  0.00           C  
ATOM   1395  O   ALA A 102      88.655 -32.044 -13.134  1.00  0.00           O  
ATOM   1396  CB  ALA A 102      91.825 -32.188 -13.811  1.00  0.00           C  
ATOM   1397  H   ALA A 102      92.581 -30.714 -11.880  1.00  0.00           H  
ATOM   1398  HA  ALA A 102      90.520 -30.493 -13.852  1.00  0.00           H  
ATOM   1399 1HB  ALA A 102      91.265 -32.742 -14.565  1.00  0.00           H  
ATOM   1400 2HB  ALA A 102      92.641 -31.648 -14.290  1.00  0.00           H  
ATOM   1401 3HB  ALA A 102      92.232 -32.884 -13.079  1.00  0.00           H  
ATOM   1402  N   ILE A 103      89.882 -32.420 -11.285  1.00  0.00           N  
ATOM   1403  CA  ILE A 103      88.797 -33.069 -10.557  1.00  0.00           C  
ATOM   1404  C   ILE A 103      87.725 -32.062 -10.158  1.00  0.00           C  
ATOM   1405  O   ILE A 103      86.531 -32.354 -10.223  1.00  0.00           O  
ATOM   1406  CB  ILE A 103      89.327 -33.781  -9.300  1.00  0.00           C  
ATOM   1407  CG1 ILE A 103      90.323 -34.877  -9.687  1.00  0.00           C  
ATOM   1408  CG2 ILE A 103      88.177 -34.364  -8.493  1.00  0.00           C  
ATOM   1409  CD1 ILE A 103      91.097 -35.441  -8.516  1.00  0.00           C  
ATOM   1410  H   ILE A 103      90.789 -32.341 -10.849  1.00  0.00           H  
ATOM   1411  HA  ILE A 103      88.341 -33.813 -11.209  1.00  0.00           H  
ATOM   1412  HB  ILE A 103      89.869 -33.069  -8.679  1.00  0.00           H  
ATOM   1413 1HG1 ILE A 103      89.793 -35.696 -10.171  1.00  0.00           H  
ATOM   1414 2HG1 ILE A 103      91.039 -34.481 -10.407  1.00  0.00           H  
ATOM   1415 1HG2 ILE A 103      88.569 -34.864  -7.608  1.00  0.00           H  
ATOM   1416 2HG2 ILE A 103      87.504 -33.563  -8.188  1.00  0.00           H  
ATOM   1417 3HG2 ILE A 103      87.631 -35.083  -9.104  1.00  0.00           H  
ATOM   1418 1HD1 ILE A 103      91.782 -36.211  -8.870  1.00  0.00           H  
ATOM   1419 2HD1 ILE A 103      91.665 -34.642  -8.038  1.00  0.00           H  
ATOM   1420 3HD1 ILE A 103      90.404 -35.874  -7.798  1.00  0.00           H  
ATOM   1421  N   GLN A 104      88.157 -30.876  -9.745  1.00  0.00           N  
ATOM   1422  CA  GLN A 104      87.238 -29.778  -9.476  1.00  0.00           C  
ATOM   1423  C   GLN A 104      86.434 -29.417 -10.717  1.00  0.00           C  
ATOM   1424  O   GLN A 104      85.241 -29.124 -10.632  1.00  0.00           O  
ATOM   1425  CB  GLN A 104      88.002 -28.549  -8.975  1.00  0.00           C  
ATOM   1426  CG  GLN A 104      87.115 -27.374  -8.602  1.00  0.00           C  
ATOM   1427  CD  GLN A 104      86.246 -27.666  -7.394  1.00  0.00           C  
ATOM   1428  NE2 GLN A 104      84.946 -27.432  -7.531  1.00  0.00           N  
ATOM   1429  OE1 GLN A 104      86.738 -28.096  -6.347  1.00  0.00           O  
ATOM   1430  H   GLN A 104      89.148 -30.733  -9.613  1.00  0.00           H  
ATOM   1431  HA  GLN A 104      86.538 -30.093  -8.703  1.00  0.00           H  
ATOM   1432 1HB  GLN A 104      88.589 -28.820  -8.097  1.00  0.00           H  
ATOM   1433 2HB  GLN A 104      88.698 -28.215  -9.744  1.00  0.00           H  
ATOM   1434 1HG  GLN A 104      87.746 -26.516  -8.371  1.00  0.00           H  
ATOM   1435 2HG  GLN A 104      86.463 -27.143  -9.445  1.00  0.00           H  
ATOM   1436 1HE2 GLN A 104      84.322 -27.606  -6.767  1.00  0.00           H  
ATOM   1437 2HE2 GLN A 104      84.589 -27.083  -8.398  1.00  0.00           H  
ATOM   1438  N   ALA A 105      87.091 -29.440 -11.873  1.00  0.00           N  
ATOM   1439  CA  ALA A 105      86.423 -29.182 -13.142  1.00  0.00           C  
ATOM   1440  C   ALA A 105      85.388 -30.259 -13.448  1.00  0.00           C  
ATOM   1441  O   ALA A 105      84.336 -29.976 -14.022  1.00  0.00           O  
ATOM   1442  CB  ALA A 105      87.442 -29.092 -14.268  1.00  0.00           C  
ATOM   1443  H   ALA A 105      88.081 -29.642 -11.870  1.00  0.00           H  
ATOM   1444  HA  ALA A 105      85.900 -28.229 -13.062  1.00  0.00           H  
ATOM   1445 1HB  ALA A 105      86.928 -28.898 -15.210  1.00  0.00           H  
ATOM   1446 2HB  ALA A 105      88.141 -28.280 -14.062  1.00  0.00           H  
ATOM   1447 3HB  ALA A 105      87.989 -30.031 -14.340  1.00  0.00           H  
ATOM   1448  N   ALA A 106      85.693 -31.492 -13.061  1.00  0.00           N  
ATOM   1449  CA  ALA A 106      84.739 -32.590 -13.180  1.00  0.00           C  
ATOM   1450  C   ALA A 106      83.491 -32.326 -12.346  1.00  0.00           C  
ATOM   1451  O   ALA A 106      82.379 -32.667 -12.750  1.00  0.00           O  
ATOM   1452  CB  ALA A 106      85.386 -33.902 -12.764  1.00  0.00           C  
ATOM   1453  H   ALA A 106      86.608 -31.675 -12.675  1.00  0.00           H  
ATOM   1454  HA  ALA A 106      84.434 -32.662 -14.225  1.00  0.00           H  
ATOM   1455 1HB  ALA A 106      84.661 -34.711 -12.858  1.00  0.00           H  
ATOM   1456 2HB  ALA A 106      86.242 -34.106 -13.407  1.00  0.00           H  
ATOM   1457 3HB  ALA A 106      85.718 -33.831 -11.730  1.00  0.00           H  
ATOM   1458  N   ALA A 107      83.681 -31.715 -11.182  1.00  0.00           N  
ATOM   1459  CA  ALA A 107      82.564 -31.290 -10.348  1.00  0.00           C  
ATOM   1460  C   ALA A 107      81.734 -30.219 -11.046  1.00  0.00           C  
ATOM   1461  O   ALA A 107      80.508 -30.198 -10.933  1.00  0.00           O  
ATOM   1462  CB  ALA A 107      83.068 -30.778  -9.008  1.00  0.00           C  
ATOM   1463  H   ALA A 107      84.624 -31.540 -10.866  1.00  0.00           H  
ATOM   1464  HA  ALA A 107      81.921 -32.153 -10.178  1.00  0.00           H  
ATOM   1465 1HB  ALA A 107      82.222 -30.464  -8.395  1.00  0.00           H  
ATOM   1466 2HB  ALA A 107      83.611 -31.573  -8.495  1.00  0.00           H  
ATOM   1467 3HB  ALA A 107      83.733 -29.931  -9.168  1.00  0.00           H  
ATOM   1468  N   ALA A 108      82.411 -29.329 -11.769  1.00  0.00           N  
ATOM   1469  CA  ALA A 108      81.734 -28.279 -12.518  1.00  0.00           C  
ATOM   1470  C   ALA A 108      80.935 -28.855 -13.678  1.00  0.00           C  
ATOM   1471  O   ALA A 108      79.868 -28.347 -14.022  1.00  0.00           O  
ATOM   1472  CB  ALA A 108      82.741 -27.258 -13.026  1.00  0.00           C  
ATOM   1473  H   ALA A 108      83.419 -29.384 -11.800  1.00  0.00           H  
ATOM   1474  HA  ALA A 108      81.035 -27.781 -11.845  1.00  0.00           H  
ATOM   1475 1HB  ALA A 108      82.220 -26.479 -13.583  1.00  0.00           H  
ATOM   1476 2HB  ALA A 108      83.264 -26.811 -12.180  1.00  0.00           H  
ATOM   1477 3HB  ALA A 108      83.461 -27.750 -13.677  1.00  0.00           H  
ATOM   1478  N   LEU A 109      81.457 -29.921 -14.278  1.00  0.00           N  
ATOM   1479  CA  LEU A 109      80.709 -30.683 -15.271  1.00  0.00           C  
ATOM   1480  C   LEU A 109      79.427 -31.252 -14.677  1.00  0.00           C  
ATOM   1481  O   LEU A 109      78.361 -31.176 -15.288  1.00  0.00           O  
ATOM   1482  CB  LEU A 109      81.573 -31.822 -15.827  1.00  0.00           C  
ATOM   1483  CG  LEU A 109      82.587 -31.423 -16.905  1.00  0.00           C  
ATOM   1484  CD1 LEU A 109      83.598 -32.546 -17.093  1.00  0.00           C  
ATOM   1485  CD2 LEU A 109      81.855 -31.123 -18.205  1.00  0.00           C  
ATOM   1486  H   LEU A 109      82.395 -30.211 -14.040  1.00  0.00           H  
ATOM   1487  HA  LEU A 109      80.441 -30.015 -16.090  1.00  0.00           H  
ATOM   1488 1HB  LEU A 109      82.125 -32.273 -15.003  1.00  0.00           H  
ATOM   1489 2HB  LEU A 109      80.916 -32.581 -16.253  1.00  0.00           H  
ATOM   1490  HG  LEU A 109      83.132 -30.535 -16.582  1.00  0.00           H  
ATOM   1491 1HD1 LEU A 109      84.319 -32.262 -17.860  1.00  0.00           H  
ATOM   1492 2HD1 LEU A 109      84.121 -32.727 -16.155  1.00  0.00           H  
ATOM   1493 3HD1 LEU A 109      83.080 -33.454 -17.401  1.00  0.00           H  
ATOM   1494 1HD2 LEU A 109      82.577 -30.838 -18.972  1.00  0.00           H  
ATOM   1495 2HD2 LEU A 109      81.312 -32.010 -18.530  1.00  0.00           H  
ATOM   1496 3HD2 LEU A 109      81.153 -30.305 -18.046  1.00  0.00           H  
ATOM   1497  N   GLY A 110      79.536 -31.825 -13.483  1.00  0.00           N  
ATOM   1498  CA  GLY A 110      78.368 -32.291 -12.749  1.00  0.00           C  
ATOM   1499  C   GLY A 110      77.368 -31.164 -12.525  1.00  0.00           C  
ATOM   1500  O   GLY A 110      76.163 -31.344 -12.698  1.00  0.00           O  
ATOM   1501  H   GLY A 110      80.452 -31.935 -13.076  1.00  0.00           H  
ATOM   1502 1HA  GLY A 110      77.891 -33.101 -13.303  1.00  0.00           H  
ATOM   1503 2HA  GLY A 110      78.681 -32.699 -11.790  1.00  0.00           H  
ATOM   1504  N   GLU A 111      77.877 -29.998 -12.140  1.00  0.00           N  
ATOM   1505  CA  GLU A 111      77.035 -28.828 -11.924  1.00  0.00           C  
ATOM   1506  C   GLU A 111      76.403 -28.357 -13.229  1.00  0.00           C  
ATOM   1507  O   GLU A 111      75.325 -27.762 -13.228  1.00  0.00           O  
ATOM   1508  CB  GLU A 111      77.850 -27.694 -11.299  1.00  0.00           C  
ATOM   1509  CG  GLU A 111      78.275 -27.943  -9.860  1.00  0.00           C  
ATOM   1510  CD  GLU A 111      79.104 -26.825  -9.291  1.00  0.00           C  
ATOM   1511  OE1 GLU A 111      79.442 -25.929 -10.027  1.00  0.00           O  
ATOM   1512  OE2 GLU A 111      79.400 -26.867  -8.120  1.00  0.00           O1-
ATOM   1513  H   GLU A 111      78.873 -29.921 -11.993  1.00  0.00           H  
ATOM   1514  HA  GLU A 111      76.233 -29.102 -11.237  1.00  0.00           H  
ATOM   1515 1HB  GLU A 111      78.750 -27.524 -11.889  1.00  0.00           H  
ATOM   1516 2HB  GLU A 111      77.266 -26.773 -11.320  1.00  0.00           H  
ATOM   1517 1HG  GLU A 111      77.384 -28.068  -9.244  1.00  0.00           H  
ATOM   1518 2HG  GLU A 111      78.846 -28.871  -9.816  1.00  0.00           H  
ATOM   1519  N   ALA A 112      77.080 -28.626 -14.339  1.00  0.00           N  
ATOM   1520  CA  ALA A 112      76.589 -28.228 -15.651  1.00  0.00           C  
ATOM   1521  C   ALA A 112      75.502 -29.176 -16.144  1.00  0.00           C  
ATOM   1522  O   ALA A 112      74.860 -28.923 -17.164  1.00  0.00           O  
ATOM   1523  CB  ALA A 112      77.735 -28.172 -16.650  1.00  0.00           C  
ATOM   1524  H   ALA A 112      77.958 -29.120 -14.271  1.00  0.00           H  
ATOM   1525  HA  ALA A 112      76.150 -27.235 -15.562  1.00  0.00           H  
ATOM   1526 1HB  ALA A 112      77.353 -27.873 -17.627  1.00  0.00           H  
ATOM   1527 2HB  ALA A 112      78.477 -27.449 -16.313  1.00  0.00           H  
ATOM   1528 3HB  ALA A 112      78.198 -29.155 -16.728  1.00  0.00           H  
ATOM   1529  N   GLY A 113      75.300 -30.267 -15.415  1.00  0.00           N  
ATOM   1530  CA  GLY A 113      74.286 -31.251 -15.773  1.00  0.00           C  
ATOM   1531  C   GLY A 113      74.884 -32.378 -16.605  1.00  0.00           C  
ATOM   1532  O   GLY A 113      74.170 -33.082 -17.320  1.00  0.00           O  
ATOM   1533  H   GLY A 113      75.861 -30.418 -14.587  1.00  0.00           H  
ATOM   1534 1HA  GLY A 113      73.840 -31.660 -14.866  1.00  0.00           H  
ATOM   1535 2HA  GLY A 113      73.488 -30.765 -16.333  1.00  0.00           H  
ATOM   1536  N   ILE A 114      76.200 -32.549 -16.504  1.00  0.00           N  
ATOM   1537  CA  ILE A 114      76.889 -33.621 -17.211  1.00  0.00           C  
ATOM   1538  C   ILE A 114      77.028 -34.857 -16.332  1.00  0.00           C  
ATOM   1539  O   ILE A 114      77.504 -34.776 -15.200  1.00  0.00           O  
ATOM   1540  CB  ILE A 114      78.282 -33.162 -17.679  1.00  0.00           C  
ATOM   1541  CG1 ILE A 114      78.175 -31.866 -18.487  1.00  0.00           C  
ATOM   1542  CG2 ILE A 114      78.951 -34.252 -18.502  1.00  0.00           C  
ATOM   1543  CD1 ILE A 114      77.313 -31.987 -19.723  1.00  0.00           C  
ATOM   1544  H   ILE A 114      76.735 -31.919 -15.924  1.00  0.00           H  
ATOM   1545  HA  ILE A 114      76.302 -33.890 -18.088  1.00  0.00           H  
ATOM   1546  HB  ILE A 114      78.903 -32.942 -16.812  1.00  0.00           H  
ATOM   1547 1HG1 ILE A 114      77.761 -31.079 -17.858  1.00  0.00           H  
ATOM   1548 2HG1 ILE A 114      79.170 -31.547 -18.796  1.00  0.00           H  
ATOM   1549 1HG2 ILE A 114      79.935 -33.912 -18.826  1.00  0.00           H  
ATOM   1550 2HG2 ILE A 114      79.060 -35.151 -17.896  1.00  0.00           H  
ATOM   1551 3HG2 ILE A 114      78.339 -34.477 -19.375  1.00  0.00           H  
ATOM   1552 1HD1 ILE A 114      77.286 -31.030 -20.243  1.00  0.00           H  
ATOM   1553 2HD1 ILE A 114      77.731 -32.747 -20.385  1.00  0.00           H  
ATOM   1554 3HD1 ILE A 114      76.302 -32.273 -19.435  1.00  0.00           H  
ATOM   1555  N   SER A 115      76.609 -36.002 -16.860  1.00  0.00           N  
ATOM   1556  CA  SER A 115      76.597 -37.242 -16.091  1.00  0.00           C  
ATOM   1557  C   SER A 115      78.010 -37.755 -15.850  1.00  0.00           C  
ATOM   1558  O   SER A 115      78.938 -37.411 -16.582  1.00  0.00           O  
ATOM   1559  CB  SER A 115      75.783 -38.297 -16.813  1.00  0.00           C  
ATOM   1560  OG  SER A 115      76.417 -38.696 -17.998  1.00  0.00           O  
ATOM   1561  H   SER A 115      76.291 -36.015 -17.819  1.00  0.00           H  
ATOM   1562  HA  SER A 115      76.135 -37.043 -15.122  1.00  0.00           H  
ATOM   1563 1HB  SER A 115      75.646 -39.160 -16.162  1.00  0.00           H  
ATOM   1564 2HB  SER A 115      74.795 -37.901 -17.043  1.00  0.00           H  
ATOM   1565  HG  SER A 115      76.217 -38.017 -18.646  1.00  0.00           H  
ATOM   1566  N   ALA A 116      78.170 -38.573 -14.830  1.00  0.00           N  
ATOM   1567  CA  ALA A 116      79.479 -39.096 -14.446  1.00  0.00           C  
ATOM   1568  C   ALA A 116      80.078 -39.919 -15.562  1.00  0.00           C  
ATOM   1569  O   ALA A 116      81.292 -39.914 -15.767  1.00  0.00           O  
ATOM   1570  CB  ALA A 116      79.375 -39.928 -13.176  1.00  0.00           C  
ATOM   1571  H   ALA A 116      77.356 -38.845 -14.296  1.00  0.00           H  
ATOM   1572  HA  ALA A 116      80.143 -38.254 -14.245  1.00  0.00           H  
ATOM   1573 1HB  ALA A 116      80.359 -40.315 -12.914  1.00  0.00           H  
ATOM   1574 2HB  ALA A 116      79.001 -39.305 -12.363  1.00  0.00           H  
ATOM   1575 3HB  ALA A 116      78.691 -40.758 -13.341  1.00  0.00           H  
ATOM   1576  N   GLU A 117      79.229 -40.633 -16.287  1.00  0.00           N  
ATOM   1577  CA  GLU A 117      79.679 -41.390 -17.453  1.00  0.00           C  
ATOM   1578  C   GLU A 117      80.255 -40.471 -18.502  1.00  0.00           C  
ATOM   1579  O   GLU A 117      81.334 -40.724 -19.037  1.00  0.00           O  
ATOM   1580  CB  GLU A 117      78.526 -42.197 -18.053  1.00  0.00           C  
ATOM   1581  CG  GLU A 117      78.880 -42.947 -19.329  1.00  0.00           C  
ATOM   1582  CD  GLU A 117      77.709 -43.678 -19.923  1.00  0.00           C  
ATOM   1583  OE1 GLU A 117      76.621 -43.528 -19.419  1.00  0.00           O  
ATOM   1584  OE2 GLU A 117      77.901 -44.388 -20.881  1.00  0.00           O1-
ATOM   1585  H   GLU A 117      78.252 -40.656 -16.033  1.00  0.00           H  
ATOM   1586  HA  GLU A 117      80.461 -42.080 -17.136  1.00  0.00           H  
ATOM   1587 1HB  GLU A 117      78.174 -42.927 -17.323  1.00  0.00           H  
ATOM   1588 2HB  GLU A 117      77.693 -41.531 -18.276  1.00  0.00           H  
ATOM   1589 1HG  GLU A 117      79.259 -42.235 -20.063  1.00  0.00           H  
ATOM   1590 2HG  GLU A 117      79.675 -43.659 -19.111  1.00  0.00           H  
ATOM   1591  N   GLU A 118      79.550 -39.391 -18.815  1.00  0.00           N  
ATOM   1592  CA  GLU A 118      80.036 -38.397 -19.764  1.00  0.00           C  
ATOM   1593  C   GLU A 118      81.326 -37.756 -19.277  1.00  0.00           C  
ATOM   1594  O   GLU A 118      82.251 -37.530 -20.057  1.00  0.00           O  
ATOM   1595  CB  GLU A 118      78.976 -37.318 -19.996  1.00  0.00           C  
ATOM   1596  CG  GLU A 118      77.771 -37.784 -20.800  1.00  0.00           C  
ATOM   1597  CD  GLU A 118      76.664 -36.767 -20.838  1.00  0.00           C  
ATOM   1598  OE1 GLU A 118      76.077 -36.517 -19.813  1.00  0.00           O  
ATOM   1599  OE2 GLU A 118      76.405 -36.238 -21.894  1.00  0.00           O1-
ATOM   1600  H   GLU A 118      78.648 -39.258 -18.379  1.00  0.00           H  
ATOM   1601  HA  GLU A 118      80.242 -38.894 -20.712  1.00  0.00           H  
ATOM   1602 1HB  GLU A 118      78.615 -36.949 -19.036  1.00  0.00           H  
ATOM   1603 2HB  GLU A 118      79.424 -36.475 -20.523  1.00  0.00           H  
ATOM   1604 1HG  GLU A 118      78.088 -37.996 -21.821  1.00  0.00           H  
ATOM   1605 2HG  GLU A 118      77.393 -38.709 -20.367  1.00  0.00           H  
ATOM   1606  N   ILE A 119      81.384 -37.462 -17.983  1.00  0.00           N  
ATOM   1607  CA  ILE A 119      82.568 -36.856 -17.385  1.00  0.00           C  
ATOM   1608  C   ILE A 119      83.786 -37.756 -17.544  1.00  0.00           C  
ATOM   1609  O   ILE A 119      84.875 -37.291 -17.878  1.00  0.00           O  
ATOM   1610  CB  ILE A 119      82.339 -36.558 -15.892  1.00  0.00           C  
ATOM   1611  CG1 ILE A 119      81.312 -35.435 -15.722  1.00  0.00           C  
ATOM   1612  CG2 ILE A 119      83.651 -36.190 -15.216  1.00  0.00           C  
ATOM   1613  CD1 ILE A 119      80.825 -35.262 -14.302  1.00  0.00           C  
ATOM   1614  H   ILE A 119      80.586 -37.665 -17.397  1.00  0.00           H  
ATOM   1615  HA  ILE A 119      82.770 -35.916 -17.897  1.00  0.00           H  
ATOM   1616  HB  ILE A 119      81.925 -37.440 -15.405  1.00  0.00           H  
ATOM   1617 1HG1 ILE A 119      81.746 -34.492 -16.052  1.00  0.00           H  
ATOM   1618 2HG1 ILE A 119      80.447 -35.636 -16.356  1.00  0.00           H  
ATOM   1619 1HG2 ILE A 119      83.471 -35.981 -14.162  1.00  0.00           H  
ATOM   1620 2HG2 ILE A 119      84.352 -37.018 -15.308  1.00  0.00           H  
ATOM   1621 3HG2 ILE A 119      84.070 -35.304 -15.694  1.00  0.00           H  
ATOM   1622 1HD1 ILE A 119      80.100 -34.449 -14.262  1.00  0.00           H  
ATOM   1623 2HD1 ILE A 119      80.354 -36.185 -13.963  1.00  0.00           H  
ATOM   1624 3HD1 ILE A 119      81.669 -35.026 -13.655  1.00  0.00           H  
ATOM   1625  N   ILE A 120      83.598 -39.048 -17.301  1.00  0.00           N  
ATOM   1626  CA  ILE A 120      84.674 -40.019 -17.451  1.00  0.00           C  
ATOM   1627  C   ILE A 120      85.236 -40.009 -18.867  1.00  0.00           C  
ATOM   1628  O   ILE A 120      86.447 -40.109 -19.065  1.00  0.00           O  
ATOM   1629  CB  ILE A 120      84.185 -41.438 -17.105  1.00  0.00           C  
ATOM   1630  CG1 ILE A 120      83.937 -41.563 -15.599  1.00  0.00           C  
ATOM   1631  CG2 ILE A 120      85.193 -42.476 -17.570  1.00  0.00           C  
ATOM   1632  CD1 ILE A 120      83.147 -42.792 -15.210  1.00  0.00           C  
ATOM   1633  H   ILE A 120      82.686 -39.366 -17.006  1.00  0.00           H  
ATOM   1634  HA  ILE A 120      85.477 -39.754 -16.766  1.00  0.00           H  
ATOM   1635  HB  ILE A 120      83.231 -41.624 -17.597  1.00  0.00           H  
ATOM   1636 1HG1 ILE A 120      84.892 -41.591 -15.075  1.00  0.00           H  
ATOM   1637 2HG1 ILE A 120      83.397 -40.685 -15.245  1.00  0.00           H  
ATOM   1638 1HG2 ILE A 120      84.832 -43.473 -17.316  1.00  0.00           H  
ATOM   1639 2HG2 ILE A 120      85.321 -42.401 -18.649  1.00  0.00           H  
ATOM   1640 3HG2 ILE A 120      86.150 -42.301 -17.078  1.00  0.00           H  
ATOM   1641 1HD1 ILE A 120      83.012 -42.811 -14.129  1.00  0.00           H  
ATOM   1642 2HD1 ILE A 120      82.171 -42.766 -15.697  1.00  0.00           H  
ATOM   1643 3HD1 ILE A 120      83.686 -43.684 -15.524  1.00  0.00           H  
ATOM   1644  N   GLU A 121      84.348 -39.888 -19.849  1.00  0.00           N  
ATOM   1645  CA  GLU A 121      84.754 -39.831 -21.247  1.00  0.00           C  
ATOM   1646  C   GLU A 121      85.458 -38.519 -21.566  1.00  0.00           C  
ATOM   1647  O   GLU A 121      86.425 -38.491 -22.327  1.00  0.00           O  
ATOM   1648  CB  GLU A 121      83.539 -40.006 -22.161  1.00  0.00           C  
ATOM   1649  CG  GLU A 121      83.882 -40.181 -23.634  1.00  0.00           C  
ATOM   1650  CD  GLU A 121      84.632 -41.453 -23.914  1.00  0.00           C  
ATOM   1651  OE1 GLU A 121      84.540 -42.360 -23.122  1.00  0.00           O  
ATOM   1652  OE2 GLU A 121      85.298 -41.518 -24.920  1.00  0.00           O1-
ATOM   1653  H   GLU A 121      83.366 -39.833 -19.620  1.00  0.00           H  
ATOM   1654  HA  GLU A 121      85.454 -40.646 -21.437  1.00  0.00           H  
ATOM   1655 1HB  GLU A 121      82.967 -40.878 -21.845  1.00  0.00           H  
ATOM   1656 2HB  GLU A 121      82.888 -39.137 -22.070  1.00  0.00           H  
ATOM   1657 1HG  GLU A 121      82.958 -40.182 -24.213  1.00  0.00           H  
ATOM   1658 2HG  GLU A 121      84.481 -39.332 -23.961  1.00  0.00           H  
ATOM   1659  N   LEU A 122      84.967 -37.433 -20.979  1.00  0.00           N  
ATOM   1660  CA  LEU A 122      85.572 -36.120 -21.167  1.00  0.00           C  
ATOM   1661  C   LEU A 122      86.961 -36.058 -20.545  1.00  0.00           C  
ATOM   1662  O   LEU A 122      87.877 -35.458 -21.106  1.00  0.00           O  
ATOM   1663  CB  LEU A 122      84.681 -35.032 -20.554  1.00  0.00           C  
ATOM   1664  CG  LEU A 122      83.366 -34.754 -21.293  1.00  0.00           C  
ATOM   1665  CD1 LEU A 122      82.483 -33.855 -20.438  1.00  0.00           C  
ATOM   1666  CD2 LEU A 122      83.665 -34.108 -22.637  1.00  0.00           C  
ATOM   1667  H   LEU A 122      84.154 -37.519 -20.386  1.00  0.00           H  
ATOM   1668  HA  LEU A 122      85.666 -35.933 -22.237  1.00  0.00           H  
ATOM   1669 1HB  LEU A 122      84.433 -35.321 -19.533  1.00  0.00           H  
ATOM   1670 2HB  LEU A 122      85.245 -34.100 -20.518  1.00  0.00           H  
ATOM   1671  HG  LEU A 122      82.832 -35.692 -21.452  1.00  0.00           H  
ATOM   1672 1HD1 LEU A 122      81.548 -33.658 -20.963  1.00  0.00           H  
ATOM   1673 2HD1 LEU A 122      82.268 -34.350 -19.490  1.00  0.00           H  
ATOM   1674 3HD1 LEU A 122      82.998 -32.915 -20.248  1.00  0.00           H  
ATOM   1675 1HD2 LEU A 122      82.730 -33.911 -23.163  1.00  0.00           H  
ATOM   1676 2HD2 LEU A 122      84.197 -33.170 -22.479  1.00  0.00           H  
ATOM   1677 3HD2 LEU A 122      84.283 -34.779 -23.234  1.00  0.00           H  
ATOM   1678  N   LEU A 123      87.110 -36.683 -19.381  1.00  0.00           N  
ATOM   1679  CA  LEU A 123      88.392 -36.712 -18.690  1.00  0.00           C  
ATOM   1680  C   LEU A 123      89.377 -37.637 -19.390  1.00  0.00           C  
ATOM   1681  O   LEU A 123      90.577 -37.366 -19.429  1.00  0.00           O  
ATOM   1682  CB  LEU A 123      88.200 -37.165 -17.237  1.00  0.00           C  
ATOM   1683  CG  LEU A 123      87.384 -36.218 -16.347  1.00  0.00           C  
ATOM   1684  CD1 LEU A 123      87.183 -36.854 -14.979  1.00  0.00           C  
ATOM   1685  CD2 LEU A 123      88.106 -34.884 -16.230  1.00  0.00           C  
ATOM   1686  H   LEU A 123      86.316 -37.150 -18.965  1.00  0.00           H  
ATOM   1687  HA  LEU A 123      88.808 -35.705 -18.691  1.00  0.00           H  
ATOM   1688 1HB  LEU A 123      87.699 -38.132 -17.238  1.00  0.00           H  
ATOM   1689 2HB  LEU A 123      89.181 -37.287 -16.778  1.00  0.00           H  
ATOM   1690  HG  LEU A 123      86.400 -36.060 -16.790  1.00  0.00           H  
ATOM   1691 1HD1 LEU A 123      86.603 -36.181 -14.346  1.00  0.00           H  
ATOM   1692 2HD1 LEU A 123      86.647 -37.797 -15.091  1.00  0.00           H  
ATOM   1693 3HD1 LEU A 123      88.152 -37.039 -14.517  1.00  0.00           H  
ATOM   1694 1HD2 LEU A 123      87.526 -34.210 -15.598  1.00  0.00           H  
ATOM   1695 2HD2 LEU A 123      89.090 -35.040 -15.786  1.00  0.00           H  
ATOM   1696 3HD2 LEU A 123      88.221 -34.444 -17.220  1.00  0.00           H  
ATOM   1697  N   THR A 124      88.862 -38.737 -19.944  1.00  0.00           N  
ATOM   1698  CA  THR A 124      89.684 -39.630 -20.757  1.00  0.00           C  
ATOM   1699  C   THR A 124      90.241 -38.903 -21.958  1.00  0.00           C  
ATOM   1700  O   THR A 124      91.422 -39.030 -22.280  1.00  0.00           O  
ATOM   1701  CB  THR A 124      88.884 -40.858 -21.226  1.00  0.00           C  
ATOM   1702  CG2 THR A 124      89.753 -41.764 -22.086  1.00  0.00           C  
ATOM   1703  OG1 THR A 124      88.417 -41.593 -20.087  1.00  0.00           O  
ATOM   1704  H   THR A 124      87.887 -38.959 -19.801  1.00  0.00           H  
ATOM   1705  HA  THR A 124      90.522 -39.975 -20.151  1.00  0.00           H  
ATOM   1706  HB  THR A 124      88.023 -40.532 -21.809  1.00  0.00           H  
ATOM   1707  HG1 THR A 124      87.693 -41.115 -19.674  1.00  0.00           H  
ATOM   1708 1HG2 THR A 124      89.171 -42.627 -22.409  1.00  0.00           H  
ATOM   1709 2HG2 THR A 124      90.100 -41.213 -22.959  1.00  0.00           H  
ATOM   1710 3HG2 THR A 124      90.611 -42.102 -21.506  1.00  0.00           H  
ATOM   1711  N   ALA A 125      89.398 -38.133 -22.633  1.00  0.00           N  
ATOM   1712  CA  ALA A 125      89.838 -37.327 -23.767  1.00  0.00           C  
ATOM   1713  C   ALA A 125      90.941 -36.358 -23.360  1.00  0.00           C  
ATOM   1714  O   ALA A 125      91.933 -36.197 -24.071  1.00  0.00           O  
ATOM   1715  CB  ALA A 125      88.663 -36.568 -24.367  1.00  0.00           C  
ATOM   1716  H   ALA A 125      88.427 -38.103 -22.356  1.00  0.00           H  
ATOM   1717  HA  ALA A 125      90.246 -37.999 -24.522  1.00  0.00           H  
ATOM   1718 1HB  ALA A 125      89.007 -35.971 -25.211  1.00  0.00           H  
ATOM   1719 2HB  ALA A 125      87.907 -37.277 -24.706  1.00  0.00           H  
ATOM   1720 3HB  ALA A 125      88.231 -35.913 -23.612  1.00  0.00           H  
ATOM   1721  N   ALA A 126      90.763 -35.715 -22.211  1.00  0.00           N  
ATOM   1722  CA  ALA A 126      91.760 -34.788 -21.692  1.00  0.00           C  
ATOM   1723  C   ALA A 126      93.109 -35.472 -21.513  1.00  0.00           C  
ATOM   1724  O   ALA A 126      94.150 -34.910 -21.851  1.00  0.00           O  
ATOM   1725  CB  ALA A 126      91.291 -34.190 -20.373  1.00  0.00           C  
ATOM   1726  H   ALA A 126      89.916 -35.872 -21.684  1.00  0.00           H  
ATOM   1727  HA  ALA A 126      91.886 -33.985 -22.418  1.00  0.00           H  
ATOM   1728 1HB  ALA A 126      92.046 -33.500 -19.998  1.00  0.00           H  
ATOM   1729 2HB  ALA A 126      90.355 -33.655 -20.530  1.00  0.00           H  
ATOM   1730 3HB  ALA A 126      91.137 -34.988 -19.648  1.00  0.00           H  
ATOM   1731  N   ARG A 127      93.082 -36.717 -20.969  1.00  0.00           N  
ATOM   1732  CA  ARG A 127      94.327 -37.468 -20.831  1.00  0.00           C  
ATOM   1733  C   ARG A 127      94.931 -37.771 -22.181  1.00  0.00           C  
ATOM   1734  O   ARG A 127      96.122 -37.553 -22.402  1.00  0.00           O  
ATOM   1735  CB  ARG A 127      94.092 -38.773 -20.084  1.00  0.00           C  
ATOM   1736  CG  ARG A 127      95.339 -39.614 -19.859  1.00  0.00           C  
ATOM   1737  CD  ARG A 127      95.417 -40.748 -20.816  1.00  0.00           C  
ATOM   1738  NE  ARG A 127      96.448 -41.702 -20.443  1.00  0.00           N  
ATOM   1739  CZ  ARG A 127      96.763 -42.804 -21.151  1.00  0.00           C  
ATOM   1740  NH1 ARG A 127      96.119 -43.076 -22.263  1.00  0.00           N1+
ATOM   1741  NH2 ARG A 127      97.719 -43.612 -20.726  1.00  0.00           N  
ATOM   1742  H   ARG A 127      92.217 -37.135 -20.656  1.00  0.00           H  
ATOM   1743  HA  ARG A 127      95.034 -36.864 -20.261  1.00  0.00           H  
ATOM   1744 1HB  ARG A 127      93.657 -38.561 -19.109  1.00  0.00           H  
ATOM   1745 2HB  ARG A 127      93.377 -39.384 -20.636  1.00  0.00           H  
ATOM   1746 1HG  ARG A 127      96.225 -38.993 -19.990  1.00  0.00           H  
ATOM   1747 2HG  ARG A 127      95.326 -40.020 -18.847  1.00  0.00           H  
ATOM   1748 1HD  ARG A 127      94.461 -41.270 -20.840  1.00  0.00           H  
ATOM   1749 2HD  ARG A 127      95.647 -40.369 -21.811  1.00  0.00           H  
ATOM   1750  HE  ARG A 127      96.966 -41.526 -19.592  1.00  0.00           H  
ATOM   1751 1HH1 ARG A 127      95.388 -42.459 -22.588  1.00  0.00           H  
ATOM   1752 2HH1 ARG A 127      96.354 -43.903 -22.794  1.00  0.00           H  
ATOM   1753 1HH2 ARG A 127      98.215 -43.402 -19.871  1.00  0.00           H  
ATOM   1754 2HH2 ARG A 127      97.955 -44.437 -21.257  1.00  0.00           H  
ATOM   1755  N   ASP A 128      94.137 -38.278 -23.110  1.00  0.00           N  
ATOM   1756  CA  ASP A 128      94.650 -38.723 -24.400  1.00  0.00           C  
ATOM   1757  C   ASP A 128      95.097 -37.542 -25.254  1.00  0.00           C  
ATOM   1758  O   ASP A 128      96.056 -37.644 -26.018  1.00  0.00           O  
ATOM   1759  CB  ASP A 128      93.587 -39.529 -25.151  1.00  0.00           C  
ATOM   1760  CG  ASP A 128      93.352 -40.907 -24.547  1.00  0.00           C  
ATOM   1761  OD1 ASP A 128      94.188 -41.357 -23.800  1.00  0.00           O  
ATOM   1762  OD2 ASP A 128      92.339 -41.497 -24.839  1.00  0.00           O1-
ATOM   1763  H   ASP A 128      93.148 -38.358 -22.919  1.00  0.00           H  
ATOM   1764  HA  ASP A 128      95.515 -39.364 -24.227  1.00  0.00           H  
ATOM   1765 1HB  ASP A 128      92.644 -38.981 -25.147  1.00  0.00           H  
ATOM   1766 2HB  ASP A 128      93.890 -39.651 -26.191  1.00  0.00           H  
ATOM   1767  N   LEU A 129      94.396 -36.423 -25.117  1.00  0.00           N  
ATOM   1768  CA  LEU A 129      94.670 -35.242 -25.930  1.00  0.00           C  
ATOM   1769  C   LEU A 129      95.701 -34.343 -25.263  1.00  0.00           C  
ATOM   1770  O   LEU A 129      96.237 -33.428 -25.887  1.00  0.00           O  
ATOM   1771  CB  LEU A 129      93.377 -34.454 -26.174  1.00  0.00           C  
ATOM   1772  CG  LEU A 129      92.268 -35.208 -26.919  1.00  0.00           C  
ATOM   1773  CD1 LEU A 129      91.018 -34.341 -26.984  1.00  0.00           C  
ATOM   1774  CD2 LEU A 129      92.752 -35.575 -28.315  1.00  0.00           C  
ATOM   1775  H   LEU A 129      93.654 -36.388 -24.433  1.00  0.00           H  
ATOM   1776  HA  LEU A 129      95.068 -35.569 -26.891  1.00  0.00           H  
ATOM   1777 1HB  LEU A 129      92.975 -34.139 -25.213  1.00  0.00           H  
ATOM   1778 2HB  LEU A 129      93.618 -33.563 -26.753  1.00  0.00           H  
ATOM   1779  HG  LEU A 129      92.016 -36.118 -26.372  1.00  0.00           H  
ATOM   1780 1HD1 LEU A 129      90.230 -34.878 -27.513  1.00  0.00           H  
ATOM   1781 2HD1 LEU A 129      90.683 -34.111 -25.972  1.00  0.00           H  
ATOM   1782 3HD1 LEU A 129      91.244 -33.416 -27.512  1.00  0.00           H  
ATOM   1783 1HD2 LEU A 129      91.964 -36.112 -28.844  1.00  0.00           H  
ATOM   1784 2HD2 LEU A 129      93.004 -34.666 -28.863  1.00  0.00           H  
ATOM   1785 3HD2 LEU A 129      93.636 -36.209 -28.238  1.00  0.00           H  
ATOM   1786  N   GLY A 130      95.976 -34.607 -23.991  1.00  0.00           N  
ATOM   1787  CA  GLY A 130      97.007 -33.879 -23.260  1.00  0.00           C  
ATOM   1788  C   GLY A 130      96.514 -32.504 -22.836  1.00  0.00           C  
ATOM   1789  O   GLY A 130      97.252 -31.521 -22.896  1.00  0.00           O  
ATOM   1790  H   GLY A 130      95.457 -35.333 -23.514  1.00  0.00           H  
ATOM   1791 1HA  GLY A 130      97.304 -34.453 -22.379  1.00  0.00           H  
ATOM   1792 2HA  GLY A 130      97.892 -33.775 -23.889  1.00  0.00           H  
ATOM   1793  N   LEU A 131      95.260 -32.438 -22.401  1.00  0.00           N  
ATOM   1794  CA  LEU A 131      94.653 -31.175 -21.996  1.00  0.00           C  
ATOM   1795  C   LEU A 131      94.880 -30.902 -20.517  1.00  0.00           C  
ATOM   1796  O   LEU A 131      94.899 -31.824 -19.701  1.00  0.00           O  
ATOM   1797  CB  LEU A 131      93.148 -31.191 -22.294  1.00  0.00           C  
ATOM   1798  CG  LEU A 131      92.761 -31.472 -23.751  1.00  0.00           C  
ATOM   1799  CD1 LEU A 131      91.244 -31.542 -23.870  1.00  0.00           C  
ATOM   1800  CD2 LEU A 131      93.330 -30.380 -24.646  1.00  0.00           C  
ATOM   1801  H   LEU A 131      94.713 -33.285 -22.351  1.00  0.00           H  
ATOM   1802  HA  LEU A 131      95.114 -30.371 -22.568  1.00  0.00           H  
ATOM   1803 1HB  LEU A 131      92.680 -31.955 -21.675  1.00  0.00           H  
ATOM   1804 2HB  LEU A 131      92.729 -30.223 -22.019  1.00  0.00           H  
ATOM   1805  HG  LEU A 131      93.164 -32.437 -24.056  1.00  0.00           H  
ATOM   1806 1HD1 LEU A 131      90.969 -31.741 -24.906  1.00  0.00           H  
ATOM   1807 2HD1 LEU A 131      90.866 -32.342 -23.235  1.00  0.00           H  
ATOM   1808 3HD1 LEU A 131      90.811 -30.593 -23.555  1.00  0.00           H  
ATOM   1809 1HD2 LEU A 131      93.055 -30.580 -25.682  1.00  0.00           H  
ATOM   1810 2HD2 LEU A 131      92.926 -29.414 -24.343  1.00  0.00           H  
ATOM   1811 3HD2 LEU A 131      94.416 -30.364 -24.555  1.00  0.00           H  
ATOM   1812  N   ASP A 132      95.052 -29.629 -20.176  1.00  0.00           N  
ATOM   1813  CA  ASP A 132      95.269 -29.232 -18.790  1.00  0.00           C  
ATOM   1814  C   ASP A 132      93.951 -28.933 -18.089  1.00  0.00           C  
ATOM   1815  O   ASP A 132      92.895 -28.893 -18.721  1.00  0.00           O  
ATOM   1816  CB  ASP A 132      96.181 -28.005 -18.719  1.00  0.00           C  
ATOM   1817  CG  ASP A 132      95.483 -26.722 -19.153  1.00  0.00           C  
ATOM   1818  OD1 ASP A 132      94.301 -26.767 -19.399  1.00  0.00           O  
ATOM   1819  OD2 ASP A 132      96.139 -25.711 -19.233  1.00  0.00           O1-
ATOM   1820  H   ASP A 132      95.032 -28.920 -20.894  1.00  0.00           H  
ATOM   1821  HA  ASP A 132      95.753 -30.056 -18.265  1.00  0.00           H  
ATOM   1822 1HB  ASP A 132      96.541 -27.877 -17.698  1.00  0.00           H  
ATOM   1823 2HB  ASP A 132      97.051 -28.161 -19.357  1.00  0.00           H  
ATOM   1824  N   PRO A 133      94.016 -28.721 -16.779  1.00  0.00           N  
ATOM   1825  CA  PRO A 133      92.817 -28.561 -15.966  1.00  0.00           C  
ATOM   1826  C   PRO A 133      91.952 -27.415 -16.482  1.00  0.00           C  
ATOM   1827  O   PRO A 133      90.724 -27.479 -16.428  1.00  0.00           O  
ATOM   1828  CB  PRO A 133      93.382 -28.260 -14.575  1.00  0.00           C  
ATOM   1829  CG  PRO A 133      94.668 -29.012 -14.533  1.00  0.00           C  
ATOM   1830  CD  PRO A 133      95.257 -28.825 -15.905  1.00  0.00           C  
ATOM   1831  HA  PRO A 133      92.251 -29.504 -15.967  1.00  0.00           H  
ATOM   1832 1HB  PRO A 133      93.518 -27.176 -14.450  1.00  0.00           H  
ATOM   1833 2HB  PRO A 133      92.671 -28.587 -13.801  1.00  0.00           H  
ATOM   1834 1HG  PRO A 133      95.315 -28.615 -13.736  1.00  0.00           H  
ATOM   1835 2HG  PRO A 133      94.482 -30.070 -14.293  1.00  0.00           H  
ATOM   1836 1HD  PRO A 133      95.856 -27.903 -15.925  1.00  0.00           H  
ATOM   1837 2HD  PRO A 133      95.878 -29.697 -16.161  1.00  0.00           H  
ATOM   1838  N   ASP A 134      92.602 -26.369 -16.982  1.00  0.00           N  
ATOM   1839  CA  ASP A 134      91.899 -25.173 -17.432  1.00  0.00           C  
ATOM   1840  C   ASP A 134      91.082 -25.454 -18.687  1.00  0.00           C  
ATOM   1841  O   ASP A 134      89.978 -24.935 -18.849  1.00  0.00           O  
ATOM   1842  CB  ASP A 134      92.890 -24.039 -17.703  1.00  0.00           C  
ATOM   1843  CG  ASP A 134      93.489 -23.457 -16.430  1.00  0.00           C  
ATOM   1844  OD1 ASP A 134      92.947 -23.698 -15.378  1.00  0.00           O  
ATOM   1845  OD2 ASP A 134      94.484 -22.778 -16.522  1.00  0.00           O1-
ATOM   1846  H   ASP A 134      93.609 -26.403 -17.051  1.00  0.00           H  
ATOM   1847  HA  ASP A 134      91.215 -24.857 -16.643  1.00  0.00           H  
ATOM   1848 1HB  ASP A 134      93.700 -24.406 -18.334  1.00  0.00           H  
ATOM   1849 2HB  ASP A 134      92.387 -23.239 -18.249  1.00  0.00           H  
ATOM   1850  N   ALA A 135      91.632 -26.279 -19.572  1.00  0.00           N  
ATOM   1851  CA  ALA A 135      90.901 -26.742 -20.745  1.00  0.00           C  
ATOM   1852  C   ALA A 135      89.709 -27.602 -20.348  1.00  0.00           C  
ATOM   1853  O   ALA A 135      88.655 -27.551 -20.982  1.00  0.00           O  
ATOM   1854  CB  ALA A 135      91.825 -27.515 -21.675  1.00  0.00           C  
ATOM   1855  H   ALA A 135      92.581 -26.593 -19.427  1.00  0.00           H  
ATOM   1856  HA  ALA A 135      90.520 -25.867 -21.274  1.00  0.00           H  
ATOM   1857 1HB  ALA A 135      91.265 -27.854 -22.546  1.00  0.00           H  
ATOM   1858 2HB  ALA A 135      92.641 -26.869 -21.997  1.00  0.00           H  
ATOM   1859 3HB  ALA A 135      92.232 -28.376 -21.148  1.00  0.00           H  
ATOM   1860  N   ILE A 136      89.884 -28.393 -19.295  1.00  0.00           N  
ATOM   1861  CA  ILE A 136      88.798 -29.208 -18.759  1.00  0.00           C  
ATOM   1862  C   ILE A 136      87.726 -28.341 -18.113  1.00  0.00           C  
ATOM   1863  O   ILE A 136      86.532 -28.608 -18.251  1.00  0.00           O  
ATOM   1864  CB  ILE A 136      89.328 -30.221 -17.728  1.00  0.00           C  
ATOM   1865  CG1 ILE A 136      90.321 -31.182 -18.386  1.00  0.00           C  
ATOM   1866  CG2 ILE A 136      88.176 -30.990 -17.098  1.00  0.00           C  
ATOM   1867  CD1 ILE A 136      91.095 -32.029 -17.401  1.00  0.00           C  
ATOM   1868  H   ILE A 136      90.792 -28.433 -18.854  1.00  0.00           H  
ATOM   1869  HA  ILE A 136      88.341 -29.759 -19.580  1.00  0.00           H  
ATOM   1870  HB  ILE A 136      89.871 -29.694 -16.945  1.00  0.00           H  
ATOM   1871 1HG1 ILE A 136      89.788 -31.849 -19.064  1.00  0.00           H  
ATOM   1872 2HG1 ILE A 136      91.036 -30.615 -18.982  1.00  0.00           H  
ATOM   1873 1HG2 ILE A 136      88.568 -31.702 -16.372  1.00  0.00           H  
ATOM   1874 2HG2 ILE A 136      87.506 -30.293 -16.596  1.00  0.00           H  
ATOM   1875 3HG2 ILE A 136      87.629 -31.526 -17.873  1.00  0.00           H  
ATOM   1876 1HD1 ILE A 136      91.779 -32.684 -17.943  1.00  0.00           H  
ATOM   1877 2HD1 ILE A 136      91.665 -31.381 -16.734  1.00  0.00           H  
ATOM   1878 3HD1 ILE A 136      90.402 -32.633 -16.816  1.00  0.00           H  
ATOM   1879  N   GLN A 137      88.158 -27.301 -17.408  1.00  0.00           N  
ATOM   1880  CA  GLN A 137      87.239 -26.308 -16.863  1.00  0.00           C  
ATOM   1881  C   GLN A 137      86.436 -25.640 -17.968  1.00  0.00           C  
ATOM   1882  O   GLN A 137      85.243 -25.379 -17.812  1.00  0.00           O  
ATOM   1883  CB  GLN A 137      88.003 -25.251 -16.062  1.00  0.00           C  
ATOM   1884  CG  GLN A 137      87.113 -24.244 -15.353  1.00  0.00           C  
ATOM   1885  CD  GLN A 137      86.241 -24.888 -14.291  1.00  0.00           C  
ATOM   1886  NE2 GLN A 137      84.940 -24.630 -14.360  1.00  0.00           N  
ATOM   1887  OE1 GLN A 137      86.732 -25.610 -13.419  1.00  0.00           O  
ATOM   1888  H   GLN A 137      89.149 -27.197 -17.244  1.00  0.00           H  
ATOM   1889  HA  GLN A 137      86.540 -26.813 -16.196  1.00  0.00           H  
ATOM   1890 1HB  GLN A 137      88.621 -25.742 -15.309  1.00  0.00           H  
ATOM   1891 2HB  GLN A 137      88.670 -24.702 -16.726  1.00  0.00           H  
ATOM   1892 1HG  GLN A 137      87.742 -23.495 -14.871  1.00  0.00           H  
ATOM   1893 2HG  GLN A 137      86.463 -23.769 -16.087  1.00  0.00           H  
ATOM   1894 1HE2 GLN A 137      84.315 -25.026 -13.687  1.00  0.00           H  
ATOM   1895 2HE2 GLN A 137      84.584 -24.039 -15.083  1.00  0.00           H  
ATOM   1896  N   ALA A 138      87.092 -25.364 -19.091  1.00  0.00           N  
ATOM   1897  CA  ALA A 138      86.423 -24.786 -20.249  1.00  0.00           C  
ATOM   1898  C   ALA A 138      85.389 -25.746 -20.823  1.00  0.00           C  
ATOM   1899  O   ALA A 138      84.337 -25.324 -21.305  1.00  0.00           O  
ATOM   1900  CB  ALA A 138      87.442 -24.406 -21.314  1.00  0.00           C  
ATOM   1901  H   ALA A 138      88.081 -25.559 -19.141  1.00  0.00           H  
ATOM   1902  HA  ALA A 138      85.900 -23.887 -19.924  1.00  0.00           H  
ATOM   1903 1HB  ALA A 138      86.927 -23.975 -22.172  1.00  0.00           H  
ATOM   1904 2HB  ALA A 138      88.140 -23.676 -20.905  1.00  0.00           H  
ATOM   1905 3HB  ALA A 138      87.988 -25.294 -21.627  1.00  0.00           H  
ATOM   1906  N   ALA A 139      85.694 -27.037 -20.771  1.00  0.00           N  
ATOM   1907  CA  ALA A 139      84.740 -28.067 -21.170  1.00  0.00           C  
ATOM   1908  C   ALA A 139      83.492 -28.026 -20.295  1.00  0.00           C  
ATOM   1909  O   ALA A 139      82.380 -28.254 -20.772  1.00  0.00           O  
ATOM   1910  CB  ALA A 139      85.387 -29.443 -21.106  1.00  0.00           C  
ATOM   1911  H   ALA A 139      86.609 -27.313 -20.446  1.00  0.00           H  
ATOM   1912  HA  ALA A 139      84.435 -27.866 -22.196  1.00  0.00           H  
ATOM   1913 1HB  ALA A 139      84.662 -30.199 -21.406  1.00  0.00           H  
ATOM   1914 2HB  ALA A 139      86.243 -29.473 -21.780  1.00  0.00           H  
ATOM   1915 3HB  ALA A 139      85.719 -29.642 -20.089  1.00  0.00           H  
ATOM   1916  N   ALA A 140      83.682 -27.738 -19.012  1.00  0.00           N  
ATOM   1917  CA  ALA A 140      82.565 -27.543 -18.097  1.00  0.00           C  
ATOM   1918  C   ALA A 140      81.735 -26.329 -18.493  1.00  0.00           C  
ATOM   1919  O   ALA A 140      80.509 -26.339 -18.377  1.00  0.00           O  
ATOM   1920  CB  ALA A 140      83.070 -27.395 -16.669  1.00  0.00           C  
ATOM   1921  H   ALA A 140      84.626 -27.651 -18.663  1.00  0.00           H  
ATOM   1922  HA  ALA A 140      81.922 -28.421 -18.155  1.00  0.00           H  
ATOM   1923 1HB  ALA A 140      82.224 -27.250 -15.997  1.00  0.00           H  
ATOM   1924 2HB  ALA A 140      83.612 -28.296 -16.380  1.00  0.00           H  
ATOM   1925 3HB  ALA A 140      83.735 -26.535 -16.605  1.00  0.00           H  
ATOM   1926  N   GLN A 141      82.411 -25.284 -18.963  1.00  0.00           N  
ATOM   1927  CA  GLN A 141      81.734 -24.074 -19.413  1.00  0.00           C  
ATOM   1928  C   GLN A 141      80.935 -24.332 -20.684  1.00  0.00           C  
ATOM   1929  O   GLN A 141      79.868 -23.752 -20.886  1.00  0.00           O  
ATOM   1930  CB  GLN A 141      82.746 -22.950 -19.650  1.00  0.00           C  
ATOM   1931  CG  GLN A 141      83.416 -22.438 -18.386  1.00  0.00           C  
ATOM   1932  CD  GLN A 141      84.471 -21.387 -18.675  1.00  0.00           C  
ATOM   1933  NE2 GLN A 141      84.708 -20.507 -17.709  1.00  0.00           N  
ATOM   1934  OE1 GLN A 141      85.067 -21.367 -19.756  1.00  0.00           O  
ATOM   1935  H   GLN A 141      83.419 -25.330 -19.009  1.00  0.00           H  
ATOM   1936  HA  GLN A 141      81.038 -23.757 -18.636  1.00  0.00           H  
ATOM   1937 1HB  GLN A 141      83.526 -23.299 -20.327  1.00  0.00           H  
ATOM   1938 2HB  GLN A 141      82.249 -22.108 -20.131  1.00  0.00           H  
ATOM   1939 1HG  GLN A 141      82.658 -21.994 -17.740  1.00  0.00           H  
ATOM   1940 2HG  GLN A 141      83.896 -23.274 -17.878  1.00  0.00           H  
ATOM   1941 1HE2 GLN A 141      85.394 -19.791 -17.842  1.00  0.00           H  
ATOM   1942 2HE2 GLN A 141      84.202 -20.561 -16.848  1.00  0.00           H  
ATOM   1943  N   LEU A 142      81.457 -25.205 -21.539  1.00  0.00           N  
ATOM   1944  CA  LEU A 142      80.709 -25.684 -22.695  1.00  0.00           C  
ATOM   1945  C   LEU A 142      79.427 -26.387 -22.273  1.00  0.00           C  
ATOM   1946  O   LEU A 142      78.362 -26.156 -22.846  1.00  0.00           O  
ATOM   1947  CB  LEU A 142      81.573 -26.641 -23.526  1.00  0.00           C  
ATOM   1948  CG  LEU A 142      82.588 -25.976 -24.465  1.00  0.00           C  
ATOM   1949  CD1 LEU A 142      83.599 -27.013 -24.937  1.00  0.00           C  
ATOM   1950  CD2 LEU A 142      81.856 -25.350 -25.643  1.00  0.00           C  
ATOM   1951  H   LEU A 142      82.395 -25.546 -21.384  1.00  0.00           H  
ATOM   1952  HA  LEU A 142      80.442 -24.827 -23.313  1.00  0.00           H  
ATOM   1953 1HB  LEU A 142      82.125 -27.289 -22.847  1.00  0.00           H  
ATOM   1954 2HB  LEU A 142      80.917 -27.262 -24.135  1.00  0.00           H  
ATOM   1955  HG  LEU A 142      83.132 -25.202 -23.923  1.00  0.00           H  
ATOM   1956 1HD1 LEU A 142      84.320 -26.540 -25.603  1.00  0.00           H  
ATOM   1957 2HD1 LEU A 142      84.121 -27.429 -24.076  1.00  0.00           H  
ATOM   1958 3HD1 LEU A 142      83.081 -27.809 -25.469  1.00  0.00           H  
ATOM   1959 1HD2 LEU A 142      82.578 -24.876 -26.309  1.00  0.00           H  
ATOM   1960 2HD2 LEU A 142      81.313 -26.123 -26.186  1.00  0.00           H  
ATOM   1961 3HD2 LEU A 142      81.153 -24.600 -25.277  1.00  0.00           H  
ATOM   1962  N   GLY A 143      79.536 -27.249 -21.265  1.00  0.00           N  
ATOM   1963  CA  GLY A 143      78.368 -27.890 -20.678  1.00  0.00           C  
ATOM   1964  C   GLY A 143      77.368 -26.859 -20.168  1.00  0.00           C  
ATOM   1965  O   GLY A 143      76.163 -26.989 -20.381  1.00  0.00           O  
ATOM   1966  H   GLY A 143      80.452 -27.463 -20.898  1.00  0.00           H  
ATOM   1967 1HA  GLY A 143      77.889 -28.528 -21.420  1.00  0.00           H  
ATOM   1968 2HA  GLY A 143      78.681 -28.534 -19.854  1.00  0.00           H  
ATOM   1969  N   GLU A 144      77.877 -25.832 -19.493  1.00  0.00           N  
ATOM   1970  CA  GLU A 144      77.035 -24.758 -18.982  1.00  0.00           C  
ATOM   1971  C   GLU A 144      76.403 -23.965 -20.119  1.00  0.00           C  
ATOM   1972  O   GLU A 144      75.327 -23.388 -19.963  1.00  0.00           O  
ATOM   1973  CB  GLU A 144      77.849 -23.824 -18.085  1.00  0.00           C  
ATOM   1974  CG  GLU A 144      78.278 -24.439 -16.761  1.00  0.00           C  
ATOM   1975  CD  GLU A 144      79.114 -23.508 -15.927  1.00  0.00           C  
ATOM   1976  OE1 GLU A 144      79.455 -22.455 -16.408  1.00  0.00           O  
ATOM   1977  OE2 GLU A 144      79.413 -23.852 -14.807  1.00  0.00           O1-
ATOM   1978  H   GLU A 144      78.873 -25.796 -19.331  1.00  0.00           H  
ATOM   1979  HA  GLU A 144      76.233 -25.200 -18.390  1.00  0.00           H  
ATOM   1980 1HB  GLU A 144      78.749 -23.505 -18.613  1.00  0.00           H  
ATOM   1981 2HB  GLU A 144      77.265 -22.930 -17.865  1.00  0.00           H  
ATOM   1982 1HG  GLU A 144      77.388 -24.714 -16.195  1.00  0.00           H  
ATOM   1983 2HG  GLU A 144      78.843 -25.348 -16.960  1.00  0.00           H  
ATOM   1984  N   ALA A 145      77.080 -23.941 -21.262  1.00  0.00           N  
ATOM   1985  CA  ALA A 145      76.589 -23.214 -22.428  1.00  0.00           C  
ATOM   1986  C   ALA A 145      75.502 -24.002 -23.147  1.00  0.00           C  
ATOM   1987  O   ALA A 145      74.859 -23.494 -24.066  1.00  0.00           O  
ATOM   1988  CB  ALA A 145      77.735 -22.901 -23.378  1.00  0.00           C  
ATOM   1989  H   ALA A 145      77.957 -24.437 -21.326  1.00  0.00           H  
ATOM   1990  HA  ALA A 145      76.151 -22.278 -22.083  1.00  0.00           H  
ATOM   1991 1HB  ALA A 145      77.352 -22.359 -24.244  1.00  0.00           H  
ATOM   1992 2HB  ALA A 145      78.476 -22.289 -22.866  1.00  0.00           H  
ATOM   1993 3HB  ALA A 145      78.197 -23.830 -23.708  1.00  0.00           H  
ATOM   1994  N   GLY A 146      75.300 -25.245 -22.727  1.00  0.00           N  
ATOM   1995  CA  GLY A 146      74.286 -26.103 -23.328  1.00  0.00           C  
ATOM   1996  C   GLY A 146      74.885 -26.977 -24.423  1.00  0.00           C  
ATOM   1997  O   GLY A 146      74.170 -27.470 -25.296  1.00  0.00           O  
ATOM   1998  H   GLY A 146      75.863 -25.604 -21.967  1.00  0.00           H  
ATOM   1999 1HA  GLY A 146      73.840 -26.733 -22.559  1.00  0.00           H  
ATOM   2000 2HA  GLY A 146      73.488 -25.489 -23.743  1.00  0.00           H  
ATOM   2001  N   ILE A 147      76.200 -27.166 -24.371  1.00  0.00           N  
ATOM   2002  CA  ILE A 147      76.889 -28.020 -25.328  1.00  0.00           C  
ATOM   2003  C   ILE A 147      77.028 -29.442 -24.801  1.00  0.00           C  
ATOM   2004  O   ILE A 147      77.504 -29.658 -23.687  1.00  0.00           O  
ATOM   2005  CB  ILE A 147      78.283 -27.456 -25.661  1.00  0.00           C  
ATOM   2006  CG1 ILE A 147      78.174 -25.998 -26.117  1.00  0.00           C  
ATOM   2007  CG2 ILE A 147      78.957 -28.303 -26.729  1.00  0.00           C  
ATOM   2008  CD1 ILE A 147      77.311 -25.804 -27.342  1.00  0.00           C  
ATOM   2009  H   ILE A 147      76.735 -26.706 -23.647  1.00  0.00           H  
ATOM   2010  HA  ILE A 147      76.303 -28.053 -26.246  1.00  0.00           H  
ATOM   2011  HB  ILE A 147      78.900 -27.461 -24.763  1.00  0.00           H  
ATOM   2012 1HG1 ILE A 147      77.761 -25.395 -25.309  1.00  0.00           H  
ATOM   2013 2HG1 ILE A 147      79.170 -25.611 -26.336  1.00  0.00           H  
ATOM   2014 1HG2 ILE A 147      79.941 -27.891 -26.953  1.00  0.00           H  
ATOM   2015 2HG2 ILE A 147      79.066 -29.324 -26.368  1.00  0.00           H  
ATOM   2016 3HG2 ILE A 147      78.349 -28.300 -27.634  1.00  0.00           H  
ATOM   2017 1HD1 ILE A 147      77.284 -24.747 -27.604  1.00  0.00           H  
ATOM   2018 2HD1 ILE A 147      77.728 -26.373 -28.174  1.00  0.00           H  
ATOM   2019 3HD1 ILE A 147      76.301 -26.152 -27.134  1.00  0.00           H  
ATOM   2020  N   SER A 148      76.611 -30.413 -25.607  1.00  0.00           N  
ATOM   2021  CA  SER A 148      76.597 -31.807 -25.185  1.00  0.00           C  
ATOM   2022  C   SER A 148      78.010 -32.367 -25.086  1.00  0.00           C  
ATOM   2023  O   SER A 148      78.937 -31.849 -25.710  1.00  0.00           O  
ATOM   2024  CB  SER A 148      75.781 -32.638 -26.156  1.00  0.00           C  
ATOM   2025  OG  SER A 148      76.405 -32.705 -27.408  1.00  0.00           O  
ATOM   2026  H   SER A 148      76.295 -30.177 -26.537  1.00  0.00           H  
ATOM   2027  HA  SER A 148      76.136 -31.866 -24.198  1.00  0.00           H  
ATOM   2028 1HB  SER A 148      75.653 -33.644 -25.756  1.00  0.00           H  
ATOM   2029 2HB  SER A 148      74.789 -32.202 -26.263  1.00  0.00           H  
ATOM   2030  HG  SER A 148      76.203 -31.876 -27.849  1.00  0.00           H  
ATOM   2031  N   SER A 149      78.168 -33.427 -24.300  1.00  0.00           N  
ATOM   2032  CA  SER A 149      79.479 -34.019 -24.066  1.00  0.00           C  
ATOM   2033  C   SER A 149      80.084 -34.544 -25.361  1.00  0.00           C  
ATOM   2034  O   SER A 149      81.299 -34.503 -25.552  1.00  0.00           O  
ATOM   2035  CB  SER A 149      79.371 -35.143 -23.053  1.00  0.00           C  
ATOM   2036  OG  SER A 149      78.613 -36.205 -23.562  1.00  0.00           O  
ATOM   2037  H   SER A 149      77.358 -33.833 -23.854  1.00  0.00           H  
ATOM   2038  HA  SER A 149      80.140 -33.248 -23.666  1.00  0.00           H  
ATOM   2039 1HB  SER A 149      80.369 -35.495 -22.793  1.00  0.00           H  
ATOM   2040 2HB  SER A 149      78.909 -34.767 -22.142  1.00  0.00           H  
ATOM   2041  HG  SER A 149      77.834 -36.266 -23.005  1.00  0.00           H  
ATOM   2042  N   GLU A 150      79.229 -35.039 -26.250  1.00  0.00           N  
ATOM   2043  CA  GLU A 150      79.663 -35.463 -27.577  1.00  0.00           C  
ATOM   2044  C   GLU A 150      80.258 -34.301 -28.359  1.00  0.00           C  
ATOM   2045  O   GLU A 150      81.337 -34.419 -28.940  1.00  0.00           O  
ATOM   2046  CB  GLU A 150      78.491 -36.066 -28.355  1.00  0.00           C  
ATOM   2047  CG  GLU A 150      78.854 -36.577 -29.742  1.00  0.00           C  
ATOM   2048  CD  GLU A 150      77.688 -37.199 -30.459  1.00  0.00           C  
ATOM   2049  OE1 GLU A 150      76.625 -37.255 -29.889  1.00  0.00           O  
ATOM   2050  OE2 GLU A 150      77.861 -37.618 -31.580  1.00  0.00           O1-
ATOM   2051  H   GLU A 150      78.254 -35.125 -26.000  1.00  0.00           H  
ATOM   2052  HA  GLU A 150      80.435 -36.225 -27.462  1.00  0.00           H  
ATOM   2053 1HB  GLU A 150      78.070 -36.899 -27.791  1.00  0.00           H  
ATOM   2054 2HB  GLU A 150      77.707 -35.317 -28.469  1.00  0.00           H  
ATOM   2055 1HG  GLU A 150      79.231 -35.746 -30.337  1.00  0.00           H  
ATOM   2056 2HG  GLU A 150      79.652 -37.313 -29.649  1.00  0.00           H  
ATOM   2057  N   GLU A 151      79.549 -33.177 -28.372  1.00  0.00           N  
ATOM   2058  CA  GLU A 151      80.035 -31.973 -29.032  1.00  0.00           C  
ATOM   2059  C   GLU A 151      81.326 -31.477 -28.394  1.00  0.00           C  
ATOM   2060  O   GLU A 151      82.251 -31.056 -29.089  1.00  0.00           O  
ATOM   2061  CB  GLU A 151      78.973 -30.872 -28.981  1.00  0.00           C  
ATOM   2062  CG  GLU A 151      77.771 -31.116 -29.882  1.00  0.00           C  
ATOM   2063  CD  GLU A 151      76.661 -30.127 -29.657  1.00  0.00           C  
ATOM   2064  OE1 GLU A 151      76.107 -30.119 -28.584  1.00  0.00           O  
ATOM   2065  OE2 GLU A 151      76.368 -29.378 -30.559  1.00  0.00           O1-
ATOM   2066  H   GLU A 151      78.650 -33.158 -27.912  1.00  0.00           H  
ATOM   2067  HA  GLU A 151      80.242 -32.211 -30.076  1.00  0.00           H  
ATOM   2068 1HB  GLU A 151      78.609 -30.766 -27.960  1.00  0.00           H  
ATOM   2069 2HB  GLU A 151      79.421 -29.921 -29.271  1.00  0.00           H  
ATOM   2070 1HG  GLU A 151      78.091 -31.054 -30.922  1.00  0.00           H  
ATOM   2071 2HG  GLU A 151      77.396 -32.123 -29.705  1.00  0.00           H  
ATOM   2072  N   ILE A 152      81.384 -31.530 -27.067  1.00  0.00           N  
ATOM   2073  CA  ILE A 152      82.568 -31.099 -26.336  1.00  0.00           C  
ATOM   2074  C   ILE A 152      83.786 -31.927 -26.722  1.00  0.00           C  
ATOM   2075  O   ILE A 152      84.875 -31.391 -26.924  1.00  0.00           O  
ATOM   2076  CB  ILE A 152      82.340 -31.197 -24.816  1.00  0.00           C  
ATOM   2077  CG1 ILE A 152      81.314 -30.155 -24.362  1.00  0.00           C  
ATOM   2078  CG2 ILE A 152      83.653 -31.017 -24.069  1.00  0.00           C  
ATOM   2079  CD1 ILE A 152      80.829 -30.354 -22.944  1.00  0.00           C  
ATOM   2080  H   ILE A 152      80.587 -31.877 -26.553  1.00  0.00           H  
ATOM   2081  HA  ILE A 152      82.770 -30.059 -26.588  1.00  0.00           H  
ATOM   2082  HB  ILE A 152      81.926 -32.175 -24.572  1.00  0.00           H  
ATOM   2083 1HG1 ILE A 152      81.749 -29.159 -24.438  1.00  0.00           H  
ATOM   2084 2HG1 ILE A 152      80.448 -30.185 -25.024  1.00  0.00           H  
ATOM   2085 1HG2 ILE A 152      83.474 -31.088 -22.996  1.00  0.00           H  
ATOM   2086 2HG2 ILE A 152      84.353 -31.793 -24.372  1.00  0.00           H  
ATOM   2087 3HG2 ILE A 152      84.073 -30.037 -24.302  1.00  0.00           H  
ATOM   2088 1HD1 ILE A 152      80.104 -29.579 -22.695  1.00  0.00           H  
ATOM   2089 2HD1 ILE A 152      80.358 -31.334 -22.854  1.00  0.00           H  
ATOM   2090 3HD1 ILE A 152      81.674 -30.293 -22.259  1.00  0.00           H  
ATOM   2091  N   LYS A 153      83.597 -33.239 -26.822  1.00  0.00           N  
ATOM   2092  CA  LYS A 153      84.674 -34.138 -27.218  1.00  0.00           C  
ATOM   2093  C   LYS A 153      85.234 -33.759 -28.583  1.00  0.00           C  
ATOM   2094  O   LYS A 153      86.445 -33.800 -28.801  1.00  0.00           O  
ATOM   2095  CB  LYS A 153      84.183 -35.587 -27.237  1.00  0.00           C  
ATOM   2096  CG  LYS A 153      85.287 -36.624 -27.397  1.00  0.00           C  
ATOM   2097  CD  LYS A 153      84.730 -38.038 -27.333  1.00  0.00           C  
ATOM   2098  CE  LYS A 153      85.828 -39.075 -27.524  1.00  0.00           C  
ATOM   2099  NZ  LYS A 153      85.298 -40.464 -27.465  1.00  0.00           N1+
ATOM   2100  H   LYS A 153      82.685 -33.622 -26.620  1.00  0.00           H  
ATOM   2101  HA  LYS A 153      85.475 -34.063 -26.484  1.00  0.00           H  
ATOM   2102 1HB  LYS A 153      83.653 -35.803 -26.309  1.00  0.00           H  
ATOM   2103 2HB  LYS A 153      83.477 -35.721 -28.056  1.00  0.00           H  
ATOM   2104 1HG  LYS A 153      85.784 -36.481 -28.357  1.00  0.00           H  
ATOM   2105 2HG  LYS A 153      86.023 -36.496 -26.604  1.00  0.00           H  
ATOM   2106 1HD  LYS A 153      84.255 -38.199 -26.364  1.00  0.00           H  
ATOM   2107 2HD  LYS A 153      83.980 -38.169 -28.112  1.00  0.00           H  
ATOM   2108 1HE  LYS A 153      86.306 -38.923 -28.491  1.00  0.00           H  
ATOM   2109 2HE  LYS A 153      86.582 -38.954 -26.747  1.00  0.00           H  
ATOM   2110 1HZ  LYS A 153      86.055 -41.120 -27.595  1.00  0.00           H  
ATOM   2111 2HZ  LYS A 153      84.867 -40.622 -26.564  1.00  0.00           H  
ATOM   2112 3HZ  LYS A 153      84.611 -40.594 -28.194  1.00  0.00           H  
ATOM   2113  N   GLU A 154      84.348 -33.389 -29.500  1.00  0.00           N  
ATOM   2114  CA  GLU A 154      84.754 -32.973 -30.839  1.00  0.00           C  
ATOM   2115  C   GLU A 154      85.460 -31.623 -30.803  1.00  0.00           C  
ATOM   2116  O   GLU A 154      86.430 -31.401 -31.527  1.00  0.00           O  
ATOM   2117  CB  GLU A 154      83.540 -32.900 -31.767  1.00  0.00           C  
ATOM   2118  CG  GLU A 154      82.923 -34.251 -32.102  1.00  0.00           C  
ATOM   2119  CD  GLU A 154      83.875 -35.166 -32.822  1.00  0.00           C  
ATOM   2120  OE1 GLU A 154      84.625 -34.688 -33.639  1.00  0.00           O  
ATOM   2121  OE2 GLU A 154      83.851 -36.345 -32.554  1.00  0.00           O1-
ATOM   2122  H   GLU A 154      83.366 -33.396 -29.264  1.00  0.00           H  
ATOM   2123  HA  GLU A 154      85.452 -33.712 -31.234  1.00  0.00           H  
ATOM   2124 1HB  GLU A 154      82.766 -32.285 -31.307  1.00  0.00           H  
ATOM   2125 2HB  GLU A 154      83.826 -32.421 -32.703  1.00  0.00           H  
ATOM   2126 1HG  GLU A 154      82.604 -34.733 -31.178  1.00  0.00           H  
ATOM   2127 2HG  GLU A 154      82.041 -34.092 -32.721  1.00  0.00           H  
ATOM   2128  N   LEU A 155      84.967 -30.727 -29.957  1.00  0.00           N  
ATOM   2129  CA  LEU A 155      85.572 -29.410 -29.797  1.00  0.00           C  
ATOM   2130  C   LEU A 155      86.961 -29.511 -29.182  1.00  0.00           C  
ATOM   2131  O   LEU A 155      87.877 -28.788 -29.572  1.00  0.00           O  
ATOM   2132  CB  LEU A 155      84.681 -28.522 -28.919  1.00  0.00           C  
ATOM   2133  CG  LEU A 155      83.365 -28.063 -29.558  1.00  0.00           C  
ATOM   2134  CD1 LEU A 155      82.495 -27.391 -28.504  1.00  0.00           C  
ATOM   2135  CD2 LEU A 155      83.663 -27.112 -30.708  1.00  0.00           C  
ATOM   2136  H   LEU A 155      84.151 -30.964 -29.412  1.00  0.00           H  
ATOM   2137  HA  LEU A 155      85.665 -28.950 -30.781  1.00  0.00           H  
ATOM   2138 1HB  LEU A 155      84.435 -29.068 -28.010  1.00  0.00           H  
ATOM   2139 2HB  LEU A 155      85.244 -27.631 -28.642  1.00  0.00           H  
ATOM   2140  HG  LEU A 155      82.821 -28.929 -29.936  1.00  0.00           H  
ATOM   2141 1HD1 LEU A 155      81.559 -27.064 -28.958  1.00  0.00           H  
ATOM   2142 2HD1 LEU A 155      82.281 -28.100 -27.704  1.00  0.00           H  
ATOM   2143 3HD1 LEU A 155      83.020 -26.528 -28.095  1.00  0.00           H  
ATOM   2144 1HD2 LEU A 155      82.727 -26.785 -31.162  1.00  0.00           H  
ATOM   2145 2HD2 LEU A 155      84.205 -26.244 -30.331  1.00  0.00           H  
ATOM   2146 3HD2 LEU A 155      84.270 -27.623 -31.454  1.00  0.00           H  
ATOM   2147  N   LEU A 156      87.110 -30.411 -28.218  1.00  0.00           N  
ATOM   2148  CA  LEU A 156      88.392 -30.622 -27.557  1.00  0.00           C  
ATOM   2149  C   LEU A 156      89.377 -31.336 -28.473  1.00  0.00           C  
ATOM   2150  O   LEU A 156      90.577 -31.062 -28.445  1.00  0.00           O  
ATOM   2151  CB  LEU A 156      88.197 -31.437 -26.273  1.00  0.00           C  
ATOM   2152  CG  LEU A 156      87.379 -30.754 -25.170  1.00  0.00           C  
ATOM   2153  CD1 LEU A 156      87.166 -31.728 -24.019  1.00  0.00           C  
ATOM   2154  CD2 LEU A 156      88.104 -29.502 -24.700  1.00  0.00           C  
ATOM   2155  H   LEU A 156      86.314 -30.964 -27.935  1.00  0.00           H  
ATOM   2156  HA  LEU A 156      88.810 -29.651 -27.297  1.00  0.00           H  
ATOM   2157 1HB  LEU A 156      87.698 -32.371 -26.526  1.00  0.00           H  
ATOM   2158 2HB  LEU A 156      89.178 -31.674 -25.859  1.00  0.00           H  
ATOM   2159  HG  LEU A 156      86.398 -30.480 -25.560  1.00  0.00           H  
ATOM   2160 1HD1 LEU A 156      86.584 -31.242 -23.235  1.00  0.00           H  
ATOM   2161 2HD1 LEU A 156      86.628 -32.604 -24.378  1.00  0.00           H  
ATOM   2162 3HD1 LEU A 156      88.131 -32.033 -23.617  1.00  0.00           H  
ATOM   2163 1HD2 LEU A 156      87.522 -29.017 -23.917  1.00  0.00           H  
ATOM   2164 2HD2 LEU A 156      89.084 -29.775 -24.307  1.00  0.00           H  
ATOM   2165 3HD2 LEU A 156      88.227 -28.817 -25.538  1.00  0.00           H  
ATOM   2166  N   ARG A 157      88.862 -32.255 -29.285  1.00  0.00           N  
ATOM   2167  CA  ARG A 157      89.668 -32.913 -30.306  1.00  0.00           C  
ATOM   2168  C   ARG A 157      90.240 -31.903 -31.294  1.00  0.00           C  
ATOM   2169  O   ARG A 157      91.417 -31.964 -31.648  1.00  0.00           O  
ATOM   2170  CB  ARG A 157      88.839 -33.943 -31.060  1.00  0.00           C  
ATOM   2171  CG  ARG A 157      89.597 -34.716 -32.128  1.00  0.00           C  
ATOM   2172  CD  ARG A 157      88.720 -35.690 -32.827  1.00  0.00           C  
ATOM   2173  NE  ARG A 157      87.656 -35.028 -33.566  1.00  0.00           N  
ATOM   2174  CZ  ARG A 157      87.815 -34.427 -34.760  1.00  0.00           C  
ATOM   2175  NH1 ARG A 157      88.996 -34.412 -35.337  1.00  0.00           N1+
ATOM   2176  NH2 ARG A 157      86.783 -33.852 -35.353  1.00  0.00           N  
ATOM   2177  H   ARG A 157      87.887 -32.503 -29.192  1.00  0.00           H  
ATOM   2178  HA  ARG A 157      90.496 -33.425 -29.815  1.00  0.00           H  
ATOM   2179 1HB  ARG A 157      88.431 -34.667 -30.357  1.00  0.00           H  
ATOM   2180 2HB  ARG A 157      87.998 -33.448 -31.545  1.00  0.00           H  
ATOM   2181 1HG  ARG A 157      89.995 -34.021 -32.867  1.00  0.00           H  
ATOM   2182 2HG  ARG A 157      90.418 -35.264 -31.665  1.00  0.00           H  
ATOM   2183 1HD  ARG A 157      89.312 -36.273 -33.531  1.00  0.00           H  
ATOM   2184 2HD  ARG A 157      88.263 -36.358 -32.097  1.00  0.00           H  
ATOM   2185  HE  ARG A 157      86.733 -35.020 -33.154  1.00  0.00           H  
ATOM   2186 1HH1 ARG A 157      89.785 -34.851 -34.885  1.00  0.00           H  
ATOM   2187 2HH1 ARG A 157      89.115 -33.961 -36.233  1.00  0.00           H  
ATOM   2188 1HH2 ARG A 157      85.874 -33.864 -34.910  1.00  0.00           H  
ATOM   2189 2HH2 ARG A 157      86.901 -33.402 -36.248  1.00  0.00           H  
ATOM   2190  N   ALA A 158      89.400 -30.974 -31.735  1.00  0.00           N  
ATOM   2191  CA  ALA A 158      89.838 -29.902 -32.622  1.00  0.00           C  
ATOM   2192  C   ALA A 158      90.941 -29.073 -31.977  1.00  0.00           C  
ATOM   2193  O   ALA A 158      91.934 -28.734 -32.621  1.00  0.00           O  
ATOM   2194  CB  ALA A 158      88.662 -29.014 -33.002  1.00  0.00           C  
ATOM   2195  H   ALA A 158      88.432 -31.012 -31.449  1.00  0.00           H  
ATOM   2196  HA  ALA A 158      90.245 -30.355 -33.526  1.00  0.00           H  
ATOM   2197 1HB  ALA A 158      89.006 -28.218 -33.663  1.00  0.00           H  
ATOM   2198 2HB  ALA A 158      87.907 -29.611 -33.514  1.00  0.00           H  
ATOM   2199 3HB  ALA A 158      88.231 -28.578 -32.103  1.00  0.00           H  
ATOM   2200  N   ALA A 159      90.763 -28.748 -30.702  1.00  0.00           N  
ATOM   2201  CA  ALA A 159      91.760 -27.986 -29.959  1.00  0.00           C  
ATOM   2202  C   ALA A 159      93.109 -28.693 -29.965  1.00  0.00           C  
ATOM   2203  O   ALA A 159      94.150 -28.063 -30.150  1.00  0.00           O  
ATOM   2204  CB  ALA A 159      91.292 -27.753 -28.529  1.00  0.00           C  
ATOM   2205  H   ALA A 159      89.915 -29.036 -30.236  1.00  0.00           H  
ATOM   2206  HA  ALA A 159      91.885 -27.022 -30.451  1.00  0.00           H  
ATOM   2207 1HB  ALA A 159      92.047 -27.183 -27.988  1.00  0.00           H  
ATOM   2208 2HB  ALA A 159      90.355 -27.195 -28.540  1.00  0.00           H  
ATOM   2209 3HB  ALA A 159      91.137 -28.711 -28.036  1.00  0.00           H  
ATOM   2210  N   HIS A 160      93.084 -30.007 -29.762  1.00  0.00           N  
ATOM   2211  CA  HIS A 160      94.297 -30.814 -29.822  1.00  0.00           C  
ATOM   2212  C   HIS A 160      94.937 -30.745 -31.201  1.00  0.00           C  
ATOM   2213  O   HIS A 160      96.131 -30.474 -31.330  1.00  0.00           O  
ATOM   2214  CB  HIS A 160      93.994 -32.274 -29.467  1.00  0.00           C  
ATOM   2215  CG  HIS A 160      95.194 -33.169 -29.523  1.00  0.00           C  
ATOM   2216  CD2 HIS A 160      95.581 -34.085 -30.441  1.00  0.00           C  
ATOM   2217  ND1 HIS A 160      96.164 -33.174 -28.543  1.00  0.00           N  
ATOM   2218  CE1 HIS A 160      97.096 -34.056 -28.856  1.00  0.00           C  
ATOM   2219  NE2 HIS A 160      96.766 -34.622 -30.003  1.00  0.00           N  
ATOM   2220  H   HIS A 160      92.202 -30.458 -29.560  1.00  0.00           H  
ATOM   2221  HA  HIS A 160      95.022 -30.436 -29.102  1.00  0.00           H  
ATOM   2222 1HB  HIS A 160      93.577 -32.325 -28.460  1.00  0.00           H  
ATOM   2223 2HB  HIS A 160      93.244 -32.667 -30.153  1.00  0.00           H  
ATOM   2224  HD1 HIS A 160      96.140 -32.661 -27.684  1.00  0.00           H  
ATOM   2225  HD2 HIS A 160      95.141 -34.426 -31.378  1.00  0.00           H  
ATOM   2226  HE1 HIS A 160      97.954 -34.213 -28.202  1.00  0.00           H  
ATOM   2227  N   GLU A 161      94.137 -30.991 -32.233  1.00  0.00           N  
ATOM   2228  CA  GLU A 161      94.650 -31.087 -33.594  1.00  0.00           C  
ATOM   2229  C   GLU A 161      95.097 -29.726 -34.112  1.00  0.00           C  
ATOM   2230  O   GLU A 161      96.056 -29.626 -34.877  1.00  0.00           O  
ATOM   2231  CB  GLU A 161      93.586 -31.673 -34.524  1.00  0.00           C  
ATOM   2232  CG  GLU A 161      93.229 -33.125 -34.236  1.00  0.00           C  
ATOM   2233  CD  GLU A 161      92.167 -33.660 -35.156  1.00  0.00           C  
ATOM   2234  OE1 GLU A 161      91.672 -32.909 -35.961  1.00  0.00           O  
ATOM   2235  OE2 GLU A 161      91.851 -34.822 -35.052  1.00  0.00           O1-
ATOM   2236  H   GLU A 161      93.148 -31.115 -32.070  1.00  0.00           H  
ATOM   2237  HA  GLU A 161      95.516 -31.750 -33.592  1.00  0.00           H  
ATOM   2238 1HB  GLU A 161      92.672 -31.083 -34.451  1.00  0.00           H  
ATOM   2239 2HB  GLU A 161      93.932 -31.613 -35.556  1.00  0.00           H  
ATOM   2240 1HG  GLU A 161      94.125 -33.736 -34.340  1.00  0.00           H  
ATOM   2241 2HG  GLU A 161      92.885 -33.206 -33.206  1.00  0.00           H  
ATOM   2242  N   LEU A 162      94.396 -28.678 -33.690  1.00  0.00           N  
ATOM   2243  CA  LEU A 162      94.672 -27.329 -34.171  1.00  0.00           C  
ATOM   2244  C   LEU A 162      95.702 -26.634 -33.292  1.00  0.00           C  
ATOM   2245  O   LEU A 162      96.238 -25.587 -33.658  1.00  0.00           O  
ATOM   2246  CB  LEU A 162      93.380 -26.503 -34.206  1.00  0.00           C  
ATOM   2247  CG  LEU A 162      92.271 -27.042 -35.120  1.00  0.00           C  
ATOM   2248  CD1 LEU A 162      91.110 -26.057 -35.145  1.00  0.00           C  
ATOM   2249  CD2 LEU A 162      92.828 -27.265 -36.517  1.00  0.00           C  
ATOM   2250  H   LEU A 162      93.653 -28.819 -33.020  1.00  0.00           H  
ATOM   2251  HA  LEU A 162      95.072 -27.398 -35.182  1.00  0.00           H  
ATOM   2252 1HB  LEU A 162      92.978 -26.444 -33.196  1.00  0.00           H  
ATOM   2253 2HB  LEU A 162      93.622 -25.493 -34.539  1.00  0.00           H  
ATOM   2254  HG  LEU A 162      91.898 -27.986 -34.722  1.00  0.00           H  
ATOM   2255 1HD1 LEU A 162      90.322 -26.439 -35.793  1.00  0.00           H  
ATOM   2256 2HD1 LEU A 162      90.718 -25.930 -34.135  1.00  0.00           H  
ATOM   2257 3HD1 LEU A 162      91.457 -25.095 -35.524  1.00  0.00           H  
ATOM   2258 1HD2 LEU A 162      92.040 -27.650 -37.166  1.00  0.00           H  
ATOM   2259 2HD2 LEU A 162      93.200 -26.322 -36.917  1.00  0.00           H  
ATOM   2260 3HD2 LEU A 162      93.644 -27.987 -36.473  1.00  0.00           H  
ATOM   2261  N   GLY A 163      95.976 -27.219 -32.132  1.00  0.00           N  
ATOM   2262  CA  GLY A 163      97.007 -26.706 -31.239  1.00  0.00           C  
ATOM   2263  C   GLY A 163      96.514 -25.485 -30.472  1.00  0.00           C  
ATOM   2264  O   GLY A 163      97.252 -24.519 -30.280  1.00  0.00           O  
ATOM   2265  H   GLY A 163      95.457 -28.041 -31.863  1.00  0.00           H  
ATOM   2266 1HA  GLY A 163      97.304 -27.483 -30.539  1.00  0.00           H  
ATOM   2267 2HA  GLY A 163      97.892 -26.440 -31.820  1.00  0.00           H  
ATOM   2268  N   LEU A 164      95.260 -25.534 -30.036  1.00  0.00           N  
ATOM   2269  CA  LEU A 164      94.653 -24.417 -29.322  1.00  0.00           C  
ATOM   2270  C   LEU A 164      94.881 -24.537 -27.819  1.00  0.00           C  
ATOM   2271  O   LEU A 164      94.901 -25.640 -27.271  1.00  0.00           O  
ATOM   2272  CB  LEU A 164      93.148 -24.355 -29.614  1.00  0.00           C  
ATOM   2273  CG  LEU A 164      92.764 -24.187 -31.090  1.00  0.00           C  
ATOM   2274  CD1 LEU A 164      91.251 -24.271 -31.234  1.00  0.00           C  
ATOM   2275  CD2 LEU A 164      93.289 -22.855 -31.603  1.00  0.00           C  
ATOM   2276  H   LEU A 164      94.713 -26.366 -30.205  1.00  0.00           H  
ATOM   2277  HA  LEU A 164      95.116 -23.493 -29.667  1.00  0.00           H  
ATOM   2278 1HB  LEU A 164      92.686 -25.273 -29.254  1.00  0.00           H  
ATOM   2279 2HB  LEU A 164      92.722 -23.517 -29.063  1.00  0.00           H  
ATOM   2280  HG  LEU A 164      93.200 -24.998 -31.673  1.00  0.00           H  
ATOM   2281 1HD1 LEU A 164      90.977 -24.152 -32.282  1.00  0.00           H  
ATOM   2282 2HD1 LEU A 164      90.904 -25.241 -30.877  1.00  0.00           H  
ATOM   2283 3HD1 LEU A 164      90.785 -23.480 -30.646  1.00  0.00           H  
ATOM   2284 1HD2 LEU A 164      93.017 -22.736 -32.653  1.00  0.00           H  
ATOM   2285 2HD2 LEU A 164      92.853 -22.043 -31.021  1.00  0.00           H  
ATOM   2286 3HD2 LEU A 164      94.375 -22.830 -31.505  1.00  0.00           H  
ATOM   2287  N   ASP A 165      95.052 -23.396 -27.160  1.00  0.00           N  
ATOM   2288  CA  ASP A 165      95.269 -23.372 -25.718  1.00  0.00           C  
ATOM   2289  C   ASP A 165      93.951 -23.263 -24.965  1.00  0.00           C  
ATOM   2290  O   ASP A 165      92.896 -23.061 -25.566  1.00  0.00           O  
ATOM   2291  CB  ASP A 165      96.181 -22.204 -25.332  1.00  0.00           C  
ATOM   2292  CG  ASP A 165      95.531 -20.846 -25.557  1.00  0.00           C  
ATOM   2293  OD1 ASP A 165      94.361 -20.810 -25.856  1.00  0.00           O  
ATOM   2294  OD2 ASP A 165      96.212 -19.856 -25.429  1.00  0.00           O1-
ATOM   2295  H   ASP A 165      95.031 -22.525 -27.669  1.00  0.00           H  
ATOM   2296  HA  ASP A 165      95.753 -24.304 -25.425  1.00  0.00           H  
ATOM   2297 1HB  ASP A 165      96.455 -22.289 -24.280  1.00  0.00           H  
ATOM   2298 2HB  ASP A 165      97.101 -22.252 -25.915  1.00  0.00           H  
ATOM   2299  N   PRO A 166      94.016 -23.400 -23.644  1.00  0.00           N  
ATOM   2300  CA  PRO A 166      92.817 -23.452 -22.818  1.00  0.00           C  
ATOM   2301  C   PRO A 166      91.953 -22.214 -23.019  1.00  0.00           C  
ATOM   2302  O   PRO A 166      90.725 -22.290 -22.982  1.00  0.00           O  
ATOM   2303  CB  PRO A 166      93.382 -23.522 -21.396  1.00  0.00           C  
ATOM   2304  CG  PRO A 166      94.663 -24.269 -21.547  1.00  0.00           C  
ATOM   2305  CD  PRO A 166      95.258 -23.736 -22.823  1.00  0.00           C  
ATOM   2306  HA  PRO A 166      92.249 -24.362 -23.061  1.00  0.00           H  
ATOM   2307 1HB  PRO A 166      93.525 -22.507 -20.997  1.00  0.00           H  
ATOM   2308 2HB  PRO A 166      92.667 -24.030 -20.731  1.00  0.00           H  
ATOM   2309 1HG  PRO A 166      95.309 -24.097 -20.674  1.00  0.00           H  
ATOM   2310 2HG  PRO A 166      94.469 -25.351 -21.590  1.00  0.00           H  
ATOM   2311 1HD  PRO A 166      95.862 -22.843 -22.601  1.00  0.00           H  
ATOM   2312 2HD  PRO A 166      95.876 -24.515 -23.293  1.00  0.00           H  
ATOM   2313  N   ASP A 167      92.602 -21.074 -23.230  1.00  0.00           N  
ATOM   2314  CA  ASP A 167      91.898 -19.803 -23.357  1.00  0.00           C  
ATOM   2315  C   ASP A 167      91.082 -19.751 -24.640  1.00  0.00           C  
ATOM   2316  O   ASP A 167      89.978 -19.206 -24.663  1.00  0.00           O  
ATOM   2317  CB  ASP A 167      92.887 -18.636 -23.326  1.00  0.00           C  
ATOM   2318  CG  ASP A 167      93.500 -18.415 -21.950  1.00  0.00           C  
ATOM   2319  OD1 ASP A 167      92.971 -18.932 -20.995  1.00  0.00           O  
ATOM   2320  OD2 ASP A 167      94.492 -17.731 -21.867  1.00  0.00           O1-
ATOM   2321  H   ASP A 167      93.609 -21.088 -23.307  1.00  0.00           H  
ATOM   2322  HA  ASP A 167      91.214 -19.702 -22.514  1.00  0.00           H  
ATOM   2323 1HB  ASP A 167      93.691 -18.821 -24.040  1.00  0.00           H  
ATOM   2324 2HB  ASP A 167      92.381 -17.721 -23.634  1.00  0.00           H  
ATOM   2325  N   CYS A 168      91.632 -20.324 -25.721  1.00  0.00           N  
ATOM   2326  CA  CYS A 168      90.885 -20.468 -26.966  1.00  0.00           C  
ATOM   2327  C   CYS A 168      89.702 -21.391 -26.785  1.00  0.00           C  
ATOM   2328  O   CYS A 168      88.635 -21.167 -27.357  1.00  0.00           O  
ATOM   2329  CB  CYS A 168      91.781 -21.015 -28.077  1.00  0.00           C  
ATOM   2330  SG  CYS A 168      93.064 -19.865 -28.625  1.00  0.00           S  
ATOM   2331  H   CYS A 168      92.582 -20.663 -25.676  1.00  0.00           H  
ATOM   2332  HA  CYS A 168      90.520 -19.486 -27.266  1.00  0.00           H  
ATOM   2333 1HB  CYS A 168      92.269 -21.928 -27.734  1.00  0.00           H  
ATOM   2334 2HB  CYS A 168      91.170 -21.276 -28.942  1.00  0.00           H  
ATOM   2335  HG  CYS A 168      93.671 -19.763 -27.447  1.00  0.00           H  
ATOM   2336  N   ILE A 169      89.882 -22.430 -25.988  1.00  0.00           N  
ATOM   2337  CA  ILE A 169      88.799 -23.358 -25.685  1.00  0.00           C  
ATOM   2338  C   ILE A 169      87.726 -22.687 -24.835  1.00  0.00           C  
ATOM   2339  O   ILE A 169      86.532 -22.908 -25.037  1.00  0.00           O  
ATOM   2340  CB  ILE A 169      89.331 -24.603 -24.954  1.00  0.00           C  
ATOM   2341  CG1 ILE A 169      90.322 -25.361 -25.843  1.00  0.00           C  
ATOM   2342  CG2 ILE A 169      88.181 -25.510 -24.543  1.00  0.00           C  
ATOM   2343  CD1 ILE A 169      91.101 -26.431 -25.113  1.00  0.00           C  
ATOM   2344  H   ILE A 169      90.792 -22.587 -25.580  1.00  0.00           H  
ATOM   2345  HA  ILE A 169      88.343 -23.675 -26.622  1.00  0.00           H  
ATOM   2346  HB  ILE A 169      89.877 -24.297 -24.063  1.00  0.00           H  
ATOM   2347 1HG1 ILE A 169      89.786 -25.830 -26.667  1.00  0.00           H  
ATOM   2348 2HG1 ILE A 169      91.034 -24.657 -26.275  1.00  0.00           H  
ATOM   2349 1HG2 ILE A 169      88.574 -26.386 -24.028  1.00  0.00           H  
ATOM   2350 2HG2 ILE A 169      87.512 -24.968 -23.875  1.00  0.00           H  
ATOM   2351 3HG2 ILE A 169      87.631 -25.826 -25.429  1.00  0.00           H  
ATOM   2352 1HD1 ILE A 169      91.782 -26.923 -25.807  1.00  0.00           H  
ATOM   2353 2HD1 ILE A 169      91.673 -25.977 -24.304  1.00  0.00           H  
ATOM   2354 3HD1 ILE A 169      90.411 -27.167 -24.702  1.00  0.00           H  
ATOM   2355  N   ALA A 170      88.158 -21.866 -23.882  1.00  0.00           N  
ATOM   2356  CA  ALA A 170      87.240 -21.048 -23.100  1.00  0.00           C  
ATOM   2357  C   ALA A 170      86.434 -20.114 -23.995  1.00  0.00           C  
ATOM   2358  O   ALA A 170      85.242 -19.901 -23.773  1.00  0.00           O  
ATOM   2359  CB  ALA A 170      88.003 -20.253 -22.052  1.00  0.00           C  
ATOM   2360  H   ALA A 170      89.149 -21.807 -23.696  1.00  0.00           H  
ATOM   2361  HA  ALA A 170      86.539 -21.715 -22.596  1.00  0.00           H  
ATOM   2362 1HB  ALA A 170      87.304 -19.648 -21.474  1.00  0.00           H  
ATOM   2363 2HB  ALA A 170      88.528 -20.937 -21.385  1.00  0.00           H  
ATOM   2364 3HB  ALA A 170      88.724 -19.601 -22.544  1.00  0.00           H  
ATOM   2365  N   ALA A 171      87.094 -19.558 -25.007  1.00  0.00           N  
ATOM   2366  CA  ALA A 171      86.423 -18.700 -25.977  1.00  0.00           C  
ATOM   2367  C   ALA A 171      85.389 -19.476 -26.780  1.00  0.00           C  
ATOM   2368  O   ALA A 171      84.337 -18.943 -27.134  1.00  0.00           O  
ATOM   2369  CB  ALA A 171      87.440 -18.057 -26.909  1.00  0.00           C  
ATOM   2370  H   ALA A 171      88.083 -19.734 -25.106  1.00  0.00           H  
ATOM   2371  HA  ALA A 171      85.900 -17.915 -25.430  1.00  0.00           H  
ATOM   2372 1HB  ALA A 171      86.924 -17.421 -27.627  1.00  0.00           H  
ATOM   2373 2HB  ALA A 171      88.138 -17.456 -26.327  1.00  0.00           H  
ATOM   2374 3HB  ALA A 171      87.987 -18.835 -27.441  1.00  0.00           H  
ATOM   2375  N   ALA A 172      85.694 -20.738 -27.064  1.00  0.00           N  
ATOM   2376  CA  ALA A 172      84.740 -21.630 -27.714  1.00  0.00           C  
ATOM   2377  C   ALA A 172      83.492 -21.819 -26.861  1.00  0.00           C  
ATOM   2378  O   ALA A 172      82.381 -21.916 -27.382  1.00  0.00           O  
ATOM   2379  CB  ALA A 172      85.388 -22.974 -28.009  1.00  0.00           C  
ATOM   2380  H   ALA A 172      86.610 -21.090 -26.823  1.00  0.00           H  
ATOM   2381  HA  ALA A 172      84.435 -21.171 -28.654  1.00  0.00           H  
ATOM   2382 1HB  ALA A 172      84.663 -23.628 -28.495  1.00  0.00           H  
ATOM   2383 2HB  ALA A 172      86.244 -22.829 -28.668  1.00  0.00           H  
ATOM   2384 3HB  ALA A 172      85.720 -23.429 -27.078  1.00  0.00           H  
ATOM   2385  N   ALA A 173      83.682 -21.871 -25.548  1.00  0.00           N  
ATOM   2386  CA  ALA A 173      82.564 -21.920 -24.612  1.00  0.00           C  
ATOM   2387  C   ALA A 173      81.735 -20.645 -24.681  1.00  0.00           C  
ATOM   2388  O   ALA A 173      80.509 -20.684 -24.570  1.00  0.00           O  
ATOM   2389  CB  ALA A 173      83.068 -22.147 -23.195  1.00  0.00           C  
ATOM   2390  H   ALA A 173      84.625 -21.876 -25.188  1.00  0.00           H  
ATOM   2391  HA  ALA A 173      81.921 -22.753 -24.897  1.00  0.00           H  
ATOM   2392 1HB  ALA A 173      82.221 -22.180 -22.509  1.00  0.00           H  
ATOM   2393 2HB  ALA A 173      83.609 -23.092 -23.149  1.00  0.00           H  
ATOM   2394 3HB  ALA A 173      83.733 -21.334 -22.911  1.00  0.00           H  
ATOM   2395  N   ASP A 174      82.411 -19.513 -24.863  1.00  0.00           N  
ATOM   2396  CA  ASP A 174      81.734 -18.229 -24.985  1.00  0.00           C  
ATOM   2397  C   ASP A 174      80.935 -18.147 -26.279  1.00  0.00           C  
ATOM   2398  O   ASP A 174      79.868 -17.534 -26.324  1.00  0.00           O  
ATOM   2399  CB  ASP A 174      82.746 -17.082 -24.932  1.00  0.00           C  
ATOM   2400  CG  ASP A 174      83.355 -16.892 -23.550  1.00  0.00           C  
ATOM   2401  OD1 ASP A 174      82.804 -17.404 -22.605  1.00  0.00           O  
ATOM   2402  OD2 ASP A 174      84.365 -16.237 -23.452  1.00  0.00           O1-
ATOM   2403  H   ASP A 174      83.419 -19.546 -24.918  1.00  0.00           H  
ATOM   2404  HA  ASP A 174      81.041 -18.120 -24.150  1.00  0.00           H  
ATOM   2405 1HB  ASP A 174      83.550 -17.272 -25.644  1.00  0.00           H  
ATOM   2406 2HB  ASP A 174      82.259 -16.152 -25.229  1.00  0.00           H  
ATOM   2407  N   LEU A 175      81.457 -18.770 -27.331  1.00  0.00           N  
ATOM   2408  CA  LEU A 175      80.710 -18.935 -28.572  1.00  0.00           C  
ATOM   2409  C   LEU A 175      79.427 -19.722 -28.345  1.00  0.00           C  
ATOM   2410  O   LEU A 175      78.362 -19.349 -28.837  1.00  0.00           O  
ATOM   2411  CB  LEU A 175      81.574 -19.647 -29.621  1.00  0.00           C  
ATOM   2412  CG  LEU A 175      82.717 -18.815 -30.217  1.00  0.00           C  
ATOM   2413  CD1 LEU A 175      83.576 -19.698 -31.111  1.00  0.00           C  
ATOM   2414  CD2 LEU A 175      82.139 -17.644 -30.998  1.00  0.00           C  
ATOM   2415  H   LEU A 175      82.395 -19.138 -27.269  1.00  0.00           H  
ATOM   2416  HA  LEU A 175      80.444 -17.947 -28.949  1.00  0.00           H  
ATOM   2417 1HB  LEU A 175      82.013 -20.533 -29.165  1.00  0.00           H  
ATOM   2418 2HB  LEU A 175      80.933 -19.966 -30.442  1.00  0.00           H  
ATOM   2419  HG  LEU A 175      83.350 -18.438 -29.414  1.00  0.00           H  
ATOM   2420 1HD1 LEU A 175      84.388 -19.108 -31.534  1.00  0.00           H  
ATOM   2421 2HD1 LEU A 175      83.992 -20.517 -30.523  1.00  0.00           H  
ATOM   2422 3HD1 LEU A 175      82.965 -20.104 -31.916  1.00  0.00           H  
ATOM   2423 1HD2 LEU A 175      82.951 -17.053 -31.421  1.00  0.00           H  
ATOM   2424 2HD2 LEU A 175      81.507 -18.020 -31.802  1.00  0.00           H  
ATOM   2425 3HD2 LEU A 175      81.544 -17.020 -30.331  1.00  0.00           H  
ATOM   2426  N   GLY A 176      79.538 -20.815 -27.595  1.00  0.00           N  
ATOM   2427  CA  GLY A 176      78.368 -21.589 -27.193  1.00  0.00           C  
ATOM   2428  C   GLY A 176      77.370 -20.722 -26.437  1.00  0.00           C  
ATOM   2429  O   GLY A 176      76.163 -20.792 -26.676  1.00  0.00           O  
ATOM   2430  H   GLY A 176      80.452 -21.117 -27.296  1.00  0.00           H  
ATOM   2431 1HA  GLY A 176      77.889 -22.011 -28.076  1.00  0.00           H  
ATOM   2432 2HA  GLY A 176      78.681 -22.423 -26.567  1.00  0.00           H  
ATOM   2433  N   GLN A 177      77.877 -19.906 -25.518  1.00  0.00           N  
ATOM   2434  CA  GLN A 177      77.035 -19.002 -24.747  1.00  0.00           C  
ATOM   2435  C   GLN A 177      76.405 -17.941 -25.640  1.00  0.00           C  
ATOM   2436  O   GLN A 177      75.329 -17.423 -25.341  1.00  0.00           O  
ATOM   2437  CB  GLN A 177      77.846 -18.334 -23.634  1.00  0.00           C  
ATOM   2438  CG  GLN A 177      78.253 -19.274 -22.512  1.00  0.00           C  
ATOM   2439  CD  GLN A 177      79.089 -18.582 -21.452  1.00  0.00           C  
ATOM   2440  NE2 GLN A 177      79.502 -19.336 -20.440  1.00  0.00           N  
ATOM   2441  OE1 GLN A 177      79.360 -17.381 -21.541  1.00  0.00           O  
ATOM   2442  H   GLN A 177      78.873 -19.914 -25.351  1.00  0.00           H  
ATOM   2443  HA  GLN A 177      76.230 -19.580 -24.294  1.00  0.00           H  
ATOM   2444 1HB  GLN A 177      78.752 -17.900 -24.054  1.00  0.00           H  
ATOM   2445 2HB  GLN A 177      77.265 -17.523 -23.198  1.00  0.00           H  
ATOM   2446 1HG  GLN A 177      77.355 -19.668 -22.036  1.00  0.00           H  
ATOM   2447 2HG  GLN A 177      78.841 -20.091 -22.931  1.00  0.00           H  
ATOM   2448 1HE2 GLN A 177      80.057 -18.934 -19.709  1.00  0.00           H  
ATOM   2449 2HE2 GLN A 177      79.260 -20.305 -20.407  1.00  0.00           H  
ATOM   2450  N   ALA A 178      77.080 -17.620 -26.738  1.00  0.00           N  
ATOM   2451  CA  ALA A 178      76.587 -16.618 -27.675  1.00  0.00           C  
ATOM   2452  C   ALA A 178      75.502 -17.192 -28.575  1.00  0.00           C  
ATOM   2453  O   ALA A 178      74.861 -16.463 -29.334  1.00  0.00           O  
ATOM   2454  CB  ALA A 178      77.732 -16.067 -28.512  1.00  0.00           C  
ATOM   2455  H   ALA A 178      77.958 -18.082 -26.928  1.00  0.00           H  
ATOM   2456  HA  ALA A 178      76.147 -15.803 -27.099  1.00  0.00           H  
ATOM   2457 1HB  ALA A 178      77.348 -15.319 -29.206  1.00  0.00           H  
ATOM   2458 2HB  ALA A 178      78.473 -15.607 -27.858  1.00  0.00           H  
ATOM   2459 3HB  ALA A 178      78.196 -16.877 -29.071  1.00  0.00           H  
ATOM   2460  N   GLY A 179      75.300 -18.503 -28.488  1.00  0.00           N  
ATOM   2461  CA  GLY A 179      74.286 -19.175 -29.292  1.00  0.00           C  
ATOM   2462  C   GLY A 179      74.885 -19.737 -30.576  1.00  0.00           C  
ATOM   2463  O   GLY A 179      74.172 -19.985 -31.548  1.00  0.00           O  
ATOM   2464  H   GLY A 179      75.861 -19.045 -27.850  1.00  0.00           H  
ATOM   2465 1HA  GLY A 179      73.840 -19.984 -28.712  1.00  0.00           H  
ATOM   2466 2HA  GLY A 179      73.490 -18.474 -29.535  1.00  0.00           H  
ATOM   2467  N   ILE A 180      76.200 -19.933 -30.573  1.00  0.00           N  
ATOM   2468  CA  ILE A 180      76.891 -20.508 -31.722  1.00  0.00           C  
ATOM   2469  C   ILE A 180      77.030 -22.019 -31.579  1.00  0.00           C  
ATOM   2470  O   ILE A 180      77.506 -22.515 -30.558  1.00  0.00           O  
ATOM   2471  CB  ILE A 180      78.284 -19.876 -31.896  1.00  0.00           C  
ATOM   2472  CG1 ILE A 180      78.179 -18.349 -31.928  1.00  0.00           C  
ATOM   2473  CG2 ILE A 180      78.947 -20.393 -33.164  1.00  0.00           C  
ATOM   2474  CD1 ILE A 180      77.301 -17.820 -33.039  1.00  0.00           C  
ATOM   2475  H   ILE A 180      76.734 -19.677 -29.755  1.00  0.00           H  
ATOM   2476  HA  ILE A 180      76.305 -20.302 -32.617  1.00  0.00           H  
ATOM   2477  HB  ILE A 180      78.909 -20.131 -31.040  1.00  0.00           H  
ATOM   2478 1HG1 ILE A 180      77.780 -17.992 -30.978  1.00  0.00           H  
ATOM   2479 2HG1 ILE A 180      79.173 -17.917 -32.046  1.00  0.00           H  
ATOM   2480 1HG2 ILE A 180      79.931 -19.937 -33.271  1.00  0.00           H  
ATOM   2481 2HG2 ILE A 180      79.055 -21.475 -33.102  1.00  0.00           H  
ATOM   2482 3HG2 ILE A 180      78.332 -20.138 -34.026  1.00  0.00           H  
ATOM   2483 1HD1 ILE A 180      77.275 -16.731 -32.997  1.00  0.00           H  
ATOM   2484 2HD1 ILE A 180      77.702 -18.137 -34.002  1.00  0.00           H  
ATOM   2485 3HD1 ILE A 180      76.291 -18.210 -32.921  1.00  0.00           H  
ATOM   2486  N   SER A 181      76.611 -22.747 -32.609  1.00  0.00           N  
ATOM   2487  CA  SER A 181      76.599 -24.204 -32.562  1.00  0.00           C  
ATOM   2488  C   SER A 181      78.012 -24.769 -32.611  1.00  0.00           C  
ATOM   2489  O   SER A 181      78.940 -24.108 -33.077  1.00  0.00           O  
ATOM   2490  CB  SER A 181      75.784 -24.756 -33.715  1.00  0.00           C  
ATOM   2491  OG  SER A 181      76.413 -24.502 -34.942  1.00  0.00           O  
ATOM   2492  H   SER A 181      76.293 -22.279 -33.446  1.00  0.00           H  
ATOM   2493  HA  SER A 181      76.138 -24.516 -31.624  1.00  0.00           H  
ATOM   2494 1HB  SER A 181      75.652 -25.830 -33.586  1.00  0.00           H  
ATOM   2495 2HB  SER A 181      74.794 -24.303 -33.711  1.00  0.00           H  
ATOM   2496  HG  SER A 181      76.213 -23.588 -35.157  1.00  0.00           H  
ATOM   2497  N   SER A 182      78.168 -25.996 -32.128  1.00  0.00           N  
ATOM   2498  CA  SER A 182      79.481 -26.627 -32.053  1.00  0.00           C  
ATOM   2499  C   SER A 182      80.087 -26.801 -33.441  1.00  0.00           C  
ATOM   2500  O   SER A 182      81.303 -26.713 -33.614  1.00  0.00           O  
ATOM   2501  CB  SER A 182      79.375 -27.974 -31.366  1.00  0.00           C  
ATOM   2502  OG  SER A 182      78.629 -28.875 -32.138  1.00  0.00           O  
ATOM   2503  H   SER A 182      77.358 -26.506 -31.803  1.00  0.00           H  
ATOM   2504  HA  SER A 182      80.141 -25.985 -31.470  1.00  0.00           H  
ATOM   2505 1HB  SER A 182      80.373 -28.376 -31.196  1.00  0.00           H  
ATOM   2506 2HB  SER A 182      78.903 -27.849 -30.391  1.00  0.00           H  
ATOM   2507  HG  SER A 182      77.874 -29.124 -31.599  1.00  0.00           H  
ATOM   2508  N   SER A 183      79.231 -27.049 -34.429  1.00  0.00           N  
ATOM   2509  CA  SER A 183      79.665 -27.116 -35.819  1.00  0.00           C  
ATOM   2510  C   SER A 183      80.259 -25.791 -36.276  1.00  0.00           C  
ATOM   2511  O   SER A 183      81.336 -25.755 -36.870  1.00  0.00           O  
ATOM   2512  CB  SER A 183      78.499 -27.492 -36.712  1.00  0.00           C  
ATOM   2513  OG  SER A 183      78.043 -28.786 -36.424  1.00  0.00           O  
ATOM   2514  H   SER A 183      78.256 -27.194 -34.210  1.00  0.00           H  
ATOM   2515  HA  SER A 183      80.435 -27.884 -35.904  1.00  0.00           H  
ATOM   2516 1HB  SER A 183      77.688 -26.779 -36.571  1.00  0.00           H  
ATOM   2517 2HB  SER A 183      78.807 -27.436 -37.755  1.00  0.00           H  
ATOM   2518  HG  SER A 183      77.309 -28.947 -37.023  1.00  0.00           H  
ATOM   2519  N   GLU A 184      79.550 -24.702 -35.996  1.00  0.00           N  
ATOM   2520  CA  GLU A 184      80.036 -23.367 -36.322  1.00  0.00           C  
ATOM   2521  C   GLU A 184      81.328 -23.056 -35.577  1.00  0.00           C  
ATOM   2522  O   GLU A 184      82.253 -22.470 -36.140  1.00  0.00           O  
ATOM   2523  CB  GLU A 184      78.976 -22.315 -35.984  1.00  0.00           C  
ATOM   2524  CG  GLU A 184      77.774 -22.312 -36.918  1.00  0.00           C  
ATOM   2525  CD  GLU A 184      76.648 -21.451 -36.419  1.00  0.00           C  
ATOM   2526  OE1 GLU A 184      76.101 -21.760 -35.388  1.00  0.00           O  
ATOM   2527  OE2 GLU A 184      76.334 -20.482 -37.070  1.00  0.00           O1-
ATOM   2528  H   GLU A 184      78.651 -24.803 -35.546  1.00  0.00           H  
ATOM   2529  HA  GLU A 184      80.241 -23.325 -37.392  1.00  0.00           H  
ATOM   2530 1HB  GLU A 184      78.611 -22.479 -34.970  1.00  0.00           H  
ATOM   2531 2HB  GLU A 184      79.425 -21.323 -36.014  1.00  0.00           H  
ATOM   2532 1HG  GLU A 184      78.088 -21.949 -37.896  1.00  0.00           H  
ATOM   2533 2HG  GLU A 184      77.418 -23.335 -37.038  1.00  0.00           H  
ATOM   2534  N   ILE A 185      81.385 -23.451 -34.311  1.00  0.00           N  
ATOM   2535  CA  ILE A 185      82.569 -23.222 -33.491  1.00  0.00           C  
ATOM   2536  C   ILE A 185      83.788 -23.921 -34.078  1.00  0.00           C  
ATOM   2537  O   ILE A 185      84.876 -23.349 -34.135  1.00  0.00           O  
ATOM   2538  CB  ILE A 185      82.342 -23.709 -32.048  1.00  0.00           C  
ATOM   2539  CG1 ILE A 185      81.319 -22.818 -31.338  1.00  0.00           C  
ATOM   2540  CG2 ILE A 185      83.655 -23.733 -31.282  1.00  0.00           C  
ATOM   2541  CD1 ILE A 185      80.839 -23.373 -30.017  1.00  0.00           C  
ATOM   2542  H   ILE A 185      80.589 -23.921 -33.904  1.00  0.00           H  
ATOM   2543  HA  ILE A 185      82.770 -22.151 -33.466  1.00  0.00           H  
ATOM   2544  HB  ILE A 185      81.924 -24.715 -32.066  1.00  0.00           H  
ATOM   2545 1HG1 ILE A 185      81.755 -21.836 -31.158  1.00  0.00           H  
ATOM   2546 2HG1 ILE A 185      80.451 -22.676 -31.983  1.00  0.00           H  
ATOM   2547 1HG2 ILE A 185      83.476 -24.080 -30.265  1.00  0.00           H  
ATOM   2548 2HG2 ILE A 185      84.353 -24.407 -31.777  1.00  0.00           H  
ATOM   2549 3HG2 ILE A 185      84.078 -22.729 -31.254  1.00  0.00           H  
ATOM   2550 1HD1 ILE A 185      80.116 -22.687 -29.575  1.00  0.00           H  
ATOM   2551 2HD1 ILE A 185      80.366 -24.342 -30.180  1.00  0.00           H  
ATOM   2552 3HD1 ILE A 185      81.686 -23.491 -29.343  1.00  0.00           H  
ATOM   2553  N   THR A 186      83.600 -25.161 -34.515  1.00  0.00           N  
ATOM   2554  CA  THR A 186      84.674 -25.931 -35.130  1.00  0.00           C  
ATOM   2555  C   THR A 186      85.236 -25.210 -36.351  1.00  0.00           C  
ATOM   2556  O   THR A 186      86.447 -25.193 -36.570  1.00  0.00           O  
ATOM   2557  CB  THR A 186      84.188 -27.335 -35.536  1.00  0.00           C  
ATOM   2558  CG2 THR A 186      85.310 -28.116 -36.202  1.00  0.00           C  
ATOM   2559  OG1 THR A 186      83.742 -28.044 -34.373  1.00  0.00           O  
ATOM   2560  H   THR A 186      82.687 -25.582 -34.417  1.00  0.00           H  
ATOM   2561  HA  THR A 186      85.479 -26.043 -34.405  1.00  0.00           H  
ATOM   2562  HB  THR A 186      83.354 -27.244 -36.231  1.00  0.00           H  
ATOM   2563  HG1 THR A 186      82.861 -27.745 -34.134  1.00  0.00           H  
ATOM   2564 1HG2 THR A 186      84.949 -29.104 -36.482  1.00  0.00           H  
ATOM   2565 2HG2 THR A 186      85.644 -27.585 -37.093  1.00  0.00           H  
ATOM   2566 3HG2 THR A 186      86.144 -28.217 -35.508  1.00  0.00           H  
ATOM   2567  N   ALA A 187      84.349 -24.616 -37.141  1.00  0.00           N  
ATOM   2568  CA  ALA A 187      84.756 -23.870 -38.325  1.00  0.00           C  
ATOM   2569  C   ALA A 187      85.461 -22.572 -37.942  1.00  0.00           C  
ATOM   2570  O   ALA A 187      86.430 -22.167 -38.586  1.00  0.00           O  
ATOM   2571  CB  ALA A 187      83.551 -23.578 -39.207  1.00  0.00           C  
ATOM   2572  H   ALA A 187      83.367 -24.682 -36.915  1.00  0.00           H  
ATOM   2573  HA  ALA A 187      85.463 -24.482 -38.885  1.00  0.00           H  
ATOM   2574 1HB  ALA A 187      83.871 -23.020 -40.087  1.00  0.00           H  
ATOM   2575 2HB  ALA A 187      83.092 -24.516 -39.519  1.00  0.00           H  
ATOM   2576 3HB  ALA A 187      82.826 -22.987 -38.648  1.00  0.00           H  
ATOM   2577  N   LEU A 188      84.968 -21.924 -36.891  1.00  0.00           N  
ATOM   2578  CA  LEU A 188      85.573 -20.693 -36.397  1.00  0.00           C  
ATOM   2579  C   LEU A 188      86.962 -20.952 -35.830  1.00  0.00           C  
ATOM   2580  O   LEU A 188      87.880 -20.155 -36.022  1.00  0.00           O  
ATOM   2581  CB  LEU A 188      84.684 -20.061 -35.318  1.00  0.00           C  
ATOM   2582  CG  LEU A 188      83.363 -19.457 -35.815  1.00  0.00           C  
ATOM   2583  CD1 LEU A 188      82.478 -19.122 -34.622  1.00  0.00           C  
ATOM   2584  CD2 LEU A 188      83.653 -18.217 -36.646  1.00  0.00           C  
ATOM   2585  H   LEU A 188      84.153 -22.295 -36.423  1.00  0.00           H  
ATOM   2586  HA  LEU A 188      85.666 -19.996 -37.228  1.00  0.00           H  
ATOM   2587 1HB  LEU A 188      84.443 -20.821 -34.577  1.00  0.00           H  
ATOM   2588 2HB  LEU A 188      85.246 -19.268 -34.826  1.00  0.00           H  
ATOM   2589  HG  LEU A 188      82.836 -20.190 -36.426  1.00  0.00           H  
ATOM   2590 1HD1 LEU A 188      81.540 -18.694 -34.974  1.00  0.00           H  
ATOM   2591 2HD1 LEU A 188      82.271 -20.031 -34.056  1.00  0.00           H  
ATOM   2592 3HD1 LEU A 188      82.987 -18.403 -33.982  1.00  0.00           H  
ATOM   2593 1HD2 LEU A 188      82.714 -17.789 -37.000  1.00  0.00           H  
ATOM   2594 2HD2 LEU A 188      84.179 -17.484 -36.035  1.00  0.00           H  
ATOM   2595 3HD2 LEU A 188      84.272 -18.488 -37.501  1.00  0.00           H  
ATOM   2596  N   LEU A 189      87.112 -22.071 -35.129  1.00  0.00           N  
ATOM   2597  CA  LEU A 189      88.393 -22.444 -34.547  1.00  0.00           C  
ATOM   2598  C   LEU A 189      89.378 -22.896 -35.617  1.00  0.00           C  
ATOM   2599  O   LEU A 189      90.577 -22.636 -35.521  1.00  0.00           O  
ATOM   2600  CB  LEU A 189      88.198 -23.565 -33.517  1.00  0.00           C  
ATOM   2601  CG  LEU A 189      87.378 -23.192 -32.275  1.00  0.00           C  
ATOM   2602  CD1 LEU A 189      87.171 -24.429 -31.412  1.00  0.00           C  
ATOM   2603  CD2 LEU A 189      88.099 -22.099 -31.499  1.00  0.00           C  
ATOM   2604  H   LEU A 189      86.316 -22.679 -34.998  1.00  0.00           H  
ATOM   2605  HA  LEU A 189      88.810 -21.574 -34.043  1.00  0.00           H  
ATOM   2606 1HB  LEU A 189      87.700 -24.402 -34.004  1.00  0.00           H  
ATOM   2607 2HB  LEU A 189      89.178 -23.900 -33.178  1.00  0.00           H  
ATOM   2608  HG  LEU A 189      86.396 -22.832 -32.582  1.00  0.00           H  
ATOM   2609 1HD1 LEU A 189      86.588 -24.165 -30.530  1.00  0.00           H  
ATOM   2610 2HD1 LEU A 189      86.636 -25.187 -31.985  1.00  0.00           H  
ATOM   2611 3HD1 LEU A 189      88.139 -24.823 -31.102  1.00  0.00           H  
ATOM   2612 1HD2 LEU A 189      87.516 -21.834 -30.618  1.00  0.00           H  
ATOM   2613 2HD2 LEU A 189      89.081 -22.459 -31.191  1.00  0.00           H  
ATOM   2614 3HD2 LEU A 189      88.218 -21.221 -32.135  1.00  0.00           H  
ATOM   2615  N   LEU A 190      88.862 -23.575 -36.639  1.00  0.00           N  
ATOM   2616  CA  LEU A 190      89.669 -23.947 -37.796  1.00  0.00           C  
ATOM   2617  C   LEU A 190      90.240 -22.715 -38.488  1.00  0.00           C  
ATOM   2618  O   LEU A 190      91.417 -22.682 -38.845  1.00  0.00           O  
ATOM   2619  CB  LEU A 190      88.828 -24.757 -38.791  1.00  0.00           C  
ATOM   2620  CG  LEU A 190      88.644 -26.241 -38.454  1.00  0.00           C  
ATOM   2621  CD1 LEU A 190      87.490 -26.810 -39.268  1.00  0.00           C  
ATOM   2622  CD2 LEU A 190      89.936 -26.991 -38.742  1.00  0.00           C  
ATOM   2623  H   LEU A 190      87.887 -23.838 -36.613  1.00  0.00           H  
ATOM   2624  HA  LEU A 190      90.498 -24.565 -37.454  1.00  0.00           H  
ATOM   2625 1HB  LEU A 190      87.838 -24.307 -38.856  1.00  0.00           H  
ATOM   2626 2HB  LEU A 190      89.297 -24.695 -39.773  1.00  0.00           H  
ATOM   2627  HG  LEU A 190      88.391 -26.346 -37.399  1.00  0.00           H  
ATOM   2628 1HD1 LEU A 190      87.359 -27.865 -39.029  1.00  0.00           H  
ATOM   2629 2HD1 LEU A 190      86.574 -26.268 -39.029  1.00  0.00           H  
ATOM   2630 3HD1 LEU A 190      87.707 -26.703 -40.331  1.00  0.00           H  
ATOM   2631 1HD2 LEU A 190      89.806 -28.047 -38.501  1.00  0.00           H  
ATOM   2632 2HD2 LEU A 190      90.190 -26.888 -39.796  1.00  0.00           H  
ATOM   2633 3HD2 LEU A 190      90.740 -26.577 -38.133  1.00  0.00           H  
ATOM   2634  N   ALA A 191      89.400 -21.703 -38.674  1.00  0.00           N  
ATOM   2635  CA  ALA A 191      89.839 -20.439 -39.254  1.00  0.00           C  
ATOM   2636  C   ALA A 191      90.944 -19.803 -38.416  1.00  0.00           C  
ATOM   2637  O   ALA A 191      91.935 -19.308 -38.953  1.00  0.00           O  
ATOM   2638  CB  ALA A 191      88.663 -19.483 -39.393  1.00  0.00           C  
ATOM   2639  H   ALA A 191      88.432 -21.811 -38.406  1.00  0.00           H  
ATOM   2640  HA  ALA A 191      90.246 -20.644 -40.244  1.00  0.00           H  
ATOM   2641 1HB  ALA A 191      89.006 -18.545 -39.827  1.00  0.00           H  
ATOM   2642 2HB  ALA A 191      87.907 -19.929 -40.039  1.00  0.00           H  
ATOM   2643 3HB  ALA A 191      88.232 -19.292 -38.411  1.00  0.00           H  
ATOM   2644  N   ALA A 192      90.764 -19.821 -37.099  1.00  0.00           N  
ATOM   2645  CA  ALA A 192      91.763 -19.278 -36.184  1.00  0.00           C  
ATOM   2646  C   ALA A 192      93.110 -19.957 -36.372  1.00  0.00           C  
ATOM   2647  O   ALA A 192      94.151 -19.300 -36.389  1.00  0.00           O  
ATOM   2648  CB  ALA A 192      91.297 -19.423 -34.742  1.00  0.00           C  
ATOM   2649  H   ALA A 192      89.916 -20.219 -36.722  1.00  0.00           H  
ATOM   2650  HA  ALA A 192      91.889 -18.218 -36.408  1.00  0.00           H  
ATOM   2651 1HB  ALA A 192      92.054 -19.015 -34.072  1.00  0.00           H  
ATOM   2652 2HB  ALA A 192      90.362 -18.880 -34.605  1.00  0.00           H  
ATOM   2653 3HB  ALA A 192      91.142 -20.476 -34.515  1.00  0.00           H  
ATOM   2654  N   ALA A 193      93.087 -21.279 -36.517  1.00  0.00           N  
ATOM   2655  CA  ALA A 193      94.298 -22.045 -36.784  1.00  0.00           C  
ATOM   2656  C   ALA A 193      94.938 -21.620 -38.100  1.00  0.00           C  
ATOM   2657  O   ALA A 193      96.131 -21.323 -38.154  1.00  0.00           O  
ATOM   2658  CB  ALA A 193      93.989 -23.535 -36.803  1.00  0.00           C  
ATOM   2659  H   ALA A 193      92.205 -21.765 -36.437  1.00  0.00           H  
ATOM   2660  HA  ALA A 193      95.010 -21.843 -35.984  1.00  0.00           H  
ATOM   2661 1HB  ALA A 193      94.903 -24.094 -37.004  1.00  0.00           H  
ATOM   2662 2HB  ALA A 193      93.586 -23.835 -35.835  1.00  0.00           H  
ATOM   2663 3HB  ALA A 193      93.258 -23.745 -37.581  1.00  0.00           H  
ATOM   2664  N   ALA A 194      94.139 -21.592 -39.159  1.00  0.00           N  
ATOM   2665  CA  ALA A 194      94.650 -21.330 -40.500  1.00  0.00           C  
ATOM   2666  C   ALA A 194      95.098 -19.883 -40.646  1.00  0.00           C  
ATOM   2667  O   ALA A 194      96.013 -19.581 -41.412  1.00  0.00           O  
ATOM   2668  CB  ALA A 194      93.595 -21.663 -41.544  1.00  0.00           C  
ATOM   2669  H   ALA A 194      93.150 -21.755 -39.032  1.00  0.00           H  
ATOM   2670  HA  ALA A 194      95.520 -21.967 -40.661  1.00  0.00           H  
ATOM   2671 1HB  ALA A 194      93.991 -21.462 -42.540  1.00  0.00           H  
ATOM   2672 2HB  ALA A 194      93.327 -22.717 -41.467  1.00  0.00           H  
ATOM   2673 3HB  ALA A 194      92.710 -21.051 -41.376  1.00  0.00           H  
ATOM   2674  N   ILE A 195      94.483 -18.984 -39.935  1.00  0.00           N  
ATOM   2675  CA  ILE A 195      94.972 -17.612 -39.904  1.00  0.00           C  
ATOM   2676  C   ILE A 195      96.340 -17.529 -39.232  1.00  0.00           C  
ATOM   2677  O   ILE A 195      97.242 -16.850 -39.720  1.00  0.00           O  
ATOM   2678  CB  ILE A 195      93.979 -16.694 -39.167  1.00  0.00           C  
ATOM   2679  CG1 ILE A 195      92.698 -16.526 -39.988  1.00  0.00           C  
ATOM   2680  CG2 ILE A 195      94.615 -15.341 -38.884  1.00  0.00           C  
ATOM   2681  CD1 ILE A 195      91.541 -15.951 -39.203  1.00  0.00           C  
ATOM   2682  H   ILE A 195      93.662 -19.225 -39.399  1.00  0.00           H  
ATOM   2683  HA  ILE A 195      95.074 -17.258 -40.928  1.00  0.00           H  
ATOM   2684  HB  ILE A 195      93.691 -17.154 -38.222  1.00  0.00           H  
ATOM   2685 1HG1 ILE A 195      92.893 -15.873 -40.837  1.00  0.00           H  
ATOM   2686 2HG1 ILE A 195      92.391 -17.494 -40.385  1.00  0.00           H  
ATOM   2687 1HG2 ILE A 195      93.900 -14.704 -38.365  1.00  0.00           H  
ATOM   2688 2HG2 ILE A 195      95.498 -15.477 -38.263  1.00  0.00           H  
ATOM   2689 3HG2 ILE A 195      94.903 -14.871 -39.825  1.00  0.00           H  
ATOM   2690 1HD1 ILE A 195      90.669 -15.862 -39.852  1.00  0.00           H  
ATOM   2691 2HD1 ILE A 195      91.305 -16.609 -38.366  1.00  0.00           H  
ATOM   2692 3HD1 ILE A 195      91.812 -14.966 -38.825  1.00  0.00           H  
ATOM   2693  N   GLU A 196      96.483 -18.227 -38.109  1.00  0.00           N  
ATOM   2694  CA  GLU A 196      97.752 -18.268 -37.393  1.00  0.00           C  
ATOM   2695  C   GLU A 196      98.858 -18.844 -38.267  1.00  0.00           C  
ATOM   2696  O   GLU A 196      99.943 -18.271 -38.369  1.00  0.00           O  
ATOM   2697  CB  GLU A 196      97.616 -19.098 -36.114  1.00  0.00           C  
ATOM   2698  CG  GLU A 196      98.900 -19.225 -35.307  1.00  0.00           C  
ATOM   2699  CD  GLU A 196      98.725 -20.034 -34.052  1.00  0.00           C  
ATOM   2700  OE1 GLU A 196      97.621 -20.439 -33.779  1.00  0.00           O  
ATOM   2701  OE2 GLU A 196      99.697 -20.247 -33.367  1.00  0.00           O1-
ATOM   2702  H   GLU A 196      95.694 -18.740 -37.744  1.00  0.00           H  
ATOM   2703  HA  GLU A 196      98.030 -17.250 -37.121  1.00  0.00           H  
ATOM   2704 1HB  GLU A 196      96.859 -18.650 -35.470  1.00  0.00           H  
ATOM   2705 2HB  GLU A 196      97.278 -20.103 -36.366  1.00  0.00           H  
ATOM   2706 1HG  GLU A 196      99.661 -19.698 -35.928  1.00  0.00           H  
ATOM   2707 2HG  GLU A 196      99.252 -18.229 -35.045  1.00  0.00           H  
ATOM   2708  N   LEU A 197      98.580 -19.979 -38.896  1.00  0.00           N  
ATOM   2709  CA  LEU A 197      99.559 -20.647 -39.744  1.00  0.00           C  
ATOM   2710  C   LEU A 197      99.917 -19.791 -40.952  1.00  0.00           C  
ATOM   2711  O   LEU A 197     101.063 -19.780 -41.400  1.00  0.00           O  
ATOM   2712  CB  LEU A 197      99.016 -22.003 -40.214  1.00  0.00           C  
ATOM   2713  CG  LEU A 197      98.826 -23.059 -39.117  1.00  0.00           C  
ATOM   2714  CD1 LEU A 197      98.047 -24.241 -39.680  1.00  0.00           C  
ATOM   2715  CD2 LEU A 197     100.186 -23.499 -38.596  1.00  0.00           C  
ATOM   2716  H   LEU A 197      97.664 -20.390 -38.785  1.00  0.00           H  
ATOM   2717  HA  LEU A 197     100.464 -20.815 -39.161  1.00  0.00           H  
ATOM   2718 1HB  LEU A 197      98.050 -21.844 -40.691  1.00  0.00           H  
ATOM   2719 2HB  LEU A 197      99.701 -22.414 -40.955  1.00  0.00           H  
ATOM   2720  HG  LEU A 197      98.244 -22.634 -38.300  1.00  0.00           H  
ATOM   2721 1HD1 LEU A 197      97.912 -24.992 -38.901  1.00  0.00           H  
ATOM   2722 2HD1 LEU A 197      97.072 -23.901 -40.028  1.00  0.00           H  
ATOM   2723 3HD1 LEU A 197      98.598 -24.677 -40.512  1.00  0.00           H  
ATOM   2724 1HD2 LEU A 197     100.051 -24.250 -37.816  1.00  0.00           H  
ATOM   2725 2HD2 LEU A 197     100.769 -23.925 -39.412  1.00  0.00           H  
ATOM   2726 3HD2 LEU A 197     100.713 -22.638 -38.184  1.00  0.00           H  
ATOM   2727  N   ALA A 198      98.931 -19.074 -41.472  1.00  0.00           N  
ATOM   2728  CA  ALA A 198      99.156 -18.154 -42.582  1.00  0.00           C  
ATOM   2729  C   ALA A 198     100.106 -17.031 -42.187  1.00  0.00           C  
ATOM   2730  O   ALA A 198     100.976 -16.638 -42.965  1.00  0.00           O  
ATOM   2731  CB  ALA A 198      97.834 -17.579 -43.071  1.00  0.00           C  
ATOM   2732  H   ALA A 198      98.000 -19.167 -41.091  1.00  0.00           H  
ATOM   2733  HA  ALA A 198      99.620 -18.712 -43.396  1.00  0.00           H  
ATOM   2734 1HB  ALA A 198      98.018 -16.894 -43.899  1.00  0.00           H  
ATOM   2735 2HB  ALA A 198      97.187 -18.389 -43.407  1.00  0.00           H  
ATOM   2736 3HB  ALA A 198      97.349 -17.041 -42.257  1.00  0.00           H  
ATOM   2737  N   LYS A 199      99.934 -16.520 -40.974  1.00  0.00           N  
ATOM   2738  CA  LYS A 199     100.814 -15.484 -40.450  1.00  0.00           C  
ATOM   2739  C   LYS A 199     102.231 -16.007 -40.248  1.00  0.00           C  
ATOM   2740  O   LYS A 199     103.206 -15.313 -40.533  1.00  0.00           O  
ATOM   2741  CB  LYS A 199     100.265 -14.933 -39.133  1.00  0.00           C  
ATOM   2742  CG  LYS A 199      99.043 -14.037 -39.286  1.00  0.00           C  
ATOM   2743  CD  LYS A 199      98.547 -13.543 -37.935  1.00  0.00           C  
ATOM   2744  CE  LYS A 199      97.341 -12.628 -38.090  1.00  0.00           C  
ATOM   2745  NZ  LYS A 199      96.818 -12.171 -36.773  1.00  0.00           N1+
ATOM   2746  H   LYS A 199      99.174 -16.856 -40.399  1.00  0.00           H  
ATOM   2747  HA  LYS A 199     100.861 -14.670 -41.175  1.00  0.00           H  
ATOM   2748 1HB  LYS A 199      99.992 -15.761 -38.478  1.00  0.00           H  
ATOM   2749 2HB  LYS A 199     101.040 -14.357 -38.627  1.00  0.00           H  
ATOM   2750 1HG  LYS A 199      99.298 -13.178 -39.907  1.00  0.00           H  
ATOM   2751 2HG  LYS A 199      98.244 -14.593 -39.777  1.00  0.00           H  
ATOM   2752 1HD  LYS A 199      98.269 -14.395 -37.315  1.00  0.00           H  
ATOM   2753 2HD  LYS A 199      99.344 -12.995 -37.433  1.00  0.00           H  
ATOM   2754 1HE  LYS A 199      97.619 -11.755 -38.679  1.00  0.00           H  
ATOM   2755 2HE  LYS A 199      96.547 -13.156 -38.617  1.00  0.00           H  
ATOM   2756 1HZ  LYS A 199      96.020 -11.568 -36.918  1.00  0.00           H  
ATOM   2757 2HZ  LYS A 199      96.539 -12.972 -36.224  1.00  0.00           H  
ATOM   2758 3HZ  LYS A 199      97.539 -11.661 -36.283  1.00  0.00           H  
ATOM   2759  N   ARG A 200     102.335 -17.237 -39.754  1.00  0.00           N  
ATOM   2760  CA  ARG A 200     103.630 -17.861 -39.520  1.00  0.00           C  
ATOM   2761  C   ARG A 200     104.338 -18.172 -40.833  1.00  0.00           C  
ATOM   2762  O   ARG A 200     105.550 -17.994 -40.954  1.00  0.00           O  
ATOM   2763  CB  ARG A 200     103.468 -19.143 -38.716  1.00  0.00           C  
ATOM   2764  CG  ARG A 200     103.068 -18.941 -37.264  1.00  0.00           C  
ATOM   2765  CD  ARG A 200     102.932 -20.235 -36.547  1.00  0.00           C  
ATOM   2766  NE  ARG A 200     102.464 -20.053 -35.182  1.00  0.00           N  
ATOM   2767  CZ  ARG A 200     103.257 -19.753 -34.136  1.00  0.00           C  
ATOM   2768  NH1 ARG A 200     104.551 -19.604 -34.312  1.00  0.00           N1+
ATOM   2769  NH2 ARG A 200     102.733 -19.607 -32.931  1.00  0.00           N  
ATOM   2770  H   ARG A 200     101.494 -17.753 -39.537  1.00  0.00           H  
ATOM   2771  HA  ARG A 200     104.249 -17.169 -38.948  1.00  0.00           H  
ATOM   2772 1HB  ARG A 200     102.710 -19.770 -39.183  1.00  0.00           H  
ATOM   2773 2HB  ARG A 200     104.405 -19.699 -38.727  1.00  0.00           H  
ATOM   2774 1HG  ARG A 200     103.827 -18.346 -36.757  1.00  0.00           H  
ATOM   2775 2HG  ARG A 200     102.109 -18.422 -37.219  1.00  0.00           H  
ATOM   2776 1HD  ARG A 200     102.216 -20.869 -37.071  1.00  0.00           H  
ATOM   2777 2HD  ARG A 200     103.899 -20.734 -36.512  1.00  0.00           H  
ATOM   2778  HE  ARG A 200     101.474 -20.159 -35.007  1.00  0.00           H  
ATOM   2779 1HH1 ARG A 200     104.951 -19.715 -35.233  1.00  0.00           H  
ATOM   2780 2HH1 ARG A 200     105.145 -19.379 -33.528  1.00  0.00           H  
ATOM   2781 1HH2 ARG A 200     101.738 -19.721 -32.795  1.00  0.00           H  
ATOM   2782 2HH2 ARG A 200     103.327 -19.382 -32.147  1.00  0.00           H  
ATOM   2783  N   ALA A 201     103.575 -18.637 -41.816  1.00  0.00           N  
ATOM   2784  CA  ALA A 201     104.131 -18.994 -43.113  1.00  0.00           C  
ATOM   2785  C   ALA A 201     104.542 -17.752 -43.897  1.00  0.00           C  
ATOM   2786  O   ALA A 201     103.921 -16.696 -43.776  1.00  0.00           O  
ATOM   2787  CB  ALA A 201     103.128 -19.815 -43.910  1.00  0.00           C  
ATOM   2788  H   ALA A 201     102.583 -18.746 -41.658  1.00  0.00           H  
ATOM   2789  HA  ALA A 201     105.025 -19.594 -42.946  1.00  0.00           H  
ATOM   2790 1HB  ALA A 201     103.558 -20.076 -44.877  1.00  0.00           H  
ATOM   2791 2HB  ALA A 201     102.888 -20.727 -43.363  1.00  0.00           H  
ATOM   2792 3HB  ALA A 201     102.220 -19.234 -44.062  1.00  0.00           H  
ATOM   2793  N   ASP A 202     105.591 -17.887 -44.701  1.00  0.00           N  
ATOM   2794  CA  ASP A 202     106.007 -16.820 -45.603  1.00  0.00           C  
ATOM   2795  C   ASP A 202     105.733 -17.188 -47.053  1.00  0.00           C  
ATOM   2796  O   ASP A 202     106.156 -16.486 -47.973  1.00  0.00           O  
ATOM   2797  CB  ASP A 202     107.495 -16.513 -45.421  1.00  0.00           C  
ATOM   2798  CG  ASP A 202     108.386 -17.718 -45.686  1.00  0.00           C  
ATOM   2799  OD1 ASP A 202     107.903 -18.823 -45.588  1.00  0.00           O  
ATOM   2800  OD2 ASP A 202     109.541 -17.525 -45.983  1.00  0.00           O1-
ATOM   2801  H   ASP A 202     106.114 -18.751 -44.687  1.00  0.00           H  
ATOM   2802  HA  ASP A 202     105.434 -15.923 -45.364  1.00  0.00           H  
ATOM   2803 1HB  ASP A 202     107.786 -15.709 -46.097  1.00  0.00           H  
ATOM   2804 2HB  ASP A 202     107.673 -16.165 -44.402  1.00  0.00           H  
ATOM   2805  N   ASP A 203     105.022 -18.293 -47.255  1.00  0.00           N  
ATOM   2806  CA  ASP A 203     104.718 -18.772 -48.597  1.00  0.00           C  
ATOM   2807  C   ASP A 203     103.443 -18.133 -49.135  1.00  0.00           C  
ATOM   2808  O   ASP A 203     102.364 -18.304 -48.568  1.00  0.00           O  
ATOM   2809  CB  ASP A 203     104.573 -20.296 -48.602  1.00  0.00           C  
ATOM   2810  CG  ASP A 203     104.381 -20.869 -49.999  1.00  0.00           C  
ATOM   2811  OD1 ASP A 203     104.234 -20.101 -50.920  1.00  0.00           O  
ATOM   2812  OD2 ASP A 203     104.382 -22.070 -50.132  1.00  0.00           O1-
ATOM   2813  H   ASP A 203     104.684 -18.814 -46.459  1.00  0.00           H  
ATOM   2814  HA  ASP A 203     105.542 -18.499 -49.258  1.00  0.00           H  
ATOM   2815 1HB  ASP A 203     105.462 -20.748 -48.159  1.00  0.00           H  
ATOM   2816 2HB  ASP A 203     103.720 -20.583 -47.987  1.00  0.00           H  
ATOM   2817  N   LYS A 204     103.576 -17.396 -50.232  1.00  0.00           N  
ATOM   2818  CA  LYS A 204     102.451 -16.668 -50.808  1.00  0.00           C  
ATOM   2819  C   LYS A 204     101.349 -17.619 -51.255  1.00  0.00           C  
ATOM   2820  O   LYS A 204     100.174 -17.254 -51.281  1.00  0.00           O  
ATOM   2821  CB  LYS A 204     102.915 -15.810 -51.986  1.00  0.00           C  
ATOM   2822  CG  LYS A 204     103.310 -16.603 -53.224  1.00  0.00           C  
ATOM   2823  CD  LYS A 204     103.727 -15.681 -54.361  1.00  0.00           C  
ATOM   2824  CE  LYS A 204     104.183 -16.473 -55.578  1.00  0.00           C  
ATOM   2825  NZ  LYS A 204     103.084 -17.297 -56.150  1.00  0.00           N1+
ATOM   2826  H   LYS A 204     104.480 -17.337 -50.678  1.00  0.00           H  
ATOM   2827  HA  LYS A 204     102.034 -16.012 -50.042  1.00  0.00           H  
ATOM   2828 1HB  LYS A 204     102.119 -15.121 -52.269  1.00  0.00           H  
ATOM   2829 2HB  LYS A 204     103.774 -15.211 -51.683  1.00  0.00           H  
ATOM   2830 1HG  LYS A 204     104.142 -17.266 -52.981  1.00  0.00           H  
ATOM   2831 2HG  LYS A 204     102.467 -17.211 -53.551  1.00  0.00           H  
ATOM   2832 1HD  LYS A 204     102.884 -15.049 -54.644  1.00  0.00           H  
ATOM   2833 2HD  LYS A 204     104.544 -15.041 -54.029  1.00  0.00           H  
ATOM   2834 1HE  LYS A 204     104.544 -15.787 -56.343  1.00  0.00           H  
ATOM   2835 2HE  LYS A 204     105.004 -17.132 -55.295  1.00  0.00           H  
ATOM   2836 1HZ  LYS A 204     103.426 -17.805 -56.953  1.00  0.00           H  
ATOM   2837 2HZ  LYS A 204     102.754 -17.949 -55.453  1.00  0.00           H  
ATOM   2838 3HZ  LYS A 204     102.324 -16.694 -56.433  1.00  0.00           H  
ATOM   2839  N   ASP A 205     101.736 -18.838 -51.606  1.00  0.00           N  
ATOM   2840  CA  ASP A 205     100.780 -19.857 -52.023  1.00  0.00           C  
ATOM   2841  C   ASP A 205      99.858 -20.247 -50.876  1.00  0.00           C  
ATOM   2842  O   ASP A 205      98.655 -20.424 -51.066  1.00  0.00           O  
ATOM   2843  CB  ASP A 205     101.510 -21.098 -52.543  1.00  0.00           C  
ATOM   2844  CG  ASP A 205     102.169 -20.874 -53.897  1.00  0.00           C  
ATOM   2845  OD1 ASP A 205     101.839 -19.908 -54.544  1.00  0.00           O  
ATOM   2846  OD2 ASP A 205     102.996 -21.670 -54.272  1.00  0.00           O1-
ATOM   2847  H   ASP A 205     102.719 -19.067 -51.583  1.00  0.00           H  
ATOM   2848  HA  ASP A 205     100.169 -19.449 -52.829  1.00  0.00           H  
ATOM   2849 1HB  ASP A 205     102.276 -21.396 -51.827  1.00  0.00           H  
ATOM   2850 2HB  ASP A 205     100.804 -21.925 -52.631  1.00  0.00           H  
ATOM   2851  N   VAL A 206     100.432 -20.378 -49.682  1.00  0.00           N  
ATOM   2852  CA  VAL A 206      99.651 -20.660 -48.482  1.00  0.00           C  
ATOM   2853  C   VAL A 206      98.698 -19.513 -48.164  1.00  0.00           C  
ATOM   2854  O   VAL A 206      97.543 -19.735 -47.802  1.00  0.00           O  
ATOM   2855  CB  VAL A 206     100.584 -20.896 -47.279  1.00  0.00           C  
ATOM   2856  CG1 VAL A 206      99.784 -20.949 -45.986  1.00  0.00           C  
ATOM   2857  CG2 VAL A 206     101.372 -22.181 -47.481  1.00  0.00           C  
ATOM   2858  H   VAL A 206     101.434 -20.281 -49.605  1.00  0.00           H  
ATOM   2859  HA  VAL A 206      99.066 -21.563 -48.654  1.00  0.00           H  
ATOM   2860  HB  VAL A 206     101.273 -20.055 -47.196  1.00  0.00           H  
ATOM   2861 1HG1 VAL A 206     100.460 -21.117 -45.147  1.00  0.00           H  
ATOM   2862 2HG1 VAL A 206      99.257 -20.006 -45.845  1.00  0.00           H  
ATOM   2863 3HG1 VAL A 206      99.063 -21.765 -46.039  1.00  0.00           H  
ATOM   2864 1HG2 VAL A 206     102.031 -22.341 -46.627  1.00  0.00           H  
ATOM   2865 2HG2 VAL A 206     100.683 -23.021 -47.569  1.00  0.00           H  
ATOM   2866 3HG2 VAL A 206     101.969 -22.104 -48.389  1.00  0.00           H  
ATOM   2867  N   ARG A 207      99.186 -18.288 -48.301  1.00  0.00           N  
ATOM   2868  CA  ARG A 207      98.377 -17.105 -48.036  1.00  0.00           C  
ATOM   2869  C   ARG A 207      97.163 -17.051 -48.957  1.00  0.00           C  
ATOM   2870  O   ARG A 207      96.063 -16.703 -48.530  1.00  0.00           O  
ATOM   2871  CB  ARG A 207      99.204 -15.841 -48.216  1.00  0.00           C  
ATOM   2872  CG  ARG A 207     100.267 -15.616 -47.153  1.00  0.00           C  
ATOM   2873  CD  ARG A 207     101.071 -14.398 -47.428  1.00  0.00           C  
ATOM   2874  NE  ARG A 207     102.097 -14.185 -46.420  1.00  0.00           N  
ATOM   2875  CZ  ARG A 207     103.061 -13.248 -46.496  1.00  0.00           C  
ATOM   2876  NH1 ARG A 207     103.118 -12.446 -47.536  1.00  0.00           N1+
ATOM   2877  NH2 ARG A 207     103.951 -13.134 -45.525  1.00  0.00           N  
ATOM   2878  H   ARG A 207     100.144 -18.172 -48.598  1.00  0.00           H  
ATOM   2879  HA  ARG A 207      98.028 -17.149 -47.004  1.00  0.00           H  
ATOM   2880 1HB  ARG A 207      99.704 -15.868 -49.182  1.00  0.00           H  
ATOM   2881 2HB  ARG A 207      98.545 -14.972 -48.212  1.00  0.00           H  
ATOM   2882 1HG  ARG A 207      99.790 -15.498 -46.180  1.00  0.00           H  
ATOM   2883 2HG  ARG A 207     100.941 -16.473 -47.125  1.00  0.00           H  
ATOM   2884 1HD  ARG A 207     101.560 -14.497 -48.397  1.00  0.00           H  
ATOM   2885 2HD  ARG A 207     100.418 -13.526 -47.439  1.00  0.00           H  
ATOM   2886  HE  ARG A 207     102.086 -14.784 -45.605  1.00  0.00           H  
ATOM   2887 1HH1 ARG A 207     102.438 -12.532 -48.279  1.00  0.00           H  
ATOM   2888 2HH1 ARG A 207     103.840 -11.742 -47.594  1.00  0.00           H  
ATOM   2889 1HH2 ARG A 207     103.907 -13.750 -44.726  1.00  0.00           H  
ATOM   2890 2HH2 ARG A 207     104.673 -12.431 -45.582  1.00  0.00           H  
ATOM   2891  N   GLU A 208      97.370 -17.399 -50.221  1.00  0.00           N  
ATOM   2892  CA  GLU A 208      96.276 -17.472 -51.183  1.00  0.00           C  
ATOM   2893  C   GLU A 208      95.256 -18.528 -50.779  1.00  0.00           C  
ATOM   2894  O   GLU A 208      94.050 -18.281 -50.798  1.00  0.00           O  
ATOM   2895  CB  GLU A 208      96.815 -17.778 -52.582  1.00  0.00           C  
ATOM   2896  CG  GLU A 208      97.561 -16.624 -53.236  1.00  0.00           C  
ATOM   2897  CD  GLU A 208      98.194 -17.003 -54.545  1.00  0.00           C  
ATOM   2898  OE1 GLU A 208      98.163 -18.161 -54.885  1.00  0.00           O  
ATOM   2899  OE2 GLU A 208      98.709 -16.133 -55.207  1.00  0.00           O1-
ATOM   2900  H   GLU A 208      98.308 -17.618 -50.525  1.00  0.00           H  
ATOM   2901  HA  GLU A 208      95.771 -16.506 -51.208  1.00  0.00           H  
ATOM   2902 1HB  GLU A 208      97.495 -18.629 -52.531  1.00  0.00           H  
ATOM   2903 2HB  GLU A 208      95.990 -18.059 -53.236  1.00  0.00           H  
ATOM   2904 1HG  GLU A 208      96.862 -15.805 -53.406  1.00  0.00           H  
ATOM   2905 2HG  GLU A 208      98.332 -16.270 -52.553  1.00  0.00           H  
ATOM   2906  N   ILE A 209      95.747 -19.708 -50.413  1.00  0.00           N  
ATOM   2907  CA  ILE A 209      94.878 -20.823 -50.058  1.00  0.00           C  
ATOM   2908  C   ILE A 209      94.001 -20.479 -48.863  1.00  0.00           C  
ATOM   2909  O   ILE A 209      92.784 -20.664 -48.899  1.00  0.00           O  
ATOM   2910  CB  ILE A 209      95.703 -22.084 -49.743  1.00  0.00           C  
ATOM   2911  CG1 ILE A 209      96.318 -22.653 -51.025  1.00  0.00           C  
ATOM   2912  CG2 ILE A 209      94.838 -23.128 -49.055  1.00  0.00           C  
ATOM   2913  CD1 ILE A 209      97.382 -23.698 -50.779  1.00  0.00           C  
ATOM   2914  H   ILE A 209      96.748 -19.835 -50.380  1.00  0.00           H  
ATOM   2915  HA  ILE A 209      94.229 -21.039 -50.905  1.00  0.00           H  
ATOM   2916  HB  ILE A 209      96.532 -21.822 -49.086  1.00  0.00           H  
ATOM   2917 1HG1 ILE A 209      95.535 -23.100 -51.637  1.00  0.00           H  
ATOM   2918 2HG1 ILE A 209      96.763 -21.844 -51.605  1.00  0.00           H  
ATOM   2919 1HG2 ILE A 209      95.436 -24.013 -48.840  1.00  0.00           H  
ATOM   2920 2HG2 ILE A 209      94.447 -22.720 -48.124  1.00  0.00           H  
ATOM   2921 3HG2 ILE A 209      94.008 -23.400 -49.708  1.00  0.00           H  
ATOM   2922 1HD1 ILE A 209      97.770 -24.054 -51.735  1.00  0.00           H  
ATOM   2923 2HD1 ILE A 209      98.194 -23.262 -50.198  1.00  0.00           H  
ATOM   2924 3HD1 ILE A 209      96.951 -24.535 -50.230  1.00  0.00           H  
ATOM   2925  N   VAL A 210      94.624 -19.976 -47.802  1.00  0.00           N  
ATOM   2926  CA  VAL A 210      93.911 -19.666 -46.568  1.00  0.00           C  
ATOM   2927  C   VAL A 210      92.878 -18.570 -46.793  1.00  0.00           C  
ATOM   2928  O   VAL A 210      91.744 -18.665 -46.322  1.00  0.00           O  
ATOM   2929  CB  VAL A 210      94.901 -19.219 -45.475  1.00  0.00           C  
ATOM   2930  CG1 VAL A 210      94.151 -18.682 -44.265  1.00  0.00           C  
ATOM   2931  CG2 VAL A 210      95.797 -20.382 -45.082  1.00  0.00           C  
ATOM   2932  H   VAL A 210      95.618 -19.804 -47.853  1.00  0.00           H  
ATOM   2933  HA  VAL A 210      93.398 -20.566 -46.228  1.00  0.00           H  
ATOM   2934  HB  VAL A 210      95.511 -18.403 -45.863  1.00  0.00           H  
ATOM   2935 1HG1 VAL A 210      94.866 -18.370 -43.503  1.00  0.00           H  
ATOM   2936 2HG1 VAL A 210      93.544 -17.827 -44.563  1.00  0.00           H  
ATOM   2937 3HG1 VAL A 210      93.508 -19.463 -43.860  1.00  0.00           H  
ATOM   2938 1HG2 VAL A 210      96.495 -20.059 -44.309  1.00  0.00           H  
ATOM   2939 2HG2 VAL A 210      95.186 -21.201 -44.700  1.00  0.00           H  
ATOM   2940 3HG2 VAL A 210      96.355 -20.724 -45.954  1.00  0.00           H  
ATOM   2941  N   ARG A 211      93.274 -17.528 -47.514  1.00  0.00           N  
ATOM   2942  CA  ARG A 211      92.367 -16.434 -47.846  1.00  0.00           C  
ATOM   2943  C   ARG A 211      91.154 -16.943 -48.614  1.00  0.00           C  
ATOM   2944  O   ARG A 211      90.015 -16.609 -48.287  1.00  0.00           O  
ATOM   2945  CB  ARG A 211      93.082 -15.377 -48.673  1.00  0.00           C  
ATOM   2946  CG  ARG A 211      92.228 -14.178 -49.055  1.00  0.00           C  
ATOM   2947  CD  ARG A 211      92.944 -13.267 -49.984  1.00  0.00           C  
ATOM   2948  NE  ARG A 211      93.194 -13.893 -51.272  1.00  0.00           N  
ATOM   2949  CZ  ARG A 211      94.085 -13.448 -52.179  1.00  0.00           C  
ATOM   2950  NH1 ARG A 211      94.802 -12.375 -51.925  1.00  0.00           N1+
ATOM   2951  NH2 ARG A 211      94.239 -14.089 -53.325  1.00  0.00           N  
ATOM   2952  H   ARG A 211      94.229 -17.492 -47.842  1.00  0.00           H  
ATOM   2953  HA  ARG A 211      92.024 -15.976 -46.918  1.00  0.00           H  
ATOM   2954 1HB  ARG A 211      93.945 -15.005 -48.123  1.00  0.00           H  
ATOM   2955 2HB  ARG A 211      93.451 -15.826 -49.596  1.00  0.00           H  
ATOM   2956 1HG  ARG A 211      91.317 -14.521 -49.546  1.00  0.00           H  
ATOM   2957 2HG  ARG A 211      91.968 -13.616 -48.157  1.00  0.00           H  
ATOM   2958 1HD  ARG A 211      92.345 -12.372 -50.150  1.00  0.00           H  
ATOM   2959 2HD  ARG A 211      93.903 -12.986 -49.550  1.00  0.00           H  
ATOM   2960  HE  ARG A 211      92.662 -14.722 -51.504  1.00  0.00           H  
ATOM   2961 1HH1 ARG A 211      94.684 -11.885 -51.050  1.00  0.00           H  
ATOM   2962 2HH1 ARG A 211      95.470 -12.041 -52.605  1.00  0.00           H  
ATOM   2963 1HH2 ARG A 211      93.688 -14.913 -53.520  1.00  0.00           H  
ATOM   2964 2HH2 ARG A 211      94.906 -13.756 -54.004  1.00  0.00           H  
ATOM   2965  N   ASP A 212      91.402 -17.753 -49.638  1.00  0.00           N  
ATOM   2966  CA  ASP A 212      90.332 -18.281 -50.475  1.00  0.00           C  
ATOM   2967  C   ASP A 212      89.413 -19.200 -49.682  1.00  0.00           C  
ATOM   2968  O   ASP A 212      88.198 -19.200 -49.881  1.00  0.00           O  
ATOM   2969  CB  ASP A 212      90.912 -19.038 -51.672  1.00  0.00           C  
ATOM   2970  CG  ASP A 212      91.539 -18.117 -52.710  1.00  0.00           C  
ATOM   2971  OD1 ASP A 212      91.294 -16.935 -52.652  1.00  0.00           O  
ATOM   2972  OD2 ASP A 212      92.258 -18.603 -53.550  1.00  0.00           O1-
ATOM   2973  H   ASP A 212      92.358 -18.008 -49.840  1.00  0.00           H  
ATOM   2974  HA  ASP A 212      89.739 -17.444 -50.848  1.00  0.00           H  
ATOM   2975 1HB  ASP A 212      91.671 -19.741 -51.325  1.00  0.00           H  
ATOM   2976 2HB  ASP A 212      90.124 -19.619 -52.153  1.00  0.00           H  
ATOM   2977  N   ALA A 213      90.001 -19.983 -48.783  1.00  0.00           N  
ATOM   2978  CA  ALA A 213      89.230 -20.880 -47.931  1.00  0.00           C  
ATOM   2979  C   ALA A 213      88.287 -20.101 -47.022  1.00  0.00           C  
ATOM   2980  O   ALA A 213      87.138 -20.496 -46.820  1.00  0.00           O  
ATOM   2981  CB  ALA A 213      90.160 -21.755 -47.103  1.00  0.00           C  
ATOM   2982  H   ALA A 213      91.006 -19.954 -48.686  1.00  0.00           H  
ATOM   2983  HA  ALA A 213      88.624 -21.520 -48.574  1.00  0.00           H  
ATOM   2984 1HB  ALA A 213      89.570 -22.420 -46.473  1.00  0.00           H  
ATOM   2985 2HB  ALA A 213      90.788 -22.349 -47.768  1.00  0.00           H  
ATOM   2986 3HB  ALA A 213      90.790 -21.125 -46.476  1.00  0.00           H  
ATOM   2987  N   LEU A 214      88.779 -18.993 -46.477  1.00  0.00           N  
ATOM   2988  CA  LEU A 214      87.971 -18.144 -45.610  1.00  0.00           C  
ATOM   2989  C   LEU A 214      86.853 -17.467 -46.391  1.00  0.00           C  
ATOM   2990  O   LEU A 214      85.730 -17.341 -45.902  1.00  0.00           O  
ATOM   2991  CB  LEU A 214      88.850 -17.083 -44.938  1.00  0.00           C  
ATOM   2992  CG  LEU A 214      89.866 -17.609 -43.917  1.00  0.00           C  
ATOM   2993  CD1 LEU A 214      90.827 -16.492 -43.533  1.00  0.00           C  
ATOM   2994  CD2 LEU A 214      89.129 -18.141 -42.696  1.00  0.00           C  
ATOM   2995  H   LEU A 214      89.736 -18.732 -46.667  1.00  0.00           H  
ATOM   2996  HA  LEU A 214      87.522 -18.768 -44.837  1.00  0.00           H  
ATOM   2997 1HB  LEU A 214      89.403 -16.550 -45.711  1.00  0.00           H  
ATOM   2998 2HB  LEU A 214      88.204 -16.369 -44.426  1.00  0.00           H  
ATOM   2999  HG  LEU A 214      90.451 -18.412 -44.366  1.00  0.00           H  
ATOM   3000 1HD1 LEU A 214      91.548 -16.866 -42.806  1.00  0.00           H  
ATOM   3001 2HD1 LEU A 214      91.354 -16.144 -44.420  1.00  0.00           H  
ATOM   3002 3HD1 LEU A 214      90.267 -15.665 -43.095  1.00  0.00           H  
ATOM   3003 1HD2 LEU A 214      89.851 -18.516 -41.970  1.00  0.00           H  
ATOM   3004 2HD2 LEU A 214      88.545 -17.338 -42.245  1.00  0.00           H  
ATOM   3005 3HD2 LEU A 214      88.463 -18.950 -42.996  1.00  0.00           H  
ATOM   3006  N   GLU A 215      87.165 -17.031 -47.606  1.00  0.00           N  
ATOM   3007  CA  GLU A 215      86.168 -16.439 -48.489  1.00  0.00           C  
ATOM   3008  C   GLU A 215      85.053 -17.427 -48.802  1.00  0.00           C  
ATOM   3009  O   GLU A 215      83.871 -17.102 -48.681  1.00  0.00           O  
ATOM   3010  CB  GLU A 215      86.821 -15.964 -49.789  1.00  0.00           C  
ATOM   3011  CG  GLU A 215      85.862 -15.303 -50.768  1.00  0.00           C  
ATOM   3012  CD  GLU A 215      86.543 -14.826 -52.022  1.00  0.00           C  
ATOM   3013  OE1 GLU A 215      87.737 -14.979 -52.122  1.00  0.00           O  
ATOM   3014  OE2 GLU A 215      85.869 -14.308 -52.880  1.00  0.00           O1-
ATOM   3015  H   GLU A 215      88.119 -17.113 -47.927  1.00  0.00           H  
ATOM   3016  HA  GLU A 215      85.727 -15.578 -47.985  1.00  0.00           H  
ATOM   3017 1HB  GLU A 215      87.611 -15.248 -49.558  1.00  0.00           H  
ATOM   3018 2HB  GLU A 215      87.284 -16.811 -50.294  1.00  0.00           H  
ATOM   3019 1HG  GLU A 215      85.086 -16.017 -51.040  1.00  0.00           H  
ATOM   3020 2HG  GLU A 215      85.383 -14.457 -50.277  1.00  0.00           H  
ATOM   3021  N   LEU A 216      85.437 -18.634 -49.205  1.00  0.00           N  
ATOM   3022  CA  LEU A 216      84.471 -19.699 -49.458  1.00  0.00           C  
ATOM   3023  C   LEU A 216      83.663 -20.020 -48.205  1.00  0.00           C  
ATOM   3024  O   LEU A 216      82.444 -20.183 -48.266  1.00  0.00           O  
ATOM   3025  CB  LEU A 216      85.190 -20.961 -49.948  1.00  0.00           C  
ATOM   3026  CG  LEU A 216      84.294 -22.178 -50.212  1.00  0.00           C  
ATOM   3027  CD1 LEU A 216      83.311 -21.853 -51.327  1.00  0.00           C  
ATOM   3028  CD2 LEU A 216      85.158 -23.376 -50.576  1.00  0.00           C  
ATOM   3029  H   LEU A 216      86.421 -18.820 -49.339  1.00  0.00           H  
ATOM   3030  HA  LEU A 216      83.783 -19.364 -50.235  1.00  0.00           H  
ATOM   3031 1HB  LEU A 216      85.711 -20.727 -50.875  1.00  0.00           H  
ATOM   3032 2HB  LEU A 216      85.931 -21.251 -49.203  1.00  0.00           H  
ATOM   3033  HG  LEU A 216      83.717 -22.406 -49.315  1.00  0.00           H  
ATOM   3034 1HD1 LEU A 216      82.673 -22.717 -51.515  1.00  0.00           H  
ATOM   3035 2HD1 LEU A 216      82.693 -21.004 -51.032  1.00  0.00           H  
ATOM   3036 3HD1 LEU A 216      83.860 -21.604 -52.235  1.00  0.00           H  
ATOM   3037 1HD2 LEU A 216      84.521 -24.242 -50.763  1.00  0.00           H  
ATOM   3038 2HD2 LEU A 216      85.734 -23.150 -51.474  1.00  0.00           H  
ATOM   3039 3HD2 LEU A 216      85.838 -23.598 -49.754  1.00  0.00           H  
ATOM   3040  N   ALA A 217      84.351 -20.108 -47.073  1.00  0.00           N  
ATOM   3041  CA  ALA A 217      83.699 -20.406 -45.804  1.00  0.00           C  
ATOM   3042  C   ALA A 217      82.655 -19.350 -45.457  1.00  0.00           C  
ATOM   3043  O   ALA A 217      81.567 -19.672 -44.979  1.00  0.00           O  
ATOM   3044  CB  ALA A 217      84.732 -20.513 -44.691  1.00  0.00           C  
ATOM   3045  H   ALA A 217      85.351 -19.966 -47.092  1.00  0.00           H  
ATOM   3046  HA  ALA A 217      83.186 -21.363 -45.902  1.00  0.00           H  
ATOM   3047 1HB  ALA A 217      84.231 -20.736 -43.749  1.00  0.00           H  
ATOM   3048 2HB  ALA A 217      85.437 -21.311 -44.925  1.00  0.00           H  
ATOM   3049 3HB  ALA A 217      85.269 -19.570 -44.602  1.00  0.00           H  
ATOM   3050  N   SER A 218      82.997 -18.089 -45.702  1.00  0.00           N  
ATOM   3051  CA  SER A 218      82.084 -16.983 -45.432  1.00  0.00           C  
ATOM   3052  C   SER A 218      80.869 -17.035 -46.348  1.00  0.00           C  
ATOM   3053  O   SER A 218      79.741 -16.807 -45.913  1.00  0.00           O  
ATOM   3054  CB  SER A 218      82.801 -15.659 -45.604  1.00  0.00           C  
ATOM   3055  OG  SER A 218      81.942 -14.584 -45.338  1.00  0.00           O  
ATOM   3056  H   SER A 218      83.910 -17.889 -46.086  1.00  0.00           H  
ATOM   3057  HA  SER A 218      81.738 -17.065 -44.400  1.00  0.00           H  
ATOM   3058 1HB  SER A 218      83.658 -15.619 -44.931  1.00  0.00           H  
ATOM   3059 2HB  SER A 218      83.181 -15.581 -46.622  1.00  0.00           H  
ATOM   3060  HG  SER A 218      82.465 -13.789 -45.467  1.00  0.00           H  
ATOM   3061  N   ARG A 219      81.106 -17.338 -47.620  1.00  0.00           N  
ATOM   3062  CA  ARG A 219      80.036 -17.368 -48.613  1.00  0.00           C  
ATOM   3063  C   ARG A 219      79.101 -18.545 -48.376  1.00  0.00           C  
ATOM   3064  O   ARG A 219      77.880 -18.401 -48.434  1.00  0.00           O  
ATOM   3065  CB  ARG A 219      80.610 -17.456 -50.020  1.00  0.00           C  
ATOM   3066  CG  ARG A 219      81.317 -16.200 -50.501  1.00  0.00           C  
ATOM   3067  CD  ARG A 219      81.845 -16.361 -51.880  1.00  0.00           C  
ATOM   3068  NE  ARG A 219      82.630 -15.211 -52.299  1.00  0.00           N  
ATOM   3069  CZ  ARG A 219      82.111 -14.072 -52.798  1.00  0.00           C  
ATOM   3070  NH1 ARG A 219      80.810 -13.946 -52.934  1.00  0.00           N1+
ATOM   3071  NH2 ARG A 219      82.911 -13.081 -53.151  1.00  0.00           N  
ATOM   3072  H   ARG A 219      82.050 -17.554 -47.909  1.00  0.00           H  
ATOM   3073  HA  ARG A 219      79.461 -16.446 -48.530  1.00  0.00           H  
ATOM   3074 1HB  ARG A 219      81.324 -18.277 -50.069  1.00  0.00           H  
ATOM   3075 2HB  ARG A 219      79.809 -17.676 -50.726  1.00  0.00           H  
ATOM   3076 1HG  ARG A 219      80.618 -15.364 -50.497  1.00  0.00           H  
ATOM   3077 2HG  ARG A 219      82.154 -15.977 -49.838  1.00  0.00           H  
ATOM   3078 1HD  ARG A 219      82.483 -17.243 -51.924  1.00  0.00           H  
ATOM   3079 2HD  ARG A 219      81.014 -16.479 -52.576  1.00  0.00           H  
ATOM   3080  HE  ARG A 219      83.635 -15.271 -52.209  1.00  0.00           H  
ATOM   3081 1HH1 ARG A 219      80.198 -14.704 -52.664  1.00  0.00           H  
ATOM   3082 2HH1 ARG A 219      80.421 -13.093 -53.307  1.00  0.00           H  
ATOM   3083 1HH2 ARG A 219      83.912 -13.178 -53.046  1.00  0.00           H  
ATOM   3084 2HH2 ARG A 219      82.523 -12.228 -53.524  1.00  0.00           H  
ATOM   3085  N   SER A 220      79.679 -19.710 -48.108  1.00  0.00           N  
ATOM   3086  CA  SER A 220      78.903 -20.936 -47.951  1.00  0.00           C  
ATOM   3087  C   SER A 220      78.142 -20.941 -46.631  1.00  0.00           C  
ATOM   3088  O   SER A 220      78.626 -20.427 -45.623  1.00  0.00           O  
ATOM   3089  CB  SER A 220      79.815 -22.145 -48.026  1.00  0.00           C  
ATOM   3090  OG  SER A 220      79.100 -23.328 -47.797  1.00  0.00           O  
ATOM   3091  H   SER A 220      80.683 -19.750 -48.010  1.00  0.00           H  
ATOM   3092  HA  SER A 220      78.178 -20.992 -48.765  1.00  0.00           H  
ATOM   3093 1HB  SER A 220      80.287 -22.184 -49.007  1.00  0.00           H  
ATOM   3094 2HB  SER A 220      80.608 -22.046 -47.284  1.00  0.00           H  
ATOM   3095  HG  SER A 220      79.743 -24.039 -47.850  1.00  0.00           H  
ATOM   3096  N   THR A 221      76.950 -21.524 -46.643  1.00  0.00           N  
ATOM   3097  CA  THR A 221      76.184 -21.728 -45.420  1.00  0.00           C  
ATOM   3098  C   THR A 221      76.210 -23.189 -44.991  1.00  0.00           C  
ATOM   3099  O   THR A 221      75.557 -23.573 -44.020  1.00  0.00           O  
ATOM   3100  CB  THR A 221      74.725 -21.268 -45.596  1.00  0.00           C  
ATOM   3101  CG2 THR A 221      74.672 -19.789 -45.947  1.00  0.00           C  
ATOM   3102  OG1 THR A 221      74.104 -22.026 -46.641  1.00  0.00           O  
ATOM   3103  H   THR A 221      76.563 -21.834 -47.523  1.00  0.00           H  
ATOM   3104  HA  THR A 221      76.637 -21.137 -44.624  1.00  0.00           H  
ATOM   3105  HB  THR A 221      74.177 -21.435 -44.669  1.00  0.00           H  
ATOM   3106  HG1 THR A 221      73.838 -22.883 -46.299  1.00  0.00           H  
ATOM   3107 1HG2 THR A 221      73.633 -19.481 -46.067  1.00  0.00           H  
ATOM   3108 2HG2 THR A 221      75.133 -19.209 -45.147  1.00  0.00           H  
ATOM   3109 3HG2 THR A 221      75.211 -19.617 -46.878  1.00  0.00           H  
ATOM   3110  N   ASN A 222      76.967 -24.001 -45.719  1.00  0.00           N  
ATOM   3111  CA  ASN A 222      77.085 -25.422 -45.412  1.00  0.00           C  
ATOM   3112  C   ASN A 222      78.295 -25.695 -44.527  1.00  0.00           C  
ATOM   3113  O   ASN A 222      79.438 -25.565 -44.965  1.00  0.00           O  
ATOM   3114  CB  ASN A 222      77.160 -26.240 -46.688  1.00  0.00           C  
ATOM   3115  CG  ASN A 222      77.188 -27.720 -46.424  1.00  0.00           C  
ATOM   3116  ND2 ASN A 222      76.308 -28.445 -47.067  1.00  0.00           N  
ATOM   3117  OD1 ASN A 222      78.008 -28.208 -45.637  1.00  0.00           O  
ATOM   3118  H   ASN A 222      77.474 -23.624 -46.507  1.00  0.00           H  
ATOM   3119  HA  ASN A 222      76.200 -25.730 -44.852  1.00  0.00           H  
ATOM   3120 1HB  ASN A 222      76.300 -26.011 -47.318  1.00  0.00           H  
ATOM   3121 2HB  ASN A 222      78.056 -25.965 -47.245  1.00  0.00           H  
ATOM   3122 1HD2 ASN A 222      76.280 -29.436 -46.931  1.00  0.00           H  
ATOM   3123 2HD2 ASN A 222      75.664 -28.008 -47.695  1.00  0.00           H  
ATOM   3124  N   ASP A 223      78.040 -26.076 -43.281  1.00  0.00           N  
ATOM   3125  CA  ASP A 223      79.092 -26.177 -42.279  1.00  0.00           C  
ATOM   3126  C   ASP A 223      80.109 -27.249 -42.654  1.00  0.00           C  
ATOM   3127  O   ASP A 223      81.301 -27.110 -42.379  1.00  0.00           O  
ATOM   3128  CB  ASP A 223      78.494 -26.488 -40.905  1.00  0.00           C  
ATOM   3129  CG  ASP A 223      77.718 -25.317 -40.318  1.00  0.00           C  
ATOM   3130  OD1 ASP A 223      77.903 -24.215 -40.779  1.00  0.00           O  
ATOM   3131  OD2 ASP A 223      76.947 -25.536 -39.414  1.00  0.00           O1-
ATOM   3132  H   ASP A 223      77.090 -26.301 -43.021  1.00  0.00           H  
ATOM   3133  HA  ASP A 223      79.611 -25.220 -42.225  1.00  0.00           H  
ATOM   3134 1HB  ASP A 223      77.826 -27.345 -40.984  1.00  0.00           H  
ATOM   3135 2HB  ASP A 223      79.293 -26.759 -40.213  1.00  0.00           H  
ATOM   3136  N   GLU A 224      79.627 -28.316 -43.283  1.00  0.00           N  
ATOM   3137  CA  GLU A 224      80.497 -29.404 -43.715  1.00  0.00           C  
ATOM   3138  C   GLU A 224      81.465 -28.941 -44.795  1.00  0.00           C  
ATOM   3139  O   GLU A 224      82.645 -29.291 -44.775  1.00  0.00           O  
ATOM   3140  CB  GLU A 224      79.665 -30.579 -44.234  1.00  0.00           C  
ATOM   3141  CG  GLU A 224      80.480 -31.806 -44.619  1.00  0.00           C  
ATOM   3142  CD  GLU A 224      79.625 -32.968 -45.043  1.00  0.00           C  
ATOM   3143  OE1 GLU A 224      78.425 -32.834 -45.029  1.00  0.00           O  
ATOM   3144  OE2 GLU A 224      80.173 -33.990 -45.380  1.00  0.00           O1-
ATOM   3145  H   GLU A 224      78.636 -28.377 -43.466  1.00  0.00           H  
ATOM   3146  HA  GLU A 224      81.081 -29.742 -42.858  1.00  0.00           H  
ATOM   3147 1HB  GLU A 224      78.946 -30.881 -43.473  1.00  0.00           H  
ATOM   3148 2HB  GLU A 224      79.099 -30.265 -45.111  1.00  0.00           H  
ATOM   3149 1HG  GLU A 224      81.148 -31.543 -45.439  1.00  0.00           H  
ATOM   3150 2HG  GLU A 224      81.093 -32.103 -43.769  1.00  0.00           H  
ATOM   3151  N   VAL A 225      80.960 -28.152 -45.737  1.00  0.00           N  
ATOM   3152  CA  VAL A 225      81.807 -27.514 -46.736  1.00  0.00           C  
ATOM   3153  C   VAL A 225      82.815 -26.574 -46.086  1.00  0.00           C  
ATOM   3154  O   VAL A 225      83.993 -26.569 -46.443  1.00  0.00           O  
ATOM   3155  CB  VAL A 225      80.946 -26.723 -47.739  1.00  0.00           C  
ATOM   3156  CG1 VAL A 225      81.819 -25.809 -48.586  1.00  0.00           C  
ATOM   3157  CG2 VAL A 225      80.161 -27.685 -48.618  1.00  0.00           C  
ATOM   3158  H   VAL A 225      79.963 -27.990 -45.761  1.00  0.00           H  
ATOM   3159  HA  VAL A 225      82.350 -28.289 -47.276  1.00  0.00           H  
ATOM   3160  HB  VAL A 225      80.254 -26.086 -47.188  1.00  0.00           H  
ATOM   3161 1HG1 VAL A 225      81.194 -25.258 -49.290  1.00  0.00           H  
ATOM   3162 2HG1 VAL A 225      82.344 -25.106 -47.940  1.00  0.00           H  
ATOM   3163 3HG1 VAL A 225      82.544 -26.407 -49.138  1.00  0.00           H  
ATOM   3164 1HG2 VAL A 225      79.554 -27.120 -49.325  1.00  0.00           H  
ATOM   3165 2HG2 VAL A 225      80.853 -28.326 -49.165  1.00  0.00           H  
ATOM   3166 3HG2 VAL A 225      79.513 -28.301 -47.995  1.00  0.00           H  
ATOM   3167  N   ILE A 226      82.346 -25.781 -45.131  1.00  0.00           N  
ATOM   3168  CA  ILE A 226      83.205 -24.829 -44.436  1.00  0.00           C  
ATOM   3169  C   ILE A 226      84.361 -25.534 -43.739  1.00  0.00           C  
ATOM   3170  O   ILE A 226      85.514 -25.117 -43.854  1.00  0.00           O  
ATOM   3171  CB  ILE A 226      82.402 -24.017 -43.403  1.00  0.00           C  
ATOM   3172  CG1 ILE A 226      81.428 -23.071 -44.108  1.00  0.00           C  
ATOM   3173  CG2 ILE A 226      83.339 -23.240 -42.492  1.00  0.00           C  
ATOM   3174  CD1 ILE A 226      80.398 -22.457 -43.188  1.00  0.00           C  
ATOM   3175  H   ILE A 226      81.369 -25.839 -44.879  1.00  0.00           H  
ATOM   3176  HA  ILE A 226      83.620 -24.138 -45.170  1.00  0.00           H  
ATOM   3177  HB  ILE A 226      81.800 -24.694 -42.797  1.00  0.00           H  
ATOM   3178 1HG1 ILE A 226      81.985 -22.264 -44.584  1.00  0.00           H  
ATOM   3179 2HG1 ILE A 226      80.901 -23.611 -44.896  1.00  0.00           H  
ATOM   3180 1HG2 ILE A 226      82.755 -22.672 -41.769  1.00  0.00           H  
ATOM   3181 2HG2 ILE A 226      83.993 -23.935 -41.965  1.00  0.00           H  
ATOM   3182 3HG2 ILE A 226      83.942 -22.556 -43.089  1.00  0.00           H  
ATOM   3183 1HD1 ILE A 226      79.744 -21.798 -43.761  1.00  0.00           H  
ATOM   3184 2HD1 ILE A 226      79.804 -23.247 -42.728  1.00  0.00           H  
ATOM   3185 3HD1 ILE A 226      80.901 -21.881 -42.412  1.00  0.00           H  
ATOM   3186  N   ARG A 227      84.043 -26.604 -43.017  1.00  0.00           N  
ATOM   3187  CA  ARG A 227      85.053 -27.354 -42.279  1.00  0.00           C  
ATOM   3188  C   ARG A 227      86.095 -27.946 -43.217  1.00  0.00           C  
ATOM   3189  O   ARG A 227      87.294 -27.889 -42.945  1.00  0.00           O  
ATOM   3190  CB  ARG A 227      84.407 -28.473 -41.474  1.00  0.00           C  
ATOM   3191  CG  ARG A 227      83.647 -28.016 -40.240  1.00  0.00           C  
ATOM   3192  CD  ARG A 227      83.390 -29.141 -39.305  1.00  0.00           C  
ATOM   3193  NE  ARG A 227      82.563 -30.171 -39.911  1.00  0.00           N  
ATOM   3194  CZ  ARG A 227      81.216 -30.185 -39.884  1.00  0.00           C  
ATOM   3195  NH1 ARG A 227      80.560 -29.220 -39.279  1.00  0.00           N1+
ATOM   3196  NH2 ARG A 227      80.553 -31.169 -40.466  1.00  0.00           N  
ATOM   3197  H   ARG A 227      83.080 -26.905 -42.979  1.00  0.00           H  
ATOM   3198  HA  ARG A 227      85.554 -26.675 -41.590  1.00  0.00           H  
ATOM   3199 1HB  ARG A 227      83.710 -29.021 -42.107  1.00  0.00           H  
ATOM   3200 2HB  ARG A 227      85.174 -29.176 -41.148  1.00  0.00           H  
ATOM   3201 1HG  ARG A 227      84.229 -27.258 -39.714  1.00  0.00           H  
ATOM   3202 2HG  ARG A 227      82.687 -27.592 -40.539  1.00  0.00           H  
ATOM   3203 1HD  ARG A 227      84.337 -29.593 -39.010  1.00  0.00           H  
ATOM   3204 2HD  ARG A 227      82.876 -28.768 -38.419  1.00  0.00           H  
ATOM   3205  HE  ARG A 227      83.031 -30.931 -40.386  1.00  0.00           H  
ATOM   3206 1HH1 ARG A 227      81.067 -28.467 -38.833  1.00  0.00           H  
ATOM   3207 2HH1 ARG A 227      79.551 -29.231 -39.259  1.00  0.00           H  
ATOM   3208 1HH2 ARG A 227      81.057 -31.912 -40.932  1.00  0.00           H  
ATOM   3209 2HH2 ARG A 227      79.545 -31.180 -40.446  1.00  0.00           H  
ATOM   3210  N   LEU A 228      85.632 -28.518 -44.324  1.00  0.00           N  
ATOM   3211  CA  LEU A 228      86.525 -29.134 -45.299  1.00  0.00           C  
ATOM   3212  C   LEU A 228      87.465 -28.107 -45.915  1.00  0.00           C  
ATOM   3213  O   LEU A 228      88.652 -28.371 -46.105  1.00  0.00           O  
ATOM   3214  CB  LEU A 228      85.711 -29.818 -46.406  1.00  0.00           C  
ATOM   3215  CG  LEU A 228      84.958 -31.088 -45.989  1.00  0.00           C  
ATOM   3216  CD1 LEU A 228      84.007 -31.503 -47.104  1.00  0.00           C  
ATOM   3217  CD2 LEU A 228      85.956 -32.193 -45.681  1.00  0.00           C  
ATOM   3218  H   LEU A 228      84.636 -28.525 -44.494  1.00  0.00           H  
ATOM   3219  HA  LEU A 228      87.126 -29.888 -44.790  1.00  0.00           H  
ATOM   3220 1HB  LEU A 228      84.979 -29.108 -46.787  1.00  0.00           H  
ATOM   3221 2HB  LEU A 228      86.386 -30.084 -47.219  1.00  0.00           H  
ATOM   3222  HG  LEU A 228      84.360 -30.881 -45.101  1.00  0.00           H  
ATOM   3223 1HD1 LEU A 228      83.472 -32.406 -46.808  1.00  0.00           H  
ATOM   3224 2HD1 LEU A 228      83.292 -30.702 -47.289  1.00  0.00           H  
ATOM   3225 3HD1 LEU A 228      84.576 -31.700 -48.012  1.00  0.00           H  
ATOM   3226 1HD2 LEU A 228      85.421 -33.095 -45.385  1.00  0.00           H  
ATOM   3227 2HD2 LEU A 228      86.554 -32.401 -46.569  1.00  0.00           H  
ATOM   3228 3HD2 LEU A 228      86.611 -31.877 -44.870  1.00  0.00           H  
ATOM   3229  N   ALA A 229      86.927 -26.930 -46.224  1.00  0.00           N  
ATOM   3230  CA  ALA A 229      87.718 -25.858 -46.812  1.00  0.00           C  
ATOM   3231  C   ALA A 229      88.803 -25.384 -45.855  1.00  0.00           C  
ATOM   3232  O   ALA A 229      89.951 -25.186 -46.252  1.00  0.00           O  
ATOM   3233  CB  ALA A 229      86.820 -24.696 -47.211  1.00  0.00           C  
ATOM   3234  H   ALA A 229      85.945 -26.776 -46.045  1.00  0.00           H  
ATOM   3235  HA  ALA A 229      88.207 -26.249 -47.704  1.00  0.00           H  
ATOM   3236 1HB  ALA A 229      87.425 -23.903 -47.650  1.00  0.00           H  
ATOM   3237 2HB  ALA A 229      86.086 -25.037 -47.941  1.00  0.00           H  
ATOM   3238 3HB  ALA A 229      86.306 -24.314 -46.331  1.00  0.00           H  
ATOM   3239  N   LEU A 230      88.430 -25.202 -44.590  1.00  0.00           N  
ATOM   3240  CA  LEU A 230      89.357 -24.688 -43.588  1.00  0.00           C  
ATOM   3241  C   LEU A 230      90.407 -25.729 -43.221  1.00  0.00           C  
ATOM   3242  O   LEU A 230      91.576 -25.403 -43.020  1.00  0.00           O  
ATOM   3243  CB  LEU A 230      88.592 -24.258 -42.331  1.00  0.00           C  
ATOM   3244  CG  LEU A 230      87.604 -23.099 -42.516  1.00  0.00           C  
ATOM   3245  CD1 LEU A 230      86.805 -22.902 -41.234  1.00  0.00           C  
ATOM   3246  CD2 LEU A 230      88.367 -21.836 -42.884  1.00  0.00           C  
ATOM   3247  H   LEU A 230      87.484 -25.424 -44.316  1.00  0.00           H  
ATOM   3248  HA  LEU A 230      89.867 -23.819 -44.003  1.00  0.00           H  
ATOM   3249 1HB  LEU A 230      88.033 -25.113 -41.955  1.00  0.00           H  
ATOM   3250 2HB  LEU A 230      89.314 -23.960 -41.569  1.00  0.00           H  
ATOM   3251  HG  LEU A 230      86.901 -23.344 -43.313  1.00  0.00           H  
ATOM   3252 1HD1 LEU A 230      86.103 -22.078 -41.366  1.00  0.00           H  
ATOM   3253 2HD1 LEU A 230      86.255 -23.815 -41.005  1.00  0.00           H  
ATOM   3254 3HD1 LEU A 230      87.485 -22.671 -40.414  1.00  0.00           H  
ATOM   3255 1HD2 LEU A 230      87.664 -21.012 -43.017  1.00  0.00           H  
ATOM   3256 2HD2 LEU A 230      89.069 -21.589 -42.088  1.00  0.00           H  
ATOM   3257 3HD2 LEU A 230      88.914 -21.999 -43.813  1.00  0.00           H  
ATOM   3258  N   GLU A 231      89.984 -26.983 -43.136  1.00  0.00           N  
ATOM   3259  CA  GLU A 231      90.895 -28.085 -42.850  1.00  0.00           C  
ATOM   3260  C   GLU A 231      91.958 -28.210 -43.933  1.00  0.00           C  
ATOM   3261  O   GLU A 231      93.138 -28.398 -43.639  1.00  0.00           O  
ATOM   3262  CB  GLU A 231      90.122 -29.400 -42.724  1.00  0.00           C  
ATOM   3263  CG  GLU A 231      90.971 -30.590 -42.301  1.00  0.00           C  
ATOM   3264  CD  GLU A 231      90.164 -31.844 -42.106  1.00  0.00           C  
ATOM   3265  OE1 GLU A 231      88.973 -31.798 -42.302  1.00  0.00           O  
ATOM   3266  OE2 GLU A 231      90.739 -32.848 -41.759  1.00  0.00           O1-
ATOM   3267  H   GLU A 231      89.003 -27.180 -43.273  1.00  0.00           H  
ATOM   3268  HA  GLU A 231      91.396 -27.883 -41.903  1.00  0.00           H  
ATOM   3269 1HB  GLU A 231      89.322 -29.283 -41.993  1.00  0.00           H  
ATOM   3270 2HB  GLU A 231      89.658 -29.642 -43.680  1.00  0.00           H  
ATOM   3271 1HG  GLU A 231      91.726 -30.773 -43.065  1.00  0.00           H  
ATOM   3272 2HG  GLU A 231      91.484 -30.345 -41.372  1.00  0.00           H  
ATOM   3273  N   ALA A 232      91.534 -28.104 -45.189  1.00  0.00           N  
ATOM   3274  CA  ALA A 232      92.459 -28.134 -46.315  1.00  0.00           C  
ATOM   3275  C   ALA A 232      93.462 -26.991 -46.236  1.00  0.00           C  
ATOM   3276  O   ALA A 232      94.648 -27.175 -46.509  1.00  0.00           O  
ATOM   3277  CB  ALA A 232      91.695 -28.075 -47.630  1.00  0.00           C  
ATOM   3278  H   ALA A 232      90.545 -28.001 -45.367  1.00  0.00           H  
ATOM   3279  HA  ALA A 232      93.015 -29.070 -46.272  1.00  0.00           H  
ATOM   3280 1HB  ALA A 232      92.399 -28.097 -48.462  1.00  0.00           H  
ATOM   3281 2HB  ALA A 232      91.024 -28.931 -47.700  1.00  0.00           H  
ATOM   3282 3HB  ALA A 232      91.114 -27.155 -47.672  1.00  0.00           H  
ATOM   3283  N   ALA A 233      92.981 -25.813 -45.860  1.00  0.00           N  
ATOM   3284  CA  ALA A 233      93.840 -24.646 -45.705  1.00  0.00           C  
ATOM   3285  C   ALA A 233      94.866 -24.861 -44.600  1.00  0.00           C  
ATOM   3286  O   ALA A 233      96.045 -24.548 -44.766  1.00  0.00           O  
ATOM   3287  CB  ALA A 233      93.004 -23.407 -45.417  1.00  0.00           C  
ATOM   3288  H   ALA A 233      91.992 -25.723 -45.677  1.00  0.00           H  
ATOM   3289  HA  ALA A 233      94.381 -24.497 -46.640  1.00  0.00           H  
ATOM   3290 1HB  ALA A 233      93.660 -22.544 -45.304  1.00  0.00           H  
ATOM   3291 2HB  ALA A 233      92.315 -23.233 -46.244  1.00  0.00           H  
ATOM   3292 3HB  ALA A 233      92.439 -23.556 -44.499  1.00  0.00           H  
ATOM   3293  N   VAL A 234      94.411 -25.396 -43.474  1.00  0.00           N  
ATOM   3294  CA  VAL A 234      95.299 -25.695 -42.353  1.00  0.00           C  
ATOM   3295  C   VAL A 234      96.382 -26.685 -42.759  1.00  0.00           C  
ATOM   3296  O   VAL A 234      97.566 -26.464 -42.503  1.00  0.00           O  
ATOM   3297  CB  VAL A 234      94.496 -26.274 -41.173  1.00  0.00           C  
ATOM   3298  CG1 VAL A 234      95.434 -26.854 -40.125  1.00  0.00           C  
ATOM   3299  CG2 VAL A 234      93.614 -25.194 -40.568  1.00  0.00           C  
ATOM   3300  H   VAL A 234      93.426 -25.602 -43.389  1.00  0.00           H  
ATOM   3301  HA  VAL A 234      95.775 -24.767 -42.032  1.00  0.00           H  
ATOM   3302  HB  VAL A 234      93.874 -27.092 -41.536  1.00  0.00           H  
ATOM   3303 1HG1 VAL A 234      94.850 -27.260 -39.299  1.00  0.00           H  
ATOM   3304 2HG1 VAL A 234      96.031 -27.650 -40.571  1.00  0.00           H  
ATOM   3305 3HG1 VAL A 234      96.094 -26.071 -39.753  1.00  0.00           H  
ATOM   3306 1HG2 VAL A 234      93.049 -25.611 -39.734  1.00  0.00           H  
ATOM   3307 2HG2 VAL A 234      94.236 -24.373 -40.210  1.00  0.00           H  
ATOM   3308 3HG2 VAL A 234      92.923 -24.822 -41.324  1.00  0.00           H  
ATOM   3309  N   LEU A 235      95.974 -27.778 -43.394  1.00  0.00           N  
ATOM   3310  CA  LEU A 235      96.906 -28.817 -43.814  1.00  0.00           C  
ATOM   3311  C   LEU A 235      97.861 -28.301 -44.883  1.00  0.00           C  
ATOM   3312  O   LEU A 235      99.035 -28.670 -44.909  1.00  0.00           O  
ATOM   3313  CB  LEU A 235      96.138 -30.032 -44.349  1.00  0.00           C  
ATOM   3314  CG  LEU A 235      95.296 -30.793 -43.317  1.00  0.00           C  
ATOM   3315  CD1 LEU A 235      94.400 -31.795 -44.032  1.00  0.00           C  
ATOM   3316  CD2 LEU A 235      96.216 -31.491 -42.326  1.00  0.00           C  
ATOM   3317  H   LEU A 235      94.990 -27.891 -43.592  1.00  0.00           H  
ATOM   3318  HA  LEU A 235      97.493 -29.124 -42.950  1.00  0.00           H  
ATOM   3319 1HB  LEU A 235      95.470 -29.700 -45.141  1.00  0.00           H  
ATOM   3320 2HB  LEU A 235      96.854 -30.735 -44.775  1.00  0.00           H  
ATOM   3321  HG  LEU A 235      94.654 -30.092 -42.783  1.00  0.00           H  
ATOM   3322 1HD1 LEU A 235      93.801 -32.335 -43.298  1.00  0.00           H  
ATOM   3323 2HD1 LEU A 235      93.739 -31.267 -44.719  1.00  0.00           H  
ATOM   3324 3HD1 LEU A 235      95.015 -32.501 -44.588  1.00  0.00           H  
ATOM   3325 1HD2 LEU A 235      95.617 -32.032 -41.592  1.00  0.00           H  
ATOM   3326 2HD2 LEU A 235      96.858 -32.194 -42.859  1.00  0.00           H  
ATOM   3327 3HD2 LEU A 235      96.832 -30.751 -41.818  1.00  0.00           H  
ATOM   3328  N   ALA A 236      97.351 -27.448 -45.764  1.00  0.00           N  
ATOM   3329  CA  ALA A 236      98.172 -26.840 -46.805  1.00  0.00           C  
ATOM   3330  C   ALA A 236      99.255 -25.951 -46.205  1.00  0.00           C  
ATOM   3331  O   ALA A 236     100.396 -25.951 -46.666  1.00  0.00           O  
ATOM   3332  CB  ALA A 236      97.303 -26.042 -47.767  1.00  0.00           C  
ATOM   3333  H   ALA A 236      96.370 -27.213 -45.712  1.00  0.00           H  
ATOM   3334  HA  ALA A 236      98.665 -27.641 -47.357  1.00  0.00           H  
ATOM   3335 1HB  ALA A 236      97.930 -25.596 -48.538  1.00  0.00           H  
ATOM   3336 2HB  ALA A 236      96.571 -26.704 -48.230  1.00  0.00           H  
ATOM   3337 3HB  ALA A 236      96.785 -25.255 -47.220  1.00  0.00           H  
ATOM   3338  N   ALA A 237      98.892 -25.195 -45.177  1.00  0.00           N  
ATOM   3339  CA  ALA A 237      99.842 -24.332 -44.487  1.00  0.00           C  
ATOM   3340  C   ALA A 237     100.908 -25.152 -43.766  1.00  0.00           C  
ATOM   3341  O   ALA A 237     102.085 -24.791 -43.762  1.00  0.00           O  
ATOM   3342  CB  ALA A 237      99.115 -23.426 -43.504  1.00  0.00           C  
ATOM   3343  H   ALA A 237      97.932 -25.218 -44.865  1.00  0.00           H  
ATOM   3344  HA  ALA A 237     100.343 -23.715 -45.232  1.00  0.00           H  
ATOM   3345 1HB  ALA A 237      99.837 -22.786 -42.996  1.00  0.00           H  
ATOM   3346 2HB  ALA A 237      98.398 -22.806 -44.042  1.00  0.00           H  
ATOM   3347 3HB  ALA A 237      98.590 -24.034 -42.768  1.00  0.00           H  
ATOM   3348  N   ARG A 238     100.486 -26.255 -43.157  1.00  0.00           N  
ATOM   3349  CA  ARG A 238     101.406 -27.136 -42.450  1.00  0.00           C  
ATOM   3350  C   ARG A 238     102.323 -27.867 -43.420  1.00  0.00           C  
ATOM   3351  O   ARG A 238     103.512 -28.041 -43.155  1.00  0.00           O  
ATOM   3352  CB  ARG A 238     100.640 -28.154 -41.617  1.00  0.00           C  
ATOM   3353  CG  ARG A 238      99.945 -27.583 -40.391  1.00  0.00           C  
ATOM   3354  CD  ARG A 238      99.196 -28.629 -39.647  1.00  0.00           C  
ATOM   3355  NE  ARG A 238      98.548 -28.092 -38.462  1.00  0.00           N  
ATOM   3356  CZ  ARG A 238      97.727 -28.793 -37.655  1.00  0.00           C  
ATOM   3357  NH1 ARG A 238      97.465 -30.054 -37.920  1.00  0.00           N1+
ATOM   3358  NH2 ARG A 238      97.185 -28.213 -36.599  1.00  0.00           N  
ATOM   3359  H   ARG A 238      99.504 -26.489 -43.184  1.00  0.00           H  
ATOM   3360  HA  ARG A 238     102.020 -26.532 -41.781  1.00  0.00           H  
ATOM   3361 1HB  ARG A 238      99.880 -28.630 -42.234  1.00  0.00           H  
ATOM   3362 2HB  ARG A 238     101.321 -28.933 -41.278  1.00  0.00           H  
ATOM   3363 1HG  ARG A 238     100.687 -27.151 -39.720  1.00  0.00           H  
ATOM   3364 2HG  ARG A 238      99.240 -26.810 -40.698  1.00  0.00           H  
ATOM   3365 1HD  ARG A 238      98.429 -29.054 -40.293  1.00  0.00           H  
ATOM   3366 2HD  ARG A 238      99.883 -29.414 -39.334  1.00  0.00           H  
ATOM   3367  HE  ARG A 238      98.725 -27.124 -38.227  1.00  0.00           H  
ATOM   3368 1HH1 ARG A 238      97.880 -30.498 -38.727  1.00  0.00           H  
ATOM   3369 2HH1 ARG A 238      96.850 -30.579 -37.315  1.00  0.00           H  
ATOM   3370 1HH2 ARG A 238      97.386 -27.243 -36.396  1.00  0.00           H  
ATOM   3371 2HH2 ARG A 238      96.570 -28.738 -35.994  1.00  0.00           H  
ATOM   3372  N   SER A 239     101.762 -28.292 -44.549  1.00  0.00           N  
ATOM   3373  CA  SER A 239     102.526 -29.023 -45.555  1.00  0.00           C  
ATOM   3374  C   SER A 239     103.516 -28.113 -46.266  1.00  0.00           C  
ATOM   3375  O   SER A 239     103.254 -26.926 -46.459  1.00  0.00           O  
ATOM   3376  CB  SER A 239     101.589 -29.653 -46.567  1.00  0.00           C  
ATOM   3377  OG  SER A 239     102.308 -30.281 -47.593  1.00  0.00           O  
ATOM   3378  H   SER A 239     100.783 -28.105 -44.715  1.00  0.00           H  
ATOM   3379  HA  SER A 239     103.087 -29.814 -45.055  1.00  0.00           H  
ATOM   3380 1HB  SER A 239     100.950 -30.381 -46.068  1.00  0.00           H  
ATOM   3381 2HB  SER A 239     100.942 -28.885 -46.990  1.00  0.00           H  
ATOM   3382  HG  SER A 239     101.651 -30.652 -48.186  1.00  0.00           H  
ATOM   3383  N   THR A 240     104.656 -28.675 -46.653  1.00  0.00           N  
ATOM   3384  CA  THR A 240     105.636 -27.948 -47.454  1.00  0.00           C  
ATOM   3385  C   THR A 240     105.701 -28.493 -48.873  1.00  0.00           C  
ATOM   3386  O   THR A 240     106.574 -28.114 -49.655  1.00  0.00           O  
ATOM   3387  CB  THR A 240     107.034 -28.011 -46.811  1.00  0.00           C  
ATOM   3388  CG2 THR A 240     107.011 -27.395 -45.421  1.00  0.00           C  
ATOM   3389  OG1 THR A 240     107.458 -29.377 -46.717  1.00  0.00           O  
ATOM   3390  H   THR A 240     104.849 -29.630 -46.387  1.00  0.00           H  
ATOM   3391  HA  THR A 240     105.331 -26.903 -47.507  1.00  0.00           H  
ATOM   3392  HB  THR A 240     107.745 -27.467 -47.432  1.00  0.00           H  
ATOM   3393  HG1 THR A 240     107.790 -29.668 -47.569  1.00  0.00           H  
ATOM   3394 1HG2 THR A 240     108.007 -27.448 -44.982  1.00  0.00           H  
ATOM   3395 2HG2 THR A 240     106.700 -26.353 -45.490  1.00  0.00           H  
ATOM   3396 3HG2 THR A 240     106.309 -27.941 -44.793  1.00  0.00           H  
ATOM   3397  N   ASP A 241     104.774 -29.384 -49.204  1.00  0.00           N  
ATOM   3398  CA  ASP A 241     104.743 -30.007 -50.521  1.00  0.00           C  
ATOM   3399  C   ASP A 241     103.961 -29.159 -51.513  1.00  0.00           C  
ATOM   3400  O   ASP A 241     102.766 -28.922 -51.336  1.00  0.00           O  
ATOM   3401  CB  ASP A 241     104.126 -31.406 -50.439  1.00  0.00           C  
ATOM   3402  CG  ASP A 241     104.181 -32.157 -51.762  1.00  0.00           C  
ATOM   3403  OD1 ASP A 241     104.567 -31.565 -52.742  1.00  0.00           O  
ATOM   3404  OD2 ASP A 241     103.838 -33.314 -51.780  1.00  0.00           O1-
ATOM   3405  H   ASP A 241     104.071 -29.637 -48.523  1.00  0.00           H  
ATOM   3406  HA  ASP A 241     105.767 -30.100 -50.884  1.00  0.00           H  
ATOM   3407 1HB  ASP A 241     104.650 -31.991 -49.683  1.00  0.00           H  
ATOM   3408 2HB  ASP A 241     103.084 -31.326 -50.126  1.00  0.00           H  
ATOM   3409  N   SER A 242     104.640 -28.702 -52.560  1.00  0.00           N  
ATOM   3410  CA  SER A 242     104.029 -27.817 -53.545  1.00  0.00           C  
ATOM   3411  C   SER A 242     102.866 -28.497 -54.252  1.00  0.00           C  
ATOM   3412  O   SER A 242     101.929 -27.837 -54.702  1.00  0.00           O  
ATOM   3413  CB  SER A 242     105.062 -27.376 -54.563  1.00  0.00           C  
ATOM   3414  OG  SER A 242     106.046 -26.577 -53.966  1.00  0.00           O  
ATOM   3415  H   SER A 242     105.605 -28.976 -52.677  1.00  0.00           H  
ATOM   3416  HA  SER A 242     103.646 -26.936 -53.028  1.00  0.00           H  
ATOM   3417 1HB  SER A 242     105.526 -28.254 -55.014  1.00  0.00           H  
ATOM   3418 2HB  SER A 242     104.572 -26.819 -55.360  1.00  0.00           H  
ATOM   3419  HG  SER A 242     106.655 -26.337 -54.669  1.00  0.00           H  
ATOM   3420  N   ASP A 243     102.931 -29.821 -54.350  1.00  0.00           N  
ATOM   3421  CA  ASP A 243     101.868 -30.595 -54.975  1.00  0.00           C  
ATOM   3422  C   ASP A 243     100.573 -30.499 -54.180  1.00  0.00           C  
ATOM   3423  O   ASP A 243      99.491 -30.368 -54.752  1.00  0.00           O  
ATOM   3424  CB  ASP A 243     102.282 -32.063 -55.112  1.00  0.00           C  
ATOM   3425  CG  ASP A 243     103.337 -32.284 -56.187  1.00  0.00           C  
ATOM   3426  OD1 ASP A 243     103.526 -31.405 -56.995  1.00  0.00           O  
ATOM   3427  OD2 ASP A 243     103.943 -33.328 -56.191  1.00  0.00           O1-
ATOM   3428  H   ASP A 243     103.738 -30.303 -53.979  1.00  0.00           H  
ATOM   3429  HA  ASP A 243     101.687 -30.191 -55.972  1.00  0.00           H  
ATOM   3430 1HB  ASP A 243     102.675 -32.420 -54.159  1.00  0.00           H  
ATOM   3431 2HB  ASP A 243     101.407 -32.666 -55.352  1.00  0.00           H  
ATOM   3432  N   VAL A 244     100.689 -30.563 -52.857  1.00  0.00           N  
ATOM   3433  CA  VAL A 244      99.538 -30.389 -51.978  1.00  0.00           C  
ATOM   3434  C   VAL A 244      98.962 -28.987 -52.097  1.00  0.00           C  
ATOM   3435  O   VAL A 244      97.745 -28.806 -52.131  1.00  0.00           O  
ATOM   3436  CB  VAL A 244      99.937 -30.654 -50.513  1.00  0.00           C  
ATOM   3437  CG1 VAL A 244      98.814 -30.245 -49.573  1.00  0.00           C  
ATOM   3438  CG2 VAL A 244     100.288 -32.122 -50.330  1.00  0.00           C  
ATOM   3439  H   VAL A 244     101.597 -30.736 -52.450  1.00  0.00           H  
ATOM   3440  HA  VAL A 244      98.770 -31.109 -52.267  1.00  0.00           H  
ATOM   3441  HB  VAL A 244     100.803 -30.039 -50.267  1.00  0.00           H  
ATOM   3442 1HG1 VAL A 244      99.113 -30.438 -48.543  1.00  0.00           H  
ATOM   3443 2HG1 VAL A 244      98.604 -29.182 -49.697  1.00  0.00           H  
ATOM   3444 3HG1 VAL A 244      97.918 -30.821 -49.804  1.00  0.00           H  
ATOM   3445 1HG2 VAL A 244     100.571 -32.301 -49.292  1.00  0.00           H  
ATOM   3446 2HG2 VAL A 244      99.424 -32.736 -50.583  1.00  0.00           H  
ATOM   3447 3HG2 VAL A 244     101.122 -32.381 -50.982  1.00  0.00           H  
ATOM   3448  N   LEU A 245      99.840 -27.991 -52.160  1.00  0.00           N  
ATOM   3449  CA  LEU A 245      99.420 -26.603 -52.284  1.00  0.00           C  
ATOM   3450  C   LEU A 245      98.615 -26.380 -53.558  1.00  0.00           C  
ATOM   3451  O   LEU A 245      97.614 -25.664 -53.553  1.00  0.00           O  
ATOM   3452  CB  LEU A 245     100.643 -25.678 -52.277  1.00  0.00           C  
ATOM   3453  CG  LEU A 245     101.433 -25.629 -50.963  1.00  0.00           C  
ATOM   3454  CD1 LEU A 245     102.695 -24.800 -51.159  1.00  0.00           C  
ATOM   3455  CD2 LEU A 245     100.558 -25.041 -49.866  1.00  0.00           C  
ATOM   3456  H   LEU A 245     100.826 -28.205 -52.121  1.00  0.00           H  
ATOM   3457  HA  LEU A 245      98.788 -26.355 -51.432  1.00  0.00           H  
ATOM   3458 1HB  LEU A 245     101.326 -25.999 -53.063  1.00  0.00           H  
ATOM   3459 2HB  LEU A 245     100.314 -24.663 -52.503  1.00  0.00           H  
ATOM   3460  HG  LEU A 245     101.737 -26.637 -50.683  1.00  0.00           H  
ATOM   3461 1HD1 LEU A 245     103.257 -24.765 -50.225  1.00  0.00           H  
ATOM   3462 2HD1 LEU A 245     103.312 -25.253 -51.935  1.00  0.00           H  
ATOM   3463 3HD1 LEU A 245     102.423 -23.787 -51.455  1.00  0.00           H  
ATOM   3464 1HD2 LEU A 245     101.119 -25.007 -48.931  1.00  0.00           H  
ATOM   3465 2HD2 LEU A 245     100.254 -24.032 -50.143  1.00  0.00           H  
ATOM   3466 3HD2 LEU A 245      99.672 -25.663 -49.735  1.00  0.00           H  
ATOM   3467  N   GLU A 246      99.059 -26.999 -54.647  1.00  0.00           N  
ATOM   3468  CA  GLU A 246      98.340 -26.933 -55.914  1.00  0.00           C  
ATOM   3469  C   GLU A 246      96.958 -27.562 -55.795  1.00  0.00           C  
ATOM   3470  O   GLU A 246      95.964 -26.990 -56.244  1.00  0.00           O  
ATOM   3471  CB  GLU A 246      99.136 -27.634 -57.017  1.00  0.00           C  
ATOM   3472  CG  GLU A 246     100.337 -26.846 -57.521  1.00  0.00           C  
ATOM   3473  CD  GLU A 246     101.167 -27.616 -58.511  1.00  0.00           C  
ATOM   3474  OE1 GLU A 246     100.914 -28.783 -58.689  1.00  0.00           O  
ATOM   3475  OE2 GLU A 246     102.056 -27.036 -59.090  1.00  0.00           O1-
ATOM   3476  H   GLU A 246      99.917 -27.529 -54.595  1.00  0.00           H  
ATOM   3477  HA  GLU A 246      98.214 -25.885 -56.185  1.00  0.00           H  
ATOM   3478 1HB  GLU A 246      99.497 -28.595 -56.651  1.00  0.00           H  
ATOM   3479 2HB  GLU A 246      98.484 -27.830 -57.867  1.00  0.00           H  
ATOM   3480 1HG  GLU A 246      99.985 -25.930 -57.995  1.00  0.00           H  
ATOM   3481 2HG  GLU A 246     100.959 -26.567 -56.672  1.00  0.00           H  
ATOM   3482  N   ILE A 247      96.899 -28.741 -55.189  1.00  0.00           N  
ATOM   3483  CA  ILE A 247      95.648 -29.478 -55.060  1.00  0.00           C  
ATOM   3484  C   ILE A 247      94.617 -28.682 -54.273  1.00  0.00           C  
ATOM   3485  O   ILE A 247      93.480 -28.513 -54.715  1.00  0.00           O  
ATOM   3486  CB  ILE A 247      95.879 -30.837 -54.374  1.00  0.00           C  
ATOM   3487  CG1 ILE A 247      96.661 -31.775 -55.297  1.00  0.00           C  
ATOM   3488  CG2 ILE A 247      94.553 -31.463 -53.972  1.00  0.00           C  
ATOM   3489  CD1 ILE A 247      97.208 -33.000 -54.600  1.00  0.00           C  
ATOM   3490  H   ILE A 247      97.745 -29.137 -54.807  1.00  0.00           H  
ATOM   3491  HA  ILE A 247      95.249 -29.660 -56.057  1.00  0.00           H  
ATOM   3492  HB  ILE A 247      96.487 -30.694 -53.480  1.00  0.00           H  
ATOM   3493 1HG1 ILE A 247      96.017 -32.104 -56.111  1.00  0.00           H  
ATOM   3494 2HG1 ILE A 247      97.498 -31.235 -55.741  1.00  0.00           H  
ATOM   3495 1HG2 ILE A 247      94.734 -32.423 -53.489  1.00  0.00           H  
ATOM   3496 2HG2 ILE A 247      94.033 -30.802 -53.281  1.00  0.00           H  
ATOM   3497 3HG2 ILE A 247      93.939 -31.614 -54.860  1.00  0.00           H  
ATOM   3498 1HD1 ILE A 247      97.750 -33.616 -55.319  1.00  0.00           H  
ATOM   3499 2HD1 ILE A 247      97.885 -32.694 -53.803  1.00  0.00           H  
ATOM   3500 3HD1 ILE A 247      96.386 -33.576 -54.177  1.00  0.00           H  
ATOM   3501  N   VAL A 248      95.022 -28.192 -53.104  1.00  0.00           N  
ATOM   3502  CA  VAL A 248      94.110 -27.475 -52.219  1.00  0.00           C  
ATOM   3503  C   VAL A 248      93.619 -26.184 -52.860  1.00  0.00           C  
ATOM   3504  O   VAL A 248      92.432 -25.863 -52.801  1.00  0.00           O  
ATOM   3505  CB  VAL A 248      94.806 -27.148 -50.884  1.00  0.00           C  
ATOM   3506  CG1 VAL A 248      93.948 -26.207 -50.052  1.00  0.00           C  
ATOM   3507  CG2 VAL A 248      95.093 -28.433 -50.122  1.00  0.00           C  
ATOM   3508  H   VAL A 248      95.983 -28.318 -52.822  1.00  0.00           H  
ATOM   3509  HA  VAL A 248      93.249 -28.114 -52.017  1.00  0.00           H  
ATOM   3510  HB  VAL A 248      95.743 -26.631 -51.091  1.00  0.00           H  
ATOM   3511 1HG1 VAL A 248      94.456 -25.987 -49.113  1.00  0.00           H  
ATOM   3512 2HG1 VAL A 248      93.786 -25.281 -50.602  1.00  0.00           H  
ATOM   3513 3HG1 VAL A 248      92.989 -26.679 -49.842  1.00  0.00           H  
ATOM   3514 1HG2 VAL A 248      95.586 -28.195 -49.180  1.00  0.00           H  
ATOM   3515 2HG2 VAL A 248      94.157 -28.953 -49.921  1.00  0.00           H  
ATOM   3516 3HG2 VAL A 248      95.743 -29.073 -50.720  1.00  0.00           H  
ATOM   3517  N   LYS A 249      94.538 -25.447 -53.471  1.00  0.00           N  
ATOM   3518  CA  LYS A 249      94.193 -24.210 -54.167  1.00  0.00           C  
ATOM   3519  C   LYS A 249      93.174 -24.467 -55.269  1.00  0.00           C  
ATOM   3520  O   LYS A 249      92.174 -23.758 -55.380  1.00  0.00           O  
ATOM   3521  CB  LYS A 249      95.445 -23.555 -54.751  1.00  0.00           C  
ATOM   3522  CG  LYS A 249      95.188 -22.238 -55.472  1.00  0.00           C  
ATOM   3523  CD  LYS A 249      96.491 -21.584 -55.909  1.00  0.00           C  
ATOM   3524  CE  LYS A 249      96.233 -20.306 -56.694  1.00  0.00           C  
ATOM   3525  NZ  LYS A 249      97.499 -19.623 -57.076  1.00  0.00           N1+
ATOM   3526  H   LYS A 249      95.501 -25.750 -53.454  1.00  0.00           H  
ATOM   3527  HA  LYS A 249      93.743 -23.524 -53.449  1.00  0.00           H  
ATOM   3528 1HB  LYS A 249      96.163 -23.364 -53.952  1.00  0.00           H  
ATOM   3529 2HB  LYS A 249      95.917 -24.237 -55.458  1.00  0.00           H  
ATOM   3530 1HG  LYS A 249      94.570 -22.421 -56.352  1.00  0.00           H  
ATOM   3531 2HG  LYS A 249      94.654 -21.558 -54.809  1.00  0.00           H  
ATOM   3532 1HD  LYS A 249      97.091 -21.346 -55.030  1.00  0.00           H  
ATOM   3533 2HD  LYS A 249      97.054 -22.276 -56.535  1.00  0.00           H  
ATOM   3534 1HE  LYS A 249      95.674 -20.541 -57.598  1.00  0.00           H  
ATOM   3535 2HE  LYS A 249      95.635 -19.623 -56.090  1.00  0.00           H  
ATOM   3536 1HZ  LYS A 249      97.285 -18.782 -57.593  1.00  0.00           H  
ATOM   3537 2HZ  LYS A 249      98.018 -19.383 -56.243  1.00  0.00           H  
ATOM   3538 3HZ  LYS A 249      98.054 -20.240 -57.652  1.00  0.00           H  
ATOM   3539  N   ASP A 250      93.433 -25.486 -56.083  1.00  0.00           N  
ATOM   3540  CA  ASP A 250      92.548 -25.828 -57.188  1.00  0.00           C  
ATOM   3541  C   ASP A 250      91.182 -26.278 -56.681  1.00  0.00           C  
ATOM   3542  O   ASP A 250      90.153 -25.966 -57.280  1.00  0.00           O  
ATOM   3543  CB  ASP A 250      93.169 -26.930 -58.050  1.00  0.00           C  
ATOM   3544  CG  ASP A 250      94.334 -26.434 -58.896  1.00  0.00           C  
ATOM   3545  OD1 ASP A 250      94.479 -25.243 -59.033  1.00  0.00           O  
ATOM   3546  OD2 ASP A 250      95.069 -27.252 -59.397  1.00  0.00           O1-
ATOM   3547  H   ASP A 250      94.265 -26.037 -55.931  1.00  0.00           H  
ATOM   3548  HA  ASP A 250      92.407 -24.941 -57.805  1.00  0.00           H  
ATOM   3549 1HB  ASP A 250      93.522 -27.737 -57.409  1.00  0.00           H  
ATOM   3550 2HB  ASP A 250      92.409 -27.345 -58.712  1.00  0.00           H  
ATOM   3551  N   ALA A 251      91.182 -27.014 -55.576  1.00  0.00           N  
ATOM   3552  CA  ALA A 251      89.943 -27.476 -54.961  1.00  0.00           C  
ATOM   3553  C   ALA A 251      89.090 -26.303 -54.498  1.00  0.00           C  
ATOM   3554  O   ALA A 251      87.870 -26.305 -54.665  1.00  0.00           O  
ATOM   3555  CB  ALA A 251      90.244 -28.404 -53.793  1.00  0.00           C  
ATOM   3556  H   ALA A 251      92.064 -27.261 -55.150  1.00  0.00           H  
ATOM   3557  HA  ALA A 251      89.376 -28.025 -55.713  1.00  0.00           H  
ATOM   3558 1HB  ALA A 251      89.309 -28.740 -53.344  1.00  0.00           H  
ATOM   3559 2HB  ALA A 251      90.804 -29.269 -54.151  1.00  0.00           H  
ATOM   3560 3HB  ALA A 251      90.833 -27.873 -53.049  1.00  0.00           H  
ATOM   3561  N   LEU A 252      89.738 -25.299 -53.915  1.00  0.00           N  
ATOM   3562  CA  LEU A 252      89.043 -24.104 -53.453  1.00  0.00           C  
ATOM   3563  C   LEU A 252      88.501 -23.297 -54.624  1.00  0.00           C  
ATOM   3564  O   LEU A 252      87.394 -22.762 -54.561  1.00  0.00           O  
ATOM   3565  CB  LEU A 252      89.987 -23.231 -52.617  1.00  0.00           C  
ATOM   3566  CG  LEU A 252      90.381 -23.799 -51.247  1.00  0.00           C  
ATOM   3567  CD1 LEU A 252      91.492 -22.950 -50.645  1.00  0.00           C  
ATOM   3568  CD2 LEU A 252      89.161 -23.827 -50.338  1.00  0.00           C  
ATOM   3569  H   LEU A 252      90.738 -25.367 -53.788  1.00  0.00           H  
ATOM   3570  HA  LEU A 252      88.204 -24.410 -52.829  1.00  0.00           H  
ATOM   3571 1HB  LEU A 252      90.902 -23.067 -53.182  1.00  0.00           H  
ATOM   3572 2HB  LEU A 252      89.510 -22.265 -52.449  1.00  0.00           H  
ATOM   3573  HG  LEU A 252      90.765 -24.812 -51.370  1.00  0.00           H  
ATOM   3574 1HD1 LEU A 252      91.773 -23.354 -49.673  1.00  0.00           H  
ATOM   3575 2HD1 LEU A 252      92.359 -22.963 -51.306  1.00  0.00           H  
ATOM   3576 3HD1 LEU A 252      91.143 -21.925 -50.524  1.00  0.00           H  
ATOM   3577 1HD2 LEU A 252      89.441 -24.232 -49.366  1.00  0.00           H  
ATOM   3578 2HD2 LEU A 252      88.777 -22.814 -50.213  1.00  0.00           H  
ATOM   3579 3HD2 LEU A 252      88.390 -24.454 -50.784  1.00  0.00           H  
ATOM   3580  N   GLU A 253      89.285 -23.212 -55.693  1.00  0.00           N  
ATOM   3581  CA  GLU A 253      88.852 -22.534 -56.909  1.00  0.00           C  
ATOM   3582  C   GLU A 253      87.632 -23.212 -57.515  1.00  0.00           C  
ATOM   3583  O   GLU A 253      86.645 -22.556 -57.846  1.00  0.00           O  
ATOM   3584  CB  GLU A 253      89.988 -22.499 -57.934  1.00  0.00           C  
ATOM   3585  CG  GLU A 253      89.657 -21.744 -59.213  1.00  0.00           C  
ATOM   3586  CD  GLU A 253      90.794 -21.733 -60.197  1.00  0.00           C  
ATOM   3587  OE1 GLU A 253      91.225 -22.790 -60.589  1.00  0.00           O  
ATOM   3588  OE2 GLU A 253      91.231 -20.665 -60.556  1.00  0.00           O1-
ATOM   3589  H   GLU A 253      90.204 -23.629 -55.662  1.00  0.00           H  
ATOM   3590  HA  GLU A 253      88.579 -21.509 -56.655  1.00  0.00           H  
ATOM   3591 1HB  GLU A 253      90.866 -22.031 -57.487  1.00  0.00           H  
ATOM   3592 2HB  GLU A 253      90.263 -23.517 -58.208  1.00  0.00           H  
ATOM   3593 1HG  GLU A 253      88.790 -22.209 -59.683  1.00  0.00           H  
ATOM   3594 2HG  GLU A 253      89.392 -20.719 -58.960  1.00  0.00           H  
ATOM   3595  N   LEU A 254      87.703 -24.532 -57.658  1.00  0.00           N  
ATOM   3596  CA  LEU A 254      86.571 -25.314 -58.142  1.00  0.00           C  
ATOM   3597  C   LEU A 254      85.359 -25.146 -57.237  1.00  0.00           C  
ATOM   3598  O   LEU A 254      84.240 -24.949 -57.710  1.00  0.00           O  
ATOM   3599  CB  LEU A 254      86.949 -26.798 -58.228  1.00  0.00           C  
ATOM   3600  CG  LEU A 254      85.820 -27.749 -58.643  1.00  0.00           C  
ATOM   3601  CD1 LEU A 254      85.364 -27.412 -60.056  1.00  0.00           C  
ATOM   3602  CD2 LEU A 254      86.308 -29.187 -58.554  1.00  0.00           C  
ATOM   3603  H   LEU A 254      88.564 -25.006 -57.426  1.00  0.00           H  
ATOM   3604  HA  LEU A 254      86.307 -24.960 -59.137  1.00  0.00           H  
ATOM   3605 1HB  LEU A 254      87.757 -26.908 -58.951  1.00  0.00           H  
ATOM   3606 2HB  LEU A 254      87.314 -27.121 -57.254  1.00  0.00           H  
ATOM   3607  HG  LEU A 254      84.967 -27.614 -57.977  1.00  0.00           H  
ATOM   3608 1HD1 LEU A 254      84.561 -28.088 -60.351  1.00  0.00           H  
ATOM   3609 2HD1 LEU A 254      85.001 -26.385 -60.087  1.00  0.00           H  
ATOM   3610 3HD1 LEU A 254      86.201 -27.522 -60.744  1.00  0.00           H  
ATOM   3611 1HD2 LEU A 254      85.505 -29.863 -58.849  1.00  0.00           H  
ATOM   3612 2HD2 LEU A 254      87.160 -29.324 -59.221  1.00  0.00           H  
ATOM   3613 3HD2 LEU A 254      86.611 -29.405 -57.530  1.00  0.00           H  
ATOM   3614  N   ALA A 255      85.586 -25.223 -55.930  1.00  0.00           N  
ATOM   3615  CA  ALA A 255      84.514 -25.069 -54.953  1.00  0.00           C  
ATOM   3616  C   ALA A 255      83.852 -23.700 -55.074  1.00  0.00           C  
ATOM   3617  O   ALA A 255      82.632 -23.578 -54.966  1.00  0.00           O  
ATOM   3618  CB  ALA A 255      85.048 -25.277 -53.543  1.00  0.00           C  
ATOM   3619  H   ALA A 255      86.527 -25.394 -55.604  1.00  0.00           H  
ATOM   3620  HA  ALA A 255      83.757 -25.826 -55.158  1.00  0.00           H  
ATOM   3621 1HB  ALA A 255      84.236 -25.158 -52.826  1.00  0.00           H  
ATOM   3622 2HB  ALA A 255      85.466 -26.279 -53.457  1.00  0.00           H  
ATOM   3623 3HB  ALA A 255      85.824 -24.541 -53.337  1.00  0.00           H  
ATOM   3624  N   LYS A 256      84.664 -22.676 -55.298  1.00  0.00           N  
ATOM   3625  CA  LYS A 256      84.158 -21.314 -55.441  1.00  0.00           C  
ATOM   3626  C   LYS A 256      83.305 -21.173 -56.696  1.00  0.00           C  
ATOM   3627  O   LYS A 256      82.249 -20.541 -56.673  1.00  0.00           O  
ATOM   3628  CB  LYS A 256      85.314 -20.313 -55.477  1.00  0.00           C  
ATOM   3629  CG  LYS A 256      84.881 -18.853 -55.506  1.00  0.00           C  
ATOM   3630  CD  LYS A 256      86.080 -17.920 -55.433  1.00  0.00           C  
ATOM   3631  CE  LYS A 256      85.648 -16.461 -55.448  1.00  0.00           C  
ATOM   3632  NZ  LYS A 256      86.812 -15.535 -55.385  1.00  0.00           N1+
ATOM   3633  H   LYS A 256      85.657 -22.842 -55.372  1.00  0.00           H  
ATOM   3634  HA  LYS A 256      83.527 -21.088 -54.581  1.00  0.00           H  
ATOM   3635 1HB  LYS A 256      85.947 -20.457 -54.600  1.00  0.00           H  
ATOM   3636 2HB  LYS A 256      85.928 -20.498 -56.358  1.00  0.00           H  
ATOM   3637 1HG  LYS A 256      84.332 -18.655 -56.428  1.00  0.00           H  
ATOM   3638 2HG  LYS A 256      84.223 -18.651 -54.662  1.00  0.00           H  
ATOM   3639 1HD  LYS A 256      86.639 -18.116 -54.517  1.00  0.00           H  
ATOM   3640 2HD  LYS A 256      86.736 -18.103 -56.284  1.00  0.00           H  
ATOM   3641 1HE  LYS A 256      85.086 -16.257 -56.357  1.00  0.00           H  
ATOM   3642 2HE  LYS A 256      84.999 -16.265 -54.594  1.00  0.00           H  
ATOM   3643 1HZ  LYS A 256      86.484 -14.580 -55.396  1.00  0.00           H  
ATOM   3644 2HZ  LYS A 256      87.331 -15.703 -54.534  1.00  0.00           H  
ATOM   3645 3HZ  LYS A 256      87.412 -15.694 -56.182  1.00  0.00           H  
ATOM   3646  N   GLN A 257      83.768 -21.766 -57.789  1.00  0.00           N  
ATOM   3647  CA  GLN A 257      83.068 -21.674 -59.066  1.00  0.00           C  
ATOM   3648  C   GLN A 257      81.767 -22.467 -59.038  1.00  0.00           C  
ATOM   3649  O   GLN A 257      80.729 -21.993 -59.501  1.00  0.00           O  
ATOM   3650  CB  GLN A 257      83.961 -22.173 -60.206  1.00  0.00           C  
ATOM   3651  CG  GLN A 257      85.136 -21.263 -60.520  1.00  0.00           C  
ATOM   3652  CD  GLN A 257      86.046 -21.841 -61.587  1.00  0.00           C  
ATOM   3653  NE2 GLN A 257      86.724 -20.967 -62.322  1.00  0.00           N  
ATOM   3654  OE1 GLN A 257      86.139 -23.061 -61.749  1.00  0.00           O  
ATOM   3655  H   GLN A 257      84.627 -22.295 -57.737  1.00  0.00           H  
ATOM   3656  HA  GLN A 257      82.821 -20.628 -59.250  1.00  0.00           H  
ATOM   3657 1HB  GLN A 257      84.355 -23.158 -59.955  1.00  0.00           H  
ATOM   3658 2HB  GLN A 257      83.366 -22.280 -61.113  1.00  0.00           H  
ATOM   3659 1HG  GLN A 257      84.757 -20.306 -60.876  1.00  0.00           H  
ATOM   3660 2HG  GLN A 257      85.723 -21.118 -59.612  1.00  0.00           H  
ATOM   3661 1HE2 GLN A 257      87.340 -21.290 -63.042  1.00  0.00           H  
ATOM   3662 2HE2 GLN A 257      86.619 -19.987 -62.156  1.00  0.00           H  
ATOM   3663  N   SER A 258      81.830 -23.677 -58.490  1.00  0.00           N  
ATOM   3664  CA  SER A 258      80.686 -24.580 -58.489  1.00  0.00           C  
ATOM   3665  C   SER A 258      79.623 -24.118 -57.496  1.00  0.00           C  
ATOM   3666  O   SER A 258      79.942 -23.585 -56.433  1.00  0.00           O  
ATOM   3667  CB  SER A 258      81.134 -25.988 -58.149  1.00  0.00           C  
ATOM   3668  OG  SER A 258      80.038 -26.857 -58.064  1.00  0.00           O  
ATOM   3669  H   SER A 258      82.695 -23.977 -58.064  1.00  0.00           H  
ATOM   3670  HA  SER A 258      80.245 -24.583 -59.487  1.00  0.00           H  
ATOM   3671 1HB  SER A 258      81.826 -26.343 -58.911  1.00  0.00           H  
ATOM   3672 2HB  SER A 258      81.668 -25.980 -57.199  1.00  0.00           H  
ATOM   3673  HG  SER A 258      80.399 -27.717 -57.838  1.00  0.00           H  
ATOM   3674  N   THR A 259      78.358 -24.326 -57.851  1.00  0.00           N  
ATOM   3675  CA  THR A 259      77.255 -24.077 -56.931  1.00  0.00           C  
ATOM   3676  C   THR A 259      76.665 -25.384 -56.417  1.00  0.00           C  
ATOM   3677  O   THR A 259      75.676 -25.384 -55.684  1.00  0.00           O  
ATOM   3678  CB  THR A 259      76.151 -23.240 -57.603  1.00  0.00           C  
ATOM   3679  CG2 THR A 259      76.702 -21.895 -58.053  1.00  0.00           C  
ATOM   3680  OG1 THR A 259      75.635 -23.945 -58.738  1.00  0.00           O  
ATOM   3681  H   THR A 259      78.156 -24.666 -58.780  1.00  0.00           H  
ATOM   3682  HA  THR A 259      77.637 -23.520 -56.076  1.00  0.00           H  
ATOM   3683  HB  THR A 259      75.339 -23.073 -56.895  1.00  0.00           H  
ATOM   3684  HG1 THR A 259      75.010 -24.613 -58.442  1.00  0.00           H  
ATOM   3685 1HG2 THR A 259      75.908 -21.317 -58.525  1.00  0.00           H  
ATOM   3686 2HG2 THR A 259      77.085 -21.351 -57.191  1.00  0.00           H  
ATOM   3687 3HG2 THR A 259      77.508 -22.054 -58.768  1.00  0.00           H  
ATOM   3688  N   ASN A 260      77.274 -26.499 -56.801  1.00  0.00           N  
ATOM   3689  CA  ASN A 260      76.813 -27.815 -56.376  1.00  0.00           C  
ATOM   3690  C   ASN A 260      77.554 -28.284 -55.133  1.00  0.00           C  
ATOM   3691  O   ASN A 260      78.748 -28.578 -55.184  1.00  0.00           O  
ATOM   3692  CB  ASN A 260      76.965 -28.823 -57.501  1.00  0.00           C  
ATOM   3693  CG  ASN A 260      76.393 -30.169 -57.151  1.00  0.00           C  
ATOM   3694  ND2 ASN A 260      75.541 -30.680 -58.001  1.00  0.00           N  
ATOM   3695  OD1 ASN A 260      76.724 -30.746 -56.109  1.00  0.00           O  
ATOM   3696  H   ASN A 260      78.080 -26.433 -57.407  1.00  0.00           H  
ATOM   3697  HA  ASN A 260      75.756 -27.743 -56.114  1.00  0.00           H  
ATOM   3698 1HB  ASN A 260      76.465 -28.450 -58.394  1.00  0.00           H  
ATOM   3699 2HB  ASN A 260      78.022 -28.941 -57.742  1.00  0.00           H  
ATOM   3700 1HD2 ASN A 260      75.128 -31.573 -57.821  1.00  0.00           H  
ATOM   3701 2HD2 ASN A 260      75.302 -30.178 -58.833  1.00  0.00           H  
ATOM   3702  N   GLU A 261      76.840 -28.354 -54.013  1.00  0.00           N  
ATOM   3703  CA  GLU A 261      77.464 -28.591 -52.718  1.00  0.00           C  
ATOM   3704  C   GLU A 261      78.123 -29.965 -52.670  1.00  0.00           C  
ATOM   3705  O   GLU A 261      79.157 -30.144 -52.027  1.00  0.00           O  
ATOM   3706  CB  GLU A 261      76.429 -28.469 -51.598  1.00  0.00           C  
ATOM   3707  CG  GLU A 261      75.936 -27.050 -51.348  1.00  0.00           C  
ATOM   3708  CD  GLU A 261      74.905 -26.973 -50.258  1.00  0.00           C  
ATOM   3709  OE1 GLU A 261      74.834 -27.883 -49.467  1.00  0.00           O  
ATOM   3710  OE2 GLU A 261      74.186 -26.002 -50.215  1.00  0.00           O1-
ATOM   3711  H   GLU A 261      75.838 -28.239 -54.063  1.00  0.00           H  
ATOM   3712  HA  GLU A 261      78.237 -27.837 -52.563  1.00  0.00           H  
ATOM   3713 1HB  GLU A 261      75.563 -29.088 -51.834  1.00  0.00           H  
ATOM   3714 2HB  GLU A 261      76.855 -28.844 -50.667  1.00  0.00           H  
ATOM   3715 1HG  GLU A 261      76.786 -26.425 -51.074  1.00  0.00           H  
ATOM   3716 2HG  GLU A 261      75.513 -26.657 -52.271  1.00  0.00           H  
ATOM   3717  N   GLU A 262      77.519 -30.930 -53.351  1.00  0.00           N  
ATOM   3718  CA  GLU A 262      78.054 -32.284 -53.401  1.00  0.00           C  
ATOM   3719  C   GLU A 262      79.389 -32.322 -54.130  1.00  0.00           C  
ATOM   3720  O   GLU A 262      80.321 -33.005 -53.703  1.00  0.00           O  
ATOM   3721  CB  GLU A 262      77.061 -33.225 -54.087  1.00  0.00           C  
ATOM   3722  CG  GLU A 262      75.796 -33.498 -53.285  1.00  0.00           C  
ATOM   3723  CD  GLU A 262      76.071 -34.177 -51.972  1.00  0.00           C  
ATOM   3724  OE1 GLU A 262      76.910 -35.045 -51.938  1.00  0.00           O  
ATOM   3725  OE2 GLU A 262      75.442 -33.827 -51.002  1.00  0.00           O1-
ATOM   3726  H   GLU A 262      76.665 -30.719 -53.849  1.00  0.00           H  
ATOM   3727  HA  GLU A 262      78.215 -32.631 -52.380  1.00  0.00           H  
ATOM   3728 1HB  GLU A 262      76.764 -32.803 -55.048  1.00  0.00           H  
ATOM   3729 2HB  GLU A 262      77.544 -34.182 -54.286  1.00  0.00           H  
ATOM   3730 1HG  GLU A 262      75.289 -32.553 -53.093  1.00  0.00           H  
ATOM   3731 2HG  GLU A 262      75.130 -34.122 -53.879  1.00  0.00           H  
ATOM   3732  N   VAL A 263      79.477 -31.586 -55.231  1.00  0.00           N  
ATOM   3733  CA  VAL A 263      80.745 -31.400 -55.931  1.00  0.00           C  
ATOM   3734  C   VAL A 263      81.766 -30.699 -55.043  1.00  0.00           C  
ATOM   3735  O   VAL A 263      82.929 -31.099 -54.984  1.00  0.00           O  
ATOM   3736  CB  VAL A 263      80.532 -30.574 -57.213  1.00  0.00           C  
ATOM   3737  CG1 VAL A 263      81.869 -30.131 -57.790  1.00  0.00           C  
ATOM   3738  CG2 VAL A 263      79.749 -31.390 -58.231  1.00  0.00           C  
ATOM   3739  H   VAL A 263      78.645 -31.144 -55.594  1.00  0.00           H  
ATOM   3740  HA  VAL A 263      81.135 -32.380 -56.206  1.00  0.00           H  
ATOM   3741  HB  VAL A 263      79.975 -29.670 -56.964  1.00  0.00           H  
ATOM   3742 1HG1 VAL A 263      81.699 -29.548 -58.696  1.00  0.00           H  
ATOM   3743 2HG1 VAL A 263      82.396 -29.519 -57.058  1.00  0.00           H  
ATOM   3744 3HG1 VAL A 263      82.469 -31.009 -58.031  1.00  0.00           H  
ATOM   3745 1HG2 VAL A 263      79.601 -30.799 -59.135  1.00  0.00           H  
ATOM   3746 2HG2 VAL A 263      80.304 -32.296 -58.475  1.00  0.00           H  
ATOM   3747 3HG2 VAL A 263      78.779 -31.659 -57.812  1.00  0.00           H  
ATOM   3748  N   ILE A 264      81.323 -29.652 -54.356  1.00  0.00           N  
ATOM   3749  CA  ILE A 264      82.201 -28.880 -53.486  1.00  0.00           C  
ATOM   3750  C   ILE A 264      82.797 -29.754 -52.386  1.00  0.00           C  
ATOM   3751  O   ILE A 264      84.002 -29.720 -52.138  1.00  0.00           O  
ATOM   3752  CB  ILE A 264      81.443 -27.699 -52.850  1.00  0.00           C  
ATOM   3753  CG1 ILE A 264      81.116 -26.643 -53.908  1.00  0.00           C  
ATOM   3754  CG2 ILE A 264      82.259 -27.091 -51.720  1.00  0.00           C  
ATOM   3755  CD1 ILE A 264      80.120 -25.605 -53.447  1.00  0.00           C  
ATOM   3756  H   ILE A 264      80.353 -29.384 -54.439  1.00  0.00           H  
ATOM   3757  HA  ILE A 264      83.019 -28.482 -54.084  1.00  0.00           H  
ATOM   3758  HB  ILE A 264      80.492 -28.051 -52.451  1.00  0.00           H  
ATOM   3759 1HG1 ILE A 264      82.031 -26.131 -54.206  1.00  0.00           H  
ATOM   3760 2HG1 ILE A 264      80.712 -27.130 -54.797  1.00  0.00           H  
ATOM   3761 1HG2 ILE A 264      81.709 -26.258 -51.283  1.00  0.00           H  
ATOM   3762 2HG2 ILE A 264      82.442 -27.845 -50.956  1.00  0.00           H  
ATOM   3763 3HG2 ILE A 264      83.211 -26.732 -52.111  1.00  0.00           H  
ATOM   3764 1HD1 ILE A 264      79.939 -24.891 -54.251  1.00  0.00           H  
ATOM   3765 2HD1 ILE A 264      79.183 -26.093 -53.178  1.00  0.00           H  
ATOM   3766 3HD1 ILE A 264      80.518 -25.079 -52.580  1.00  0.00           H  
ATOM   3767  N   LYS A 265      81.939 -30.535 -51.735  1.00  0.00           N  
ATOM   3768  CA  LYS A 265      82.372 -31.389 -50.634  1.00  0.00           C  
ATOM   3769  C   LYS A 265      83.398 -32.411 -51.100  1.00  0.00           C  
ATOM   3770  O   LYS A 265      84.410 -32.637 -50.437  1.00  0.00           O  
ATOM   3771  CB  LYS A 265      81.174 -32.099 -50.002  1.00  0.00           C  
ATOM   3772  CG  LYS A 265      80.300 -31.205 -49.132  1.00  0.00           C  
ATOM   3773  CD  LYS A 265      79.235 -32.013 -48.404  1.00  0.00           C  
ATOM   3774  CE  LYS A 265      78.152 -32.491 -49.359  1.00  0.00           C  
ATOM   3775  NZ  LYS A 265      77.042 -33.177 -48.644  1.00  0.00           N1+
ATOM   3776  H   LYS A 265      80.966 -30.538 -52.007  1.00  0.00           H  
ATOM   3777  HA  LYS A 265      82.845 -30.764 -49.877  1.00  0.00           H  
ATOM   3778 1HB  LYS A 265      80.545 -32.521 -50.787  1.00  0.00           H  
ATOM   3779 2HB  LYS A 265      81.525 -32.926 -49.385  1.00  0.00           H  
ATOM   3780 1HG  LYS A 265      80.921 -30.693 -48.396  1.00  0.00           H  
ATOM   3781 2HG  LYS A 265      79.812 -30.456 -49.755  1.00  0.00           H  
ATOM   3782 1HD  LYS A 265      79.697 -32.880 -47.929  1.00  0.00           H  
ATOM   3783 2HD  LYS A 265      78.778 -31.397 -47.630  1.00  0.00           H  
ATOM   3784 1HE  LYS A 265      77.745 -31.640 -49.903  1.00  0.00           H  
ATOM   3785 2HE  LYS A 265      78.583 -33.182 -50.083  1.00  0.00           H  
ATOM   3786 1HZ  LYS A 265      76.346 -33.478 -49.311  1.00  0.00           H  
ATOM   3787 2HZ  LYS A 265      77.405 -33.980 -48.151  1.00  0.00           H  
ATOM   3788 3HZ  LYS A 265      76.621 -32.540 -47.984  1.00  0.00           H  
ATOM   3789  N   LEU A 266      83.134 -33.029 -52.247  1.00  0.00           N  
ATOM   3790  CA  LEU A 266      84.029 -34.038 -52.798  1.00  0.00           C  
ATOM   3791  C   LEU A 266      85.382 -33.438 -53.154  1.00  0.00           C  
ATOM   3792  O   LEU A 266      86.425 -34.040 -52.903  1.00  0.00           O  
ATOM   3793  CB  LEU A 266      83.403 -34.680 -54.043  1.00  0.00           C  
ATOM   3794  CG  LEU A 266      82.199 -35.595 -53.786  1.00  0.00           C  
ATOM   3795  CD1 LEU A 266      81.535 -35.946 -55.110  1.00  0.00           C  
ATOM   3796  CD2 LEU A 266      82.659 -36.848 -53.056  1.00  0.00           C  
ATOM   3797  H   LEU A 266      82.291 -32.792 -52.750  1.00  0.00           H  
ATOM   3798  HA  LEU A 266      84.183 -34.811 -52.046  1.00  0.00           H  
ATOM   3799 1HB  LEU A 266      83.079 -33.888 -54.716  1.00  0.00           H  
ATOM   3800 2HB  LEU A 266      84.165 -35.271 -54.550  1.00  0.00           H  
ATOM   3801  HG  LEU A 266      81.465 -35.068 -53.174  1.00  0.00           H  
ATOM   3802 1HD1 LEU A 266      80.679 -36.596 -54.928  1.00  0.00           H  
ATOM   3803 2HD1 LEU A 266      81.198 -35.033 -55.601  1.00  0.00           H  
ATOM   3804 3HD1 LEU A 266      82.250 -36.460 -55.751  1.00  0.00           H  
ATOM   3805 1HD2 LEU A 266      81.803 -37.498 -52.873  1.00  0.00           H  
ATOM   3806 2HD2 LEU A 266      83.392 -37.377 -53.666  1.00  0.00           H  
ATOM   3807 3HD2 LEU A 266      83.114 -36.569 -52.106  1.00  0.00           H  
ATOM   3808  N   ALA A 267      85.361 -32.247 -53.742  1.00  0.00           N  
ATOM   3809  CA  ALA A 267      86.586 -31.564 -54.132  1.00  0.00           C  
ATOM   3810  C   ALA A 267      87.435 -31.213 -52.918  1.00  0.00           C  
ATOM   3811  O   ALA A 267      88.646 -31.432 -52.911  1.00  0.00           O  
ATOM   3812  CB  ALA A 267      86.260 -30.310 -54.930  1.00  0.00           C  
ATOM   3813  H   ALA A 267      84.472 -31.803 -53.922  1.00  0.00           H  
ATOM   3814  HA  ALA A 267      87.166 -32.241 -54.759  1.00  0.00           H  
ATOM   3815 1HB  ALA A 267      87.186 -29.811 -55.218  1.00  0.00           H  
ATOM   3816 2HB  ALA A 267      85.703 -30.584 -55.826  1.00  0.00           H  
ATOM   3817 3HB  ALA A 267      85.659 -29.637 -54.321  1.00  0.00           H  
ATOM   3818  N   LEU A 268      86.791 -30.666 -51.892  1.00  0.00           N  
ATOM   3819  CA  LEU A 268      87.498 -30.225 -50.695  1.00  0.00           C  
ATOM   3820  C   LEU A 268      87.970 -31.411 -49.863  1.00  0.00           C  
ATOM   3821  O   LEU A 268      89.069 -31.396 -49.309  1.00  0.00           O  
ATOM   3822  CB  LEU A 268      86.591 -29.326 -49.844  1.00  0.00           C  
ATOM   3823  CG  LEU A 268      86.153 -28.011 -50.501  1.00  0.00           C  
ATOM   3824  CD1 LEU A 268      85.114 -27.326 -49.623  1.00  0.00           C  
ATOM   3825  CD2 LEU A 268      87.367 -27.119 -50.710  1.00  0.00           C  
ATOM   3826  H   LEU A 268      85.788 -30.554 -51.942  1.00  0.00           H  
ATOM   3827  HA  LEU A 268      88.372 -29.650 -51.000  1.00  0.00           H  
ATOM   3828 1HB  LEU A 268      85.691 -29.884 -49.589  1.00  0.00           H  
ATOM   3829 2HB  LEU A 268      87.114 -29.077 -48.921  1.00  0.00           H  
ATOM   3830  HG  LEU A 268      85.687 -28.223 -51.464  1.00  0.00           H  
ATOM   3831 1HD1 LEU A 268      84.803 -26.391 -50.090  1.00  0.00           H  
ATOM   3832 2HD1 LEU A 268      84.249 -27.978 -49.507  1.00  0.00           H  
ATOM   3833 3HD1 LEU A 268      85.546 -27.116 -48.645  1.00  0.00           H  
ATOM   3834 1HD2 LEU A 268      87.056 -26.184 -51.178  1.00  0.00           H  
ATOM   3835 2HD2 LEU A 268      87.832 -26.906 -49.748  1.00  0.00           H  
ATOM   3836 3HD2 LEU A 268      88.085 -27.626 -51.355  1.00  0.00           H  
ATOM   3837  N   LYS A 269      87.132 -32.439 -49.781  1.00  0.00           N  
ATOM   3838  CA  LYS A 269      87.481 -33.659 -49.063  1.00  0.00           C  
ATOM   3839  C   LYS A 269      88.703 -34.330 -49.675  1.00  0.00           C  
ATOM   3840  O   LYS A 269      89.597 -34.783 -48.962  1.00  0.00           O  
ATOM   3841  CB  LYS A 269      86.299 -34.630 -49.051  1.00  0.00           C  
ATOM   3842  CG  LYS A 269      86.529 -35.890 -48.226  1.00  0.00           C  
ATOM   3843  CD  LYS A 269      85.262 -36.726 -48.132  1.00  0.00           C  
ATOM   3844  CE  LYS A 269      85.488 -37.984 -47.305  1.00  0.00           C  
ATOM   3845  NZ  LYS A 269      84.247 -38.794 -47.174  1.00  0.00           N1+
ATOM   3846  H   LYS A 269      86.229 -32.372 -50.228  1.00  0.00           H  
ATOM   3847  HA  LYS A 269      87.726 -33.396 -48.033  1.00  0.00           H  
ATOM   3848 1HB  LYS A 269      85.418 -34.126 -48.654  1.00  0.00           H  
ATOM   3849 2HB  LYS A 269      86.069 -34.936 -50.072  1.00  0.00           H  
ATOM   3850 1HG  LYS A 269      87.316 -36.488 -48.687  1.00  0.00           H  
ATOM   3851 2HG  LYS A 269      86.847 -35.614 -47.222  1.00  0.00           H  
ATOM   3852 1HD  LYS A 269      84.469 -36.137 -47.671  1.00  0.00           H  
ATOM   3853 2HD  LYS A 269      84.941 -37.015 -49.133  1.00  0.00           H  
ATOM   3854 1HE  LYS A 269      86.258 -38.594 -47.774  1.00  0.00           H  
ATOM   3855 2HE  LYS A 269      85.832 -37.706 -46.309  1.00  0.00           H  
ATOM   3856 1HZ  LYS A 269      84.439 -39.617 -46.620  1.00  0.00           H  
ATOM   3857 2HZ  LYS A 269      83.530 -38.244 -46.722  1.00  0.00           H  
ATOM   3858 3HZ  LYS A 269      83.929 -39.074 -48.090  1.00  0.00           H  
ATOM   3859  N   ALA A 270      88.735 -34.389 -51.003  1.00  0.00           N  
ATOM   3860  CA  ALA A 270      89.879 -34.936 -51.718  1.00  0.00           C  
ATOM   3861  C   ALA A 270      91.149 -34.154 -51.409  1.00  0.00           C  
ATOM   3862  O   ALA A 270      92.219 -34.735 -51.228  1.00  0.00           O  
ATOM   3863  CB  ALA A 270      89.612 -34.942 -53.216  1.00  0.00           C  
ATOM   3864  H   ALA A 270      87.944 -34.046 -51.529  1.00  0.00           H  
ATOM   3865  HA  ALA A 270      90.029 -35.962 -51.383  1.00  0.00           H  
ATOM   3866 1HB  ALA A 270      90.476 -35.354 -53.738  1.00  0.00           H  
ATOM   3867 2HB  ALA A 270      88.734 -35.553 -53.428  1.00  0.00           H  
ATOM   3868 3HB  ALA A 270      89.436 -33.923 -53.558  1.00  0.00           H  
ATOM   3869  N   ALA A 271      91.023 -32.833 -51.349  1.00  0.00           N  
ATOM   3870  CA  ALA A 271      92.152 -31.969 -51.024  1.00  0.00           C  
ATOM   3871  C   ALA A 271      92.667 -32.240 -49.614  1.00  0.00           C  
ATOM   3872  O   ALA A 271      93.874 -32.327 -49.390  1.00  0.00           O  
ATOM   3873  CB  ALA A 271      91.759 -30.507 -51.171  1.00  0.00           C  
ATOM   3874  H   ALA A 271      90.122 -32.416 -51.534  1.00  0.00           H  
ATOM   3875  HA  ALA A 271      92.959 -32.189 -51.722  1.00  0.00           H  
ATOM   3876 1HB  ALA A 271      92.612 -29.874 -50.926  1.00  0.00           H  
ATOM   3877 2HB  ALA A 271      91.449 -30.315 -52.198  1.00  0.00           H  
ATOM   3878 3HB  ALA A 271      90.935 -30.282 -50.496  1.00  0.00           H  
ATOM   3879  N   VAL A 272      91.743 -32.373 -48.668  1.00  0.00           N  
ATOM   3880  CA  VAL A 272      92.097 -32.677 -47.288  1.00  0.00           C  
ATOM   3881  C   VAL A 272      92.841 -34.003 -47.190  1.00  0.00           C  
ATOM   3882  O   VAL A 272      93.900 -34.088 -46.568  1.00  0.00           O  
ATOM   3883  CB  VAL A 272      90.831 -32.736 -46.412  1.00  0.00           C  
ATOM   3884  CG1 VAL A 272      91.152 -33.334 -45.050  1.00  0.00           C  
ATOM   3885  CG2 VAL A 272      90.239 -31.343 -46.263  1.00  0.00           C  
ATOM   3886  H   VAL A 272      90.770 -32.258 -48.913  1.00  0.00           H  
ATOM   3887  HA  VAL A 272      92.745 -31.884 -46.913  1.00  0.00           H  
ATOM   3888  HB  VAL A 272      90.102 -33.393 -46.887  1.00  0.00           H  
ATOM   3889 1HG1 VAL A 272      90.246 -33.369 -44.445  1.00  0.00           H  
ATOM   3890 2HG1 VAL A 272      91.540 -34.344 -45.179  1.00  0.00           H  
ATOM   3891 3HG1 VAL A 272      91.899 -32.719 -44.550  1.00  0.00           H  
ATOM   3892 1HG2 VAL A 272      89.344 -31.392 -45.643  1.00  0.00           H  
ATOM   3893 2HG2 VAL A 272      90.971 -30.686 -45.793  1.00  0.00           H  
ATOM   3894 3HG2 VAL A 272      89.979 -30.951 -47.247  1.00  0.00           H  
ATOM   3895  N   LEU A 273      92.282 -35.038 -47.807  1.00  0.00           N  
ATOM   3896  CA  LEU A 273      92.876 -36.368 -47.766  1.00  0.00           C  
ATOM   3897  C   LEU A 273      94.206 -36.401 -48.512  1.00  0.00           C  
ATOM   3898  O   LEU A 273      95.141 -37.088 -48.102  1.00  0.00           O  
ATOM   3899  CB  LEU A 273      91.914 -37.396 -48.375  1.00  0.00           C  
ATOM   3900  CG  LEU A 273      90.614 -37.634 -47.597  1.00  0.00           C  
ATOM   3901  CD1 LEU A 273      89.662 -38.471 -48.441  1.00  0.00           C  
ATOM   3902  CD2 LEU A 273      90.931 -38.327 -46.280  1.00  0.00           C  
ATOM   3903  H   LEU A 273      91.422 -34.898 -48.318  1.00  0.00           H  
ATOM   3904  HA  LEU A 273      93.059 -36.634 -46.726  1.00  0.00           H  
ATOM   3905 1HB  LEU A 273      91.644 -37.067 -49.378  1.00  0.00           H  
ATOM   3906 2HB  LEU A 273      92.432 -38.351 -48.456  1.00  0.00           H  
ATOM   3907  HG  LEU A 273      90.129 -36.678 -47.397  1.00  0.00           H  
ATOM   3908 1HD1 LEU A 273      88.739 -38.640 -47.888  1.00  0.00           H  
ATOM   3909 2HD1 LEU A 273      89.438 -37.943 -49.367  1.00  0.00           H  
ATOM   3910 3HD1 LEU A 273      90.128 -39.429 -48.672  1.00  0.00           H  
ATOM   3911 1HD2 LEU A 273      90.007 -38.496 -45.726  1.00  0.00           H  
ATOM   3912 2HD2 LEU A 273      91.415 -39.284 -46.479  1.00  0.00           H  
ATOM   3913 3HD2 LEU A 273      91.599 -37.699 -45.690  1.00  0.00           H  
ATOM   3914  N   ALA A 274      94.280 -35.654 -49.609  1.00  0.00           N  
ATOM   3915  CA  ALA A 274      95.511 -35.555 -50.386  1.00  0.00           C  
ATOM   3916  C   ALA A 274      96.625 -34.909 -49.568  1.00  0.00           C  
ATOM   3917  O   ALA A 274      97.779 -35.331 -49.631  1.00  0.00           O  
ATOM   3918  CB  ALA A 274      95.268 -34.767 -51.665  1.00  0.00           C  
ATOM   3919  H   ALA A 274      93.464 -35.142 -49.911  1.00  0.00           H  
ATOM   3920  HA  ALA A 274      95.829 -36.563 -50.647  1.00  0.00           H  
ATOM   3921 1HB  ALA A 274      96.196 -34.702 -52.234  1.00  0.00           H  
ATOM   3922 2HB  ALA A 274      94.511 -35.273 -52.264  1.00  0.00           H  
ATOM   3923 3HB  ALA A 274      94.924 -33.766 -51.416  1.00  0.00           H  
ATOM   3924  N   ALA A 275      96.269 -33.881 -48.803  1.00  0.00           N  
ATOM   3925  CA  ALA A 275      97.227 -33.206 -47.936  1.00  0.00           C  
ATOM   3926  C   ALA A 275      97.731 -34.136 -46.841  1.00  0.00           C  
ATOM   3927  O   ALA A 275      98.909 -34.112 -46.485  1.00  0.00           O  
ATOM   3928  CB  ALA A 275      96.602 -31.961 -47.325  1.00  0.00           C  
ATOM   3929  H   ALA A 275      95.312 -33.559 -48.821  1.00  0.00           H  
ATOM   3930  HA  ALA A 275      98.083 -32.911 -48.543  1.00  0.00           H  
ATOM   3931 1HB  ALA A 275      97.330 -31.468 -46.680  1.00  0.00           H  
ATOM   3932 2HB  ALA A 275      96.300 -31.278 -48.120  1.00  0.00           H  
ATOM   3933 3HB  ALA A 275      95.730 -32.242 -46.737  1.00  0.00           H  
ATOM   3934  N   LYS A 276      96.833 -34.957 -46.308  1.00  0.00           N  
ATOM   3935  CA  LYS A 276      97.193 -35.924 -45.277  1.00  0.00           C  
ATOM   3936  C   LYS A 276      98.078 -37.026 -45.842  1.00  0.00           C  
ATOM   3937  O   LYS A 276      99.017 -37.478 -45.188  1.00  0.00           O  
ATOM   3938  CB  LYS A 276      95.937 -36.528 -44.647  1.00  0.00           C  
ATOM   3939  CG  LYS A 276      95.165 -35.575 -43.744  1.00  0.00           C  
ATOM   3940  CD  LYS A 276      93.941 -36.250 -43.145  1.00  0.00           C  
ATOM   3941  CE  LYS A 276      93.183 -35.307 -42.222  1.00  0.00           C  
ATOM   3942  NZ  LYS A 276      91.968 -35.948 -41.649  1.00  0.00           N1+
ATOM   3943  H   LYS A 276      95.875 -34.910 -46.625  1.00  0.00           H  
ATOM   3944  HA  LYS A 276      97.758 -35.407 -44.500  1.00  0.00           H  
ATOM   3945 1HB  LYS A 276      95.261 -36.864 -45.434  1.00  0.00           H  
ATOM   3946 2HB  LYS A 276      96.211 -37.401 -44.055  1.00  0.00           H  
ATOM   3947 1HG  LYS A 276      95.814 -35.235 -42.935  1.00  0.00           H  
ATOM   3948 2HG  LYS A 276      94.846 -34.707 -44.320  1.00  0.00           H  
ATOM   3949 1HD  LYS A 276      93.275 -36.574 -43.948  1.00  0.00           H  
ATOM   3950 2HD  LYS A 276      94.250 -37.128 -42.578  1.00  0.00           H  
ATOM   3951 1HE  LYS A 276      93.834 -34.997 -41.407  1.00  0.00           H  
ATOM   3952 2HE  LYS A 276      92.882 -34.419 -42.776  1.00  0.00           H  
ATOM   3953 1HZ  LYS A 276      91.495 -35.292 -41.043  1.00  0.00           H  
ATOM   3954 2HZ  LYS A 276      91.347 -36.224 -42.396  1.00  0.00           H  
ATOM   3955 3HZ  LYS A 276      92.236 -36.763 -41.116  1.00  0.00           H  
ATOM   3956  N   SER A 277      97.771 -37.457 -47.064  1.00  0.00           N  
ATOM   3957  CA  SER A 277      98.530 -38.519 -47.714  1.00  0.00           C  
ATOM   3958  C   SER A 277      99.920 -38.040 -48.105  1.00  0.00           C  
ATOM   3959  O   SER A 277     100.113 -36.873 -48.442  1.00  0.00           O  
ATOM   3960  CB  SER A 277      97.792 -39.013 -48.943  1.00  0.00           C  
ATOM   3961  OG  SER A 277      98.553 -39.961 -49.638  1.00  0.00           O  
ATOM   3962  H   SER A 277      96.993 -37.038 -47.552  1.00  0.00           H  
ATOM   3963  HA  SER A 277      98.638 -39.347 -47.012  1.00  0.00           H  
ATOM   3964 1HB  SER A 277      96.841 -39.454 -48.644  1.00  0.00           H  
ATOM   3965 2HB  SER A 277      97.570 -38.171 -49.596  1.00  0.00           H  
ATOM   3966  HG  SER A 277      98.022 -40.224 -50.394  1.00  0.00           H  
ATOM   3967  N   THR A 278     100.889 -38.951 -48.059  1.00  0.00           N  
ATOM   3968  CA  THR A 278     102.241 -38.654 -48.513  1.00  0.00           C  
ATOM   3969  C   THR A 278     102.566 -39.401 -49.802  1.00  0.00           C  
ATOM   3970  O   THR A 278     103.711 -39.411 -50.253  1.00  0.00           O  
ATOM   3971  CB  THR A 278     103.278 -39.010 -47.431  1.00  0.00           C  
ATOM   3972  CG2 THR A 278     103.021 -38.212 -46.162  1.00  0.00           C  
ATOM   3973  OG1 THR A 278     103.201 -40.410 -47.135  1.00  0.00           O  
ATOM   3974  H   THR A 278     100.681 -39.872 -47.701  1.00  0.00           H  
ATOM   3975  HA  THR A 278     102.310 -37.585 -48.716  1.00  0.00           H  
ATOM   3976  HB  THR A 278     104.279 -38.784 -47.799  1.00  0.00           H  
ATOM   3977  HG1 THR A 278     103.672 -40.905 -47.809  1.00  0.00           H  
ATOM   3978 1HG2 THR A 278     103.763 -38.476 -45.410  1.00  0.00           H  
ATOM   3979 2HG2 THR A 278     103.090 -37.147 -46.382  1.00  0.00           H  
ATOM   3980 3HG2 THR A 278     102.025 -38.440 -45.785  1.00  0.00           H  
ATOM   3981  N   ASP A 279     101.550 -40.027 -50.388  1.00  0.00           N  
ATOM   3982  CA  ASP A 279     101.734 -40.809 -51.604  1.00  0.00           C  
ATOM   3983  C   ASP A 279     101.630 -39.931 -52.844  1.00  0.00           C  
ATOM   3984  O   ASP A 279     100.583 -39.342 -53.113  1.00  0.00           O  
ATOM   3985  CB  ASP A 279     100.699 -41.934 -51.680  1.00  0.00           C  
ATOM   3986  CG  ASP A 279     100.936 -42.878 -52.851  1.00  0.00           C  
ATOM   3987  OD1 ASP A 279     101.798 -42.598 -53.651  1.00  0.00           O  
ATOM   3988  OD2 ASP A 279     100.252 -43.870 -52.935  1.00  0.00           O1-
ATOM   3989  H   ASP A 279     100.628 -39.958 -49.982  1.00  0.00           H  
ATOM   3990  HA  ASP A 279     102.730 -41.252 -51.582  1.00  0.00           H  
ATOM   3991 1HB  ASP A 279     100.723 -42.512 -50.756  1.00  0.00           H  
ATOM   3992 2HB  ASP A 279      99.701 -41.505 -51.773  1.00  0.00           H  
ATOM   3993  N   GLU A 280     102.722 -39.848 -53.598  1.00  0.00           N  
ATOM   3994  CA  GLU A 280     102.780 -38.986 -54.771  1.00  0.00           C  
ATOM   3995  C   GLU A 280     101.769 -39.423 -55.825  1.00  0.00           C  
ATOM   3996  O   GLU A 280     101.269 -38.604 -56.596  1.00  0.00           O  
ATOM   3997  CB  GLU A 280     104.189 -38.992 -55.368  1.00  0.00           C  
ATOM   3998  CG  GLU A 280     105.239 -38.303 -54.508  1.00  0.00           C  
ATOM   3999  CD  GLU A 280     106.617 -38.363 -55.106  1.00  0.00           C  
ATOM   4000  OE1 GLU A 280     106.781 -39.019 -56.107  1.00  0.00           O  
ATOM   4001  OE2 GLU A 280     107.506 -37.752 -54.563  1.00  0.00           O1-
ATOM   4002  H   GLU A 280     103.533 -40.397 -53.351  1.00  0.00           H  
ATOM   4003  HA  GLU A 280     102.534 -37.968 -54.465  1.00  0.00           H  
ATOM   4004 1HB  GLU A 280     104.511 -40.021 -55.530  1.00  0.00           H  
ATOM   4005 2HB  GLU A 280     104.175 -38.497 -56.340  1.00  0.00           H  
ATOM   4006 1HG  GLU A 280     104.958 -37.258 -54.376  1.00  0.00           H  
ATOM   4007 2HG  GLU A 280     105.254 -38.773 -53.526  1.00  0.00           H  
ATOM   4008  N   GLU A 281     101.470 -40.714 -55.855  1.00  0.00           N  
ATOM   4009  CA  GLU A 281     100.498 -41.257 -56.794  1.00  0.00           C  
ATOM   4010  C   GLU A 281      99.097 -40.731 -56.497  1.00  0.00           C  
ATOM   4011  O   GLU A 281      98.342 -40.399 -57.411  1.00  0.00           O  
ATOM   4012  CB  GLU A 281     100.505 -42.786 -56.742  1.00  0.00           C  
ATOM   4013  CG  GLU A 281      99.571 -43.452 -57.743  1.00  0.00           C  
ATOM   4014  CD  GLU A 281      99.713 -44.949 -57.768  1.00  0.00           C  
ATOM   4015  OE1 GLU A 281     100.552 -45.460 -57.065  1.00  0.00           O  
ATOM   4016  OE2 GLU A 281      98.981 -45.582 -58.492  1.00  0.00           O1-
ATOM   4017  H   GLU A 281     101.931 -41.339 -55.209  1.00  0.00           H  
ATOM   4018  HA  GLU A 281     100.774 -40.940 -57.800  1.00  0.00           H  
ATOM   4019 1HB  GLU A 281     101.514 -43.153 -56.930  1.00  0.00           H  
ATOM   4020 2HB  GLU A 281     100.217 -43.117 -55.744  1.00  0.00           H  
ATOM   4021 1HG  GLU A 281      98.542 -43.201 -57.488  1.00  0.00           H  
ATOM   4022 2HG  GLU A 281      99.778 -43.056 -58.735  1.00  0.00           H  
ATOM   4023  N   VAL A 282      98.755 -40.659 -55.217  1.00  0.00           N  
ATOM   4024  CA  VAL A 282      97.488 -40.077 -54.792  1.00  0.00           C  
ATOM   4025  C   VAL A 282      97.422 -38.595 -55.136  1.00  0.00           C  
ATOM   4026  O   VAL A 282      96.396 -38.100 -55.603  1.00  0.00           O  
ATOM   4027  CB  VAL A 282      97.298 -40.259 -53.274  1.00  0.00           C  
ATOM   4028  CG1 VAL A 282      96.113 -39.440 -52.785  1.00  0.00           C  
ATOM   4029  CG2 VAL A 282      97.107 -41.733 -52.950  1.00  0.00           C  
ATOM   4030  H   VAL A 282      99.391 -41.016 -54.518  1.00  0.00           H  
ATOM   4031  HA  VAL A 282      96.679 -40.593 -55.311  1.00  0.00           H  
ATOM   4032  HB  VAL A 282      98.182 -39.884 -52.759  1.00  0.00           H  
ATOM   4033 1HG1 VAL A 282      95.993 -39.581 -51.710  1.00  0.00           H  
ATOM   4034 2HG1 VAL A 282      96.287 -38.386 -52.995  1.00  0.00           H  
ATOM   4035 3HG1 VAL A 282      95.208 -39.769 -53.295  1.00  0.00           H  
ATOM   4036 1HG2 VAL A 282      96.974 -41.854 -51.875  1.00  0.00           H  
ATOM   4037 2HG2 VAL A 282      96.226 -42.109 -53.470  1.00  0.00           H  
ATOM   4038 3HG2 VAL A 282      97.985 -42.293 -53.273  1.00  0.00           H  
ATOM   4039  N   LEU A 283      98.521 -37.886 -54.902  1.00  0.00           N  
ATOM   4040  CA  LEU A 283      98.592 -36.461 -55.197  1.00  0.00           C  
ATOM   4041  C   LEU A 283      98.363 -36.194 -56.679  1.00  0.00           C  
ATOM   4042  O   LEU A 283      97.668 -35.248 -57.048  1.00  0.00           O  
ATOM   4043  CB  LEU A 283      99.955 -35.899 -54.776  1.00  0.00           C  
ATOM   4044  CG  LEU A 283     100.237 -35.901 -53.268  1.00  0.00           C  
ATOM   4045  CD1 LEU A 283     101.682 -35.488 -53.020  1.00  0.00           C  
ATOM   4046  CD2 LEU A 283      99.271 -34.955 -52.569  1.00  0.00           C  
ATOM   4047  H   LEU A 283      99.329 -38.347 -54.509  1.00  0.00           H  
ATOM   4048  HA  LEU A 283      97.812 -35.951 -54.632  1.00  0.00           H  
ATOM   4049 1HB  LEU A 283     100.736 -36.484 -55.259  1.00  0.00           H  
ATOM   4050 2HB  LEU A 283     100.031 -34.870 -55.126  1.00  0.00           H  
ATOM   4051  HG  LEU A 283     100.106 -36.909 -52.874  1.00  0.00           H  
ATOM   4052 1HD1 LEU A 283     101.882 -35.489 -51.948  1.00  0.00           H  
ATOM   4053 2HD1 LEU A 283     102.351 -36.192 -53.514  1.00  0.00           H  
ATOM   4054 3HD1 LEU A 283     101.848 -34.488 -53.418  1.00  0.00           H  
ATOM   4055 1HD2 LEU A 283      99.471 -34.957 -51.497  1.00  0.00           H  
ATOM   4056 2HD2 LEU A 283      99.403 -33.946 -52.961  1.00  0.00           H  
ATOM   4057 3HD2 LEU A 283      98.247 -35.283 -52.748  1.00  0.00           H  
ATOM   4058  N   GLU A 284      98.951 -37.033 -57.525  1.00  0.00           N  
ATOM   4059  CA  GLU A 284      98.743 -36.938 -58.966  1.00  0.00           C  
ATOM   4060  C   GLU A 284      97.283 -37.172 -59.327  1.00  0.00           C  
ATOM   4061  O   GLU A 284      96.695 -36.414 -60.098  1.00  0.00           O  
ATOM   4062  CB  GLU A 284      99.628 -37.947 -59.701  1.00  0.00           C  
ATOM   4063  CG  GLU A 284     101.107 -37.588 -59.723  1.00  0.00           C  
ATOM   4064  CD  GLU A 284     101.957 -38.647 -60.366  1.00  0.00           C  
ATOM   4065  OE1 GLU A 284     101.434 -39.688 -60.688  1.00  0.00           O  
ATOM   4066  OE2 GLU A 284     103.131 -38.417 -60.537  1.00  0.00           O1-
ATOM   4067  H   GLU A 284      99.557 -37.756 -57.162  1.00  0.00           H  
ATOM   4068  HA  GLU A 284      99.016 -35.933 -59.289  1.00  0.00           H  
ATOM   4069 1HB  GLU A 284      99.528 -38.926 -59.234  1.00  0.00           H  
ATOM   4070 2HB  GLU A 284      99.292 -38.041 -60.734  1.00  0.00           H  
ATOM   4071 1HG  GLU A 284     101.235 -36.653 -60.269  1.00  0.00           H  
ATOM   4072 2HG  GLU A 284     101.446 -37.428 -58.700  1.00  0.00           H  
ATOM   4073  N   GLU A 285      96.698 -38.227 -58.766  1.00  0.00           N  
ATOM   4074  CA  GLU A 285      95.324 -38.598 -59.077  1.00  0.00           C  
ATOM   4075  C   GLU A 285      94.353 -37.481 -58.710  1.00  0.00           C  
ATOM   4076  O   GLU A 285      93.508 -37.091 -59.515  1.00  0.00           O  
ATOM   4077  CB  GLU A 285      94.941 -39.882 -58.340  1.00  0.00           C  
ATOM   4078  CG  GLU A 285      93.531 -40.378 -58.632  1.00  0.00           C  
ATOM   4079  CD  GLU A 285      93.366 -40.880 -60.039  1.00  0.00           C  
ATOM   4080  OE1 GLU A 285      94.353 -41.211 -60.650  1.00  0.00           O  
ATOM   4081  OE2 GLU A 285      92.252 -40.931 -60.503  1.00  0.00           O1-
ATOM   4082  H   GLU A 285      97.221 -38.786 -58.108  1.00  0.00           H  
ATOM   4083  HA  GLU A 285      95.247 -38.774 -60.150  1.00  0.00           H  
ATOM   4084 1HB  GLU A 285      95.637 -40.677 -58.609  1.00  0.00           H  
ATOM   4085 2HB  GLU A 285      95.024 -39.725 -57.265  1.00  0.00           H  
ATOM   4086 1HG  GLU A 285      93.291 -41.186 -57.940  1.00  0.00           H  
ATOM   4087 2HG  GLU A 285      92.828 -39.565 -58.456  1.00  0.00           H  
ATOM   4088  N   VAL A 286      94.481 -36.973 -57.490  1.00  0.00           N  
ATOM   4089  CA  VAL A 286      93.580 -35.940 -56.994  1.00  0.00           C  
ATOM   4090  C   VAL A 286      93.714 -34.657 -57.806  1.00  0.00           C  
ATOM   4091  O   VAL A 286      92.716 -34.033 -58.167  1.00  0.00           O  
ATOM   4092  CB  VAL A 286      93.875 -35.639 -55.512  1.00  0.00           C  
ATOM   4093  CG1 VAL A 286      93.067 -34.440 -55.040  1.00  0.00           C  
ATOM   4094  CG2 VAL A 286      93.569 -36.864 -54.664  1.00  0.00           C  
ATOM   4095  H   VAL A 286      95.221 -37.310 -56.891  1.00  0.00           H  
ATOM   4096  HA  VAL A 286      92.555 -36.303 -57.079  1.00  0.00           H  
ATOM   4097  HB  VAL A 286      94.929 -35.378 -55.407  1.00  0.00           H  
ATOM   4098 1HG1 VAL A 286      93.288 -34.242 -53.991  1.00  0.00           H  
ATOM   4099 2HG1 VAL A 286      93.329 -33.567 -55.636  1.00  0.00           H  
ATOM   4100 3HG1 VAL A 286      92.004 -34.652 -55.152  1.00  0.00           H  
ATOM   4101 1HG2 VAL A 286      93.781 -36.645 -53.618  1.00  0.00           H  
ATOM   4102 2HG2 VAL A 286      92.517 -37.129 -54.774  1.00  0.00           H  
ATOM   4103 3HG2 VAL A 286      94.189 -37.699 -54.993  1.00  0.00           H  
ATOM   4104  N   LYS A 287      94.951 -34.271 -58.089  1.00  0.00           N  
ATOM   4105  CA  LYS A 287      95.216 -33.087 -58.901  1.00  0.00           C  
ATOM   4106  C   LYS A 287      94.555 -33.200 -60.270  1.00  0.00           C  
ATOM   4107  O   LYS A 287      93.893 -32.269 -60.729  1.00  0.00           O  
ATOM   4108  CB  LYS A 287      96.722 -32.873 -59.060  1.00  0.00           C  
ATOM   4109  CG  LYS A 287      97.099 -31.659 -59.899  1.00  0.00           C  
ATOM   4110  CD  LYS A 287      98.609 -31.491 -59.980  1.00  0.00           C  
ATOM   4111  CE  LYS A 287      98.990 -30.332 -60.890  1.00  0.00           C  
ATOM   4112  NZ  LYS A 287     100.464 -30.155 -60.978  1.00  0.00           N1+
ATOM   4113  H   LYS A 287      95.729 -34.808 -57.734  1.00  0.00           H  
ATOM   4114  HA  LYS A 287      94.792 -32.218 -58.396  1.00  0.00           H  
ATOM   4115 1HB  LYS A 287      97.178 -32.754 -58.077  1.00  0.00           H  
ATOM   4116 2HB  LYS A 287      97.168 -33.752 -59.524  1.00  0.00           H  
ATOM   4117 1HG  LYS A 287      96.701 -31.777 -60.909  1.00  0.00           H  
ATOM   4118 2HG  LYS A 287      96.665 -30.762 -59.459  1.00  0.00           H  
ATOM   4119 1HD  LYS A 287      99.008 -31.305 -58.982  1.00  0.00           H  
ATOM   4120 2HD  LYS A 287      99.057 -32.406 -60.367  1.00  0.00           H  
ATOM   4121 1HE  LYS A 287      98.597 -30.511 -61.890  1.00  0.00           H  
ATOM   4122 2HE  LYS A 287      98.548 -29.411 -60.510  1.00  0.00           H  
ATOM   4123 1HZ  LYS A 287     100.675 -29.378 -61.589  1.00  0.00           H  
ATOM   4124 2HZ  LYS A 287     100.837 -29.970 -60.057  1.00  0.00           H  
ATOM   4125 3HZ  LYS A 287     100.884 -30.996 -61.347  1.00  0.00           H  
ATOM   4126  N   GLU A 288      94.738 -34.344 -60.917  1.00  0.00           N  
ATOM   4127  CA  GLU A 288      94.175 -34.574 -62.243  1.00  0.00           C  
ATOM   4128  C   GLU A 288      92.654 -34.590 -62.200  1.00  0.00           C  
ATOM   4129  O   GLU A 288      91.992 -34.107 -63.118  1.00  0.00           O  
ATOM   4130  CB  GLU A 288      94.691 -35.895 -62.820  1.00  0.00           C  
ATOM   4131  CG  GLU A 288      96.153 -35.866 -63.243  1.00  0.00           C  
ATOM   4132  CD  GLU A 288      96.415 -34.919 -64.381  1.00  0.00           C  
ATOM   4133  OE1 GLU A 288      95.596 -34.842 -65.265  1.00  0.00           O  
ATOM   4134  OE2 GLU A 288      97.436 -34.272 -64.365  1.00  0.00           O1-
ATOM   4135  H   GLU A 288      95.282 -35.074 -60.480  1.00  0.00           H  
ATOM   4136  HA  GLU A 288      94.487 -33.761 -62.898  1.00  0.00           H  
ATOM   4137 1HB  GLU A 288      94.572 -36.687 -62.081  1.00  0.00           H  
ATOM   4138 2HB  GLU A 288      94.096 -36.168 -63.691  1.00  0.00           H  
ATOM   4139 1HG  GLU A 288      96.762 -35.568 -62.390  1.00  0.00           H  
ATOM   4140 2HG  GLU A 288      96.455 -36.871 -63.536  1.00  0.00           H  
ATOM   4141  N   ALA A 289      92.102 -35.148 -61.128  1.00  0.00           N  
ATOM   4142  CA  ALA A 289      90.655 -35.182 -60.940  1.00  0.00           C  
ATOM   4143  C   ALA A 289      90.082 -33.775 -60.841  1.00  0.00           C  
ATOM   4144  O   ALA A 289      89.021 -33.485 -61.394  1.00  0.00           O  
ATOM   4145  CB  ALA A 289      90.299 -35.986 -59.698  1.00  0.00           C  
ATOM   4146  H   ALA A 289      92.699 -35.559 -60.426  1.00  0.00           H  
ATOM   4147  HA  ALA A 289      90.211 -35.663 -61.812  1.00  0.00           H  
ATOM   4148 1HB  ALA A 289      89.217 -36.000 -59.571  1.00  0.00           H  
ATOM   4149 2HB  ALA A 289      90.665 -37.007 -59.809  1.00  0.00           H  
ATOM   4150 3HB  ALA A 289      90.761 -35.529 -58.825  1.00  0.00           H  
ATOM   4151  N   LEU A 290      90.787 -32.900 -60.132  1.00  0.00           N  
ATOM   4152  CA  LEU A 290      90.365 -31.512 -59.989  1.00  0.00           C  
ATOM   4153  C   LEU A 290      90.430 -30.777 -61.322  1.00  0.00           C  
ATOM   4154  O   LEU A 290      89.554 -29.975 -61.642  1.00  0.00           O  
ATOM   4155  CB  LEU A 290      91.245 -30.794 -58.959  1.00  0.00           C  
ATOM   4156  CG  LEU A 290      91.040 -31.217 -57.498  1.00  0.00           C  
ATOM   4157  CD1 LEU A 290      92.131 -30.601 -56.632  1.00  0.00           C  
ATOM   4158  CD2 LEU A 290      89.660 -30.780 -57.032  1.00  0.00           C  
ATOM   4159  H   LEU A 290      91.638 -33.204 -59.680  1.00  0.00           H  
ATOM   4160  HA  LEU A 290      89.333 -31.499 -59.639  1.00  0.00           H  
ATOM   4161 1HB  LEU A 290      92.289 -30.970 -59.211  1.00  0.00           H  
ATOM   4162 2HB  LEU A 290      91.052 -29.723 -59.022  1.00  0.00           H  
ATOM   4163  HG  LEU A 290      91.124 -32.301 -57.419  1.00  0.00           H  
ATOM   4164 1HD1 LEU A 290      91.986 -30.903 -55.595  1.00  0.00           H  
ATOM   4165 2HD1 LEU A 290      93.106 -30.947 -56.977  1.00  0.00           H  
ATOM   4166 3HD1 LEU A 290      92.083 -29.516 -56.705  1.00  0.00           H  
ATOM   4167 1HD2 LEU A 290      89.514 -31.082 -55.994  1.00  0.00           H  
ATOM   4168 2HD2 LEU A 290      89.576 -29.696 -57.109  1.00  0.00           H  
ATOM   4169 3HD2 LEU A 290      88.899 -31.248 -57.656  1.00  0.00           H  
ATOM   4170  N   ARG A 291      91.471 -31.055 -62.095  1.00  0.00           N  
ATOM   4171  CA  ARG A 291      91.605 -30.492 -63.433  1.00  0.00           C  
ATOM   4172  C   ARG A 291      90.437 -30.901 -64.321  1.00  0.00           C  
ATOM   4173  O   ARG A 291      89.821 -30.063 -64.979  1.00  0.00           O  
ATOM   4174  CB  ARG A 291      92.908 -30.943 -64.076  1.00  0.00           C  
ATOM   4175  CG  ARG A 291      93.158 -30.391 -65.470  1.00  0.00           C  
ATOM   4176  CD  ARG A 291      94.426 -30.909 -66.047  1.00  0.00           C  
ATOM   4177  NE  ARG A 291      94.392 -32.352 -66.221  1.00  0.00           N  
ATOM   4178  CZ  ARG A 291      93.743 -32.987 -67.216  1.00  0.00           C  
ATOM   4179  NH1 ARG A 291      93.078 -32.295 -68.115  1.00  0.00           N1+
ATOM   4180  NH2 ARG A 291      93.773 -34.307 -67.288  1.00  0.00           N  
ATOM   4181  H   ARG A 291      92.190 -31.673 -61.746  1.00  0.00           H  
ATOM   4182  HA  ARG A 291      91.615 -29.405 -63.352  1.00  0.00           H  
ATOM   4183 1HB  ARG A 291      93.746 -30.643 -63.447  1.00  0.00           H  
ATOM   4184 2HB  ARG A 291      92.923 -32.031 -64.144  1.00  0.00           H  
ATOM   4185 1HG  ARG A 291      92.339 -30.681 -66.128  1.00  0.00           H  
ATOM   4186 2HG  ARG A 291      93.221 -29.304 -65.426  1.00  0.00           H  
ATOM   4187 1HD  ARG A 291      94.596 -30.451 -67.021  1.00  0.00           H  
ATOM   4188 2HD  ARG A 291      95.254 -30.665 -65.382  1.00  0.00           H  
ATOM   4189  HE  ARG A 291      94.892 -32.919 -65.550  1.00  0.00           H  
ATOM   4190 1HH1 ARG A 291      93.055 -31.286 -68.060  1.00  0.00           H  
ATOM   4191 2HH1 ARG A 291      92.591 -32.771 -68.861  1.00  0.00           H  
ATOM   4192 1HH2 ARG A 291      94.283 -34.839 -66.598  1.00  0.00           H  
ATOM   4193 2HH2 ARG A 291      93.286 -34.782 -68.034  1.00  0.00           H  
ATOM   4194  N   ARG A 292      90.138 -32.196 -64.334  1.00  0.00           N  
ATOM   4195  CA  ARG A 292      88.995 -32.710 -65.082  1.00  0.00           C  
ATOM   4196  C   ARG A 292      87.693 -32.080 -64.599  1.00  0.00           C  
ATOM   4197  O   ARG A 292      86.835 -31.714 -65.402  1.00  0.00           O  
ATOM   4198  CB  ARG A 292      88.903 -34.224 -64.946  1.00  0.00           C  
ATOM   4199  CG  ARG A 292      89.974 -34.999 -65.697  1.00  0.00           C  
ATOM   4200  CD  ARG A 292      89.869 -36.460 -65.451  1.00  0.00           C  
ATOM   4201  NE  ARG A 292      90.890 -37.205 -66.168  1.00  0.00           N  
ATOM   4202  CZ  ARG A 292      91.128 -38.522 -66.012  1.00  0.00           C  
ATOM   4203  NH1 ARG A 292      90.411 -39.223 -65.160  1.00  0.00           N1+
ATOM   4204  NH2 ARG A 292      92.082 -39.110 -66.712  1.00  0.00           N  
ATOM   4205  H   ARG A 292      90.716 -32.841 -63.814  1.00  0.00           H  
ATOM   4206  HA  ARG A 292      89.131 -32.463 -66.134  1.00  0.00           H  
ATOM   4207 1HB  ARG A 292      88.973 -34.500 -63.894  1.00  0.00           H  
ATOM   4208 2HB  ARG A 292      87.934 -34.563 -65.311  1.00  0.00           H  
ATOM   4209 1HG  ARG A 292      89.868 -34.823 -66.768  1.00  0.00           H  
ATOM   4210 2HG  ARG A 292      90.961 -34.666 -65.371  1.00  0.00           H  
ATOM   4211 1HD  ARG A 292      89.986 -36.659 -64.386  1.00  0.00           H  
ATOM   4212 2HD  ARG A 292      88.893 -36.815 -65.781  1.00  0.00           H  
ATOM   4213  HE  ARG A 292      91.462 -36.701 -66.832  1.00  0.00           H  
ATOM   4214 1HH1 ARG A 292      89.682 -38.774 -64.625  1.00  0.00           H  
ATOM   4215 2HH1 ARG A 292      90.590 -40.209 -65.042  1.00  0.00           H  
ATOM   4216 1HH2 ARG A 292      92.633 -38.571 -67.367  1.00  0.00           H  
ATOM   4217 2HH2 ARG A 292      92.260 -40.096 -66.594  1.00  0.00           H  
ATOM   4218  N   ALA A 293      87.553 -31.957 -63.285  1.00  0.00           N  
ATOM   4219  CA  ALA A 293      86.357 -31.373 -62.694  1.00  0.00           C  
ATOM   4220  C   ALA A 293      86.156 -29.936 -63.161  1.00  0.00           C  
ATOM   4221  O   ALA A 293      85.037 -29.522 -63.463  1.00  0.00           O  
ATOM   4222  CB  ALA A 293      86.435 -31.430 -61.175  1.00  0.00           C  
ATOM   4223  H   ALA A 293      88.295 -32.277 -62.678  1.00  0.00           H  
ATOM   4224  HA  ALA A 293      85.497 -31.955 -63.025  1.00  0.00           H  
ATOM   4225 1HB  ALA A 293      85.534 -30.991 -60.748  1.00  0.00           H  
ATOM   4226 2HB  ALA A 293      86.521 -32.468 -60.854  1.00  0.00           H  
ATOM   4227 3HB  ALA A 293      87.307 -30.873 -60.835  1.00  0.00           H  
ATOM   4228  N   LYS A 294      87.248 -29.180 -63.216  1.00  0.00           N  
ATOM   4229  CA  LYS A 294      87.197 -27.794 -63.663  1.00  0.00           C  
ATOM   4230  C   LYS A 294      86.850 -27.705 -65.145  1.00  0.00           C  
ATOM   4231  O   LYS A 294      86.070 -26.848 -65.559  1.00  0.00           O  
ATOM   4232  CB  LYS A 294      88.530 -27.094 -63.393  1.00  0.00           C  
ATOM   4233  CG  LYS A 294      88.550 -25.616 -63.756  1.00  0.00           C  
ATOM   4234  CD  LYS A 294      89.875 -24.971 -63.379  1.00  0.00           C  
ATOM   4235  CE  LYS A 294      89.904 -23.498 -63.758  1.00  0.00           C  
ATOM   4236  NZ  LYS A 294      91.200 -22.858 -63.406  1.00  0.00           N1+
ATOM   4237  H   LYS A 294      88.135 -29.576 -62.940  1.00  0.00           H  
ATOM   4238  HA  LYS A 294      86.414 -27.279 -63.107  1.00  0.00           H  
ATOM   4239 1HB  LYS A 294      88.779 -27.182 -62.335  1.00  0.00           H  
ATOM   4240 2HB  LYS A 294      89.321 -27.589 -63.957  1.00  0.00           H  
ATOM   4241 1HG  LYS A 294      88.392 -25.503 -64.829  1.00  0.00           H  
ATOM   4242 2HG  LYS A 294      87.744 -25.102 -63.233  1.00  0.00           H  
ATOM   4243 1HD  LYS A 294      90.033 -25.065 -62.304  1.00  0.00           H  
ATOM   4244 2HD  LYS A 294      90.688 -25.485 -63.893  1.00  0.00           H  
ATOM   4245 1HE  LYS A 294      89.740 -23.396 -64.830  1.00  0.00           H  
ATOM   4246 2HE  LYS A 294      89.102 -22.973 -63.238  1.00  0.00           H  
ATOM   4247 1HZ  LYS A 294      91.178 -21.884 -63.672  1.00  0.00           H  
ATOM   4248 2HZ  LYS A 294      91.353 -22.931 -62.410  1.00  0.00           H  
ATOM   4249 3HZ  LYS A 294      91.950 -23.324 -63.897  1.00  0.00           H  
ATOM   4250  N   GLU A 295      87.433 -28.595 -65.939  1.00  0.00           N  
ATOM   4251  CA  GLU A 295      87.234 -28.580 -67.381  1.00  0.00           C  
ATOM   4252  C   GLU A 295      85.814 -28.997 -67.748  1.00  0.00           C  
ATOM   4253  O   GLU A 295      85.181 -28.386 -68.609  1.00  0.00           O  
ATOM   4254  CB  GLU A 295      88.241 -29.507 -68.066  1.00  0.00           C  
ATOM   4255  CG  GLU A 295      89.681 -29.017 -68.017  1.00  0.00           C  
ATOM   4256  CD  GLU A 295      90.653 -29.995 -68.618  1.00  0.00           C  
ATOM   4257  OE1 GLU A 295      90.234 -31.062 -68.996  1.00  0.00           O  
ATOM   4258  OE2 GLU A 295      91.815 -29.673 -68.698  1.00  0.00           O1-
ATOM   4259  H   GLU A 295      88.030 -29.300 -65.532  1.00  0.00           H  
ATOM   4260  HA  GLU A 295      87.393 -27.564 -67.742  1.00  0.00           H  
ATOM   4261 1HB  GLU A 295      88.206 -30.492 -67.598  1.00  0.00           H  
ATOM   4262 2HB  GLU A 295      87.966 -29.633 -69.113  1.00  0.00           H  
ATOM   4263 1HG  GLU A 295      89.751 -28.074 -68.558  1.00  0.00           H  
ATOM   4264 2HG  GLU A 295      89.955 -28.830 -66.980  1.00  0.00           H  
ATOM   4265  N   SER A 296      85.322 -30.038 -67.089  1.00  0.00           N  
ATOM   4266  CA  SER A 296      84.007 -30.590 -67.395  1.00  0.00           C  
ATOM   4267  C   SER A 296      82.896 -29.668 -66.914  1.00  0.00           C  
ATOM   4268  O   SER A 296      83.025 -29.010 -65.882  1.00  0.00           O  
ATOM   4269  CB  SER A 296      83.852 -31.957 -66.758  1.00  0.00           C  
ATOM   4270  OG  SER A 296      82.564 -32.467 -66.970  1.00  0.00           O  
ATOM   4271  H   SER A 296      85.873 -30.460 -66.355  1.00  0.00           H  
ATOM   4272  HA  SER A 296      83.920 -30.695 -68.477  1.00  0.00           H  
ATOM   4273 1HB  SER A 296      84.590 -32.639 -67.178  1.00  0.00           H  
ATOM   4274 2HB  SER A 296      84.045 -31.883 -65.689  1.00  0.00           H  
ATOM   4275  HG  SER A 296      82.675 -33.406 -67.134  1.00  0.00           H  
ATOM   4276  N   THR A 297      81.802 -29.622 -67.668  1.00  0.00           N  
ATOM   4277  CA  THR A 297      80.615 -28.882 -67.254  1.00  0.00           C  
ATOM   4278  C   THR A 297      79.507 -29.829 -66.811  1.00  0.00           C  
ATOM   4279  O   THR A 297      78.403 -29.395 -66.479  1.00  0.00           O  
ATOM   4280  CB  THR A 297      80.100 -27.976 -68.387  1.00  0.00           C  
ATOM   4281  CG2 THR A 297      81.169 -26.975 -68.797  1.00  0.00           C  
ATOM   4282  OG1 THR A 297      79.744 -28.780 -69.519  1.00  0.00           O  
ATOM   4283  H   THR A 297      81.792 -30.112 -68.551  1.00  0.00           H  
ATOM   4284  HA  THR A 297      80.879 -28.252 -66.404  1.00  0.00           H  
ATOM   4285  HB  THR A 297      79.215 -27.438 -68.049  1.00  0.00           H  
ATOM   4286  HG1 THR A 297      78.876 -29.166 -69.377  1.00  0.00           H  
ATOM   4287 1HG2 THR A 297      80.787 -26.343 -69.599  1.00  0.00           H  
ATOM   4288 2HG2 THR A 297      81.433 -26.355 -67.940  1.00  0.00           H  
ATOM   4289 3HG2 THR A 297      82.052 -27.507 -69.145  1.00  0.00           H  
ATOM   4290  N   ASP A 298      79.804 -31.122 -66.807  1.00  0.00           N  
ATOM   4291  CA  ASP A 298      78.835 -32.132 -66.398  1.00  0.00           C  
ATOM   4292  C   ASP A 298      79.000 -32.491 -64.926  1.00  0.00           C  
ATOM   4293  O   ASP A 298      79.975 -33.135 -64.541  1.00  0.00           O  
ATOM   4294  CB  ASP A 298      78.979 -33.391 -67.255  1.00  0.00           C  
ATOM   4295  CG  ASP A 298      77.985 -34.482 -66.878  1.00  0.00           C  
ATOM   4296  OD1 ASP A 298      77.678 -34.603 -65.716  1.00  0.00           O  
ATOM   4297  OD2 ASP A 298      77.542 -35.184 -67.756  1.00  0.00           O1-
ATOM   4298  H   ASP A 298      80.727 -31.414 -67.095  1.00  0.00           H  
ATOM   4299  HA  ASP A 298      77.832 -31.727 -66.539  1.00  0.00           H  
ATOM   4300 1HB  ASP A 298      78.834 -33.136 -68.305  1.00  0.00           H  
ATOM   4301 2HB  ASP A 298      79.989 -33.789 -67.151  1.00  0.00           H  
ATOM   4302  N   GLU A 299      78.040 -32.070 -64.106  1.00  0.00           N  
ATOM   4303  CA  GLU A 299      78.170 -32.177 -62.659  1.00  0.00           C  
ATOM   4304  C   GLU A 299      78.240 -33.633 -62.218  1.00  0.00           C  
ATOM   4305  O   GLU A 299      78.940 -33.969 -61.263  1.00  0.00           O  
ATOM   4306  CB  GLU A 299      76.997 -31.480 -61.965  1.00  0.00           C  
ATOM   4307  CG  GLU A 299      77.010 -29.963 -62.083  1.00  0.00           C  
ATOM   4308  CD  GLU A 299      75.886 -29.309 -61.328  1.00  0.00           C  
ATOM   4309  OE1 GLU A 299      75.070 -30.014 -60.786  1.00  0.00           O  
ATOM   4310  OE2 GLU A 299      75.844 -28.102 -61.294  1.00  0.00           O1-
ATOM   4311  H   GLU A 299      77.200 -31.666 -64.497  1.00  0.00           H  
ATOM   4312  HA  GLU A 299      79.096 -31.687 -62.358  1.00  0.00           H  
ATOM   4313 1HB  GLU A 299      76.059 -31.841 -62.386  1.00  0.00           H  
ATOM   4314 2HB  GLU A 299      76.999 -31.733 -60.905  1.00  0.00           H  
ATOM   4315 1HG  GLU A 299      77.957 -29.586 -61.699  1.00  0.00           H  
ATOM   4316 2HG  GLU A 299      76.941 -29.690 -63.135  1.00  0.00           H  
ATOM   4317  N   GLU A 300      77.510 -34.494 -62.918  1.00  0.00           N  
ATOM   4318  CA  GLU A 300      77.505 -35.920 -62.614  1.00  0.00           C  
ATOM   4319  C   GLU A 300      78.863 -36.550 -62.893  1.00  0.00           C  
ATOM   4320  O   GLU A 300      79.356 -37.358 -62.104  1.00  0.00           O  
ATOM   4321  CB  GLU A 300      76.425 -36.635 -63.429  1.00  0.00           C  
ATOM   4322  CG  GLU A 300      74.999 -36.318 -62.998  1.00  0.00           C  
ATOM   4323  CD  GLU A 300      74.704 -36.750 -61.589  1.00  0.00           C  
ATOM   4324  OE1 GLU A 300      75.141 -37.811 -61.209  1.00  0.00           O  
ATOM   4325  OE2 GLU A 300      74.040 -36.021 -60.892  1.00  0.00           O1-
ATOM   4326  H   GLU A 300      76.944 -34.152 -63.682  1.00  0.00           H  
ATOM   4327  HA  GLU A 300      77.284 -36.046 -61.554  1.00  0.00           H  
ATOM   4328 1HB  GLU A 300      76.524 -36.366 -64.480  1.00  0.00           H  
ATOM   4329 2HB  GLU A 300      76.565 -37.714 -63.352  1.00  0.00           H  
ATOM   4330 1HG  GLU A 300      74.838 -35.244 -63.077  1.00  0.00           H  
ATOM   4331 2HG  GLU A 300      74.307 -36.813 -63.678  1.00  0.00           H  
ATOM   4332  N   GLU A 301      79.462 -36.177 -64.016  1.00  0.00           N  
ATOM   4333  CA  GLU A 301      80.826 -36.584 -64.329  1.00  0.00           C  
ATOM   4334  C   GLU A 301      81.813 -36.050 -63.302  1.00  0.00           C  
ATOM   4335  O   GLU A 301      82.705 -36.770 -62.851  1.00  0.00           O  
ATOM   4336  CB  GLU A 301      81.220 -36.102 -65.726  1.00  0.00           C  
ATOM   4337  CG  GLU A 301      82.596 -36.561 -66.186  1.00  0.00           C  
ATOM   4338  CD  GLU A 301      82.896 -36.181 -67.609  1.00  0.00           C  
ATOM   4339  OE1 GLU A 301      82.850 -35.013 -67.914  1.00  0.00           O  
ATOM   4340  OE2 GLU A 301      83.170 -37.059 -68.392  1.00  0.00           O1-
ATOM   4341  H   GLU A 301      78.960 -35.594 -64.672  1.00  0.00           H  
ATOM   4342  HA  GLU A 301      80.874 -37.674 -64.310  1.00  0.00           H  
ATOM   4343 1HB  GLU A 301      80.489 -36.456 -66.454  1.00  0.00           H  
ATOM   4344 2HB  GLU A 301      81.205 -35.012 -65.752  1.00  0.00           H  
ATOM   4345 1HG  GLU A 301      83.351 -36.118 -65.537  1.00  0.00           H  
ATOM   4346 2HG  GLU A 301      82.659 -37.644 -66.083  1.00  0.00           H  
ATOM   4347  N   ILE A 302      81.648 -34.784 -62.935  1.00  0.00           N  
ATOM   4348  CA  ILE A 302      82.525 -34.150 -61.956  1.00  0.00           C  
ATOM   4349  C   ILE A 302      82.501 -34.895 -60.628  1.00  0.00           C  
ATOM   4350  O   ILE A 302      83.547 -35.171 -60.041  1.00  0.00           O  
ATOM   4351  CB  ILE A 302      82.122 -32.681 -61.729  1.00  0.00           C  
ATOM   4352  CG1 ILE A 302      82.440 -31.842 -62.969  1.00  0.00           C  
ATOM   4353  CG2 ILE A 302      82.831 -32.119 -60.506  1.00  0.00           C  
ATOM   4354  CD1 ILE A 302      81.819 -30.464 -62.948  1.00  0.00           C  
ATOM   4355  H   ILE A 302      80.897 -34.245 -63.343  1.00  0.00           H  
ATOM   4356  HA  ILE A 302      83.544 -34.172 -62.340  1.00  0.00           H  
ATOM   4357  HB  ILE A 302      81.046 -32.619 -61.572  1.00  0.00           H  
ATOM   4358 1HG1 ILE A 302      83.519 -31.729 -63.066  1.00  0.00           H  
ATOM   4359 2HG1 ILE A 302      82.085 -32.361 -63.859  1.00  0.00           H  
ATOM   4360 1HG2 ILE A 302      82.536 -31.081 -60.359  1.00  0.00           H  
ATOM   4361 2HG2 ILE A 302      82.557 -32.701 -59.627  1.00  0.00           H  
ATOM   4362 3HG2 ILE A 302      83.910 -32.172 -60.654  1.00  0.00           H  
ATOM   4363 1HD1 ILE A 302      82.088 -29.930 -63.860  1.00  0.00           H  
ATOM   4364 2HD1 ILE A 302      80.734 -30.554 -62.887  1.00  0.00           H  
ATOM   4365 3HD1 ILE A 302      82.187 -29.913 -62.084  1.00  0.00           H  
ATOM   4366  N   LYS A 303      81.300 -35.220 -60.158  1.00  0.00           N  
ATOM   4367  CA  LYS A 303      81.139 -35.926 -58.894  1.00  0.00           C  
ATOM   4368  C   LYS A 303      81.832 -37.281 -58.926  1.00  0.00           C  
ATOM   4369  O   LYS A 303      82.489 -37.676 -57.963  1.00  0.00           O  
ATOM   4370  CB  LYS A 303      79.656 -36.103 -58.564  1.00  0.00           C  
ATOM   4371  CG  LYS A 303      78.965 -34.837 -58.074  1.00  0.00           C  
ATOM   4372  CD  LYS A 303      77.554 -35.131 -57.587  1.00  0.00           C  
ATOM   4373  CE  LYS A 303      76.618 -35.430 -58.748  1.00  0.00           C  
ATOM   4374  NZ  LYS A 303      75.210 -35.602 -58.299  1.00  0.00           N1+
ATOM   4375  H   LYS A 303      80.479 -34.971 -60.691  1.00  0.00           H  
ATOM   4376  HA  LYS A 303      81.603 -35.334 -58.105  1.00  0.00           H  
ATOM   4377 1HB  LYS A 303      79.125 -36.453 -59.451  1.00  0.00           H  
ATOM   4378 2HB  LYS A 303      79.543 -36.865 -57.793  1.00  0.00           H  
ATOM   4379 1HG  LYS A 303      79.540 -34.403 -57.255  1.00  0.00           H  
ATOM   4380 2HG  LYS A 303      78.917 -34.112 -58.885  1.00  0.00           H  
ATOM   4381 1HD  LYS A 303      77.572 -35.990 -56.915  1.00  0.00           H  
ATOM   4382 2HD  LYS A 303      77.172 -34.270 -57.038  1.00  0.00           H  
ATOM   4383 1HE  LYS A 303      76.659 -34.614 -59.469  1.00  0.00           H  
ATOM   4384 2HE  LYS A 303      76.940 -36.343 -59.249  1.00  0.00           H  
ATOM   4385 1HZ  LYS A 303      74.623 -35.799 -59.097  1.00  0.00           H  
ATOM   4386 2HZ  LYS A 303      75.156 -36.370 -57.643  1.00  0.00           H  
ATOM   4387 3HZ  LYS A 303      74.894 -34.754 -57.850  1.00  0.00           H  
ATOM   4388  N   GLU A 304      81.683 -37.991 -60.038  1.00  0.00           N  
ATOM   4389  CA  GLU A 304      82.290 -39.308 -60.194  1.00  0.00           C  
ATOM   4390  C   GLU A 304      83.811 -39.221 -60.167  1.00  0.00           C  
ATOM   4391  O   GLU A 304      84.478 -40.046 -59.544  1.00  0.00           O  
ATOM   4392  CB  GLU A 304      81.831 -39.954 -61.503  1.00  0.00           C  
ATOM   4393  CG  GLU A 304      80.392 -40.452 -61.488  1.00  0.00           C  
ATOM   4394  CD  GLU A 304      80.178 -41.590 -60.529  1.00  0.00           C  
ATOM   4395  OE1 GLU A 304      80.766 -42.627 -60.726  1.00  0.00           O  
ATOM   4396  OE2 GLU A 304      79.425 -41.422 -59.598  1.00  0.00           O1-
ATOM   4397  H   GLU A 304      81.135 -37.609 -60.796  1.00  0.00           H  
ATOM   4398  HA  GLU A 304      81.971 -39.938 -59.363  1.00  0.00           H  
ATOM   4399 1HB  GLU A 304      81.927 -39.237 -62.318  1.00  0.00           H  
ATOM   4400 2HB  GLU A 304      82.475 -40.802 -61.737  1.00  0.00           H  
ATOM   4401 1HG  GLU A 304      79.736 -39.629 -61.209  1.00  0.00           H  
ATOM   4402 2HG  GLU A 304      80.119 -40.773 -62.492  1.00  0.00           H  
ATOM   4403  N   GLU A 305      84.353 -38.216 -60.844  1.00  0.00           N  
ATOM   4404  CA  GLU A 305      85.795 -38.008 -60.888  1.00  0.00           C  
ATOM   4405  C   GLU A 305      86.342 -37.656 -59.511  1.00  0.00           C  
ATOM   4406  O   GLU A 305      87.380 -38.170 -59.095  1.00  0.00           O  
ATOM   4407  CB  GLU A 305      86.144 -36.901 -61.885  1.00  0.00           C  
ATOM   4408  CG  GLU A 305      85.975 -37.294 -63.346  1.00  0.00           C  
ATOM   4409  CD  GLU A 305      86.910 -38.394 -63.768  1.00  0.00           C  
ATOM   4410  OE1 GLU A 305      88.098 -38.185 -63.731  1.00  0.00           O  
ATOM   4411  OE2 GLU A 305      86.434 -39.446 -64.127  1.00  0.00           O1-
ATOM   4412  H   GLU A 305      83.749 -37.579 -61.342  1.00  0.00           H  
ATOM   4413  HA  GLU A 305      86.268 -38.935 -61.215  1.00  0.00           H  
ATOM   4414 1HB  GLU A 305      85.515 -36.031 -61.698  1.00  0.00           H  
ATOM   4415 2HB  GLU A 305      87.180 -36.594 -61.740  1.00  0.00           H  
ATOM   4416 1HG  GLU A 305      84.949 -37.624 -63.507  1.00  0.00           H  
ATOM   4417 2HG  GLU A 305      86.148 -36.419 -63.969  1.00  0.00           H  
ATOM   4418  N   LEU A 306      85.638 -36.777 -58.807  1.00  0.00           N  
ATOM   4419  CA  LEU A 306      86.069 -36.329 -57.488  1.00  0.00           C  
ATOM   4420  C   LEU A 306      85.911 -37.433 -56.451  1.00  0.00           C  
ATOM   4421  O   LEU A 306      86.739 -37.575 -55.550  1.00  0.00           O  
ATOM   4422  CB  LEU A 306      85.264 -35.096 -57.059  1.00  0.00           C  
ATOM   4423  CG  LEU A 306      85.464 -33.839 -57.916  1.00  0.00           C  
ATOM   4424  CD1 LEU A 306      84.481 -32.763 -57.477  1.00  0.00           C  
ATOM   4425  CD2 LEU A 306      86.900 -33.356 -57.780  1.00  0.00           C  
ATOM   4426  H   LEU A 306      84.781 -36.411 -59.195  1.00  0.00           H  
ATOM   4427  HA  LEU A 306      87.123 -36.058 -57.543  1.00  0.00           H  
ATOM   4428 1HB  LEU A 306      84.205 -35.348 -57.083  1.00  0.00           H  
ATOM   4429 2HB  LEU A 306      85.533 -34.845 -56.034  1.00  0.00           H  
ATOM   4430  HG  LEU A 306      85.257 -34.074 -58.960  1.00  0.00           H  
ATOM   4431 1HD1 LEU A 306      84.623 -31.870 -58.086  1.00  0.00           H  
ATOM   4432 2HD1 LEU A 306      83.462 -33.127 -57.602  1.00  0.00           H  
ATOM   4433 3HD1 LEU A 306      84.653 -32.519 -56.429  1.00  0.00           H  
ATOM   4434 1HD2 LEU A 306      87.043 -32.464 -58.390  1.00  0.00           H  
ATOM   4435 2HD2 LEU A 306      87.108 -33.120 -56.737  1.00  0.00           H  
ATOM   4436 3HD2 LEU A 306      87.581 -34.139 -58.118  1.00  0.00           H  
ATOM   4437  N   ARG A 307      84.842 -38.211 -56.583  1.00  0.00           N  
ATOM   4438  CA  ARG A 307      84.608 -39.346 -55.698  1.00  0.00           C  
ATOM   4439  C   ARG A 307      85.749 -40.353 -55.777  1.00  0.00           C  
ATOM   4440  O   ARG A 307      86.218 -40.856 -54.755  1.00  0.00           O  
ATOM   4441  CB  ARG A 307      83.300 -40.040 -56.049  1.00  0.00           C  
ATOM   4442  CG  ARG A 307      82.958 -41.240 -55.181  1.00  0.00           C  
ATOM   4443  CD  ARG A 307      81.647 -41.831 -55.551  1.00  0.00           C  
ATOM   4444  NE  ARG A 307      81.646 -42.339 -56.913  1.00  0.00           N  
ATOM   4445  CZ  ARG A 307      82.184 -43.516 -57.291  1.00  0.00           C  
ATOM   4446  NH1 ARG A 307      82.760 -44.292 -56.400  1.00  0.00           N1+
ATOM   4447  NH2 ARG A 307      82.132 -43.890 -58.557  1.00  0.00           N  
ATOM   4448  H   ARG A 307      84.175 -38.014 -57.316  1.00  0.00           H  
ATOM   4449  HA  ARG A 307      84.542 -38.978 -54.673  1.00  0.00           H  
ATOM   4450 1HB  ARG A 307      82.478 -39.329 -55.967  1.00  0.00           H  
ATOM   4451 2HB  ARG A 307      83.335 -40.380 -57.084  1.00  0.00           H  
ATOM   4452 1HG  ARG A 307      83.725 -42.006 -55.301  1.00  0.00           H  
ATOM   4453 2HG  ARG A 307      82.914 -40.933 -54.135  1.00  0.00           H  
ATOM   4454 1HD  ARG A 307      81.418 -42.656 -54.878  1.00  0.00           H  
ATOM   4455 2HD  ARG A 307      80.870 -41.071 -55.470  1.00  0.00           H  
ATOM   4456  HE  ARG A 307      81.211 -41.770 -57.627  1.00  0.00           H  
ATOM   4457 1HH1 ARG A 307      82.800 -44.006 -55.431  1.00  0.00           H  
ATOM   4458 2HH1 ARG A 307      83.163 -45.173 -56.683  1.00  0.00           H  
ATOM   4459 1HH2 ARG A 307      81.689 -43.294 -59.243  1.00  0.00           H  
ATOM   4460 2HH2 ARG A 307      82.534 -44.771 -58.840  1.00  0.00           H  
ATOM   4461  N   LYS A 308      86.191 -40.644 -56.994  1.00  0.00           N  
ATOM   4462  CA  LYS A 308      87.331 -41.531 -57.207  1.00  0.00           C  
ATOM   4463  C   LYS A 308      88.585 -40.984 -56.532  1.00  0.00           C  
ATOM   4464  O   LYS A 308      89.356 -41.735 -55.934  1.00  0.00           O  
ATOM   4465  CB  LYS A 308      87.582 -41.731 -58.702  1.00  0.00           C  
ATOM   4466  CG  LYS A 308      86.588 -42.657 -59.388  1.00  0.00           C  
ATOM   4467  CD  LYS A 308      87.004 -42.950 -60.822  1.00  0.00           C  
ATOM   4468  CE  LYS A 308      86.769 -41.747 -61.724  1.00  0.00           C  
ATOM   4469  NZ  LYS A 308      87.019 -42.067 -63.155  1.00  0.00           N1+
ATOM   4470  H   LYS A 308      85.726 -40.240 -57.794  1.00  0.00           H  
ATOM   4471  HA  LYS A 308      87.106 -42.498 -56.758  1.00  0.00           H  
ATOM   4472 1HB  LYS A 308      87.548 -40.767 -59.210  1.00  0.00           H  
ATOM   4473 2HB  LYS A 308      88.581 -42.144 -58.850  1.00  0.00           H  
ATOM   4474 1HG  LYS A 308      86.526 -43.597 -58.838  1.00  0.00           H  
ATOM   4475 2HG  LYS A 308      85.602 -42.194 -59.393  1.00  0.00           H  
ATOM   4476 1HD  LYS A 308      88.062 -43.212 -60.849  1.00  0.00           H  
ATOM   4477 2HD  LYS A 308      86.429 -43.794 -61.202  1.00  0.00           H  
ATOM   4478 1HE  LYS A 308      85.739 -41.406 -61.615  1.00  0.00           H  
ATOM   4479 2HE  LYS A 308      87.430 -40.934 -61.426  1.00  0.00           H  
ATOM   4480 1HZ  LYS A 308      86.852 -41.245 -63.719  1.00  0.00           H  
ATOM   4481 2HZ  LYS A 308      87.977 -42.366 -63.272  1.00  0.00           H  
ATOM   4482 3HZ  LYS A 308      86.397 -42.806 -63.449  1.00  0.00           H  
ATOM   4483  N   ALA A 309      88.781 -39.674 -56.635  1.00  0.00           N  
ATOM   4484  CA  ALA A 309      89.917 -39.019 -55.996  1.00  0.00           C  
ATOM   4485  C   ALA A 309      89.851 -39.159 -54.479  1.00  0.00           C  
ATOM   4486  O   ALA A 309      90.853 -39.456 -53.830  1.00  0.00           O  
ATOM   4487  CB  ALA A 309      89.972 -37.551 -56.391  1.00  0.00           C  
ATOM   4488  H   ALA A 309      88.128 -39.118 -57.167  1.00  0.00           H  
ATOM   4489  HA  ALA A 309      90.828 -39.511 -56.338  1.00  0.00           H  
ATOM   4490 1HB  ALA A 309      90.825 -37.075 -55.905  1.00  0.00           H  
ATOM   4491 2HB  ALA A 309      90.078 -37.467 -57.473  1.00  0.00           H  
ATOM   4492 3HB  ALA A 309      89.055 -37.055 -56.077  1.00  0.00           H  
ATOM   4493  N   VAL A 310      88.665 -38.941 -53.923  1.00  0.00           N  
ATOM   4494  CA  VAL A 310      88.459 -39.089 -52.486  1.00  0.00           C  
ATOM   4495  C   VAL A 310      88.757 -40.510 -52.029  1.00  0.00           C  
ATOM   4496  O   VAL A 310      89.482 -40.720 -51.056  1.00  0.00           O  
ATOM   4497  CB  VAL A 310      87.009 -38.727 -52.114  1.00  0.00           C  
ATOM   4498  CG1 VAL A 310      86.709 -39.135 -50.679  1.00  0.00           C  
ATOM   4499  CG2 VAL A 310      86.780 -37.237 -52.310  1.00  0.00           C  
ATOM   4500  H   VAL A 310      87.887 -38.668 -54.506  1.00  0.00           H  
ATOM   4501  HA  VAL A 310      89.134 -38.406 -51.968  1.00  0.00           H  
ATOM   4502  HB  VAL A 310      86.328 -39.287 -52.755  1.00  0.00           H  
ATOM   4503 1HG1 VAL A 310      85.680 -38.872 -50.433  1.00  0.00           H  
ATOM   4504 2HG1 VAL A 310      86.845 -40.211 -50.570  1.00  0.00           H  
ATOM   4505 3HG1 VAL A 310      87.387 -38.612 -50.004  1.00  0.00           H  
ATOM   4506 1HG2 VAL A 310      85.752 -36.988 -52.046  1.00  0.00           H  
ATOM   4507 2HG2 VAL A 310      87.464 -36.677 -51.673  1.00  0.00           H  
ATOM   4508 3HG2 VAL A 310      86.959 -36.975 -53.353  1.00  0.00           H  
ATOM   4509  N   GLU A 311      88.192 -41.483 -52.736  1.00  0.00           N  
ATOM   4510  CA  GLU A 311      88.346 -42.884 -52.365  1.00  0.00           C  
ATOM   4511  C   GLU A 311      89.792 -43.340 -52.514  1.00  0.00           C  
ATOM   4512  O   GLU A 311      90.290 -44.125 -51.709  1.00  0.00           O  
ATOM   4513  CB  GLU A 311      87.433 -43.764 -53.222  1.00  0.00           C  
ATOM   4514  CG  GLU A 311      85.947 -43.582 -52.949  1.00  0.00           C  
ATOM   4515  CD  GLU A 311      85.079 -44.406 -53.859  1.00  0.00           C  
ATOM   4516  OE1 GLU A 311      85.609 -45.044 -54.735  1.00  0.00           O  
ATOM   4517  OE2 GLU A 311      83.885 -44.397 -53.677  1.00  0.00           O1-
ATOM   4518  H   GLU A 311      87.643 -41.248 -53.551  1.00  0.00           H  
ATOM   4519  HA  GLU A 311      88.060 -42.998 -51.319  1.00  0.00           H  
ATOM   4520 1HB  GLU A 311      87.607 -43.551 -54.277  1.00  0.00           H  
ATOM   4521 2HB  GLU A 311      87.678 -44.813 -53.055  1.00  0.00           H  
ATOM   4522 1HG  GLU A 311      85.741 -43.863 -51.916  1.00  0.00           H  
ATOM   4523 2HG  GLU A 311      85.692 -42.529 -53.067  1.00  0.00           H  
ATOM   4524  N   GLU A 312      90.461 -42.841 -53.547  1.00  0.00           N  
ATOM   4525  CA  GLU A 312      91.866 -43.158 -53.773  1.00  0.00           C  
ATOM   4526  C   GLU A 312      92.743 -42.595 -52.662  1.00  0.00           C  
ATOM   4527  O   GLU A 312      93.658 -43.265 -52.182  1.00  0.00           O  
ATOM   4528  CB  GLU A 312      92.326 -42.610 -55.125  1.00  0.00           C  
ATOM   4529  CG  GLU A 312      93.764 -42.955 -55.487  1.00  0.00           C  
ATOM   4530  CD  GLU A 312      93.977 -44.430 -55.690  1.00  0.00           C  
ATOM   4531  OE1 GLU A 312      93.017 -45.123 -55.926  1.00  0.00           O  
ATOM   4532  OE2 GLU A 312      95.103 -44.863 -55.608  1.00  0.00           O1-
ATOM   4533  H   GLU A 312      89.984 -42.226 -54.193  1.00  0.00           H  
ATOM   4534  HA  GLU A 312      91.979 -44.242 -53.779  1.00  0.00           H  
ATOM   4535 1HB  GLU A 312      91.680 -42.997 -55.913  1.00  0.00           H  
ATOM   4536 2HB  GLU A 312      92.231 -41.524 -55.129  1.00  0.00           H  
ATOM   4537 1HG  GLU A 312      94.032 -42.432 -56.405  1.00  0.00           H  
ATOM   4538 2HG  GLU A 312      94.422 -42.603 -54.695  1.00  0.00           H  
ATOM   4539  N   ALA A 313      92.457 -41.363 -52.258  1.00  0.00           N  
ATOM   4540  CA  ALA A 313      93.192 -40.725 -51.172  1.00  0.00           C  
ATOM   4541  C   ALA A 313      92.916 -41.412 -49.841  1.00  0.00           C  
ATOM   4542  O   ALA A 313      93.813 -41.562 -49.011  1.00  0.00           O  
ATOM   4543  CB  ALA A 313      92.836 -39.248 -51.088  1.00  0.00           C  
ATOM   4544  H   ALA A 313      91.713 -40.854 -52.714  1.00  0.00           H  
ATOM   4545  HA  ALA A 313      94.257 -40.821 -51.382  1.00  0.00           H  
ATOM   4546 1HB  ALA A 313      93.393 -38.786 -50.273  1.00  0.00           H  
ATOM   4547 2HB  ALA A 313      93.094 -38.758 -52.027  1.00  0.00           H  
ATOM   4548 3HB  ALA A 313      91.769 -39.141 -50.904  1.00  0.00           H  
ATOM   4549  N   GLU A 314      91.670 -41.829 -49.644  1.00  0.00           N  
ATOM   4550  CA  GLU A 314      91.269 -42.490 -48.408  1.00  0.00           C  
ATOM   4551  C   GLU A 314      91.906 -43.871 -48.290  1.00  0.00           C  
ATOM   4552  O   GLU A 314      92.171 -44.530 -49.296  1.00  0.00           O  
ATOM   4553  CB  GLU A 314      89.745 -42.612 -48.338  1.00  0.00           C  
ATOM   4554  CG  GLU A 314      89.217 -43.142 -47.012  1.00  0.00           C  
ATOM   4555  CD  GLU A 314      87.715 -43.175 -46.953  1.00  0.00           C  
ATOM   4556  OE1 GLU A 314      87.145 -44.161 -47.355  1.00  0.00           O  
ATOM   4557  OE2 GLU A 314      87.137 -42.213 -46.505  1.00  0.00           O1-
ATOM   4558  OXT GLU A 314      92.154 -44.328 -47.209  1.00  0.00           O1-
ATOM   4559  H   GLU A 314      90.982 -41.683 -50.369  1.00  0.00           H  
ATOM   4560  HA  GLU A 314      91.610 -41.887 -47.566  1.00  0.00           H  
ATOM   4561 1HB  GLU A 314      89.294 -41.635 -48.511  1.00  0.00           H  
ATOM   4562 2HB  GLU A 314      89.398 -43.277 -49.128  1.00  0.00           H  
ATOM   4563 1HG  GLU A 314      89.598 -44.153 -46.861  1.00  0.00           H  
ATOM   4564 2HG  GLU A 314      89.594 -42.516 -46.206  1.00  0.00           H  
TER   
ATOM   4565  N   CYS B   1      94.003 -16.469 -28.935  1.00  0.00           N  
ATOM   4566  CA  CYS B   1      92.845 -16.733 -28.084  1.00  0.00           C  
ATOM   4567  C   CYS B   1      91.957 -15.516 -27.985  1.00  0.00           C  
ATOM   4568  O   CYS B   1      90.731 -15.627 -27.998  1.00  0.00           O  
ATOM   4569  CB  CYS B   1      93.284 -17.147 -26.678  1.00  0.00           C  
ATOM   4570  SG  CYS B   1      94.150 -18.733 -26.612  1.00  0.00           S  
ATOM   4571 1H   CYS B   1      94.574 -17.288 -28.984  1.00  0.00           H  
ATOM   4572 2H   CYS B   1      93.693 -16.223 -29.854  1.00  0.00           H  
ATOM   4573 3H   CYS B   1      94.535 -15.715 -28.550  1.00  0.00           H  
ATOM   4574  HA  CYS B   1      92.272 -17.550 -28.523  1.00  0.00           H  
ATOM   4575 1HB  CYS B   1      93.944 -16.384 -26.265  1.00  0.00           H  
ATOM   4576 2HB  CYS B   1      92.411 -17.211 -26.030  1.00  0.00           H  
ATOM   4577  HG  CYS B   1      94.347 -18.729 -25.298  1.00  0.00           H  
ATOM   4578  N   ASP B   2      92.601 -14.347 -27.886  1.00  0.00           N  
ATOM   4579  CA  ASP B   2      91.898 -13.087 -27.678  1.00  0.00           C  
ATOM   4580  C   ASP B   2      91.082 -12.700 -28.907  1.00  0.00           C  
ATOM   4581  O   ASP B   2      89.979 -12.168 -28.788  1.00  0.00           O  
ATOM   4582  CB  ASP B   2      92.889 -11.969 -27.345  1.00  0.00           C  
ATOM   4583  CG  ASP B   2      93.515 -12.124 -25.965  1.00  0.00           C  
ATOM   4584  OD1 ASP B   2      92.992 -12.876 -25.179  1.00  0.00           O  
ATOM   4585  OD2 ASP B   2      94.510 -11.487 -25.712  1.00  0.00           O1-
ATOM   4586  H   ASP B   2      93.608 -14.342 -27.958  1.00  0.00           H  
ATOM   4587  HA  ASP B   2      91.213 -13.207 -26.838  1.00  0.00           H  
ATOM   4588 1HB  ASP B   2      93.685 -11.954 -28.090  1.00  0.00           H  
ATOM   4589 2HB  ASP B   2      92.380 -11.005 -27.391  1.00  0.00           H  
ATOM   4590  N   ALA B   3      91.631 -12.974 -30.085  1.00  0.00           N  
ATOM   4591  CA  ALA B   3      90.898 -12.786 -31.333  1.00  0.00           C  
ATOM   4592  C   ALA B   3      89.707 -13.733 -31.419  1.00  0.00           C  
ATOM   4593  O   ALA B   3      88.653 -13.373 -31.944  1.00  0.00           O  
ATOM   4594  CB  ALA B   3      91.821 -12.989 -32.526  1.00  0.00           C  
ATOM   4595  H   ALA B   3      92.579 -13.319 -30.118  1.00  0.00           H  
ATOM   4596  HA  ALA B   3      90.516 -11.766 -31.352  1.00  0.00           H  
ATOM   4597 1HB  ALA B   3      91.259 -12.847 -33.449  1.00  0.00           H  
ATOM   4598 2HB  ALA B   3      92.636 -12.267 -32.482  1.00  0.00           H  
ATOM   4599 3HB  ALA B   3      92.229 -13.998 -32.502  1.00  0.00           H  
ATOM   4600  N   ILE B   4      89.881 -14.943 -30.899  1.00  0.00           N  
ATOM   4601  CA  ILE B   4      88.795 -15.916 -30.845  1.00  0.00           C  
ATOM   4602  C   ILE B   4      87.723 -15.487 -29.852  1.00  0.00           C  
ATOM   4603  O   ILE B   4      86.529 -15.647 -30.104  1.00  0.00           O  
ATOM   4604  CB  ILE B   4      89.324 -17.311 -30.463  1.00  0.00           C  
ATOM   4605  CG1 ILE B   4      90.226 -17.862 -31.569  1.00  0.00           C  
ATOM   4606  CG2 ILE B   4      88.168 -18.261 -30.191  1.00  0.00           C  
ATOM   4607  CD1 ILE B   4      91.023 -19.079 -31.159  1.00  0.00           C  
ATOM   4608  H   ILE B   4      90.787 -15.198 -30.532  1.00  0.00           H  
ATOM   4609  HA  ILE B   4      88.339 -15.979 -31.833  1.00  0.00           H  
ATOM   4610  HB  ILE B   4      89.937 -17.233 -29.566  1.00  0.00           H  
ATOM   4611 1HG1 ILE B   4      89.620 -18.128 -32.435  1.00  0.00           H  
ATOM   4612 2HG1 ILE B   4      90.926 -17.088 -31.887  1.00  0.00           H  
ATOM   4613 1HG2 ILE B   4      88.560 -19.242 -29.922  1.00  0.00           H  
ATOM   4614 2HG2 ILE B   4      87.565 -17.875 -29.370  1.00  0.00           H  
ATOM   4615 3HG2 ILE B   4      87.551 -18.349 -31.085  1.00  0.00           H  
ATOM   4616 1HD1 ILE B   4      91.638 -19.411 -31.995  1.00  0.00           H  
ATOM   4617 2HD1 ILE B   4      91.665 -18.825 -30.314  1.00  0.00           H  
ATOM   4618 3HD1 ILE B   4      90.343 -19.878 -30.869  1.00  0.00           H  
ATOM   4619  N   GLN B   5      88.157 -14.942 -28.721  1.00  0.00           N  
ATOM   4620  CA  GLN B   5      87.238 -14.355 -27.753  1.00  0.00           C  
ATOM   4621  C   GLN B   5      86.434 -13.221 -28.376  1.00  0.00           C  
ATOM   4622  O   GLN B   5      85.241 -13.073 -28.108  1.00  0.00           O  
ATOM   4623  CB  GLN B   5      88.003 -13.841 -26.529  1.00  0.00           C  
ATOM   4624  CG  GLN B   5      87.115 -13.298 -25.424  1.00  0.00           C  
ATOM   4625  CD  GLN B   5      86.221 -14.366 -24.822  1.00  0.00           C  
ATOM   4626  NE2 GLN B   5      84.924 -14.086 -24.762  1.00  0.00           N  
ATOM   4627  OE1 GLN B   5      86.691 -15.432 -24.415  1.00  0.00           O  
ATOM   4628  H   GLN B   5      89.148 -14.934 -28.527  1.00  0.00           H  
ATOM   4629  HA  GLN B   5      86.538 -15.125 -27.428  1.00  0.00           H  
ATOM   4630 1HB  GLN B   5      88.605 -14.648 -26.112  1.00  0.00           H  
ATOM   4631 2HB  GLN B   5      88.685 -13.048 -26.833  1.00  0.00           H  
ATOM   4632 1HG  GLN B   5      87.745 -12.894 -24.631  1.00  0.00           H  
ATOM   4633 2HG  GLN B   5      86.481 -12.512 -25.833  1.00  0.00           H  
ATOM   4634 1HE2 GLN B   5      84.285 -14.751 -24.376  1.00  0.00           H  
ATOM   4635 2HE2 GLN B   5      84.585 -13.208 -25.105  1.00  0.00           H  
ATOM   4636  N   ALA B   6      87.092 -12.422 -29.209  1.00  0.00           N  
ATOM   4637  CA  ALA B   6      86.423 -11.342 -29.924  1.00  0.00           C  
ATOM   4638  C   ALA B   6      85.388 -11.884 -30.900  1.00  0.00           C  
ATOM   4639  O   ALA B   6      84.336 -11.279 -31.105  1.00  0.00           O  
ATOM   4640  CB  ALA B   6      87.441 -10.482 -30.658  1.00  0.00           C  
ATOM   4641  H   ALA B   6      88.081 -12.567 -29.351  1.00  0.00           H  
ATOM   4642  HA  ALA B   6      85.901 -10.724 -29.193  1.00  0.00           H  
ATOM   4643 1HB  ALA B   6      86.927  -9.679 -31.186  1.00  0.00           H  
ATOM   4644 2HB  ALA B   6      88.140 -10.052 -29.939  1.00  0.00           H  
ATOM   4645 3HB  ALA B   6      87.987 -11.095 -31.372  1.00  0.00           H  
ATOM   4646  N   ALA B   7      85.691 -13.029 -31.501  1.00  0.00           N  
ATOM   4647  CA  ALA B   7      84.737 -13.723 -32.360  1.00  0.00           C  
ATOM   4648  C   ALA B   7      83.490 -14.127 -31.586  1.00  0.00           C  
ATOM   4649  O   ALA B   7      82.379 -14.084 -32.113  1.00  0.00           O  
ATOM   4650  CB  ALA B   7      85.385 -14.946 -32.992  1.00  0.00           C  
ATOM   4651  H   ALA B   7      86.607 -13.430 -31.360  1.00  0.00           H  
ATOM   4652  HA  ALA B   7      84.431 -13.037 -33.150  1.00  0.00           H  
ATOM   4653 1HB  ALA B   7      84.660 -15.452 -33.630  1.00  0.00           H  
ATOM   4654 2HB  ALA B   7      86.240 -14.636 -33.592  1.00  0.00           H  
ATOM   4655 3HB  ALA B   7      85.718 -15.626 -32.210  1.00  0.00           H  
ATOM   4656  N   ALA B   8      83.681 -14.518 -30.330  1.00  0.00           N  
ATOM   4657  CA  ALA B   8      82.563 -14.805 -29.439  1.00  0.00           C  
ATOM   4658  C   ALA B   8      81.734 -13.555 -29.174  1.00  0.00           C  
ATOM   4659  O   ALA B   8      80.509 -13.620 -29.076  1.00  0.00           O  
ATOM   4660  CB  ALA B   8      83.067 -15.392 -28.129  1.00  0.00           C  
ATOM   4661  H   ALA B   8      84.624 -14.618 -29.984  1.00  0.00           H  
ATOM   4662  HA  ALA B   8      81.918 -15.535 -29.929  1.00  0.00           H  
ATOM   4663 1HB  ALA B   8      82.221 -15.602 -27.474  1.00  0.00           H  
ATOM   4664 2HB  ALA B   8      83.608 -16.317 -28.330  1.00  0.00           H  
ATOM   4665 3HB  ALA B   8      83.733 -14.681 -27.644  1.00  0.00           H  
ATOM   4666  N   ALA B   9      82.410 -12.416 -29.058  1.00  0.00           N  
ATOM   4667  CA  ALA B   9      81.733 -11.143 -28.843  1.00  0.00           C  
ATOM   4668  C   ALA B   9      80.933 -10.730 -30.073  1.00  0.00           C  
ATOM   4669  O   ALA B   9      79.866 -10.127 -29.958  1.00  0.00           O  
ATOM   4670  CB  ALA B   9      82.741 -10.062 -28.481  1.00  0.00           C  
ATOM   4671  H   ALA B   9      83.418 -12.433 -29.120  1.00  0.00           H  
ATOM   4672  HA  ALA B   9      81.034 -11.266 -28.017  1.00  0.00           H  
ATOM   4673 1HB  ALA B   9      82.220  -9.117 -28.324  1.00  0.00           H  
ATOM   4674 2HB  ALA B   9      83.264 -10.344 -27.568  1.00  0.00           H  
ATOM   4675 3HB  ALA B   9      83.460  -9.949 -29.290  1.00  0.00           H  
ATOM   4676  N   LEU B  10      81.456 -11.059 -31.250  1.00  0.00           N  
ATOM   4677  CA  LEU B  10      80.708 -10.897 -32.491  1.00  0.00           C  
ATOM   4678  C   LEU B  10      79.425 -11.719 -32.474  1.00  0.00           C  
ATOM   4679  O   LEU B  10      78.359 -11.231 -32.852  1.00  0.00           O  
ATOM   4680  CB  LEU B  10      81.572 -11.311 -33.689  1.00  0.00           C  
ATOM   4681  CG  LEU B  10      82.586 -10.267 -34.170  1.00  0.00           C  
ATOM   4682  CD1 LEU B  10      83.596 -10.928 -35.098  1.00  0.00           C  
ATOM   4683  CD2 LEU B  10      81.854  -9.136 -34.877  1.00  0.00           C  
ATOM   4684  H   LEU B  10      82.394 -11.431 -31.287  1.00  0.00           H  
ATOM   4685  HA  LEU B  10      80.441  -9.847 -32.598  1.00  0.00           H  
ATOM   4686 1HB  LEU B  10      82.125 -12.212 -33.423  1.00  0.00           H  
ATOM   4687 2HB  LEU B  10      80.916 -11.548 -34.526  1.00  0.00           H  
ATOM   4688  HG  LEU B  10      83.131  -9.867 -33.315  1.00  0.00           H  
ATOM   4689 1HD1 LEU B  10      84.317 -10.186 -35.440  1.00  0.00           H  
ATOM   4690 2HD1 LEU B  10      84.119 -11.720 -34.561  1.00  0.00           H  
ATOM   4691 3HD1 LEU B  10      83.078 -11.353 -35.957  1.00  0.00           H  
ATOM   4692 1HD2 LEU B  10      82.575  -8.393 -35.220  1.00  0.00           H  
ATOM   4693 2HD2 LEU B  10      81.309  -9.534 -35.734  1.00  0.00           H  
ATOM   4694 3HD2 LEU B  10      81.151  -8.669 -34.186  1.00  0.00           H  
ATOM   4695  N   GLY B  11      79.535 -12.967 -32.034  1.00  0.00           N  
ATOM   4696  CA  GLY B  11      78.366 -13.817 -31.846  1.00  0.00           C  
ATOM   4697  C   GLY B  11      77.366 -13.176 -30.888  1.00  0.00           C  
ATOM   4698  O   GLY B  11      76.161 -13.183 -31.139  1.00  0.00           O  
ATOM   4699  H   GLY B  11      80.451 -13.335 -31.824  1.00  0.00           H  
ATOM   4700 1HA  GLY B  11      77.889 -13.997 -32.809  1.00  0.00           H  
ATOM   4701 2HA  GLY B  11      78.679 -14.784 -31.455  1.00  0.00           H  
ATOM   4702  N   GLU B  12      77.877 -12.626 -29.793  1.00  0.00           N  
ATOM   4703  CA  GLU B  12      77.035 -11.952 -28.812  1.00  0.00           C  
ATOM   4704  C   GLU B  12      76.403 -10.696 -29.402  1.00  0.00           C  
ATOM   4705  O   GLU B  12      75.325 -10.275 -28.981  1.00  0.00           O  
ATOM   4706  CB  GLU B  12      77.850 -11.590 -27.568  1.00  0.00           C  
ATOM   4707  CG  GLU B  12      78.277 -12.784 -26.726  1.00  0.00           C  
ATOM   4708  CD  GLU B  12      79.116 -12.394 -25.542  1.00  0.00           C  
ATOM   4709  OE1 GLU B  12      79.451 -11.239 -25.429  1.00  0.00           O  
ATOM   4710  OE2 GLU B  12      79.422 -13.253 -24.748  1.00  0.00           O1-
ATOM   4711  H   GLU B  12      78.873 -12.677 -29.634  1.00  0.00           H  
ATOM   4712  HA  GLU B  12      76.233 -12.631 -28.519  1.00  0.00           H  
ATOM   4713 1HB  GLU B  12      78.750 -11.052 -27.867  1.00  0.00           H  
ATOM   4714 2HB  GLU B  12      77.266 -10.923 -26.932  1.00  0.00           H  
ATOM   4715 1HG  GLU B  12      77.386 -13.302 -26.372  1.00  0.00           H  
ATOM   4716 2HG  GLU B  12      78.840 -13.474 -27.354  1.00  0.00           H  
ATOM   4717  N   ALA B  13      77.078 -10.101 -30.377  1.00  0.00           N  
ATOM   4718  CA  ALA B  13      76.587  -8.891 -31.024  1.00  0.00           C  
ATOM   4719  C   ALA B  13      75.500  -9.213 -32.044  1.00  0.00           C  
ATOM   4720  O   ALA B  13      74.859  -8.314 -32.587  1.00  0.00           O  
ATOM   4721  CB  ALA B  13      77.734  -8.145 -31.689  1.00  0.00           C  
ATOM   4722  H   ALA B  13      77.956 -10.499 -30.680  1.00  0.00           H  
ATOM   4723  HA  ALA B  13      76.148  -8.252 -30.257  1.00  0.00           H  
ATOM   4724 1HB  ALA B  13      77.352  -7.242 -32.167  1.00  0.00           H  
ATOM   4725 2HB  ALA B  13      78.475  -7.871 -30.938  1.00  0.00           H  
ATOM   4726 3HB  ALA B  13      78.196  -8.784 -32.440  1.00  0.00           H  
ATOM   4727  N   GLY B  14      75.299 -10.501 -32.297  1.00  0.00           N  
ATOM   4728  CA  GLY B  14      74.285 -10.944 -33.248  1.00  0.00           C  
ATOM   4729  C   GLY B  14      74.882 -11.153 -34.634  1.00  0.00           C  
ATOM   4730  O   GLY B  14      74.168 -11.143 -35.636  1.00  0.00           O  
ATOM   4731  H   GLY B  14      75.861 -11.191 -31.821  1.00  0.00           H  
ATOM   4732 1HA  GLY B  14      73.837 -11.873 -32.896  1.00  0.00           H  
ATOM   4733 2HA  GLY B  14      73.488 -10.205 -33.301  1.00  0.00           H  
ATOM   4734  N   ILE B  15      76.198 -11.343 -34.682  1.00  0.00           N  
ATOM   4735  CA  ILE B  15      76.887 -11.602 -35.940  1.00  0.00           C  
ATOM   4736  C   ILE B  15      77.026 -13.099 -36.192  1.00  0.00           C  
ATOM   4737  O   ILE B  15      77.501 -13.841 -35.332  1.00  0.00           O  
ATOM   4738  CB  ILE B  15      78.280 -10.947 -35.949  1.00  0.00           C  
ATOM   4739  CG1 ILE B  15      78.172  -9.457 -35.616  1.00  0.00           C  
ATOM   4740  CG2 ILE B  15      78.953 -11.147 -37.298  1.00  0.00           C  
ATOM   4741  CD1 ILE B  15      77.306  -8.677 -36.579  1.00  0.00           C  
ATOM   4742  H   ILE B  15      76.733 -11.308 -33.827  1.00  0.00           H  
ATOM   4743  HA  ILE B  15      76.299 -11.173 -36.751  1.00  0.00           H  
ATOM   4744  HB  ILE B  15      78.899 -11.400 -35.175  1.00  0.00           H  
ATOM   4745 1HG1 ILE B  15      77.760  -9.338 -34.614  1.00  0.00           H  
ATOM   4746 2HG1 ILE B  15      79.167  -9.011 -35.614  1.00  0.00           H  
ATOM   4747 1HG2 ILE B  15      79.936 -10.677 -37.287  1.00  0.00           H  
ATOM   4748 2HG2 ILE B  15      79.062 -12.211 -37.497  1.00  0.00           H  
ATOM   4749 3HG2 ILE B  15      78.343 -10.693 -38.080  1.00  0.00           H  
ATOM   4750 1HD1 ILE B  15      77.279  -7.630 -36.277  1.00  0.00           H  
ATOM   4751 2HD1 ILE B  15      77.721  -8.754 -37.585  1.00  0.00           H  
ATOM   4752 3HD1 ILE B  15      76.296  -9.083 -36.570  1.00  0.00           H  
ATOM   4753  N   SER B  16      76.608 -13.535 -37.375  1.00  0.00           N  
ATOM   4754  CA  SER B  16      76.594 -14.954 -37.709  1.00  0.00           C  
ATOM   4755  C   SER B  16      78.009 -15.487 -37.902  1.00  0.00           C  
ATOM   4756  O   SER B  16      78.937 -14.727 -38.177  1.00  0.00           O  
ATOM   4757  CB  SER B  16      75.779 -15.187 -38.967  1.00  0.00           C  
ATOM   4758  OG  SER B  16      76.410 -14.626 -40.084  1.00  0.00           O  
ATOM   4759  H   SER B  16      76.291 -12.865 -38.062  1.00  0.00           H  
ATOM   4760  HA  SER B  16      76.132 -15.499 -36.884  1.00  0.00           H  
ATOM   4761 1HB  SER B  16      75.646 -16.258 -39.120  1.00  0.00           H  
ATOM   4762 2HB  SER B  16      74.790 -14.748 -38.845  1.00  0.00           H  
ATOM   4763  HG  SER B  16      76.214 -13.686 -40.055  1.00  0.00           H  
ATOM   4764  N   SER B  17      78.170 -16.788 -37.757  1.00  0.00           N  
ATOM   4765  CA  SER B  17      79.477 -17.428 -37.855  1.00  0.00           C  
ATOM   4766  C   SER B  17      80.077 -17.223 -39.228  1.00  0.00           C  
ATOM   4767  O   SER B  17      81.290 -17.068 -39.370  1.00  0.00           O  
ATOM   4768  CB  SER B  17      79.362 -18.911 -37.563  1.00  0.00           C  
ATOM   4769  OG  SER B  17      78.590 -19.556 -38.537  1.00  0.00           O  
ATOM   4770  H   SER B  17      77.356 -17.356 -37.574  1.00  0.00           H  
ATOM   4771  HA  SER B  17      80.140 -16.974 -37.117  1.00  0.00           H  
ATOM   4772 1HB  SER B  17      80.357 -19.353 -37.530  1.00  0.00           H  
ATOM   4773 2HB  SER B  17      78.909 -19.054 -36.582  1.00  0.00           H  
ATOM   4774  HG  SER B  17      78.566 -20.483 -38.285  1.00  0.00           H  
ATOM   4775  N   ASN B  18      79.226 -17.221 -40.245  1.00  0.00           N  
ATOM   4776  CA  ASN B  18      79.660 -16.926 -41.608  1.00  0.00           C  
ATOM   4777  C   ASN B  18      80.255 -15.528 -41.706  1.00  0.00           C  
ATOM   4778  O   ASN B  18      81.333 -15.339 -42.270  1.00  0.00           O  
ATOM   4779  CB  ASN B  18      78.507 -17.084 -42.582  1.00  0.00           C  
ATOM   4780  CG  ASN B  18      78.147 -18.524 -42.821  1.00  0.00           C  
ATOM   4781  ND2 ASN B  18      76.929 -18.759 -43.240  1.00  0.00           N  
ATOM   4782  OD1 ASN B  18      78.972 -19.424 -42.627  1.00  0.00           O  
ATOM   4783  H   ASN B  18      78.253 -17.429 -40.073  1.00  0.00           H  
ATOM   4784  HA  ASN B  18      80.446 -17.631 -41.881  1.00  0.00           H  
ATOM   4785 1HB  ASN B  18      77.631 -16.562 -42.197  1.00  0.00           H  
ATOM   4786 2HB  ASN B  18      78.771 -16.624 -43.535  1.00  0.00           H  
ATOM   4787 1HD2 ASN B  18      76.634 -19.698 -43.416  1.00  0.00           H  
ATOM   4788 2HD2 ASN B  18      76.295 -18.000 -43.385  1.00  0.00           H  
ATOM   4789  N   GLU B  19      79.547 -14.550 -41.153  1.00  0.00           N  
ATOM   4790  CA  GLU B  19      80.034 -13.175 -41.124  1.00  0.00           C  
ATOM   4791  C   GLU B  19      81.325 -13.064 -40.324  1.00  0.00           C  
ATOM   4792  O   GLU B  19      82.250 -12.354 -40.717  1.00  0.00           O  
ATOM   4793  CB  GLU B  19      78.974 -12.245 -40.527  1.00  0.00           C  
ATOM   4794  CG  GLU B  19      77.771 -12.003 -41.427  1.00  0.00           C  
ATOM   4795  CD  GLU B  19      76.662 -11.261 -40.736  1.00  0.00           C  
ATOM   4796  OE1 GLU B  19      76.108 -11.793 -39.804  1.00  0.00           O  
ATOM   4797  OE2 GLU B  19      76.369 -10.160 -41.138  1.00  0.00           O1-
ATOM   4798  H   GLU B  19      78.649 -14.762 -40.743  1.00  0.00           H  
ATOM   4799  HA  GLU B  19      80.240 -12.858 -42.146  1.00  0.00           H  
ATOM   4800 1HB  GLU B  19      78.610 -12.663 -39.588  1.00  0.00           H  
ATOM   4801 2HB  GLU B  19      79.424 -11.277 -40.302  1.00  0.00           H  
ATOM   4802 1HG  GLU B  19      78.091 -11.427 -42.297  1.00  0.00           H  
ATOM   4803 2HG  GLU B  19      77.396 -12.963 -41.780  1.00  0.00           H  
ATOM   4804  N   ILE B  20      81.381 -13.773 -39.202  1.00  0.00           N  
ATOM   4805  CA  ILE B  20      82.565 -13.766 -38.351  1.00  0.00           C  
ATOM   4806  C   ILE B  20      83.785 -14.291 -39.099  1.00  0.00           C  
ATOM   4807  O   ILE B  20      84.874 -13.725 -39.005  1.00  0.00           O  
ATOM   4808  CB  ILE B  20      82.335 -14.611 -37.085  1.00  0.00           C  
ATOM   4809  CG1 ILE B  20      81.329 -13.923 -36.158  1.00  0.00           C  
ATOM   4810  CG2 ILE B  20      83.650 -14.853 -36.360  1.00  0.00           C  
ATOM   4811  CD1 ILE B  20      80.832 -14.803 -35.034  1.00  0.00           C  
ATOM   4812  H   ILE B  20      80.583 -14.329 -38.931  1.00  0.00           H  
ATOM   4813  HA  ILE B  20      82.767 -12.740 -38.048  1.00  0.00           H  
ATOM   4814  HB  ILE B  20      81.902 -15.572 -37.362  1.00  0.00           H  
ATOM   4815 1HG1 ILE B  20      81.784 -13.035 -35.721  1.00  0.00           H  
ATOM   4816 2HG1 ILE B  20      80.466 -13.594 -36.739  1.00  0.00           H  
ATOM   4817 1HG2 ILE B  20      83.470 -15.451 -35.468  1.00  0.00           H  
ATOM   4818 2HG2 ILE B  20      84.336 -15.383 -37.020  1.00  0.00           H  
ATOM   4819 3HG2 ILE B  20      84.089 -13.897 -36.074  1.00  0.00           H  
ATOM   4820 1HD1 ILE B  20      80.123 -14.246 -34.422  1.00  0.00           H  
ATOM   4821 2HD1 ILE B  20      80.340 -15.683 -35.450  1.00  0.00           H  
ATOM   4822 3HD1 ILE B  20      81.675 -15.116 -34.419  1.00  0.00           H  
ATOM   4823  N   LEU B  21      83.596 -15.376 -39.842  1.00  0.00           N  
ATOM   4824  CA  LEU B  21      84.671 -15.956 -40.636  1.00  0.00           C  
ATOM   4825  C   LEU B  21      85.234 -14.948 -41.629  1.00  0.00           C  
ATOM   4826  O   LEU B  21      86.445 -14.878 -41.838  1.00  0.00           O  
ATOM   4827  CB  LEU B  21      84.165 -17.193 -41.387  1.00  0.00           C  
ATOM   4828  CG  LEU B  21      83.923 -18.441 -40.527  1.00  0.00           C  
ATOM   4829  CD1 LEU B  21      83.183 -19.488 -41.348  1.00  0.00           C  
ATOM   4830  CD2 LEU B  21      85.256 -18.980 -40.029  1.00  0.00           C  
ATOM   4831  H   LEU B  21      82.684 -15.810 -39.857  1.00  0.00           H  
ATOM   4832  HA  LEU B  21      85.473 -16.258 -39.964  1.00  0.00           H  
ATOM   4833 1HB  LEU B  21      83.225 -16.943 -41.877  1.00  0.00           H  
ATOM   4834 2HB  LEU B  21      84.892 -17.457 -42.155  1.00  0.00           H  
ATOM   4835  HG  LEU B  21      83.296 -18.180 -39.675  1.00  0.00           H  
ATOM   4836 1HD1 LEU B  21      83.011 -20.375 -40.737  1.00  0.00           H  
ATOM   4837 2HD1 LEU B  21      82.225 -19.084 -41.676  1.00  0.00           H  
ATOM   4838 3HD1 LEU B  21      83.780 -19.759 -42.218  1.00  0.00           H  
ATOM   4839 1HD2 LEU B  21      85.085 -19.865 -39.416  1.00  0.00           H  
ATOM   4840 2HD2 LEU B  21      85.884 -19.243 -40.880  1.00  0.00           H  
ATOM   4841 3HD2 LEU B  21      85.756 -18.217 -39.431  1.00  0.00           H  
ATOM   4842  N   GLU B  22      84.345 -14.168 -42.238  1.00  0.00           N  
ATOM   4843  CA  GLU B  22      84.753 -13.140 -43.186  1.00  0.00           C  
ATOM   4844  C   GLU B  22      85.457 -11.986 -42.482  1.00  0.00           C  
ATOM   4845  O   GLU B  22      86.424 -11.428 -43.000  1.00  0.00           O  
ATOM   4846  CB  GLU B  22      83.540 -12.618 -43.959  1.00  0.00           C  
ATOM   4847  CG  GLU B  22      83.878 -11.635 -45.070  1.00  0.00           C  
ATOM   4848  CD  GLU B  22      84.680 -12.257 -46.179  1.00  0.00           C  
ATOM   4849  OE1 GLU B  22      84.679 -13.460 -46.283  1.00  0.00           O  
ATOM   4850  OE2 GLU B  22      85.293 -11.530 -46.923  1.00  0.00           O1-
ATOM   4851  H   GLU B  22      83.363 -14.291 -42.038  1.00  0.00           H  
ATOM   4852  HA  GLU B  22      85.454 -13.583 -43.896  1.00  0.00           H  
ATOM   4853 1HB  GLU B  22      83.003 -13.455 -44.405  1.00  0.00           H  
ATOM   4854 2HB  GLU B  22      82.856 -12.120 -43.269  1.00  0.00           H  
ATOM   4855 1HG  GLU B  22      82.951 -11.238 -45.486  1.00  0.00           H  
ATOM   4856 2HG  GLU B  22      84.438 -10.802 -44.647  1.00  0.00           H  
ATOM   4857  N   LEU B  23      84.966 -11.633 -41.300  1.00  0.00           N  
ATOM   4858  CA  LEU B  23      85.569 -10.571 -40.506  1.00  0.00           C  
ATOM   4859  C   LEU B  23      86.959 -10.969 -40.021  1.00  0.00           C  
ATOM   4860  O   LEU B  23      87.876 -10.148 -39.993  1.00  0.00           O  
ATOM   4861  CB  LEU B  23      84.676 -10.238 -39.303  1.00  0.00           C  
ATOM   4862  CG  LEU B  23      83.358  -9.524 -39.632  1.00  0.00           C  
ATOM   4863  CD1 LEU B  23      82.490  -9.462 -38.383  1.00  0.00           C  
ATOM   4864  CD2 LEU B  23      83.654  -8.130 -40.162  1.00  0.00           C  
ATOM   4865  H   LEU B  23      84.153 -12.114 -40.942  1.00  0.00           H  
ATOM   4866  HA  LEU B  23      85.663  -9.684 -41.130  1.00  0.00           H  
ATOM   4867 1HB  LEU B  23      84.432 -11.163 -38.785  1.00  0.00           H  
ATOM   4868 2HB  LEU B  23      85.237  -9.599 -38.621  1.00  0.00           H  
ATOM   4869  HG  LEU B  23      82.815 -10.092 -40.387  1.00  0.00           H  
ATOM   4870 1HD1 LEU B  23      81.553  -8.955 -38.616  1.00  0.00           H  
ATOM   4871 2HD1 LEU B  23      82.278 -10.474 -38.037  1.00  0.00           H  
ATOM   4872 3HD1 LEU B  23      83.014  -8.912 -37.602  1.00  0.00           H  
ATOM   4873 1HD2 LEU B  23      82.717  -7.622 -40.397  1.00  0.00           H  
ATOM   4874 2HD2 LEU B  23      84.196  -7.559 -39.407  1.00  0.00           H  
ATOM   4875 3HD2 LEU B  23      84.261  -8.205 -41.064  1.00  0.00           H  
ATOM   4876  N   LEU B  24      87.109 -12.233 -39.640  1.00  0.00           N  
ATOM   4877  CA  LEU B  24      88.391 -12.743 -39.171  1.00  0.00           C  
ATOM   4878  C   LEU B  24      89.375 -12.900 -40.322  1.00  0.00           C  
ATOM   4879  O   LEU B  24      90.574 -12.673 -40.162  1.00  0.00           O  
ATOM   4880  CB  LEU B  24      88.199 -14.091 -38.465  1.00  0.00           C  
ATOM   4881  CG  LEU B  24      87.441 -14.043 -37.132  1.00  0.00           C  
ATOM   4882  CD1 LEU B  24      87.144 -15.461 -36.665  1.00  0.00           C  
ATOM   4883  CD2 LEU B  24      88.271 -13.291 -36.104  1.00  0.00           C  
ATOM   4884  H   LEU B  24      86.315 -12.856 -39.677  1.00  0.00           H  
ATOM   4885  HA  LEU B  24      88.806 -12.030 -38.458  1.00  0.00           H  
ATOM   4886 1HB  LEU B  24      87.654 -14.758 -39.132  1.00  0.00           H  
ATOM   4887 2HB  LEU B  24      89.180 -14.526 -38.274  1.00  0.00           H  
ATOM   4888  HG  LEU B  24      86.488 -13.533 -37.274  1.00  0.00           H  
ATOM   4889 1HD1 LEU B  24      86.606 -15.427 -35.718  1.00  0.00           H  
ATOM   4890 2HD1 LEU B  24      86.533 -15.970 -37.411  1.00  0.00           H  
ATOM   4891 3HD1 LEU B  24      88.080 -16.003 -36.530  1.00  0.00           H  
ATOM   4892 1HD2 LEU B  24      87.732 -13.256 -35.157  1.00  0.00           H  
ATOM   4893 2HD2 LEU B  24      89.224 -13.801 -35.960  1.00  0.00           H  
ATOM   4894 3HD2 LEU B  24      88.454 -12.275 -36.455  1.00  0.00           H  
ATOM   4895  N   ALA B  25      88.860 -13.292 -41.483  1.00  0.00           N  
ATOM   4896  CA  ALA B  25      89.666 -13.351 -42.698  1.00  0.00           C  
ATOM   4897  C   ALA B  25      90.237 -11.985 -43.046  1.00  0.00           C  
ATOM   4898  O   ALA B  25      91.415 -11.861 -43.382  1.00  0.00           O  
ATOM   4899  CB  ALA B  25      88.840 -13.890 -43.856  1.00  0.00           C  
ATOM   4900  H   ALA B  25      87.886 -13.555 -41.526  1.00  0.00           H  
ATOM   4901  HA  ALA B  25      90.502 -14.026 -42.516  1.00  0.00           H  
ATOM   4902 1HB  ALA B  25      89.456 -13.927 -44.755  1.00  0.00           H  
ATOM   4903 2HB  ALA B  25      88.487 -14.893 -43.617  1.00  0.00           H  
ATOM   4904 3HB  ALA B  25      87.986 -13.237 -44.028  1.00  0.00           H  
ATOM   4905  N   ALA B  26      89.396 -10.958 -42.965  1.00  0.00           N  
ATOM   4906  CA  ALA B  26      89.836  -9.586 -43.198  1.00  0.00           C  
ATOM   4907  C   ALA B  26      90.940  -9.191 -42.226  1.00  0.00           C  
ATOM   4908  O   ALA B  26      91.933  -8.577 -42.616  1.00  0.00           O  
ATOM   4909  CB  ALA B  26      88.661  -8.627 -43.083  1.00  0.00           C  
ATOM   4910  H   ALA B  26      88.427 -11.132 -42.737  1.00  0.00           H  
ATOM   4911  HA  ALA B  26      90.242  -9.527 -44.208  1.00  0.00           H  
ATOM   4912 1HB  ALA B  26      89.006  -7.607 -43.258  1.00  0.00           H  
ATOM   4913 2HB  ALA B  26      87.905  -8.886 -43.823  1.00  0.00           H  
ATOM   4914 3HB  ALA B  26      88.230  -8.697 -42.085  1.00  0.00           H  
ATOM   4915  N   ALA B  27      90.761  -9.546 -40.957  1.00  0.00           N  
ATOM   4916  CA  ALA B  27      91.759  -9.260 -39.934  1.00  0.00           C  
ATOM   4917  C   ALA B  27      93.108  -9.869 -40.292  1.00  0.00           C  
ATOM   4918  O   ALA B  27      94.149  -9.231 -40.137  1.00  0.00           O  
ATOM   4919  CB  ALA B  27      91.291  -9.772 -38.580  1.00  0.00           C  
ATOM   4920  H   ALA B  27      89.912 -10.026 -40.695  1.00  0.00           H  
ATOM   4921  HA  ALA B  27      91.886  -8.179 -39.877  1.00  0.00           H  
ATOM   4922 1HB  ALA B  27      92.046  -9.551 -37.826  1.00  0.00           H  
ATOM   4923 2HB  ALA B  27      90.354  -9.285 -38.309  1.00  0.00           H  
ATOM   4924 3HB  ALA B  27      91.136 -10.849 -38.632  1.00  0.00           H  
ATOM   4925  N   ALA B  28      93.082 -11.108 -40.773  1.00  0.00           N  
ATOM   4926  CA  ALA B  28      94.294 -11.778 -41.229  1.00  0.00           C  
ATOM   4927  C   ALA B  28      94.936 -11.028 -42.390  1.00  0.00           C  
ATOM   4928  O   ALA B  28      96.131 -10.732 -42.366  1.00  0.00           O  
ATOM   4929  CB  ALA B  28      93.986 -13.212 -41.630  1.00  0.00           C  
ATOM   4930  H   ALA B  28      92.200 -11.599 -40.824  1.00  0.00           H  
ATOM   4931  HA  ALA B  28      95.006 -11.786 -40.403  1.00  0.00           H  
ATOM   4932 1HB  ALA B  28      94.901 -13.700 -41.968  1.00  0.00           H  
ATOM   4933 2HB  ALA B  28      93.582 -13.752 -40.774  1.00  0.00           H  
ATOM   4934 3HB  ALA B  28      93.256 -13.215 -42.437  1.00  0.00           H  
ATOM   4935  N   GLU B  29      94.135 -10.724 -43.405  1.00  0.00           N  
ATOM   4936  CA  GLU B  29      94.648 -10.127 -44.633  1.00  0.00           C  
ATOM   4937  C   GLU B  29      95.095  -8.688 -44.400  1.00  0.00           C  
ATOM   4938  O   GLU B  29      96.056  -8.221 -45.010  1.00  0.00           O
[truncated: 8,472,604 more chars]
