# Supplementary material for: Blueprinting extendable nanomaterials with standardized protein blocks
Source: Nature. 2024 Mar 13;627(8005):898–904. doi: 10.1038/s41586-024-07188-4 (PMC10972742; doi:10.1038/s41586-024-07188-4)
Supplement: Supplementary file 4 — Design models with ideal backbones as well as experimentally determined structures for comparison. For reference to design names, see Supplementary Fig. 1. [file 41586_2024_7188_MOESM4_ESM.zip › cage_O43_129_design_Bcomp.pdb]

ATOM      1  N   ASP A   1      31.848  45.032  56.967  1.00  0.00           N  
ATOM      2  CA  ASP A   1      32.578  45.821  57.950  1.00  0.00           C  
ATOM      3  C   ASP A   1      33.842  46.440  57.365  1.00  0.00           C  
ATOM      4  O   ASP A   1      34.519  47.233  58.021  1.00  0.00           O  
ATOM      5  CB  ASP A   1      32.947  44.956  59.158  1.00  0.00           C  
ATOM      6  CG  ASP A   1      31.729  44.475  59.936  1.00  0.00           C  
ATOM      7  OD1 ASP A   1      30.678  45.045  59.768  1.00  0.00           O  
ATOM      8  OD2 ASP A   1      31.862  43.542  60.692  1.00  0.00           O1-
ATOM      9 1H   ASP A   1      31.029  44.645  57.392  1.00  0.00           H  
ATOM     10 2H   ASP A   1      31.581  45.616  56.201  1.00  0.00           H  
ATOM     11 3H   ASP A   1      32.431  44.291  56.634  1.00  0.00           H  
ATOM     12  HA  ASP A   1      31.936  46.635  58.288  1.00  0.00           H  
ATOM     13 1HB  ASP A   1      33.512  44.086  58.824  1.00  0.00           H  
ATOM     14 2HB  ASP A   1      33.590  45.525  59.832  1.00  0.00           H  
ATOM     15  N   ASP A   2      34.171  46.087  56.125  1.00  0.00           N  
ATOM     16  CA  ASP A   2      35.426  46.541  55.525  1.00  0.00           C  
ATOM     17  C   ASP A   2      35.466  48.064  55.392  1.00  0.00           C  
ATOM     18  O   ASP A   2      36.516  48.684  55.561  1.00  0.00           O  
ATOM     19  CB  ASP A   2      35.624  45.901  54.149  1.00  0.00           C  
ATOM     20  CG  ASP A   2      36.005  44.429  54.230  1.00  0.00           C  
ATOM     21  OD1 ASP A   2      37.128  44.146  54.576  1.00  0.00           O  
ATOM     22  OD2 ASP A   2      35.171  43.604  53.944  1.00  0.00           O1-
ATOM     23  H   ASP A   2      33.554  45.498  55.584  1.00  0.00           H  
ATOM     24  HA  ASP A   2      36.249  46.238  56.172  1.00  0.00           H  
ATOM     25 1HB  ASP A   2      34.703  45.991  53.570  1.00  0.00           H  
ATOM     26 2HB  ASP A   2      36.405  46.436  53.608  1.00  0.00           H  
ATOM     27  N   LEU A   3      34.318  48.661  55.092  1.00  0.00           N  
ATOM     28  CA  LEU A   3      34.239  50.107  54.948  1.00  0.00           C  
ATOM     29  C   LEU A   3      34.354  50.804  56.302  1.00  0.00           C  
ATOM     30  O   LEU A   3      34.898  51.904  56.400  1.00  0.00           O  
ATOM     31  CB  LEU A   3      32.918  50.500  54.272  1.00  0.00           C  
ATOM     32  CG  LEU A   3      32.760  50.053  52.813  1.00  0.00           C  
ATOM     33  CD1 LEU A   3      31.339  50.340  52.346  1.00  0.00           C  
ATOM     34  CD2 LEU A   3      33.779  50.776  51.946  1.00  0.00           C  
ATOM     35  H   LEU A   3      33.484  48.107  54.959  1.00  0.00           H  
ATOM     36  HA  LEU A   3      35.066  50.438  54.320  1.00  0.00           H  
ATOM     37 1HB  LEU A   3      32.096  50.071  54.842  1.00  0.00           H  
ATOM     38 2HB  LEU A   3      32.824  51.586  54.298  1.00  0.00           H  
ATOM     39  HG  LEU A   3      32.922  48.977  52.744  1.00  0.00           H  
ATOM     40 1HD1 LEU A   3      31.226  50.022  51.309  1.00  0.00           H  
ATOM     41 2HD1 LEU A   3      30.633  49.795  52.970  1.00  0.00           H  
ATOM     42 3HD1 LEU A   3      31.142  51.409  52.420  1.00  0.00           H  
ATOM     43 1HD2 LEU A   3      33.666  50.457  50.910  1.00  0.00           H  
ATOM     44 2HD2 LEU A   3      33.616  51.852  52.014  1.00  0.00           H  
ATOM     45 3HD2 LEU A   3      34.784  50.537  52.292  1.00  0.00           H  
ATOM     46  N   LEU A   4      33.840  50.168  57.361  1.00  0.00           N  
ATOM     47  CA  LEU A   4      33.931  50.760  58.692  1.00  0.00           C  
ATOM     48  C   LEU A   4      35.383  50.793  59.118  1.00  0.00           C  
ATOM     49  O   LEU A   4      35.838  51.758  59.734  1.00  0.00           O  
ATOM     50  CB  LEU A   4      33.101  49.962  59.705  1.00  0.00           C  
ATOM     51  CG  LEU A   4      31.582  49.998  59.498  1.00  0.00           C  
ATOM     52  CD1 LEU A   4      30.917  49.002  60.438  1.00  0.00           C  
ATOM     53  CD2 LEU A   4      31.069  51.409  59.741  1.00  0.00           C  
ATOM     54  H   LEU A   4      33.386  49.274  57.249  1.00  0.00           H  
ATOM     55  HA  LEU A   4      33.542  51.778  58.645  1.00  0.00           H  
ATOM     56 1HB  LEU A   4      33.416  48.921  59.668  1.00  0.00           H  
ATOM     57 2HB  LEU A   4      33.309  50.347  60.704  1.00  0.00           H  
ATOM     58  HG  LEU A   4      31.348  49.698  58.475  1.00  0.00           H  
ATOM     59 1HD1 LEU A   4      29.837  49.028  60.291  1.00  0.00           H  
ATOM     60 2HD1 LEU A   4      31.288  47.999  60.229  1.00  0.00           H  
ATOM     61 3HD1 LEU A   4      31.148  49.267  61.470  1.00  0.00           H  
ATOM     62 1HD2 LEU A   4      29.989  51.434  59.592  1.00  0.00           H  
ATOM     63 2HD2 LEU A   4      31.301  51.709  60.764  1.00  0.00           H  
ATOM     64 3HD2 LEU A   4      31.548  52.097  59.043  1.00  0.00           H  
ATOM     65  N   LEU A   5      36.103  49.732  58.782  1.00  0.00           N  
ATOM     66  CA  LEU A   5      37.506  49.617  59.130  1.00  0.00           C  
ATOM     67  C   LEU A   5      38.324  50.691  58.432  1.00  0.00           C  
ATOM     68  O   LEU A   5      39.246  51.258  59.015  1.00  0.00           O  
ATOM     69  CB  LEU A   5      38.035  48.226  58.750  1.00  0.00           C  
ATOM     70  CG  LEU A   5      37.484  47.057  59.575  1.00  0.00           C  
ATOM     71  CD1 LEU A   5      37.714  45.752  58.822  1.00  0.00           C  
ATOM     72  CD2 LEU A   5      38.164  47.030  60.934  1.00  0.00           C  
ATOM     73  H   LEU A   5      35.660  48.983  58.269  1.00  0.00           H  
ATOM     74  HA  LEU A   5      37.606  49.746  60.207  1.00  0.00           H  
ATOM     75 1HB  LEU A   5      37.794  48.038  57.704  1.00  0.00           H  
ATOM     76 2HB  LEU A   5      39.119  48.227  58.857  1.00  0.00           H  
ATOM     77  HG  LEU A   5      36.408  47.179  59.708  1.00  0.00           H  
ATOM     78 1HD1 LEU A   5      37.324  44.921  59.408  1.00  0.00           H  
ATOM     79 2HD1 LEU A   5      37.201  45.791  57.861  1.00  0.00           H  
ATOM     80 3HD1 LEU A   5      38.782  45.610  58.659  1.00  0.00           H  
ATOM     81 1HD2 LEU A   5      37.773  46.199  61.522  1.00  0.00           H  
ATOM     82 2HD2 LEU A   5      39.239  46.906  60.803  1.00  0.00           H  
ATOM     83 3HD2 LEU A   5      37.968  47.967  61.458  1.00  0.00           H  
ATOM     84  N   LYS A   6      37.992  50.977  57.178  1.00  0.00           N  
ATOM     85  CA  LYS A   6      38.675  52.052  56.470  1.00  0.00           C  
ATOM     86  C   LYS A   6      38.412  53.397  57.146  1.00  0.00           C  
ATOM     87  O   LYS A   6      39.321  54.213  57.301  1.00  0.00           O  
ATOM     88  CB  LYS A   6      38.232  52.097  55.007  1.00  0.00           C  
ATOM     89  CG  LYS A   6      38.934  53.159  54.171  1.00  0.00           C  
ATOM     90  CD  LYS A   6      38.504  53.088  52.714  1.00  0.00           C  
ATOM     91  CE  LYS A   6      39.185  54.163  51.881  1.00  0.00           C  
ATOM     92  NZ  LYS A   6      38.774  54.105  50.452  1.00  0.00           N1+
ATOM     93  H   LYS A   6      37.268  50.459  56.702  1.00  0.00           H  
ATOM     94  HA  LYS A   6      39.748  51.862  56.506  1.00  0.00           H  
ATOM     95 1HB  LYS A   6      38.418  51.128  54.542  1.00  0.00           H  
ATOM     96 2HB  LYS A   6      37.160  52.285  54.957  1.00  0.00           H  
ATOM     97 1HG  LYS A   6      38.694  54.148  54.563  1.00  0.00           H  
ATOM     98 2HG  LYS A   6      40.012  53.016  54.230  1.00  0.00           H  
ATOM     99 1HD  LYS A   6      38.759  52.108  52.305  1.00  0.00           H  
ATOM    100 2HD  LYS A   6      37.424  53.219  52.645  1.00  0.00           H  
ATOM    101 1HE  LYS A   6      38.933  55.145  52.279  1.00  0.00           H  
ATOM    102 2HE  LYS A   6      40.266  54.038  51.939  1.00  0.00           H  
ATOM    103 1HZ  LYS A   6      39.247  54.834  49.935  1.00  0.00           H  
ATOM    104 2HZ  LYS A   6      39.021  53.205  50.067  1.00  0.00           H  
ATOM    105 3HZ  LYS A   6      37.776  54.239  50.383  1.00  0.00           H  
ATOM    106  N   LEU A   7      37.164  53.640  57.554  1.00  0.00           N  
ATOM    107  CA  LEU A   7      36.828  54.914  58.190  1.00  0.00           C  
ATOM    108  C   LEU A   7      37.580  55.070  59.504  1.00  0.00           C  
ATOM    109  O   LEU A   7      38.014  56.168  59.856  1.00  0.00           O  
ATOM    110  CB  LEU A   7      35.317  55.006  58.440  1.00  0.00           C  
ATOM    111  CG  LEU A   7      34.440  55.110  57.187  1.00  0.00           C  
ATOM    112  CD1 LEU A   7      32.976  54.952  57.576  1.00  0.00           C  
ATOM    113  CD2 LEU A   7      34.683  56.448  56.506  1.00  0.00           C  
ATOM    114  H   LEU A   7      36.441  52.947  57.428  1.00  0.00           H  
ATOM    115  HA  LEU A   7      37.121  55.723  57.519  1.00  0.00           H  
ATOM    116 1HB  LEU A   7      35.003  54.122  58.993  1.00  0.00           H  
ATOM    117 2HB  LEU A   7      35.119  55.883  59.056  1.00  0.00           H  
ATOM    118  HG  LEU A   7      34.690  54.302  56.500  1.00  0.00           H  
ATOM    119 1HD1 LEU A   7      32.352  55.026  56.686  1.00  0.00           H  
ATOM    120 2HD1 LEU A   7      32.827  53.979  58.044  1.00  0.00           H  
ATOM    121 3HD1 LEU A   7      32.701  55.739  58.279  1.00  0.00           H  
ATOM    122 1HD2 LEU A   7      34.058  56.521  55.614  1.00  0.00           H  
ATOM    123 2HD2 LEU A   7      34.430  57.257  57.191  1.00  0.00           H  
ATOM    124 3HD2 LEU A   7      35.732  56.527  56.222  1.00  0.00           H  
ATOM    125  N   LEU A   8      37.734  53.967  60.229  1.00  0.00           N  
ATOM    126  CA  LEU A   8      38.469  53.978  61.483  1.00  0.00           C  
ATOM    127  C   LEU A   8      39.937  54.351  61.273  1.00  0.00           C  
ATOM    128  O   LEU A   8      40.521  55.089  62.068  1.00  0.00           O  
ATOM    129  CB  LEU A   8      38.375  52.603  62.156  1.00  0.00           C  
ATOM    130  CG  LEU A   8      37.000  52.235  62.728  1.00  0.00           C  
ATOM    131  CD1 LEU A   8      37.012  50.782  63.187  1.00  0.00           C  
ATOM    132  CD2 LEU A   8      36.661  53.168  63.880  1.00  0.00           C  
ATOM    133  H   LEU A   8      37.330  53.101  59.901  1.00  0.00           H  
ATOM    134  HA  LEU A   8      38.019  54.721  62.142  1.00  0.00           H  
ATOM    135 1HB  LEU A   8      38.645  51.840  61.428  1.00  0.00           H  
ATOM    136 2HB  LEU A   8      39.094  52.565  62.974  1.00  0.00           H  
ATOM    137  HG  LEU A   8      36.243  52.331  61.949  1.00  0.00           H  
ATOM    138 1HD1 LEU A   8      36.034  50.520  63.593  1.00  0.00           H  
ATOM    139 2HD1 LEU A   8      37.236  50.134  62.340  1.00  0.00           H  
ATOM    140 3HD1 LEU A   8      37.771  50.650  63.957  1.00  0.00           H  
ATOM    141 1HD2 LEU A   8      35.684  52.907  64.286  1.00  0.00           H  
ATOM    142 2HD2 LEU A   8      37.416  53.072  64.660  1.00  0.00           H  
ATOM    143 3HD2 LEU A   8      36.643  54.198  63.521  1.00  0.00           H  
ATOM    144  N   GLU A   9      40.552  53.849  60.198  1.00  0.00           N  
ATOM    145  CA  GLU A   9      41.938  54.216  59.914  1.00  0.00           C  
ATOM    146  C   GLU A   9      42.057  55.705  59.616  1.00  0.00           C  
ATOM    147  O   GLU A   9      43.019  56.355  60.027  1.00  0.00           O  
ATOM    148  CB  GLU A   9      42.478  53.407  58.732  1.00  0.00           C  
ATOM    149  CG  GLU A   9      42.695  51.929  59.031  1.00  0.00           C  
ATOM    150  CD  GLU A   9      43.159  51.154  57.830  1.00  0.00           C  
ATOM    151  OE1 GLU A   9      43.195  51.714  56.761  1.00  0.00           O  
ATOM    152  OE2 GLU A   9      43.478  49.997  57.983  1.00  0.00           O1-
ATOM    153  H   GLU A   9      40.072  53.214  59.576  1.00  0.00           H  
ATOM    154  HA  GLU A   9      42.544  53.996  60.794  1.00  0.00           H  
ATOM    155 1HB  GLU A   9      41.785  53.481  57.895  1.00  0.00           H  
ATOM    156 2HB  GLU A   9      43.430  53.826  58.409  1.00  0.00           H  
ATOM    157 1HG  GLU A   9      43.440  51.834  59.821  1.00  0.00           H  
ATOM    158 2HG  GLU A   9      41.762  51.502  59.396  1.00  0.00           H  
ATOM    159  N   LEU A  10      41.075  56.248  58.898  1.00  0.00           N  
ATOM    160  CA  LEU A  10      41.080  57.668  58.560  1.00  0.00           C  
ATOM    161  C   LEU A  10      40.983  58.539  59.805  1.00  0.00           C  
ATOM    162  O   LEU A  10      41.613  59.594  59.886  1.00  0.00           O  
ATOM    163  CB  LEU A  10      39.915  57.990  57.617  1.00  0.00           C  
ATOM    164  CG  LEU A  10      40.015  57.392  56.208  1.00  0.00           C  
ATOM    165  CD1 LEU A  10      38.704  57.613  55.467  1.00  0.00           C  
ATOM    166  CD2 LEU A  10      41.178  58.034  55.466  1.00  0.00           C  
ATOM    167  H   LEU A  10      40.313  55.670  58.577  1.00  0.00           H  
ATOM    168  HA  LEU A  10      42.016  57.901  58.055  1.00  0.00           H  
ATOM    169 1HB  LEU A  10      38.992  57.625  58.066  1.00  0.00           H  
ATOM    170 2HB  LEU A  10      39.841  59.073  57.512  1.00  0.00           H  
ATOM    171  HG  LEU A  10      40.180  56.316  56.280  1.00  0.00           H  
ATOM    172 1HD1 LEU A  10      38.775  57.188  54.465  1.00  0.00           H  
ATOM    173 2HD1 LEU A  10      37.893  57.128  56.008  1.00  0.00           H  
ATOM    174 3HD1 LEU A  10      38.503  58.682  55.393  1.00  0.00           H  
ATOM    175 1HD2 LEU A  10      41.250  57.608  54.464  1.00  0.00           H  
ATOM    176 2HD2 LEU A  10      41.014  59.109  55.392  1.00  0.00           H  
ATOM    177 3HD2 LEU A  10      42.104  57.844  56.008  1.00  0.00           H  
ATOM    178  N   LEU A  11      40.194  58.103  60.785  1.00  0.00           N  
ATOM    179  CA  LEU A  11      40.055  58.853  62.028  1.00  0.00           C  
ATOM    180  C   LEU A  11      41.385  58.940  62.769  1.00  0.00           C  
ATOM    181  O   LEU A  11      41.717  59.976  63.346  1.00  0.00           O  
ATOM    182  CB  LEU A  11      39.002  58.193  62.930  1.00  0.00           C  
ATOM    183  CG  LEU A  11      37.547  58.343  62.472  1.00  0.00           C  
ATOM    184  CD1 LEU A  11      36.652  57.452  63.323  1.00  0.00           C  
ATOM    185  CD2 LEU A  11      37.128  59.801  62.580  1.00  0.00           C  
ATOM    186  H   LEU A  11      39.682  57.241  60.670  1.00  0.00           H  
ATOM    187  HA  LEU A  11      39.727  59.864  61.789  1.00  0.00           H  
ATOM    188 1HB  LEU A  11      39.222  57.129  62.997  1.00  0.00           H  
ATOM    189 2HB  LEU A  11      39.083  58.623  63.929  1.00  0.00           H  
ATOM    190  HG  LEU A  11      37.456  58.016  61.436  1.00  0.00           H  
ATOM    191 1HD1 LEU A  11      35.617  57.558  62.998  1.00  0.00           H  
ATOM    192 2HD1 LEU A  11      36.960  56.413  63.211  1.00  0.00           H  
ATOM    193 3HD1 LEU A  11      36.734  57.746  64.368  1.00  0.00           H  
ATOM    194 1HD2 LEU A  11      36.093  59.908  62.253  1.00  0.00           H  
ATOM    195 2HD2 LEU A  11      37.218  60.131  63.616  1.00  0.00           H  
ATOM    196 3HD2 LEU A  11      37.772  60.413  61.949  1.00  0.00           H  
ATOM    197  N   VAL A  12      42.148  57.851  62.754  1.00  0.00           N  
ATOM    198  CA  VAL A  12      43.455  57.843  63.397  1.00  0.00           C  
ATOM    199  C   VAL A  12      44.414  58.794  62.691  1.00  0.00           C  
ATOM    200  O   VAL A  12      45.162  59.529  63.338  1.00  0.00           O  
ATOM    201  CB  VAL A  12      44.045  56.421  63.392  1.00  0.00           C  
ATOM    202  CG1 VAL A  12      45.478  56.438  63.900  1.00  0.00           C  
ATOM    203  CG2 VAL A  12      43.183  55.499  64.240  1.00  0.00           C  
ATOM    204  H   VAL A  12      41.824  57.015  62.289  1.00  0.00           H  
ATOM    205  HA  VAL A  12      43.333  58.169  64.431  1.00  0.00           H  
ATOM    206  HB  VAL A  12      44.073  56.052  62.366  1.00  0.00           H  
ATOM    207 1HG1 VAL A  12      45.880  55.424  63.890  1.00  0.00           H  
ATOM    208 2HG1 VAL A  12      46.086  57.075  63.257  1.00  0.00           H  
ATOM    209 3HG1 VAL A  12      45.499  56.825  64.920  1.00  0.00           H  
ATOM    210 1HG2 VAL A  12      43.606  54.495  64.233  1.00  0.00           H  
ATOM    211 2HG2 VAL A  12      43.151  55.872  65.265  1.00  0.00           H  
ATOM    212 3HG2 VAL A  12      42.171  55.470  63.833  1.00  0.00           H  
ATOM    213  N   GLU A  13      44.397  58.784  61.360  1.00  0.00           N  
ATOM    214  CA  GLU A  13      45.272  59.652  60.586  1.00  0.00           C  
ATOM    215  C   GLU A  13      44.943  61.125  60.828  1.00  0.00           C  
ATOM    216  O   GLU A  13      45.839  61.967  60.904  1.00  0.00           O  
ATOM    217  CB  GLU A  13      45.156  59.330  59.093  1.00  0.00           C  
ATOM    218  CG  GLU A  13      46.007  60.212  58.191  1.00  0.00           C  
ATOM    219  CD  GLU A  13      47.481  60.022  58.409  1.00  0.00           C  
ATOM    220  OE1 GLU A  13      47.843  59.264  59.277  1.00  0.00           O  
ATOM    221  OE2 GLU A  13      48.249  60.635  57.705  1.00  0.00           O1-
ATOM    222  H   GLU A  13      43.764  58.163  60.876  1.00  0.00           H  
ATOM    223  HA  GLU A  13      46.301  59.477  60.902  1.00  0.00           H  
ATOM    224 1HB  GLU A  13      45.450  58.294  58.922  1.00  0.00           H  
ATOM    225 2HB  GLU A  13      44.117  59.431  58.779  1.00  0.00           H  
ATOM    226 1HG  GLU A  13      45.771  59.984  57.152  1.00  0.00           H  
ATOM    227 2HG  GLU A  13      45.748  61.255  58.373  1.00  0.00           H  
ATOM    228  N   GLN A  14      43.644  61.451  60.954  1.00  0.00           N  
ATOM    229  CA  GLN A  14      43.273  62.823  61.284  1.00  0.00           C  
ATOM    230  C   GLN A  14      43.757  63.197  62.666  1.00  0.00           C  
ATOM    231  O   GLN A  14      44.237  64.310  62.886  1.00  0.00           O  
ATOM    232  CB  GLN A  14      41.756  63.012  61.197  1.00  0.00           C  
ATOM    233  CG  GLN A  14      41.202  62.948  59.784  1.00  0.00           C  
ATOM    234  CD  GLN A  14      39.685  63.003  59.755  1.00  0.00           C  
ATOM    235  NE2 GLN A  14      39.116  62.940  58.557  1.00  0.00           N  
ATOM    236  OE1 GLN A  14      39.033  63.101  60.798  1.00  0.00           O  
ATOM    237  H   GLN A  14      42.916  60.763  60.824  1.00  0.00           H  
ATOM    238  HA  GLN A  14      43.750  63.492  60.568  1.00  0.00           H  
ATOM    239 1HB  GLN A  14      41.259  62.245  61.789  1.00  0.00           H  
ATOM    240 2HB  GLN A  14      41.485  63.980  61.620  1.00  0.00           H  
ATOM    241 1HG  GLN A  14      41.586  63.793  59.215  1.00  0.00           H  
ATOM    242 2HG  GLN A  14      41.519  62.012  59.323  1.00  0.00           H  
ATOM    243 1HE2 GLN A  14      38.119  62.972  58.475  1.00  0.00           H  
ATOM    244 2HE2 GLN A  14      39.681  62.860  57.737  1.00  0.00           H  
ATOM    245  N   ALA A  15      43.635  62.268  63.613  1.00  0.00           N  
ATOM    246  CA  ALA A  15      44.091  62.521  64.971  1.00  0.00           C  
ATOM    247  C   ALA A  15      45.582  62.820  64.971  1.00  0.00           C  
ATOM    248  O   ALA A  15      46.051  63.684  65.711  1.00  0.00           O  
ATOM    249  CB  ALA A  15      43.782  61.334  65.872  1.00  0.00           C  
ATOM    250  H   ALA A  15      43.222  61.374  63.392  1.00  0.00           H  
ATOM    251  HA  ALA A  15      43.564  63.397  65.348  1.00  0.00           H  
ATOM    252 1HB  ALA A  15      44.141  61.541  66.881  1.00  0.00           H  
ATOM    253 2HB  ALA A  15      42.706  61.167  65.897  1.00  0.00           H  
ATOM    254 3HB  ALA A  15      44.279  60.446  65.486  1.00  0.00           H  
ATOM    255  N   ARG A  16      46.332  62.105  64.138  1.00  0.00           N  
ATOM    256  CA  ARG A  16      47.774  62.297  64.052  1.00  0.00           C  
ATOM    257  C   ARG A  16      48.130  63.688  63.544  1.00  0.00           C  
ATOM    258  O   ARG A  16      48.970  64.374  64.124  1.00  0.00           O  
ATOM    259  CB  ARG A  16      48.397  61.256  63.134  1.00  0.00           C  
ATOM    260  CG  ARG A  16      49.917  61.224  63.142  1.00  0.00           C  
ATOM    261  CD  ARG A  16      50.450  60.220  62.185  1.00  0.00           C  
ATOM    262  NE  ARG A  16      50.173  60.585  60.805  1.00  0.00           N  
ATOM    263  CZ  ARG A  16      50.859  61.507  60.105  1.00  0.00           C  
ATOM    264  NH1 ARG A  16      51.860  62.148  60.668  1.00  0.00           N1+
ATOM    265  NH2 ARG A  16      50.528  61.767  58.852  1.00  0.00           N  
ATOM    266  H   ARG A  16      45.893  61.411  63.549  1.00  0.00           H  
ATOM    267  HA  ARG A  16      48.199  62.180  65.049  1.00  0.00           H  
ATOM    268 1HB  ARG A  16      48.045  60.265  63.418  1.00  0.00           H  
ATOM    269 2HB  ARG A  16      48.076  61.436  62.109  1.00  0.00           H  
ATOM    270 1HG  ARG A  16      50.303  62.204  62.860  1.00  0.00           H  
ATOM    271 2HG  ARG A  16      50.271  60.967  64.140  1.00  0.00           H  
ATOM    272 1HD  ARG A  16      51.529  60.140  62.306  1.00  0.00           H  
ATOM    273 2HD  ARG A  16      49.990  59.251  62.381  1.00  0.00           H  
ATOM    274  HE  ARG A  16      49.409  60.113  60.340  1.00  0.00           H  
ATOM    275 1HH1 ARG A  16      52.114  61.948  61.624  1.00  0.00           H  
ATOM    276 2HH1 ARG A  16      52.377  62.839  60.142  1.00  0.00           H  
ATOM    277 1HH2 ARG A  16      49.759  61.275  58.420  1.00  0.00           H  
ATOM    278 2HH2 ARG A  16      51.044  62.459  58.328  1.00  0.00           H  
ATOM    279  N   VAL A  17      47.487  64.107  62.456  1.00  0.00           N  
ATOM    280  CA  VAL A  17      47.789  65.404  61.865  1.00  0.00           C  
ATOM    281  C   VAL A  17      47.384  66.545  62.789  1.00  0.00           C  
ATOM    282  O   VAL A  17      48.130  67.509  62.964  1.00  0.00           O  
ATOM    283  CB  VAL A  17      47.061  65.557  60.516  1.00  0.00           C  
ATOM    284  CG1 VAL A  17      47.222  66.973  59.982  1.00  0.00           C  
ATOM    285  CG2 VAL A  17      47.597  64.541  59.519  1.00  0.00           C  
ATOM    286  H   VAL A  17      46.779  63.524  62.030  1.00  0.00           H  
ATOM    287  HA  VAL A  17      48.865  65.462  61.690  1.00  0.00           H  
ATOM    288  HB  VAL A  17      45.994  65.390  60.668  1.00  0.00           H  
ATOM    289 1HG1 VAL A  17      46.701  67.063  59.028  1.00  0.00           H  
ATOM    290 2HG1 VAL A  17      46.800  67.681  60.695  1.00  0.00           H  
ATOM    291 3HG1 VAL A  17      48.280  67.190  59.837  1.00  0.00           H  
ATOM    292 1HG2 VAL A  17      47.076  64.655  58.568  1.00  0.00           H  
ATOM    293 2HG2 VAL A  17      48.663  64.703  59.372  1.00  0.00           H  
ATOM    294 3HG2 VAL A  17      47.434  63.534  59.904  1.00  0.00           H  
ATOM    295  N   SER A  18      46.200  66.436  63.379  1.00  0.00           N  
ATOM    296  CA  SER A  18      45.748  67.441  64.326  1.00  0.00           C  
ATOM    297  C   SER A  18      46.620  67.429  65.580  1.00  0.00           C  
ATOM    298  O   SER A  18      46.872  68.473  66.183  1.00  0.00           O  
ATOM    299  CB  SER A  18      44.298  67.199  64.694  1.00  0.00           C  
ATOM    300  OG  SER A  18      43.449  67.504  63.621  1.00  0.00           O  
ATOM    301  H   SER A  18      45.601  65.649  63.176  1.00  0.00           H  
ATOM    302  HA  SER A  18      45.833  68.422  63.853  1.00  0.00           H  
ATOM    303 1HB  SER A  18      44.165  66.157  64.982  1.00  0.00           H  
ATOM    304 2HB  SER A  18      44.034  67.812  65.555  1.00  0.00           H  
ATOM    305  HG  SER A  18      42.557  67.324  63.929  1.00  0.00           H  
ATOM    306  N   ALA A  19      47.087  66.246  65.986  1.00  0.00           N  
ATOM    307  CA  ALA A  19      47.980  66.143  67.129  1.00  0.00           C  
ATOM    308  C   ALA A  19      49.294  66.873  66.864  1.00  0.00           C  
ATOM    309  O   ALA A  19      49.872  67.479  67.766  1.00  0.00           O  
ATOM    310  CB  ALA A  19      48.242  64.683  67.469  1.00  0.00           C  
ATOM    311  H   ALA A  19      46.818  65.406  65.493  1.00  0.00           H  
ATOM    312  HA  ALA A  19      47.497  66.623  67.982  1.00  0.00           H  
ATOM    313 1HB  ALA A  19      48.912  64.624  68.327  1.00  0.00           H  
ATOM    314 2HB  ALA A  19      47.300  64.192  67.709  1.00  0.00           H  
ATOM    315 3HB  ALA A  19      48.702  64.189  66.615  1.00  0.00           H  
ATOM    316  N   GLU A  20      49.784  66.825  65.621  1.00  0.00           N  
ATOM    317  CA  GLU A  20      51.039  67.502  65.306  1.00  0.00           C  
ATOM    318  C   GLU A  20      50.876  69.004  65.477  1.00  0.00           C  
ATOM    319  O   GLU A  20      51.747  69.674  66.032  1.00  0.00           O  
ATOM    320  CB  GLU A  20      51.487  67.183  63.878  1.00  0.00           C  
ATOM    321  CG  GLU A  20      52.026  65.772  63.688  1.00  0.00           C  
ATOM    322  CD  GLU A  20      52.368  65.463  62.258  1.00  0.00           C  
ATOM    323  OE1 GLU A  20      52.079  66.272  61.409  1.00  0.00           O  
ATOM    324  OE2 GLU A  20      52.918  64.415  62.012  1.00  0.00           O1-
ATOM    325  H   GLU A  20      49.299  66.324  64.891  1.00  0.00           H  
ATOM    326  HA  GLU A  20      51.806  67.153  65.998  1.00  0.00           H  
ATOM    327 1HB  GLU A  20      50.647  67.315  63.195  1.00  0.00           H  
ATOM    328 2HB  GLU A  20      52.267  67.882  63.576  1.00  0.00           H  
ATOM    329 1HG  GLU A  20      52.922  65.653  64.297  1.00  0.00           H  
ATOM    330 2HG  GLU A  20      51.282  65.060  64.042  1.00  0.00           H  
ATOM    331  N   PHE A  21      49.752  69.524  64.995  1.00  0.00           N  
ATOM    332  CA  PHE A  21      49.430  70.929  65.169  1.00  0.00           C  
ATOM    333  C   PHE A  21      49.353  71.297  66.633  1.00  0.00           C  
ATOM    334  O   PHE A  21      50.012  72.234  67.081  1.00  0.00           O  
ATOM    335  CB  PHE A  21      48.104  71.263  64.485  1.00  0.00           C  
ATOM    336  CG  PHE A  21      47.646  72.676  64.706  1.00  0.00           C  
ATOM    337  CD1 PHE A  21      47.927  73.664  63.774  1.00  0.00           C  
ATOM    338  CD2 PHE A  21      46.936  73.022  65.845  1.00  0.00           C  
ATOM    339  CE1 PHE A  21      47.508  74.967  63.976  1.00  0.00           C  
ATOM    340  CE2 PHE A  21      46.514  74.321  66.050  1.00  0.00           C  
ATOM    341  CZ  PHE A  21      46.801  75.295  65.113  1.00  0.00           C  
ATOM    342  H   PHE A  21      49.106  68.929  64.497  1.00  0.00           H  
ATOM    343  HA  PHE A  21      50.220  71.524  64.707  1.00  0.00           H  
ATOM    344 1HB  PHE A  21      48.195  71.099  63.412  1.00  0.00           H  
ATOM    345 2HB  PHE A  21      47.325  70.593  64.853  1.00  0.00           H  
ATOM    346  HD1 PHE A  21      48.486  73.404  62.875  1.00  0.00           H  
ATOM    347  HD2 PHE A  21      46.709  72.253  66.586  1.00  0.00           H  
ATOM    348  HE1 PHE A  21      47.737  75.733  63.236  1.00  0.00           H  
ATOM    349  HE2 PHE A  21      45.955  74.580  66.949  1.00  0.00           H  
ATOM    350  HZ  PHE A  21      46.471  76.320  65.274  1.00  0.00           H  
ATOM    351  N   ALA A  22      48.543  70.550  67.371  1.00  0.00           N  
ATOM    352  CA  ALA A  22      48.248  70.877  68.751  1.00  0.00           C  
ATOM    353  C   ALA A  22      49.492  70.822  69.619  1.00  0.00           C  
ATOM    354  O   ALA A  22      49.686  71.663  70.498  1.00  0.00           O  
ATOM    355  CB  ALA A  22      47.182  69.937  69.296  1.00  0.00           C  
ATOM    356  H   ALA A  22      48.119  69.731  66.958  1.00  0.00           H  
ATOM    357  HA  ALA A  22      47.869  71.898  68.783  1.00  0.00           H  
ATOM    358 1HB  ALA A  22      46.964  70.198  70.331  1.00  0.00           H  
ATOM    359 2HB  ALA A  22      46.275  70.032  68.699  1.00  0.00           H  
ATOM    360 3HB  ALA A  22      47.542  68.911  69.247  1.00  0.00           H  
ATOM    361  N   ARG A  23      50.344  69.828  69.379  1.00  0.00           N  
ATOM    362  CA  ARG A  23      51.546  69.654  70.183  1.00  0.00           C  
ATOM    363  C   ARG A  23      52.548  70.783  69.957  1.00  0.00           C  
ATOM    364  O   ARG A  23      53.276  71.171  70.871  1.00  0.00           O  
ATOM    365  CB  ARG A  23      52.208  68.322  69.862  1.00  0.00           C  
ATOM    366  CG  ARG A  23      51.495  67.101  70.423  1.00  0.00           C  
ATOM    367  CD  ARG A  23      52.136  65.838  69.977  1.00  0.00           C  
ATOM    368  NE  ARG A  23      51.854  65.549  68.580  1.00  0.00           N  
ATOM    369  CZ  ARG A  23      52.430  64.559  67.872  1.00  0.00           C  
ATOM    370  NH1 ARG A  23      53.315  63.772  68.443  1.00  0.00           N1+
ATOM    371  NH2 ARG A  23      52.105  64.378  66.605  1.00  0.00           N  
ATOM    372  H   ARG A  23      50.158  69.183  68.626  1.00  0.00           H  
ATOM    373  HA  ARG A  23      51.260  69.656  71.236  1.00  0.00           H  
ATOM    374 1HB  ARG A  23      52.272  68.198  68.783  1.00  0.00           H  
ATOM    375 2HB  ARG A  23      53.225  68.318  70.253  1.00  0.00           H  
ATOM    376 1HG  ARG A  23      51.521  67.134  71.511  1.00  0.00           H  
ATOM    377 2HG  ARG A  23      50.458  67.097  70.084  1.00  0.00           H  
ATOM    378 1HD  ARG A  23      53.217  65.917  70.098  1.00  0.00           H  
ATOM    379 2HD  ARG A  23      51.765  65.010  70.578  1.00  0.00           H  
ATOM    380  HE  ARG A  23      51.178  66.134  68.108  1.00  0.00           H  
ATOM    381 1HH1 ARG A  23      53.563  63.910  69.412  1.00  0.00           H  
ATOM    382 2HH1 ARG A  23      53.747  63.030  67.912  1.00  0.00           H  
ATOM    383 1HH2 ARG A  23      51.424  64.983  66.165  1.00  0.00           H  
ATOM    384 2HH2 ARG A  23      52.536  63.636  66.074  1.00  0.00           H  
ATOM    385  N   ARG A  24      52.590  71.318  68.738  1.00  0.00           N  
ATOM    386  CA  ARG A  24      53.501  72.411  68.428  1.00  0.00           C  
ATOM    387  C   ARG A  24      52.944  73.769  68.859  1.00  0.00           C  
ATOM    388  O   ARG A  24      53.699  74.682  69.192  1.00  0.00           O  
ATOM    389  CB  ARG A  24      53.795  72.441  66.935  1.00  0.00           C  
ATOM    390  CG  ARG A  24      54.628  71.276  66.423  1.00  0.00           C  
ATOM    391  CD  ARG A  24      54.798  71.328  64.949  1.00  0.00           C  
ATOM    392  NE  ARG A  24      53.551  71.053  64.250  1.00  0.00           N  
ATOM    393  CZ  ARG A  24      53.367  71.210  62.925  1.00  0.00           C  
ATOM    394  NH1 ARG A  24      54.353  71.638  62.170  1.00  0.00           N1+
ATOM    395  NH2 ARG A  24      52.193  70.932  62.384  1.00  0.00           N  
ATOM    396  H   ARG A  24      51.983  70.963  68.014  1.00  0.00           H  
ATOM    397  HA  ARG A  24      54.436  72.244  68.962  1.00  0.00           H  
ATOM    398 1HB  ARG A  24      52.858  72.444  66.380  1.00  0.00           H  
ATOM    399 2HB  ARG A  24      54.326  73.361  66.687  1.00  0.00           H  
ATOM    400 1HG  ARG A  24      55.617  71.308  66.882  1.00  0.00           H  
ATOM    401 2HG  ARG A  24      54.137  70.337  66.680  1.00  0.00           H  
ATOM    402 1HD  ARG A  24      55.140  72.320  64.657  1.00  0.00           H  
ATOM    403 2HD  ARG A  24      55.531  70.584  64.640  1.00  0.00           H  
ATOM    404  HE  ARG A  24      52.769  70.722  64.798  1.00  0.00           H  
ATOM    405 1HH1 ARG A  24      55.251  71.850  62.583  1.00  0.00           H  
ATOM    406 2HH1 ARG A  24      54.215  71.754  61.177  1.00  0.00           H  
ATOM    407 1HH2 ARG A  24      51.434  70.602  62.965  1.00  0.00           H  
ATOM    408 2HH2 ARG A  24      52.055  71.049  61.392  1.00  0.00           H  
ATOM    409  N   GLN A  25      51.617  73.905  68.853  1.00  0.00           N  
ATOM    410  CA  GLN A  25      50.980  75.166  69.230  1.00  0.00           C  
ATOM    411  C   GLN A  25      50.584  75.241  70.709  1.00  0.00           C  
ATOM    412  O   GLN A  25      50.352  76.325  71.244  1.00  0.00           O  
ATOM    413  CB  GLN A  25      49.740  75.397  68.361  1.00  0.00           C  
ATOM    414  CG  GLN A  25      50.039  75.540  66.878  1.00  0.00           C  
ATOM    415  CD  GLN A  25      50.941  76.723  66.581  1.00  0.00           C  
ATOM    416  NE2 GLN A  25      52.037  76.467  65.875  1.00  0.00           N  
ATOM    417  OE1 GLN A  25      50.658  77.855  66.982  1.00  0.00           O  
ATOM    418  H   GLN A  25      51.039  73.123  68.581  1.00  0.00           H  
ATOM    419  HA  GLN A  25      51.686  75.977  69.054  1.00  0.00           H  
ATOM    420 1HB  GLN A  25      49.047  74.564  68.486  1.00  0.00           H  
ATOM    421 2HB  GLN A  25      49.228  76.301  68.689  1.00  0.00           H  
ATOM    422 1HG  GLN A  25      50.535  74.635  66.529  1.00  0.00           H  
ATOM    423 2HG  GLN A  25      49.101  75.683  66.341  1.00  0.00           H  
ATOM    424 1HE2 GLN A  25      52.670  77.207  65.648  1.00  0.00           H  
ATOM    425 2HE2 GLN A  25      52.229  75.534  65.569  1.00  0.00           H  
ATOM    426  N   GLY A  26      50.500  74.095  71.388  1.00  0.00           N  
ATOM    427  CA  GLY A  26      50.058  74.080  72.780  1.00  0.00           C  
ATOM    428  C   GLY A  26      48.538  74.126  72.883  1.00  0.00           C  
ATOM    429  O   GLY A  26      47.973  74.645  73.849  1.00  0.00           O  
ATOM    430  H   GLY A  26      50.711  73.215  70.934  1.00  0.00           H  
ATOM    431 1HA  GLY A  26      50.431  73.178  73.267  1.00  0.00           H  
ATOM    432 2HA  GLY A  26      50.490  74.930  73.309  1.00  0.00           H  
ATOM    433  N   ASP A  27      47.871  73.588  71.869  1.00  0.00           N  
ATOM    434  CA  ASP A  27      46.418  73.619  71.820  1.00  0.00           C  
ATOM    435  C   ASP A  27      45.843  72.465  72.626  1.00  0.00           C  
ATOM    436  O   ASP A  27      45.586  71.387  72.089  1.00  0.00           O  
ATOM    437  CB  ASP A  27      45.922  73.547  70.374  1.00  0.00           C  
ATOM    438  CG  ASP A  27      44.426  73.804  70.245  1.00  0.00           C  
ATOM    439  OD1 ASP A  27      43.716  73.540  71.187  1.00  0.00           O  
ATOM    440  OD2 ASP A  27      44.009  74.263  69.210  1.00  0.00           O1-
ATOM    441  H   ASP A  27      48.380  73.147  71.117  1.00  0.00           H  
ATOM    442  HA  ASP A  27      46.078  74.559  72.258  1.00  0.00           H  
ATOM    443 1HB  ASP A  27      46.456  74.282  69.768  1.00  0.00           H  
ATOM    444 2HB  ASP A  27      46.143  72.562  69.962  1.00  0.00           H  
ATOM    445  N   GLU A  28      45.648  72.709  73.919  1.00  0.00           N  
ATOM    446  CA  GLU A  28      45.208  71.666  74.838  1.00  0.00           C  
ATOM    447  C   GLU A  28      43.839  71.124  74.446  1.00  0.00           C  
ATOM    448  O   GLU A  28      43.570  69.930  74.587  1.00  0.00           O  
ATOM    449  CB  GLU A  28      45.165  72.202  76.271  1.00  0.00           C  
ATOM    450  CG  GLU A  28      46.531  72.485  76.877  1.00  0.00           C  
ATOM    451  CD  GLU A  28      46.448  73.072  78.260  1.00  0.00           C  
ATOM    452  OE1 GLU A  28      45.360  73.364  78.695  1.00  0.00           O  
ATOM    453  OE2 GLU A  28      47.472  73.226  78.880  1.00  0.00           O1-
ATOM    454  H   GLU A  28      45.807  73.641  74.275  1.00  0.00           H  
ATOM    455  HA  GLU A  28      45.922  70.843  74.793  1.00  0.00           H  
ATOM    456 1HB  GLU A  28      44.589  73.127  76.294  1.00  0.00           H  
ATOM    457 2HB  GLU A  28      44.656  71.481  76.913  1.00  0.00           H  
ATOM    458 1HG  GLU A  28      47.098  71.556  76.923  1.00  0.00           H  
ATOM    459 2HG  GLU A  28      47.069  73.176  76.228  1.00  0.00           H  
ATOM    460  N   LYS A  29      42.970  72.000  73.954  1.00  0.00           N  
ATOM    461  CA  LYS A  29      41.632  71.571  73.580  1.00  0.00           C  
ATOM    462  C   LYS A  29      41.702  70.584  72.424  1.00  0.00           C  
ATOM    463  O   LYS A  29      41.013  69.563  72.425  1.00  0.00           O  
ATOM    464  CB  LYS A  29      40.763  72.773  73.204  1.00  0.00           C  
ATOM    465  CG  LYS A  29      40.373  73.659  74.378  1.00  0.00           C  
ATOM    466  CD  LYS A  29      39.527  74.839  73.924  1.00  0.00           C  
ATOM    467  CE  LYS A  29      39.144  75.731  75.095  1.00  0.00           C  
ATOM    468  NZ  LYS A  29      38.350  76.912  74.660  1.00  0.00           N1+
ATOM    469  H   LYS A  29      43.228  72.970  73.833  1.00  0.00           H  
ATOM    470  HA  LYS A  29      41.179  71.068  74.433  1.00  0.00           H  
ATOM    471 1HB  LYS A  29      41.294  73.393  72.479  1.00  0.00           H  
ATOM    472 2HB  LYS A  29      39.846  72.425  72.727  1.00  0.00           H  
ATOM    473 1HG  LYS A  29      39.803  73.073  75.103  1.00  0.00           H  
ATOM    474 2HG  LYS A  29      41.271  74.033  74.867  1.00  0.00           H  
ATOM    475 1HD  LYS A  29      40.087  75.429  73.196  1.00  0.00           H  
ATOM    476 2HD  LYS A  29      38.618  74.473  73.446  1.00  0.00           H  
ATOM    477 1HE  LYS A  29      38.557  75.159  75.812  1.00  0.00           H  
ATOM    478 2HE  LYS A  29      40.047  76.082  75.596  1.00  0.00           H  
ATOM    479 1HZ  LYS A  29      38.118  77.477  75.463  1.00  0.00           H  
ATOM    480 2HZ  LYS A  29      38.893  77.461  74.008  1.00  0.00           H  
ATOM    481 3HZ  LYS A  29      37.501  76.600  74.211  1.00  0.00           H  
ATOM    482  N   MET A  30      42.535  70.884  71.429  1.00  0.00           N  
ATOM    483  CA  MET A  30      42.689  69.973  70.305  1.00  0.00           C  
ATOM    484  C   MET A  30      43.347  68.670  70.729  1.00  0.00           C  
ATOM    485  O   MET A  30      43.047  67.606  70.186  1.00  0.00           O  
ATOM    486  CB  MET A  30      43.497  70.640  69.193  1.00  0.00           C  
ATOM    487  CG  MET A  30      43.554  69.847  67.896  1.00  0.00           C  
ATOM    488  SD  MET A  30      44.467  70.705  66.598  1.00  0.00           S  
ATOM    489  CE  MET A  30      43.354  72.061  66.241  1.00  0.00           C  
ATOM    490  H   MET A  30      43.068  71.743  71.443  1.00  0.00           H  
ATOM    491  HA  MET A  30      41.698  69.728  69.921  1.00  0.00           H  
ATOM    492 1HB  MET A  30      43.070  71.616  68.971  1.00  0.00           H  
ATOM    493 2HB  MET A  30      44.520  70.799  69.534  1.00  0.00           H  
ATOM    494 1HG  MET A  30      44.034  68.887  68.076  1.00  0.00           H  
ATOM    495 2HG  MET A  30      42.542  69.662  67.537  1.00  0.00           H  
ATOM    496 1HE  MET A  30      43.780  72.685  65.454  1.00  0.00           H  
ATOM    497 2HE  MET A  30      42.393  71.665  65.909  1.00  0.00           H  
ATOM    498 3HE  MET A  30      43.209  72.660  67.140  1.00  0.00           H  
ATOM    499  N   LEU A  31      44.261  68.721  71.705  1.00  0.00           N  
ATOM    500  CA  LEU A  31      44.903  67.490  72.163  1.00  0.00           C  
ATOM    501  C   LEU A  31      43.872  66.539  72.745  1.00  0.00           C  
ATOM    502  O   LEU A  31      43.967  65.323  72.572  1.00  0.00           O  
ATOM    503  CB  LEU A  31      45.973  67.803  73.216  1.00  0.00           C  
ATOM    504  CG  LEU A  31      47.240  68.491  72.693  1.00  0.00           C  
ATOM    505  CD1 LEU A  31      48.132  68.873  73.865  1.00  0.00           C  
ATOM    506  CD2 LEU A  31      47.966  67.558  71.734  1.00  0.00           C  
ATOM    507  H   LEU A  31      44.516  69.599  72.133  1.00  0.00           H  
ATOM    508  HA  LEU A  31      45.379  67.010  71.309  1.00  0.00           H  
ATOM    509 1HB  LEU A  31      45.536  68.449  73.976  1.00  0.00           H  
ATOM    510 2HB  LEU A  31      46.275  66.871  73.693  1.00  0.00           H  
ATOM    511  HG  LEU A  31      46.966  69.408  72.168  1.00  0.00           H  
ATOM    512 1HD1 LEU A  31      49.034  69.362  73.492  1.00  0.00           H  
ATOM    513 2HD1 LEU A  31      47.596  69.556  74.523  1.00  0.00           H  
ATOM    514 3HD1 LEU A  31      48.410  67.977  74.418  1.00  0.00           H  
ATOM    515 1HD2 LEU A  31      48.866  68.048  71.361  1.00  0.00           H  
ATOM    516 2HD2 LEU A  31      48.240  66.642  72.257  1.00  0.00           H  
ATOM    517 3HD2 LEU A  31      47.310  67.315  70.897  1.00  0.00           H  
ATOM    518  N   GLU A  32      42.879  67.083  73.438  1.00  0.00           N  
ATOM    519  CA  GLU A  32      41.829  66.242  73.988  1.00  0.00           C  
ATOM    520  C   GLU A  32      40.965  65.669  72.868  1.00  0.00           C  
ATOM    521  O   GLU A  32      40.560  64.508  72.915  1.00  0.00           O  
ATOM    522  CB  GLU A  32      40.964  67.037  74.968  1.00  0.00           C  
ATOM    523  CG  GLU A  32      39.919  66.208  75.701  1.00  0.00           C  
ATOM    524  CD  GLU A  32      40.523  65.148  76.579  1.00  0.00           C  
ATOM    525  OE1 GLU A  32      41.675  65.272  76.920  1.00  0.00           O  
ATOM    526  OE2 GLU A  32      39.832  64.216  76.913  1.00  0.00           O1-
ATOM    527  H   GLU A  32      42.842  68.081  73.592  1.00  0.00           H  
ATOM    528  HA  GLU A  32      42.295  65.415  74.525  1.00  0.00           H  
ATOM    529 1HB  GLU A  32      41.601  67.508  75.718  1.00  0.00           H  
ATOM    530 2HB  GLU A  32      40.446  67.833  74.435  1.00  0.00           H  
ATOM    531 1HG  GLU A  32      39.310  66.870  76.315  1.00  0.00           H  
ATOM    532 2HG  GLU A  32      39.267  65.736  74.967  1.00  0.00           H  
ATOM    533  N   GLU A  33      40.675  66.483  71.852  1.00  0.00           N  
ATOM    534  CA  GLU A  33      39.862  66.023  70.728  1.00  0.00           C  
ATOM    535  C   GLU A  33      40.505  64.848  69.998  1.00  0.00           C  
ATOM    536  O   GLU A  33      39.828  63.888  69.629  1.00  0.00           O  
ATOM    537  CB  GLU A  33      39.623  67.170  69.745  1.00  0.00           C  
ATOM    538  CG  GLU A  33      38.689  68.255  70.259  1.00  0.00           C  
ATOM    539  CD  GLU A  33      38.545  69.406  69.304  1.00  0.00           C  
ATOM    540  OE1 GLU A  33      39.232  69.419  68.311  1.00  0.00           O  
ATOM    541  OE2 GLU A  33      37.747  70.276  69.566  1.00  0.00           O1-
ATOM    542  H   GLU A  33      41.020  67.431  71.852  1.00  0.00           H  
ATOM    543  HA  GLU A  33      38.899  65.686  71.114  1.00  0.00           H  
ATOM    544 1HB  GLU A  33      40.574  67.639  69.495  1.00  0.00           H  
ATOM    545 2HB  GLU A  33      39.201  66.776  68.820  1.00  0.00           H  
ATOM    546 1HG  GLU A  33      37.706  67.820  70.436  1.00  0.00           H  
ATOM    547 2HG  GLU A  33      39.068  68.626  71.212  1.00  0.00           H  
ATOM    548  N   VAL A  34      41.819  64.919  69.785  1.00  0.00           N  
ATOM    549  CA  VAL A  34      42.515  63.854  69.068  1.00  0.00           C  
ATOM    550  C   VAL A  34      42.715  62.624  69.942  1.00  0.00           C  
ATOM    551  O   VAL A  34      42.668  61.492  69.460  1.00  0.00           O  
ATOM    552  CB  VAL A  34      43.885  64.353  68.574  1.00  0.00           C  
ATOM    553  CG1 VAL A  34      43.710  65.460  67.546  1.00  0.00           C  
ATOM    554  CG2 VAL A  34      44.714  64.838  69.753  1.00  0.00           C  
ATOM    555  H   VAL A  34      42.346  65.713  70.119  1.00  0.00           H  
ATOM    556  HA  VAL A  34      41.913  63.568  68.204  1.00  0.00           H  
ATOM    557  HB  VAL A  34      44.403  63.532  68.078  1.00  0.00           H  
ATOM    558 1HG1 VAL A  34      44.689  65.800  67.207  1.00  0.00           H  
ATOM    559 2HG1 VAL A  34      43.145  65.080  66.695  1.00  0.00           H  
ATOM    560 3HG1 VAL A  34      43.173  66.294  67.997  1.00  0.00           H  
ATOM    561 1HG2 VAL A  34      45.683  65.189  69.397  1.00  0.00           H  
ATOM    562 2HG2 VAL A  34      44.195  65.656  70.253  1.00  0.00           H  
ATOM    563 3HG2 VAL A  34      44.863  64.018  70.456  1.00  0.00           H  
ATOM    564  N   ALA A  35      42.943  62.832  71.239  1.00  0.00           N  
ATOM    565  CA  ALA A  35      43.076  61.708  72.151  1.00  0.00           C  
ATOM    566  C   ALA A  35      41.767  60.934  72.214  1.00  0.00           C  
ATOM    567  O   ALA A  35      41.763  59.703  72.224  1.00  0.00           O  
ATOM    568  CB  ALA A  35      43.485  62.184  73.537  1.00  0.00           C  
ATOM    569  H   ALA A  35      43.024  63.771  71.601  1.00  0.00           H  
ATOM    570  HA  ALA A  35      43.849  61.045  71.763  1.00  0.00           H  
ATOM    571 1HB  ALA A  35      43.569  61.329  74.207  1.00  0.00           H  
ATOM    572 2HB  ALA A  35      44.446  62.694  73.478  1.00  0.00           H  
ATOM    573 3HB  ALA A  35      42.733  62.873  73.922  1.00  0.00           H  
ATOM    574  N   ARG A  36      40.650  61.660  72.253  1.00  0.00           N  
ATOM    575  CA  ARG A  36      39.341  61.029  72.321  1.00  0.00           C  
ATOM    576  C   ARG A  36      38.998  60.347  71.007  1.00  0.00           C  
ATOM    577  O   ARG A  36      38.388  59.277  70.993  1.00  0.00           O  
ATOM    578  CB  ARG A  36      38.267  62.056  72.653  1.00  0.00           C  
ATOM    579  CG  ARG A  36      38.300  62.576  74.082  1.00  0.00           C  
ATOM    580  CD  ARG A  36      37.224  63.571  74.328  1.00  0.00           C  
ATOM    581  NE  ARG A  36      37.266  64.089  75.686  1.00  0.00           N  
ATOM    582  CZ  ARG A  36      36.450  65.048  76.164  1.00  0.00           C  
ATOM    583  NH1 ARG A  36      35.539  65.585  75.384  1.00  0.00           N1+
ATOM    584  NH2 ARG A  36      36.568  65.453  77.417  1.00  0.00           N  
ATOM    585  H   ARG A  36      40.711  62.667  72.237  1.00  0.00           H  
ATOM    586  HA  ARG A  36      39.359  60.277  73.111  1.00  0.00           H  
ATOM    587 1HB  ARG A  36      38.366  62.913  71.988  1.00  0.00           H  
ATOM    588 2HB  ARG A  36      37.282  61.621  72.482  1.00  0.00           H  
ATOM    589 1HG  ARG A  36      38.164  61.745  74.774  1.00  0.00           H  
ATOM    590 2HG  ARG A  36      39.260  63.055  74.273  1.00  0.00           H  
ATOM    591 1HD  ARG A  36      37.338  64.408  73.641  1.00  0.00           H  
ATOM    592 2HD  ARG A  36      36.253  63.102  74.171  1.00  0.00           H  
ATOM    593  HE  ARG A  36      37.954  63.700  76.316  1.00  0.00           H  
ATOM    594 1HH1 ARG A  36      35.448  65.277  74.425  1.00  0.00           H  
ATOM    595 2HH1 ARG A  36      34.928  66.305  75.742  1.00  0.00           H  
ATOM    596 1HH2 ARG A  36      37.269  65.040  78.016  1.00  0.00           H  
ATOM    597 2HH2 ARG A  36      35.958  66.172  77.775  1.00  0.00           H  
ATOM    598  N   LYS A  37      39.387  60.959  69.894  1.00  0.00           N  
ATOM    599  CA  LYS A  37      39.102  60.386  68.591  1.00  0.00           C  
ATOM    600  C   LYS A  37      39.793  59.037  68.430  1.00  0.00           C  
ATOM    601  O   LYS A  37      39.176  58.058  68.011  1.00  0.00           O  
ATOM    602  CB  LYS A  37      39.537  61.343  67.478  1.00  0.00           C  
ATOM    603  CG  LYS A  37      39.146  60.895  66.076  1.00  0.00           C  
ATOM    604  CD  LYS A  37      39.518  61.945  65.039  1.00  0.00           C  
ATOM    605  CE  LYS A  37      38.602  63.156  65.121  1.00  0.00           C  
ATOM    606  NZ  LYS A  37      38.834  64.108  64.001  1.00  0.00           N1+
ATOM    607  H   LYS A  37      39.888  61.834  69.948  1.00  0.00           H  
ATOM    608  HA  LYS A  37      38.026  60.225  68.510  1.00  0.00           H  
ATOM    609 1HB  LYS A  37      39.096  62.325  67.651  1.00  0.00           H  
ATOM    610 2HB  LYS A  37      40.619  61.461  67.504  1.00  0.00           H  
ATOM    611 1HG  LYS A  37      39.657  59.962  65.836  1.00  0.00           H  
ATOM    612 2HG  LYS A  37      38.072  60.722  66.035  1.00  0.00           H  
ATOM    613 1HD  LYS A  37      40.549  62.266  65.199  1.00  0.00           H  
ATOM    614 2HD  LYS A  37      39.442  61.512  64.041  1.00  0.00           H  
ATOM    615 1HE  LYS A  37      37.563  62.829  65.095  1.00  0.00           H  
ATOM    616 2HE  LYS A  37      38.772  63.677  66.064  1.00  0.00           H  
ATOM    617 1HZ  LYS A  37      38.209  64.896  64.093  1.00  0.00           H  
ATOM    618 2HZ  LYS A  37      39.790  64.432  64.026  1.00  0.00           H  
ATOM    619 3HZ  LYS A  37      38.660  63.641  63.122  1.00  0.00           H  
ATOM    620  N   ALA A  38      41.083  58.980  68.761  1.00  0.00           N  
ATOM    621  CA  ALA A  38      41.837  57.741  68.606  1.00  0.00           C  
ATOM    622  C   ALA A  38      41.326  56.667  69.570  1.00  0.00           C  
ATOM    623  O   ALA A  38      41.278  55.485  69.229  1.00  0.00           O  
ATOM    624  CB  ALA A  38      43.322  57.996  68.830  1.00  0.00           C  
ATOM    625  H   ALA A  38      41.549  59.799  69.124  1.00  0.00           H  
ATOM    626  HA  ALA A  38      41.690  57.380  67.590  1.00  0.00           H  
ATOM    627 1HB  ALA A  38      43.872  57.063  68.710  1.00  0.00           H  
ATOM    628 2HB  ALA A  38      43.679  58.724  68.102  1.00  0.00           H  
ATOM    629 3HB  ALA A  38      43.477  58.383  69.835  1.00  0.00           H  
ATOM    630  N   GLU A  39      40.941  57.073  70.782  1.00  0.00           N  
ATOM    631  CA  GLU A  39      40.411  56.127  71.759  1.00  0.00           C  
ATOM    632  C   GLU A  39      39.072  55.543  71.311  1.00  0.00           C  
ATOM    633  O   GLU A  39      38.808  54.354  71.497  1.00  0.00           O  
ATOM    634  CB  GLU A  39      40.249  56.808  73.121  1.00  0.00           C  
ATOM    635  CG  GLU A  39      39.926  55.856  74.264  1.00  0.00           C  
ATOM    636  CD  GLU A  39      39.903  56.538  75.604  1.00  0.00           C  
ATOM    637  OE1 GLU A  39      40.161  57.718  75.652  1.00  0.00           O  
ATOM    638  OE2 GLU A  39      39.630  55.880  76.579  1.00  0.00           O1-
ATOM    639  H   GLU A  39      41.015  58.049  71.032  1.00  0.00           H  
ATOM    640  HA  GLU A  39      41.117  55.303  71.861  1.00  0.00           H  
ATOM    641 1HB  GLU A  39      41.169  57.336  73.373  1.00  0.00           H  
ATOM    642 2HB  GLU A  39      39.450  57.547  73.065  1.00  0.00           H  
ATOM    643 1HG  GLU A  39      38.952  55.405  74.083  1.00  0.00           H  
ATOM    644 2HG  GLU A  39      40.669  55.059  74.279  1.00  0.00           H  
ATOM    645  N   GLU A  40      38.219  56.379  70.718  1.00  0.00           N  
ATOM    646  CA  GLU A  40      36.938  55.915  70.195  1.00  0.00           C  
ATOM    647  C   GLU A  40      37.162  54.943  69.043  1.00  0.00           C  
ATOM    648  O   GLU A  40      36.428  53.965  68.892  1.00  0.00           O  
ATOM    649  CB  GLU A  40      36.086  57.096  69.726  1.00  0.00           C  
ATOM    650  CG  GLU A  40      35.453  57.901  70.853  1.00  0.00           C  
ATOM    651  CD  GLU A  40      34.465  57.102  71.658  1.00  0.00           C  
ATOM    652  OE1 GLU A  40      33.752  56.318  71.080  1.00  0.00           O  
ATOM    653  OE2 GLU A  40      34.423  57.278  72.853  1.00  0.00           O1-
ATOM    654  H   GLU A  40      38.462  57.355  70.629  1.00  0.00           H  
ATOM    655  HA  GLU A  40      36.407  55.394  70.992  1.00  0.00           H  
ATOM    656 1HB  GLU A  40      36.699  57.775  69.133  1.00  0.00           H  
ATOM    657 2HB  GLU A  40      35.283  56.733  69.083  1.00  0.00           H  
ATOM    658 1HG  GLU A  40      36.240  58.257  71.517  1.00  0.00           H  
ATOM    659 2HG  GLU A  40      34.952  58.769  70.429  1.00  0.00           H  
ATOM    660  N   VAL A  41      38.178  55.206  68.223  1.00  0.00           N  
ATOM    661  CA  VAL A  41      38.520  54.263  67.170  1.00  0.00           C  
ATOM    662  C   VAL A  41      38.902  52.923  67.746  1.00  0.00           C  
ATOM    663  O   VAL A  41      38.441  51.881  67.279  1.00  0.00           O  
ATOM    664  CB  VAL A  41      39.687  54.803  66.322  1.00  0.00           C  
ATOM    665  CG1 VAL A  41      40.272  53.697  65.456  1.00  0.00           C  
ATOM    666  CG2 VAL A  41      39.210  55.965  65.465  1.00  0.00           C  
ATOM    667  H   VAL A  41      38.718  56.053  68.320  1.00  0.00           H  
ATOM    668  HA  VAL A  41      37.650  54.134  66.525  1.00  0.00           H  
ATOM    669  HB  VAL A  41      40.480  55.143  66.988  1.00  0.00           H  
ATOM    670 1HG1 VAL A  41      41.096  54.097  64.864  1.00  0.00           H  
ATOM    671 2HG1 VAL A  41      40.639  52.893  66.092  1.00  0.00           H  
ATOM    672 3HG1 VAL A  41      39.500  53.312  64.790  1.00  0.00           H  
ATOM    673 1HG2 VAL A  41      40.040  56.342  64.869  1.00  0.00           H  
ATOM    674 2HG2 VAL A  41      38.412  55.626  64.804  1.00  0.00           H  
ATOM    675 3HG2 VAL A  41      38.834  56.762  66.107  1.00  0.00           H  
ATOM    676  N   ALA A  42      39.750  52.943  68.767  1.00  0.00           N  
ATOM    677  CA  ALA A  42      40.193  51.709  69.377  1.00  0.00           C  
ATOM    678  C   ALA A  42      39.009  50.928  69.926  1.00  0.00           C  
ATOM    679  O   ALA A  42      38.949  49.705  69.802  1.00  0.00           O  
ATOM    680  CB  ALA A  42      41.203  51.995  70.480  1.00  0.00           C  
ATOM    681  H   ALA A  42      40.095  53.822  69.128  1.00  0.00           H  
ATOM    682  HA  ALA A  42      40.672  51.103  68.609  1.00  0.00           H  
ATOM    683 1HB  ALA A  42      41.526  51.056  70.931  1.00  0.00           H  
ATOM    684 2HB  ALA A  42      42.065  52.510  70.058  1.00  0.00           H  
ATOM    685 3HB  ALA A  42      40.741  52.622  71.241  1.00  0.00           H  
ATOM    686  N   ARG A  43      38.059  51.628  70.535  1.00  0.00           N  
ATOM    687  CA  ARG A  43      36.887  50.960  71.070  1.00  0.00           C  
ATOM    688  C   ARG A  43      36.088  50.274  69.962  1.00  0.00           C  
ATOM    689  O   ARG A  43      35.695  49.115  70.092  1.00  0.00           O  
ATOM    690  CB  ARG A  43      35.995  51.953  71.801  1.00  0.00           C  
ATOM    691  CG  ARG A  43      34.755  51.348  72.442  1.00  0.00           C  
ATOM    692  CD  ARG A  43      33.919  52.384  73.103  1.00  0.00           C  
ATOM    693  NE  ARG A  43      33.376  53.333  72.146  1.00  0.00           N  
ATOM    694  CZ  ARG A  43      32.323  53.091  71.342  1.00  0.00           C  
ATOM    695  NH1 ARG A  43      31.713  51.927  71.390  1.00  0.00           N1+
ATOM    696  NH2 ARG A  43      31.904  54.023  70.504  1.00  0.00           N  
ATOM    697  H   ARG A  43      38.142  52.631  70.632  1.00  0.00           H  
ATOM    698  HA  ARG A  43      37.215  50.200  71.782  1.00  0.00           H  
ATOM    699 1HB  ARG A  43      36.566  52.445  72.586  1.00  0.00           H  
ATOM    700 2HB  ARG A  43      35.663  52.724  71.106  1.00  0.00           H  
ATOM    701 1HG  ARG A  43      34.153  50.857  71.678  1.00  0.00           H  
ATOM    702 2HG  ARG A  43      35.055  50.619  73.194  1.00  0.00           H  
ATOM    703 1HD  ARG A  43      33.087  51.904  73.618  1.00  0.00           H  
ATOM    704 2HD  ARG A  43      34.523  52.933  73.824  1.00  0.00           H  
ATOM    705  HE  ARG A  43      33.819  54.241  72.080  1.00  0.00           H  
ATOM    706 1HH1 ARG A  43      32.033  51.215  72.030  1.00  0.00           H  
ATOM    707 2HH1 ARG A  43      30.923  51.746  70.786  1.00  0.00           H  
ATOM    708 1HH2 ARG A  43      32.374  54.918  70.466  1.00  0.00           H  
ATOM    709 2HH2 ARG A  43      31.115  53.842  69.900  1.00  0.00           H  
ATOM    710  N   LYS A  44      35.847  50.996  68.867  1.00  0.00           N  
ATOM    711  CA  LYS A  44      35.106  50.433  67.741  1.00  0.00           C  
ATOM    712  C   LYS A  44      35.855  49.276  67.090  1.00  0.00           C  
ATOM    713  O   LYS A  44      35.249  48.286  66.677  1.00  0.00           O  
ATOM    714  CB  LYS A  44      34.815  51.516  66.701  1.00  0.00           C  
ATOM    715  CG  LYS A  44      33.777  52.542  67.135  1.00  0.00           C  
ATOM    716  CD  LYS A  44      33.562  53.599  66.061  1.00  0.00           C  
ATOM    717  CE  LYS A  44      32.521  54.622  66.491  1.00  0.00           C  
ATOM    718  NZ  LYS A  44      32.321  55.679  65.464  1.00  0.00           N1+
ATOM    719  H   LYS A  44      36.181  51.948  68.809  1.00  0.00           H  
ATOM    720  HA  LYS A  44      34.158  50.042  68.112  1.00  0.00           H  
ATOM    721 1HB  LYS A  44      35.734  52.049  66.463  1.00  0.00           H  
ATOM    722 2HB  LYS A  44      34.459  51.049  65.780  1.00  0.00           H  
ATOM    723 1HG  LYS A  44      32.829  52.040  67.334  1.00  0.00           H  
ATOM    724 2HG  LYS A  44      34.108  53.029  68.050  1.00  0.00           H  
ATOM    725 1HD  LYS A  44      34.503  54.112  65.862  1.00  0.00           H  
ATOM    726 2HD  LYS A  44      33.226  53.119  65.141  1.00  0.00           H  
ATOM    727 1HE  LYS A  44      31.570  54.121  66.669  1.00  0.00           H  
ATOM    728 2HE  LYS A  44      32.835  55.092  67.422  1.00  0.00           H  
ATOM    729 1HZ  LYS A  44      31.625  56.336  65.786  1.00  0.00           H  
ATOM    730 2HZ  LYS A  44      33.194  56.163  65.305  1.00  0.00           H  
ATOM    731 3HZ  LYS A  44      32.011  55.257  64.600  1.00  0.00           H  
ATOM    732  N   ALA A  45      37.173  49.398  66.998  1.00  0.00           N  
ATOM    733  CA  ALA A  45      37.984  48.353  66.396  1.00  0.00           C  
ATOM    734  C   ALA A  45      37.867  47.072  67.216  1.00  0.00           C  
ATOM    735  O   ALA A  45      37.851  45.971  66.666  1.00  0.00           O  
ATOM    736  CB  ALA A  45      39.436  48.793  66.287  1.00  0.00           C  
ATOM    737  H   ALA A  45      37.626  50.230  67.351  1.00  0.00           H  
ATOM    738  HA  ALA A  45      37.597  48.159  65.395  1.00  0.00           H  
ATOM    739 1HB  ALA A  45      40.026  47.992  65.842  1.00  0.00           H  
ATOM    740 2HB  ALA A  45      39.500  49.682  65.660  1.00  0.00           H  
ATOM    741 3HB  ALA A  45      39.823  49.021  67.279  1.00  0.00           H  
ATOM    742  N   GLU A  46      37.783  47.211  68.538  1.00  0.00           N  
ATOM    743  CA  GLU A  46      37.660  46.045  69.405  1.00  0.00           C  
ATOM    744  C   GLU A  46      36.330  45.345  69.169  1.00  0.00           C  
ATOM    745  O   GLU A  46      36.259  44.116  69.151  1.00  0.00           O  
ATOM    746  CB  GLU A  46      37.785  46.450  70.875  1.00  0.00           C  
ATOM    747  CG  GLU A  46      37.775  45.283  71.852  1.00  0.00           C  
ATOM    748  CD  GLU A  46      38.987  44.402  71.724  1.00  0.00           C  
ATOM    749  OE1 GLU A  46      39.977  44.859  71.207  1.00  0.00           O  
ATOM    750  OE2 GLU A  46      38.922  43.272  72.145  1.00  0.00           O1-
ATOM    751  H   GLU A  46      37.807  48.131  68.953  1.00  0.00           H  
ATOM    752  HA  GLU A  46      38.464  45.348  69.165  1.00  0.00           H  
ATOM    753 1HB  GLU A  46      38.713  47.002  71.023  1.00  0.00           H  
ATOM    754 2HB  GLU A  46      36.962  47.114  71.140  1.00  0.00           H  
ATOM    755 1HG  GLU A  46      37.729  45.673  72.868  1.00  0.00           H  
ATOM    756 2HG  GLU A  46      36.879  44.686  71.680  1.00  0.00           H  
ATOM    757  N   SER A  47      35.266  46.117  68.987  1.00  0.00           N  
ATOM    758  CA  SER A  47      33.957  45.533  68.705  1.00  0.00           C  
ATOM    759  C   SER A  47      33.993  44.713  67.437  1.00  0.00           C  
ATOM    760  O   SER A  47      33.410  43.634  67.355  1.00  0.00           O  
ATOM    761  CB  SER A  47      32.866  46.630  68.644  1.00  0.00           C  
ATOM    762  OG  SER A  47      32.649  47.271  69.905  1.00  0.00           O  
ATOM    763  H   SER A  47      35.363  47.121  69.043  1.00  0.00           H  
ATOM    764  HA  SER A  47      33.709  44.838  69.528  1.00  0.00           H  
ATOM    765 1HB  SER A  47      33.151  47.386  67.913  1.00  0.00           H  
ATOM    766 2HB  SER A  47      31.908  46.222  68.267  1.00  0.00           H  
ATOM    767  HG  SER A  47      32.327  46.602  70.516  1.00  0.00           H  
ATOM    768  N   ILE A  48      34.657  45.250  66.408  1.00  0.00           N  
ATOM    769  CA  ILE A  48      34.745  44.552  65.132  1.00  0.00           C  
ATOM    770  C   ILE A  48      35.634  43.322  65.246  1.00  0.00           C  
ATOM    771  O   ILE A  48      35.302  42.255  64.729  1.00  0.00           O  
ATOM    772  CB  ILE A  48      35.288  45.483  64.032  1.00  0.00           C  
ATOM    773  CG1 ILE A  48      34.320  46.642  63.785  1.00  0.00           C  
ATOM    774  CG2 ILE A  48      35.530  44.703  62.748  1.00  0.00           C  
ATOM    775  CD1 ILE A  48      34.898  47.752  62.938  1.00  0.00           C  
ATOM    776  H   ILE A  48      35.114  46.145  66.512  1.00  0.00           H  
ATOM    777  HA  ILE A  48      33.744  44.228  64.846  1.00  0.00           H  
ATOM    778  HB  ILE A  48      36.229  45.923  64.360  1.00  0.00           H  
ATOM    779 1HG1 ILE A  48      33.424  46.268  63.291  1.00  0.00           H  
ATOM    780 2HG1 ILE A  48      34.012  47.068  64.740  1.00  0.00           H  
ATOM    781 1HG2 ILE A  48      35.913  45.376  61.981  1.00  0.00           H  
ATOM    782 2HG2 ILE A  48      36.255  43.913  62.933  1.00  0.00           H  
ATOM    783 3HG2 ILE A  48      34.592  44.263  62.408  1.00  0.00           H  
ATOM    784 1HD1 ILE A  48      34.154  48.537  62.808  1.00  0.00           H  
ATOM    785 2HD1 ILE A  48      35.779  48.165  63.432  1.00  0.00           H  
ATOM    786 3HD1 ILE A  48      35.181  47.356  61.964  1.00  0.00           H  
ATOM    787  N   ALA A  49      36.774  43.455  65.923  1.00  0.00           N  
ATOM    788  CA  ALA A  49      37.691  42.331  66.057  1.00  0.00           C  
ATOM    789  C   ALA A  49      37.005  41.154  66.733  1.00  0.00           C  
ATOM    790  O   ALA A  49      37.188  40.004  66.333  1.00  0.00           O  
ATOM    791  CB  ALA A  49      38.929  42.742  66.841  1.00  0.00           C  
ATOM    792  H   ALA A  49      37.014  44.339  66.349  1.00  0.00           H  
ATOM    793  HA  ALA A  49      37.993  42.018  65.057  1.00  0.00           H  
ATOM    794 1HB  ALA A  49      39.600  41.889  66.935  1.00  0.00           H  
ATOM    795 2HB  ALA A  49      39.440  43.548  66.315  1.00  0.00           H  
ATOM    796 3HB  ALA A  49      38.636  43.084  67.831  1.00  0.00           H  
ATOM    797  N   ARG A  50      36.206  41.431  67.760  1.00  0.00           N  
ATOM    798  CA  ARG A  50      35.496  40.369  68.459  1.00  0.00           C  
ATOM    799  C   ARG A  50      34.392  39.774  67.600  1.00  0.00           C  
ATOM    800  O   ARG A  50      34.205  38.558  67.569  1.00  0.00           O  
ATOM    801  CB  ARG A  50      34.896  40.893  69.755  1.00  0.00           C  
ATOM    802  CG  ARG A  50      35.911  41.307  70.808  1.00  0.00           C  
ATOM    803  CD  ARG A  50      35.252  41.860  72.020  1.00  0.00           C  
ATOM    804  NE  ARG A  50      36.220  42.337  72.994  1.00  0.00           N  
ATOM    805  CZ  ARG A  50      35.903  42.949  74.152  1.00  0.00           C  
ATOM    806  NH1 ARG A  50      34.642  43.149  74.464  1.00  0.00           N1+
ATOM    807  NH2 ARG A  50      36.858  43.345  74.974  1.00  0.00           N  
ATOM    808  H   ARG A  50      36.087  42.387  68.067  1.00  0.00           H  
ATOM    809  HA  ARG A  50      36.208  39.579  68.700  1.00  0.00           H  
ATOM    810 1HB  ARG A  50      34.271  41.759  69.542  1.00  0.00           H  
ATOM    811 2HB  ARG A  50      34.257  40.128  70.196  1.00  0.00           H  
ATOM    812 1HG  ARG A  50      36.502  40.440  71.105  1.00  0.00           H  
ATOM    813 2HG  ARG A  50      36.571  42.073  70.397  1.00  0.00           H  
ATOM    814 1HD  ARG A  50      34.613  42.696  71.736  1.00  0.00           H  
ATOM    815 2HD  ARG A  50      34.649  41.086  72.490  1.00  0.00           H  
ATOM    816  HE  ARG A  50      37.201  42.201  72.788  1.00  0.00           H  
ATOM    817 1HH1 ARG A  50      33.911  42.845  73.836  1.00  0.00           H  
ATOM    818 2HH1 ARG A  50      34.404  43.607  75.332  1.00  0.00           H  
ATOM    819 1HH2 ARG A  50      37.828  43.191  74.733  1.00  0.00           H  
ATOM    820 2HH2 ARG A  50      36.620  43.803  75.841  1.00  0.00           H  
ATOM    821  N   LYS A  51      33.651  40.627  66.894  1.00  0.00           N  
ATOM    822  CA  LYS A  51      32.594  40.144  66.021  1.00  0.00           C  
ATOM    823  C   LYS A  51      33.158  39.264  64.916  1.00  0.00           C  
ATOM    824  O   LYS A  51      32.649  38.175  64.654  1.00  0.00           O  
ATOM    825  CB  LYS A  51      31.816  41.315  65.419  1.00  0.00           C  
ATOM    826  CG  LYS A  51      30.682  40.905  64.486  1.00  0.00           C  
ATOM    827  CD  LYS A  51      29.940  42.121  63.952  1.00  0.00           C  
ATOM    828  CE  LYS A  51      28.848  41.717  62.974  1.00  0.00           C  
ATOM    829  NZ  LYS A  51      28.119  42.897  62.435  1.00  0.00           N1+
ATOM    830  H   LYS A  51      33.820  41.621  66.960  1.00  0.00           H  
ATOM    831  HA  LYS A  51      31.905  39.538  66.614  1.00  0.00           H  
ATOM    832 1HB  LYS A  51      31.389  41.920  66.219  1.00  0.00           H  
ATOM    833 2HB  LYS A  51      32.498  41.953  64.856  1.00  0.00           H  
ATOM    834 1HG  LYS A  51      31.089  40.340  63.647  1.00  0.00           H  
ATOM    835 2HG  LYS A  51      29.981  40.270  65.025  1.00  0.00           H  
ATOM    836 1HD  LYS A  51      29.490  42.666  64.783  1.00  0.00           H  
ATOM    837 2HD  LYS A  51      30.642  42.782  63.445  1.00  0.00           H  
ATOM    838 1HE  LYS A  51      29.289  41.168  62.143  1.00  0.00           H  
ATOM    839 2HE  LYS A  51      28.134  41.063  63.475  1.00  0.00           H  
ATOM    840 1HZ  LYS A  51      27.404  42.588  61.792  1.00  0.00           H  
ATOM    841 2HZ  LYS A  51      27.690  43.405  63.197  1.00  0.00           H  
ATOM    842 3HZ  LYS A  51      28.767  43.502  61.952  1.00  0.00           H  
ATOM    843  N   ALA A  52      34.215  39.739  64.269  1.00  0.00           N  
ATOM    844  CA  ALA A  52      34.806  39.030  63.148  1.00  0.00           C  
ATOM    845  C   ALA A  52      35.361  37.679  63.588  1.00  0.00           C  
ATOM    846  O   ALA A  52      35.226  36.681  62.882  1.00  0.00           O  
ATOM    847  CB  ALA A  52      35.900  39.871  62.506  1.00  0.00           C  
ATOM    848  H   ALA A  52      34.618  40.618  64.564  1.00  0.00           H  
ATOM    849  HA  ALA A  52      34.024  38.847  62.411  1.00  0.00           H  
ATOM    850 1HB  ALA A  52      36.334  39.327  61.668  1.00  0.00           H  
ATOM    851 2HB  ALA A  52      35.475  40.810  62.149  1.00  0.00           H  
ATOM    852 3HB  ALA A  52      36.675  40.082  63.242  1.00  0.00           H  
ATOM    853  N   ARG A  53      35.994  37.635  64.762  1.00  0.00           N  
ATOM    854  CA  ARG A  53      36.564  36.381  65.240  1.00  0.00           C  
ATOM    855  C   ARG A  53      35.473  35.365  65.557  1.00  0.00           C  
ATOM    856  O   ARG A  53      35.612  34.178  65.261  1.00  0.00           O  
ATOM    857  CB  ARG A  53      37.411  36.619  66.482  1.00  0.00           C  
ATOM    858  CG  ARG A  53      38.153  35.394  66.994  1.00  0.00           C  
ATOM    859  CD  ARG A  53      39.017  35.722  68.158  1.00  0.00           C  
ATOM    860  NE  ARG A  53      39.750  34.561  68.633  1.00  0.00           N  
ATOM    861  CZ  ARG A  53      39.267  33.654  69.503  1.00  0.00           C  
ATOM    862  NH1 ARG A  53      38.050  33.787  69.983  1.00  0.00           N1+
ATOM    863  NH2 ARG A  53      40.014  32.629  69.874  1.00  0.00           N  
ATOM    864  H   ARG A  53      36.084  38.465  65.329  1.00  0.00           H  
ATOM    865  HA  ARG A  53      37.204  35.971  64.457  1.00  0.00           H  
ATOM    866 1HB  ARG A  53      38.150  37.391  66.276  1.00  0.00           H  
ATOM    867 2HB  ARG A  53      36.776  36.981  67.290  1.00  0.00           H  
ATOM    868 1HG  ARG A  53      37.435  34.636  67.303  1.00  0.00           H  
ATOM    869 2HG  ARG A  53      38.785  34.995  66.200  1.00  0.00           H  
ATOM    870 1HD  ARG A  53      39.737  36.487  67.871  1.00  0.00           H  
ATOM    871 2HD  ARG A  53      38.399  36.093  68.974  1.00  0.00           H  
ATOM    872  HE  ARG A  53      40.690  34.424  68.285  1.00  0.00           H  
ATOM    873 1HH1 ARG A  53      37.478  34.570  69.699  1.00  0.00           H  
ATOM    874 2HH1 ARG A  53      37.687  33.108  70.635  1.00  0.00           H  
ATOM    875 1HH2 ARG A  53      40.950  32.527  69.505  1.00  0.00           H  
ATOM    876 2HH2 ARG A  53      39.652  31.950  70.527  1.00  0.00           H  
ATOM    877  N   LYS A  54      34.378  35.829  66.162  1.00  0.00           N  
ATOM    878  CA  LYS A  54      33.258  34.953  66.489  1.00  0.00           C  
ATOM    879  C   LYS A  54      32.609  34.396  65.224  1.00  0.00           C  
ATOM    880  O   LYS A  54      32.226  33.227  65.176  1.00  0.00           O  
ATOM    881  CB  LYS A  54      32.220  35.699  67.329  1.00  0.00           C  
ATOM    882  CG  LYS A  54      32.648  35.968  68.765  1.00  0.00           C  
ATOM    883  CD  LYS A  54      31.579  36.736  69.527  1.00  0.00           C  
ATOM    884  CE  LYS A  54      32.007  37.011  70.960  1.00  0.00           C  
ATOM    885  NZ  LYS A  54      30.983  37.788  71.708  1.00  0.00           N1+
ATOM    886  H   LYS A  54      34.322  36.809  66.400  1.00  0.00           H  
ATOM    887  HA  LYS A  54      33.636  34.110  67.069  1.00  0.00           H  
ATOM    888 1HB  LYS A  54      31.996  36.659  66.861  1.00  0.00           H  
ATOM    889 2HB  LYS A  54      31.294  35.125  67.357  1.00  0.00           H  
ATOM    890 1HG  LYS A  54      32.833  35.020  69.272  1.00  0.00           H  
ATOM    891 2HG  LYS A  54      33.571  36.546  68.767  1.00  0.00           H  
ATOM    892 1HD  LYS A  54      31.386  37.686  69.025  1.00  0.00           H  
ATOM    893 2HD  LYS A  54      30.654  36.158  69.539  1.00  0.00           H  
ATOM    894 1HE  LYS A  54      32.179  36.067  71.475  1.00  0.00           H  
ATOM    895 2HE  LYS A  54      32.941  37.573  70.958  1.00  0.00           H  
ATOM    896 1HZ  LYS A  54      31.304  37.948  72.652  1.00  0.00           H  
ATOM    897 2HZ  LYS A  54      30.829  38.674  71.249  1.00  0.00           H  
ATOM    898 3HZ  LYS A  54      30.117  37.268  71.733  1.00  0.00           H  
ATOM    899  N   GLU A  55      32.486  35.238  64.199  1.00  0.00           N  
ATOM    900  CA  GLU A  55      31.964  34.805  62.906  1.00  0.00           C  
ATOM    901  C   GLU A  55      32.936  33.857  62.210  1.00  0.00           C  
ATOM    902  O   GLU A  55      32.522  32.924  61.520  1.00  0.00           O  
ATOM    903  CB  GLU A  55      31.686  36.015  62.011  1.00  0.00           C  
ATOM    904  CG  GLU A  55      30.502  36.863  62.451  1.00  0.00           C  
ATOM    905  CD  GLU A  55      30.278  38.059  61.567  1.00  0.00           C  
ATOM    906  OE1 GLU A  55      31.088  38.295  60.702  1.00  0.00           O  
ATOM    907  OE2 GLU A  55      29.295  38.736  61.755  1.00  0.00           O1-
ATOM    908  H   GLU A  55      32.761  36.202  64.321  1.00  0.00           H  
ATOM    909  HA  GLU A  55      31.028  34.270  63.071  1.00  0.00           H  
ATOM    910 1HB  GLU A  55      32.565  36.656  61.982  1.00  0.00           H  
ATOM    911 2HB  GLU A  55      31.494  35.676  60.991  1.00  0.00           H  
ATOM    912 1HG  GLU A  55      29.603  36.247  62.443  1.00  0.00           H  
ATOM    913 2HG  GLU A  55      30.670  37.200  63.473  1.00  0.00           H  
ATOM    914  N   GLY A  56      34.232  34.102  62.396  1.00  0.00           N  
ATOM    915  CA  GLY A  56      35.271  33.307  61.755  1.00  0.00           C  
ATOM    916  C   GLY A  56      35.931  34.063  60.612  1.00  0.00           C  
ATOM    917  O   GLY A  56      36.713  33.496  59.846  1.00  0.00           O  
ATOM    918  H   GLY A  56      34.511  34.880  62.981  1.00  0.00           H  
ATOM    919 1HA  GLY A  56      36.023  33.038  62.499  1.00  0.00           H  
ATOM    920 2HA  GLY A  56      34.842  32.378  61.386  1.00  0.00           H  
ATOM    921  N   ASN A  57      35.626  35.350  60.490  1.00  0.00           N  
ATOM    922  CA  ASN A  57      36.202  36.137  59.420  1.00  0.00           C  
ATOM    923  C   ASN A  57      37.532  36.700  59.880  1.00  0.00           C  
ATOM    924  O   ASN A  57      37.601  37.814  60.400  1.00  0.00           O  
ATOM    925  CB  ASN A  57      35.260  37.245  58.985  1.00  0.00           C  
ATOM    926  CG  ASN A  57      35.710  37.922  57.719  1.00  0.00           C  
ATOM    927  ND2 ASN A  57      34.806  38.071  56.784  1.00  0.00           N  
ATOM    928  OD1 ASN A  57      36.876  38.309  57.588  1.00  0.00           O  
ATOM    929  H   ASN A  57      34.993  35.791  61.141  1.00  0.00           H  
ATOM    930  HA  ASN A  57      36.385  35.482  58.567  1.00  0.00           H  
ATOM    931 1HB  ASN A  57      34.263  36.834  58.828  1.00  0.00           H  
ATOM    932 2HB  ASN A  57      35.187  37.992  59.776  1.00  0.00           H  
ATOM    933 1HD2 ASN A  57      35.048  38.515  55.921  1.00  0.00           H  
ATOM    934 2HD2 ASN A  57      33.873  37.742  56.934  1.00  0.00           H  
ATOM    935  N   LEU A  58      38.577  35.911  59.681  1.00  0.00           N  
ATOM    936  CA  LEU A  58      39.893  36.252  60.190  1.00  0.00           C  
ATOM    937  C   LEU A  58      40.449  37.506  59.529  1.00  0.00           C  
ATOM    938  O   LEU A  58      41.176  38.278  60.154  1.00  0.00           O  
ATOM    939  CB  LEU A  58      40.859  35.082  59.968  1.00  0.00           C  
ATOM    940  CG  LEU A  58      40.943  34.062  61.111  1.00  0.00           C  
ATOM    941  CD1 LEU A  58      39.569  33.450  61.350  1.00  0.00           C  
ATOM    942  CD2 LEU A  58      41.965  32.991  60.762  1.00  0.00           C  
ATOM    943  H   LEU A  58      38.456  35.053  59.161  1.00  0.00           H  
ATOM    944  HA  LEU A  58      39.812  36.441  61.259  1.00  0.00           H  
ATOM    945 1HB  LEU A  58      40.555  34.546  59.068  1.00  0.00           H  
ATOM    946 2HB  LEU A  58      41.860  35.482  59.807  1.00  0.00           H  
ATOM    947  HG  LEU A  58      41.245  34.568  62.028  1.00  0.00           H  
ATOM    948 1HD1 LEU A  58      39.629  32.726  62.162  1.00  0.00           H  
ATOM    949 2HD1 LEU A  58      38.862  34.235  61.616  1.00  0.00           H  
ATOM    950 3HD1 LEU A  58      39.232  32.949  60.443  1.00  0.00           H  
ATOM    951 1HD2 LEU A  58      42.027  32.267  61.576  1.00  0.00           H  
ATOM    952 2HD2 LEU A  58      41.663  32.482  59.847  1.00  0.00           H  
ATOM    953 3HD2 LEU A  58      42.942  33.454  60.616  1.00  0.00           H  
ATOM    954  N   GLU A  59      40.113  37.722  58.260  1.00  0.00           N  
ATOM    955  CA  GLU A  59      40.649  38.878  57.556  1.00  0.00           C  
ATOM    956  C   GLU A  59      40.174  40.163  58.233  1.00  0.00           C  
ATOM    957  O   GLU A  59      40.964  41.075  58.481  1.00  0.00           O  
ATOM    958  CB  GLU A  59      40.221  38.864  56.088  1.00  0.00           C  
ATOM    959  CG  GLU A  59      40.772  40.016  55.260  1.00  0.00           C  
ATOM    960  CD  GLU A  59      40.377  39.938  53.812  1.00  0.00           C  
ATOM    961  OE1 GLU A  59      39.708  39.000  53.448  1.00  0.00           O  
ATOM    962  OE2 GLU A  59      40.743  40.818  53.069  1.00  0.00           O1-
ATOM    963  H   GLU A  59      39.491  37.094  57.773  1.00  0.00           H  
ATOM    964  HA  GLU A  59      41.737  38.839  57.604  1.00  0.00           H  
ATOM    965 1HB  GLU A  59      40.546  37.932  55.623  1.00  0.00           H  
ATOM    966 2HB  GLU A  59      39.133  38.898  56.025  1.00  0.00           H  
ATOM    967 1HG  GLU A  59      40.407  40.956  55.675  1.00  0.00           H  
ATOM    968 2HG  GLU A  59      41.859  40.016  55.335  1.00  0.00           H  
ATOM    969  N   LEU A  60      38.873  40.230  58.531  1.00  0.00           N  
ATOM    970  CA  LEU A  60      38.313  41.410  59.179  1.00  0.00           C  
ATOM    971  C   LEU A  60      38.858  41.552  60.587  1.00  0.00           C  
ATOM    972  O   LEU A  60      39.110  42.661  61.058  1.00  0.00           O  
ATOM    973  CB  LEU A  60      36.783  41.327  59.219  1.00  0.00           C  
ATOM    974  CG  LEU A  60      36.069  41.526  57.876  1.00  0.00           C  
ATOM    975  CD1 LEU A  60      34.589  41.209  58.034  1.00  0.00           C  
ATOM    976  CD2 LEU A  60      36.275  42.957  57.400  1.00  0.00           C  
ATOM    977  H   LEU A  60      38.264  39.457  58.307  1.00  0.00           H  
ATOM    978  HA  LEU A  60      38.601  42.290  58.604  1.00  0.00           H  
ATOM    979 1HB  LEU A  60      36.499  40.346  59.601  1.00  0.00           H  
ATOM    980 2HB  LEU A  60      36.411  42.084  59.908  1.00  0.00           H  
ATOM    981  HG  LEU A  60      36.481  40.837  57.138  1.00  0.00           H  
ATOM    982 1HD1 LEU A  60      34.083  41.352  57.079  1.00  0.00           H  
ATOM    983 2HD1 LEU A  60      34.471  40.174  58.355  1.00  0.00           H  
ATOM    984 3HD1 LEU A  60      34.153  41.874  58.778  1.00  0.00           H  
ATOM    985 1HD2 LEU A  60      35.769  43.100  56.446  1.00  0.00           H  
ATOM    986 2HD2 LEU A  60      35.863  43.648  58.137  1.00  0.00           H  
ATOM    987 3HD2 LEU A  60      37.341  43.151  57.279  1.00  0.00           H  
ATOM    988  N   ALA A  61      39.041  40.423  61.272  1.00  0.00           N  
ATOM    989  CA  ALA A  61      39.573  40.467  62.623  1.00  0.00           C  
ATOM    990  C   ALA A  61      40.970  41.062  62.640  1.00  0.00           C  
ATOM    991  O   ALA A  61      41.300  41.870  63.509  1.00  0.00           O  
ATOM    992  CB  ALA A  61      39.582  39.074  63.233  1.00  0.00           C  
ATOM    993  H   ALA A  61      38.815  39.530  60.862  1.00  0.00           H  
ATOM    994  HA  ALA A  61      38.927  41.110  63.220  1.00  0.00           H  
ATOM    995 1HB  ALA A  61      39.983  39.122  64.246  1.00  0.00           H  
ATOM    996 2HB  ALA A  61      38.564  38.682  63.265  1.00  0.00           H  
ATOM    997 3HB  ALA A  61      40.205  38.416  62.628  1.00  0.00           H  
ATOM    998  N   LEU A  62      41.807  40.668  61.682  1.00  0.00           N  
ATOM    999  CA  LEU A  62      43.163  41.195  61.635  1.00  0.00           C  
ATOM   1000  C   LEU A  62      43.178  42.671  61.292  1.00  0.00           C  
ATOM   1001  O   LEU A  62      43.975  43.436  61.835  1.00  0.00           O  
ATOM   1002  CB  LEU A  62      43.997  40.421  60.608  1.00  0.00           C  
ATOM   1003  CG  LEU A  62      44.320  38.967  60.973  1.00  0.00           C  
ATOM   1004  CD1 LEU A  62      45.032  38.295  59.806  1.00  0.00           C  
ATOM   1005  CD2 LEU A  62      45.181  38.938  62.228  1.00  0.00           C  
ATOM   1006  H   LEU A  62      41.512  40.005  60.979  1.00  0.00           H  
ATOM   1007  HA  LEU A  62      43.615  41.071  62.619  1.00  0.00           H  
ATOM   1008 1HB  LEU A  62      43.459  40.412  59.661  1.00  0.00           H  
ATOM   1009 2HB  LEU A  62      44.942  40.944  60.461  1.00  0.00           H  
ATOM   1010  HG  LEU A  62      43.394  38.423  61.157  1.00  0.00           H  
ATOM   1011 1HD1 LEU A  62      45.262  37.263  60.066  1.00  0.00           H  
ATOM   1012 2HD1 LEU A  62      44.386  38.314  58.928  1.00  0.00           H  
ATOM   1013 3HD1 LEU A  62      45.956  38.829  59.589  1.00  0.00           H  
ATOM   1014 1HD2 LEU A  62      45.410  37.904  62.489  1.00  0.00           H  
ATOM   1015 2HD2 LEU A  62      46.108  39.481  62.045  1.00  0.00           H  
ATOM   1016 3HD2 LEU A  62      44.641  39.408  63.050  1.00  0.00           H  
ATOM   1017  N   LYS A  63      42.301  43.091  60.388  1.00  0.00           N  
ATOM   1018  CA  LYS A  63      42.223  44.501  60.044  1.00  0.00           C  
ATOM   1019  C   LYS A  63      41.813  45.311  61.272  1.00  0.00           C  
ATOM   1020  O   LYS A  63      42.364  46.381  61.533  1.00  0.00           O  
ATOM   1021  CB  LYS A  63      41.234  44.724  58.897  1.00  0.00           C  
ATOM   1022  CG  LYS A  63      41.731  44.251  57.537  1.00  0.00           C  
ATOM   1023  CD  LYS A  63      40.677  44.462  56.460  1.00  0.00           C  
ATOM   1024  CE  LYS A  63      41.173  43.995  55.100  1.00  0.00           C  
ATOM   1025  NZ  LYS A  63      40.131  44.139  54.048  1.00  0.00           N1+
ATOM   1026  H   LYS A  63      41.681  42.438  59.932  1.00  0.00           H  
ATOM   1027  HA  LYS A  63      43.211  44.835  59.722  1.00  0.00           H  
ATOM   1028 1HB  LYS A  63      40.302  44.202  59.113  1.00  0.00           H  
ATOM   1029 2HB  LYS A  63      41.004  45.786  58.817  1.00  0.00           H  
ATOM   1030 1HG  LYS A  63      42.631  44.803  57.265  1.00  0.00           H  
ATOM   1031 2HG  LYS A  63      41.978  43.191  57.589  1.00  0.00           H  
ATOM   1032 1HD  LYS A  63      39.774  43.906  56.720  1.00  0.00           H  
ATOM   1033 2HD  LYS A  63      40.425  45.521  56.400  1.00  0.00           H  
ATOM   1034 1HE  LYS A  63      42.046  44.577  54.812  1.00  0.00           H  
ATOM   1035 2HE  LYS A  63      41.466  42.946  55.160  1.00  0.00           H  
ATOM   1036 1HZ  LYS A  63      40.498  43.819  53.163  1.00  0.00           H  
ATOM   1037 2HZ  LYS A  63      39.321  43.589  54.296  1.00  0.00           H  
ATOM   1038 3HZ  LYS A  63      39.864  45.111  53.969  1.00  0.00           H  
ATOM   1039  N   ALA A  64      40.844  44.794  62.027  1.00  0.00           N  
ATOM   1040  CA  ALA A  64      40.395  45.455  63.245  1.00  0.00           C  
ATOM   1041  C   ALA A  64      41.515  45.509  64.281  1.00  0.00           C  
ATOM   1042  O   ALA A  64      41.679  46.509  64.980  1.00  0.00           O  
ATOM   1043  CB  ALA A  64      39.175  44.745  63.813  1.00  0.00           C  
ATOM   1044  H   ALA A  64      40.409  43.925  61.750  1.00  0.00           H  
ATOM   1045  HA  ALA A  64      40.120  46.479  62.992  1.00  0.00           H  
ATOM   1046 1HB  ALA A  64      38.851  45.250  64.722  1.00  0.00           H  
ATOM   1047 2HB  ALA A  64      38.369  44.762  63.080  1.00  0.00           H  
ATOM   1048 3HB  ALA A  64      39.431  43.711  64.045  1.00  0.00           H  
ATOM   1049  N   LEU A  65      42.287  44.431  64.379  1.00  0.00           N  
ATOM   1050  CA  LEU A  65      43.397  44.382  65.321  1.00  0.00           C  
ATOM   1051  C   LEU A  65      44.481  45.386  64.941  1.00  0.00           C  
ATOM   1052  O   LEU A  65      45.079  46.025  65.807  1.00  0.00           O  
ATOM   1053  CB  LEU A  65      43.993  42.969  65.367  1.00  0.00           C  
ATOM   1054  CG  LEU A  65      43.136  41.909  66.072  1.00  0.00           C  
ATOM   1055  CD1 LEU A  65      43.714  40.527  65.804  1.00  0.00           C  
ATOM   1056  CD2 LEU A  65      43.092  42.202  67.565  1.00  0.00           C  
ATOM   1057  H   LEU A  65      42.104  43.629  63.792  1.00  0.00           H  
ATOM   1058  HA  LEU A  65      43.023  44.638  66.311  1.00  0.00           H  
ATOM   1059 1HB  LEU A  65      44.164  42.631  64.347  1.00  0.00           H  
ATOM   1060 2HB  LEU A  65      44.954  43.013  65.879  1.00  0.00           H  
ATOM   1061  HG  LEU A  65      42.123  41.932  65.669  1.00  0.00           H  
ATOM   1062 1HD1 LEU A  65      43.106  39.774  66.306  1.00  0.00           H  
ATOM   1063 2HD1 LEU A  65      43.716  40.336  64.731  1.00  0.00           H  
ATOM   1064 3HD1 LEU A  65      44.734  40.479  66.183  1.00  0.00           H  
ATOM   1065 1HD2 LEU A  65      42.484  41.451  68.066  1.00  0.00           H  
ATOM   1066 2HD2 LEU A  65      44.104  42.180  67.971  1.00  0.00           H  
ATOM   1067 3HD2 LEU A  65      42.658  43.189  67.729  1.00  0.00           H  
ATOM   1068  N   GLU A  66      44.741  45.531  63.643  1.00  0.00           N  
ATOM   1069  CA  GLU A  66      45.719  46.504  63.168  1.00  0.00           C  
ATOM   1070  C   GLU A  66      45.308  47.918  63.570  1.00  0.00           C  
ATOM   1071  O   GLU A  66      46.151  48.743  63.922  1.00  0.00           O  
ATOM   1072  CB  GLU A  66      45.869  46.414  61.647  1.00  0.00           C  
ATOM   1073  CG  GLU A  66      46.927  47.339  61.066  1.00  0.00           C  
ATOM   1074  CD  GLU A  66      47.092  47.179  59.579  1.00  0.00           C  
ATOM   1075  OE1 GLU A  66      47.408  46.097  59.149  1.00  0.00           O  
ATOM   1076  OE2 GLU A  66      46.900  48.142  58.874  1.00  0.00           O1-
ATOM   1077  H   GLU A  66      44.251  44.956  62.971  1.00  0.00           H  
ATOM   1078  HA  GLU A  66      46.681  46.280  63.629  1.00  0.00           H  
ATOM   1079 1HB  GLU A  66      46.127  45.393  61.367  1.00  0.00           H  
ATOM   1080 2HB  GLU A  66      44.918  46.655  61.173  1.00  0.00           H  
ATOM   1081 1HG  GLU A  66      46.652  48.372  61.280  1.00  0.00           H  
ATOM   1082 2HG  GLU A  66      47.880  47.138  61.556  1.00  0.00           H  
ATOM   1083  N   ILE A  67      44.005  48.198  63.517  1.00  0.00           N  
ATOM   1084  CA  ILE A  67      43.478  49.512  63.876  1.00  0.00           C  
ATOM   1085  C   ILE A  67      43.685  49.817  65.348  1.00  0.00           C  
ATOM   1086  O   ILE A  67      44.022  50.941  65.717  1.00  0.00           O  
ATOM   1087  CB  ILE A  67      41.979  49.610  63.542  1.00  0.00           C  
ATOM   1088  CG1 ILE A  67      41.768  49.604  62.026  1.00  0.00           C  
ATOM   1089  CG2 ILE A  67      41.378  50.864  64.160  1.00  0.00           C  
ATOM   1090  CD1 ILE A  67      40.329  49.399  61.611  1.00  0.00           C  
ATOM   1091  H   ILE A  67      43.366  47.477  63.217  1.00  0.00           H  
ATOM   1092  HA  ILE A  67      44.010  50.268  63.299  1.00  0.00           H  
ATOM   1093  HB  ILE A  67      41.460  48.738  63.937  1.00  0.00           H  
ATOM   1094 1HG1 ILE A  67      42.114  50.547  61.606  1.00  0.00           H  
ATOM   1095 2HG1 ILE A  67      42.366  48.809  61.579  1.00  0.00           H  
ATOM   1096 1HG2 ILE A  67      40.317  50.918  63.914  1.00  0.00           H  
ATOM   1097 2HG2 ILE A  67      41.498  50.828  65.243  1.00  0.00           H  
ATOM   1098 3HG2 ILE A  67      41.887  51.743  63.769  1.00  0.00           H  
ATOM   1099 1HD1 ILE A  67      40.260  49.406  60.523  1.00  0.00           H  
ATOM   1100 2HD1 ILE A  67      39.972  48.442  61.992  1.00  0.00           H  
ATOM   1101 3HD1 ILE A  67      39.715  50.202  62.017  1.00  0.00           H  
ATOM   1102  N   LEU A  68      43.485  48.820  66.206  1.00  0.00           N  
ATOM   1103  CA  LEU A  68      43.716  49.019  67.635  1.00  0.00           C  
ATOM   1104  C   LEU A  68      45.144  49.496  67.843  1.00  0.00           C  
ATOM   1105  O   LEU A  68      45.405  50.348  68.692  1.00  0.00           O  
ATOM   1106  CB  LEU A  68      43.471  47.720  68.413  1.00  0.00           C  
ATOM   1107  CG  LEU A  68      42.010  47.262  68.502  1.00  0.00           C  
ATOM   1108  CD1 LEU A  68      41.961  45.803  68.932  1.00  0.00           C  
ATOM   1109  CD2 LEU A  68      41.259  48.147  69.484  1.00  0.00           C  
ATOM   1110  H   LEU A  68      43.173  47.917  65.878  1.00  0.00           H  
ATOM   1111  HA  LEU A  68      43.022  49.779  67.993  1.00  0.00           H  
ATOM   1112 1HB  LEU A  68      44.041  46.921  67.942  1.00  0.00           H  
ATOM   1113 2HB  LEU A  68      43.840  47.850  69.430  1.00  0.00           H  
ATOM   1114  HG  LEU A  68      41.546  47.336  67.519  1.00  0.00           H  
ATOM   1115 1HD1 LEU A  68      40.921  45.477  68.995  1.00  0.00           H  
ATOM   1116 2HD1 LEU A  68      42.489  45.189  68.202  1.00  0.00           H  
ATOM   1117 3HD1 LEU A  68      42.433  45.695  69.908  1.00  0.00           H  
ATOM   1118 1HD2 LEU A  68      40.220  47.823  69.548  1.00  0.00           H  
ATOM   1119 2HD2 LEU A  68      41.723  48.075  70.469  1.00  0.00           H  
ATOM   1120 3HD2 LEU A  68      41.296  49.182  69.143  1.00  0.00           H  
ATOM   1121  N   VAL A  69      46.049  48.930  67.057  1.00  0.00           N  
ATOM   1122  CA  VAL A  69      47.462  49.261  67.135  1.00  0.00           C  
ATOM   1123  C   VAL A  69      47.736  50.653  66.579  1.00  0.00           C  
ATOM   1124  O   VAL A  69      48.487  51.431  67.169  1.00  0.00           O  
ATOM   1125  CB  VAL A  69      48.294  48.226  66.356  1.00  0.00           C  
ATOM   1126  CG1 VAL A  69      49.770  48.597  66.389  1.00  0.00           C  
ATOM   1127  CG2 VAL A  69      48.073  46.839  66.940  1.00  0.00           C  
ATOM   1128  H   VAL A  69      45.741  48.245  66.383  1.00  0.00           H  
ATOM   1129  HA  VAL A  69      47.766  49.239  68.182  1.00  0.00           H  
ATOM   1130  HB  VAL A  69      47.983  48.236  65.311  1.00  0.00           H  
ATOM   1131 1HG1 VAL A  69      50.344  47.855  65.833  1.00  0.00           H  
ATOM   1132 2HG1 VAL A  69      49.909  49.577  65.934  1.00  0.00           H  
ATOM   1133 3HG1 VAL A  69      50.116  48.623  67.422  1.00  0.00           H  
ATOM   1134 1HG2 VAL A  69      48.665  46.113  66.384  1.00  0.00           H  
ATOM   1135 2HG2 VAL A  69      48.379  46.832  67.986  1.00  0.00           H  
ATOM   1136 3HG2 VAL A  69      47.017  46.578  66.868  1.00  0.00           H  
ATOM   1137  N   ARG A  70      47.130  50.977  65.439  1.00  0.00           N  
ATOM   1138  CA  ARG A  70      47.284  52.305  64.863  1.00  0.00           C  
ATOM   1139  C   ARG A  70      46.726  53.374  65.798  1.00  0.00           C  
ATOM   1140  O   ARG A  70      47.298  54.455  65.934  1.00  0.00           O  
ATOM   1141  CB  ARG A  70      46.578  52.391  63.517  1.00  0.00           C  
ATOM   1142  CG  ARG A  70      47.249  51.618  62.392  1.00  0.00           C  
ATOM   1143  CD  ARG A  70      46.511  51.763  61.111  1.00  0.00           C  
ATOM   1144  NE  ARG A  70      47.111  50.971  60.048  1.00  0.00           N  
ATOM   1145  CZ  ARG A  70      48.153  51.367  59.293  1.00  0.00           C  
ATOM   1146  NH1 ARG A  70      48.701  52.545  59.495  1.00  0.00           N1+
ATOM   1147  NH2 ARG A  70      48.626  50.571  58.350  1.00  0.00           N  
ATOM   1148  H   ARG A  70      46.553  50.298  64.964  1.00  0.00           H  
ATOM   1149  HA  ARG A  70      48.346  52.495  64.709  1.00  0.00           H  
ATOM   1150 1HB  ARG A  70      45.561  52.012  63.616  1.00  0.00           H  
ATOM   1151 2HB  ARG A  70      46.510  53.433  63.207  1.00  0.00           H  
ATOM   1152 1HG  ARG A  70      48.263  51.993  62.249  1.00  0.00           H  
ATOM   1153 2HG  ARG A  70      47.286  50.560  62.649  1.00  0.00           H  
ATOM   1154 1HD  ARG A  70      45.483  51.433  61.244  1.00  0.00           H  
ATOM   1155 2HD  ARG A  70      46.522  52.808  60.802  1.00  0.00           H  
ATOM   1156  HE  ARG A  70      46.716  50.058  59.864  1.00  0.00           H  
ATOM   1157 1HH1 ARG A  70      48.340  53.153  60.215  1.00  0.00           H  
ATOM   1158 2HH1 ARG A  70      49.482  52.841  58.928  1.00  0.00           H  
ATOM   1159 1HH2 ARG A  70      48.205  49.665  58.195  1.00  0.00           H  
ATOM   1160 2HH2 ARG A  70      49.406  50.868  57.784  1.00  0.00           H  
ATOM   1161  N   ALA A  71      45.602  53.071  66.447  1.00  0.00           N  
ATOM   1162  CA  ALA A  71      45.027  53.984  67.421  1.00  0.00           C  
ATOM   1163  C   ALA A  71      45.962  54.123  68.614  1.00  0.00           C  
ATOM   1164  O   ALA A  71      46.153  55.219  69.141  1.00  0.00           O  
ATOM   1165  CB  ALA A  71      43.655  53.500  67.866  1.00  0.00           C  
ATOM   1166  H   ALA A  71      45.140  52.193  66.262  1.00  0.00           H  
ATOM   1167  HA  ALA A  71      44.921  54.961  66.949  1.00  0.00           H  
ATOM   1168 1HB  ALA A  71      43.245  54.191  68.602  1.00  0.00           H  
ATOM   1169 2HB  ALA A  71      42.988  53.451  67.005  1.00  0.00           H  
ATOM   1170 3HB  ALA A  71      43.744  52.509  68.309  1.00  0.00           H  
ATOM   1171  N   ALA A  72      46.550  53.001  69.042  1.00  0.00           N  
ATOM   1172  CA  ALA A  72      47.536  53.003  70.117  1.00  0.00           C  
ATOM   1173  C   ALA A  72      48.767  53.808  69.722  1.00  0.00           C  
ATOM   1174  O   ALA A  72      49.374  54.481  70.555  1.00  0.00           O  
ATOM   1175  CB  ALA A  72      47.930  51.579  70.483  1.00  0.00           C  
ATOM   1176  H   ALA A  72      46.302  52.125  68.605  1.00  0.00           H  
ATOM   1177  HA  ALA A  72      47.087  53.479  70.988  1.00  0.00           H  
ATOM   1178 1HB  ALA A  72      48.669  51.600  71.283  1.00  0.00           H  
ATOM   1179 2HB  ALA A  72      47.047  51.033  70.817  1.00  0.00           H  
ATOM   1180 3HB  ALA A  72      48.354  51.083  69.610  1.00  0.00           H  
ATOM   1181  N   HIS A  73      49.138  53.741  68.445  1.00  0.00           N  
ATOM   1182  CA  HIS A  73      50.309  54.455  67.958  1.00  0.00           C  
ATOM   1183  C   HIS A  73      50.136  55.947  68.165  1.00  0.00           C  
ATOM   1184  O   HIS A  73      50.982  56.602  68.771  1.00  0.00           O  
ATOM   1185  CB  HIS A  73      50.558  54.159  66.476  1.00  0.00           C  
ATOM   1186  CG  HIS A  73      51.772  54.836  65.922  1.00  0.00           C  
ATOM   1187  CD2 HIS A  73      51.901  55.886  65.079  1.00  0.00           C  
ATOM   1188  ND1 HIS A  73      53.055  54.436  66.234  1.00  0.00           N  
ATOM   1189  CE1 HIS A  73      53.921  55.211  65.605  1.00  0.00           C  
ATOM   1190  NE2 HIS A  73      53.246  56.099  64.898  1.00  0.00           N  
ATOM   1191  H   HIS A  73      48.597  53.184  67.798  1.00  0.00           H  
ATOM   1192  HA  HIS A  73      51.188  54.136  68.517  1.00  0.00           H  
ATOM   1193 1HB  HIS A  73      50.672  53.084  66.333  1.00  0.00           H  
ATOM   1194 2HB  HIS A  73      49.694  54.477  65.891  1.00  0.00           H  
ATOM   1195  HD2 HIS A  73      51.090  56.458  64.627  1.00  0.00           H  
ATOM   1196  HE1 HIS A  73      55.006  55.131  65.659  1.00  0.00           H  
ATOM   1197  HE2 HIS A  73      53.649  56.821  64.316  1.00  0.00           H  
ATOM   1198  N   VAL A  74      49.030  56.477  67.654  1.00  0.00           N  
ATOM   1199  CA  VAL A  74      48.787  57.906  67.710  1.00  0.00           C  
ATOM   1200  C   VAL A  74      48.480  58.368  69.126  1.00  0.00           C  
ATOM   1201  O   VAL A  74      48.797  59.496  69.507  1.00  0.00           O  
ATOM   1202  CB  VAL A  74      47.614  58.281  66.784  1.00  0.00           C  
ATOM   1203  CG1 VAL A  74      46.291  57.850  67.402  1.00  0.00           C  
ATOM   1204  CG2 VAL A  74      47.621  59.778  66.518  1.00  0.00           C  
ATOM   1205  H   VAL A  74      48.344  55.878  67.217  1.00  0.00           H  
ATOM   1206  HA  VAL A  74      49.684  58.424  67.364  1.00  0.00           H  
ATOM   1207  HB  VAL A  74      47.719  57.742  65.843  1.00  0.00           H  
ATOM   1208 1HG1 VAL A  74      45.472  58.121  66.735  1.00  0.00           H  
ATOM   1209 2HG1 VAL A  74      46.294  56.770  67.550  1.00  0.00           H  
ATOM   1210 3HG1 VAL A  74      46.158  58.349  68.361  1.00  0.00           H  
ATOM   1211 1HG2 VAL A  74      46.790  60.035  65.863  1.00  0.00           H  
ATOM   1212 2HG2 VAL A  74      47.522  60.316  67.460  1.00  0.00           H  
ATOM   1213 3HG2 VAL A  74      48.559  60.057  66.038  1.00  0.00           H  
ATOM   1214  N   LEU A  75      47.860  57.506  69.929  1.00  0.00           N  
ATOM   1215  CA  LEU A  75      47.623  57.841  71.326  1.00  0.00           C  
ATOM   1216  C   LEU A  75      48.941  58.018  72.066  1.00  0.00           C  
ATOM   1217  O   LEU A  75      49.089  58.930  72.880  1.00  0.00           O  
ATOM   1218  CB  LEU A  75      46.787  56.746  72.003  1.00  0.00           C  
ATOM   1219  CG  LEU A  75      45.294  56.738  71.655  1.00  0.00           C  
ATOM   1220  CD1 LEU A  75      44.672  55.427  72.117  1.00  0.00           C  
ATOM   1221  CD2 LEU A  75      44.613  57.928  72.314  1.00  0.00           C  
ATOM   1222  H   LEU A  75      47.548  56.612  69.579  1.00  0.00           H  
ATOM   1223  HA  LEU A  75      47.069  58.779  71.367  1.00  0.00           H  
ATOM   1224 1HB  LEU A  75      47.197  55.776  71.727  1.00  0.00           H  
ATOM   1225 2HB  LEU A  75      46.876  56.859  73.083  1.00  0.00           H  
ATOM   1226  HG  LEU A  75      45.171  56.802  70.574  1.00  0.00           H  
ATOM   1227 1HD1 LEU A  75      43.610  55.420  71.869  1.00  0.00           H  
ATOM   1228 2HD1 LEU A  75      45.165  54.594  71.614  1.00  0.00           H  
ATOM   1229 3HD1 LEU A  75      44.795  55.326  73.194  1.00  0.00           H  
ATOM   1230 1HD2 LEU A  75      43.551  57.923  72.067  1.00  0.00           H  
ATOM   1231 2HD2 LEU A  75      44.733  57.863  73.396  1.00  0.00           H  
ATOM   1232 3HD2 LEU A  75      45.065  58.852  71.954  1.00  0.00           H  
ATOM   1233  N   ALA A  76      49.911  57.148  71.788  1.00  0.00           N  
ATOM   1234  CA  ALA A  76      51.235  57.273  72.384  1.00  0.00           C  
ATOM   1235  C   ALA A  76      51.925  58.556  71.920  1.00  0.00           C  
ATOM   1236  O   ALA A  76      52.595  59.230  72.703  1.00  0.00           O  
ATOM   1237  CB  ALA A  76      52.086  56.058  72.042  1.00  0.00           C  
ATOM   1238  H   ALA A  76      49.727  56.384  71.153  1.00  0.00           H  
ATOM   1239  HA  ALA A  76      51.117  57.329  73.465  1.00  0.00           H  
ATOM   1240 1HB  ALA A  76      53.072  56.166  72.494  1.00  0.00           H  
ATOM   1241 2HB  ALA A  76      51.607  55.159  72.429  1.00  0.00           H  
ATOM   1242 3HB  ALA A  76      52.190  55.979  70.962  1.00  0.00           H  
ATOM   1243  N   GLU A  77      51.762  58.897  70.639  1.00  0.00           N  
ATOM   1244  CA  GLU A  77      52.341  60.123  70.090  1.00  0.00           C  
ATOM   1245  C   GLU A  77      51.742  61.368  70.735  1.00  0.00           C  
ATOM   1246  O   GLU A  77      52.453  62.329  71.031  1.00  0.00           O  
ATOM   1247  CB  GLU A  77      52.133  60.176  68.574  1.00  0.00           C  
ATOM   1248  CG  GLU A  77      52.979  59.186  67.789  1.00  0.00           C  
ATOM   1249  CD  GLU A  77      52.709  59.229  66.311  1.00  0.00           C  
ATOM   1250  OE1 GLU A  77      51.589  59.485  65.938  1.00  0.00           O  
ATOM   1251  OE2 GLU A  77      53.622  59.004  65.551  1.00  0.00           O1-
ATOM   1252  H   GLU A  77      51.226  58.292  70.032  1.00  0.00           H  
ATOM   1253  HA  GLU A  77      53.412  60.121  70.297  1.00  0.00           H  
ATOM   1254 1HB  GLU A  77      51.087  59.980  68.344  1.00  0.00           H  
ATOM   1255 2HB  GLU A  77      52.366  61.178  68.211  1.00  0.00           H  
ATOM   1256 1HG  GLU A  77      54.032  59.407  67.960  1.00  0.00           H  
ATOM   1257 2HG  GLU A  77      52.782  58.180  68.160  1.00  0.00           H  
ATOM   1258  N   ILE A  78      50.432  61.345  70.951  1.00  0.00           N  
ATOM   1259  CA  ILE A  78      49.745  62.458  71.592  1.00  0.00           C  
ATOM   1260  C   ILE A  78      50.167  62.565  73.047  1.00  0.00           C  
ATOM   1261  O   ILE A  78      50.546  63.637  73.516  1.00  0.00           O  
ATOM   1262  CB  ILE A  78      48.217  62.295  71.505  1.00  0.00           C  
ATOM   1263  CG1 ILE A  78      47.752  62.393  70.049  1.00  0.00           C  
ATOM   1264  CG2 ILE A  78      47.521  63.341  72.361  1.00  0.00           C  
ATOM   1265  CD1 ILE A  78      46.427  61.718  69.785  1.00  0.00           C  
ATOM   1266  H   ILE A  78      49.898  60.536  70.665  1.00  0.00           H  
ATOM   1267  HA  ILE A  78      50.024  63.377  71.079  1.00  0.00           H  
ATOM   1268  HB  ILE A  78      47.936  61.302  71.858  1.00  0.00           H  
ATOM   1269 1HG1 ILE A  78      47.663  63.442  69.767  1.00  0.00           H  
ATOM   1270 2HG1 ILE A  78      48.500  61.941  69.397  1.00  0.00           H  
ATOM   1271 1HG2 ILE A  78      46.441  63.211  72.287  1.00  0.00           H  
ATOM   1272 2HG2 ILE A  78      47.830  63.225  73.399  1.00  0.00           H  
ATOM   1273 3HG2 ILE A  78      47.792  64.337  72.010  1.00  0.00           H  
ATOM   1274 1HD1 ILE A  78      46.164  61.830  68.732  1.00  0.00           H  
ATOM   1275 2HD1 ILE A  78      46.502  60.657  70.028  1.00  0.00           H  
ATOM   1276 3HD1 ILE A  78      45.655  62.177  70.400  1.00  0.00           H  
ATOM   1277  N   ALA A  79      50.091  61.437  73.741  1.00  0.00           N  
ATOM   1278  CA  ALA A  79      50.334  61.365  75.167  1.00  0.00           C  
ATOM   1279  C   ALA A  79      51.775  61.693  75.544  1.00  0.00           C  
ATOM   1280  O   ALA A  79      52.029  62.334  76.562  1.00  0.00           O  
ATOM   1281  CB  ALA A  79      49.963  59.983  75.683  1.00  0.00           C  
ATOM   1282  H   ALA A  79      49.849  60.593  73.241  1.00  0.00           H  
ATOM   1283  HA  ALA A  79      49.703  62.106  75.656  1.00  0.00           H  
ATOM   1284 1HB  ALA A  79      50.129  59.939  76.759  1.00  0.00           H  
ATOM   1285 2HB  ALA A  79      48.913  59.786  75.469  1.00  0.00           H  
ATOM   1286 3HB  ALA A  79      50.579  59.233  75.190  1.00  0.00           H  
ATOM   1287  N   ARG A  80      52.727  61.251  74.726  1.00  0.00           N  
ATOM   1288  CA  ARG A  80      54.140  61.448  75.026  1.00  0.00           C  
ATOM   1289  C   ARG A  80      54.484  62.919  75.216  1.00  0.00           C  
ATOM   1290  O   ARG A  80      55.114  63.295  76.204  1.00  0.00           O  
ATOM   1291  CB  ARG A  80      55.005  60.875  73.913  1.00  0.00           C  
ATOM   1292  CG  ARG A  80      56.491  61.159  74.047  1.00  0.00           C  
ATOM   1293  CD  ARG A  80      57.050  60.589  75.299  1.00  0.00           C  
ATOM   1294  NE  ARG A  80      57.030  59.135  75.291  1.00  0.00           N  
ATOM   1295  CZ  ARG A  80      57.249  58.361  76.371  1.00  0.00           C  
ATOM   1296  NH1 ARG A  80      57.502  58.914  77.536  1.00  0.00           N1+
ATOM   1297  NH2 ARG A  80      57.208  57.045  76.260  1.00  0.00           N  
ATOM   1298  H   ARG A  80      52.467  60.769  73.876  1.00  0.00           H  
ATOM   1299  HA  ARG A  80      54.373  60.922  75.953  1.00  0.00           H  
ATOM   1300 1HB  ARG A  80      54.878  59.793  73.876  1.00  0.00           H  
ATOM   1301 2HB  ARG A  80      54.676  61.274  72.954  1.00  0.00           H  
ATOM   1302 1HG  ARG A  80      57.024  60.719  73.204  1.00  0.00           H  
ATOM   1303 2HG  ARG A  80      56.657  62.237  74.056  1.00  0.00           H  
ATOM   1304 1HD  ARG A  80      58.083  60.915  75.418  1.00  0.00           H  
ATOM   1305 2HD  ARG A  80      56.462  60.934  76.150  1.00  0.00           H  
ATOM   1306  HE  ARG A  80      56.837  58.673  74.412  1.00  0.00           H  
ATOM   1307 1HH1 ARG A  80      57.533  59.920  77.621  1.00  0.00           H  
ATOM   1308 2HH1 ARG A  80      57.667  58.334  78.346  1.00  0.00           H  
ATOM   1309 1HH2 ARG A  80      57.012  56.619  75.364  1.00  0.00           H  
ATOM   1310 2HH2 ARG A  80      57.372  56.465  77.070  1.00  0.00           H  
ATOM   1311  N   GLU A  81      54.068  63.753  74.268  1.00  0.00           N  
ATOM   1312  CA  GLU A  81      54.366  65.177  74.325  1.00  0.00           C  
ATOM   1313  C   GLU A  81      53.427  65.907  75.280  1.00  0.00           C  
ATOM   1314  O   GLU A  81      53.802  66.909  75.889  1.00  0.00           O  
ATOM   1315  CB  GLU A  81      54.272  65.796  72.929  1.00  0.00           C  
ATOM   1316  CG  GLU A  81      55.341  65.319  71.955  1.00  0.00           C  
ATOM   1317  CD  GLU A  81      56.734  65.666  72.401  1.00  0.00           C  
ATOM   1318  OE1 GLU A  81      56.918  66.736  72.931  1.00  0.00           O  
ATOM   1319  OE2 GLU A  81      57.614  64.861  72.211  1.00  0.00           O1-
ATOM   1320  H   GLU A  81      53.532  63.394  73.489  1.00  0.00           H  
ATOM   1321  HA  GLU A  81      55.385  65.301  74.695  1.00  0.00           H  
ATOM   1322 1HB  GLU A  81      53.298  65.566  72.495  1.00  0.00           H  
ATOM   1323 2HB  GLU A  81      54.349  66.881  73.006  1.00  0.00           H  
ATOM   1324 1HG  GLU A  81      55.264  64.236  71.850  1.00  0.00           H  
ATOM   1325 2HG  GLU A  81      55.153  65.765  70.980  1.00  0.00           H  
ATOM   1326  N   ARG A  82      52.202  65.399  75.406  1.00  0.00           N  
ATOM   1327  CA  ARG A  82      51.219  65.977  76.312  1.00  0.00           C  
ATOM   1328  C   ARG A  82      51.602  65.735  77.768  1.00  0.00           C  
ATOM   1329  O   ARG A  82      51.297  66.544  78.643  1.00  0.00           O  
ATOM   1330  CB  ARG A  82      49.840  65.392  76.045  1.00  0.00           C  
ATOM   1331  CG  ARG A  82      48.711  66.026  76.843  1.00  0.00           C  
ATOM   1332  CD  ARG A  82      47.383  65.527  76.406  1.00  0.00           C  
ATOM   1333  NE  ARG A  82      46.303  66.103  77.192  1.00  0.00           N  
ATOM   1334  CZ  ARG A  82      44.998  65.806  77.030  1.00  0.00           C  
ATOM   1335  NH1 ARG A  82      44.629  64.941  76.114  1.00  0.00           N1+
ATOM   1336  NH2 ARG A  82      44.090  66.386  77.798  1.00  0.00           N  
ATOM   1337  H   ARG A  82      51.950  64.589  74.858  1.00  0.00           H  
ATOM   1338  HA  ARG A  82      51.180  67.053  76.138  1.00  0.00           H  
ATOM   1339 1HB  ARG A  82      49.597  65.499  74.990  1.00  0.00           H  
ATOM   1340 2HB  ARG A  82      49.847  64.325  76.272  1.00  0.00           H  
ATOM   1341 1HG  ARG A  82      48.836  65.788  77.901  1.00  0.00           H  
ATOM   1342 2HG  ARG A  82      48.734  67.107  76.709  1.00  0.00           H  
ATOM   1343 1HD  ARG A  82      47.222  65.790  75.361  1.00  0.00           H  
ATOM   1344 2HD  ARG A  82      47.345  64.445  76.518  1.00  0.00           H  
ATOM   1345  HE  ARG A  82      46.548  66.773  77.909  1.00  0.00           H  
ATOM   1346 1HH1 ARG A  82      45.322  64.498  75.527  1.00  0.00           H  
ATOM   1347 2HH1 ARG A  82      43.651  64.719  75.993  1.00  0.00           H  
ATOM   1348 1HH2 ARG A  82      44.374  67.051  78.504  1.00  0.00           H  
ATOM   1349 2HH2 ARG A  82      43.112  66.164  77.678  1.00  0.00           H  
ATOM   1350  N   GLY A  83      52.271  64.610  78.033  1.00  0.00           N  
ATOM   1351  CA  GLY A  83      52.656  64.248  79.391  1.00  0.00           C  
ATOM   1352  C   GLY A  83      51.498  63.573  80.108  1.00  0.00           C  
ATOM   1353  O   GLY A  83      51.350  63.691  81.326  1.00  0.00           O  
ATOM   1354  H   GLY A  83      52.497  63.972  77.279  1.00  0.00           H  
ATOM   1355 1HA  GLY A  83      53.512  63.576  79.358  1.00  0.00           H  
ATOM   1356 2HA  GLY A  83      52.962  65.140  79.936  1.00  0.00           H  
ATOM   1357  N   ASN A  84      50.655  62.894  79.335  1.00  0.00           N  
ATOM   1358  CA  ASN A  84      49.468  62.249  79.876  1.00  0.00           C  
ATOM   1359  C   ASN A  84      49.695  60.753  80.093  1.00  0.00           C  
ATOM   1360  O   ASN A  84      49.652  59.966  79.148  1.00  0.00           O  
ATOM   1361  CB  ASN A  84      48.277  62.483  78.966  1.00  0.00           C  
ATOM   1362  CG  ASN A  84      46.996  61.943  79.538  1.00  0.00           C  
ATOM   1363  ND2 ASN A  84      45.989  62.776  79.605  1.00  0.00           N  
ATOM   1364  OD1 ASN A  84      46.919  60.770  79.921  1.00  0.00           O  
ATOM   1365  H   ASN A  84      50.845  62.825  78.346  1.00  0.00           H  
ATOM   1366  HA  ASN A  84      49.251  62.685  80.852  1.00  0.00           H  
ATOM   1367 1HB  ASN A  84      48.160  63.554  78.789  1.00  0.00           H  
ATOM   1368 2HB  ASN A  84      48.458  62.010  78.000  1.00  0.00           H  
ATOM   1369 1HD2 ASN A  84      45.112  62.473  79.978  1.00  0.00           H  
ATOM   1370 2HD2 ASN A  84      46.096  63.717  79.284  1.00  0.00           H  
ATOM   1371  N   GLU A  85      49.933  60.377  81.347  1.00  0.00           N  
ATOM   1372  CA  GLU A  85      50.290  59.008  81.695  1.00  0.00           C  
ATOM   1373  C   GLU A  85      49.162  58.023  81.403  1.00  0.00           C  
ATOM   1374  O   GLU A  85      49.408  56.888  80.996  1.00  0.00           O  
ATOM   1375  CB  GLU A  85      50.673  58.926  83.175  1.00  0.00           C  
ATOM   1376  CG  GLU A  85      51.983  59.615  83.524  1.00  0.00           C  
ATOM   1377  CD  GLU A  85      52.306  59.549  84.990  1.00  0.00           C  
ATOM   1378  OE1 GLU A  85      51.485  59.078  85.740  1.00  0.00           O  
ATOM   1379  OE2 GLU A  85      53.376  59.970  85.363  1.00  0.00           O1-
ATOM   1380  H   GLU A  85      49.865  61.069  82.080  1.00  0.00           H  
ATOM   1381  HA  GLU A  85      51.149  58.710  81.095  1.00  0.00           H  
ATOM   1382 1HB  GLU A  85      49.886  59.375  83.780  1.00  0.00           H  
ATOM   1383 2HB  GLU A  85      50.755  57.879  83.471  1.00  0.00           H  
ATOM   1384 1HG  GLU A  85      52.790  59.145  82.964  1.00  0.00           H  
ATOM   1385 2HG  GLU A  85      51.925  60.659  83.217  1.00  0.00           H  
ATOM   1386  N   GLU A  86      47.922  58.458  81.612  1.00  0.00           N  
ATOM   1387  CA  GLU A  86      46.773  57.582  81.421  1.00  0.00           C  
ATOM   1388  C   GLU A  86      46.625  57.168  79.963  1.00  0.00           C  
ATOM   1389  O   GLU A  86      46.291  56.021  79.664  1.00  0.00           O  
ATOM   1390  CB  GLU A  86      45.492  58.271  81.896  1.00  0.00           C  
ATOM   1391  CG  GLU A  86      45.421  58.496  83.399  1.00  0.00           C  
ATOM   1392  CD  GLU A  86      46.203  59.698  83.849  1.00  0.00           C  
ATOM   1393  OE1 GLU A  86      46.774  60.358  83.015  1.00  0.00           O  
ATOM   1394  OE2 GLU A  86      46.230  59.957  85.030  1.00  0.00           O1-
ATOM   1395  H   GLU A  86      47.769  59.412  81.909  1.00  0.00           H  
ATOM   1396  HA  GLU A  86      46.924  56.678  82.013  1.00  0.00           H  
ATOM   1397 1HB  GLU A  86      45.399  59.242  81.407  1.00  0.00           H  
ATOM   1398 2HB  GLU A  86      44.628  57.674  81.604  1.00  0.00           H  
ATOM   1399 1HG  GLU A  86      44.378  58.628  83.686  1.00  0.00           H  
ATOM   1400 2HG  GLU A  86      45.800  57.611  83.907  1.00  0.00           H  
ATOM   1401  N   LEU A  87      46.871  58.102  79.052  1.00  0.00           N  
ATOM   1402  CA  LEU A  87      46.794  57.795  77.634  1.00  0.00           C  
ATOM   1403  C   LEU A  87      47.932  56.874  77.198  1.00  0.00           C  
ATOM   1404  O   LEU A  87      47.755  56.017  76.332  1.00  0.00           O  
ATOM   1405  CB  LEU A  87      46.832  59.090  76.813  1.00  0.00           C  
ATOM   1406  CG  LEU A  87      45.575  59.966  76.897  1.00  0.00           C  
ATOM   1407  CD1 LEU A  87      45.835  61.296  76.203  1.00  0.00           C  
ATOM   1408  CD2 LEU A  87      44.404  59.236  76.256  1.00  0.00           C  
ATOM   1409  H   LEU A  87      47.116  59.038  79.339  1.00  0.00           H  
ATOM   1410  HA  LEU A  87      45.851  57.284  77.440  1.00  0.00           H  
ATOM   1411 1HB  LEU A  87      47.676  59.689  77.149  1.00  0.00           H  
ATOM   1412 2HB  LEU A  87      46.988  58.834  75.765  1.00  0.00           H  
ATOM   1413  HG  LEU A  87      45.345  60.175  77.942  1.00  0.00           H  
ATOM   1414 1HD1 LEU A  87      44.942  61.919  76.262  1.00  0.00           H  
ATOM   1415 2HD1 LEU A  87      46.665  61.805  76.693  1.00  0.00           H  
ATOM   1416 3HD1 LEU A  87      46.084  61.119  75.158  1.00  0.00           H  
ATOM   1417 1HD2 LEU A  87      43.509  59.858  76.316  1.00  0.00           H  
ATOM   1418 2HD2 LEU A  87      44.631  59.029  75.211  1.00  0.00           H  
ATOM   1419 3HD2 LEU A  87      44.228  58.298  76.783  1.00  0.00           H  
ATOM   1420  N   GLN A  88      49.120  57.039  77.790  1.00  0.00           N  
ATOM   1421  CA  GLN A  88      50.223  56.134  77.471  1.00  0.00           C  
ATOM   1422  C   GLN A  88      49.894  54.718  77.916  1.00  0.00           C  
ATOM   1423  O   GLN A  88      50.168  53.753  77.202  1.00  0.00           O  
ATOM   1424  CB  GLN A  88      51.522  56.603  78.134  1.00  0.00           C  
ATOM   1425  CG  GLN A  88      52.092  57.883  77.547  1.00  0.00           C  
ATOM   1426  CD  GLN A  88      53.330  58.356  78.286  1.00  0.00           C  
ATOM   1427  NE2 GLN A  88      53.524  59.669  78.331  1.00  0.00           N  
ATOM   1428  OE1 GLN A  88      54.104  57.550  78.810  1.00  0.00           O  
ATOM   1429  H   GLN A  88      49.271  57.780  78.458  1.00  0.00           H  
ATOM   1430  HA  GLN A  88      50.373  56.137  76.391  1.00  0.00           H  
ATOM   1431 1HB  GLN A  88      51.348  56.768  79.197  1.00  0.00           H  
ATOM   1432 2HB  GLN A  88      52.279  55.825  78.042  1.00  0.00           H  
ATOM   1433 1HG  GLN A  88      52.362  57.704  76.506  1.00  0.00           H  
ATOM   1434 2HG  GLN A  88      51.338  58.666  77.607  1.00  0.00           H  
ATOM   1435 1HE2 GLN A  88      54.325  60.041  78.804  1.00  0.00           H  
ATOM   1436 2HE2 GLN A  88      52.871  60.287  77.892  1.00  0.00           H  
ATOM   1437  N   LYS A  89      49.302  54.590  79.102  1.00  0.00           N  
ATOM   1438  CA  LYS A  89      48.923  53.278  79.611  1.00  0.00           C  
ATOM   1439  C   LYS A  89      47.870  52.628  78.723  1.00  0.00           C  
ATOM   1440  O   LYS A  89      47.930  51.430  78.448  1.00  0.00           O  
ATOM   1441  CB  LYS A  89      48.406  53.387  81.045  1.00  0.00           C  
ATOM   1442  CG  LYS A  89      49.479  53.706  82.078  1.00  0.00           C  
ATOM   1443  CD  LYS A  89      48.881  53.851  83.470  1.00  0.00           C  
ATOM   1444  CE  LYS A  89      49.948  54.193  84.497  1.00  0.00           C  
ATOM   1445  NZ  LYS A  89      49.372  54.383  85.857  1.00  0.00           N1+
ATOM   1446  H   LYS A  89      49.110  55.408  79.664  1.00  0.00           H  
ATOM   1447  HA  LYS A  89      49.804  52.636  79.605  1.00  0.00           H  
ATOM   1448 1HB  LYS A  89      47.646  54.167  81.100  1.00  0.00           H  
ATOM   1449 2HB  LYS A  89      47.933  52.447  81.334  1.00  0.00           H  
ATOM   1450 1HG  LYS A  89      50.221  52.906  82.091  1.00  0.00           H  
ATOM   1451 2HG  LYS A  89      49.978  54.635  81.808  1.00  0.00           H  
ATOM   1452 1HD  LYS A  89      48.128  54.640  83.462  1.00  0.00           H  
ATOM   1453 2HD  LYS A  89      48.399  52.917  83.757  1.00  0.00           H  
ATOM   1454 1HE  LYS A  89      50.685  53.392  84.539  1.00  0.00           H  
ATOM   1455 2HE  LYS A  89      50.457  55.111  84.203  1.00  0.00           H  
ATOM   1456 1HZ  LYS A  89      50.110  54.609  86.509  1.00  0.00           H  
ATOM   1457 2HZ  LYS A  89      48.700  55.138  85.836  1.00  0.00           H  
ATOM   1458 3HZ  LYS A  89      48.912  53.532  86.149  1.00  0.00           H  
ATOM   1459  N   LYS A  90      46.898  53.418  78.269  1.00  0.00           N  
ATOM   1460  CA  LYS A  90      45.871  52.889  77.383  1.00  0.00           C  
ATOM   1461  C   LYS A  90      46.460  52.449  76.048  1.00  0.00           C  
ATOM   1462  O   LYS A  90      46.090  51.404  75.511  1.00  0.00           O  
ATOM   1463  CB  LYS A  90      44.777  53.933  77.154  1.00  0.00           C  
ATOM   1464  CG  LYS A  90      43.868  54.164  78.354  1.00  0.00           C  
ATOM   1465  CD  LYS A  90      42.824  55.231  78.059  1.00  0.00           C  
ATOM   1466  CE  LYS A  90      41.917  55.465  79.258  1.00  0.00           C  
ATOM   1467  NZ  LYS A  90      40.904  56.522  78.993  1.00  0.00           N1+
ATOM   1468  H   LYS A  90      46.862  54.390  78.537  1.00  0.00           H  
ATOM   1469  HA  LYS A  90      45.425  52.012  77.853  1.00  0.00           H  
ATOM   1470 1HB  LYS A  90      45.233  54.888  76.891  1.00  0.00           H  
ATOM   1471 2HB  LYS A  90      44.151  53.627  76.316  1.00  0.00           H  
ATOM   1472 1HG  LYS A  90      43.363  53.235  78.613  1.00  0.00           H  
ATOM   1473 2HG  LYS A  90      44.467  54.480  79.207  1.00  0.00           H  
ATOM   1474 1HD  LYS A  90      43.322  56.168  77.804  1.00  0.00           H  
ATOM   1475 2HD  LYS A  90      42.216  54.920  77.210  1.00  0.00           H  
ATOM   1476 1HE  LYS A  90      41.398  54.537  79.508  1.00  0.00           H  
ATOM   1477 2HE  LYS A  90      42.516  55.761  80.117  1.00  0.00           H  
ATOM   1478 1HZ  LYS A  90      40.323  56.646  79.809  1.00  0.00           H  
ATOM   1479 2HZ  LYS A  90      41.373  57.391  78.778  1.00  0.00           H  
ATOM   1480 3HZ  LYS A  90      40.327  56.248  78.208  1.00  0.00           H  
ATOM   1481  N   ALA A  91      47.383  53.237  75.496  1.00  0.00           N  
ATOM   1482  CA  ALA A  91      48.022  52.874  74.236  1.00  0.00           C  
ATOM   1483  C   ALA A  91      48.777  51.554  74.375  1.00  0.00           C  
ATOM   1484  O   ALA A  91      48.733  50.705  73.483  1.00  0.00           O  
ATOM   1485  CB  ALA A  91      48.962  53.979  73.779  1.00  0.00           C  
ATOM   1486  H   ALA A  91      47.647  54.099  75.951  1.00  0.00           H  
ATOM   1487  HA  ALA A  91      47.243  52.740  73.486  1.00  0.00           H  
ATOM   1488 1HB  ALA A  91      49.433  53.690  72.839  1.00  0.00           H  
ATOM   1489 2HB  ALA A  91      48.397  54.900  73.633  1.00  0.00           H  
ATOM   1490 3HB  ALA A  91      49.729  54.141  74.533  1.00  0.00           H  
ATOM   1491  N   HIS A  92      49.472  51.385  75.499  1.00  0.00           N  
ATOM   1492  CA  HIS A  92      50.204  50.152  75.768  1.00  0.00           C  
ATOM   1493  C   HIS A  92      49.255  48.961  75.830  1.00  0.00           C  
ATOM   1494  O   HIS A  92      49.497  47.929  75.205  1.00  0.00           O  
ATOM   1495  CB  HIS A  92      50.987  50.261  77.079  1.00  0.00           C  
ATOM   1496  CG  HIS A  92      51.953  49.138  77.298  1.00  0.00           C  
ATOM   1497  CD2 HIS A  92      53.285  49.052  77.074  1.00  0.00           C  
ATOM   1498  ND1 HIS A  92      51.571  47.917  77.812  1.00  0.00           N  
ATOM   1499  CE1 HIS A  92      52.627  47.128  77.892  1.00  0.00           C  
ATOM   1500  NE2 HIS A  92      53.679  47.792  77.451  1.00  0.00           N  
ATOM   1501  H   HIS A  92      49.492  52.128  76.183  1.00  0.00           H  
ATOM   1502  HA  HIS A  92      50.903  49.980  74.949  1.00  0.00           H  
ATOM   1503 1HB  HIS A  92      51.543  51.198  77.096  1.00  0.00           H  
ATOM   1504 2HB  HIS A  92      50.292  50.280  77.919  1.00  0.00           H  
ATOM   1505  HD2 HIS A  92      53.927  49.837  76.671  1.00  0.00           H  
ATOM   1506  HE1 HIS A  92      52.630  46.101  78.260  1.00  0.00           H  
ATOM   1507  HE2 HIS A  92      54.623  47.437  77.399  1.00  0.00           H  
ATOM   1508  N   LYS A  93      48.168  49.109  76.591  1.00  0.00           N  
ATOM   1509  CA  LYS A  93      47.221  48.019  76.786  1.00  0.00           C  
ATOM   1510  C   LYS A  93      46.592  47.596  75.470  1.00  0.00           C  
ATOM   1511  O   LYS A  93      46.410  46.406  75.212  1.00  0.00           O  
ATOM   1512  CB  LYS A  93      46.130  48.423  77.781  1.00  0.00           C  
ATOM   1513  CG  LYS A  93      46.601  48.507  79.228  1.00  0.00           C  
ATOM   1514  CD  LYS A  93      45.473  48.947  80.149  1.00  0.00           C  
ATOM   1515  CE  LYS A  93      45.943  49.044  81.593  1.00  0.00           C  
ATOM   1516  NZ  LYS A  93      44.858  49.504  82.501  1.00  0.00           N1+
ATOM   1517  H   LYS A  93      47.996  49.997  77.042  1.00  0.00           H  
ATOM   1518  HA  LYS A  93      47.759  47.160  77.189  1.00  0.00           H  
ATOM   1519 1HB  LYS A  93      45.728  49.396  77.503  1.00  0.00           H  
ATOM   1520 2HB  LYS A  93      45.313  47.704  77.736  1.00  0.00           H  
ATOM   1521 1HG  LYS A  93      46.962  47.529  79.549  1.00  0.00           H  
ATOM   1522 2HG  LYS A  93      47.420  49.220  79.303  1.00  0.00           H  
ATOM   1523 1HD  LYS A  93      45.103  49.923  79.831  1.00  0.00           H  
ATOM   1524 2HD  LYS A  93      44.654  48.231  80.090  1.00  0.00           H  
ATOM   1525 1HE  LYS A  93      46.292  48.068  81.928  1.00  0.00           H  
ATOM   1526 2HE  LYS A  93      46.777  49.744  81.658  1.00  0.00           H  
ATOM   1527 1HZ  LYS A  93      45.211  49.556  83.447  1.00  0.00           H  
ATOM   1528 2HZ  LYS A  93      44.541  50.419  82.211  1.00  0.00           H  
ATOM   1529 3HZ  LYS A  93      44.089  48.853  82.464  1.00  0.00           H  
ATOM   1530  N   LEU A  94      46.263  48.578  74.641  1.00  0.00           N  
ATOM   1531  CA  LEU A  94      45.648  48.334  73.348  1.00  0.00           C  
ATOM   1532  C   LEU A  94      46.580  47.576  72.411  1.00  0.00           C  
ATOM   1533  O   LEU A  94      46.170  46.619  71.754  1.00  0.00           O  
ATOM   1534  CB  LEU A  94      45.242  49.666  72.704  1.00  0.00           C  
ATOM   1535  CG  LEU A  94      44.033  50.368  73.334  1.00  0.00           C  
ATOM   1536  CD1 LEU A  94      43.930  51.787  72.794  1.00  0.00           C  
ATOM   1537  CD2 LEU A  94      42.770  49.575  73.029  1.00  0.00           C  
ATOM   1538  H   LEU A  94      46.448  49.528  74.927  1.00  0.00           H  
ATOM   1539  HA  LEU A  94      44.754  47.730  73.498  1.00  0.00           H  
ATOM   1540 1HB  LEU A  94      46.087  50.351  72.759  1.00  0.00           H  
ATOM   1541 2HB  LEU A  94      45.012  49.488  71.653  1.00  0.00           H  
ATOM   1542  HG  LEU A  94      44.169  50.431  74.414  1.00  0.00           H  
ATOM   1543 1HD1 LEU A  94      43.070  52.286  73.242  1.00  0.00           H  
ATOM   1544 2HD1 LEU A  94      44.838  52.338  73.043  1.00  0.00           H  
ATOM   1545 3HD1 LEU A  94      43.809  51.759  71.712  1.00  0.00           H  
ATOM   1546 1HD2 LEU A  94      41.910  50.073  73.478  1.00  0.00           H  
ATOM   1547 2HD2 LEU A  94      42.630  49.513  71.949  1.00  0.00           H  
ATOM   1548 3HD2 LEU A  94      42.862  48.570  73.441  1.00  0.00           H  
ATOM   1549  N   ALA A  95      47.838  48.000  72.345  1.00  0.00           N  
ATOM   1550  CA  ALA A  95      48.806  47.329  71.491  1.00  0.00           C  
ATOM   1551  C   ALA A  95      49.096  45.920  72.017  1.00  0.00           C  
ATOM   1552  O   ALA A  95      49.218  44.972  71.242  1.00  0.00           O  
ATOM   1553  CB  ALA A  95      50.089  48.144  71.402  1.00  0.00           C  
ATOM   1554  H   ALA A  95      48.132  48.796  72.891  1.00  0.00           H  
ATOM   1555  HA  ALA A  95      48.374  47.240  70.495  1.00  0.00           H  
ATOM   1556 1HB  ALA A  95      50.804  47.628  70.761  1.00  0.00           H  
ATOM   1557 2HB  ALA A  95      49.868  49.126  70.983  1.00  0.00           H  
ATOM   1558 3HB  ALA A  95      50.515  48.263  72.398  1.00  0.00           H  
ATOM   1559  N   LYS A  96      49.205  45.783  73.343  1.00  0.00           N  
ATOM   1560  CA  LYS A  96      49.508  44.492  73.956  1.00  0.00           C  
ATOM   1561  C   LYS A  96      48.332  43.521  73.860  1.00  0.00           C  
ATOM   1562  O   LYS A  96      48.520  42.321  73.656  1.00  0.00           O  
ATOM   1563  CB  LYS A  96      49.908  44.683  75.420  1.00  0.00           C  
ATOM   1564  CG  LYS A  96      50.149  43.385  76.179  1.00  0.00           C  
ATOM   1565  CD  LYS A  96      50.724  43.653  77.563  1.00  0.00           C  
ATOM   1566  CE  LYS A  96      50.784  42.381  78.394  1.00  0.00           C  
ATOM   1567  NZ  LYS A  96      51.697  41.368  77.799  1.00  0.00           N1+
ATOM   1568  H   LYS A  96      49.074  46.590  73.936  1.00  0.00           H  
ATOM   1569  HA  LYS A  96      50.345  44.042  73.421  1.00  0.00           H  
ATOM   1570 1HB  LYS A  96      50.821  45.276  75.473  1.00  0.00           H  
ATOM   1571 2HB  LYS A  96      49.126  45.235  75.942  1.00  0.00           H  
ATOM   1572 1HG  LYS A  96      49.208  42.845  76.286  1.00  0.00           H  
ATOM   1573 2HG  LYS A  96      50.845  42.760  75.621  1.00  0.00           H  
ATOM   1574 1HD  LYS A  96      51.732  44.062  77.465  1.00  0.00           H  
ATOM   1575 2HD  LYS A  96      50.103  44.384  78.079  1.00  0.00           H  
ATOM   1576 1HE  LYS A  96      51.132  42.619  79.399  1.00  0.00           H  
ATOM   1577 2HE  LYS A  96      49.786  41.950  78.472  1.00  0.00           H  
ATOM   1578 1HZ  LYS A  96      51.709  40.542  78.378  1.00  0.00           H  
ATOM   1579 2HZ  LYS A  96      51.373  41.126  76.873  1.00  0.00           H  
ATOM   1580 3HZ  LYS A  96      52.632  41.750  77.739  1.00  0.00           H  
ATOM   1581  N   GLU A  97      47.107  44.023  74.005  1.00  0.00           N  
ATOM   1582  CA  GLU A  97      45.936  43.164  73.858  1.00  0.00           C  
ATOM   1583  C   GLU A  97      45.777  42.735  72.411  1.00  0.00           C  
ATOM   1584  O   GLU A  97      45.397  41.600  72.128  1.00  0.00           O  
ATOM   1585  CB  GLU A  97      44.672  43.885  74.334  1.00  0.00           C  
ATOM   1586  CG  GLU A  97      43.376  43.146  74.029  1.00  0.00           C  
ATOM   1587  CD  GLU A  97      43.273  41.828  74.745  1.00  0.00           C  
ATOM   1588  OE1 GLU A  97      44.183  41.491  75.463  1.00  0.00           O  
ATOM   1589  OE2 GLU A  97      42.282  41.157  74.573  1.00  0.00           O1-
ATOM   1590  H   GLU A  97      46.975  45.003  74.219  1.00  0.00           H  
ATOM   1591  HA  GLU A  97      46.082  42.275  74.471  1.00  0.00           H  
ATOM   1592 1HB  GLU A  97      44.725  44.040  75.411  1.00  0.00           H  
ATOM   1593 2HB  GLU A  97      44.615  44.867  73.864  1.00  0.00           H  
ATOM   1594 1HG  GLU A  97      42.535  43.773  74.324  1.00  0.00           H  
ATOM   1595 2HG  GLU A  97      43.311  42.977  72.956  1.00  0.00           H  
ATOM   1596  N   ALA A  98      46.068  43.642  71.482  1.00  0.00           N  
ATOM   1597  CA  ALA A  98      46.021  43.264  70.082  1.00  0.00           C  
ATOM   1598  C   ALA A  98      47.023  42.143  69.837  1.00  0.00           C  
ATOM   1599  O   ALA A  98      46.778  41.245  69.030  1.00  0.00           O  
ATOM   1600  CB  ALA A  98      46.311  44.459  69.187  1.00  0.00           C  
ATOM   1601  H   ALA A  98      46.323  44.588  71.728  1.00  0.00           H  
ATOM   1602  HA  ALA A  98      45.019  42.895  69.865  1.00  0.00           H  
ATOM   1603 1HB  ALA A  98      46.286  44.147  68.143  1.00  0.00           H  
ATOM   1604 2HB  ALA A  98      45.559  45.230  69.353  1.00  0.00           H  
ATOM   1605 3HB  ALA A  98      47.297  44.858  69.421  1.00  0.00           H  
ATOM   1606  N   LEU A  99      48.160  42.188  70.530  1.00  0.00           N  
ATOM   1607  CA  LEU A  99      49.207  41.184  70.344  1.00  0.00           C  
ATOM   1608  C   LEU A  99      48.732  39.802  70.740  1.00  0.00           C  
ATOM   1609  O   LEU A  99      48.985  38.824  70.037  1.00  0.00           O  
ATOM   1610  CB  LEU A  99      50.449  41.550  71.166  1.00  0.00           C  
ATOM   1611  CG  LEU A  99      51.692  40.689  70.912  1.00  0.00           C  
ATOM   1612  CD1 LEU A  99      52.108  40.815  69.451  1.00  0.00           C  
ATOM   1613  CD2 LEU A  99      52.815  41.132  71.838  1.00  0.00           C  
ATOM   1614  H   LEU A  99      48.305  42.931  71.199  1.00  0.00           H  
ATOM   1615  HA  LEU A  99      49.479  41.159  69.289  1.00  0.00           H  
ATOM   1616 1HB  LEU A  99      50.713  42.585  70.953  1.00  0.00           H  
ATOM   1617 2HB  LEU A  99      50.201  41.470  72.224  1.00  0.00           H  
ATOM   1618  HG  LEU A  99      51.456  39.642  71.102  1.00  0.00           H  
ATOM   1619 1HD1 LEU A  99      52.992  40.203  69.271  1.00  0.00           H  
ATOM   1620 2HD1 LEU A  99      51.294  40.473  68.812  1.00  0.00           H  
ATOM   1621 3HD1 LEU A  99      52.335  41.856  69.227  1.00  0.00           H  
ATOM   1622 1HD2 LEU A  99      53.698  40.519  71.659  1.00  0.00           H  
ATOM   1623 2HD2 LEU A  99      53.053  42.178  71.648  1.00  0.00           H  
ATOM   1624 3HD2 LEU A  99      52.498  41.015  72.875  1.00  0.00           H  
ATOM   1625  N   ARG A 100      48.042  39.715  71.869  1.00  0.00           N  
ATOM   1626  CA  ARG A 100      47.522  38.434  72.312  1.00  0.00           C  
ATOM   1627  C   ARG A 100      46.554  37.872  71.275  1.00  0.00           C  
ATOM   1628  O   ARG A 100      46.647  36.706  70.895  1.00  0.00           O  
ATOM   1629  CB  ARG A 100      46.812  38.572  73.651  1.00  0.00           C  
ATOM   1630  CG  ARG A 100      46.330  37.265  74.259  1.00  0.00           C  
ATOM   1631  CD  ARG A 100      45.556  37.491  75.506  1.00  0.00           C  
ATOM   1632  NE  ARG A 100      44.296  38.169  75.246  1.00  0.00           N  
ATOM   1633  CZ  ARG A 100      43.186  37.567  74.776  1.00  0.00           C  
ATOM   1634  NH1 ARG A 100      43.197  36.279  74.517  1.00  0.00           N1+
ATOM   1635  NH2 ARG A 100      42.088  38.273  74.573  1.00  0.00           N  
ATOM   1636  H   ARG A 100      47.871  40.535  72.431  1.00  0.00           H  
ATOM   1637  HA  ARG A 100      48.356  37.742  72.430  1.00  0.00           H  
ATOM   1638 1HB  ARG A 100      47.483  39.041  74.370  1.00  0.00           H  
ATOM   1639 2HB  ARG A 100      45.945  39.223  73.538  1.00  0.00           H  
ATOM   1640 1HG  ARG A 100      45.688  36.747  73.545  1.00  0.00           H  
ATOM   1641 2HG  ARG A 100      47.188  36.635  74.498  1.00  0.00           H  
ATOM   1642 1HD  ARG A 100      45.337  36.533  75.976  1.00  0.00           H  
ATOM   1643 2HD  ARG A 100      46.140  38.106  76.189  1.00  0.00           H  
ATOM   1644  HE  ARG A 100      44.249  39.162  75.433  1.00  0.00           H  
ATOM   1645 1HH1 ARG A 100      44.036  35.739  74.673  1.00  0.00           H  
ATOM   1646 2HH1 ARG A 100      42.364  35.828  74.165  1.00  0.00           H  
ATOM   1647 1HH2 ARG A 100      42.080  39.264  74.771  1.00  0.00           H  
ATOM   1648 2HH2 ARG A 100      41.256  37.822  74.220  1.00  0.00           H  
ATOM   1649  N   GLN A 101      45.627  38.713  70.823  1.00  0.00           N  
ATOM   1650  CA  GLN A 101      44.579  38.263  69.910  1.00  0.00           C  
ATOM   1651  C   GLN A 101      45.145  37.914  68.529  1.00  0.00           C  
ATOM   1652  O   GLN A 101      44.763  36.910  67.927  1.00  0.00           O  
ATOM   1653  CB  GLN A 101      43.496  39.337  69.774  1.00  0.00           C  
ATOM   1654  CG  GLN A 101      42.652  39.532  71.022  1.00  0.00           C  
ATOM   1655  CD  GLN A 101      41.517  40.514  70.806  1.00  0.00           C  
ATOM   1656  NE2 GLN A 101      41.178  41.264  71.847  1.00  0.00           N  
ATOM   1657  OE1 GLN A 101      40.949  40.597  69.712  1.00  0.00           O  
ATOM   1658  H   GLN A 101      45.644  39.680  71.113  1.00  0.00           H  
ATOM   1659  HA  GLN A 101      44.126  37.361  70.322  1.00  0.00           H  
ATOM   1660 1HB  GLN A 101      43.960  40.292  69.529  1.00  0.00           H  
ATOM   1661 2HB  GLN A 101      42.827  39.078  68.953  1.00  0.00           H  
ATOM   1662 1HG  GLN A 101      42.224  38.572  71.312  1.00  0.00           H  
ATOM   1663 2HG  GLN A 101      43.288  39.914  71.822  1.00  0.00           H  
ATOM   1664 1HE2 GLN A 101      40.435  41.930  71.765  1.00  0.00           H  
ATOM   1665 2HE2 GLN A 101      41.664  41.163  72.716  1.00  0.00           H  
ATOM   1666  N   VAL A 102      46.054  38.748  68.037  1.00  0.00           N  
ATOM   1667  CA  VAL A 102      46.573  38.622  66.681  1.00  0.00           C  
ATOM   1668  C   VAL A 102      47.511  37.427  66.572  1.00  0.00           C  
ATOM   1669  O   VAL A 102      47.571  36.765  65.535  1.00  0.00           O  
ATOM   1670  CB  VAL A 102      47.324  39.903  66.271  1.00  0.00           C  
ATOM   1671  CG1 VAL A 102      48.754  39.870  66.785  1.00  0.00           C  
ATOM   1672  CG2 VAL A 102      47.298  40.057  64.757  1.00  0.00           C  
ATOM   1673  H   VAL A 102      46.396  39.493  68.626  1.00  0.00           H  
ATOM   1674  HA  VAL A 102      45.732  38.475  66.002  1.00  0.00           H  
ATOM   1675  HB  VAL A 102      46.835  40.762  66.732  1.00  0.00           H  
ATOM   1676 1HG1 VAL A 102      49.270  40.783  66.486  1.00  0.00           H  
ATOM   1677 2HG1 VAL A 102      48.749  39.797  67.872  1.00  0.00           H  
ATOM   1678 3HG1 VAL A 102      49.273  39.008  66.365  1.00  0.00           H  
ATOM   1679 1HG2 VAL A 102      47.828  40.965  64.475  1.00  0.00           H  
ATOM   1680 2HG2 VAL A 102      47.779  39.195  64.296  1.00  0.00           H  
ATOM   1681 3HG2 VAL A 102      46.264  40.120  64.416  1.00  0.00           H  
ATOM   1682  N   ILE A 103      48.248  37.146  67.647  1.00  0.00           N  
ATOM   1683  CA  ILE A 103      49.092  35.961  67.694  1.00  0.00           C  
ATOM   1684  C   ILE A 103      48.263  34.688  67.615  1.00  0.00           C  
ATOM   1685  O   ILE A 103      48.624  33.743  66.914  1.00  0.00           O  
ATOM   1686  CB  ILE A 103      49.940  35.942  68.979  1.00  0.00           C  
ATOM   1687  CG1 ILE A 103      51.039  37.006  68.909  1.00  0.00           C  
ATOM   1688  CG2 ILE A 103      50.543  34.563  69.197  1.00  0.00           C  
ATOM   1689  CD1 ILE A 103      51.767  37.218  70.216  1.00  0.00           C  
ATOM   1690  H   ILE A 103      48.223  37.765  68.445  1.00  0.00           H  
ATOM   1691  HA  ILE A 103      49.765  35.981  66.838  1.00  0.00           H  
ATOM   1692  HB  ILE A 103      49.312  36.193  69.833  1.00  0.00           H  
ATOM   1693 1HG1 ILE A 103      51.770  36.724  68.152  1.00  0.00           H  
ATOM   1694 2HG1 ILE A 103      50.604  37.958  68.604  1.00  0.00           H  
ATOM   1695 1HG2 ILE A 103      51.140  34.567  70.110  1.00  0.00           H  
ATOM   1696 2HG2 ILE A 103      49.744  33.827  69.290  1.00  0.00           H  
ATOM   1697 3HG2 ILE A 103      51.179  34.305  68.350  1.00  0.00           H  
ATOM   1698 1HD1 ILE A 103      52.530  37.986  70.088  1.00  0.00           H  
ATOM   1699 2HD1 ILE A 103      51.057  37.535  70.982  1.00  0.00           H  
ATOM   1700 3HD1 ILE A 103      52.241  36.286  70.524  1.00  0.00           H  
ATOM   1701  N   GLU A 104      47.142  34.655  68.337  1.00  0.00           N  
ATOM   1702  CA  GLU A 104      46.257  33.499  68.284  1.00  0.00           C  
ATOM   1703  C   GLU A 104      45.714  33.293  66.878  1.00  0.00           C  
ATOM   1704  O   GLU A 104      45.590  32.161  66.411  1.00  0.00           O  
ATOM   1705  CB  GLU A 104      45.097  33.665  69.269  1.00  0.00           C  
ATOM   1706  CG  GLU A 104      45.495  33.548  70.733  1.00  0.00           C  
ATOM   1707  CD  GLU A 104      44.347  33.791  71.673  1.00  0.00           C  
ATOM   1708  OE1 GLU A 104      43.291  34.151  71.211  1.00  0.00           O  
ATOM   1709  OE2 GLU A 104      44.526  33.613  72.856  1.00  0.00           O1-
ATOM   1710  H   GLU A 104      46.896  35.436  68.929  1.00  0.00           H  
ATOM   1711  HA  GLU A 104      46.827  32.613  68.562  1.00  0.00           H  
ATOM   1712 1HB  GLU A 104      44.634  34.642  69.126  1.00  0.00           H  
ATOM   1713 2HB  GLU A 104      44.337  32.910  69.069  1.00  0.00           H  
ATOM   1714 1HG  GLU A 104      45.892  32.550  70.913  1.00  0.00           H  
ATOM   1715 2HG  GLU A 104      46.287  34.267  70.942  1.00  0.00           H  
ATOM   1716  N   ILE A 105      45.387  34.386  66.193  1.00  0.00           N  
ATOM   1717  CA  ILE A 105      44.922  34.275  64.820  1.00  0.00           C  
ATOM   1718  C   ILE A 105      46.037  33.765  63.916  1.00  0.00           C  
ATOM   1719  O   ILE A 105      45.807  32.929  63.042  1.00  0.00           O  
ATOM   1720  CB  ILE A 105      44.413  35.631  64.298  1.00  0.00           C  
ATOM   1721  CG1 ILE A 105      43.129  36.035  65.030  1.00  0.00           C  
ATOM   1722  CG2 ILE A 105      44.175  35.569  62.798  1.00  0.00           C  
ATOM   1723  CD1 ILE A 105      42.695  37.457  64.760  1.00  0.00           C  
ATOM   1724  H   ILE A 105      45.454  35.300  66.618  1.00  0.00           H  
ATOM   1725  HA  ILE A 105      44.100  33.562  64.789  1.00  0.00           H  
ATOM   1726  HB  ILE A 105      45.152  36.403  64.509  1.00  0.00           H  
ATOM   1727 1HG1 ILE A 105      42.318  35.369  64.737  1.00  0.00           H  
ATOM   1728 2HG1 ILE A 105      43.273  35.921  66.104  1.00  0.00           H  
ATOM   1729 1HG2 ILE A 105      43.815  36.535  62.445  1.00  0.00           H  
ATOM   1730 2HG2 ILE A 105      45.109  35.325  62.292  1.00  0.00           H  
ATOM   1731 3HG2 ILE A 105      43.432  34.801  62.578  1.00  0.00           H  
ATOM   1732 1HD1 ILE A 105      41.780  37.670  65.314  1.00  0.00           H  
ATOM   1733 2HD1 ILE A 105      43.479  38.144  65.080  1.00  0.00           H  
ATOM   1734 3HD1 ILE A 105      42.512  37.586  63.695  1.00  0.00           H  
ATOM   1735  N   ALA A 106      47.258  34.258  64.112  1.00  0.00           N  
ATOM   1736  CA  ALA A 106      48.381  33.775  63.318  1.00  0.00           C  
ATOM   1737  C   ALA A 106      48.542  32.265  63.458  1.00  0.00           C  
ATOM   1738  O   ALA A 106      48.768  31.561  62.472  1.00  0.00           O  
ATOM   1739  CB  ALA A 106      49.663  34.485  63.726  1.00  0.00           C  
ATOM   1740  H   ALA A 106      47.419  34.972  64.808  1.00  0.00           H  
ATOM   1741  HA  ALA A 106      48.175  33.994  62.270  1.00  0.00           H  
ATOM   1742 1HB  ALA A 106      50.493  34.113  63.125  1.00  0.00           H  
ATOM   1743 2HB  ALA A 106      49.552  35.558  63.567  1.00  0.00           H  
ATOM   1744 3HB  ALA A 106      49.864  34.294  64.780  1.00  0.00           H  
ATOM   1745  N   ILE A 107      48.426  31.759  64.687  1.00  0.00           N  
ATOM   1746  CA  ILE A 107      48.529  30.322  64.917  1.00  0.00           C  
ATOM   1747  C   ILE A 107      47.384  29.550  64.266  1.00  0.00           C  
ATOM   1748  O   ILE A 107      47.592  28.480  63.693  1.00  0.00           O  
ATOM   1749  CB  ILE A 107      48.555  30.016  66.426  1.00  0.00           C  
ATOM   1750  CG1 ILE A 107      49.831  30.573  67.061  1.00  0.00           C  
ATOM   1751  CG2 ILE A 107      48.446  28.519  66.668  1.00  0.00           C  
ATOM   1752  CD1 ILE A 107      49.794  30.614  68.573  1.00  0.00           C  
ATOM   1753  H   ILE A 107      48.264  32.373  65.472  1.00  0.00           H  
ATOM   1754  HA  ILE A 107      49.461  29.967  64.479  1.00  0.00           H  
ATOM   1755  HB  ILE A 107      47.718  30.515  66.912  1.00  0.00           H  
ATOM   1756 1HG1 ILE A 107      50.684  29.967  66.759  1.00  0.00           H  
ATOM   1757 2HG1 ILE A 107      50.006  31.586  66.699  1.00  0.00           H  
ATOM   1758 1HG2 ILE A 107      48.467  28.320  67.739  1.00  0.00           H  
ATOM   1759 2HG2 ILE A 107      47.512  28.150  66.249  1.00  0.00           H  
ATOM   1760 3HG2 ILE A 107      49.284  28.011  66.188  1.00  0.00           H  
ATOM   1761 1HD1 ILE A 107      50.733  31.021  68.950  1.00  0.00           H  
ATOM   1762 2HD1 ILE A 107      48.968  31.246  68.899  1.00  0.00           H  
ATOM   1763 3HD1 ILE A 107      49.655  29.607  68.961  1.00  0.00           H  
ATOM   1764  N   ARG A 108      46.167  30.088  64.348  1.00  0.00           N  
ATOM   1765  CA  ARG A 108      45.012  29.429  63.748  1.00  0.00           C  
ATOM   1766  C   ARG A 108      45.141  29.398  62.233  1.00  0.00           C  
ATOM   1767  O   ARG A 108      44.786  28.410  61.590  1.00  0.00           O  
ATOM   1768  CB  ARG A 108      43.723  30.140  64.131  1.00  0.00           C  
ATOM   1769  CG  ARG A 108      42.472  29.609  63.451  1.00  0.00           C  
ATOM   1770  CD  ARG A 108      41.243  30.254  63.980  1.00  0.00           C  
ATOM   1771  NE  ARG A 108      40.057  29.846  63.247  1.00  0.00           N  
ATOM   1772  CZ  ARG A 108      38.807  30.271  63.514  1.00  0.00           C  
ATOM   1773  NH1 ARG A 108      38.597  31.114  64.500  1.00  0.00           N1+
ATOM   1774  NH2 ARG A 108      37.791  29.838  62.787  1.00  0.00           N  
ATOM   1775  H   ARG A 108      46.037  30.965  64.832  1.00  0.00           H  
ATOM   1776  HA  ARG A 108      44.967  28.405  64.119  1.00  0.00           H  
ATOM   1777 1HB  ARG A 108      43.571  30.062  65.207  1.00  0.00           H  
ATOM   1778 2HB  ARG A 108      43.806  31.200  63.889  1.00  0.00           H  
ATOM   1779 1HG  ARG A 108      42.528  29.806  62.380  1.00  0.00           H  
ATOM   1780 2HG  ARG A 108      42.393  28.534  63.619  1.00  0.00           H  
ATOM   1781 1HD  ARG A 108      41.109  29.979  65.026  1.00  0.00           H  
ATOM   1782 2HD  ARG A 108      41.337  31.337  63.899  1.00  0.00           H  
ATOM   1783  HE  ARG A 108      40.178  29.195  62.480  1.00  0.00           H  
ATOM   1784 1HH1 ARG A 108      39.373  31.445  65.056  1.00  0.00           H  
ATOM   1785 2HH1 ARG A 108      37.660  31.433  64.700  1.00  0.00           H  
ATOM   1786 1HH2 ARG A 108      37.952  29.188  62.030  1.00  0.00           H  
ATOM   1787 2HH2 ARG A 108      36.855  30.156  62.987  1.00  0.00           H  
ATOM   1788  N   ALA A 109      45.650  30.484  61.662  1.00  0.00           N  
ATOM   1789  CA  ALA A 109      45.852  30.567  60.228  1.00  0.00           C  
ATOM   1790  C   ALA A 109      46.877  29.526  59.777  1.00  0.00           C  
ATOM   1791  O   ALA A 109      46.735  28.921  58.716  1.00  0.00           O  
ATOM   1792  CB  ALA A 109      46.296  31.968  59.832  1.00  0.00           C  
ATOM   1793  H   ALA A 109      45.903  31.271  62.242  1.00  0.00           H  
ATOM   1794  HA  ALA A 109      44.903  30.346  59.739  1.00  0.00           H  
ATOM   1795 1HB  ALA A 109      46.446  32.010  58.754  1.00  0.00           H  
ATOM   1796 2HB  ALA A 109      45.530  32.687  60.121  1.00  0.00           H  
ATOM   1797 3HB  ALA A 109      47.229  32.210  60.339  1.00  0.00           H  
ATOM   1798  N   ILE A 110      47.919  29.313  60.586  1.00  0.00           N  
ATOM   1799  CA  ILE A 110      48.933  28.311  60.262  1.00  0.00           C  
ATOM   1800  C   ILE A 110      48.353  26.904  60.319  1.00  0.00           C  
ATOM   1801  O   ILE A 110      48.689  26.051  59.499  1.00  0.00           O  
ATOM   1802  CB  ILE A 110      50.132  28.410  61.223  1.00  0.00           C  
ATOM   1803  CG1 ILE A 110      50.919  29.698  60.964  1.00  0.00           C  
ATOM   1804  CG2 ILE A 110      51.034  27.194  61.076  1.00  0.00           C  
ATOM   1805  CD1 ILE A 110      51.925  30.026  62.044  1.00  0.00           C  
ATOM   1806  H   ILE A 110      48.014  29.852  61.434  1.00  0.00           H  
ATOM   1807  HA  ILE A 110      49.287  28.492  59.249  1.00  0.00           H  
ATOM   1808  HB  ILE A 110      49.772  28.462  62.250  1.00  0.00           H  
ATOM   1809 1HG1 ILE A 110      51.448  29.615  60.016  1.00  0.00           H  
ATOM   1810 2HG1 ILE A 110      50.226  30.536  60.878  1.00  0.00           H  
ATOM   1811 1HG2 ILE A 110      51.876  27.280  61.762  1.00  0.00           H  
ATOM   1812 2HG2 ILE A 110      50.467  26.293  61.309  1.00  0.00           H  
ATOM   1813 3HG2 ILE A 110      51.403  27.135  60.052  1.00  0.00           H  
ATOM   1814 1HD1 ILE A 110      52.442  30.951  61.789  1.00  0.00           H  
ATOM   1815 2HD1 ILE A 110      51.410  30.147  62.997  1.00  0.00           H  
ATOM   1816 3HD1 ILE A 110      52.649  29.216  62.123  1.00  0.00           H  
ATOM   1817  N   GLN A 111      47.478  26.669  61.298  1.00  0.00           N  
ATOM   1818  CA  GLN A 111      46.847  25.367  61.468  1.00  0.00           C  
ATOM   1819  C   GLN A 111      45.910  25.058  60.306  1.00  0.00           C  
ATOM   1820  O   GLN A 111      45.875  23.934  59.807  1.00  0.00           O  
ATOM   1821  CB  GLN A 111      46.077  25.311  62.791  1.00  0.00           C  
ATOM   1822  CG  GLN A 111      45.430  23.967  63.078  1.00  0.00           C  
ATOM   1823  CD  GLN A 111      44.794  23.915  64.453  1.00  0.00           C  
ATOM   1824  NE2 GLN A 111      44.876  22.757  65.098  1.00  0.00           N  
ATOM   1825  OE1 GLN A 111      44.234  24.906  64.933  1.00  0.00           O  
ATOM   1826  H   GLN A 111      47.249  27.416  61.938  1.00  0.00           H  
ATOM   1827  HA  GLN A 111      47.625  24.604  61.485  1.00  0.00           H  
ATOM   1828 1HB  GLN A 111      46.753  25.543  63.613  1.00  0.00           H  
ATOM   1829 2HB  GLN A 111      45.294  26.069  62.787  1.00  0.00           H  
ATOM   1830 1HG  GLN A 111      44.654  23.784  62.336  1.00  0.00           H  
ATOM   1831 2HG  GLN A 111      46.192  23.191  63.023  1.00  0.00           H  
ATOM   1832 1HE2 GLN A 111      44.473  22.661  66.010  1.00  0.00           H  
ATOM   1833 2HE2 GLN A 111      45.339  21.979  64.673  1.00  0.00           H  
ATOM   1834  N   GLU A 112      45.152  26.067  59.880  1.00  0.00           N  
ATOM   1835  CA  GLU A 112      44.228  25.930  58.760  1.00  0.00           C  
ATOM   1836  C   GLU A 112      44.970  25.853  57.427  1.00  0.00           C  
ATOM   1837  O   GLU A 112      44.520  25.194  56.492  1.00  0.00           O  
ATOM   1838  CB  GLU A 112      43.243  27.101  58.738  1.00  0.00           C  
ATOM   1839  CG  GLU A 112      42.252  27.109  59.893  1.00  0.00           C  
ATOM   1840  CD  GLU A 112      41.303  28.274  59.841  1.00  0.00           C  
ATOM   1841  OE1 GLU A 112      41.466  29.111  58.988  1.00  0.00           O  
ATOM   1842  OE2 GLU A 112      40.411  28.326  60.657  1.00  0.00           O1-
ATOM   1843  H   GLU A 112      45.223  26.957  60.352  1.00  0.00           H  
ATOM   1844  HA  GLU A 112      43.666  25.003  58.885  1.00  0.00           H  
ATOM   1845 1HB  GLU A 112      43.794  28.041  58.764  1.00  0.00           H  
ATOM   1846 2HB  GLU A 112      42.673  27.081  57.809  1.00  0.00           H  
ATOM   1847 1HG  GLU A 112      41.675  26.184  59.872  1.00  0.00           H  
ATOM   1848 2HG  GLU A 112      42.804  27.139  60.832  1.00  0.00           H  
ATOM   1849  N   GLY A 113      46.112  26.534  57.347  1.00  0.00           N  
ATOM   1850  CA  GLY A 113      46.927  26.543  56.142  1.00  0.00           C  
ATOM   1851  C   GLY A 113      46.776  27.848  55.374  1.00  0.00           C  
ATOM   1852  O   GLY A 113      47.257  27.978  54.244  1.00  0.00           O  
ATOM   1853  H   GLY A 113      46.414  27.091  58.139  1.00  0.00           H  
ATOM   1854 1HA  GLY A 113      47.973  26.396  56.417  1.00  0.00           H  
ATOM   1855 2HA  GLY A 113      46.643  25.706  55.505  1.00  0.00           H  
ATOM   1856  N   ASN A 114      46.106  28.826  55.974  1.00  0.00           N  
ATOM   1857  CA  ASN A 114      45.927  30.101  55.304  1.00  0.00           C  
ATOM   1858  C   ASN A 114      47.127  30.985  55.590  1.00  0.00           C  
ATOM   1859  O   ASN A 114      47.111  31.787  56.523  1.00  0.00           O  
ATOM   1860  CB  ASN A 114      44.636  30.773  55.736  1.00  0.00           C  
ATOM   1861  CG  ASN A 114      44.283  31.954  54.876  1.00  0.00           C  
ATOM   1862  ND2 ASN A 114      43.052  32.009  54.438  1.00  0.00           N  
ATOM   1863  OD1 ASN A 114      45.128  32.818  54.608  1.00  0.00           O  
ATOM   1864  H   ASN A 114      45.716  28.696  56.896  1.00  0.00           H  
ATOM   1865  HA  ASN A 114      45.883  29.924  54.228  1.00  0.00           H  
ATOM   1866 1HB  ASN A 114      43.819  30.050  55.696  1.00  0.00           H  
ATOM   1867 2HB  ASN A 114      44.728  31.105  56.771  1.00  0.00           H  
ATOM   1868 1HD2 ASN A 114      42.761  32.775  53.860  1.00  0.00           H  
ATOM   1869 2HD2 ASN A 114      42.402  31.289  54.678  1.00  0.00           H  
ATOM   1870  N   LEU A 115      48.146  30.811  54.764  1.00  0.00           N  
ATOM   1871  CA  LEU A 115      49.449  31.406  54.983  1.00  0.00           C  
ATOM   1872  C   LEU A 115      49.404  32.922  54.832  1.00  0.00           C  
ATOM   1873  O   LEU A 115      50.155  33.643  55.489  1.00  0.00           O  
ATOM   1874  CB  LEU A 115      50.466  30.817  53.997  1.00  0.00           C  
ATOM   1875  CG  LEU A 115      50.745  29.316  54.146  1.00  0.00           C  
ATOM   1876  CD1 LEU A 115      51.642  28.850  53.007  1.00  0.00           C  
ATOM   1877  CD2 LEU A 115      51.396  29.054  55.496  1.00  0.00           C  
ATOM   1878  H   LEU A 115      47.999  30.233  53.948  1.00  0.00           H  
ATOM   1879  HA  LEU A 115      49.770  31.174  55.998  1.00  0.00           H  
ATOM   1880 1HB  LEU A 115      50.106  30.987  52.983  1.00  0.00           H  
ATOM   1881 2HB  LEU A 115      51.412  31.344  54.117  1.00  0.00           H  
ATOM   1882  HG  LEU A 115      49.808  28.763  54.082  1.00  0.00           H  
ATOM   1883 1HD1 LEU A 115      51.840  27.783  53.114  1.00  0.00           H  
ATOM   1884 2HD1 LEU A 115      51.143  29.032  52.055  1.00  0.00           H  
ATOM   1885 3HD1 LEU A 115      52.582  29.399  53.036  1.00  0.00           H  
ATOM   1886 1HD2 LEU A 115      51.594  27.987  55.603  1.00  0.00           H  
ATOM   1887 2HD2 LEU A 115      52.335  29.605  55.562  1.00  0.00           H  
ATOM   1888 3HD2 LEU A 115      50.726  29.380  56.293  1.00  0.00           H  
ATOM   1889  N   GLU A 116      48.523  33.416  53.968  1.00  0.00           N  
ATOM   1890  CA  GLU A 116      48.414  34.856  53.772  1.00  0.00           C  
ATOM   1891  C   GLU A 116      47.907  35.559  55.030  1.00  0.00           C  
ATOM   1892  O   GLU A 116      48.417  36.613  55.412  1.00  0.00           O  
ATOM   1893  CB  GLU A 116      47.481  35.159  52.597  1.00  0.00           C  
ATOM   1894  CG  GLU A 116      48.015  34.720  51.241  1.00  0.00           C  
ATOM   1895  CD  GLU A 116      47.825  33.251  50.986  1.00  0.00           C  
ATOM   1896  OE1 GLU A 116      47.255  32.590  51.821  1.00  0.00           O  
ATOM   1897  OE2 GLU A 116      48.248  32.788  49.952  1.00  0.00           O1-
ATOM   1898  H   GLU A 116      47.923  32.801  53.440  1.00  0.00           H  
ATOM   1899  HA  GLU A 116      49.404  35.251  53.541  1.00  0.00           H  
ATOM   1900 1HB  GLU A 116      46.523  34.662  52.756  1.00  0.00           H  
ATOM   1901 2HB  GLU A 116      47.290  36.231  52.551  1.00  0.00           H  
ATOM   1902 1HG  GLU A 116      47.502  35.282  50.461  1.00  0.00           H  
ATOM   1903 2HG  GLU A 116      49.076  34.960  51.185  1.00  0.00           H  
ATOM   1904  N   LEU A 117      46.900  34.986  55.691  1.00  0.00           N  
ATOM   1905  CA  LEU A 117      46.416  35.577  56.934  1.00  0.00           C  
ATOM   1906  C   LEU A 117      47.463  35.483  58.025  1.00  0.00           C  
ATOM   1907  O   LEU A 117      47.605  36.392  58.842  1.00  0.00           O  
ATOM   1908  CB  LEU A 117      45.129  34.879  57.392  1.00  0.00           C  
ATOM   1909  CG  LEU A 117      43.884  35.149  56.538  1.00  0.00           C  
ATOM   1910  CD1 LEU A 117      42.757  34.224  56.974  1.00  0.00           C  
ATOM   1911  CD2 LEU A 117      43.480  36.609  56.678  1.00  0.00           C  
ATOM   1912  H   LEU A 117      46.463  34.144  55.344  1.00  0.00           H  
ATOM   1913  HA  LEU A 117      46.198  36.629  56.754  1.00  0.00           H  
ATOM   1914 1HB  LEU A 117      45.300  33.803  57.396  1.00  0.00           H  
ATOM   1915 2HB  LEU A 117      44.907  35.194  58.411  1.00  0.00           H  
ATOM   1916  HG  LEU A 117      44.107  34.934  55.492  1.00  0.00           H  
ATOM   1917 1HD1 LEU A 117      41.872  34.417  56.368  1.00  0.00           H  
ATOM   1918 2HD1 LEU A 117      43.067  33.188  56.844  1.00  0.00           H  
ATOM   1919 3HD1 LEU A 117      42.524  34.406  58.023  1.00  0.00           H  
ATOM   1920 1HD2 LEU A 117      42.595  36.802  56.071  1.00  0.00           H  
ATOM   1921 2HD2 LEU A 117      43.257  36.826  57.723  1.00  0.00           H  
ATOM   1922 3HD2 LEU A 117      44.297  37.248  56.343  1.00  0.00           H  
ATOM   1923  N   ALA A 118      48.200  34.378  58.042  1.00  0.00           N  
ATOM   1924  CA  ALA A 118      49.232  34.197  59.048  1.00  0.00           C  
ATOM   1925  C   ALA A 118      50.310  35.266  58.908  1.00  0.00           C  
ATOM   1926  O   ALA A 118      50.809  35.791  59.904  1.00  0.00           O  
ATOM   1927  CB  ALA A 118      49.841  32.807  58.940  1.00  0.00           C  
ATOM   1928  H   ALA A 118      48.051  33.655  57.354  1.00  0.00           H  
ATOM   1929  HA  ALA A 118      48.772  34.305  60.029  1.00  0.00           H  
ATOM   1930 1HB  ALA A 118      50.614  32.687  59.699  1.00  0.00           H  
ATOM   1931 2HB  ALA A 118      49.065  32.057  59.092  1.00  0.00           H  
ATOM   1932 3HB  ALA A 118      50.281  32.677  57.952  1.00  0.00           H  
ATOM   1933  N   ILE A 119      50.674  35.591  57.668  1.00  0.00           N  
ATOM   1934  CA  ILE A 119      51.657  36.634  57.409  1.00  0.00           C  
ATOM   1935  C   ILE A 119      51.134  38.009  57.812  1.00  0.00           C  
ATOM   1936  O   ILE A 119      51.860  38.815  58.394  1.00  0.00           O  
ATOM   1937  CB  ILE A 119      52.056  36.654  55.923  1.00  0.00           C  
ATOM   1938  CG1 ILE A 119      52.846  35.393  55.566  1.00  0.00           C  
ATOM   1939  CG2 ILE A 119      52.866  37.902  55.605  1.00  0.00           C  
ATOM   1940  CD1 ILE A 119      52.997  35.167  54.077  1.00  0.00           C  
ATOM   1941  H   ILE A 119      50.258  35.103  56.889  1.00  0.00           H  
ATOM   1942  HA  ILE A 119      52.549  36.426  58.001  1.00  0.00           H  
ATOM   1943  HB  ILE A 119      51.157  36.648  55.306  1.00  0.00           H  
ATOM   1944 1HG1 ILE A 119      53.841  35.450  56.004  1.00  0.00           H  
ATOM   1945 2HG1 ILE A 119      52.353  34.520  55.993  1.00  0.00           H  
ATOM   1946 1HG2 ILE A 119      53.139  37.899  54.550  1.00  0.00           H  
ATOM   1947 2HG2 ILE A 119      52.270  38.787  55.823  1.00  0.00           H  
ATOM   1948 3HG2 ILE A 119      53.770  37.913  56.214  1.00  0.00           H  
ATOM   1949 1HD1 ILE A 119      53.568  34.255  53.905  1.00  0.00           H  
ATOM   1950 2HD1 ILE A 119      52.011  35.071  53.623  1.00  0.00           H  
ATOM   1951 3HD1 ILE A 119      53.521  36.012  53.634  1.00  0.00           H  
ATOM   1952  N   ILE A 120      49.871  38.292  57.511  1.00  0.00           N  
ATOM   1953  CA  ILE A 120      49.285  39.567  57.908  1.00  0.00           C  
ATOM   1954  C   ILE A 120      49.296  39.697  59.426  1.00  0.00           C  
ATOM   1955  O   ILE A 120      49.684  40.732  59.967  1.00  0.00           O  
ATOM   1956  CB  ILE A 120      47.843  39.706  57.383  1.00  0.00           C  
ATOM   1957  CG1 ILE A 120      47.842  39.835  55.858  1.00  0.00           C  
ATOM   1958  CG2 ILE A 120      47.159  40.905  58.022  1.00  0.00           C  
ATOM   1959  CD1 ILE A 120      46.479  39.643  55.231  1.00  0.00           C  
ATOM   1960  H   ILE A 120      49.303  37.628  57.004  1.00  0.00           H  
ATOM   1961  HA  ILE A 120      49.886  40.370  57.483  1.00  0.00           H  
ATOM   1962  HB  ILE A 120      47.280  38.805  57.624  1.00  0.00           H  
ATOM   1963 1HG1 ILE A 120      48.213  40.819  55.575  1.00  0.00           H  
ATOM   1964 2HG1 ILE A 120      48.519  39.096  55.429  1.00  0.00           H  
ATOM   1965 1HG2 ILE A 120      46.142  40.989  57.639  1.00  0.00           H  
ATOM   1966 2HG2 ILE A 120      47.130  40.773  59.102  1.00  0.00           H  
ATOM   1967 3HG2 ILE A 120      47.713  41.812  57.782  1.00  0.00           H  
ATOM   1968 1HD1 ILE A 120      46.559  39.749  54.149  1.00  0.00           H  
ATOM   1969 2HD1 ILE A 120      46.103  38.649  55.472  1.00  0.00           H  
ATOM   1970 3HD1 ILE A 120      45.793  40.395  55.618  1.00  0.00           H  
ATOM   1971  N   ALA A 121      48.869  38.644  60.113  1.00  0.00           N  
ATOM   1972  CA  ALA A 121      48.851  38.642  61.567  1.00  0.00           C  
ATOM   1973  C   ALA A 121      50.258  38.818  62.125  1.00  0.00           C  
ATOM   1974  O   ALA A 121      50.455  39.495  63.134  1.00  0.00           O  
ATOM   1975  CB  ALA A 121      48.227  37.358  62.090  1.00  0.00           C  
ATOM   1976  H   ALA A 121      48.549  37.823  59.617  1.00  0.00           H  
ATOM   1977  HA  ALA A 121      48.250  39.489  61.899  1.00  0.00           H  
ATOM   1978 1HB  ALA A 121      48.223  37.373  63.180  1.00  0.00           H  
ATOM   1979 2HB  ALA A 121      47.204  37.276  61.724  1.00  0.00           H  
ATOM   1980 3HB  ALA A 121      48.806  36.505  61.742  1.00  0.00           H  
ATOM   1981  N   LEU A 122      51.226  38.206  61.467  1.00  0.00           N  
ATOM   1982  CA  LEU A 122      52.605  38.257  61.915  1.00  0.00           C  
ATOM   1983  C   LEU A 122      53.186  39.663  61.727  1.00  0.00           C  
ATOM   1984  O   LEU A 122      53.941  40.150  62.568  1.00  0.00           O  
ATOM   1985  CB  LEU A 122      53.447  37.231  61.144  1.00  0.00           C  
ATOM   1986  CG  LEU A 122      54.898  37.076  61.616  1.00  0.00           C  
ATOM   1987  CD1 LEU A 122      54.920  36.771  63.106  1.00  0.00           C  
ATOM   1988  CD2 LEU A 122      55.574  35.968  60.821  1.00  0.00           C  
ATOM   1989  H   LEU A 122      50.999  37.688  60.630  1.00  0.00           H  
ATOM   1990  HA  LEU A 122      52.633  38.009  62.976  1.00  0.00           H  
ATOM   1991 1HB  LEU A 122      52.967  36.258  61.225  1.00  0.00           H  
ATOM   1992 2HB  LEU A 122      53.467  37.517  60.093  1.00  0.00           H  
ATOM   1993  HG  LEU A 122      55.435  38.013  61.458  1.00  0.00           H  
ATOM   1994 1HD1 LEU A 122      55.952  36.661  63.441  1.00  0.00           H  
ATOM   1995 2HD1 LEU A 122      54.449  37.589  63.651  1.00  0.00           H  
ATOM   1996 3HD1 LEU A 122      54.377  35.846  63.297  1.00  0.00           H  
ATOM   1997 1HD2 LEU A 122      56.606  35.857  61.154  1.00  0.00           H  
ATOM   1998 2HD2 LEU A 122      55.040  35.030  60.978  1.00  0.00           H  
ATOM   1999 3HD2 LEU A 122      55.559  36.219  59.760  1.00  0.00           H  
ATOM   2000  N   HIS A 123      52.829  40.308  60.618  1.00  0.00           N  
ATOM   2001  CA  HIS A 123      53.230  41.690  60.362  1.00  0.00           C  
ATOM   2002  C   HIS A 123      52.691  42.618  61.444  1.00  0.00           C  
ATOM   2003  O   HIS A 123      53.397  43.506  61.923  1.00  0.00           O  
ATOM   2004  CB  HIS A 123      52.736  42.154  58.988  1.00  0.00           C  
ATOM   2005  CG  HIS A 123      53.088  43.575  58.671  1.00  0.00           C  
ATOM   2006  CD2 HIS A 123      52.325  44.691  58.609  1.00  0.00           C  
ATOM   2007  ND1 HIS A 123      54.375  43.974  58.370  1.00  0.00           N  
ATOM   2008  CE1 HIS A 123      54.385  45.274  58.136  1.00  0.00           C  
ATOM   2009  NE2 HIS A 123      53.156  45.733  58.275  1.00  0.00           N  
ATOM   2010  H   HIS A 123      52.265  39.824  59.934  1.00  0.00           H  
ATOM   2011  HA  HIS A 123      54.317  41.762  60.372  1.00  0.00           H  
ATOM   2012 1HB  HIS A 123      53.163  41.517  58.213  1.00  0.00           H  
ATOM   2013 2HB  HIS A 123      51.654  42.053  58.937  1.00  0.00           H  
ATOM   2014  HD1 HIS A 123      55.168  43.374  58.259  1.00  0.00           H  
ATOM   2015  HD2 HIS A 123      51.260  44.869  58.766  1.00  0.00           H  
ATOM   2016  HE1 HIS A 123      55.313  45.783  57.878  1.00  0.00           H  
ATOM   2017  N   ILE A 124      51.432  42.412  61.832  1.00  0.00           N  
ATOM   2018  CA  ILE A 124      50.813  43.244  62.855  1.00  0.00           C  
ATOM   2019  C   ILE A 124      51.598  43.134  64.159  1.00  0.00           C  
ATOM   2020  O   ILE A 124      51.814  44.127  64.852  1.00  0.00           O  
ATOM   2021  CB  ILE A 124      49.346  42.838  63.089  1.00  0.00           C  
ATOM   2022  CG1 ILE A 124      48.492  43.195  61.869  1.00  0.00           C  
ATOM   2023  CG2 ILE A 124      48.801  43.514  64.340  1.00  0.00           C  
ATOM   2024  CD1 ILE A 124      47.115  42.573  61.885  1.00  0.00           C  
ATOM   2025  H   ILE A 124      50.895  41.667  61.412  1.00  0.00           H  
ATOM   2026  HA  ILE A 124      50.834  44.279  62.518  1.00  0.00           H  
ATOM   2027  HB  ILE A 124      49.282  41.758  63.213  1.00  0.00           H  
ATOM   2028 1HG1 ILE A 124      48.378  44.277  61.809  1.00  0.00           H  
ATOM   2029 2HG1 ILE A 124      49.002  42.870  60.962  1.00  0.00           H  
ATOM   2030 1HG2 ILE A 124      47.764  43.217  64.490  1.00  0.00           H  
ATOM   2031 2HG2 ILE A 124      49.394  43.212  65.203  1.00  0.00           H  
ATOM   2032 3HG2 ILE A 124      48.855  44.596  64.222  1.00  0.00           H  
ATOM   2033 1HD1 ILE A 124      46.570  42.870  60.989  1.00  0.00           H  
ATOM   2034 2HD1 ILE A 124      47.207  41.486  61.910  1.00  0.00           H  
ATOM   2035 3HD1 ILE A 124      46.573  42.911  62.768  1.00  0.00           H  
ATOM   2036  N   SER A 125      52.029  41.920  64.506  1.00  0.00           N  
ATOM   2037  CA  SER A 125      52.864  41.719  65.691  1.00  0.00           C  
ATOM   2038  C   SER A 125      54.080  42.649  65.679  1.00  0.00           C  
ATOM   2039  O   SER A 125      54.461  43.200  66.711  1.00  0.00           O  
ATOM   2040  CB  SER A 125      53.321  40.276  65.765  1.00  0.00           C  
ATOM   2041  OG  SER A 125      54.132  40.064  66.888  1.00  0.00           O  
ATOM   2042  H   SER A 125      51.778  41.123  63.941  1.00  0.00           H  
ATOM   2043  HA  SER A 125      52.268  41.948  66.575  1.00  0.00           H  
ATOM   2044 1HB  SER A 125      52.450  39.621  65.813  1.00  0.00           H  
ATOM   2045 2HB  SER A 125      53.872  40.021  64.862  1.00  0.00           H  
ATOM   2046  HG  SER A 125      54.133  39.116  67.039  1.00  0.00           H  
ATOM   2047  N   VAL A 126      54.692  42.825  64.509  1.00  0.00           N  
ATOM   2048  CA  VAL A 126      55.853  43.707  64.407  1.00  0.00           C  
ATOM   2049  C   VAL A 126      55.442  45.155  64.651  1.00  0.00           C  
ATOM   2050  O   VAL A 126      56.111  45.884  65.383  1.00  0.00           O  
ATOM   2051  CB  VAL A 126      56.505  43.584  63.017  1.00  0.00           C  
ATOM   2052  CG1 VAL A 126      57.607  44.620  62.852  1.00  0.00           C  
ATOM   2053  CG2 VAL A 126      57.053  42.177  62.824  1.00  0.00           C  
ATOM   2054  H   VAL A 126      54.360  42.351  63.681  1.00  0.00           H  
ATOM   2055  HA  VAL A 126      56.580  43.410  65.163  1.00  0.00           H  
ATOM   2056  HB  VAL A 126      55.754  43.790  62.255  1.00  0.00           H  
ATOM   2057 1HG1 VAL A 126      58.057  44.518  61.865  1.00  0.00           H  
ATOM   2058 2HG1 VAL A 126      57.185  45.620  62.957  1.00  0.00           H  
ATOM   2059 3HG1 VAL A 126      58.370  44.465  63.615  1.00  0.00           H  
ATOM   2060 1HG2 VAL A 126      57.513  42.098  61.840  1.00  0.00           H  
ATOM   2061 2HG2 VAL A 126      57.800  41.971  63.592  1.00  0.00           H  
ATOM   2062 3HG2 VAL A 126      56.240  41.456  62.905  1.00  0.00           H  
ATOM   2063  N   ARG A 127      54.336  45.568  64.030  1.00  0.00           N  
ATOM   2064  CA  ARG A 127      53.829  46.929  64.192  1.00  0.00           C  
ATOM   2065  C   ARG A 127      53.482  47.204  65.651  1.00  0.00           C  
ATOM   2066  O   ARG A 127      53.649  48.323  66.137  1.00  0.00           O  
ATOM   2067  CB  ARG A 127      52.596  47.152  63.327  1.00  0.00           C  
ATOM   2068  CG  ARG A 127      52.851  47.118  61.829  1.00  0.00           C  
ATOM   2069  CD  ARG A 127      53.709  48.247  61.391  1.00  0.00           C  
ATOM   2070  NE  ARG A 127      53.908  48.252  59.951  1.00  0.00           N  
ATOM   2071  CZ  ARG A 127      54.750  49.075  59.297  1.00  0.00           C  
ATOM   2072  NH1 ARG A 127      55.464  49.953  59.968  1.00  0.00           N1+
ATOM   2073  NH2 ARG A 127      54.860  49.001  57.983  1.00  0.00           N  
ATOM   2074  H   ARG A 127      53.835  44.923  63.435  1.00  0.00           H  
ATOM   2075  HA  ARG A 127      54.604  47.626  63.877  1.00  0.00           H  
ATOM   2076 1HB  ARG A 127      51.852  46.390  63.554  1.00  0.00           H  
ATOM   2077 2HB  ARG A 127      52.156  48.120  63.565  1.00  0.00           H  
ATOM   2078 1HG  ARG A 127      53.351  46.184  61.567  1.00  0.00           H  
ATOM   2079 2HG  ARG A 127      51.901  47.182  61.296  1.00  0.00           H  
ATOM   2080 1HD  ARG A 127      53.243  49.190  61.675  1.00  0.00           H  
ATOM   2081 2HD  ARG A 127      54.685  48.168  61.870  1.00  0.00           H  
ATOM   2082  HE  ARG A 127      53.376  47.590  59.401  1.00  0.00           H  
ATOM   2083 1HH1 ARG A 127      55.380  50.010  60.973  1.00  0.00           H  
ATOM   2084 2HH1 ARG A 127      56.094  50.570  59.478  1.00  0.00           H  
ATOM   2085 1HH2 ARG A 127      54.310  48.326  57.467  1.00  0.00           H  
ATOM   2086 2HH2 ARG A 127      55.489  49.618  57.493  1.00  0.00           H  
ATOM   2087  N   ILE A 128      53.002  46.178  66.344  1.00  0.00           N  
ATOM   2088  CA  ILE A 128      52.712  46.295  67.762  1.00  0.00           C  
ATOM   2089  C   ILE A 128      53.955  46.582  68.568  1.00  0.00           C  
ATOM   2090  O   ILE A 128      53.957  47.459  69.432  1.00  0.00           O  
ATOM   2091  CB  ILE A 128      52.050  45.011  68.292  1.00  0.00           C  
ATOM   2092  CG1 ILE A 128      50.610  44.901  67.781  1.00  0.00           C  
ATOM   2093  CG2 ILE A 128      52.080  44.985  69.813  1.00  0.00           C  
ATOM   2094  CD1 ILE A 128      49.991  43.537  67.985  1.00  0.00           C  
ATOM   2095  H   ILE A 128      52.833  45.299  65.878  1.00  0.00           H  
ATOM   2096  HA  ILE A 128      52.020  47.125  67.907  1.00  0.00           H  
ATOM   2097  HB  ILE A 128      52.585  44.141  67.913  1.00  0.00           H  
ATOM   2098 1HG1 ILE A 128      49.987  45.638  68.286  1.00  0.00           H  
ATOM   2099 2HG1 ILE A 128      50.585  45.129  66.714  1.00  0.00           H  
ATOM   2100 1HG2 ILE A 128      51.607  44.070  70.171  1.00  0.00           H  
ATOM   2101 2HG2 ILE A 128      53.113  45.017  70.156  1.00  0.00           H  
ATOM   2102 3HG2 ILE A 128      51.541  45.848  70.203  1.00  0.00           H  
ATOM   2103 1HD1 ILE A 128      48.973  43.538  67.597  1.00  0.00           H  
ATOM   2104 2HD1 ILE A 128      50.580  42.786  67.457  1.00  0.00           H  
ATOM   2105 3HD1 ILE A 128      49.974  43.302  69.049  1.00  0.00           H  
ATOM   2106  N   ALA A 129      55.025  45.845  68.296  1.00  0.00           N  
ATOM   2107  CA  ALA A 129      56.268  46.069  69.017  1.00  0.00           C  
ATOM   2108  C   ALA A 129      56.728  47.510  68.842  1.00  0.00           C  
ATOM   2109  O   ALA A 129      57.260  48.119  69.772  1.00  0.00           O  
ATOM   2110  CB  ALA A 129      57.342  45.103  68.542  1.00  0.00           C  
ATOM   2111  H   ALA A 129      54.989  45.124  67.591  1.00  0.00           H  
ATOM   2112  HA  ALA A 129      56.081  45.897  70.076  1.00  0.00           H  
ATOM   2113 1HB  ALA A 129      58.266  45.289  69.089  1.00  0.00           H  
ATOM   2114 2HB  ALA A 129      57.015  44.078  68.722  1.00  0.00           H  
ATOM   2115 3HB  ALA A 129      57.516  45.246  67.477  1.00  0.00           H  
ATOM   2116  N   GLU A 130      56.529  48.066  67.651  1.00  0.00           N  
ATOM   2117  CA  GLU A 130      56.908  49.453  67.397  1.00  0.00           C  
ATOM   2118  C   GLU A 130      56.127  50.411  68.294  1.00  0.00           C  
ATOM   2119  O   GLU A 130      56.679  51.381  68.813  1.00  0.00           O  
ATOM   2120  CB  GLU A 130      56.675  49.810  65.927  1.00  0.00           C  
ATOM   2121  CG  GLU A 130      57.622  49.120  64.955  1.00  0.00           C  
ATOM   2122  CD  GLU A 130      57.316  49.435  63.517  1.00  0.00           C  
ATOM   2123  OE1 GLU A 130      56.322  50.073  63.267  1.00  0.00           O  
ATOM   2124  OE2 GLU A 130      58.078  49.037  62.668  1.00  0.00           O1-
ATOM   2125  H   GLU A 130      56.110  47.527  66.908  1.00  0.00           H  
ATOM   2126  HA  GLU A 130      57.970  49.569  67.620  1.00  0.00           H  
ATOM   2127 1HB  GLU A 130      55.656  49.545  65.646  1.00  0.00           H  
ATOM   2128 2HB  GLU A 130      56.783  50.887  65.791  1.00  0.00           H  
ATOM   2129 1HG  GLU A 130      58.644  49.434  65.174  1.00  0.00           H  
ATOM   2130 2HG  GLU A 130      57.561  48.043  65.107  1.00  0.00           H  
ATOM   2131  N   VAL A 131      54.836  50.133  68.474  1.00  0.00           N  
ATOM   2132  CA  VAL A 131      53.990  50.964  69.322  1.00  0.00           C  
ATOM   2133  C   VAL A 131      54.337  50.799  70.791  1.00  0.00           C  
ATOM   2134  O   VAL A 131      54.443  51.780  71.529  1.00  0.00           O  
ATOM   2135  CB  VAL A 131      52.506  50.608  69.108  1.00  0.00           C  
ATOM   2136  CG1 VAL A 131      51.635  51.315  70.134  1.00  0.00           C  
ATOM   2137  CG2 VAL A 131      52.083  50.979  67.695  1.00  0.00           C  
ATOM   2138  H   VAL A 131      54.434  49.329  68.014  1.00  0.00           H  
ATOM   2139  HA  VAL A 131      54.142  52.009  69.044  1.00  0.00           H  
ATOM   2140  HB  VAL A 131      52.375  49.536  69.257  1.00  0.00           H  
ATOM   2141 1HG1 VAL A 131      50.590  51.051  69.969  1.00  0.00           H  
ATOM   2142 2HG1 VAL A 131      51.933  51.007  71.137  1.00  0.00           H  
ATOM   2143 3HG1 VAL A 131      51.758  52.394  70.035  1.00  0.00           H  
ATOM   2144 1HG2 VAL A 131      51.034  50.723  67.550  1.00  0.00           H  
ATOM   2145 2HG2 VAL A 131      52.220  52.050  67.543  1.00  0.00           H  
ATOM   2146 3HG2 VAL A 131      52.692  50.430  66.976  1.00  0.00           H  
ATOM   2147  N   LEU A 132      54.517  49.554  71.217  1.00  0.00           N  
ATOM   2148  CA  LEU A 132      54.850  49.272  72.603  1.00  0.00           C  
ATOM   2149  C   LEU A 132      56.196  49.884  72.945  1.00  0.00           C  
ATOM   2150  O   LEU A 132      56.399  50.382  74.053  1.00  0.00           O  
ATOM   2151  CB  LEU A 132      54.882  47.758  72.853  1.00  0.00           C  
ATOM   2152  CG  LEU A 132      53.531  47.039  72.752  1.00  0.00           C  
ATOM   2153  CD1 LEU A 132      53.756  45.533  72.756  1.00  0.00           C  
ATOM   2154  CD2 LEU A 132      52.642  47.463  73.912  1.00  0.00           C  
ATOM   2155  H   LEU A 132      54.423  48.786  70.568  1.00  0.00           H  
ATOM   2156  HA  LEU A 132      54.086  49.717  73.239  1.00  0.00           H  
ATOM   2157 1HB  LEU A 132      55.556  47.301  72.131  1.00  0.00           H  
ATOM   2158 2HB  LEU A 132      55.278  47.580  73.853  1.00  0.00           H  
ATOM   2159  HG  LEU A 132      53.049  47.302  71.809  1.00  0.00           H  
ATOM   2160 1HD1 LEU A 132      52.796  45.022  72.685  1.00  0.00           H  
ATOM   2161 2HD1 LEU A 132      54.379  45.256  71.905  1.00  0.00           H  
ATOM   2162 3HD1 LEU A 132      54.253  45.243  73.682  1.00  0.00           H  
ATOM   2163 1HD2 LEU A 132      51.682  46.953  73.839  1.00  0.00           H  
ATOM   2164 2HD2 LEU A 132      53.124  47.200  74.854  1.00  0.00           H  
ATOM   2165 3HD2 LEU A 132      52.484  48.541  73.873  1.00  0.00           H  
ATOM   2166  N   LEU A 133      57.118  49.844  71.988  1.00  0.00           N  
ATOM   2167  CA  LEU A 133      58.455  50.377  72.177  1.00  0.00           C  
ATOM   2168  C   LEU A 133      58.439  51.880  72.401  1.00  0.00           C  
ATOM   2169  O   LEU A 133      59.099  52.390  73.306  1.00  0.00           O  
ATOM   2170  CB  LEU A 133      59.329  50.050  70.960  1.00  0.00           C  
ATOM   2171  CG  LEU A 133      60.773  50.567  71.018  1.00  0.00           C  
ATOM   2172  CD1 LEU A 133      61.486  49.952  72.215  1.00  0.00           C  
ATOM   2173  CD2 LEU A 133      61.487  50.224  69.720  1.00  0.00           C  
ATOM   2174  H   LEU A 133      56.877  49.428  71.099  1.00  0.00           H  
ATOM   2175  HA  LEU A 133      58.892  49.910  73.059  1.00  0.00           H  
ATOM   2176 1HB  LEU A 133      59.370  48.969  70.843  1.00  0.00           H  
ATOM   2177 2HB  LEU A 133      58.861  50.473  70.072  1.00  0.00           H  
ATOM   2178  HG  LEU A 133      60.766  51.649  71.154  1.00  0.00           H  
ATOM   2179 1HD1 LEU A 133      62.511  50.320  72.256  1.00  0.00           H  
ATOM   2180 2HD1 LEU A 133      60.964  50.230  73.130  1.00  0.00           H  
ATOM   2181 3HD1 LEU A 133      61.492  48.867  72.115  1.00  0.00           H  
ATOM   2182 1HD2 LEU A 133      62.514  50.593  69.761  1.00  0.00           H  
ATOM   2183 2HD2 LEU A 133      61.496  49.142  69.584  1.00  0.00           H  
ATOM   2184 3HD2 LEU A 133      60.967  50.691  68.883  1.00  0.00           H  
ATOM   2185  N   GLU A 134      57.683  52.601  71.580  1.00  0.00           N  
ATOM   2186  CA  GLU A 134      57.603  54.046  71.740  1.00  0.00           C  
ATOM   2187  C   GLU A 134      56.793  54.424  72.975  1.00  0.00           C  
ATOM   2188  O   GLU A 134      57.125  55.378  73.678  1.00  0.00           O  
ATOM   2189  CB  GLU A 134      56.980  54.684  70.495  1.00  0.00           C  
ATOM   2190  CG  GLU A 134      56.943  56.204  70.521  1.00  0.00           C  
ATOM   2191  CD  GLU A 134      58.313  56.823  70.519  1.00  0.00           C  
ATOM   2192  OE1 GLU A 134      59.243  56.162  70.127  1.00  0.00           O  
ATOM   2193  OE2 GLU A 134      58.429  57.961  70.910  1.00  0.00           O1-
ATOM   2194  H   GLU A 134      57.159  52.158  70.839  1.00  0.00           H  
ATOM   2195  HA  GLU A 134      58.613  54.437  71.865  1.00  0.00           H  
ATOM   2196 1HB  GLU A 134      57.541  54.378  69.612  1.00  0.00           H  
ATOM   2197 2HB  GLU A 134      55.957  54.325  70.376  1.00  0.00           H  
ATOM   2198 1HG  GLU A 134      56.395  56.559  69.648  1.00  0.00           H  
ATOM   2199 2HG  GLU A 134      56.403  56.530  71.410  1.00  0.00           H  
ATOM   2200  N   THR A 135      55.728  53.672  73.238  1.00  0.00           N  
ATOM   2201  CA  THR A 135      54.856  53.964  74.367  1.00  0.00           C  
ATOM   2202  C   THR A 135      55.594  53.740  75.686  1.00  0.00           C  
ATOM   2203  O   THR A 135      55.507  54.557  76.603  1.00  0.00           O  
ATOM   2204  CB  THR A 135      53.583  53.098  74.325  1.00  0.00           C  
ATOM   2205  CG2 THR A 135      52.648  53.470  75.467  1.00  0.00           C  
ATOM   2206  OG1 THR A 135      52.909  53.294  73.077  1.00  0.00           O  
ATOM   2207  H   THR A 135      55.516  52.883  72.645  1.00  0.00           H  
ATOM   2208  HA  THR A 135      54.560  55.011  74.314  1.00  0.00           H  
ATOM   2209  HB  THR A 135      53.856  52.047  74.416  1.00  0.00           H  
ATOM   2210  HG1 THR A 135      53.345  52.779  72.394  1.00  0.00           H  
ATOM   2211 1HG2 THR A 135      51.755  52.849  75.421  1.00  0.00           H  
ATOM   2212 2HG2 THR A 135      53.154  53.311  76.419  1.00  0.00           H  
ATOM   2213 3HG2 THR A 135      52.366  54.518  75.378  1.00  0.00           H  
ATOM   2214  N   ARG A 136      56.322  52.627  75.775  1.00  0.00           N  
ATOM   2215  CA  ARG A 136      57.106  52.284  76.957  1.00  0.00           C  
ATOM   2216  C   ARG A 136      58.503  51.771  76.600  1.00  0.00           C  
ATOM   2217  O   ARG A 136      58.738  50.564  76.551  1.00  0.00           O  
ATOM   2218  CB  ARG A 136      56.381  51.227  77.777  1.00  0.00           C  
ATOM   2219  CG  ARG A 136      55.135  51.721  78.497  1.00  0.00           C  
ATOM   2220  CD  ARG A 136      55.473  52.645  79.609  1.00  0.00           C  
ATOM   2221  NE  ARG A 136      56.339  52.017  80.594  1.00  0.00           N  
ATOM   2222  CZ  ARG A 136      55.907  51.255  81.618  1.00  0.00           C  
ATOM   2223  NH1 ARG A 136      54.621  51.036  81.777  1.00  0.00           N1+
ATOM   2224  NH2 ARG A 136      56.777  50.727  82.460  1.00  0.00           N  
ATOM   2225  H   ARG A 136      56.326  52.001  74.982  1.00  0.00           H  
ATOM   2226  HA  ARG A 136      57.221  53.179  77.568  1.00  0.00           H  
ATOM   2227 1HB  ARG A 136      56.084  50.405  77.130  1.00  0.00           H  
ATOM   2228 2HB  ARG A 136      57.057  50.823  78.530  1.00  0.00           H  
ATOM   2229 1HG  ARG A 136      54.493  52.251  77.792  1.00  0.00           H  
ATOM   2230 2HG  ARG A 136      54.594  50.869  78.912  1.00  0.00           H  
ATOM   2231 1HD  ARG A 136      55.986  53.520  79.212  1.00  0.00           H  
ATOM   2232 2HD  ARG A 136      54.558  52.959  80.111  1.00  0.00           H  
ATOM   2233  HE  ARG A 136      57.335  52.162  80.504  1.00  0.00           H  
ATOM   2234 1HH1 ARG A 136      53.957  51.440  81.132  1.00  0.00           H  
ATOM   2235 2HH1 ARG A 136      54.298  50.465  82.544  1.00  0.00           H  
ATOM   2236 1HH2 ARG A 136      57.767  50.895  82.338  1.00  0.00           H  
ATOM   2237 2HH2 ARG A 136      56.454  50.156  83.228  1.00  0.00           H  
ATOM   2238  N   PRO A 137      59.463  52.672  76.343  1.00  0.00           N  
ATOM   2239  CA  PRO A 137      60.833  52.399  75.927  1.00  0.00           C  
ATOM   2240  C   PRO A 137      61.578  51.496  76.907  1.00  0.00           C  
ATOM   2241  O   PRO A 137      62.551  50.836  76.544  1.00  0.00           O  
ATOM   2242  CB  PRO A 137      61.451  53.801  75.879  1.00  0.00           C  
ATOM   2243  CG  PRO A 137      60.304  54.696  75.555  1.00  0.00           C  
ATOM   2244  CD  PRO A 137      59.149  54.119  76.331  1.00  0.00           C  
ATOM   2245  NV  PRO A 137      59.457  52.676  76.346  1.00  0.00           N  
ATOM   2246  HA  PRO A 137      60.823  51.938  74.928  1.00  0.00           H  
ATOM   2247 1HB  PRO A 137      61.918  54.040  76.846  1.00  0.00           H  
ATOM   2248 2HB  PRO A 137      62.247  53.835  75.120  1.00  0.00           H  
ATOM   2249 1HG  PRO A 137      60.535  55.731  75.845  1.00  0.00           H  
ATOM   2250 2HG  PRO A 137      60.123  54.704  74.470  1.00  0.00           H  
ATOM   2251 1HD  PRO A 137      59.138  54.549  77.343  1.00  0.00           H  
ATOM   2252 2HD  PRO A 137      58.207  54.339  75.806  1.00  0.00           H  
ATOM   2253  N   ASP A 138      61.119  51.464  78.158  1.00  0.00           N  
ATOM   2254  CA  ASP A 138      61.749  50.660  79.193  1.00  0.00           C  
ATOM   2255  C   ASP A 138      61.205  49.233  79.255  1.00  0.00           C  
ATOM   2256  O   ASP A 138      61.699  48.402  80.017  1.00  0.00           O  
ATOM   2257  CB  ASP A 138      61.568  51.331  80.557  1.00  0.00           C  
ATOM   2258  CG  ASP A 138      60.105  51.529  80.930  1.00  0.00           C  
ATOM   2259  OD1 ASP A 138      59.386  52.107  80.148  1.00  0.00           O  
ATOM   2260  OD2 ASP A 138      59.719  51.102  81.992  1.00  0.00           O1-
ATOM   2261  H   ASP A 138      60.307  52.019  78.392  1.00  0.00           H  
ATOM   2262  HA  ASP A 138      62.815  50.592  78.977  1.00  0.00           H  
ATOM   2263 1HB  ASP A 138      62.044  50.724  81.328  1.00  0.00           H  
ATOM   2264 2HB  ASP A 138      62.061  52.303  80.553  1.00  0.00           H  
ATOM   2265  N   ASP A 139      60.187  48.931  78.452  1.00  0.00           N  
ATOM   2266  CA  ASP A 139      59.562  47.616  78.540  1.00  0.00           C  
ATOM   2267  C   ASP A 139      60.328  46.614  77.692  1.00  0.00           C  
ATOM   2268  O   ASP A 139      59.885  46.236  76.607  1.00  0.00           O  
ATOM   2269  CB  ASP A 139      58.102  47.678  78.082  1.00  0.00           C  
ATOM   2270  CG  ASP A 139      57.340  46.390  78.363  1.00  0.00           C  
ATOM   2271  OD1 ASP A 139      57.949  45.445  78.804  1.00  0.00           O  
ATOM   2272  OD2 ASP A 139      56.154  46.363  78.134  1.00  0.00           O1-
ATOM   2273  H   ASP A 139      59.836  49.600  77.783  1.00  0.00           H  
ATOM   2274  HA  ASP A 139      59.587  47.288  79.579  1.00  0.00           H  
ATOM   2275 1HB  ASP A 139      57.596  48.500  78.589  1.00  0.00           H  
ATOM   2276 2HB  ASP A 139      58.063  47.880  77.011  1.00  0.00           H  
ATOM   2277  N   ARG A 140      61.473  46.202  78.215  1.00  0.00           N  
ATOM   2278  CA  ARG A 140      62.385  45.335  77.491  1.00  0.00           C  
ATOM   2279  C   ARG A 140      61.859  43.914  77.394  1.00  0.00           C  
ATOM   2280  O   ARG A 140      62.112  43.213  76.413  1.00  0.00           O  
ATOM   2281  CB  ARG A 140      63.749  45.320  78.166  1.00  0.00           C  
ATOM   2282  CG  ARG A 140      63.771  44.685  79.548  1.00  0.00           C  
ATOM   2283  CD  ARG A 140      65.114  44.784  80.175  1.00  0.00           C  
ATOM   2284  NE  ARG A 140      65.152  44.142  81.480  1.00  0.00           N  
ATOM   2285  CZ  ARG A 140      66.224  44.129  82.296  1.00  0.00           C  
ATOM   2286  NH1 ARG A 140      67.336  44.724  81.928  1.00  0.00           N1+
ATOM   2287  NH2 ARG A 140      66.156  43.517  83.464  1.00  0.00           N  
ATOM   2288  H   ARG A 140      61.717  46.503  79.148  1.00  0.00           H  
ATOM   2289  HA  ARG A 140      62.502  45.725  76.479  1.00  0.00           H  
ATOM   2290 1HB  ARG A 140      64.458  44.777  77.542  1.00  0.00           H  
ATOM   2291 2HB  ARG A 140      64.117  46.342  78.266  1.00  0.00           H  
ATOM   2292 1HG  ARG A 140      63.053  45.190  80.192  1.00  0.00           H  
ATOM   2293 2HG  ARG A 140      63.507  43.630  79.467  1.00  0.00           H  
ATOM   2294 1HD  ARG A 140      65.852  44.299  79.536  1.00  0.00           H  
ATOM   2295 2HD  ARG A 140      65.379  45.832  80.304  1.00  0.00           H  
ATOM   2296  HE  ARG A 140      64.314  43.674  81.796  1.00  0.00           H  
ATOM   2297 1HH1 ARG A 140      67.387  45.193  81.034  1.00  0.00           H  
ATOM   2298 2HH1 ARG A 140      68.139  44.714  82.540  1.00  0.00           H  
ATOM   2299 1HH2 ARG A 140      65.300  43.058  83.747  1.00  0.00           H  
ATOM   2300 2HH2 ARG A 140      66.960  43.507  84.076  1.00  0.00           H  
ATOM   2301  N   GLU A 141      61.120  43.480  78.413  1.00  0.00           N  
ATOM   2302  CA  GLU A 141      60.621  42.113  78.432  1.00  0.00           C  
ATOM   2303  C   GLU A 141      59.573  41.877  77.355  1.00  0.00           C  
ATOM   2304  O   GLU A 141      59.586  40.849  76.680  1.00  0.00           O  
ATOM   2305  CB  GLU A 141      60.030  41.786  79.806  1.00  0.00           C  
ATOM   2306  CG  GLU A 141      61.053  41.723  80.930  1.00  0.00           C  
ATOM   2307  CD  GLU A 141      61.438  43.082  81.448  1.00  0.00           C  
ATOM   2308  OE1 GLU A 141      60.887  44.051  80.984  1.00  0.00           O  
ATOM   2309  OE2 GLU A 141      62.284  43.149  82.310  1.00  0.00           O1-
ATOM   2310  H   GLU A 141      60.901  44.095  79.183  1.00  0.00           H  
ATOM   2311  HA  GLU A 141      61.454  41.437  78.240  1.00  0.00           H  
ATOM   2312 1HB  GLU A 141      59.287  42.538  80.071  1.00  0.00           H  
ATOM   2313 2HB  GLU A 141      59.521  40.823  79.762  1.00  0.00           H  
ATOM   2314 1HG  GLU A 141      60.641  41.138  81.752  1.00  0.00           H  
ATOM   2315 2HG  GLU A 141      61.945  41.212  80.568  1.00  0.00           H  
ATOM   2316  N   GLU A 142      58.652  42.824  77.179  1.00  0.00           N  
ATOM   2317  CA  GLU A 142      57.606  42.639  76.185  1.00  0.00           C  
ATOM   2318  C   GLU A 142      58.175  42.676  74.774  1.00  0.00           C  
ATOM   2319  O   GLU A 142      57.731  41.937  73.894  1.00  0.00           O  
ATOM   2320  CB  GLU A 142      56.528  43.714  76.339  1.00  0.00           C  
ATOM   2321  CG  GLU A 142      55.269  43.464  75.520  1.00  0.00           C  
ATOM   2322  CD  GLU A 142      54.515  42.243  75.963  1.00  0.00           C  
ATOM   2323  OE1 GLU A 142      54.352  42.064  77.146  1.00  0.00           O  
ATOM   2324  OE2 GLU A 142      54.101  41.486  75.116  1.00  0.00           O1-
ATOM   2325  H   GLU A 142      58.668  43.673  77.725  1.00  0.00           H  
ATOM   2326  HA  GLU A 142      57.149  41.662  76.341  1.00  0.00           H  
ATOM   2327 1HB  GLU A 142      56.235  43.788  77.387  1.00  0.00           H  
ATOM   2328 2HB  GLU A 142      56.934  44.682  76.044  1.00  0.00           H  
ATOM   2329 1HG  GLU A 142      54.616  44.333  75.605  1.00  0.00           H  
ATOM   2330 2HG  GLU A 142      55.547  43.355  74.472  1.00  0.00           H  
ATOM   2331  N   ILE A 143      59.166  43.537  74.544  1.00  0.00           N  
ATOM   2332  CA  ILE A 143      59.782  43.606  73.225  1.00  0.00           C  
ATOM   2333  C   ILE A 143      60.540  42.319  72.904  1.00  0.00           C  
ATOM   2334  O   ILE A 143      60.459  41.802  71.788  1.00  0.00           O  
ATOM   2335  CB  ILE A 143      60.742  44.806  73.131  1.00  0.00           C  
ATOM   2336  CG1 ILE A 143      59.975  46.118  73.311  1.00  0.00           C  
ATOM   2337  CG2 ILE A 143      61.479  44.795  71.800  1.00  0.00           C  
ATOM   2338  CD1 ILE A 143      58.921  46.359  72.255  1.00  0.00           C  
ATOM   2339  H   ILE A 143      59.498  44.148  75.275  1.00  0.00           H  
ATOM   2340  HA  ILE A 143      58.996  43.734  72.482  1.00  0.00           H  
ATOM   2341  HB  ILE A 143      61.471  44.754  73.940  1.00  0.00           H  
ATOM   2342 1HG1 ILE A 143      59.489  46.125  74.286  1.00  0.00           H  
ATOM   2343 2HG1 ILE A 143      60.674  46.956  73.290  1.00  0.00           H  
ATOM   2344 1HG2 ILE A 143      62.152  45.650  71.750  1.00  0.00           H  
ATOM   2345 2HG2 ILE A 143      62.055  43.875  71.711  1.00  0.00           H  
ATOM   2346 3HG2 ILE A 143      60.758  44.853  70.984  1.00  0.00           H  
ATOM   2347 1HD1 ILE A 143      58.420  47.308  72.450  1.00  0.00           H  
ATOM   2348 2HD1 ILE A 143      59.391  46.392  71.272  1.00  0.00           H  
ATOM   2349 3HD1 ILE A 143      58.189  45.553  72.281  1.00  0.00           H  
ATOM   2350  N   ARG A 144      61.286  41.784  73.873  1.00  0.00           N  
ATOM   2351  CA  ARG A 144      62.010  40.542  73.625  1.00  0.00           C  
ATOM   2352  C   ARG A 144      61.052  39.387  73.371  1.00  0.00           C  
ATOM   2353  O   ARG A 144      61.285  38.555  72.494  1.00  0.00           O  
ATOM   2354  CB  ARG A 144      62.908  40.200  74.805  1.00  0.00           C  
ATOM   2355  CG  ARG A 144      63.772  38.964  74.614  1.00  0.00           C  
ATOM   2356  CD  ARG A 144      64.745  39.139  73.506  1.00  0.00           C  
ATOM   2357  NE  ARG A 144      65.562  37.952  73.309  1.00  0.00           N  
ATOM   2358  CZ  ARG A 144      66.406  37.767  72.275  1.00  0.00           C  
ATOM   2359  NH1 ARG A 144      66.533  38.698  71.356  1.00  0.00           N1+
ATOM   2360  NH2 ARG A 144      67.107  36.650  72.186  1.00  0.00           N  
ATOM   2361  H   ARG A 144      61.359  42.224  74.779  1.00  0.00           H  
ATOM   2362  HA  ARG A 144      62.634  40.675  72.741  1.00  0.00           H  
ATOM   2363 1HB  ARG A 144      63.574  41.038  75.010  1.00  0.00           H  
ATOM   2364 2HB  ARG A 144      62.297  40.043  75.694  1.00  0.00           H  
ATOM   2365 1HG  ARG A 144      64.327  38.763  75.530  1.00  0.00           H  
ATOM   2366 2HG  ARG A 144      63.136  38.109  74.380  1.00  0.00           H  
ATOM   2367 1HD  ARG A 144      64.209  39.341  72.579  1.00  0.00           H  
ATOM   2368 2HD  ARG A 144      65.406  39.975  73.733  1.00  0.00           H  
ATOM   2369  HE  ARG A 144      65.494  37.214  73.997  1.00  0.00           H  
ATOM   2370 1HH1 ARG A 144      65.996  39.552  71.423  1.00  0.00           H  
ATOM   2371 2HH1 ARG A 144      67.165  38.560  70.580  1.00  0.00           H  
ATOM   2372 1HH2 ARG A 144      67.011  35.936  72.894  1.00  0.00           H  
ATOM   2373 2HH2 ARG A 144      67.740  36.512  71.412  1.00  0.00           H  
ATOM   2374  N   GLU A 145      59.964  39.326  74.137  1.00  0.00           N  
ATOM   2375  CA  GLU A 145      58.994  38.256  73.970  1.00  0.00           C  
ATOM   2376  C   GLU A 145      58.336  38.311  72.599  1.00  0.00           C  
ATOM   2377  O   GLU A 145      58.131  37.281  71.956  1.00  0.00           O  
ATOM   2378  CB  GLU A 145      57.925  38.333  75.062  1.00  0.00           C  
ATOM   2379  CG  GLU A 145      58.403  37.901  76.441  1.00  0.00           C  
ATOM   2380  CD  GLU A 145      57.347  38.058  77.502  1.00  0.00           C  
ATOM   2381  OE1 GLU A 145      56.300  38.576  77.198  1.00  0.00           O  
ATOM   2382  OE2 GLU A 145      57.591  37.660  78.616  1.00  0.00           O1-
ATOM   2383  H   GLU A 145      59.805  40.030  74.843  1.00  0.00           H  
ATOM   2384  HA  GLU A 145      59.513  37.301  74.057  1.00  0.00           H  
ATOM   2385 1HB  GLU A 145      57.558  39.357  75.141  1.00  0.00           H  
ATOM   2386 2HB  GLU A 145      57.079  37.704  74.788  1.00  0.00           H  
ATOM   2387 1HG  GLU A 145      58.705  36.855  76.399  1.00  0.00           H  
ATOM   2388 2HG  GLU A 145      59.276  38.493  76.714  1.00  0.00           H  
ATOM   2389  N   GLN A 146      57.998  39.514  72.137  1.00  0.00           N  
ATOM   2390  CA  GLN A 146      57.419  39.662  70.812  1.00  0.00           C  
ATOM   2391  C   GLN A 146      58.390  39.209  69.729  1.00  0.00           C  
ATOM   2392  O   GLN A 146      57.999  38.538  68.774  1.00  0.00           O  
ATOM   2393  CB  GLN A 146      57.006  41.115  70.569  1.00  0.00           C  
ATOM   2394  CG  GLN A 146      56.277  41.344  69.255  1.00  0.00           C  
ATOM   2395  CD  GLN A 146      57.228  41.506  68.085  1.00  0.00           C  
ATOM   2396  NE2 GLN A 146      56.801  41.061  66.909  1.00  0.00           N  
ATOM   2397  OE1 GLN A 146      58.337  42.028  68.237  1.00  0.00           O  
ATOM   2398  H   GLN A 146      58.143  40.338  72.705  1.00  0.00           H  
ATOM   2399  HA  GLN A 146      56.532  39.032  70.751  1.00  0.00           H  
ATOM   2400 1HB  GLN A 146      56.357  41.450  71.378  1.00  0.00           H  
ATOM   2401 2HB  GLN A 146      57.892  41.752  70.577  1.00  0.00           H  
ATOM   2402 1HG  GLN A 146      55.633  40.489  69.057  1.00  0.00           H  
ATOM   2403 2HG  GLN A 146      55.679  42.252  69.338  1.00  0.00           H  
ATOM   2404 1HE2 GLN A 146      57.385  41.140  66.101  1.00  0.00           H  
ATOM   2405 2HE2 GLN A 146      55.895  40.644  66.833  1.00  0.00           H  
ATOM   2406  N   GLN A 147      59.667  39.570  69.865  1.00  0.00           N  
ATOM   2407  CA  GLN A 147      60.655  39.153  68.876  1.00  0.00           C  
ATOM   2408  C   GLN A 147      60.777  37.634  68.839  1.00  0.00           C  
ATOM   2409  O   GLN A 147      60.863  37.035  67.768  1.00  0.00           O  
ATOM   2410  CB  GLN A 147      62.018  39.781  69.178  1.00  0.00           C  
ATOM   2411  CG  GLN A 147      62.080  41.279  68.930  1.00  0.00           C  
ATOM   2412  CD  GLN A 147      63.398  41.884  69.375  1.00  0.00           C  
ATOM   2413  NE2 GLN A 147      63.534  43.195  69.203  1.00  0.00           N  
ATOM   2414  OE1 GLN A 147      64.285  41.183  69.869  1.00  0.00           O  
ATOM   2415  H   GLN A 147      59.964  40.133  70.649  1.00  0.00           H  
ATOM   2416  HA  GLN A 147      60.325  39.489  67.894  1.00  0.00           H  
ATOM   2417 1HB  GLN A 147      62.279  39.602  70.221  1.00  0.00           H  
ATOM   2418 2HB  GLN A 147      62.781  39.306  68.562  1.00  0.00           H  
ATOM   2419 1HG  GLN A 147      61.962  41.465  67.862  1.00  0.00           H  
ATOM   2420 2HG  GLN A 147      61.277  41.763  69.486  1.00  0.00           H  
ATOM   2421 1HE2 GLN A 147      64.382  43.651  69.477  1.00  0.00           H  
ATOM   2422 2HE2 GLN A 147      62.789  43.726  68.799  1.00  0.00           H  
ATOM   2423  N   ALA A 148      60.789  36.999  70.013  1.00  0.00           N  
ATOM   2424  CA  ALA A 148      60.926  35.546  70.072  1.00  0.00           C  
ATOM   2425  C   ALA A 148      59.747  34.839  69.413  1.00  0.00           C  
ATOM   2426  O   ALA A 148      59.926  33.876  68.667  1.00  0.00           O  
ATOM   2427  CB  ALA A 148      61.071  35.089  71.516  1.00  0.00           C  
ATOM   2428  H   ALA A 148      60.702  37.521  70.874  1.00  0.00           H  
ATOM   2429  HA  ALA A 148      61.825  35.268  69.522  1.00  0.00           H  
ATOM   2430 1HB  ALA A 148      61.176  34.005  71.546  1.00  0.00           H  
ATOM   2431 2HB  ALA A 148      61.953  35.552  71.957  1.00  0.00           H  
ATOM   2432 3HB  ALA A 148      60.187  35.383  72.081  1.00  0.00           H  
ATOM   2433  N   ILE A 149      58.531  35.315  69.684  1.00  0.00           N  
ATOM   2434  CA  ILE A 149      57.344  34.716  69.087  1.00  0.00           C  
ATOM   2435  C   ILE A 149      57.325  34.952  67.585  1.00  0.00           C  
ATOM   2436  O   ILE A 149      56.943  34.072  66.814  1.00  0.00           O  
ATOM   2437  CB  ILE A 149      56.059  35.285  69.715  1.00  0.00           C  
ATOM   2438  CG1 ILE A 149      55.954  34.868  71.186  1.00  0.00           C  
ATOM   2439  CG2 ILE A 149      54.836  34.821  68.939  1.00  0.00           C  
ATOM   2440  CD1 ILE A 149      54.913  35.638  71.965  1.00  0.00           C  
ATOM   2441  H   ILE A 149      58.423  36.100  70.311  1.00  0.00           H  
ATOM   2442  HA  ILE A 149      57.370  33.642  69.268  1.00  0.00           H  
ATOM   2443  HB  ILE A 149      56.097  36.374  69.699  1.00  0.00           H  
ATOM   2444 1HG1 ILE A 149      55.711  33.808  71.245  1.00  0.00           H  
ATOM   2445 2HG1 ILE A 149      56.919  35.010  71.674  1.00  0.00           H  
ATOM   2446 1HG2 ILE A 149      53.936  35.231  69.398  1.00  0.00           H  
ATOM   2447 2HG2 ILE A 149      54.907  35.166  67.909  1.00  0.00           H  
ATOM   2448 3HG2 ILE A 149      54.786  33.732  68.955  1.00  0.00           H  
ATOM   2449 1HD1 ILE A 149      54.898  35.286  72.997  1.00  0.00           H  
ATOM   2450 2HD1 ILE A 149      55.157  36.701  71.947  1.00  0.00           H  
ATOM   2451 3HD1 ILE A 149      53.933  35.481  71.516  1.00  0.00           H  
ATOM   2452  N   PHE A 150      57.740  36.145  67.181  1.00  0.00           N  
ATOM   2453  CA  PHE A 150      57.809  36.503  65.777  1.00  0.00           C  
ATOM   2454  C   PHE A 150      58.711  35.542  65.013  1.00  0.00           C  
ATOM   2455  O   PHE A 150      58.328  35.014  63.969  1.00  0.00           O  
ATOM   2456  CB  PHE A 150      58.322  37.935  65.616  1.00  0.00           C  
ATOM   2457  CG  PHE A 150      58.659  38.304  64.199  1.00  0.00           C  
ATOM   2458  CD1 PHE A 150      57.665  38.697  63.315  1.00  0.00           C  
ATOM   2459  CD2 PHE A 150      59.968  38.257  63.747  1.00  0.00           C  
ATOM   2460  CE1 PHE A 150      57.973  39.037  62.011  1.00  0.00           C  
ATOM   2461  CE2 PHE A 150      60.280  38.595  62.445  1.00  0.00           C  
ATOM   2462  CZ  PHE A 150      59.280  38.985  61.576  1.00  0.00           C  
ATOM   2463  H   PHE A 150      58.016  36.824  67.875  1.00  0.00           H  
ATOM   2464  HA  PHE A 150      56.805  36.443  65.354  1.00  0.00           H  
ATOM   2465 1HB  PHE A 150      57.569  38.634  65.979  1.00  0.00           H  
ATOM   2466 2HB  PHE A 150      59.214  38.071  66.224  1.00  0.00           H  
ATOM   2467  HD1 PHE A 150      56.631  38.738  63.660  1.00  0.00           H  
ATOM   2468  HD2 PHE A 150      60.757  37.948  64.434  1.00  0.00           H  
ATOM   2469  HE1 PHE A 150      57.183  39.344  61.327  1.00  0.00           H  
ATOM   2470  HE2 PHE A 150      61.313  38.554  62.102  1.00  0.00           H  
ATOM   2471  HZ  PHE A 150      59.524  39.251  60.549  1.00  0.00           H  
ATOM   2472  N   GLU A 151      59.914  35.318  65.541  1.00  0.00           N  
ATOM   2473  CA  GLU A 151      60.888  34.456  64.887  1.00  0.00           C  
ATOM   2474  C   GLU A 151      60.387  33.022  64.758  1.00  0.00           C  
ATOM   2475  O   GLU A 151      60.599  32.367  63.738  1.00  0.00           O  
ATOM   2476  CB  GLU A 151      62.209  34.474  65.659  1.00  0.00           C  
ATOM   2477  CG  GLU A 151      62.983  35.780  65.551  1.00  0.00           C  
ATOM   2478  CD  GLU A 151      64.224  35.796  66.399  1.00  0.00           C  
ATOM   2479  OE1 GLU A 151      64.426  34.868  67.142  1.00  0.00           O  
ATOM   2480  OE2 GLU A 151      64.973  36.741  66.301  1.00  0.00           O1-
ATOM   2481  H   GLU A 151      60.156  35.758  66.417  1.00  0.00           H  
ATOM   2482  HA  GLU A 151      61.067  34.837  63.881  1.00  0.00           H  
ATOM   2483 1HB  GLU A 151      62.015  34.286  66.715  1.00  0.00           H  
ATOM   2484 2HB  GLU A 151      62.853  33.673  65.298  1.00  0.00           H  
ATOM   2485 1HG  GLU A 151      63.265  35.939  64.511  1.00  0.00           H  
ATOM   2486 2HG  GLU A 151      62.333  36.601  65.852  1.00  0.00           H  
ATOM   2487  N   LEU A 152      59.715  32.519  65.792  1.00  0.00           N  
ATOM   2488  CA  LEU A 152      59.177  31.166  65.732  1.00  0.00           C  
ATOM   2489  C   LEU A 152      58.089  31.061  64.668  1.00  0.00           C  
ATOM   2490  O   LEU A 152      58.003  30.064  63.950  1.00  0.00           O  
ATOM   2491  CB  LEU A 152      58.612  30.757  67.098  1.00  0.00           C  
ATOM   2492  CG  LEU A 152      58.124  29.308  67.209  1.00  0.00           C  
ATOM   2493  CD1 LEU A 152      59.284  28.359  66.938  1.00  0.00           C  
ATOM   2494  CD2 LEU A 152      57.538  29.074  68.594  1.00  0.00           C  
ATOM   2495  H   LEU A 152      59.570  33.069  66.627  1.00  0.00           H  
ATOM   2496  HA  LEU A 152      59.985  30.484  65.469  1.00  0.00           H  
ATOM   2497 1HB  LEU A 152      59.383  30.906  67.851  1.00  0.00           H  
ATOM   2498 2HB  LEU A 152      57.771  31.409  67.335  1.00  0.00           H  
ATOM   2499  HG  LEU A 152      57.359  29.122  66.456  1.00  0.00           H  
ATOM   2500 1HD1 LEU A 152      58.936  27.328  67.017  1.00  0.00           H  
ATOM   2501 2HD1 LEU A 152      59.671  28.534  65.935  1.00  0.00           H  
ATOM   2502 3HD1 LEU A 152      60.073  28.532  67.669  1.00  0.00           H  
ATOM   2503 1HD2 LEU A 152      57.190  28.044  68.673  1.00  0.00           H  
ATOM   2504 2HD2 LEU A 152      58.302  29.258  69.349  1.00  0.00           H  
ATOM   2505 3HD2 LEU A 152      56.699  29.753  68.753  1.00  0.00           H  
ATOM   2506  N   LEU A 153      57.254  32.092  64.571  1.00  0.00           N  
ATOM   2507  CA  LEU A 153      56.187  32.110  63.578  1.00  0.00           C  
ATOM   2508  C   LEU A 153      56.746  32.241  62.156  1.00  0.00           C  
ATOM   2509  O   LEU A 153      56.201  31.676  61.209  1.00  0.00           O  
ATOM   2510  CB  LEU A 153      55.222  33.267  63.864  1.00  0.00           C  
ATOM   2511  CG  LEU A 153      54.284  33.069  65.063  1.00  0.00           C  
ATOM   2512  CD1 LEU A 153      53.629  34.396  65.420  1.00  0.00           C  
ATOM   2513  CD2 LEU A 153      53.239  32.019  64.721  1.00  0.00           C  
ATOM   2514  H   LEU A 153      57.357  32.879  65.194  1.00  0.00           H  
ATOM   2515  HA  LEU A 153      55.638  31.171  63.643  1.00  0.00           H  
ATOM   2516 1HB  LEU A 153      55.805  34.168  64.047  1.00  0.00           H  
ATOM   2517 2HB  LEU A 153      54.604  33.431  62.984  1.00  0.00           H  
ATOM   2518  HG  LEU A 153      54.861  32.739  65.927  1.00  0.00           H  
ATOM   2519 1HD1 LEU A 153      52.962  34.256  66.271  1.00  0.00           H  
ATOM   2520 2HD1 LEU A 153      54.398  35.125  65.679  1.00  0.00           H  
ATOM   2521 3HD1 LEU A 153      53.057  34.761  64.567  1.00  0.00           H  
ATOM   2522 1HD2 LEU A 153      52.573  31.877  65.573  1.00  0.00           H  
ATOM   2523 2HD2 LEU A 153      52.660  32.347  63.859  1.00  0.00           H  
ATOM   2524 3HD2 LEU A 153      53.733  31.075  64.488  1.00  0.00           H  
ATOM   2525  N   ILE A 154      57.844  32.989  61.986  1.00  0.00           N  
ATOM   2526  CA  ILE A 154      58.500  33.028  60.679  1.00  0.00           C  
ATOM   2527  C   ILE A 154      58.954  31.640  60.269  1.00  0.00           C  
ATOM   2528  O   ILE A 154      58.696  31.197  59.150  1.00  0.00           O  
ATOM   2529  CB  ILE A 154      59.709  33.981  60.689  1.00  0.00           C  
ATOM   2530  CG1 ILE A 154      59.239  35.437  60.767  1.00  0.00           C  
ATOM   2531  CG2 ILE A 154      60.570  33.762  59.455  1.00  0.00           C  
ATOM   2532  CD1 ILE A 154      58.626  35.951  59.485  1.00  0.00           C  
ATOM   2533  H   ILE A 154      58.230  33.530  62.747  1.00  0.00           H  
ATOM   2534  HA  ILE A 154      57.783  33.389  59.943  1.00  0.00           H  
ATOM   2535  HB  ILE A 154      60.311  33.797  61.577  1.00  0.00           H  
ATOM   2536 1HG1 ILE A 154      58.503  35.540  61.563  1.00  0.00           H  
ATOM   2537 2HG1 ILE A 154      60.085  36.078  61.019  1.00  0.00           H  
ATOM   2538 1HG2 ILE A 154      61.418  34.444  59.477  1.00  0.00           H  
ATOM   2539 2HG2 ILE A 154      60.931  32.734  59.441  1.00  0.00           H  
ATOM   2540 3HG2 ILE A 154      59.977  33.950  58.559  1.00  0.00           H  
ATOM   2541 1HD1 ILE A 154      58.319  36.988  59.617  1.00  0.00           H  
ATOM   2542 2HD1 ILE A 154      59.359  35.889  58.680  1.00  0.00           H  
ATOM   2543 3HD1 ILE A 154      57.757  35.345  59.229  1.00  0.00           H  
ATOM   2544  N   ALA A 155      59.637  30.942  61.176  1.00  0.00           N  
ATOM   2545  CA  ALA A 155      60.146  29.613  60.866  1.00  0.00           C  
ATOM   2546  C   ALA A 155      59.038  28.662  60.443  1.00  0.00           C  
ATOM   2547  O   ALA A 155      59.200  27.882  59.505  1.00  0.00           O  
ATOM   2548  CB  ALA A 155      60.896  29.046  62.063  1.00  0.00           C  
ATOM   2549  H   ALA A 155      59.807  31.332  62.091  1.00  0.00           H  
ATOM   2550  HA  ALA A 155      60.838  29.703  60.027  1.00  0.00           H  
ATOM   2551 1HB  ALA A 155      61.277  28.055  61.817  1.00  0.00           H  
ATOM   2552 2HB  ALA A 155      61.728  29.703  62.316  1.00  0.00           H  
ATOM   2553 3HB  ALA A 155      60.220  28.974  62.913  1.00  0.00           H  
ATOM   2554  N   ALA A 156      57.898  28.714  61.131  1.00  0.00           N  
ATOM   2555  CA  ALA A 156      56.782  27.877  60.723  1.00  0.00           C  
ATOM   2556  C   ALA A 156      56.344  28.198  59.301  1.00  0.00           C  
ATOM   2557  O   ALA A 156      56.150  27.299  58.481  1.00  0.00           O  
ATOM   2558  CB  ALA A 156      55.617  28.044  61.687  1.00  0.00           C  
ATOM   2559  H   ALA A 156      57.790  29.322  61.930  1.00  0.00           H  
ATOM   2560  HA  ALA A 156      57.112  26.839  60.744  1.00  0.00           H  
ATOM   2561 1HB  ALA A 156      54.788  27.409  61.370  1.00  0.00           H  
ATOM   2562 2HB  ALA A 156      55.931  27.757  62.691  1.00  0.00           H  
ATOM   2563 3HB  ALA A 156      55.295  29.083  61.692  1.00  0.00           H  
ATOM   2564  N   LEU A 157      56.183  29.481  58.990  1.00  0.00           N  
ATOM   2565  CA  LEU A 157      55.688  29.848  57.672  1.00  0.00           C  
ATOM   2566  C   LEU A 157      56.701  29.534  56.587  1.00  0.00           C  
ATOM   2567  O   LEU A 157      56.335  29.164  55.471  1.00  0.00           O  
ATOM   2568  CB  LEU A 157      55.340  31.340  57.637  1.00  0.00           C  
ATOM   2569  CG  LEU A 157      54.161  31.771  58.519  1.00  0.00           C  
ATOM   2570  CD1 LEU A 157      54.072  33.291  58.541  1.00  0.00           C  
ATOM   2571  CD2 LEU A 157      52.876  31.154  57.986  1.00  0.00           C  
ATOM   2572  H   LEU A 157      56.399  30.210  59.654  1.00  0.00           H  
ATOM   2573  HA  LEU A 157      54.785  29.272  57.470  1.00  0.00           H  
ATOM   2574 1HB  LEU A 157      56.215  31.908  57.951  1.00  0.00           H  
ATOM   2575 2HB  LEU A 157      55.104  31.618  56.609  1.00  0.00           H  
ATOM   2576  HG  LEU A 157      54.330  31.431  59.542  1.00  0.00           H  
ATOM   2577 1HD1 LEU A 157      53.233  33.596  59.168  1.00  0.00           H  
ATOM   2578 2HD1 LEU A 157      54.995  33.704  58.945  1.00  0.00           H  
ATOM   2579 3HD1 LEU A 157      53.919  33.660  57.527  1.00  0.00           H  
ATOM   2580 1HD2 LEU A 157      52.039  31.460  58.613  1.00  0.00           H  
ATOM   2581 2HD2 LEU A 157      52.706  31.494  56.965  1.00  0.00           H  
ATOM   2582 3HD2 LEU A 157      52.962  30.067  57.998  1.00  0.00           H  
ATOM   2583  N   GLU A 158      57.946  29.647  56.807  1.00  0.00           N  
ATOM   2584  CA  GLU A 158      58.942  29.281  55.808  1.00  0.00           C  
ATOM   2585  C   GLU A 158      58.890  27.790  55.498  1.00  0.00           C  
ATOM   2586  O   GLU A 158      59.002  27.382  54.342  1.00  0.00           O  
ATOM   2587  CB  GLU A 158      60.345  29.663  56.286  1.00  0.00           C  
ATOM   2588  CG  GLU A 158      60.615  31.160  56.312  1.00  0.00           C  
ATOM   2589  CD  GLU A 158      61.969  31.502  56.868  1.00  0.00           C  
ATOM   2590  OE1 GLU A 158      62.640  30.614  57.336  1.00  0.00           O  
ATOM   2591  OE2 GLU A 158      62.334  32.653  56.824  1.00  0.00           O1-
ATOM   2592  H   GLU A 158      58.255  30.001  57.702  1.00  0.00           H  
ATOM   2593  HA  GLU A 158      58.727  29.827  54.889  1.00  0.00           H  
ATOM   2594 1HB  GLU A 158      60.503  29.277  57.295  1.00  0.00           H  
ATOM   2595 2HB  GLU A 158      61.089  29.200  55.638  1.00  0.00           H  
ATOM   2596 1HG  GLU A 158      60.542  31.550  55.297  1.00  0.00           H  
ATOM   2597 2HG  GLU A 158      59.847  31.646  56.914  1.00  0.00           H  
ATOM   2598  N   ALA A 159      58.718  26.980  56.536  1.00  0.00           N  
ATOM   2599  CA  ALA A 159      58.646  25.533  56.375  1.00  0.00           C  
ATOM   2600  C   ALA A 159      57.424  25.125  55.565  1.00  0.00           C  
ATOM   2601  O   ALA A 159      57.498  24.236  54.717  1.00  0.00           O  
ATOM   2602  CB  ALA A 159      58.632  24.850  57.735  1.00  0.00           C  
ATOM   2603  H   ALA A 159      58.635  27.377  57.462  1.00  0.00           H  
ATOM   2604  HA  ALA A 159      59.532  25.210  55.827  1.00  0.00           H  
ATOM   2605 1HB  ALA A 159      58.580  23.769  57.599  1.00  0.00           H  
ATOM   2606 2HB  ALA A 159      59.541  25.103  58.280  1.00  0.00           H  
ATOM   2607 3HB  ALA A 159      57.765  25.186  58.301  1.00  0.00           H  
ATOM   2608  N   ALA A 160      56.299  25.780  55.834  1.00  0.00           N  
ATOM   2609  CA  ALA A 160      55.057  25.487  55.130  1.00  0.00           C  
ATOM   2610  C   ALA A 160      55.168  25.828  53.649  1.00  0.00           C  
ATOM   2611  O   ALA A 160      54.687  25.085  52.793  1.00  0.00           O  
ATOM   2612  CB  ALA A 160      53.899  26.248  55.762  1.00  0.00           C  
ATOM   2613  H   ALA A 160      56.304  26.498  56.543  1.00  0.00           H  
ATOM   2614  HA  ALA A 160      54.864  24.418  55.212  1.00  0.00           H  
ATOM   2615 1HB  ALA A 160      52.978  26.019  55.225  1.00  0.00           H  
ATOM   2616 2HB  ALA A 160      53.795  25.950  56.805  1.00  0.00           H  
ATOM   2617 3HB  ALA A 160      54.095  27.318  55.707  1.00  0.00           H  
ATOM   2618  N   ILE A 161      55.805  26.956  53.355  1.00  0.00           N  
ATOM   2619  CA  ILE A 161      55.982  27.398  51.975  1.00  0.00           C  
ATOM   2620  C   ILE A 161      56.861  26.430  51.195  1.00  0.00           C  
ATOM   2621  O   ILE A 161      56.586  26.125  50.034  1.00  0.00           O  
ATOM   2622  CB  ILE A 161      56.601  28.808  51.923  1.00  0.00           C  
ATOM   2623  CG1 ILE A 161      55.603  29.847  52.443  1.00  0.00           C  
ATOM   2624  CG2 ILE A 161      57.036  29.146  50.506  1.00  0.00           C  
ATOM   2625  CD1 ILE A 161      56.221  31.196  52.729  1.00  0.00           C  
ATOM   2626  H   ILE A 161      56.176  27.523  54.104  1.00  0.00           H  
ATOM   2627  HA  ILE A 161      55.004  27.432  51.495  1.00  0.00           H  
ATOM   2628  HB  ILE A 161      57.468  28.848  52.581  1.00  0.00           H  
ATOM   2629 1HG1 ILE A 161      54.807  29.984  51.711  1.00  0.00           H  
ATOM   2630 2HG1 ILE A 161      55.143  29.482  53.361  1.00  0.00           H  
ATOM   2631 1HG2 ILE A 161      57.470  30.144  50.488  1.00  0.00           H  
ATOM   2632 2HG2 ILE A 161      57.779  28.422  50.172  1.00  0.00           H  
ATOM   2633 3HG2 ILE A 161      56.173  29.113  49.841  1.00  0.00           H  
ATOM   2634 1HD1 ILE A 161      55.453  31.878  53.092  1.00  0.00           H  
ATOM   2635 2HD1 ILE A 161      56.999  31.088  53.485  1.00  0.00           H  
ATOM   2636 3HD1 ILE A 161      56.657  31.597  51.814  1.00  0.00           H  
ATOM   2637  N   ARG A 162      57.919  25.949  51.840  1.00  0.00           N  
ATOM   2638  CA  ARG A 162      58.844  25.016  51.207  1.00  0.00           C  
ATOM   2639  C   ARG A 162      58.158  23.695  50.885  1.00  0.00           C  
ATOM   2640  O   ARG A 162      58.377  23.113  49.823  1.00  0.00           O  
ATOM   2641  CB  ARG A 162      60.043  24.757  52.106  1.00  0.00           C  
ATOM   2642  CG  ARG A 162      61.106  23.848  51.509  1.00  0.00           C  
ATOM   2643  CD  ARG A 162      62.294  23.736  52.394  1.00  0.00           C  
ATOM   2644  NE  ARG A 162      63.281  22.811  51.863  1.00  0.00           N  
ATOM   2645  CZ  ARG A 162      64.435  22.487  52.478  1.00  0.00           C  
ATOM   2646  NH1 ARG A 162      64.731  23.020  53.642  1.00  0.00           N1+
ATOM   2647  NH2 ARG A 162      65.268  21.633  51.911  1.00  0.00           N  
ATOM   2648  H   ARG A 162      58.088  26.237  52.793  1.00  0.00           H  
ATOM   2649  HA  ARG A 162      59.199  25.460  50.275  1.00  0.00           H  
ATOM   2650 1HB  ARG A 162      60.521  25.702  52.358  1.00  0.00           H  
ATOM   2651 2HB  ARG A 162      59.706  24.302  53.039  1.00  0.00           H  
ATOM   2652 1HG  ARG A 162      60.691  22.849  51.366  1.00  0.00           H  
ATOM   2653 2HG  ARG A 162      61.429  24.248  50.549  1.00  0.00           H  
ATOM   2654 1HD  ARG A 162      62.764  24.715  52.496  1.00  0.00           H  
ATOM   2655 2HD  ARG A 162      61.985  23.379  53.376  1.00  0.00           H  
ATOM   2656  HE  ARG A 162      63.089  22.381  50.969  1.00  0.00           H  
ATOM   2657 1HH1 ARG A 162      64.094  23.674  54.075  1.00  0.00           H  
ATOM   2658 2HH1 ARG A 162      65.596  22.778  54.103  1.00  0.00           H  
ATOM   2659 1HH2 ARG A 162      65.042  21.223  51.016  1.00  0.00           H  
ATOM   2660 2HH2 ARG A 162      66.134  21.391  52.372  1.00  0.00           H  
ATOM   2661  N   LEU A 163      57.327  23.226  51.811  1.00  0.00           N  
ATOM   2662  CA  LEU A 163      56.606  21.971  51.630  1.00  0.00           C  
ATOM   2663  C   LEU A 163      55.621  22.064  50.472  1.00  0.00           C  
ATOM   2664  O   LEU A 163      55.482  21.126  49.687  1.00  0.00           O  
ATOM   2665  CB  LEU A 163      55.859  21.600  52.917  1.00  0.00           C  
ATOM   2666  CG  LEU A 163      56.568  20.594  53.832  1.00  0.00           C  
ATOM   2667  CD1 LEU A 163      57.449  21.344  54.824  1.00  0.00           C  
ATOM   2668  CD2 LEU A 163      55.533  19.743  54.553  1.00  0.00           C  
ATOM   2669  H   LEU A 163      57.192  23.754  52.663  1.00  0.00           H  
ATOM   2670  HA  LEU A 163      57.328  21.187  51.405  1.00  0.00           H  
ATOM   2671 1HB  LEU A 163      55.685  22.506  53.494  1.00  0.00           H  
ATOM   2672 2HB  LEU A 163      54.892  21.176  52.647  1.00  0.00           H  
ATOM   2673  HG  LEU A 163      57.214  19.950  53.234  1.00  0.00           H  
ATOM   2674 1HD1 LEU A 163      57.953  20.628  55.474  1.00  0.00           H  
ATOM   2675 2HD1 LEU A 163      58.192  21.928  54.282  1.00  0.00           H  
ATOM   2676 3HD1 LEU A 163      56.832  22.008  55.428  1.00  0.00           H  
ATOM   2677 1HD2 LEU A 163      56.038  19.028  55.203  1.00  0.00           H  
ATOM   2678 2HD2 LEU A 163      54.888  20.386  55.152  1.00  0.00           H  
ATOM   2679 3HD2 LEU A 163      54.931  19.206  53.821  1.00  0.00           H  
ATOM   2680  N   GLU A 164      54.939  23.199  50.372  1.00  0.00           N  
ATOM   2681  CA  GLU A 164      53.965  23.415  49.309  1.00  0.00           C  
ATOM   2682  C   GLU A 164      54.639  23.437  47.942  1.00  0.00           C  
ATOM   2683  O   GLU A 164      54.118  22.883  46.973  1.00  0.00           O  
ATOM   2684  CB  GLU A 164      53.208  24.725  49.538  1.00  0.00           C  
ATOM   2685  CG  GLU A 164      52.116  25.008  48.517  1.00  0.00           C  
ATOM   2686  CD  GLU A 164      50.962  24.050  48.617  1.00  0.00           C  
ATOM   2687  OE1 GLU A 164      50.806  23.439  49.648  1.00  0.00           O  
ATOM   2688  OE2 GLU A 164      50.231  23.928  47.660  1.00  0.00           O1-
ATOM   2689  H   GLU A 164      55.100  23.932  51.048  1.00  0.00           H  
ATOM   2690  HA  GLU A 164      53.250  22.592  49.323  1.00  0.00           H  
ATOM   2691 1HB  GLU A 164      52.748  24.712  50.527  1.00  0.00           H  
ATOM   2692 2HB  GLU A 164      53.910  25.560  49.517  1.00  0.00           H  
ATOM   2693 1HG  GLU A 164      51.745  26.021  48.667  1.00  0.00           H  
ATOM   2694 2HG  GLU A 164      52.544  24.951  47.517  1.00  0.00           H  
ATOM   2695  N   LYS A 165      55.799  24.080  47.870  1.00  0.00           N  
ATOM   2696  CA  LYS A 165      56.545  24.174  46.621  1.00  0.00           C  
ATOM   2697  C   LYS A 165      57.018  22.804  46.157  1.00  0.00           C  
ATOM   2698  O   LYS A 165      56.969  22.489  44.967  1.00  0.00           O  
ATOM   2699  CB  LYS A 165      57.739  25.116  46.782  1.00  0.00           C  
ATOM   2700  CG  LYS A 165      58.534  25.349  45.504  1.00  0.00           C  
ATOM   2701  CD  LYS A 165      59.631  26.383  45.714  1.00  0.00           C  
ATOM   2702  CE  LYS A 165      60.431  26.608  44.440  1.00  0.00           C  
ATOM   2703  NZ  LYS A 165      61.502  27.622  44.628  1.00  0.00           N1+
ATOM   2704  H   LYS A 165      56.174  24.515  48.701  1.00  0.00           H  
ATOM   2705  HA  LYS A 165      55.884  24.577  45.852  1.00  0.00           H  
ATOM   2706 1HB  LYS A 165      57.393  26.085  47.142  1.00  0.00           H  
ATOM   2707 2HB  LYS A 165      58.422  24.714  47.531  1.00  0.00           H  
ATOM   2708 1HG  LYS A 165      58.987  24.412  45.180  1.00  0.00           H  
ATOM   2709 2HG  LYS A 165      57.864  25.697  44.717  1.00  0.00           H  
ATOM   2710 1HD  LYS A 165      59.185  27.327  46.025  1.00  0.00           H  
ATOM   2711 2HD  LYS A 165      60.304  26.041  46.501  1.00  0.00           H  
ATOM   2712 1HE  LYS A 165      60.888  25.669  44.127  1.00  0.00           H  
ATOM   2713 2HE  LYS A 165      59.765  26.945  43.646  1.00  0.00           H  
ATOM   2714 1HZ  LYS A 165      62.010  27.744  43.763  1.00  0.00           H  
ATOM   2715 2HZ  LYS A 165      61.088  28.504  44.901  1.00  0.00           H  
ATOM   2716 3HZ  LYS A 165      62.138  27.312  45.349  1.00  0.00           H  
ATOM   2717  N   LEU A 166      57.478  21.990  47.102  1.00  0.00           N  
ATOM   2718  CA  LEU A 166      57.959  20.649  46.790  1.00  0.00           C  
ATOM   2719  C   LEU A 166      56.835  19.767  46.262  1.00  0.00           C  
ATOM   2720  O   LEU A 166      57.028  18.996  45.321  1.00  0.00           O  
ATOM   2721  CB  LEU A 166      58.579  20.006  48.036  1.00  0.00           C  
ATOM   2722  CG  LEU A 166      60.113  19.996  48.087  1.00  0.00           C  
ATOM   2723  CD1 LEU A 166      60.627  21.426  48.174  1.00  0.00           C  
ATOM   2724  CD2 LEU A 166      60.575  19.174  49.281  1.00  0.00           C  
ATOM   2725  H   LEU A 166      57.492  22.307  48.060  1.00  0.00           H  
ATOM   2726  HA  LEU A 166      58.725  20.728  46.018  1.00  0.00           H  
ATOM   2727 1HB  LEU A 166      58.222  20.539  48.916  1.00  0.00           H  
ATOM   2728 2HB  LEU A 166      58.239  18.973  48.099  1.00  0.00           H  
ATOM   2729  HG  LEU A 166      60.504  19.556  47.169  1.00  0.00           H  
ATOM   2730 1HD1 LEU A 166      61.717  21.419  48.209  1.00  0.00           H  
ATOM   2731 2HD1 LEU A 166      60.298  21.986  47.297  1.00  0.00           H  
ATOM   2732 3HD1 LEU A 166      60.238  21.898  49.076  1.00  0.00           H  
ATOM   2733 1HD2 LEU A 166      61.666  19.167  49.316  1.00  0.00           H  
ATOM   2734 2HD2 LEU A 166      60.186  19.615  50.199  1.00  0.00           H  
ATOM   2735 3HD2 LEU A 166      60.209  18.152  49.184  1.00  0.00           H  
ATOM   2736  N   LYS A 167      55.662  19.886  46.871  1.00  0.00           N  
ATOM   2737  CA  LYS A 167      54.503  19.101  46.463  1.00  0.00           C  
ATOM   2738  C   LYS A 167      54.165  19.339  44.998  1.00  0.00           C  
ATOM   2739  O   LYS A 167      53.940  18.394  44.241  1.00  0.00           O  
ATOM   2740  CB  LYS A 167      53.296  19.431  47.342  1.00  0.00           C  
ATOM   2741  CG  LYS A 167      52.018  18.695  46.956  1.00  0.00           C  
ATOM   2742  CD  LYS A 167      50.871  19.055  47.890  1.00  0.00           C  
ATOM   2743  CE  LYS A 167      50.360  20.463  47.622  1.00  0.00           C  
ATOM   2744  NZ  LYS A 167      49.121  20.760  48.390  1.00  0.00           N1+
ATOM   2745  H   LYS A 167      55.570  20.538  47.637  1.00  0.00           H  
ATOM   2746  HA  LYS A 167      54.742  18.043  46.583  1.00  0.00           H  
ATOM   2747 1HB  LYS A 167      53.522  19.186  48.379  1.00  0.00           H  
ATOM   2748 2HB  LYS A 167      53.093  20.501  47.295  1.00  0.00           H  
ATOM   2749 1HG  LYS A 167      51.741  18.959  45.935  1.00  0.00           H  
ATOM   2750 2HG  LYS A 167      52.189  17.620  47.002  1.00  0.00           H  
ATOM   2751 1HD  LYS A 167      50.052  18.347  47.749  1.00  0.00           H  
ATOM   2752 2HD  LYS A 167      51.209  18.991  48.924  1.00  0.00           H  
ATOM   2753 1HE  LYS A 167      51.126  21.186  47.900  1.00  0.00           H  
ATOM   2754 2HE  LYS A 167      50.150  20.579  46.560  1.00  0.00           H  
ATOM   2755 1HZ  LYS A 167      48.815  21.701  48.186  1.00  0.00           H  
ATOM   2756 2HZ  LYS A 167      48.396  20.107  48.128  1.00  0.00           H  
ATOM   2757 3HZ  LYS A 167      49.308  20.675  49.379  1.00  0.00           H  
ATOM   2758  N   GLU A 168      54.131  20.605  44.601  1.00  0.00           N  
ATOM   2759  CA  GLU A 168      53.819  20.970  43.225  1.00  0.00           C  
ATOM   2760  C   GLU A 168      54.792  20.322  42.249  1.00  0.00           C  
ATOM   2761  O   GLU A 168      54.381  19.698  41.270  1.00  0.00           O  
ATOM   2762  CB  GLU A 168      53.850  22.492  43.057  1.00  0.00           C  
ATOM   2763  CG  GLU A 168      53.498  22.976  41.658  1.00  0.00           C  
ATOM   2764  CD  GLU A 168      53.513  24.474  41.537  1.00  0.00           C  
ATOM   2765  OE1 GLU A 168      53.768  25.129  42.520  1.00  0.00           O  
ATOM   2766  OE2 GLU A 168      53.271  24.966  40.460  1.00  0.00           O1-
ATOM   2767  H   GLU A 168      54.327  21.335  45.271  1.00  0.00           H  
ATOM   2768  HA  GLU A 168      52.816  20.614  42.992  1.00  0.00           H  
ATOM   2769 1HB  GLU A 168      53.151  22.949  43.755  1.00  0.00           H  
ATOM   2770 2HB  GLU A 168      54.846  22.864  43.299  1.00  0.00           H  
ATOM   2771 1HG  GLU A 168      54.213  22.559  40.949  1.00  0.00           H  
ATOM   2772 2HG  GLU A 168      52.509  22.605  41.395  1.00  0.00           H  
ATOM   2773  N   GLU A 169      56.079  20.485  42.543  1.00  0.00           N  
ATOM   2774  CA  GLU A 169      57.147  20.195  41.600  1.00  0.00           C  
ATOM   2775  C   GLU A 169      57.152  18.726  41.232  1.00  0.00           C  
ATOM   2776  O   GLU A 169      57.728  18.333  40.217  1.00  0.00           O  
ATOM   2777  CB  GLU A 169      58.504  20.590  42.187  1.00  0.00           C  
ATOM   2778  CG  GLU A 169      58.756  22.091  42.232  1.00  0.00           C  
ATOM   2779  CD  GLU A 169      60.080  22.443  42.852  1.00  0.00           C  
ATOM   2780  OE1 GLU A 169      60.735  21.559  43.351  1.00  0.00           O  
ATOM   2781  OE2 GLU A 169      60.436  23.598  42.828  1.00  0.00           O1-
ATOM   2782  H   GLU A 169      56.316  20.827  43.465  1.00  0.00           H  
ATOM   2783  HA  GLU A 169      56.975  20.777  40.694  1.00  0.00           H  
ATOM   2784 1HB  GLU A 169      58.587  20.205  43.203  1.00  0.00           H  
ATOM   2785 2HB  GLU A 169      59.302  20.136  41.598  1.00  0.00           H  
ATOM   2786 1HG  GLU A 169      58.728  22.484  41.218  1.00  0.00           H  
ATOM   2787 2HG  GLU A 169      57.957  22.566  42.800  1.00  0.00           H  
ATOM   2788  N   GLY A 170      56.507  17.921  42.062  1.00  0.00           N  
ATOM   2789  CA  GLY A 170      56.552  16.477  41.925  1.00  0.00           C  
ATOM   2790  C   GLY A 170      57.795  15.904  42.587  1.00  0.00           C  
ATOM   2791  O   GLY A 170      58.435  15.000  42.048  1.00  0.00           O  
ATOM   2792  H   GLY A 170      55.968  18.324  42.817  1.00  0.00           H  
ATOM   2793 1HA  GLY A 170      55.660  16.041  42.373  1.00  0.00           H  
ATOM   2794 2HA  GLY A 170      56.541  16.213  40.867  1.00  0.00           H  
ATOM   2795  N   ALA A 171      58.125  16.438  43.757  1.00  0.00           N  
ATOM   2796  CA  ALA A 171      59.154  15.852  44.605  1.00  0.00           C  
ATOM   2797  C   ALA A 171      58.600  14.642  45.351  1.00  0.00           C  
ATOM   2798  O   ALA A 171      57.543  14.718  45.976  1.00  0.00           O  
ATOM   2799  CB  ALA A 171      59.694  16.886  45.583  1.00  0.00           C  
ATOM   2800  H   ALA A 171      57.650  17.274  44.068  1.00  0.00           H  
ATOM   2801  HA  ALA A 171      59.969  15.515  43.963  1.00  0.00           H  
ATOM   2802 1HB  ALA A 171      60.457  16.428  46.211  1.00  0.00           H  
ATOM   2803 2HB  ALA A 171      60.129  17.719  45.031  1.00  0.00           H  
ATOM   2804 3HB  ALA A 171      58.881  17.252  46.210  1.00  0.00           H  
ATOM   2805  N   PRO A 172      59.322  13.532  45.278  1.00  0.00           N  
ATOM   2806  CA  PRO A 172      58.855  12.269  45.842  1.00  0.00           C  
ATOM   2807  C   PRO A 172      58.821  12.308  47.361  1.00  0.00           C  
ATOM   2808  O   PRO A 172      59.561  13.066  47.988  1.00  0.00           O  
ATOM   2809  CB  PRO A 172      59.890  11.263  45.329  1.00  0.00           C  
ATOM   2810  CG  PRO A 172      61.107  12.086  45.076  1.00  0.00           C  
ATOM   2811  CD  PRO A 172      60.575  13.381  44.525  1.00  0.00           C  
ATOM   2812  NV  PRO A 172      59.313  13.556  45.268  1.00  0.00           N  
ATOM   2813  HA  PRO A 172      57.855  12.044  45.443  1.00  0.00           H  
ATOM   2814 1HB  PRO A 172      60.054  10.476  46.080  1.00  0.00           H  
ATOM   2815 2HB  PRO A 172      59.515  10.766  44.422  1.00  0.00           H  
ATOM   2816 1HG  PRO A 172      61.673  12.223  46.010  1.00  0.00           H  
ATOM   2817 2HG  PRO A 172      61.776  11.568  44.373  1.00  0.00           H  
ATOM   2818 1HD  PRO A 172      61.292  14.189  44.729  1.00  0.00           H  
ATOM   2819 2HD  PRO A 172      60.405  13.278  43.443  1.00  0.00           H  
ATOM   2820  N   PRO A 173      57.845  11.369  47.786  1.00  0.00           N  
ATOM   2821  CA  PRO A 173      57.472  11.466  49.192  1.00  0.00           C  
ATOM   2822  C   PRO A 173      58.705  11.579  50.061  1.00  0.00           C  
ATOM   2823  O   PRO A 173      58.677  12.209  51.117  1.00  0.00           O  
ATOM   2824  CB  PRO A 173      56.718  10.157  49.448  1.00  0.00           C  
ATOM   2825  CG  PRO A 173      55.974   9.910  48.180  1.00  0.00           C  
ATOM   2826  CD  PRO A 173      56.909  10.384  47.099  1.00  0.00           C  
ATOM   2827  NV  PRO A 173      57.785  11.328  47.819  1.00  0.00           N  
ATOM   2828  HA  PRO A 173      56.814  12.335  49.332  1.00  0.00           H  
ATOM   2829 1HB  PRO A 173      57.430   9.354  49.689  1.00  0.00           H  
ATOM   2830 2HB  PRO A 173      56.054  10.271  50.318  1.00  0.00           H  
ATOM   2831 1HG  PRO A 173      55.726   8.842  48.089  1.00  0.00           H  
ATOM   2832 2HG  PRO A 173      55.021  10.459  48.187  1.00  0.00           H  
ATOM   2833 1HD  PRO A 173      57.476   9.528  46.704  1.00  0.00           H  
ATOM   2834 2HD  PRO A 173      56.330  10.868  46.300  1.00  0.00           H  
ATOM   2835  N   GLU A 174      59.797  10.966  49.615  1.00  0.00           N  
ATOM   2836  CA  GLU A 174      60.997  10.906  50.441  1.00  0.00           C  
ATOM   2837  C   GLU A 174      61.533  12.301  50.738  1.00  0.00           C  
ATOM   2838  O   GLU A 174      61.857  12.621  51.882  1.00  0.00           O  
ATOM   2839  CB  GLU A 174      62.076  10.069  49.752  1.00  0.00           C  
ATOM   2840  CG  GLU A 174      61.792   8.575  49.723  1.00  0.00           C  
ATOM   2841  CD  GLU A 174      60.812   8.186  48.652  1.00  0.00           C  
ATOM   2842  OE1 GLU A 174      60.378   9.050  47.930  1.00  0.00           O  
ATOM   2843  OE2 GLU A 174      60.496   7.023  48.558  1.00  0.00           O1-
ATOM   2844  H   GLU A 174      59.807  10.536  48.702  1.00  0.00           H  
ATOM   2845  HA  GLU A 174      60.740  10.432  51.390  1.00  0.00           H  
ATOM   2846 1HB  GLU A 174      62.196  10.408  48.722  1.00  0.00           H  
ATOM   2847 2HB  GLU A 174      63.030  10.220  50.258  1.00  0.00           H  
ATOM   2848 1HG  GLU A 174      62.728   8.041  49.557  1.00  0.00           H  
ATOM   2849 2HG  GLU A 174      61.402   8.273  50.695  1.00  0.00           H  
ATOM   2850  N   GLN A 175      61.623  13.129  49.701  1.00  0.00           N  
ATOM   2851  CA  GLN A 175      62.115  14.493  49.850  1.00  0.00           C  
ATOM   2852  C   GLN A 175      61.184  15.325  50.721  1.00  0.00           C  
ATOM   2853  O   GLN A 175      61.637  16.109  51.555  1.00  0.00           O  
ATOM   2854  CB  GLN A 175      62.279  15.155  48.479  1.00  0.00           C  
ATOM   2855  CG  GLN A 175      62.971  16.507  48.520  1.00  0.00           C  
ATOM   2856  CD  GLN A 175      63.123  17.121  47.142  1.00  0.00           C  
ATOM   2857  NE2 GLN A 175      63.364  18.426  47.099  1.00  0.00           N  
ATOM   2858  OE1 GLN A 175      63.026  16.428  46.125  1.00  0.00           O  
ATOM   2859  H   GLN A 175      61.342  12.806  48.788  1.00  0.00           H  
ATOM   2860  HA  GLN A 175      63.088  14.456  50.339  1.00  0.00           H  
ATOM   2861 1HB  GLN A 175      62.857  14.501  47.826  1.00  0.00           H  
ATOM   2862 2HB  GLN A 175      61.300  15.291  48.022  1.00  0.00           H  
ATOM   2863 1HG  GLN A 175      62.379  17.187  49.135  1.00  0.00           H  
ATOM   2864 2HG  GLN A 175      63.964  16.383  48.952  1.00  0.00           H  
ATOM   2865 1HE2 GLN A 175      63.475  18.886  46.218  1.00  0.00           H  
ATOM   2866 2HE2 GLN A 175      63.435  18.949  47.949  1.00  0.00           H  
ATOM   2867  N   ILE A 176      59.884  15.150  50.523  1.00  0.00           N  
ATOM   2868  CA  ILE A 176      58.888  15.883  51.293  1.00  0.00           C  
ATOM   2869  C   ILE A 176      58.942  15.511  52.769  1.00  0.00           C  
ATOM   2870  O   ILE A 176      58.826  16.370  53.641  1.00  0.00           O  
ATOM   2871  CB  ILE A 176      57.472  15.618  50.748  1.00  0.00           C  
ATOM   2872  CG1 ILE A 176      57.367  16.070  49.289  1.00  0.00           C  
ATOM   2873  CG2 ILE A 176      56.432  16.325  51.604  1.00  0.00           C  
ATOM   2874  CD1 ILE A 176      56.112  15.597  48.591  1.00  0.00           C  
ATOM   2875  H   ILE A 176      59.577  14.492  49.821  1.00  0.00           H  
ATOM   2876  HA  ILE A 176      59.097  16.949  51.204  1.00  0.00           H  
ATOM   2877  HB  ILE A 176      57.271  14.547  50.762  1.00  0.00           H  
ATOM   2878 1HG1 ILE A 176      57.394  17.158  49.243  1.00  0.00           H  
ATOM   2879 2HG1 ILE A 176      58.227  15.699  48.731  1.00  0.00           H  
ATOM   2880 1HG2 ILE A 176      55.438  16.129  51.204  1.00  0.00           H  
ATOM   2881 2HG2 ILE A 176      56.492  15.957  52.626  1.00  0.00           H  
ATOM   2882 3HG2 ILE A 176      56.620  17.399  51.591  1.00  0.00           H  
ATOM   2883 1HD1 ILE A 176      56.110  15.956  47.562  1.00  0.00           H  
ATOM   2884 2HD1 ILE A 176      56.084  14.507  48.595  1.00  0.00           H  
ATOM   2885 3HD1 ILE A 176      55.239  15.985  49.112  1.00  0.00           H  
ATOM   2886  N   GLU A 177      59.118  14.223  53.040  1.00  0.00           N  
ATOM   2887  CA  GLU A 177      59.189  13.732  54.412  1.00  0.00           C  
ATOM   2888  C   GLU A 177      60.415  14.284  55.130  1.00  0.00           C  
ATOM   2889  O   GLU A 177      60.343  14.657  56.301  1.00  0.00           O  
ATOM   2890  CB  GLU A 177      59.220  12.202  54.432  1.00  0.00           C  
ATOM   2891  CG  GLU A 177      59.579  11.599  55.783  1.00  0.00           C  
ATOM   2892  CD  GLU A 177      61.059  11.408  55.963  1.00  0.00           C  
ATOM   2893  OE1 GLU A 177      61.743  11.255  54.980  1.00  0.00           O  
ATOM   2894  OE2 GLU A 177      61.507  11.415  57.086  1.00  0.00           O1-
ATOM   2895  H   GLU A 177      59.207  13.566  52.278  1.00  0.00           H  
ATOM   2896  HA  GLU A 177      58.301  14.071  54.947  1.00  0.00           H  
ATOM   2897 1HB  GLU A 177      58.243  11.815  54.142  1.00  0.00           H  
ATOM   2898 2HB  GLU A 177      59.944  11.843  53.702  1.00  0.00           H  
ATOM   2899 1HG  GLU A 177      59.209  12.253  56.571  1.00  0.00           H  
ATOM   2900 2HG  GLU A 177      59.078  10.635  55.883  1.00  0.00           H  
ATOM   2901  N   ARG A 178      61.538  14.332  54.424  1.00  0.00           N  
ATOM   2902  CA  ARG A 178      62.781  14.839  54.993  1.00  0.00           C  
ATOM   2903  C   ARG A 178      62.665  16.319  55.335  1.00  0.00           C  
ATOM   2904  O   ARG A 178      63.146  16.765  56.376  1.00  0.00           O  
ATOM   2905  CB  ARG A 178      63.938  14.633  54.026  1.00  0.00           C  
ATOM   2906  CG  ARG A 178      64.375  13.187  53.850  1.00  0.00           C  
ATOM   2907  CD  ARG A 178      65.239  12.736  54.970  1.00  0.00           C  
ATOM   2908  NE  ARG A 178      64.459  12.203  56.076  1.00  0.00           N  
ATOM   2909  CZ  ARG A 178      64.929  12.025  57.327  1.00  0.00           C  
ATOM   2910  NH1 ARG A 178      66.171  12.343  57.615  1.00  0.00           N1+
ATOM   2911  NH2 ARG A 178      64.138  11.533  58.264  1.00  0.00           N  
ATOM   2912  H   ARG A 178      61.531  14.011  53.466  1.00  0.00           H  
ATOM   2913  HA  ARG A 178      62.992  14.287  55.909  1.00  0.00           H  
ATOM   2914 1HB  ARG A 178      63.662  15.017  53.044  1.00  0.00           H  
ATOM   2915 2HB  ARG A 178      64.803  15.202  54.368  1.00  0.00           H  
ATOM   2916 1HG  ARG A 178      63.498  12.544  53.813  1.00  0.00           H  
ATOM   2917 2HG  ARG A 178      64.938  13.089  52.921  1.00  0.00           H  
ATOM   2918 1HD  ARG A 178      65.912  11.955  54.619  1.00  0.00           H  
ATOM   2919 2HD  ARG A 178      65.824  13.577  55.340  1.00  0.00           H  
ATOM   2920  HE  ARG A 178      63.499  11.948  55.894  1.00  0.00           H  
ATOM   2921 1HH1 ARG A 178      66.776  12.719  56.897  1.00  0.00           H  
ATOM   2922 2HH1 ARG A 178      66.523  12.209  58.552  1.00  0.00           H  
ATOM   2923 1HH2 ARG A 178      63.183  11.289  58.043  1.00  0.00           H  
ATOM   2924 2HH2 ARG A 178      64.489  11.400  59.201  1.00  0.00           H  
ATOM   2925  N   VAL A 179      62.026  17.078  54.453  1.00  0.00           N  
ATOM   2926  CA  VAL A 179      61.847  18.511  54.660  1.00  0.00           C  
ATOM   2927  C   VAL A 179      60.967  18.785  55.873  1.00  0.00           C  
ATOM   2928  O   VAL A 179      61.239  19.695  56.657  1.00  0.00           O  
ATOM   2929  CB  VAL A 179      61.214  19.155  53.413  1.00  0.00           C  
ATOM   2930  CG1 VAL A 179      60.710  20.555  53.735  1.00  0.00           C  
ATOM   2931  CG2 VAL A 179      62.227  19.195  52.279  1.00  0.00           C  
ATOM   2932  H   VAL A 179      61.654  16.652  53.617  1.00  0.00           H  
ATOM   2933  HA  VAL A 179      62.826  18.960  54.830  1.00  0.00           H  
ATOM   2934  HB  VAL A 179      60.350  18.564  53.109  1.00  0.00           H  
ATOM   2935 1HG1 VAL A 179      60.265  20.996  52.842  1.00  0.00           H  
ATOM   2936 2HG1 VAL A 179      59.959  20.498  54.524  1.00  0.00           H  
ATOM   2937 3HG1 VAL A 179      61.542  21.173  54.069  1.00  0.00           H  
ATOM   2938 1HG2 VAL A 179      61.772  19.651  51.401  1.00  0.00           H  
ATOM   2939 2HG2 VAL A 179      63.094  19.781  52.586  1.00  0.00           H  
ATOM   2940 3HG2 VAL A 179      62.542  18.180  52.039  1.00  0.00           H  
ATOM   2941  N   ALA A 180      59.911  17.994  56.023  1.00  0.00           N  
ATOM   2942  CA  ALA A 180      58.988  18.151  57.143  1.00  0.00           C  
ATOM   2943  C   ALA A 180      59.678  17.859  58.470  1.00  0.00           C  
ATOM   2944  O   ALA A 180      59.460  18.557  59.460  1.00  0.00           O  
ATOM   2945  CB  ALA A 180      57.779  17.244  56.963  1.00  0.00           C  
ATOM   2946  H   ALA A 180      59.742  17.265  55.345  1.00  0.00           H  
ATOM   2947  HA  ALA A 180      58.651  19.188  57.161  1.00  0.00           H  
ATOM   2948 1HB  ALA A 180      57.100  17.372  57.808  1.00  0.00           H  
ATOM   2949 2HB  ALA A 180      57.263  17.505  56.040  1.00  0.00           H  
ATOM   2950 3HB  ALA A 180      58.107  16.208  56.917  1.00  0.00           H  
ATOM   2951  N   GLU A 181      60.510  16.825  58.483  1.00  0.00           N  
ATOM   2952  CA  GLU A 181      61.234  16.439  59.691  1.00  0.00           C  
ATOM   2953  C   GLU A 181      62.217  17.527  60.112  1.00  0.00           C  
ATOM   2954  O   GLU A 181      62.355  17.825  61.298  1.00  0.00           O  
ATOM   2955  CB  GLU A 181      61.978  15.121  59.470  1.00  0.00           C  
ATOM   2956  CG  GLU A 181      62.884  14.709  60.623  1.00  0.00           C  
ATOM   2957  CD  GLU A 181      63.529  13.369  60.410  1.00  0.00           C  
ATOM   2958  OE1 GLU A 181      62.817  12.404  60.270  1.00  0.00           O  
ATOM   2959  OE2 GLU A 181      64.737  13.309  60.386  1.00  0.00           O1-
ATOM   2960  H   GLU A 181      60.647  16.292  57.637  1.00  0.00           H  
ATOM   2961  HA  GLU A 181      60.512  16.300  60.496  1.00  0.00           H  
ATOM   2962 1HB  GLU A 181      61.258  14.318  59.307  1.00  0.00           H  
ATOM   2963 2HB  GLU A 181      62.592  15.195  58.572  1.00  0.00           H  
ATOM   2964 1HG  GLU A 181      63.664  15.460  60.743  1.00  0.00           H  
ATOM   2965 2HG  GLU A 181      62.298  14.684  61.539  1.00  0.00           H  
ATOM   2966  N   HIS A 182      62.895  18.114  59.135  1.00  0.00           N  
ATOM   2967  CA  HIS A 182      63.868  19.166  59.406  1.00  0.00           C  
ATOM   2968  C   HIS A 182      63.194  20.404  59.985  1.00  0.00           C  
ATOM   2969  O   HIS A 182      63.715  21.033  60.907  1.00  0.00           O  
ATOM   2970  CB  HIS A 182      64.627  19.543  58.128  1.00  0.00           C  
ATOM   2971  CG  HIS A 182      65.659  20.607  58.335  1.00  0.00           C  
ATOM   2972  CD2 HIS A 182      65.696  21.901  57.940  1.00  0.00           C  
ATOM   2973  ND1 HIS A 182      66.830  20.384  59.029  1.00  0.00           N  
ATOM   2974  CE1 HIS A 182      67.544  21.496  59.050  1.00  0.00           C  
ATOM   2975  NE2 HIS A 182      66.879  22.431  58.397  1.00  0.00           N  
ATOM   2976  H   HIS A 182      62.735  17.824  58.181  1.00  0.00           H  
ATOM   2977  HA  HIS A 182      64.594  18.812  60.137  1.00  0.00           H  
ATOM   2978 1HB  HIS A 182      65.124  18.659  57.727  1.00  0.00           H  
ATOM   2979 2HB  HIS A 182      63.922  19.892  57.376  1.00  0.00           H  
ATOM   2980  HD1 HIS A 182      67.145  19.506  59.389  1.00  0.00           H  
ATOM   2981  HD2 HIS A 182      65.004  22.523  57.373  1.00  0.00           H  
ATOM   2982  HE1 HIS A 182      68.511  21.526  59.553  1.00  0.00           H  
ATOM   2983  N   GLY A 183      62.031  20.747  59.442  1.00  0.00           N  
ATOM   2984  CA  GLY A 183      61.281  21.910  59.904  1.00  0.00           C  
ATOM   2985  C   GLY A 183      60.812  21.724  61.343  1.00  0.00           C  
ATOM   2986  O   GLY A 183      60.861  22.656  62.147  1.00  0.00           O  
ATOM   2987  H   GLY A 183      61.657  20.190  58.688  1.00  0.00           H  
ATOM   2988 1HA  GLY A 183      61.909  22.798  59.834  1.00  0.00           H  
ATOM   2989 2HA  GLY A 183      60.422  22.071  59.255  1.00  0.00           H  
ATOM   2990  N   LEU A 184      60.356  20.517  61.660  1.00  0.00           N  
ATOM   2991  CA  LEU A 184      59.877  20.211  63.000  1.00  0.00           C  
ATOM   2992  C   LEU A 184      61.001  20.301  64.025  1.00  0.00           C  
ATOM   2993  O   LEU A 184      60.808  20.809  65.129  1.00  0.00           O  
ATOM   2994  CB  LEU A 184      59.259  18.806  63.033  1.00  0.00           C  
ATOM   2995  CG  LEU A 184      57.862  18.679  62.412  1.00  0.00           C  
ATOM   2996  CD1 LEU A 184      57.539  17.209  62.182  1.00  0.00           C  
ATOM   2997  CD2 LEU A 184      56.837  19.327  63.333  1.00  0.00           C  
ATOM   2998  H   LEU A 184      60.342  19.795  60.954  1.00  0.00           H  
ATOM   2999  HA  LEU A 184      59.110  20.937  63.268  1.00  0.00           H  
ATOM   3000 1HB  LEU A 184      59.920  18.124  62.502  1.00  0.00           H  
ATOM   3001 2HB  LEU A 184      59.192  18.480  64.071  1.00  0.00           H  
ATOM   3002  HG  LEU A 184      57.846  19.179  61.444  1.00  0.00           H  
ATOM   3003 1HD1 LEU A 184      56.546  17.119  61.742  1.00  0.00           H  
ATOM   3004 2HD1 LEU A 184      58.276  16.777  61.506  1.00  0.00           H  
ATOM   3005 3HD1 LEU A 184      57.563  16.678  63.134  1.00  0.00           H  
ATOM   3006 1HD2 LEU A 184      55.844  19.237  62.892  1.00  0.00           H  
ATOM   3007 2HD2 LEU A 184      56.850  18.826  64.302  1.00  0.00           H  
ATOM   3008 3HD2 LEU A 184      57.081  20.380  63.466  1.00  0.00           H  
ATOM   3009  N   GLU A 185      62.176  19.805  63.650  1.00  0.00           N  
ATOM   3010  CA  GLU A 185      63.337  19.832  64.533  1.00  0.00           C  
ATOM   3011  C   GLU A 185      63.778  21.260  64.824  1.00  0.00           C  
ATOM   3012  O   GLU A 185      64.130  21.591  65.955  1.00  0.00           O  
ATOM   3013  CB  GLU A 185      64.495  19.048  63.915  1.00  0.00           C  
ATOM   3014  CG  GLU A 185      64.289  17.540  63.884  1.00  0.00           C  
ATOM   3015  CD  GLU A 185      65.420  16.806  63.218  1.00  0.00           C  
ATOM   3016  OE1 GLU A 185      66.287  17.454  62.680  1.00  0.00           O  
ATOM   3017  OE2 GLU A 185      65.417  15.599  63.246  1.00  0.00           O1-
ATOM   3018  H   GLU A 185      62.268  19.399  62.729  1.00  0.00           H  
ATOM   3019  HA  GLU A 185      63.062  19.363  65.478  1.00  0.00           H  
ATOM   3020 1HB  GLU A 185      64.656  19.383  62.890  1.00  0.00           H  
ATOM   3021 2HB  GLU A 185      65.410  19.248  64.472  1.00  0.00           H  
ATOM   3022 1HG  GLU A 185      64.188  17.177  64.907  1.00  0.00           H  
ATOM   3023 2HG  GLU A 185      63.360  17.320  63.358  1.00  0.00           H  
ATOM   3024  N   ARG A 186      63.754  22.101  63.793  1.00  0.00           N  
ATOM   3025  CA  ARG A 186      64.151  23.496  63.937  1.00  0.00           C  
ATOM   3026  C   ARG A 186      63.203  24.247  64.864  1.00  0.00           C  
ATOM   3027  O   ARG A 186      63.633  25.054  65.687  1.00  0.00           O  
ATOM   3028  CB  ARG A 186      64.185  24.186  62.582  1.00  0.00           C  
ATOM   3029  CG  ARG A 186      64.696  25.618  62.605  1.00  0.00           C  
ATOM   3030  CD  ARG A 186      64.800  26.186  61.235  1.00  0.00           C  
ATOM   3031  NE  ARG A 186      65.794  25.490  60.434  1.00  0.00           N  
ATOM   3032  CZ  ARG A 186      67.116  25.754  60.456  1.00  0.00           C  
ATOM   3033  NH1 ARG A 186      67.584  26.696  61.243  1.00  0.00           N1+
ATOM   3034  NH2 ARG A 186      67.939  25.063  59.687  1.00  0.00           N  
ATOM   3035  H   ARG A 186      63.453  21.766  62.889  1.00  0.00           H  
ATOM   3036  HA  ARG A 186      65.154  23.527  64.367  1.00  0.00           H  
ATOM   3037 1HB  ARG A 186      64.819  23.620  61.901  1.00  0.00           H  
ATOM   3038 2HB  ARG A 186      63.180  24.202  62.158  1.00  0.00           H  
ATOM   3039 1HG  ARG A 186      64.012  26.239  63.183  1.00  0.00           H  
ATOM   3040 2HG  ARG A 186      65.686  25.643  63.062  1.00  0.00           H  
ATOM   3041 1HD  ARG A 186      63.837  26.101  60.732  1.00  0.00           H  
ATOM   3042 2HD  ARG A 186      65.086  27.234  61.298  1.00  0.00           H  
ATOM   3043  HE  ARG A 186      65.471  24.756  59.816  1.00  0.00           H  
ATOM   3044 1HH1 ARG A 186      66.954  27.224  61.830  1.00  0.00           H  
ATOM   3045 2HH1 ARG A 186      68.575  26.894  61.259  1.00  0.00           H  
ATOM   3046 1HH2 ARG A 186      67.579  24.338  59.083  1.00  0.00           H  
ATOM   3047 2HH2 ARG A 186      68.929  25.260  59.705  1.00  0.00           H  
ATOM   3048  N   LEU A 187      61.909  23.973  64.724  1.00  0.00           N  
ATOM   3049  CA  LEU A 187      60.898  24.625  65.549  1.00  0.00           C  
ATOM   3050  C   LEU A 187      61.052  24.241  67.016  1.00  0.00           C  
ATOM   3051  O   LEU A 187      60.914  25.081  67.905  1.00  0.00           O  
ATOM   3052  CB  LEU A 187      59.494  24.249  65.059  1.00  0.00           C  
ATOM   3053  CG  LEU A 187      59.078  24.846  63.709  1.00  0.00           C  
ATOM   3054  CD1 LEU A 187      57.796  24.177  63.232  1.00  0.00           C  
ATOM   3055  CD2 LEU A 187      58.889  26.349  63.853  1.00  0.00           C  
ATOM   3056  H   LEU A 187      61.620  23.300  64.029  1.00  0.00           H  
ATOM   3057  HA  LEU A 187      61.023  25.704  65.461  1.00  0.00           H  
ATOM   3058 1HB  LEU A 187      59.434  23.165  64.976  1.00  0.00           H  
ATOM   3059 2HB  LEU A 187      58.767  24.574  65.804  1.00  0.00           H  
ATOM   3060  HG  LEU A 187      59.852  24.647  62.969  1.00  0.00           H  
ATOM   3061 1HD1 LEU A 187      57.500  24.600  62.273  1.00  0.00           H  
ATOM   3062 2HD1 LEU A 187      57.965  23.105  63.118  1.00  0.00           H  
ATOM   3063 3HD1 LEU A 187      57.004  24.344  63.961  1.00  0.00           H  
ATOM   3064 1HD2 LEU A 187      58.593  26.772  62.895  1.00  0.00           H  
ATOM   3065 2HD2 LEU A 187      58.113  26.548  64.593  1.00  0.00           H  
ATOM   3066 3HD2 LEU A 187      59.825  26.803  64.180  1.00  0.00           H  
ATOM   3067  N   LYS A 188      61.339  22.967  67.261  1.00  0.00           N  
ATOM   3068  CA  LYS A 188      61.512  22.472  68.621  1.00  0.00           C  
ATOM   3069  C   LYS A 188      62.725  23.108  69.289  1.00  0.00           C  
ATOM   3070  O   LYS A 188      62.679  23.464  70.466  1.00  0.00           O  
ATOM   3071  CB  LYS A 188      61.652  20.948  68.622  1.00  0.00           C  
ATOM   3072  CG  LYS A 188      61.681  20.321  70.009  1.00  0.00           C  
ATOM   3073  CD  LYS A 188      63.104  19.995  70.438  1.00  0.00           C  
ATOM   3074  CE  LYS A 188      63.660  18.811  69.659  1.00  0.00           C  
ATOM   3075  NZ  LYS A 188      65.035  18.453  70.098  1.00  0.00           N1+
ATOM   3076  H   LYS A 188      61.439  22.326  66.487  1.00  0.00           H  
ATOM   3077  HA  LYS A 188      60.631  22.742  69.203  1.00  0.00           H  
ATOM   3078 1HB  LYS A 188      60.820  20.507  68.072  1.00  0.00           H  
ATOM   3079 2HB  LYS A 188      62.570  20.667  68.107  1.00  0.00           H  
ATOM   3080 1HG  LYS A 188      61.243  21.011  70.731  1.00  0.00           H  
ATOM   3081 2HG  LYS A 188      61.092  19.405  70.006  1.00  0.00           H  
ATOM   3082 1HD  LYS A 188      63.743  20.861  70.270  1.00  0.00           H  
ATOM   3083 2HD  LYS A 188      63.118  19.757  71.501  1.00  0.00           H  
ATOM   3084 1HE  LYS A 188      63.011  17.948  69.798  1.00  0.00           H  
ATOM   3085 2HE  LYS A 188      63.682  19.052  68.597  1.00  0.00           H  
ATOM   3086 1HZ  LYS A 188      65.367  17.666  69.559  1.00  0.00           H  
ATOM   3087 2HZ  LYS A 188      65.651  19.242  69.956  1.00  0.00           H  
ATOM   3088 3HZ  LYS A 188      65.024  18.208  71.078  1.00  0.00           H  
ATOM   3089  N   GLU A 189      63.806  23.248  68.531  1.00  0.00           N  
ATOM   3090  CA  GLU A 189      65.033  23.843  69.048  1.00  0.00           C  
ATOM   3091  C   GLU A 189      64.823  25.308  69.415  1.00  0.00           C  
ATOM   3092  O   GLU A 189      65.319  25.777  70.439  1.00  0.00           O  
ATOM   3093  CB  GLU A 189      66.160  23.721  68.021  1.00  0.00           C  
ATOM   3094  CG  GLU A 189      66.700  22.309  67.846  1.00  0.00           C  
ATOM   3095  CD  GLU A 189      67.380  21.786  69.081  1.00  0.00           C  
ATOM   3096  OE1 GLU A 189      68.374  22.347  69.472  1.00  0.00           O  
ATOM   3097  OE2 GLU A 189      66.904  20.822  69.633  1.00  0.00           O1-
ATOM   3098  H   GLU A 189      63.779  22.934  67.571  1.00  0.00           H  
ATOM   3099  HA  GLU A 189      65.322  23.306  69.952  1.00  0.00           H  
ATOM   3100 1HB  GLU A 189      65.804  24.066  67.049  1.00  0.00           H  
ATOM   3101 2HB  GLU A 189      66.990  24.363  68.314  1.00  0.00           H  
ATOM   3102 1HG  GLU A 189      65.875  21.644  67.590  1.00  0.00           H  
ATOM   3103 2HG  GLU A 189      67.407  22.302  67.017  1.00  0.00           H  
ATOM   3104  N   ILE A 190      64.086  26.023  68.575  1.00  0.00           N  
ATOM   3105  CA  ILE A 190      63.809  27.435  68.809  1.00  0.00           C  
ATOM   3106  C   ILE A 190      62.970  27.631  70.066  1.00  0.00           C  
ATOM   3107  O   ILE A 190      63.210  28.551  70.847  1.00  0.00           O  
ATOM   3108  CB  ILE A 190      63.083  28.059  67.603  1.00  0.00           C  
ATOM   3109  CG1 ILE A 190      64.017  28.122  66.391  1.00  0.00           C  
ATOM   3110  CG2 ILE A 190      62.565  29.445  67.952  1.00  0.00           C  
ATOM   3111  CD1 ILE A 190      63.308  28.417  65.090  1.00  0.00           C  
ATOM   3112  H   ILE A 190      63.708  25.579  67.751  1.00  0.00           H  
ATOM   3113  HA  ILE A 190      64.757  27.955  68.947  1.00  0.00           H  
ATOM   3114  HB  ILE A 190      62.241  27.428  67.319  1.00  0.00           H  
ATOM   3115 1HG1 ILE A 190      64.771  28.892  66.553  1.00  0.00           H  
ATOM   3116 2HG1 ILE A 190      64.540  27.171  66.286  1.00  0.00           H  
ATOM   3117 1HG2 ILE A 190      62.055  29.872  67.088  1.00  0.00           H  
ATOM   3118 2HG2 ILE A 190      61.868  29.374  68.787  1.00  0.00           H  
ATOM   3119 3HG2 ILE A 190      63.402  30.086  68.233  1.00  0.00           H  
ATOM   3120 1HD1 ILE A 190      64.036  28.447  64.278  1.00  0.00           H  
ATOM   3121 2HD1 ILE A 190      62.571  27.638  64.889  1.00  0.00           H  
ATOM   3122 3HD1 ILE A 190      62.807  29.382  65.158  1.00  0.00           H  
ATOM   3123  N   ALA A 191      61.986  26.760  70.255  1.00  0.00           N  
ATOM   3124  CA  ALA A 191      61.106  26.835  71.416  1.00  0.00           C  
ATOM   3125  C   ALA A 191      61.879  26.584  72.706  1.00  0.00           C  
ATOM   3126  O   ALA A 191      61.659  27.256  73.714  1.00  0.00           O  
ATOM   3127  CB  ALA A 191      59.963  25.839  71.283  1.00  0.00           C  
ATOM   3128  H   ALA A 191      61.841  26.027  69.575  1.00  0.00           H  
ATOM   3129  HA  ALA A 191      60.692  27.842  71.464  1.00  0.00           H  
ATOM   3130 1HB  ALA A 191      59.318  25.907  72.159  1.00  0.00           H  
ATOM   3131 2HB  ALA A 191      59.386  26.067  70.388  1.00  0.00           H  
ATOM   3132 3HB  ALA A 191      60.367  24.830  71.208  1.00  0.00           H  
ATOM   3133  N   LYS A 192      62.789  25.616  72.668  1.00  0.00           N  
ATOM   3134  CA  LYS A 192      63.595  25.276  73.834  1.00  0.00           C  
ATOM   3135  C   LYS A 192      64.511  26.427  74.224  1.00  0.00           C  
ATOM   3136  O   LYS A 192      64.682  26.721  75.407  1.00  0.00           O  
ATOM   3137  CB  LYS A 192      64.419  24.016  73.566  1.00  0.00           C  
ATOM   3138  CG  LYS A 192      65.216  23.518  74.764  1.00  0.00           C  
ATOM   3139  CD  LYS A 192      65.903  22.195  74.460  1.00  0.00           C  
ATOM   3140  CE  LYS A 192      66.701  21.697  75.656  1.00  0.00           C  
ATOM   3141  NZ  LYS A 192      67.368  20.396  75.378  1.00  0.00           N1+
ATOM   3142  H   LYS A 192      62.925  25.102  71.810  1.00  0.00           H  
ATOM   3143  HA  LYS A 192      62.925  25.082  74.672  1.00  0.00           H  
ATOM   3144 1HB  LYS A 192      63.759  23.211  73.245  1.00  0.00           H  
ATOM   3145 2HB  LYS A 192      65.121  24.206  72.753  1.00  0.00           H  
ATOM   3146 1HG  LYS A 192      65.971  24.257  75.032  1.00  0.00           H  
ATOM   3147 2HG  LYS A 192      64.548  23.383  75.615  1.00  0.00           H  
ATOM   3148 1HD  LYS A 192      65.154  21.447  74.197  1.00  0.00           H  
ATOM   3149 2HD  LYS A 192      66.577  22.321  73.613  1.00  0.00           H  
ATOM   3150 1HE  LYS A 192      67.460  22.433  75.918  1.00  0.00           H  
ATOM   3151 2HE  LYS A 192      66.036  21.574  76.511  1.00  0.00           H  
ATOM   3152 1HZ  LYS A 192      67.885  20.100  76.194  1.00  0.00           H  
ATOM   3153 2HZ  LYS A 192      66.670  19.701  75.152  1.00  0.00           H  
ATOM   3154 3HZ  LYS A 192      68.002  20.503  74.599  1.00  0.00           H  
ATOM   3155  N   GLU A 193      65.097  27.076  73.225  1.00  0.00           N  
ATOM   3156  CA  GLU A 193      65.998  28.197  73.461  1.00  0.00           C  
ATOM   3157  C   GLU A 193      65.261  29.372  74.090  1.00  0.00           C  
ATOM   3158  O   GLU A 193      65.776  30.028  74.995  1.00  0.00           O  
ATOM   3159  CB  GLU A 193      66.657  28.636  72.151  1.00  0.00           C  
ATOM   3160  CG  GLU A 193      67.714  27.676  71.625  1.00  0.00           C  
ATOM   3161  CD  GLU A 193      68.277  28.096  70.295  1.00  0.00           C  
ATOM   3162  OE1 GLU A 193      67.776  29.039  69.731  1.00  0.00           O  
ATOM   3163  OE2 GLU A 193      69.207  27.470  69.843  1.00  0.00           O1-
ATOM   3164  H   GLU A 193      64.914  26.784  72.275  1.00  0.00           H  
ATOM   3165  HA  GLU A 193      66.777  27.875  74.152  1.00  0.00           H  
ATOM   3166 1HB  GLU A 193      65.895  28.749  71.380  1.00  0.00           H  
ATOM   3167 2HB  GLU A 193      67.129  29.610  72.290  1.00  0.00           H  
ATOM   3168 1HG  GLU A 193      68.529  27.616  72.348  1.00  0.00           H  
ATOM   3169 2HG  GLU A 193      67.274  26.684  71.533  1.00  0.00           H  
ATOM   3170  N   ILE A 194      64.051  29.633  73.606  1.00  0.00           N  
ATOM   3171  CA  ILE A 194      63.239  30.729  74.117  1.00  0.00           C  
ATOM   3172  C   ILE A 194      62.856  30.496  75.575  1.00  0.00           C  
ATOM   3173  O   ILE A 194      62.876  31.420  76.387  1.00  0.00           O  
ATOM   3174  CB  ILE A 194      61.966  30.910  73.272  1.00  0.00           C  
ATOM   3175  CG1 ILE A 194      62.323  31.405  71.868  1.00  0.00           C  
ATOM   3176  CG2 ILE A 194      61.009  31.876  73.952  1.00  0.00           C  
ATOM   3177  CD1 ILE A 194      61.189  31.298  70.876  1.00  0.00           C  
ATOM   3178  H   ILE A 194      63.684  29.055  72.862  1.00  0.00           H  
ATOM   3179  HA  ILE A 194      63.824  31.646  74.062  1.00  0.00           H  
ATOM   3180  HB  ILE A 194      61.471  29.948  73.149  1.00  0.00           H  
ATOM   3181 1HG1 ILE A 194      62.635  32.448  71.918  1.00  0.00           H  
ATOM   3182 2HG1 ILE A 194      63.167  30.831  71.483  1.00  0.00           H  
ATOM   3183 1HG2 ILE A 194      60.114  31.994  73.341  1.00  0.00           H  
ATOM   3184 2HG2 ILE A 194      60.731  31.484  74.930  1.00  0.00           H  
ATOM   3185 3HG2 ILE A 194      61.494  32.845  74.074  1.00  0.00           H  
ATOM   3186 1HD1 ILE A 194      61.518  31.666  69.904  1.00  0.00           H  
ATOM   3187 2HD1 ILE A 194      60.884  30.255  70.782  1.00  0.00           H  
ATOM   3188 3HD1 ILE A 194      60.346  31.894  71.222  1.00  0.00           H  
ATOM   3189  N   SER A 195      62.507  29.255  75.897  1.00  0.00           N  
ATOM   3190  CA  SER A 195      62.118  28.898  77.256  1.00  0.00           C  
ATOM   3191  C   SER A 195      63.223  29.227  78.250  1.00  0.00           C  
ATOM   3192  O   SER A 195      62.960  29.740  79.337  1.00  0.00           O  
ATOM   3193  CB  SER A 195      61.781  27.421  77.332  1.00  0.00           C  
ATOM   3194  OG  SER A 195      61.409  27.057  78.631  1.00  0.00           O  
ATOM   3195  H   SER A 195      62.512  28.541  75.183  1.00  0.00           H  
ATOM   3196  HA  SER A 195      61.232  29.475  77.525  1.00  0.00           H  
ATOM   3197 1HB  SER A 195      60.968  27.199  76.641  1.00  0.00           H  
ATOM   3198 2HB  SER A 195      62.643  26.835  77.019  1.00  0.00           H  
ATOM   3199  HG  SER A 195      61.219  26.116  78.599  1.00  0.00           H  
ATOM   3200  N   LYS A 196      64.454  28.932  77.878  1.00  0.00           N  
ATOM   3201  CA  LYS A 196      65.573  29.207  78.760  1.00  0.00           C  
ATOM   3202  C   LYS A 196      65.659  30.694  79.088  1.00  0.00           C  
ATOM   3203  O   LYS A 196      66.046  31.075  80.193  1.00  0.00           O  
ATOM   3204  CB  LYS A 196      66.881  28.728  78.127  1.00  0.00           C  
ATOM   3205  CG  LYS A 196      67.040  27.214  78.082  1.00  0.00           C  
ATOM   3206  CD  LYS A 196      68.363  26.816  77.444  1.00  0.00           C  
ATOM   3207  CE  LYS A 196      68.530  25.304  77.413  1.00  0.00           C  
ATOM   3208  NZ  LYS A 196      69.810  24.900  76.770  1.00  0.00           N1+
ATOM   3209  H   LYS A 196      64.630  28.511  76.977  1.00  0.00           H  
ATOM   3210  HA  LYS A 196      65.420  28.667  79.694  1.00  0.00           H  
ATOM   3211 1HB  LYS A 196      66.950  29.103  77.105  1.00  0.00           H  
ATOM   3212 2HB  LYS A 196      67.726  29.137  78.682  1.00  0.00           H  
ATOM   3213 1HG  LYS A 196      66.999  26.814  79.096  1.00  0.00           H  
ATOM   3214 2HG  LYS A 196      66.223  26.779  77.507  1.00  0.00           H  
ATOM   3215 1HD  LYS A 196      68.406  27.200  76.425  1.00  0.00           H  
ATOM   3216 2HD  LYS A 196      69.185  27.250  78.013  1.00  0.00           H  
ATOM   3217 1HE  LYS A 196      68.509  24.914  78.429  1.00  0.00           H  
ATOM   3218 2HE  LYS A 196      67.704  24.858  76.859  1.00  0.00           H  
ATOM   3219 1HZ  LYS A 196      69.882  23.891  76.769  1.00  0.00           H  
ATOM   3220 2HZ  LYS A 196      69.832  25.239  75.819  1.00  0.00           H  
ATOM   3221 3HZ  LYS A 196      70.584  25.291  77.286  1.00  0.00           H  
ATOM   3222  N   GLU A 197      65.296  31.525  78.118  1.00  0.00           N  
ATOM   3223  CA  GLU A 197      65.419  32.974  78.246  1.00  0.00           C  
ATOM   3224  C   GLU A 197      64.425  33.579  79.236  1.00  0.00           C  
ATOM   3225  O   GLU A 197      64.744  34.528  79.952  1.00  0.00           O  
ATOM   3226  CB  GLU A 197      65.237  33.631  76.876  1.00  0.00           C  
ATOM   3227  CG  GLU A 197      66.392  33.407  75.912  1.00  0.00           C  
ATOM   3228  CD  GLU A 197      66.167  34.046  74.569  1.00  0.00           C  
ATOM   3229  OE1 GLU A 197      65.084  34.527  74.336  1.00  0.00           O  
ATOM   3230  OE2 GLU A 197      67.079  34.053  73.777  1.00  0.00           O1-
ATOM   3231  H   GLU A 197      64.921  31.137  77.264  1.00  0.00           H  
ATOM   3232  HA  GLU A 197      66.419  33.205  78.614  1.00  0.00           H  
ATOM   3233 1HB  GLU A 197      64.330  33.248  76.407  1.00  0.00           H  
ATOM   3234 2HB  GLU A 197      65.110  34.706  77.003  1.00  0.00           H  
ATOM   3235 1HG  GLU A 197      67.302  33.817  76.349  1.00  0.00           H  
ATOM   3236 2HG  GLU A 197      66.538  32.335  75.779  1.00  0.00           H  
ATOM   3237  N   VAL A 198      63.215  33.027  79.277  1.00  0.00           N  
ATOM   3238  CA  VAL A 198      62.108  33.697  79.955  1.00  0.00           C  
ATOM   3239  C   VAL A 198      61.364  32.764  80.896  1.00  0.00           C  
ATOM   3240  O   VAL A 198      61.428  31.542  80.754  1.00  0.00           O  
ATOM   3241  CB  VAL A 198      61.117  34.261  78.920  1.00  0.00           C  
ATOM   3242  CG1 VAL A 198      61.814  35.255  78.003  1.00  0.00           C  
ATOM   3243  CG2 VAL A 198      60.504  33.125  78.115  1.00  0.00           C  
ATOM   3244  H   VAL A 198      63.052  32.132  78.837  1.00  0.00           H  
ATOM   3245  HA  VAL A 198      62.511  34.523  80.541  1.00  0.00           H  
ATOM   3246  HB  VAL A 198      60.329  34.804  79.442  1.00  0.00           H  
ATOM   3247 1HG1 VAL A 198      61.098  35.645  77.277  1.00  0.00           H  
ATOM   3248 2HG1 VAL A 198      62.213  36.078  78.595  1.00  0.00           H  
ATOM   3249 3HG1 VAL A 198      62.628  34.757  77.477  1.00  0.00           H  
ATOM   3250 1HG2 VAL A 198      59.804  33.531  77.387  1.00  0.00           H  
ATOM   3251 2HG2 VAL A 198      61.293  32.578  77.597  1.00  0.00           H  
ATOM   3252 3HG2 VAL A 198      59.975  32.447  78.788  1.00  0.00           H  
ATOM   3253  N   ASP A 199      60.659  33.351  81.858  1.00  0.00           N  
ATOM   3254  CA  ASP A 199      59.843  32.587  82.798  1.00  0.00           C  
ATOM   3255  C   ASP A 199      58.361  32.818  82.535  1.00  0.00           C  
ATOM   3256  O   ASP A 199      57.516  32.496  83.371  1.00  0.00           O  
ATOM   3257  CB  ASP A 199      60.181  32.972  84.241  1.00  0.00           C  
ATOM   3258  CG  ASP A 199      59.961  34.450  84.527  1.00  0.00           C  
ATOM   3259  OD1 ASP A 199      59.566  35.157  83.630  1.00  0.00           O  
ATOM   3260  OD2 ASP A 199      60.193  34.859  85.640  1.00  0.00           O1-
ATOM   3261  H   ASP A 199      60.689  34.356  81.936  1.00  0.00           H  
ATOM   3262  HA  ASP A 199      60.057  31.527  82.661  1.00  0.00           H  
ATOM   3263 1HB  ASP A 199      59.565  32.388  84.926  1.00  0.00           H  
ATOM   3264 2HB  ASP A 199      61.224  32.726  84.448  1.00  0.00           H  
ATOM   3265  N   SER A 200      58.052  33.379  81.369  1.00  0.00           N  
ATOM   3266  CA  SER A 200      56.678  33.731  81.027  1.00  0.00           C  
ATOM   3267  C   SER A 200      55.818  32.487  80.835  1.00  0.00           C  
ATOM   3268  O   SER A 200      55.989  31.745  79.868  1.00  0.00           O  
ATOM   3269  CB  SER A 200      56.654  34.572  79.767  1.00  0.00           C  
ATOM   3270  OG  SER A 200      55.350  34.689  79.266  1.00  0.00           O  
ATOM   3271  H   SER A 200      58.789  33.568  80.704  1.00  0.00           H  
ATOM   3272  HA  SER A 200      56.255  34.313  81.848  1.00  0.00           H  
ATOM   3273 1HB  SER A 200      57.054  35.562  79.982  1.00  0.00           H  
ATOM   3274 2HB  SER A 200      57.295  34.117  79.014  1.00  0.00           H  
ATOM   3275  HG  SER A 200      55.354  35.459  78.692  1.00  0.00           H  
ATOM   3276  N   PRO A 201      55.067  31.843  81.115  1.00  0.00           N  
ATOM   3277  CA  PRO A 201      54.043  30.806  81.016  1.00  0.00           C  
ATOM   3278  C   PRO A 201      53.274  30.911  79.693  1.00  0.00           C  
ATOM   3279  O   PRO A 201      53.180  29.942  78.939  1.00  0.00           O  
ATOM   3280  CB  PRO A 201      53.143  31.099  82.220  1.00  0.00           C  
ATOM   3281  CG  PRO A 201      54.043  31.780  83.193  1.00  0.00           C  
ATOM   3282  CD  PRO A 201      54.833  32.752  82.358  1.00  0.00           C  
ATOM   3283  NV  PRO A 201      55.111  31.976  81.134  1.00  0.00           N  
ATOM   3284  HA  PRO A 201      54.519  29.819  81.109  1.00  0.00           H  
ATOM   3285 1HB  PRO A 201      52.295  31.727  81.912  1.00  0.00           H  
ATOM   3286 2HB  PRO A 201      52.723  30.161  82.612  1.00  0.00           H  
ATOM   3287 1HG  PRO A 201      53.451  32.278  83.975  1.00  0.00           H  
ATOM   3288 2HG  PRO A 201      54.683  31.041  83.700  1.00  0.00           H  
ATOM   3289 1HD  PRO A 201      54.212  33.632  82.132  1.00  0.00           H  
ATOM   3290 2HD  PRO A 201      55.744  33.047  82.898  1.00  0.00           H  
ATOM   3291  N   GLU A 202      52.743  32.096  79.444  1.00  0.00           N  
ATOM   3292  CA  GLU A 202      52.134  32.476  78.176  1.00  0.00           C  
ATOM   3293  C   GLU A 202      53.096  32.256  77.014  1.00  0.00           C  
ATOM   3294  O   GLU A 202      52.724  31.688  75.987  1.00  0.00           O  
ATOM   3295  CB  GLU A 202      51.692  33.940  78.214  1.00  0.00           C  
ATOM   3296  CG  GLU A 202      50.982  34.416  76.955  1.00  0.00           C  
ATOM   3297  CD  GLU A 202      50.547  35.853  77.036  1.00  0.00           C  
ATOM   3298  OE1 GLU A 202      50.781  36.469  78.048  1.00  0.00           O  
ATOM   3299  OE2 GLU A 202      49.981  36.336  76.084  1.00  0.00           O1-
ATOM   3300  H   GLU A 202      52.770  32.768  80.198  1.00  0.00           H  
ATOM   3301  HA  GLU A 202      51.256  31.850  78.012  1.00  0.00           H  
ATOM   3302 1HB  GLU A 202      51.017  34.094  79.056  1.00  0.00           H  
ATOM   3303 2HB  GLU A 202      52.561  34.579  78.370  1.00  0.00           H  
ATOM   3304 1HG  GLU A 202      51.654  34.299  76.105  1.00  0.00           H  
ATOM   3305 2HG  GLU A 202      50.111  33.787  76.782  1.00  0.00           H  
ATOM   3306  N   SER A 203      54.334  32.708  77.185  1.00  0.00           N  
ATOM   3307  CA  SER A 203      55.352  32.562  76.152  1.00  0.00           C  
ATOM   3308  C   SER A 203      55.556  31.096  75.785  1.00  0.00           C  
ATOM   3309  O   SER A 203      55.599  30.742  74.608  1.00  0.00           O  
ATOM   3310  CB  SER A 203      56.662  33.163  76.620  1.00  0.00           C  
ATOM   3311  OG  SER A 203      57.652  33.043  75.635  1.00  0.00           O  
ATOM   3312  H   SER A 203      54.575  33.166  78.052  1.00  0.00           H  
ATOM   3313  HA  SER A 203      55.020  33.095  75.259  1.00  0.00           H  
ATOM   3314 1HB  SER A 203      56.513  34.216  76.864  1.00  0.00           H  
ATOM   3315 2HB  SER A 203      56.988  32.662  77.531  1.00  0.00           H  
ATOM   3316  HG  SER A 203      58.442  33.444  76.004  1.00  0.00           H  
ATOM   3317  N   LYS A 204      55.684  30.250  76.801  1.00  0.00           N  
ATOM   3318  CA  LYS A 204      55.884  28.822  76.587  1.00  0.00           C  
ATOM   3319  C   LYS A 204      54.674  28.190  75.917  1.00  0.00           C  
ATOM   3320  O   LYS A 204      54.810  27.350  75.027  1.00  0.00           O  
ATOM   3321  CB  LYS A 204      56.178  28.117  77.911  1.00  0.00           C  
ATOM   3322  CG  LYS A 204      57.659  28.002  78.248  1.00  0.00           C  
ATOM   3323  CD  LYS A 204      58.074  29.043  79.277  1.00  0.00           C  
ATOM   3324  CE  LYS A 204      57.693  28.612  80.687  1.00  0.00           C  
ATOM   3325  NZ  LYS A 204      58.183  29.573  81.713  1.00  0.00           N1+
ATOM   3326  H   LYS A 204      55.640  30.605  77.746  1.00  0.00           H  
ATOM   3327  HA  LYS A 204      56.739  28.688  75.923  1.00  0.00           H  
ATOM   3328 1HB  LYS A 204      55.690  28.654  78.725  1.00  0.00           H  
ATOM   3329 2HB  LYS A 204      55.761  27.110  77.889  1.00  0.00           H  
ATOM   3330 1HG  LYS A 204      57.865  27.007  78.646  1.00  0.00           H  
ATOM   3331 2HG  LYS A 204      58.249  28.142  77.344  1.00  0.00           H  
ATOM   3332 1HD  LYS A 204      59.153  29.190  79.231  1.00  0.00           H  
ATOM   3333 2HD  LYS A 204      57.586  29.990  79.053  1.00  0.00           H  
ATOM   3334 1HE  LYS A 204      56.609  28.538  80.763  1.00  0.00           H  
ATOM   3335 2HE  LYS A 204      58.118  27.630  80.894  1.00  0.00           H  
ATOM   3336 1HZ  LYS A 204      57.910  29.251  82.631  1.00  0.00           H  
ATOM   3337 2HZ  LYS A 204      59.189  29.635  81.662  1.00  0.00           H  
ATOM   3338 3HZ  LYS A 204      57.780  30.483  81.541  1.00  0.00           H  
ATOM   3339  N   ARG A 205      53.484  28.598  76.349  1.00  0.00           N  
ATOM   3340  CA  ARG A 205      52.243  28.072  75.790  1.00  0.00           C  
ATOM   3341  C   ARG A 205      52.093  28.453  74.325  1.00  0.00           C  
ATOM   3342  O   ARG A 205      51.663  27.642  73.503  1.00  0.00           O  
ATOM   3343  CB  ARG A 205      51.043  28.589  76.568  1.00  0.00           C  
ATOM   3344  CG  ARG A 205      49.729  27.887  76.258  1.00  0.00           C  
ATOM   3345  CD  ARG A 205      48.640  28.338  77.162  1.00  0.00           C  
ATOM   3346  NE  ARG A 205      47.381  27.674  76.866  1.00  0.00           N  
ATOM   3347  CZ  ARG A 205      46.219  27.915  77.507  1.00  0.00           C  
ATOM   3348  NH1 ARG A 205      46.174  28.804  78.475  1.00  0.00           N1+
ATOM   3349  NH2 ARG A 205      45.126  27.257  77.164  1.00  0.00           N  
ATOM   3350  H   ARG A 205      53.438  29.289  77.083  1.00  0.00           H  
ATOM   3351  HA  ARG A 205      52.264  26.984  75.864  1.00  0.00           H  
ATOM   3352 1HB  ARG A 205      51.229  28.482  77.636  1.00  0.00           H  
ATOM   3353 2HB  ARG A 205      50.906  29.651  76.365  1.00  0.00           H  
ATOM   3354 1HG  ARG A 205      49.434  28.104  75.232  1.00  0.00           H  
ATOM   3355 2HG  ARG A 205      49.853  26.811  76.382  1.00  0.00           H  
ATOM   3356 1HD  ARG A 205      48.908  28.117  78.194  1.00  0.00           H  
ATOM   3357 2HD  ARG A 205      48.493  29.412  77.048  1.00  0.00           H  
ATOM   3358  HE  ARG A 205      47.375  26.984  76.129  1.00  0.00           H  
ATOM   3359 1HH1 ARG A 205      47.010  29.309  78.737  1.00  0.00           H  
ATOM   3360 2HH1 ARG A 205      45.305  28.985  78.955  1.00  0.00           H  
ATOM   3361 1HH2 ARG A 205      45.162  26.573  76.421  1.00  0.00           H  
ATOM   3362 2HH2 ARG A 205      44.257  27.437  77.644  1.00  0.00           H  
ATOM   3363  N   ILE A 206      52.450  29.692  74.000  1.00  0.00           N  
ATOM   3364  CA  ILE A 206      52.354  30.184  72.632  1.00  0.00           C  
ATOM   3365  C   ILE A 206      53.305  29.430  71.708  1.00  0.00           C  
ATOM   3366  O   ILE A 206      52.951  29.095  70.577  1.00  0.00           O  
ATOM   3367  CB  ILE A 206      52.663  31.692  72.567  1.00  0.00           C  
ATOM   3368  CG1 ILE A 206      51.532  32.497  73.211  1.00  0.00           C  
ATOM   3369  CG2 ILE A 206      52.881  32.129  71.128  1.00  0.00           C  
ATOM   3370  CD1 ILE A 206      51.869  33.953  73.435  1.00  0.00           C  
ATOM   3371  H   ILE A 206      52.796  30.308  74.723  1.00  0.00           H  
ATOM   3372  HA  ILE A 206      51.337  30.026  72.277  1.00  0.00           H  
ATOM   3373  HB  ILE A 206      53.566  31.903  73.141  1.00  0.00           H  
ATOM   3374 1HG1 ILE A 206      50.645  32.444  72.581  1.00  0.00           H  
ATOM   3375 2HG1 ILE A 206      51.274  32.055  74.174  1.00  0.00           H  
ATOM   3376 1HG2 ILE A 206      53.097  33.197  71.101  1.00  0.00           H  
ATOM   3377 2HG2 ILE A 206      53.719  31.579  70.701  1.00  0.00           H  
ATOM   3378 3HG2 ILE A 206      51.981  31.927  70.547  1.00  0.00           H  
ATOM   3379 1HD1 ILE A 206      51.018  34.457  73.895  1.00  0.00           H  
ATOM   3380 2HD1 ILE A 206      52.735  34.030  74.094  1.00  0.00           H  
ATOM   3381 3HD1 ILE A 206      52.097  34.425  72.481  1.00  0.00           H  
ATOM   3382  N   ALA A 207      54.510  29.165  72.198  1.00  0.00           N  
ATOM   3383  CA  ALA A 207      55.511  28.445  71.416  1.00  0.00           C  
ATOM   3384  C   ALA A 207      55.068  27.019  71.126  1.00  0.00           C  
ATOM   3385  O   ALA A 207      55.258  26.512  70.021  1.00  0.00           O  
ATOM   3386  CB  ALA A 207      56.849  28.444  72.143  1.00  0.00           C  
ATOM   3387  H   ALA A 207      54.740  29.468  73.134  1.00  0.00           H  
ATOM   3388  HA  ALA A 207      55.630  28.959  70.462  1.00  0.00           H  
ATOM   3389 1HB  ALA A 207      57.585  27.904  71.548  1.00  0.00           H  
ATOM   3390 2HB  ALA A 207      57.185  29.470  72.290  1.00  0.00           H  
ATOM   3391 3HB  ALA A 207      56.737  27.957  73.110  1.00  0.00           H  
ATOM   3392  N   TYR A 208      54.473  26.374  72.126  1.00  0.00           N  
ATOM   3393  CA  TYR A 208      53.999  25.004  71.979  1.00  0.00           C  
ATOM   3394  C   TYR A 208      52.874  24.918  70.953  1.00  0.00           C  
ATOM   3395  O   TYR A 208      52.826  23.988  70.147  1.00  0.00           O  
ATOM   3396  CB  TYR A 208      53.531  24.452  73.327  1.00  0.00           C  
ATOM   3397  CG  TYR A 208      53.274  22.961  73.320  1.00  0.00           C  
ATOM   3398  CD1 TYR A 208      54.270  22.083  73.721  1.00  0.00           C  
ATOM   3399  CD2 TYR A 208      52.042  22.471  72.912  1.00  0.00           C  
ATOM   3400  CE1 TYR A 208      54.036  20.721  73.714  1.00  0.00           C  
ATOM   3401  CE2 TYR A 208      51.806  21.109  72.905  1.00  0.00           C  
ATOM   3402  CZ  TYR A 208      52.798  20.237  73.304  1.00  0.00           C  
ATOM   3403  OH  TYR A 208      52.564  18.881  73.297  1.00  0.00           O  
ATOM   3404  H   TYR A 208      54.346  26.847  73.010  1.00  0.00           H  
ATOM   3405  HA  TYR A 208      54.824  24.390  71.617  1.00  0.00           H  
ATOM   3406 1HB  TYR A 208      54.283  24.663  74.088  1.00  0.00           H  
ATOM   3407 2HB  TYR A 208      52.612  24.953  73.627  1.00  0.00           H  
ATOM   3408  HD1 TYR A 208      55.239  22.467  74.041  1.00  0.00           H  
ATOM   3409  HD2 TYR A 208      51.260  23.161  72.595  1.00  0.00           H  
ATOM   3410  HE1 TYR A 208      54.818  20.032  74.030  1.00  0.00           H  
ATOM   3411  HE2 TYR A 208      50.840  20.726  72.584  1.00  0.00           H  
ATOM   3412  HH  TYR A 208      53.354  18.420  73.592  1.00  0.00           H  
ATOM   3413  N   LYS A 209      51.972  25.891  70.989  1.00  0.00           N  
ATOM   3414  CA  LYS A 209      50.846  25.924  70.061  1.00  0.00           C  
ATOM   3415  C   LYS A 209      51.321  26.106  68.627  1.00  0.00           C  
ATOM   3416  O   LYS A 209      50.801  25.476  67.707  1.00  0.00           O  
ATOM   3417  CB  LYS A 209      49.875  27.043  70.439  1.00  0.00           C  
ATOM   3418  CG  LYS A 209      49.048  26.763  71.687  1.00  0.00           C  
ATOM   3419  CD  LYS A 209      48.350  28.021  72.182  1.00  0.00           C  
ATOM   3420  CE  LYS A 209      47.257  28.463  71.221  1.00  0.00           C  
ATOM   3421  NZ  LYS A 209      46.490  29.625  71.745  1.00  0.00           N1+
ATOM   3422  H   LYS A 209      52.066  26.626  71.675  1.00  0.00           H  
ATOM   3423  HA  LYS A 209      50.321  24.971  70.120  1.00  0.00           H  
ATOM   3424 1HB  LYS A 209      50.429  27.967  70.606  1.00  0.00           H  
ATOM   3425 2HB  LYS A 209      49.184  27.220  69.614  1.00  0.00           H  
ATOM   3426 1HG  LYS A 209      48.297  26.005  71.465  1.00  0.00           H  
ATOM   3427 2HG  LYS A 209      49.698  26.385  72.477  1.00  0.00           H  
ATOM   3428 1HD  LYS A 209      47.907  27.832  73.161  1.00  0.00           H  
ATOM   3429 2HD  LYS A 209      49.078  28.826  72.282  1.00  0.00           H  
ATOM   3430 1HE  LYS A 209      47.701  28.737  70.266  1.00  0.00           H  
ATOM   3431 2HE  LYS A 209      46.566  27.636  71.051  1.00  0.00           H  
ATOM   3432 1HZ  LYS A 209      45.775  29.886  71.080  1.00  0.00           H  
ATOM   3433 2HZ  LYS A 209      46.057  29.376  72.623  1.00  0.00           H  
ATOM   3434 3HZ  LYS A 209      47.116  30.405  71.888  1.00  0.00           H  
ATOM   3435  N   ILE A 210      52.311  26.974  68.440  1.00  0.00           N  
ATOM   3436  CA  ILE A 210      52.856  27.238  67.116  1.00  0.00           C  
ATOM   3437  C   ILE A 210      53.528  25.999  66.535  1.00  0.00           C  
ATOM   3438  O   ILE A 210      53.391  25.705  65.349  1.00  0.00           O  
ATOM   3439  CB  ILE A 210      53.866  28.398  67.162  1.00  0.00           C  
ATOM   3440  CG1 ILE A 210      53.155  29.713  67.493  1.00  0.00           C  
ATOM   3441  CG2 ILE A 210      54.609  28.510  65.838  1.00  0.00           C  
ATOM   3442  CD1 ILE A 210      54.082  30.803  67.984  1.00  0.00           C  
ATOM   3443  H   ILE A 210      52.695  27.461  69.236  1.00  0.00           H  
ATOM   3444  HA  ILE A 210      52.037  27.520  66.454  1.00  0.00           H  
ATOM   3445  HB  ILE A 210      54.587  28.221  67.958  1.00  0.00           H  
ATOM   3446 1HG1 ILE A 210      52.638  30.080  66.607  1.00  0.00           H  
ATOM   3447 2HG1 ILE A 210      52.401  29.535  68.260  1.00  0.00           H  
ATOM   3448 1HG2 ILE A 210      55.319  29.335  65.888  1.00  0.00           H  
ATOM   3449 2HG2 ILE A 210      55.144  27.582  65.643  1.00  0.00           H  
ATOM   3450 3HG2 ILE A 210      53.895  28.692  65.035  1.00  0.00           H  
ATOM   3451 1HD1 ILE A 210      53.505  31.702  68.199  1.00  0.00           H  
ATOM   3452 2HD1 ILE A 210      54.585  30.469  68.893  1.00  0.00           H  
ATOM   3453 3HD1 ILE A 210      54.823  31.021  67.218  1.00  0.00           H  
ATOM   3454  N   VAL A 211      54.257  25.278  67.381  1.00  0.00           N  
ATOM   3455  CA  VAL A 211      54.952  24.070  66.956  1.00  0.00           C  
ATOM   3456  C   VAL A 211      53.968  22.989  66.530  1.00  0.00           C  
ATOM   3457  O   VAL A 211      54.187  22.292  65.539  1.00  0.00           O  
ATOM   3458  CB  VAL A 211      55.840  23.535  68.095  1.00  0.00           C  
ATOM   3459  CG1 VAL A 211      56.376  22.154  67.749  1.00  0.00           C  
ATOM   3460  CG2 VAL A 211      56.979  24.505  68.365  1.00  0.00           C  
ATOM   3461  H   VAL A 211      54.332  25.575  68.345  1.00  0.00           H  
ATOM   3462  HA  VAL A 211      55.588  24.319  66.105  1.00  0.00           H  
ATOM   3463  HB  VAL A 211      55.232  23.427  68.995  1.00  0.00           H  
ATOM   3464 1HG1 VAL A 211      56.999  21.790  68.565  1.00  0.00           H  
ATOM   3465 2HG1 VAL A 211      55.544  21.468  67.595  1.00  0.00           H  
ATOM   3466 3HG1 VAL A 211      56.971  22.214  66.837  1.00  0.00           H  
ATOM   3467 1HG2 VAL A 211      57.601  24.120  69.172  1.00  0.00           H  
ATOM   3468 2HG2 VAL A 211      57.582  24.618  67.463  1.00  0.00           H  
ATOM   3469 3HG2 VAL A 211      56.572  25.474  68.651  1.00  0.00           H  
ATOM   3470  N   ALA A 212      52.883  22.855  67.286  1.00  0.00           N  
ATOM   3471  CA  ALA A 212      51.861  21.859  66.989  1.00  0.00           C  
ATOM   3472  C   ALA A 212      51.176  22.149  65.660  1.00  0.00           C  
ATOM   3473  O   ALA A 212      50.908  21.239  64.877  1.00  0.00           O  
ATOM   3474  CB  ALA A 212      50.835  21.803  68.110  1.00  0.00           C  
ATOM   3475  H   ALA A 212      52.763  23.458  68.087  1.00  0.00           H  
ATOM   3476  HA  ALA A 212      52.348  20.887  66.907  1.00  0.00           H  
ATOM   3477 1HB  ALA A 212      50.078  21.054  67.874  1.00  0.00           H  
ATOM   3478 2HB  ALA A 212      51.330  21.536  69.044  1.00  0.00           H  
ATOM   3479 3HB  ALA A 212      50.359  22.776  68.217  1.00  0.00           H  
ATOM   3480  N   ALA A 213      50.899  23.427  65.411  1.00  0.00           N  
ATOM   3481  CA  ALA A 213      50.245  23.841  64.175  1.00  0.00           C  
ATOM   3482  C   ALA A 213      51.126  23.562  62.964  1.00  0.00           C  
ATOM   3483  O   ALA A 213      50.644  23.115  61.923  1.00  0.00           O  
ATOM   3484  CB  ALA A 213      49.882  25.316  64.238  1.00  0.00           C  
ATOM   3485  H   ALA A 213      51.145  24.126  66.094  1.00  0.00           H  
ATOM   3486  HA  ALA A 213      49.330  23.257  64.064  1.00  0.00           H  
ATOM   3487 1HB  ALA A 213      49.394  25.612  63.308  1.00  0.00           H  
ATOM   3488 2HB  ALA A 213      49.204  25.490  65.074  1.00  0.00           H  
ATOM   3489 3HB  ALA A 213      50.786  25.907  64.375  1.00  0.00           H  
ATOM   3490  N   ALA A 214      52.420  23.826  63.108  1.00  0.00           N  
ATOM   3491  CA  ALA A 214      53.371  23.604  62.027  1.00  0.00           C  
ATOM   3492  C   ALA A 214      53.481  22.125  61.684  1.00  0.00           C  
ATOM   3493  O   ALA A 214      53.552  21.751  60.514  1.00  0.00           O  
ATOM   3494  CB  ALA A 214      54.735  24.163  62.399  1.00  0.00           C  
ATOM   3495  H   ALA A 214      52.753  24.191  63.989  1.00  0.00           H  
ATOM   3496  HA  ALA A 214      53.006  24.126  61.141  1.00  0.00           H  
ATOM   3497 1HB  ALA A 214      55.436  23.991  61.581  1.00  0.00           H  
ATOM   3498 2HB  ALA A 214      54.652  25.235  62.584  1.00  0.00           H  
ATOM   3499 3HB  ALA A 214      55.099  23.669  63.298  1.00  0.00           H  
ATOM   3500  N   ALA A 215      53.495  21.284  62.714  1.00  0.00           N  
ATOM   3501  CA  ALA A 215      53.596  19.842  62.524  1.00  0.00           C  
ATOM   3502  C   ALA A 215      52.372  19.293  61.800  1.00  0.00           C  
ATOM   3503  O   ALA A 215      52.489  18.434  60.927  1.00  0.00           O  
ATOM   3504  CB  ALA A 215      53.777  19.143  63.864  1.00  0.00           C  
ATOM   3505  H   ALA A 215      53.434  21.654  63.653  1.00  0.00           H  
ATOM   3506  HA  ALA A 215      54.468  19.642  61.901  1.00  0.00           H  
ATOM   3507 1HB  ALA A 215      53.852  18.067  63.706  1.00  0.00           H  
ATOM   3508 2HB  ALA A 215      54.687  19.503  64.344  1.00  0.00           H  
ATOM   3509 3HB  ALA A 215      52.921  19.356  64.504  1.00  0.00           H  
ATOM   3510  N   GLU A 216      51.201  19.795  62.173  1.00  0.00           N  
ATOM   3511  CA  GLU A 216      49.951  19.357  61.561  1.00  0.00           C  
ATOM   3512  C   GLU A 216      49.898  19.729  60.085  1.00  0.00           C  
ATOM   3513  O   GLU A 216      49.447  18.942  59.251  1.00  0.00           O  
ATOM   3514  CB  GLU A 216      48.755  19.969  62.295  1.00  0.00           C  
ATOM   3515  CG  GLU A 216      47.418  19.323  61.964  1.00  0.00           C  
ATOM   3516  CD  GLU A 216      46.297  19.822  62.834  1.00  0.00           C  
ATOM   3517  OE1 GLU A 216      46.553  20.621  63.700  1.00  0.00           O  
ATOM   3518  OE2 GLU A 216      45.182  19.402  62.631  1.00  0.00           O1-
ATOM   3519  H   GLU A 216      51.173  20.498  62.898  1.00  0.00           H  
ATOM   3520  HA  GLU A 216      49.889  18.271  61.639  1.00  0.00           H  
ATOM   3521 1HB  GLU A 216      48.909  19.890  63.371  1.00  0.00           H  
ATOM   3522 2HB  GLU A 216      48.683  21.029  62.051  1.00  0.00           H  
ATOM   3523 1HG  GLU A 216      47.173  19.529  60.923  1.00  0.00           H  
ATOM   3524 2HG  GLU A 216      47.509  18.244  62.081  1.00  0.00           H  
ATOM   3525  N   PHE A 217      50.362  20.935  59.768  1.00  0.00           N  
ATOM   3526  CA  PHE A 217      50.370  21.413  58.392  1.00  0.00           C  
ATOM   3527  C   PHE A 217      51.302  20.576  57.521  1.00  0.00           C  
ATOM   3528  O   PHE A 217      50.978  20.258  56.376  1.00  0.00           O  
ATOM   3529  CB  PHE A 217      50.796  22.882  58.340  1.00  0.00           C  
ATOM   3530  CG  PHE A 217      50.797  23.465  56.956  1.00  0.00           C  
ATOM   3531  CD1 PHE A 217      49.695  24.160  56.480  1.00  0.00           C  
ATOM   3532  CD2 PHE A 217      51.898  23.319  56.126  1.00  0.00           C  
ATOM   3533  CE1 PHE A 217      49.694  24.697  55.207  1.00  0.00           C  
ATOM   3534  CE2 PHE A 217      51.900  23.854  54.853  1.00  0.00           C  
ATOM   3535  CZ  PHE A 217      50.796  24.544  54.393  1.00  0.00           C  
ATOM   3536  H   PHE A 217      50.718  21.533  60.500  1.00  0.00           H  
ATOM   3537  HA  PHE A 217      49.360  21.329  57.990  1.00  0.00           H  
ATOM   3538 1HB  PHE A 217      50.125  23.477  58.959  1.00  0.00           H  
ATOM   3539 2HB  PHE A 217      51.799  22.983  58.753  1.00  0.00           H  
ATOM   3540  HD1 PHE A 217      48.823  24.281  57.123  1.00  0.00           H  
ATOM   3541  HD2 PHE A 217      52.770  22.773  56.489  1.00  0.00           H  
ATOM   3542  HE1 PHE A 217      48.821  25.241  54.845  1.00  0.00           H  
ATOM   3543  HE2 PHE A 217      52.773  23.732  54.211  1.00  0.00           H  
ATOM   3544  HZ  PHE A 217      50.797  24.966  53.389  1.00  0.00           H  
ATOM   3545  N   LEU A 218      52.460  20.227  58.069  1.00  0.00           N  
ATOM   3546  CA  LEU A 218      53.440  19.427  57.344  1.00  0.00           C  
ATOM   3547  C   LEU A 218      52.902  18.033  57.048  1.00  0.00           C  
ATOM   3548  O   LEU A 218      53.106  17.497  55.959  1.00  0.00           O  
ATOM   3549  CB  LEU A 218      54.738  19.319  58.154  1.00  0.00           C  
ATOM   3550  CG  LEU A 218      55.770  20.426  57.906  1.00  0.00           C  
ATOM   3551  CD1 LEU A 218      55.054  21.755  57.705  1.00  0.00           C  
ATOM   3552  CD2 LEU A 218      56.732  20.497  59.083  1.00  0.00           C  
ATOM   3553  H   LEU A 218      52.666  20.522  59.014  1.00  0.00           H  
ATOM   3554  HA  LEU A 218      53.657  19.920  56.398  1.00  0.00           H  
ATOM   3555 1HB  LEU A 218      54.489  19.328  59.213  1.00  0.00           H  
ATOM   3556 2HB  LEU A 218      55.214  18.366  57.922  1.00  0.00           H  
ATOM   3557  HG  LEU A 218      56.328  20.208  56.995  1.00  0.00           H  
ATOM   3558 1HD1 LEU A 218      55.786  22.541  57.529  1.00  0.00           H  
ATOM   3559 2HD1 LEU A 218      54.386  21.682  56.846  1.00  0.00           H  
ATOM   3560 3HD1 LEU A 218      54.472  21.992  58.596  1.00  0.00           H  
ATOM   3561 1HD2 LEU A 218      57.467  21.283  58.907  1.00  0.00           H  
ATOM   3562 2HD2 LEU A 218      56.176  20.717  59.996  1.00  0.00           H  
ATOM   3563 3HD2 LEU A 218      57.244  19.540  59.193  1.00  0.00           H  
ATOM   3564  N   LEU A 219      52.213  17.449  58.023  1.00  0.00           N  
ATOM   3565  CA  LEU A 219      51.646  16.118  57.867  1.00  0.00           C  
ATOM   3566  C   LEU A 219      50.568  16.100  56.791  1.00  0.00           C  
ATOM   3567  O   LEU A 219      50.488  15.163  55.996  1.00  0.00           O  
ATOM   3568  CB  LEU A 219      51.055  15.634  59.198  1.00  0.00           C  
ATOM   3569  CG  LEU A 219      50.741  14.135  59.281  1.00  0.00           C  
ATOM   3570  CD1 LEU A 219      50.771  13.689  60.738  1.00  0.00           C  
ATOM   3571  CD2 LEU A 219      49.380  13.866  58.655  1.00  0.00           C  
ATOM   3572  H   LEU A 219      52.081  17.942  58.895  1.00  0.00           H  
ATOM   3573  HA  LEU A 219      52.440  15.436  57.568  1.00  0.00           H  
ATOM   3574 1HB  LEU A 219      51.757  15.869  59.995  1.00  0.00           H  
ATOM   3575 2HB  LEU A 219      50.129  16.178  59.386  1.00  0.00           H  
ATOM   3576  HG  LEU A 219      51.505  13.573  58.745  1.00  0.00           H  
ATOM   3577 1HD1 LEU A 219      50.547  12.623  60.796  1.00  0.00           H  
ATOM   3578 2HD1 LEU A 219      51.761  13.875  61.154  1.00  0.00           H  
ATOM   3579 3HD1 LEU A 219      50.027  14.248  61.304  1.00  0.00           H  
ATOM   3580 1HD2 LEU A 219      49.157  12.801  58.714  1.00  0.00           H  
ATOM   3581 2HD2 LEU A 219      48.615  14.427  59.192  1.00  0.00           H  
ATOM   3582 3HD2 LEU A 219      49.393  14.177  57.610  1.00  0.00           H  
ATOM   3583  N   LYS A 220      49.741  17.140  56.772  1.00  0.00           N  
ATOM   3584  CA  LYS A 220      48.665  17.246  55.794  1.00  0.00           C  
ATOM   3585  C   LYS A 220      49.217  17.374  54.379  1.00  0.00           C  
ATOM   3586  O   LYS A 220      48.692  16.775  53.441  1.00  0.00           O  
ATOM   3587  CB  LYS A 220      47.765  18.441  56.116  1.00  0.00           C  
ATOM   3588  CG  LYS A 220      46.817  18.215  57.286  1.00  0.00           C  
ATOM   3589  CD  LYS A 220      45.808  19.349  57.406  1.00  0.00           C  
ATOM   3590  CE  LYS A 220      46.448  20.601  57.985  1.00  0.00           C  
ATOM   3591  NZ  LYS A 220      45.439  21.650  58.294  1.00  0.00           N1+
ATOM   3592  H   LYS A 220      49.861  17.876  57.453  1.00  0.00           H  
ATOM   3593  HA  LYS A 220      48.065  16.337  55.836  1.00  0.00           H  
ATOM   3594 1HB  LYS A 220      48.381  19.309  56.348  1.00  0.00           H  
ATOM   3595 2HB  LYS A 220      47.164  18.690  55.241  1.00  0.00           H  
ATOM   3596 1HG  LYS A 220      46.281  17.276  57.145  1.00  0.00           H  
ATOM   3597 2HG  LYS A 220      47.390  18.151  58.212  1.00  0.00           H  
ATOM   3598 1HD  LYS A 220      45.402  19.580  56.421  1.00  0.00           H  
ATOM   3599 2HD  LYS A 220      44.989  19.039  58.053  1.00  0.00           H  
ATOM   3600 1HE  LYS A 220      46.982  20.347  58.901  1.00  0.00           H  
ATOM   3601 2HE  LYS A 220      47.166  21.006  57.273  1.00  0.00           H  
ATOM   3602 1HZ  LYS A 220      45.902  22.463  58.675  1.00  0.00           H  
ATOM   3603 2HZ  LYS A 220      44.950  21.907  57.449  1.00  0.00           H  
ATOM   3604 3HZ  LYS A 220      44.777  21.292  58.970  1.00  0.00           H  
ATOM   3605  N   ILE A 221      50.279  18.158  54.232  1.00  0.00           N  
ATOM   3606  CA  ILE A 221      50.906  18.365  52.932  1.00  0.00           C  
ATOM   3607  C   ILE A 221      51.507  17.071  52.399  1.00  0.00           C  
ATOM   3608  O   ILE A 221      51.399  16.768  51.211  1.00  0.00           O  
ATOM   3609  CB  ILE A 221      52.001  19.444  53.017  1.00  0.00           C  
ATOM   3610  CG1 ILE A 221      51.378  20.819  53.276  1.00  0.00           C  
ATOM   3611  CG2 ILE A 221      52.828  19.464  51.741  1.00  0.00           C  
ATOM   3612  CD1 ILE A 221      50.488  21.307  52.155  1.00  0.00           C  
ATOM   3613  H   ILE A 221      50.663  18.622  55.043  1.00  0.00           H  
ATOM   3614  HA  ILE A 221      50.143  18.702  52.231  1.00  0.00           H  
ATOM   3615  HB  ILE A 221      52.656  19.232  53.861  1.00  0.00           H  
ATOM   3616 1HG1 ILE A 221      50.787  20.785  54.190  1.00  0.00           H  
ATOM   3617 2HG1 ILE A 221      52.167  21.555  53.427  1.00  0.00           H  
ATOM   3618 1HG2 ILE A 221      53.598  20.233  51.817  1.00  0.00           H  
ATOM   3619 2HG2 ILE A 221      53.300  18.493  51.598  1.00  0.00           H  
ATOM   3620 3HG2 ILE A 221      52.180  19.681  50.890  1.00  0.00           H  
ATOM   3621 1HD1 ILE A 221      50.083  22.286  52.411  1.00  0.00           H  
ATOM   3622 2HD1 ILE A 221      51.069  21.384  51.236  1.00  0.00           H  
ATOM   3623 3HD1 ILE A 221      49.669  20.604  52.009  1.00  0.00           H  
ATOM   3624  N   LEU A 222      52.139  16.310  53.285  1.00  0.00           N  
ATOM   3625  CA  LEU A 222      52.760  15.047  52.905  1.00  0.00           C  
ATOM   3626  C   LEU A 222      51.716  14.037  52.443  1.00  0.00           C  
ATOM   3627  O   LEU A 222      51.928  13.313  51.471  1.00  0.00           O  
ATOM   3628  CB  LEU A 222      53.553  14.470  54.084  1.00  0.00           C  
ATOM   3629  CG  LEU A 222      54.309  13.165  53.803  1.00  0.00           C  
ATOM   3630  CD1 LEU A 222      55.420  13.428  52.796  1.00  0.00           C  
ATOM   3631  CD2 LEU A 222      54.870  12.613  55.105  1.00  0.00           C  
ATOM   3632  H   LEU A 222      52.191  16.614  54.246  1.00  0.00           H  
ATOM   3633  HA  LEU A 222      53.447  15.235  52.078  1.00  0.00           H  
ATOM   3634 1HB  LEU A 222      54.282  15.212  54.407  1.00  0.00           H  
ATOM   3635 2HB  LEU A 222      52.865  14.285  54.909  1.00  0.00           H  
ATOM   3636  HG  LEU A 222      53.626  12.437  53.365  1.00  0.00           H  
ATOM   3637 1HD1 LEU A 222      55.956  12.500  52.596  1.00  0.00           H  
ATOM   3638 2HD1 LEU A 222      54.988  13.803  51.868  1.00  0.00           H  
ATOM   3639 3HD1 LEU A 222      56.110  14.166  53.200  1.00  0.00           H  
ATOM   3640 1HD2 LEU A 222      55.407  11.685  54.906  1.00  0.00           H  
ATOM   3641 2HD2 LEU A 222      55.554  13.340  55.544  1.00  0.00           H  
ATOM   3642 3HD2 LEU A 222      54.053  12.418  55.800  1.00  0.00           H  
ATOM   3643  N   ALA A 223      50.589  13.996  53.147  1.00  0.00           N  
ATOM   3644  CA  ALA A 223      49.510  13.075  52.811  1.00  0.00           C  
ATOM   3645  C   ALA A 223      48.912  13.400  51.449  1.00  0.00           C  
ATOM   3646  O   ALA A 223      48.739  12.517  50.609  1.00  0.00           O  
ATOM   3647  CB  ALA A 223      48.432  13.111  53.884  1.00  0.00           C  
ATOM   3648  H   ALA A 223      50.478  14.617  53.936  1.00  0.00           H  
ATOM   3649  HA  ALA A 223      49.926  12.069  52.761  1.00  0.00           H  
ATOM   3650 1HB  ALA A 223      47.633  12.418  53.620  1.00  0.00           H  
ATOM   3651 2HB  ALA A 223      48.862  12.819  54.842  1.00  0.00           H  
ATOM   3652 3HB  ALA A 223      48.027  14.118  53.961  1.00  0.00           H  
ATOM   3653  N   GLU A 224      48.615  14.700  51.288  1.00  0.00           N  
ATOM   3654  CA  GLU A 224      48.115  15.353  50.071  1.00  0.00           C  
ATOM   3655  C   GLU A 224      49.101  15.297  48.908  1.00  0.00           C  
ATOM   3656  O   GLU A 224      48.701  15.171  47.749  1.00  0.00           O  
ATOM   3657  CB  GLU A 224      47.768  16.813  50.365  1.00  0.00           C  
ATOM   3658  CG  GLU A 224      46.538  17.002  51.240  1.00  0.00           C  
ATOM   3659  CD  GLU A 224      46.254  18.447  51.546  1.00  0.00           C  
ATOM   3660  OE1 GLU A 224      47.038  19.281  51.162  1.00  0.00           O  
ATOM   3661  OE2 GLU A 224      45.252  18.716  52.166  1.00  0.00           O1-
ATOM   3662  H   GLU A 224      48.765  15.257  52.117  1.00  0.00           H  
ATOM   3663  HA  GLU A 224      47.210  14.835  49.749  1.00  0.00           H  
ATOM   3664 1HB  GLU A 224      48.610  17.294  50.863  1.00  0.00           H  
ATOM   3665 2HB  GLU A 224      47.596  17.343  49.428  1.00  0.00           H  
ATOM   3666 1HG  GLU A 224      45.674  16.575  50.734  1.00  0.00           H  
ATOM   3667 2HG  GLU A 224      46.682  16.460  52.174  1.00  0.00           H  
ATOM   3668  N   GLY A 225      50.384  15.390  49.236  1.00  0.00           N  
ATOM   3669  CA  GLY A 225      51.451  15.378  48.237  1.00  0.00           C  
ATOM   3670  C   GLY A 225      51.970  13.970  48.027  1.00  0.00           C  
ATOM   3671  O   GLY A 225      53.142  13.771  47.709  1.00  0.00           O  
ATOM   3672  H   GLY A 225      50.638  15.472  50.211  1.00  0.00           H  
ATOM   3673 1HA  GLY A 225      51.073  15.780  47.298  1.00  0.00           H  
ATOM   3674 2HA  GLY A 225      52.261  16.031  48.564  1.00  0.00           H  
ATOM   3675  N   GLY A 226      51.089  13.006  48.208  1.00  0.00           N  
ATOM   3676  CA  GLY A 226      51.262  11.709  47.573  1.00  0.00           C  
ATOM   3677  C   GLY A 226      52.290  10.893  48.327  1.00  0.00           C  
ATOM   3678  O   GLY A 226      52.906   9.983  47.769  1.00  0.00           O  
ATOM   3679  H   GLY A 226      50.287  13.174  48.799  1.00  0.00           H  
ATOM   3680 1HA  GLY A 226      50.305  11.184  47.551  1.00  0.00           H  
ATOM   3681 2HA  GLY A 226      51.574  11.848  46.539  1.00  0.00           H  
ATOM   3682  N   ALA A 227      52.467  11.226  49.601  1.00  0.00           N  
ATOM   3683  CA  ALA A 227      53.349  10.463  50.472  1.00  0.00           C  
ATOM   3684  C   ALA A 227      52.801   9.060  50.698  1.00  0.00           C  
ATOM   3685  O   ALA A 227      51.591   8.842  50.655  1.00  0.00           O  
ATOM   3686  CB  ALA A 227      53.540  11.183  51.799  1.00  0.00           C  
ATOM   3687  H   ALA A 227      51.979  12.027  49.975  1.00  0.00           H  
ATOM   3688  HA  ALA A 227      54.317  10.372  49.977  1.00  0.00           H  
ATOM   3689 1HB  ALA A 227      54.199  10.596  52.438  1.00  0.00           H  
ATOM   3690 2HB  ALA A 227      53.982  12.163  51.622  1.00  0.00           H  
ATOM   3691 3HB  ALA A 227      52.575  11.304  52.288  1.00  0.00           H  
ATOM   3692  N   THR A 228      53.707   8.114  50.941  1.00  0.00           N  
ATOM   3693  CA  THR A 228      53.335   6.713  51.124  1.00  0.00           C  
ATOM   3694  C   THR A 228      52.837   6.380  52.530  1.00  0.00           C  
ATOM   3695  O   THR A 228      52.876   7.221  53.428  1.00  0.00           O  
ATOM   3696  CB  THR A 228      54.526   5.798  50.783  1.00  0.00           C  
ATOM   3697  CG2 THR A 228      55.110   6.162  49.427  1.00  0.00           C  
ATOM   3698  OG1 THR A 228      55.539   5.934  51.789  1.00  0.00           O  
ATOM   3699  H   THR A 228      54.681   8.377  51.001  1.00  0.00           H  
ATOM   3700  HA  THR A 228      52.519   6.481  50.440  1.00  0.00           H  
ATOM   3701  HB  THR A 228      54.192   4.760  50.763  1.00  0.00           H  
ATOM   3702  HG1 THR A 228      56.130   5.178  51.752  1.00  0.00           H  
ATOM   3703 1HG2 THR A 228      55.949   5.504  49.203  1.00  0.00           H  
ATOM   3704 2HG2 THR A 228      54.345   6.048  48.659  1.00  0.00           H  
ATOM   3705 3HG2 THR A 228      55.453   7.195  49.445  1.00  0.00           H  
ATOM   3706  N   PRO A 229      52.314   5.053  52.800  1.00  0.00           N  
ATOM   3707  CA  PRO A 229      51.973   4.807  54.196  1.00  0.00           C  
ATOM   3708  C   PRO A 229      53.209   4.912  55.068  1.00  0.00           C  
ATOM   3709  O   PRO A 229      53.183   5.547  56.122  1.00  0.00           O  
ATOM   3710  CB  PRO A 229      51.414   3.381  54.176  1.00  0.00           C  
ATOM   3711  CG  PRO A 229      50.926   3.200  52.779  1.00  0.00           C  
ATOM   3712  CD  PRO A 229      51.961   3.884  51.928  1.00  0.00           C  
ATOM   3713  NV  PRO A 229      52.340   5.048  52.752  1.00  0.00           N  
ATOM   3714  HA  PRO A 229      51.204   5.527  54.513  1.00  0.00           H  
ATOM   3715 1HB  PRO A 229      52.202   2.663  54.448  1.00  0.00           H  
ATOM   3716 2HB  PRO A 229      50.614   3.280  54.925  1.00  0.00           H  
ATOM   3717 1HG  PRO A 229      50.827   2.129  52.547  1.00  0.00           H  
ATOM   3718 2HG  PRO A 229      49.925   3.643  52.666  1.00  0.00           H  
ATOM   3719 1HD  PRO A 229      52.812   3.205  51.767  1.00  0.00           H  
ATOM   3720 2HD  PRO A 229      51.513   4.179  50.969  1.00  0.00           H  
ATOM   3721  N   GLU A 230      54.301   4.286  54.630  1.00  0.00           N  
ATOM   3722  CA  GLU A 230      55.500   4.225  55.455  1.00  0.00           C  
ATOM   3723  C   GLU A 230      56.034   5.620  55.753  1.00  0.00           C  
ATOM   3724  O   GLU A 230      56.357   5.941  56.896  1.00  0.00           O  
ATOM   3725  CB  GLU A 230      56.581   3.391  54.764  1.00  0.00           C  
ATOM   3726  CG  GLU A 230      56.236   1.915  54.614  1.00  0.00           C  
ATOM   3727  CD  GLU A 230      55.337   1.643  53.442  1.00  0.00           C  
ATOM   3728  OE1 GLU A 230      55.010   2.568  52.738  1.00  0.00           O  
ATOM   3729  OE2 GLU A 230      54.977   0.505  53.247  1.00  0.00           O1-
ATOM   3730  H   GLU A 230      54.306   3.845  53.722  1.00  0.00           H  
ATOM   3731  HA  GLU A 230      55.245   3.750  56.403  1.00  0.00           H  
ATOM   3732 1HB  GLU A 230      56.771   3.793  53.769  1.00  0.00           H  
ATOM   3733 2HB  GLU A 230      57.511   3.461  55.329  1.00  0.00           H  
ATOM   3734 1HG  GLU A 230      57.159   1.349  54.490  1.00  0.00           H  
ATOM   3735 2HG  GLU A 230      55.752   1.572  55.526  1.00  0.00           H  
ATOM   3736  N   GLN A 231      56.126   6.448  54.715  1.00  0.00           N  
ATOM   3737  CA  GLN A 231      56.620   7.810  54.865  1.00  0.00           C  
ATOM   3738  C   GLN A 231      55.688   8.644  55.736  1.00  0.00           C  
ATOM   3739  O   GLN A 231      56.140   9.431  56.567  1.00  0.00           O  
ATOM   3740  CB  GLN A 231      56.786   8.472  53.494  1.00  0.00           C  
ATOM   3741  CG  GLN A 231      57.884   7.865  52.638  1.00  0.00           C  
ATOM   3742  CD  GLN A 231      59.264   8.081  53.230  1.00  0.00           C  
ATOM   3743  NE2 GLN A 231      60.022   6.999  53.371  1.00  0.00           N  
ATOM   3744  OE1 GLN A 231      59.646   9.208  53.558  1.00  0.00           O  
ATOM   3745  H   GLN A 231      55.845   6.124  53.800  1.00  0.00           H  
ATOM   3746  HA  GLN A 231      57.593   7.774  55.353  1.00  0.00           H  
ATOM   3747 1HB  GLN A 231      55.850   8.402  52.940  1.00  0.00           H  
ATOM   3748 2HB  GLN A 231      57.008   9.531  53.626  1.00  0.00           H  
ATOM   3749 1HG  GLN A 231      57.712   6.792  52.552  1.00  0.00           H  
ATOM   3750 2HG  GLN A 231      57.859   8.328  51.652  1.00  0.00           H  
ATOM   3751 1HE2 GLN A 231      60.942   7.078  53.756  1.00  0.00           H  
ATOM   3752 2HE2 GLN A 231      59.674   6.103  53.092  1.00  0.00           H  
ATOM   3753  N   LEU A 232      54.386   8.468  55.539  1.00  0.00           N  
ATOM   3754  CA  LEU A 232      53.388   9.203  56.306  1.00  0.00           C  
ATOM   3755  C   LEU A 232      53.444   8.829  57.782  1.00  0.00           C  
ATOM   3756  O   LEU A 232      53.330   9.689  58.655  1.00  0.00           O  
ATOM   3757  CB  LEU A 232      51.984   8.924  55.754  1.00  0.00           C  
ATOM   3758  CG  LEU A 232      51.565   9.771  54.546  1.00  0.00           C  
ATOM   3759  CD1 LEU A 232      50.265   9.226  53.970  1.00  0.00           C  
ATOM   3760  CD2 LEU A 232      51.407  11.223  54.973  1.00  0.00           C  
ATOM   3761  H   LEU A 232      54.080   7.808  54.838  1.00  0.00           H  
ATOM   3762  HA  LEU A 232      53.596  10.269  56.213  1.00  0.00           H  
ATOM   3763 1HB  LEU A 232      51.927   7.877  55.461  1.00  0.00           H  
ATOM   3764 2HB  LEU A 232      51.258   9.097  56.549  1.00  0.00           H  
ATOM   3765  HG  LEU A 232      52.328   9.702  53.771  1.00  0.00           H  
ATOM   3766 1HD1 LEU A 232      49.967   9.828  53.111  1.00  0.00           H  
ATOM   3767 2HD1 LEU A 232      50.411   8.192  53.655  1.00  0.00           H  
ATOM   3768 3HD1 LEU A 232      49.486   9.267  54.729  1.00  0.00           H  
ATOM   3769 1HD2 LEU A 232      51.109  11.824  54.114  1.00  0.00           H  
ATOM   3770 2HD2 LEU A 232      50.643  11.293  55.747  1.00  0.00           H  
ATOM   3771 3HD2 LEU A 232      52.355  11.592  55.364  1.00  0.00           H  
ATOM   3772  N   GLU A 233      53.621   7.542  58.053  1.00  0.00           N  
ATOM   3773  CA  GLU A 233      53.692   7.051  59.426  1.00  0.00           C  
ATOM   3774  C   GLU A 233      54.916   7.602  60.145  1.00  0.00           C  
ATOM   3775  O   GLU A 233      54.845   7.975  61.314  1.00  0.00           O  
ATOM   3776  CB  GLU A 233      53.724   5.520  59.447  1.00  0.00           C  
ATOM   3777  CG  GLU A 233      54.011   4.916  60.813  1.00  0.00           C  
ATOM   3778  CD  GLU A 233      55.481   4.770  61.092  1.00  0.00           C  
ATOM   3779  OE1 GLU A 233      56.232   4.633  60.157  1.00  0.00           O  
ATOM   3780  OE2 GLU A 233      55.851   4.795  62.242  1.00  0.00           O1-
ATOM   3781  H   GLU A 233      53.709   6.886  57.291  1.00  0.00           H  
ATOM   3782  HA  GLU A 233      52.804   7.389  59.962  1.00  0.00           H  
ATOM   3783 1HB  GLU A 233      52.765   5.133  59.102  1.00  0.00           H  
ATOM   3784 2HB  GLU A 233      54.488   5.163  58.755  1.00  0.00           H  
ATOM   3785 1HG  GLU A 233      53.568   5.551  61.579  1.00  0.00           H  
ATOM   3786 2HG  GLU A 233      53.535   3.938  60.872  1.00  0.00           H  
ATOM   3787  N   ARG A 234      56.040   7.651  59.438  1.00  0.00           N  
ATOM   3788  CA  ARG A 234      57.281   8.159  60.008  1.00  0.00           C  
ATOM   3789  C   ARG A 234      57.168   9.638  60.349  1.00  0.00           C  
ATOM   3790  O   ARG A 234      57.651  10.083  61.391  1.00  0.00           O  
ATOM   3791  CB  ARG A 234      58.438   7.953  59.041  1.00  0.00           C  
ATOM   3792  CG  ARG A 234      58.883   6.508  58.874  1.00  0.00           C  
ATOM   3793  CD  ARG A 234      59.741   6.065  60.003  1.00  0.00           C  
ATOM   3794  NE  ARG A 234      58.955   5.538  61.109  1.00  0.00           N  
ATOM   3795  CZ  ARG A 234      59.412   5.384  62.366  1.00  0.00           C  
ATOM   3796  NH1 ARG A 234      60.650   5.717  62.662  1.00  0.00           N1+
ATOM   3797  NH2 ARG A 234      58.618   4.896  63.303  1.00  0.00           N  
ATOM   3798  H   ARG A 234      56.033   7.328  58.480  1.00  0.00           H  
ATOM   3799  HA  ARG A 234      57.492   7.608  60.925  1.00  0.00           H  
ATOM   3800 1HB  ARG A 234      58.160   8.327  58.056  1.00  0.00           H  
ATOM   3801 2HB  ARG A 234      59.302   8.526  59.378  1.00  0.00           H  
ATOM   3802 1HG  ARG A 234      58.006   5.860  58.835  1.00  0.00           H  
ATOM   3803 2HG  ARG A 234      59.452   6.407  57.951  1.00  0.00           H  
ATOM   3804 1HD  ARG A 234      60.415   5.279  59.661  1.00  0.00           H  
ATOM   3805 2HD  ARG A 234      60.324   6.909  60.370  1.00  0.00           H  
ATOM   3806  HE  ARG A 234      57.998   5.271  60.919  1.00  0.00           H  
ATOM   3807 1HH1 ARG A 234      61.257   6.091  61.946  1.00  0.00           H  
ATOM   3808 2HH1 ARG A 234      60.992   5.602  63.604  1.00  0.00           H  
ATOM   3809 1HH2 ARG A 234      57.668   4.640  63.075  1.00  0.00           H  
ATOM   3810 2HH2 ARG A 234      58.961   4.781  64.244  1.00  0.00           H  
ATOM   3811  N   VAL A 235      56.530  10.398  59.469  1.00  0.00           N  
ATOM   3812  CA  VAL A 235      56.350  11.828  59.675  1.00  0.00           C  
ATOM   3813  C   VAL A 235      55.469  12.103  60.888  1.00  0.00           C  
ATOM   3814  O   VAL A 235      55.741  13.014  61.670  1.00  0.00           O  
ATOM   3815  CB  VAL A 235      55.718  12.474  58.428  1.00  0.00           C  
ATOM   3816  CG1 VAL A 235      54.798  13.618  58.828  1.00  0.00           C  
ATOM   3817  CG2 VAL A 235      56.810  12.964  57.489  1.00  0.00           C  
ATOM   3818  H   VAL A 235      56.157   9.971  58.633  1.00  0.00           H  
ATOM   3819  HA  VAL A 235      57.328  12.279  59.845  1.00  0.00           H  
ATOM   3820  HB  VAL A 235      55.105  11.732  57.918  1.00  0.00           H  
ATOM   3821 1HG1 VAL A 235      54.361  14.063  57.934  1.00  0.00           H  
ATOM   3822 2HG1 VAL A 235      54.004  13.239  59.470  1.00  0.00           H  
ATOM   3823 3HG1 VAL A 235      55.371  14.375  59.365  1.00  0.00           H  
ATOM   3824 1HG2 VAL A 235      56.356  13.418  56.609  1.00  0.00           H  
ATOM   3825 2HG2 VAL A 235      57.428  13.701  58.001  1.00  0.00           H  
ATOM   3826 3HG2 VAL A 235      57.431  12.121  57.182  1.00  0.00           H  
ATOM   3827  N   THR A 236      54.414  11.314  61.037  1.00  0.00           N  
ATOM   3828  CA  THR A 236      53.490  11.469  62.156  1.00  0.00           C  
ATOM   3829  C   THR A 236      54.181  11.179  63.481  1.00  0.00           C  
ATOM   3830  O   THR A 236      53.967  11.879  64.471  1.00  0.00           O  
ATOM   3831  CB  THR A 236      52.265  10.551  61.999  1.00  0.00           C  
ATOM   3832  CG2 THR A 236      51.250  10.823  63.098  1.00  0.00           C  
ATOM   3833  OG1 THR A 236      51.655  10.777  60.721  1.00  0.00           O  
ATOM   3834  H   THR A 236      54.247  10.584  60.359  1.00  0.00           H  
ATOM   3835  HA  THR A 236      53.143  12.503  62.176  1.00  0.00           H  
ATOM   3836  HB  THR A 236      52.581   9.509  62.056  1.00  0.00           H  
ATOM   3837  HG1 THR A 236      52.151  10.314  60.044  1.00  0.00           H  
ATOM   3838 1HG2 THR A 236      50.391  10.164  62.971  1.00  0.00           H  
ATOM   3839 2HG2 THR A 236      51.707  10.640  64.069  1.00  0.00           H  
ATOM   3840 3HG2 THR A 236      50.921  11.860  63.041  1.00  0.00           H  
ATOM   3841  N   GLU A 237      55.012  10.143  63.499  1.00  0.00           N  
ATOM   3842  CA  GLU A 237      55.736   9.759  64.705  1.00  0.00           C  
ATOM   3843  C   GLU A 237      56.718  10.843  65.128  1.00  0.00           C  
ATOM   3844  O   GLU A 237      56.855  11.140  66.314  1.00  0.00           O  
ATOM   3845  CB  GLU A 237      56.482   8.441  64.483  1.00  0.00           C  
ATOM   3846  CG  GLU A 237      57.077   7.834  65.745  1.00  0.00           C  
ATOM   3847  CD  GLU A 237      58.448   8.368  66.060  1.00  0.00           C  
ATOM   3848  OE1 GLU A 237      59.144   8.739  65.147  1.00  0.00           O  
ATOM   3849  OE2 GLU A 237      58.797   8.401  67.217  1.00  0.00           O1-
ATOM   3850  H   GLU A 237      55.146   9.607  62.652  1.00  0.00           H  
ATOM   3851  HA  GLU A 237      55.017   9.621  65.512  1.00  0.00           H  
ATOM   3852 1HB  GLU A 237      55.802   7.707  64.046  1.00  0.00           H  
ATOM   3853 2HB  GLU A 237      57.294   8.598  63.771  1.00  0.00           H  
ATOM   3854 1HG  GLU A 237      56.416   8.047  66.584  1.00  0.00           H  
ATOM   3855 2HG  GLU A 237      57.131   6.753  65.625  1.00  0.00           H  
ATOM   3856  N   HIS A 238      57.399  11.431  64.151  1.00  0.00           N  
ATOM   3857  CA  HIS A 238      58.370  12.485  64.419  1.00  0.00           C  
ATOM   3858  C   HIS A 238      57.695  13.721  65.001  1.00  0.00           C  
ATOM   3859  O   HIS A 238      58.216  14.348  65.923  1.00  0.00           O  
ATOM   3860  CB  HIS A 238      59.125  12.863  63.140  1.00  0.00           C  
ATOM   3861  CG  HIS A 238      60.325  13.725  63.383  1.00  0.00           C  
ATOM   3862  CD2 HIS A 238      60.455  15.070  63.457  1.00  0.00           C  
ATOM   3863  ND1 HIS A 238      61.586  13.206  63.583  1.00  0.00           N  
ATOM   3864  CE1 HIS A 238      62.442  14.197  63.771  1.00  0.00           C  
ATOM   3865  NE2 HIS A 238      61.781  15.337  63.699  1.00  0.00           N  
ATOM   3866  H   HIS A 238      57.240  11.140  63.196  1.00  0.00           H  
ATOM   3867  HA  HIS A 238      59.098  12.132  65.148  1.00  0.00           H  
ATOM   3868 1HB  HIS A 238      59.454  11.956  62.630  1.00  0.00           H  
ATOM   3869 2HB  HIS A 238      58.455  13.393  62.464  1.00  0.00           H  
ATOM   3870  HD2 HIS A 238      59.656  15.805  63.347  1.00  0.00           H  
ATOM   3871  HE1 HIS A 238      63.511  14.090  63.952  1.00  0.00           H  
ATOM   3872  HE2 HIS A 238      62.178  16.259  63.804  1.00  0.00           H  
ATOM   3873  N   ALA A 239      56.533  14.065  64.455  1.00  0.00           N  
ATOM   3874  CA  ALA A 239      55.783  15.228  64.919  1.00  0.00           C  
ATOM   3875  C   ALA A 239      55.315  15.045  66.355  1.00  0.00           C  
ATOM   3876  O   ALA A 239      55.365  15.977  67.158  1.00  0.00           O  
ATOM   3877  CB  ALA A 239      54.597  15.492  64.005  1.00  0.00           C  
ATOM   3878  H   ALA A 239      56.158  13.507  63.702  1.00  0.00           H  
ATOM   3879  HA  ALA A 239      56.449  16.092  64.892  1.00  0.00           H  
ATOM   3880 1HB  ALA A 239      54.046  16.361  64.364  1.00  0.00           H  
ATOM   3881 2HB  ALA A 239      54.951  15.679  62.992  1.00  0.00           H  
ATOM   3882 3HB  ALA A 239      53.938  14.623  64.004  1.00  0.00           H  
ATOM   3883  N   LEU A 240      54.860  13.837  66.674  1.00  0.00           N  
ATOM   3884  CA  LEU A 240      54.380  13.530  68.016  1.00  0.00           C  
ATOM   3885  C   LEU A 240      55.504  13.621  69.038  1.00  0.00           C  
ATOM   3886  O   LEU A 240      55.312  14.130  70.143  1.00  0.00           O  
ATOM   3887  CB  LEU A 240      53.763  12.124  68.048  1.00  0.00           C  
ATOM   3888  CG  LEU A 240      52.459  11.952  67.259  1.00  0.00           C  
ATOM   3889  CD1 LEU A 240      52.130  10.469  67.140  1.00  0.00           C  
ATOM   3890  CD2 LEU A 240      51.338  12.705  67.961  1.00  0.00           C  
ATOM   3891  H   LEU A 240      54.845  13.114  65.968  1.00  0.00           H  
ATOM   3892  HA  LEU A 240      53.611  14.255  68.283  1.00  0.00           H  
ATOM   3893 1HB  LEU A 240      54.489  11.418  67.647  1.00  0.00           H  
ATOM   3894 2HB  LEU A 240      53.563  11.857  69.085  1.00  0.00           H  
ATOM   3895  HG  LEU A 240      52.586  12.346  66.252  1.00  0.00           H  
ATOM   3896 1HD1 LEU A 240      51.203  10.347  66.580  1.00  0.00           H  
ATOM   3897 2HD1 LEU A 240      52.939   9.959  66.618  1.00  0.00           H  
ATOM   3898 3HD1 LEU A 240      52.011  10.042  68.135  1.00  0.00           H  
ATOM   3899 1HD2 LEU A 240      50.411  12.583  67.401  1.00  0.00           H  
ATOM   3900 2HD2 LEU A 240      51.209  12.310  68.968  1.00  0.00           H  
ATOM   3901 3HD2 LEU A 240      51.592  13.765  68.017  1.00  0.00           H  
ATOM   3902  N   GLU A 241      56.679  13.125  68.662  1.00  0.00           N  
ATOM   3903  CA  GLU A 241      57.838  13.150  69.546  1.00  0.00           C  
ATOM   3904  C   GLU A 241      58.281  14.578  69.837  1.00  0.00           C  
ATOM   3905  O   GLU A 241      58.638  14.912  70.967  1.00  0.00           O  
ATOM   3906  CB  GLU A 241      58.996  12.362  68.929  1.00  0.00           C  
ATOM   3907  CG  GLU A 241      60.229  12.258  69.815  1.00  0.00           C  
ATOM   3908  CD  GLU A 241      59.979  11.482  71.077  1.00  0.00           C  
ATOM   3909  OE1 GLU A 241      59.040  10.723  71.110  1.00  0.00           O  
ATOM   3910  OE2 GLU A 241      60.728  11.648  72.012  1.00  0.00           O1-
ATOM   3911  H   GLU A 241      56.772  12.720  67.741  1.00  0.00           H  
ATOM   3912  HA  GLU A 241      57.562  12.682  70.492  1.00  0.00           H  
ATOM   3913 1HB  GLU A 241      58.665  11.350  68.698  1.00  0.00           H  
ATOM   3914 2HB  GLU A 241      59.296  12.831  67.993  1.00  0.00           H  
ATOM   3915 1HG  GLU A 241      61.027  11.772  69.256  1.00  0.00           H  
ATOM   3916 2HG  GLU A 241      60.564  13.263  70.073  1.00  0.00           H  
ATOM   3917  N   VAL A 242      58.257  15.419  68.808  1.00  0.00           N  
ATOM   3918  CA  VAL A 242      58.654  16.816  68.952  1.00  0.00           C  
ATOM   3919  C   VAL A 242      57.707  17.567  69.877  1.00  0.00           C  
ATOM   3920  O   VAL A 242      58.137  18.374  70.700  1.00  0.00           O  
ATOM   3921  CB  VAL A 242      58.678  17.508  67.576  1.00  0.00           C  
ATOM   3922  CG1 VAL A 242      58.531  19.015  67.736  1.00  0.00           C  
ATOM   3923  CG2 VAL A 242      59.968  17.168  66.847  1.00  0.00           C  
ATOM   3924  H   VAL A 242      57.955  15.084  67.905  1.00  0.00           H  
ATOM   3925  HA  VAL A 242      59.657  16.848  69.377  1.00  0.00           H  
ATOM   3926  HB  VAL A 242      57.825  17.164  66.991  1.00  0.00           H  
ATOM   3927 1HG1 VAL A 242      58.550  19.489  66.754  1.00  0.00           H  
ATOM   3928 2HG1 VAL A 242      57.585  19.238  68.228  1.00  0.00           H  
ATOM   3929 3HG1 VAL A 242      59.354  19.398  68.340  1.00  0.00           H  
ATOM   3930 1HG2 VAL A 242      59.979  17.660  65.875  1.00  0.00           H  
ATOM   3931 2HG2 VAL A 242      60.820  17.507  67.435  1.00  0.00           H  
ATOM   3932 3HG2 VAL A 242      60.032  16.088  66.706  1.00  0.00           H  
ATOM   3933  N   LEU A 243      56.413  17.293  69.738  1.00  0.00           N  
ATOM   3934  CA  LEU A 243      55.398  17.943  70.561  1.00  0.00           C  
ATOM   3935  C   LEU A 243      55.554  17.560  72.029  1.00  0.00           C  
ATOM   3936  O   LEU A 243      55.416  18.401  72.918  1.00  0.00           O  
ATOM   3937  CB  LEU A 243      53.996  17.563  70.072  1.00  0.00           C  
ATOM   3938  CG  LEU A 243      53.327  18.566  69.124  1.00  0.00           C  
ATOM   3939  CD1 LEU A 243      54.204  18.764  67.893  1.00  0.00           C  
ATOM   3940  CD2 LEU A 243      51.947  18.058  68.737  1.00  0.00           C  
ATOM   3941  H   LEU A 243      56.125  16.618  69.044  1.00  0.00           H  
ATOM   3942  HA  LEU A 243      55.521  19.021  70.473  1.00  0.00           H  
ATOM   3943 1HB  LEU A 243      54.055  16.607  69.555  1.00  0.00           H  
ATOM   3944 2HB  LEU A 243      53.346  17.443  70.939  1.00  0.00           H  
ATOM   3945  HG  LEU A 243      53.232  19.531  69.622  1.00  0.00           H  
ATOM   3946 1HD1 LEU A 243      53.729  19.476  67.219  1.00  0.00           H  
ATOM   3947 2HD1 LEU A 243      55.177  19.145  68.197  1.00  0.00           H  
ATOM   3948 3HD1 LEU A 243      54.330  17.809  67.381  1.00  0.00           H  
ATOM   3949 1HD2 LEU A 243      51.471  18.772  68.063  1.00  0.00           H  
ATOM   3950 2HD2 LEU A 243      52.042  17.095  68.237  1.00  0.00           H  
ATOM   3951 3HD2 LEU A 243      51.337  17.943  69.633  1.00  0.00           H  
ATOM   3952  N   LYS A 244      55.841  16.285  72.275  1.00  0.00           N  
ATOM   3953  CA  LYS A 244      56.015  15.791  73.636  1.00  0.00           C  
ATOM   3954  C   LYS A 244      57.226  16.427  74.302  1.00  0.00           C  
ATOM   3955  O   LYS A 244      57.184  16.782  75.480  1.00  0.00           O  
ATOM   3956  CB  LYS A 244      56.152  14.268  73.637  1.00  0.00           C  
ATOM   3957  CG  LYS A 244      56.608  13.680  74.967  1.00  0.00           C  
ATOM   3958  CD  LYS A 244      56.559  12.158  74.943  1.00  0.00           C  
ATOM   3959  CE  LYS A 244      57.664  11.583  74.070  1.00  0.00           C  
ATOM   3960  NZ  LYS A 244      59.010  11.774  74.675  1.00  0.00           N1+
ATOM   3961  H   LYS A 244      55.944  15.644  71.502  1.00  0.00           H  
ATOM   3962  HA  LYS A 244      55.132  16.062  74.217  1.00  0.00           H  
ATOM   3963 1HB  LYS A 244      55.194  13.815  73.383  1.00  0.00           H  
ATOM   3964 2HB  LYS A 244      56.871  13.966  72.875  1.00  0.00           H  
ATOM   3965 1HG  LYS A 244      57.629  13.999  75.175  1.00  0.00           H  
ATOM   3966 2HG  LYS A 244      55.962  14.042  75.766  1.00  0.00           H  
ATOM   3967 1HD  LYS A 244      56.673  11.775  75.958  1.00  0.00           H  
ATOM   3968 2HD  LYS A 244      55.595  11.830  74.555  1.00  0.00           H  
ATOM   3969 1HE  LYS A 244      57.493  10.516  73.922  1.00  0.00           H  
ATOM   3970 2HE  LYS A 244      57.647  12.068  73.093  1.00  0.00           H  
ATOM   3971 1HZ  LYS A 244      59.713  11.379  74.065  1.00  0.00           H  
ATOM   3972 2HZ  LYS A 244      59.188  12.761  74.797  1.00  0.00           H  
ATOM   3973 3HZ  LYS A 244      59.045  11.311  75.571  1.00  0.00           H  
ATOM   3974  N   GLU A 245      58.308  16.567  73.543  1.00  0.00           N  
ATOM   3975  CA  GLU A 245      59.534  17.162  74.063  1.00  0.00           C  
ATOM   3976  C   GLU A 245      59.327  18.626  74.431  1.00  0.00           C  
ATOM   3977  O   GLU A 245      59.824  19.095  75.454  1.00  0.00           O  
ATOM   3978  CB  GLU A 245      60.662  17.040  73.035  1.00  0.00           C  
ATOM   3979  CG  GLU A 245      62.015  17.535  73.526  1.00  0.00           C  
ATOM   3980  CD  GLU A 245      63.142  17.164  72.602  1.00  0.00           C  
ATOM   3981  OE1 GLU A 245      62.901  16.456  71.655  1.00  0.00           O  
ATOM   3982  OE2 GLU A 245      64.248  17.591  72.845  1.00  0.00           O1-
ATOM   3983  H   GLU A 245      58.281  16.257  72.584  1.00  0.00           H  
ATOM   3984  HA  GLU A 245      59.824  16.624  74.966  1.00  0.00           H  
ATOM   3985 1HB  GLU A 245      60.774  15.996  72.740  1.00  0.00           H  
ATOM   3986 2HB  GLU A 245      60.402  17.606  72.140  1.00  0.00           H  
ATOM   3987 1HG  GLU A 245      61.981  18.620  73.621  1.00  0.00           H  
ATOM   3988 2HG  GLU A 245      62.208  17.117  74.512  1.00  0.00           H  
ATOM   3989  N   VAL A 246      58.589  19.342  73.588  1.00  0.00           N  
ATOM   3990  CA  VAL A 246      58.312  20.754  73.823  1.00  0.00           C  
ATOM   3991  C   VAL A 246      57.474  20.950  75.079  1.00  0.00           C  
ATOM   3992  O   VAL A 246      57.713  21.868  75.862  1.00  0.00           O  
ATOM   3993  CB  VAL A 246      57.572  21.362  72.615  1.00  0.00           C  
ATOM   3994  CG1 VAL A 246      57.264  22.832  72.865  1.00  0.00           C  
ATOM   3995  CG2 VAL A 246      58.409  21.193  71.357  1.00  0.00           C  
ATOM   3996  H   VAL A 246      58.209  18.896  72.765  1.00  0.00           H  
ATOM   3997  HA  VAL A 246      59.261  21.276  73.951  1.00  0.00           H  
ATOM   3998  HB  VAL A 246      56.619  20.851  72.491  1.00  0.00           H  
ATOM   3999 1HG1 VAL A 246      56.742  23.246  72.002  1.00  0.00           H  
ATOM   4000 2HG1 VAL A 246      56.634  22.926  73.749  1.00  0.00           H  
ATOM   4001 3HG1 VAL A 246      58.195  23.378  73.021  1.00  0.00           H  
ATOM   4002 1HG2 VAL A 246      57.881  21.625  70.507  1.00  0.00           H  
ATOM   4003 2HG2 VAL A 246      59.366  21.700  71.485  1.00  0.00           H  
ATOM   4004 3HG2 VAL A 246      58.582  20.132  71.175  1.00  0.00           H  
ATOM   4005  N   ALA A 247      56.487  20.078  75.268  1.00  0.00           N  
ATOM   4006  CA  ALA A 247      55.610  20.155  76.432  1.00  0.00           C  
ATOM   4007  C   ALA A 247      56.383  19.903  77.720  1.00  0.00           C  
ATOM   4008  O   ALA A 247      56.163  20.574  78.728  1.00  0.00           O  
ATOM   4009  CB  ALA A 247      54.467  19.159  76.298  1.00  0.00           C  
ATOM   4010  H   ALA A 247      56.343  19.346  74.589  1.00  0.00           H  
ATOM   4011  HA  ALA A 247      55.197  21.161  76.480  1.00  0.00           H  
ATOM   4012 1HB  ALA A 247      53.821  19.225  77.175  1.00  0.00           H  
ATOM   4013 2HB  ALA A 247      53.888  19.388  75.403  1.00  0.00           H  
ATOM   4014 3HB  ALA A 247      54.870  18.150  76.222  1.00  0.00           H  
ATOM   4015  N   LYS A 248      57.289  18.934  77.683  1.00  0.00           N  
ATOM   4016  CA  LYS A 248      58.098  18.594  78.847  1.00  0.00           C  
ATOM   4017  C   LYS A 248      59.014  19.746  79.238  1.00  0.00           C  
ATOM   4018  O   LYS A 248      59.348  19.917  80.411  1.00  0.00           O  
ATOM   4019  CB  LYS A 248      58.923  17.334  78.578  1.00  0.00           C  
ATOM   4020  CG  LYS A 248      58.113  16.045  78.553  1.00  0.00           C  
ATOM   4021  CD  LYS A 248      58.979  14.857  78.161  1.00  0.00           C  
ATOM   4022  CE  LYS A 248      59.944  14.482  79.276  1.00  0.00           C  
ATOM   4023  NZ  LYS A 248      60.743  13.273  78.936  1.00  0.00           N1+
ATOM   4024  H   LYS A 248      57.423  18.418  76.824  1.00  0.00           H  
ATOM   4025  HA  LYS A 248      57.430  18.400  79.687  1.00  0.00           H  
ATOM   4026 1HB  LYS A 248      59.430  17.430  77.616  1.00  0.00           H  
ATOM   4027 2HB  LYS A 248      59.692  17.232  79.344  1.00  0.00           H  
ATOM   4028 1HG  LYS A 248      57.688  15.864  79.540  1.00  0.00           H  
ATOM   4029 2HG  LYS A 248      57.297  16.140  77.837  1.00  0.00           H  
ATOM   4030 1HD  LYS A 248      58.341  13.999  77.940  1.00  0.00           H  
ATOM   4031 2HD  LYS A 248      59.551  15.103  77.266  1.00  0.00           H  
ATOM   4032 1HE  LYS A 248      60.623  15.313  79.463  1.00  0.00           H  
ATOM   4033 2HE  LYS A 248      59.386  14.286  80.191  1.00  0.00           H  
ATOM   4034 1HZ  LYS A 248      61.371  13.059  79.700  1.00  0.00           H  
ATOM   4035 2HZ  LYS A 248      60.124  12.492  78.780  1.00  0.00           H  
ATOM   4036 3HZ  LYS A 248      61.282  13.450  78.099  1.00  0.00           H  
ATOM   4037  N   GLU A 249      59.421  20.542  78.252  1.00  0.00           N  
ATOM   4038  CA  GLU A 249      60.444  21.570  78.486  1.00  0.00           C  
ATOM   4039  C   GLU A 249      59.871  22.954  78.611  1.00  0.00           C  
ATOM   4040  O   GLU A 249      60.605  23.929  78.765  1.00  0.00           O  
ATOM   4041  CB  GLU A 249      61.476  21.560  77.358  1.00  0.00           C  
ATOM   4042  CG  GLU A 249      62.292  20.279  77.261  1.00  0.00           C  
ATOM   4043  CD  GLU A 249      63.164  20.048  78.463  1.00  0.00           C  
ATOM   4044  OE1 GLU A 249      63.690  21.003  78.984  1.00  0.00           O  
ATOM   4045  OE2 GLU A 249      63.307  18.916  78.861  1.00  0.00           O1-
ATOM   4046  H   GLU A 249      59.026  20.443  77.327  1.00  0.00           H  
ATOM   4047  HA  GLU A 249      60.951  21.345  79.425  1.00  0.00           H  
ATOM   4048 1HB  GLU A 249      60.973  21.709  76.402  1.00  0.00           H  
ATOM   4049 2HB  GLU A 249      62.172  22.390  77.493  1.00  0.00           H  
ATOM   4050 1HG  GLU A 249      61.610  19.435  77.154  1.00  0.00           H  
ATOM   4051 2HG  GLU A 249      62.915  20.323  76.369  1.00  0.00           H  
ATOM   4052  N   LEU A 250      58.562  23.038  78.544  1.00  0.00           N  
ATOM   4053  CA  LEU A 250      57.902  24.315  78.435  1.00  0.00           C  
ATOM   4054  C   LEU A 250      56.826  24.410  79.501  1.00  0.00           C  
ATOM   4055  O   LEU A 250      56.721  25.415  80.203  1.00  0.00           O  
ATOM   4056  CB  LEU A 250      57.288  24.488  77.040  1.00  0.00           C  
ATOM   4057  CG  LEU A 250      58.167  25.214  76.012  1.00  0.00           C  
ATOM   4058  CD1 LEU A 250      59.247  24.267  75.506  1.00  0.00           C  
ATOM   4059  CD2 LEU A 250      57.300  25.716  74.868  1.00  0.00           C  
ATOM   4060  H   LEU A 250      58.006  22.197  78.569  1.00  0.00           H  
ATOM   4061  HA  LEU A 250      58.640  25.101  78.594  1.00  0.00           H  
ATOM   4062 1HB  LEU A 250      57.055  23.503  76.638  1.00  0.00           H  
ATOM   4063 2HB  LEU A 250      56.360  25.049  77.135  1.00  0.00           H  
ATOM   4064  HG  LEU A 250      58.664  26.060  76.490  1.00  0.00           H  
ATOM   4065 1HD1 LEU A 250      59.871  24.782  74.777  1.00  0.00           H  
ATOM   4066 2HD1 LEU A 250      59.862  23.938  76.342  1.00  0.00           H  
ATOM   4067 3HD1 LEU A 250      58.779  23.401  75.037  1.00  0.00           H  
ATOM   4068 1HD2 LEU A 250      57.924  26.233  74.138  1.00  0.00           H  
ATOM   4069 2HD2 LEU A 250      56.804  24.871  74.388  1.00  0.00           H  
ATOM   4070 3HD2 LEU A 250      56.549  26.404  75.254  1.00  0.00           H  
ATOM   4071  N   ALA A 251      56.029  23.354  79.616  1.00  0.00           N  
ATOM   4072  CA  ALA A 251      54.841  23.386  80.448  1.00  0.00           C  
ATOM   4073  C   ALA A 251      55.189  23.669  81.903  1.00  0.00           C  
ATOM   4074  O   ALA A 251      56.070  23.027  82.477  1.00  0.00           O  
ATOM   4075  CB  ALA A 251      54.080  22.073  80.330  1.00  0.00           C  
ATOM   4076  H   ALA A 251      56.255  22.507  79.112  1.00  0.00           H  
ATOM   4077  HA  ALA A 251      54.202  24.196  80.094  1.00  0.00           H  
ATOM   4078 1HB  ALA A 251      53.188  22.112  80.956  1.00  0.00           H  
ATOM   4079 2HB  ALA A 251      53.787  21.912  79.294  1.00  0.00           H  
ATOM   4080 3HB  ALA A 251      54.717  21.253  80.659  1.00  0.00           H  
ATOM   4081  N   ASP A 252      54.494  24.634  82.490  1.00  0.00           N  
ATOM   4082  CA  ASP A 252      54.841  25.146  83.810  1.00  0.00           C  
ATOM   4083  C   ASP A 252      53.595  25.328  84.669  1.00  0.00           C  
ATOM   4084  O   ASP A 252      53.646  25.955  85.728  1.00  0.00           O  
ATOM   4085  CB  ASP A 252      55.588  26.476  83.691  1.00  0.00           C  
ATOM   4086  CG  ASP A 252      54.815  27.522  82.900  1.00  0.00           C  
ATOM   4087  OD1 ASP A 252      53.766  27.201  82.395  1.00  0.00           O  
ATOM   4088  OD2 ASP A 252      55.281  28.631  82.807  1.00  0.00           O1-
ATOM   4089  H   ASP A 252      53.701  25.026  82.004  1.00  0.00           H  
ATOM   4090  HA  ASP A 252      55.493  24.422  84.300  1.00  0.00           H  
ATOM   4091 1HB  ASP A 252      55.789  26.871  84.687  1.00  0.00           H  
ATOM   4092 2HB  ASP A 252      56.551  26.311  83.205  1.00  0.00           H  
ATOM   4093  N   SER A 253      52.473  24.779  84.210  1.00  0.00           N  
ATOM   4094  CA  SER A 253      51.199  24.947  84.904  1.00  0.00           C  
ATOM   4095  C   SER A 253      50.145  23.946  84.437  1.00  0.00           C  
ATOM   4096  O   SER A 253      50.316  23.279  83.415  1.00  0.00           O  
ATOM   4097  CB  SER A 253      50.687  26.359  84.699  1.00  0.00           C  
ATOM   4098  OG  SER A 253      50.272  26.555  83.375  1.00  0.00           O  
ATOM   4099  H   SER A 253      52.501  24.231  83.360  1.00  0.00           H  
ATOM   4100  HA  SER A 253      51.363  24.784  85.971  1.00  0.00           H  
ATOM   4101 1HB  SER A 253      49.854  26.546  85.375  1.00  0.00           H  
ATOM   4102 2HB  SER A 253      51.473  27.071  84.945  1.00  0.00           H  
ATOM   4103  HG  SER A 253      49.973  27.467  83.323  1.00  0.00           H  
ATOM   4104  N   PRO A 254      49.004  23.832  85.215  1.00  0.00           N  
ATOM   4105  CA  PRO A 254      47.926  22.974  84.729  1.00  0.00           C  
ATOM   4106  C   PRO A 254      47.504  23.450  83.358  1.00  0.00           C  
ATOM   4107  O   PRO A 254      47.369  22.656  82.427  1.00  0.00           O  
ATOM   4108  CB  PRO A 254      46.815  23.157  85.766  1.00  0.00           C  
ATOM   4109  CG  PRO A 254      47.537  23.554  87.009  1.00  0.00           C  
ATOM   4110  CD  PRO A 254      48.647  24.449  86.527  1.00  0.00           C  
ATOM   4111  NV  PRO A 254      49.009  23.848  85.229  1.00  0.00           N  
ATOM   4112  HA  PRO A 254      48.276  21.931  84.707  1.00  0.00           H  
ATOM   4113 1HB  PRO A 254      46.103  23.923  85.424  1.00  0.00           H  
ATOM   4114 2HB  PRO A 254      46.250  22.221  85.881  1.00  0.00           H  
ATOM   4115 1HG  PRO A 254      46.850  24.065  87.699  1.00  0.00           H  
ATOM   4116 2HG  PRO A 254      47.909  22.662  87.532  1.00  0.00           H  
ATOM   4117 1HD  PRO A 254      48.268  25.475  86.412  1.00  0.00           H  
ATOM   4118 2HD  PRO A 254      49.479  24.420  87.244  1.00  0.00           H  
ATOM   4119  N   GLU A 255      47.292  24.749  83.232  1.00  0.00           N  
ATOM   4120  CA  GLU A 255      46.770  25.309  81.993  1.00  0.00           C  
ATOM   4121  C   GLU A 255      47.674  24.976  80.811  1.00  0.00           C  
ATOM   4122  O   GLU A 255      47.204  24.546  79.758  1.00  0.00           O  
ATOM   4123  CB  GLU A 255      46.613  26.826  82.117  1.00  0.00           C  
ATOM   4124  CG  GLU A 255      45.592  27.270  83.155  1.00  0.00           C  
ATOM   4125  CD  GLU A 255      46.150  27.303  84.549  1.00  0.00           C  
ATOM   4126  OE1 GLU A 255      47.293  26.956  84.719  1.00  0.00           O  
ATOM   4127  OE2 GLU A 255      45.430  27.674  85.448  1.00  0.00           O1-
ATOM   4128  H   GLU A 255      47.495  25.368  84.005  1.00  0.00           H  
ATOM   4129  HA  GLU A 255      45.788  24.871  81.803  1.00  0.00           H  
ATOM   4130 1HB  GLU A 255      47.573  27.271  82.382  1.00  0.00           H  
ATOM   4131 2HB  GLU A 255      46.316  27.241  81.154  1.00  0.00           H  
ATOM   4132 1HG  GLU A 255      45.235  28.266  82.895  1.00  0.00           H  
ATOM   4133 2HG  GLU A 255      44.741  26.591  83.124  1.00  0.00           H  
ATOM   4134  N   SER A 256      48.974  25.177  80.994  1.00  0.00           N  
ATOM   4135  CA  SER A 256      49.947  24.896  79.944  1.00  0.00           C  
ATOM   4136  C   SER A 256      49.992  23.410  79.617  1.00  0.00           C  
ATOM   4137  O   SER A 256      50.079  23.023  78.453  1.00  0.00           O  
ATOM   4138  CB  SER A 256      51.322  25.370  80.369  1.00  0.00           C  
ATOM   4139  OG  SER A 256      51.715  24.765  81.569  1.00  0.00           O  
ATOM   4140  H   SER A 256      49.297  25.533  81.882  1.00  0.00           H  
ATOM   4141  HA  SER A 256      49.649  25.435  79.044  1.00  0.00           H  
ATOM   4142 1HB  SER A 256      52.044  25.136  79.586  1.00  0.00           H  
ATOM   4143 2HB  SER A 256      51.312  26.452  80.491  1.00  0.00           H  
ATOM   4144  HG  SER A 256      51.280  25.256  82.269  1.00  0.00           H  
ATOM   4145  N   GLY A 257      49.930  22.579  80.652  1.00  0.00           N  
ATOM   4146  CA  GLY A 257      49.963  21.131  80.477  1.00  0.00           C  
ATOM   4147  C   GLY A 257      48.737  20.639  79.721  1.00  0.00           C  
ATOM   4148  O   GLY A 257      48.834  19.766  78.859  1.00  0.00           O  
ATOM   4149  H   GLY A 257      49.859  22.959  81.585  1.00  0.00           H  
ATOM   4150 1HA  GLY A 257      50.866  20.851  79.933  1.00  0.00           H  
ATOM   4151 2HA  GLY A 257      50.013  20.647  81.451  1.00  0.00           H  
ATOM   4152  N   LEU A 258      47.579  21.205  80.048  1.00  0.00           N  
ATOM   4153  CA  LEU A 258      46.330  20.824  79.400  1.00  0.00           C  
ATOM   4154  C   LEU A 258      46.343  21.188  77.922  1.00  0.00           C  
ATOM   4155  O   LEU A 258      45.879  20.419  77.079  1.00  0.00           O  
ATOM   4156  CB  LEU A 258      45.144  21.510  80.089  1.00  0.00           C  
ATOM   4157  CG  LEU A 258      44.777  20.970  81.478  1.00  0.00           C  
ATOM   4158  CD1 LEU A 258      43.800  21.923  82.153  1.00  0.00           C  
ATOM   4159  CD2 LEU A 258      44.178  19.579  81.340  1.00  0.00           C  
ATOM   4160  H   LEU A 258      47.566  21.919  80.764  1.00  0.00           H  
ATOM   4161  HA  LEU A 258      46.209  19.745  79.488  1.00  0.00           H  
ATOM   4162 1HB  LEU A 258      45.369  22.570  80.195  1.00  0.00           H  
ATOM   4163 2HB  LEU A 258      44.264  21.409  79.452  1.00  0.00           H  
ATOM   4164  HG  LEU A 258      45.674  20.919  82.097  1.00  0.00           H  
ATOM   4165 1HD1 LEU A 258      43.540  21.539  83.139  1.00  0.00           H  
ATOM   4166 2HD1 LEU A 258      44.262  22.905  82.257  1.00  0.00           H  
ATOM   4167 3HD1 LEU A 258      42.898  22.007  81.548  1.00  0.00           H  
ATOM   4168 1HD2 LEU A 258      43.919  19.195  82.326  1.00  0.00           H  
ATOM   4169 2HD2 LEU A 258      43.281  19.629  80.721  1.00  0.00           H  
ATOM   4170 3HD2 LEU A 258      44.904  18.914  80.871  1.00  0.00           H  
ATOM   4171  N   ALA A 259      46.878  22.363  77.611  1.00  0.00           N  
ATOM   4172  CA  ALA A 259      46.956  22.830  76.230  1.00  0.00           C  
ATOM   4173  C   ALA A 259      47.869  21.941  75.398  1.00  0.00           C  
ATOM   4174  O   ALA A 259      47.565  21.627  74.248  1.00  0.00           O  
ATOM   4175  CB  ALA A 259      47.438  24.272  76.182  1.00  0.00           C  
ATOM   4176  H   ALA A 259      47.242  22.949  78.349  1.00  0.00           H  
ATOM   4177  HA  ALA A 259      45.955  22.777  75.799  1.00  0.00           H  
ATOM   4178 1HB  ALA A 259      47.491  24.604  75.146  1.00  0.00           H  
ATOM   4179 2HB  ALA A 259      46.743  24.908  76.732  1.00  0.00           H  
ATOM   4180 3HB  ALA A 259      48.426  24.340  76.637  1.00  0.00           H  
ATOM   4181  N   ALA A 260      48.990  21.536  75.987  1.00  0.00           N  
ATOM   4182  CA  ALA A 260      49.949  20.681  75.296  1.00  0.00           C  
ATOM   4183  C   ALA A 260      49.351  19.314  74.993  1.00  0.00           C  
ATOM   4184  O   ALA A 260      49.562  18.760  73.915  1.00  0.00           O  
ATOM   4185  CB  ALA A 260      51.216  20.530  76.126  1.00  0.00           C  
ATOM   4186  H   ALA A 260      49.181  21.827  76.933  1.00  0.00           H  
ATOM   4187  HA  ALA A 260      50.203  21.153  74.347  1.00  0.00           H  
ATOM   4188 1HB  ALA A 260      51.922  19.889  75.598  1.00  0.00           H  
ATOM   4189 2HB  ALA A 260      51.666  21.511  76.284  1.00  0.00           H  
ATOM   4190 3HB  ALA A 260      50.971  20.085  77.088  1.00  0.00           H  
ATOM   4191  N   LEU A 261      48.604  18.774  75.950  1.00  0.00           N  
ATOM   4192  CA  LEU A 261      47.971  17.471  75.785  1.00  0.00           C  
ATOM   4193  C   LEU A 261      46.929  17.500  74.677  1.00  0.00           C  
ATOM   4194  O   LEU A 261      46.824  16.563  73.886  1.00  0.00           O  
ATOM   4195  CB  LEU A 261      47.313  17.029  77.099  1.00  0.00           C  
ATOM   4196  CG  LEU A 261      46.342  15.848  76.993  1.00  0.00           C  
ATOM   4197  CD1 LEU A 261      47.064  14.648  76.396  1.00  0.00           C  
ATOM   4198  CD2 LEU A 261      45.787  15.522  78.372  1.00  0.00           C  
ATOM   4199  H   LEU A 261      48.472  19.281  76.814  1.00  0.00           H  
ATOM   4200  HA  LEU A 261      48.736  16.745  75.515  1.00  0.00           H  
ATOM   4201 1HB  LEU A 261      48.097  16.753  77.803  1.00  0.00           H  
ATOM   4202 2HB  LEU A 261      46.765  17.876  77.514  1.00  0.00           H  
ATOM   4203  HG  LEU A 261      45.522  16.110  76.324  1.00  0.00           H  
ATOM   4204 1HD1 LEU A 261      46.374  13.808  76.321  1.00  0.00           H  
ATOM   4205 2HD1 LEU A 261      47.434  14.902  75.403  1.00  0.00           H  
ATOM   4206 3HD1 LEU A 261      47.902  14.372  77.036  1.00  0.00           H  
ATOM   4207 1HD2 LEU A 261      45.095  14.682  78.296  1.00  0.00           H  
ATOM   4208 2HD2 LEU A 261      46.606  15.259  79.041  1.00  0.00           H  
ATOM   4209 3HD2 LEU A 261      45.260  16.391  78.766  1.00  0.00           H  
ATOM   4210  N   ALA A 262      46.158  18.581  74.623  1.00  0.00           N  
ATOM   4211  CA  ALA A 262      45.122  18.734  73.610  1.00  0.00           C  
ATOM   4212  C   ALA A 262      45.723  18.820  72.214  1.00  0.00           C  
ATOM   4213  O   ALA A 262      45.199  18.239  71.263  1.00  0.00           O  
ATOM   4214  CB  ALA A 262      44.277  19.966  73.898  1.00  0.00           C  
ATOM   4215  H   ALA A 262      46.292  19.315  75.304  1.00  0.00           H  
ATOM   4216  HA  ALA A 262      44.482  17.852  73.644  1.00  0.00           H  
ATOM   4217 1HB  ALA A 262      43.507  20.067  73.133  1.00  0.00           H  
ATOM   4218 2HB  ALA A 262      43.807  19.864  74.876  1.00  0.00           H  
ATOM   4219 3HB  ALA A 262      44.911  20.851  73.892  1.00  0.00           H  
ATOM   4220  N   ALA A 263      46.828  19.549  72.095  1.00  0.00           N  
ATOM   4221  CA  ALA A 263      47.507  19.711  70.815  1.00  0.00           C  
ATOM   4222  C   ALA A 263      48.058  18.386  70.309  1.00  0.00           C  
ATOM   4223  O   ALA A 263      47.974  18.082  69.119  1.00  0.00           O  
ATOM   4224  CB  ALA A 263      48.625  20.736  70.934  1.00  0.00           C  
ATOM   4225  H   ALA A 263      47.209  20.003  72.914  1.00  0.00           H  
ATOM   4226  HA  ALA A 263      46.785  20.080  70.085  1.00  0.00           H  
ATOM   4227 1HB  ALA A 263      49.121  20.847  69.969  1.00  0.00           H  
ATOM   4228 2HB  ALA A 263      48.208  21.696  71.238  1.00  0.00           H  
ATOM   4229 3HB  ALA A 263      49.346  20.402  71.677  1.00  0.00           H  
ATOM   4230  N   ILE A 264      48.621  17.598  71.221  1.00  0.00           N  
ATOM   4231  CA  ILE A 264      49.188  16.303  70.869  1.00  0.00           C  
ATOM   4232  C   ILE A 264      48.110  15.345  70.382  1.00  0.00           C  
ATOM   4233  O   ILE A 264      48.313  14.600  69.423  1.00  0.00           O  
ATOM   4234  CB  ILE A 264      49.925  15.682  72.070  1.00  0.00           C  
ATOM   4235  CG1 ILE A 264      51.296  16.336  72.250  1.00  0.00           C  
ATOM   4236  CG2 ILE A 264      50.068  14.179  71.885  1.00  0.00           C  
ATOM   4237  CD1 ILE A 264      51.924  16.074  73.601  1.00  0.00           C  
ATOM   4238  H   ILE A 264      48.658  17.907  72.182  1.00  0.00           H  
ATOM   4239  HA  ILE A 264      49.905  16.447  70.062  1.00  0.00           H  
ATOM   4240  HB  ILE A 264      49.360  15.874  72.981  1.00  0.00           H  
ATOM   4241 1HG1 ILE A 264      51.977  15.974  71.480  1.00  0.00           H  
ATOM   4242 2HG1 ILE A 264      51.204  17.415  72.123  1.00  0.00           H  
ATOM   4243 1HG2 ILE A 264      50.591  13.756  72.742  1.00  0.00           H  
ATOM   4244 2HG2 ILE A 264      49.082  13.726  71.804  1.00  0.00           H  
ATOM   4245 3HG2 ILE A 264      50.636  13.977  70.976  1.00  0.00           H  
ATOM   4246 1HD1 ILE A 264      52.893  16.569  73.654  1.00  0.00           H  
ATOM   4247 2HD1 ILE A 264      51.275  16.460  74.386  1.00  0.00           H  
ATOM   4248 3HD1 ILE A 264      52.058  15.001  73.737  1.00  0.00           H  
ATOM   4249  N   ALA A 265      46.960  15.366  71.049  1.00  0.00           N  
ATOM   4250  CA  ALA A 265      45.846  14.499  70.686  1.00  0.00           C  
ATOM   4251  C   ALA A 265      45.311  14.841  69.302  1.00  0.00           C  
ATOM   4252  O   ALA A 265      44.990  13.952  68.513  1.00  0.00           O  
ATOM   4253  CB  ALA A 265      44.737  14.599  71.722  1.00  0.00           C  
ATOM   4254  H   ALA A 265      46.856  16.000  71.830  1.00  0.00           H  
ATOM   4255  HA  ALA A 265      46.211  13.473  70.658  1.00  0.00           H  
ATOM   4256 1HB  ALA A 265      43.912  13.946  71.437  1.00  0.00           H  
ATOM   4257 2HB  ALA A 265      45.121  14.296  72.697  1.00  0.00           H  
ATOM   4258 3HB  ALA A 265      44.382  15.627  71.777  1.00  0.00           H  
ATOM   4259  N   SER A 266      45.217  16.135  69.013  1.00  0.00           N  
ATOM   4260  CA  SER A 266      44.719  16.598  67.723  1.00  0.00           C  
ATOM   4261  C   SER A 266      45.648  16.182  66.592  1.00  0.00           C  
ATOM   4262  O   SER A 266      45.196  15.774  65.521  1.00  0.00           O  
ATOM   4263  CB  SER A 266      44.565  18.107  67.735  1.00  0.00           C  
ATOM   4264  OG  SER A 266      43.573  18.504  68.640  1.00  0.00           O  
ATOM   4265  H   SER A 266      45.497  16.815  69.706  1.00  0.00           H  
ATOM   4266  HA  SER A 266      43.741  16.146  67.547  1.00  0.00           H  
ATOM   4267 1HB  SER A 266      45.515  18.567  68.005  1.00  0.00           H  
ATOM   4268 2HB  SER A 266      44.308  18.453  66.734  1.00  0.00           H  
ATOM   4269  HG  SER A 266      44.004  18.562  69.497  1.00  0.00           H  
ATOM   4270  N   LEU A 267      46.951  16.285  66.834  1.00  0.00           N  
ATOM   4271  CA  LEU A 267      47.948  15.918  65.836  1.00  0.00           C  
ATOM   4272  C   LEU A 267      47.896  14.429  65.526  1.00  0.00           C  
ATOM   4273  O   LEU A 267      48.010  14.020  64.369  1.00  0.00           O  
ATOM   4274  CB  LEU A 267      49.352  16.295  66.324  1.00  0.00           C  
ATOM   4275  CG  LEU A 267      50.516  15.719  65.510  1.00  0.00           C  
ATOM   4276  CD1 LEU A 267      50.491  16.303  64.103  1.00  0.00           C  
ATOM   4277  CD2 LEU A 267      51.831  16.035  66.210  1.00  0.00           C  
ATOM   4278  H   LEU A 267      47.259  16.627  67.734  1.00  0.00           H  
ATOM   4279  HA  LEU A 267      47.737  16.467  64.919  1.00  0.00           H  
ATOM   4280 1HB  LEU A 267      49.444  17.380  66.311  1.00  0.00           H  
ATOM   4281 2HB  LEU A 267      49.465  15.954  67.353  1.00  0.00           H  
ATOM   4282  HG  LEU A 267      50.402  14.639  65.423  1.00  0.00           H  
ATOM   4283 1HD1 LEU A 267      51.320  15.894  63.524  1.00  0.00           H  
ATOM   4284 2HD1 LEU A 267      49.549  16.047  63.620  1.00  0.00           H  
ATOM   4285 3HD1 LEU A 267      50.589  17.388  64.158  1.00  0.00           H  
ATOM   4286 1HD2 LEU A 267      52.659  15.625  65.631  1.00  0.00           H  
ATOM   4287 2HD2 LEU A 267      51.948  17.116  66.294  1.00  0.00           H  
ATOM   4288 3HD2 LEU A 267      51.828  15.591  67.205  1.00  0.00           H  
ATOM   4289  N   ALA A 268      47.723  13.620  66.564  1.00  0.00           N  
ATOM   4290  CA  ALA A 268      47.654  12.173  66.403  1.00  0.00           C  
ATOM   4291  C   ALA A 268      46.429  11.763  65.592  1.00  0.00           C  
ATOM   4292  O   ALA A 268      46.504  10.874  64.745  1.00  0.00           O  
ATOM   4293  CB  ALA A 268      47.640  11.489  67.762  1.00  0.00           C  
ATOM   4294  H   ALA A 268      47.637  14.015  67.488  1.00  0.00           H  
ATOM   4295  HA  ALA A 268      48.536  11.824  65.865  1.00  0.00           H  
ATOM   4296 1HB  ALA A 268      47.590  10.409  67.626  1.00  0.00           H  
ATOM   4297 2HB  ALA A 268      48.549  11.744  68.307  1.00  0.00           H  
ATOM   4298 3HB  ALA A 268      46.772  11.823  68.329  1.00  0.00           H  
ATOM   4299  N   LYS A 269      45.304  12.418  65.862  1.00  0.00           N  
ATOM   4300  CA  LYS A 269      44.061  12.125  65.159  1.00  0.00           C  
ATOM   4301  C   LYS A 269      44.172  12.466  63.677  1.00  0.00           C  
ATOM   4302  O   LYS A 269      43.692  11.723  62.821  1.00  0.00           O  
ATOM   4303  CB  LYS A 269      42.896  12.890  65.789  1.00  0.00           C  
ATOM   4304  CG  LYS A 269      41.523  12.491  65.263  1.00  0.00           C  
ATOM   4305  CD  LYS A 269      41.059  13.428  64.159  1.00  0.00           C  
ATOM   4306  CE  LYS A 269      39.599  13.188  63.805  1.00  0.00           C  
ATOM   4307  NZ  LYS A 269      39.174  13.987  62.624  1.00  0.00           N1+
ATOM   4308  H   LYS A 269      45.311  13.139  66.570  1.00  0.00           H  
ATOM   4309  HA  LYS A 269      43.860  11.056  65.241  1.00  0.00           H  
ATOM   4310 1HB  LYS A 269      42.898  12.734  66.867  1.00  0.00           H  
ATOM   4311 2HB  LYS A 269      43.023  13.958  65.611  1.00  0.00           H  
ATOM   4312 1HG  LYS A 269      41.566  11.474  64.871  1.00  0.00           H  
ATOM   4313 2HG  LYS A 269      40.800  12.515  66.078  1.00  0.00           H  
ATOM   4314 1HD  LYS A 269      41.180  14.462  64.485  1.00  0.00           H  
ATOM   4315 2HD  LYS A 269      41.669  13.272  63.269  1.00  0.00           H  
ATOM   4316 1HE  LYS A 269      39.447  12.132  63.587  1.00  0.00           H  
ATOM   4317 2HE  LYS A 269      38.970  13.455  64.654  1.00  0.00           H  
ATOM   4318 1HZ  LYS A 269      38.202  13.801  62.422  1.00  0.00           H  
ATOM   4319 2HZ  LYS A 269      39.293  14.971  62.822  1.00  0.00           H  
ATOM   4320 3HZ  LYS A 269      39.737  13.735  61.826  1.00  0.00           H  
ATOM   4321  N   LEU A 270      44.809  13.594  63.381  1.00  0.00           N  
ATOM   4322  CA  LEU A 270      44.986  14.035  62.003  1.00  0.00           C  
ATOM   4323  C   LEU A 270      45.867  13.068  61.223  1.00  0.00           C  
ATOM   4324  O   LEU A 270      45.594  12.763  60.062  1.00  0.00           O  
ATOM   4325  CB  LEU A 270      45.606  15.439  61.970  1.00  0.00           C  
ATOM   4326  CG  LEU A 270      45.936  15.987  60.577  1.00  0.00           C  
ATOM   4327  CD1 LEU A 270      44.658  16.098  59.757  1.00  0.00           C  
ATOM   4328  CD2 LEU A 270      46.616  17.341  60.713  1.00  0.00           C  
ATOM   4329  H   LEU A 270      45.180  14.160  64.131  1.00  0.00           H  
ATOM   4330  HA  LEU A 270      44.009  14.072  61.524  1.00  0.00           H  
ATOM   4331 1HB  LEU A 270      44.916  16.134  62.445  1.00  0.00           H  
ATOM   4332 2HB  LEU A 270      46.530  15.425  62.548  1.00  0.00           H  
ATOM   4333  HG  LEU A 270      46.604  15.296  60.062  1.00  0.00           H  
ATOM   4334 1HD1 LEU A 270      44.893  16.487  58.766  1.00  0.00           H  
ATOM   4335 2HD1 LEU A 270      44.202  15.111  59.658  1.00  0.00           H  
ATOM   4336 3HD1 LEU A 270      43.962  16.771  60.255  1.00  0.00           H  
ATOM   4337 1HD2 LEU A 270      46.852  17.731  59.721  1.00  0.00           H  
ATOM   4338 2HD2 LEU A 270      45.950  18.034  61.225  1.00  0.00           H  
ATOM   4339 3HD2 LEU A 270      47.536  17.231  61.287  1.00  0.00           H  
ATOM   4340  N   GLY A 271      46.926  12.588  61.867  1.00  0.00           N  
ATOM   4341  CA  GLY A 271      47.848  11.654  61.236  1.00  0.00           C  
ATOM   4342  C   GLY A 271      47.161  10.332  60.915  1.00  0.00           C  
ATOM   4343  O   GLY A 271      47.380   9.750  59.853  1.00  0.00           O  
ATOM   4344  H   GLY A 271      47.095  12.879  62.819  1.00  0.00           H  
ATOM   4345 1HA  GLY A 271      48.242  12.097  60.318  1.00  0.00           H  
ATOM   4346 2HA  GLY A 271      48.696  11.477  61.895  1.00  0.00           H  
ATOM   4347  N   LEU A 272      46.331   9.863  61.841  1.00  0.00           N  
ATOM   4348  CA  LEU A 272      45.612   8.609  61.659  1.00  0.00           C  
ATOM   4349  C   LEU A 272      44.626   8.702  60.500  1.00  0.00           C  
ATOM   4350  O   LEU A 272      44.489   7.764  59.714  1.00  0.00           O  
ATOM   4351  CB  LEU A 272      44.864   8.236  62.946  1.00  0.00           C  
ATOM   4352  CG  LEU A 272      44.274   6.821  62.985  1.00  0.00           C  
ATOM   4353  CD1 LEU A 272      44.360   6.275  64.404  1.00  0.00           C  
ATOM   4354  CD2 LEU A 272      42.834   6.857  62.499  1.00  0.00           C  
ATOM   4355  H   LEU A 272      46.194  10.390  62.692  1.00  0.00           H  
ATOM   4356  HA  LEU A 272      46.335   7.826  61.433  1.00  0.00           H  
ATOM   4357 1HB  LEU A 272      45.549   8.332  63.786  1.00  0.00           H  
ATOM   4358 2HB  LEU A 272      44.045   8.941  63.088  1.00  0.00           H  
ATOM   4359  HG  LEU A 272      44.859   6.164  62.340  1.00  0.00           H  
ATOM   4360 1HD1 LEU A 272      43.940   5.269  64.432  1.00  0.00           H  
ATOM   4361 2HD1 LEU A 272      45.402   6.241  64.720  1.00  0.00           H  
ATOM   4362 3HD1 LEU A 272      43.796   6.921  65.077  1.00  0.00           H  
ATOM   4363 1HD2 LEU A 272      42.415   5.851  62.526  1.00  0.00           H  
ATOM   4364 2HD2 LEU A 272      42.248   7.511  63.143  1.00  0.00           H  
ATOM   4365 3HD2 LEU A 272      42.805   7.235  61.476  1.00  0.00           H  
ATOM   4366  N   GLU A 273      43.944   9.836  60.400  1.00  0.00           N  
ATOM   4367  CA  GLU A 273      42.971  10.055  59.337  1.00  0.00           C  
ATOM   4368  C   GLU A 273      43.644  10.077  57.970  1.00  0.00           C  
ATOM   4369  O   GLU A 273      43.123   9.523  57.003  1.00  0.00           O  
ATOM   4370  CB  GLU A 273      42.216  11.365  59.565  1.00  0.00           C  
ATOM   4371  CG  GLU A 273      41.074  11.613  58.589  1.00  0.00           C  
ATOM   4372  CD  GLU A 273      40.191  12.758  59.000  1.00  0.00           C  
ATOM   4373  OE1 GLU A 273      40.437  13.333  60.031  1.00  0.00           O  
ATOM   4374  OE2 GLU A 273      39.267  13.057  58.279  1.00  0.00           O1-
ATOM   4375  H   GLU A 273      44.102  10.566  61.078  1.00  0.00           H  
ATOM   4376  HA  GLU A 273      42.255   9.232  59.350  1.00  0.00           H  
ATOM   4377 1HB  GLU A 273      41.800  11.375  60.573  1.00  0.00           H  
ATOM   4378 2HB  GLU A 273      42.908  12.203  59.489  1.00  0.00           H  
ATOM   4379 1HG  GLU A 273      41.493  11.826  57.605  1.00  0.00           H  
ATOM   4380 2HG  GLU A 273      40.475  10.707  58.510  1.00  0.00           H  
ATOM   4381  N   GLN A 274      44.805  10.718  57.898  1.00  0.00           N  
ATOM   4382  CA  GLN A 274      45.551  10.811  56.649  1.00  0.00           C  
ATOM   4383  C   GLN A 274      46.023   9.441  56.184  1.00  0.00           C  
ATOM   4384  O   GLN A 274      45.971   9.125  54.996  1.00  0.00           O  
ATOM   4385  CB  GLN A 274      46.752  11.749  56.810  1.00  0.00           C  
ATOM   4386  CG  GLN A 274      46.381  13.213  56.976  1.00  0.00           C  
ATOM   4387  CD  GLN A 274      45.560  13.737  55.813  1.00  0.00           C  
ATOM   4388  NE2 GLN A 274      44.785  14.786  56.063  1.00  0.00           N  
ATOM   4389  OE1 GLN A 274      45.619  13.203  54.702  1.00  0.00           O  
ATOM   4390  H   GLN A 274      45.179  11.153  58.728  1.00  0.00           H  
ATOM   4391  HA  GLN A 274      44.892  11.218  55.881  1.00  0.00           H  
ATOM   4392 1HB  GLN A 274      47.334  11.448  57.680  1.00  0.00           H  
ATOM   4393 2HB  GLN A 274      47.401  11.663  55.939  1.00  0.00           H  
ATOM   4394 1HG  GLN A 274      45.795  13.327  57.888  1.00  0.00           H  
ATOM   4395 2HG  GLN A 274      47.295  13.803  57.042  1.00  0.00           H  
ATOM   4396 1HE2 GLN A 274      44.220  15.177  55.335  1.00  0.00           H  
ATOM   4397 2HE2 GLN A 274      44.766  15.188  56.978  1.00  0.00           H  
ATOM   4398  N   LEU A 275      46.483   8.628  57.129  1.00  0.00           N  
ATOM   4399  CA  LEU A 275      46.964   7.287  56.817  1.00  0.00           C  
ATOM   4400  C   LEU A 275      45.841   6.407  56.289  1.00  0.00           C  
ATOM   4401  O   LEU A 275      46.032   5.636  55.347  1.00  0.00           O  
ATOM   4402  CB  LEU A 275      47.583   6.644  58.064  1.00  0.00           C  
ATOM   4403  CG  LEU A 275      49.116   6.665  58.134  1.00  0.00           C  
ATOM   4404  CD1 LEU A 275      49.595   8.090  58.374  1.00  0.00           C  
ATOM   4405  CD2 LEU A 275      49.587   5.736  59.243  1.00  0.00           C  
ATOM   4406  H   LEU A 275      46.498   8.946  58.087  1.00  0.00           H  
ATOM   4407  HA  LEU A 275      47.731   7.365  56.047  1.00  0.00           H  
ATOM   4408 1HB  LEU A 275      47.205   7.160  58.946  1.00  0.00           H  
ATOM   4409 2HB  LEU A 275      47.263   5.603  58.114  1.00  0.00           H  
ATOM   4410  HG  LEU A 275      49.528   6.331  57.181  1.00  0.00           H  
ATOM   4411 1HD1 LEU A 275      50.683   8.104  58.424  1.00  0.00           H  
ATOM   4412 2HD1 LEU A 275      49.259   8.728  57.556  1.00  0.00           H  
ATOM   4413 3HD1 LEU A 275      49.184   8.458  59.314  1.00  0.00           H  
ATOM   4414 1HD2 LEU A 275      50.676   5.749  59.291  1.00  0.00           H  
ATOM   4415 2HD2 LEU A 275      49.176   6.069  60.196  1.00  0.00           H  
ATOM   4416 3HD2 LEU A 275      49.246   4.721  59.037  1.00  0.00           H  
ATOM   4417  N   LYS A 276      44.667   6.523  56.900  1.00  0.00           N  
ATOM   4418  CA  LYS A 276      43.509   5.738  56.492  1.00  0.00           C  
ATOM   4419  C   LYS A 276      43.170   5.977  55.025  1.00  0.00           C  
ATOM   4420  O   LYS A 276      42.945   5.032  54.269  1.00  0.00           O  
ATOM   4421  CB  LYS A 276      42.302   6.066  57.372  1.00  0.00           C  
ATOM   4422  CG  LYS A 276      41.052   5.257  57.055  1.00  0.00           C  
ATOM   4423  CD  LYS A 276      39.916   5.598  58.007  1.00  0.00           C  
ATOM   4424  CE  LYS A 276      38.654   4.820  57.665  1.00  0.00           C  
ATOM   4425  NZ  LYS A 276      37.533   5.143  58.589  1.00  0.00           N1+
ATOM   4426  H   LYS A 276      44.574   7.174  57.666  1.00  0.00           H  
ATOM   4427  HA  LYS A 276      43.749   4.680  56.612  1.00  0.00           H  
ATOM   4428 1HB  LYS A 276      42.556   5.892  58.418  1.00  0.00           H  
ATOM   4429 2HB  LYS A 276      42.052   7.122  57.268  1.00  0.00           H  
ATOM   4430 1HG  LYS A 276      40.732   5.465  56.033  1.00  0.00           H  
ATOM   4431 2HG  LYS A 276      41.277   4.195  57.136  1.00  0.00           H  
ATOM   4432 1HD  LYS A 276      40.213   5.360  59.029  1.00  0.00           H  
ATOM   4433 2HD  LYS A 276      39.700   6.665  57.950  1.00  0.00           H  
ATOM   4434 1HE  LYS A 276      38.347   5.054  56.647  1.00  0.00           H  
ATOM   4435 2HE  LYS A 276      38.858   3.751  57.724  1.00  0.00           H  
ATOM   4436 1HZ  LYS A 276      36.716   4.609  58.329  1.00  0.00           H  
ATOM   4437 2HZ  LYS A 276      37.799   4.913  59.536  1.00  0.00           H  
ATOM   4438 3HZ  LYS A 276      37.321   6.130  58.530  1.00  0.00           H  
ATOM   4439  N   GLU A 277      43.134   7.243  54.631  1.00  0.00           N  
ATOM   4440  CA  GLU A 277      42.825   7.608  53.253  1.00  0.00           C  
ATOM   4441  C   GLU A 277      43.799   6.960  52.277  1.00  0.00           C  
ATOM   4442  O   GLU A 277      43.388   6.336  51.298  1.00  0.00           O  
ATOM   4443  CB  GLU A 277      42.858   9.130  53.083  1.00  0.00           C  
ATOM   4444  CG  GLU A 277      42.510   9.612  51.682  1.00  0.00           C  
ATOM   4445  CD  GLU A 277      42.517  11.112  51.563  1.00  0.00           C  
ATOM   4446  OE1 GLU A 277      42.754  11.766  52.550  1.00  0.00           O  
ATOM   4447  OE2 GLU A 277      42.282  11.603  50.483  1.00  0.00           O1-
ATOM   4448  H   GLU A 277      43.328   7.974  55.302  1.00  0.00           H  
ATOM   4449  HA  GLU A 277      41.821   7.252  53.018  1.00  0.00           H  
ATOM   4450 1HB  GLU A 277      42.154   9.588  53.779  1.00  0.00           H  
ATOM   4451 2HB  GLU A 277      43.851   9.501  53.329  1.00  0.00           H  
ATOM   4452 1HG  GLU A 277      43.233   9.201  50.978  1.00  0.00           H  
ATOM   4453 2HG  GLU A 277      41.525   9.235  51.413  1.00  0.00           H  
ATOM   4454  N   ILE A 278      45.084   7.123  52.571  1.00  0.00           N  
ATOM   4455  CA  ILE A 278      46.151   6.833  51.629  1.00  0.00           C  
ATOM   4456  C   ILE A 278      46.156   5.363  51.260  1.00  0.00           C  
ATOM   4457  O   ILE A 278      46.734   4.971  50.245  1.00  0.00           O  
ATOM   4458  CB  ILE A 278      47.521   7.226  52.211  1.00  0.00           C  
ATOM   4459  CG1 ILE A 278      48.455   7.708  51.096  1.00  0.00           C  
ATOM   4460  CG2 ILE A 278      48.139   6.053  52.955  1.00  0.00           C  
ATOM   4461  CD1 ILE A 278      48.089   9.063  50.537  1.00  0.00           C  
ATOM   4462  H   ILE A 278      45.320   7.462  53.492  1.00  0.00           H  
ATOM   4463  HA  ILE A 278      45.981   7.416  50.725  1.00  0.00           H  
ATOM   4464  HB  ILE A 278      47.399   8.060  52.901  1.00  0.00           H  
ATOM   4465 1HG1 ILE A 278      49.476   7.758  51.473  1.00  0.00           H  
ATOM   4466 2HG1 ILE A 278      48.445   6.989  50.277  1.00  0.00           H  
ATOM   4467 1HG2 ILE A 278      49.108   6.348  53.358  1.00  0.00           H  
ATOM   4468 2HG2 ILE A 278      47.482   5.755  53.771  1.00  0.00           H  
ATOM   4469 3HG2 ILE A 278      48.271   5.215  52.271  1.00  0.00           H  
ATOM   4470 1HD1 ILE A 278      48.796   9.336  49.752  1.00  0.00           H  
ATOM   4471 2HD1 ILE A 278      47.082   9.027  50.121  1.00  0.00           H  
ATOM   4472 3HD1 ILE A 278      48.127   9.807  51.331  1.00  0.00           H  
ATOM   4473  N   GLY A 279      45.511   4.558  52.092  1.00  0.00           N  
ATOM   4474  CA  GLY A 279      45.557   3.115  51.952  1.00  0.00           C  
ATOM   4475  C   GLY A 279      46.800   2.541  52.614  1.00  0.00           C  
ATOM   4476  O   GLY A 279      47.440   1.637  52.077  1.00  0.00           O  
ATOM   4477  H   GLY A 279      44.973   4.960  52.845  1.00  0.00           H  
ATOM   4478 1HA  GLY A 279      44.663   2.679  52.401  1.00  0.00           H  
ATOM   4479 2HA  GLY A 279      45.548   2.851  50.894  1.00  0.00           H  
ATOM   4480  N   ALA A 280      47.130   3.075  53.785  1.00  0.00           N  
ATOM   4481  CA  ALA A 280      48.160   2.490  54.631  1.00  0.00           C  
ATOM   4482  C   ALA A 280      47.606   1.281  55.377  1.00  0.00           C  
ATOM   4483  O   ALA A 280      46.548   1.355  56.003  1.00  0.00           O  
ATOM   4484  CB  ALA A 280      48.698   3.523  55.611  1.00  0.00           C  
ATOM   4485  H   ALA A 280      46.654   3.910  54.095  1.00  0.00           H  
ATOM   4486  HA  ALA A 280      48.973   2.151  53.991  1.00  0.00           H  
ATOM   4487 1HB  ALA A 280      49.462   3.065  56.239  1.00  0.00           H  
ATOM   4488 2HB  ALA A 280      49.134   4.355  55.058  1.00  0.00           H  
ATOM   4489 3HB  ALA A 280      47.885   3.889  56.236  1.00  0.00           H  
ATOM   4490  N   PRO A 281      48.328   0.170  55.306  1.00  0.00           N  
ATOM   4491  CA  PRO A 281      47.861  -1.093  55.869  1.00  0.00           C  
ATOM   4492  C   PRO A 281      47.825  -1.054  57.390  1.00  0.00           C  
ATOM   4493  O   PRO A 281      48.566  -0.296  58.019  1.00  0.00           O  
ATOM   4494  CB  PRO A 281      48.898  -2.098  55.355  1.00  0.00           C  
ATOM   4495  CG  PRO A 281      50.112  -1.272  55.100  1.00  0.00           C  
ATOM   4496  CD  PRO A 281      49.576   0.024  54.551  1.00  0.00           C  
ATOM   4497  NV  PRO A 281      48.315   0.195  55.298  1.00  0.00           N  
ATOM   4498  HA  PRO A 281      46.861  -1.320  55.469  1.00  0.00           H  
ATOM   4499 1HB  PRO A 281      49.066  -2.882  56.108  1.00  0.00           H  
ATOM   4500 2HB  PRO A 281      48.522  -2.596  54.450  1.00  0.00           H  
ATOM   4501 1HG  PRO A 281      50.682  -1.134  56.030  1.00  0.00           H  
ATOM   4502 2HG  PRO A 281      50.778  -1.787  54.392  1.00  0.00           H  
ATOM   4503 1HD  PRO A 281      50.291   0.833  54.754  1.00  0.00           H  
ATOM   4504 2HD  PRO A 281      49.401  -0.079  53.470  1.00  0.00           H  
ATOM   4505  N   PRO A 282      46.849  -1.994  57.813  1.00  0.00           N  
ATOM   4506  CA  PRO A 282      46.479  -1.896  59.220  1.00  0.00           C  
ATOM   4507  C   PRO A 282      47.711  -1.782  60.087  1.00  0.00           C  
ATOM   4508  O   PRO A 282      47.683  -1.147  61.142  1.00  0.00           O  
ATOM   4509  CB  PRO A 282      45.727  -3.206  59.479  1.00  0.00           C  
ATOM   4510  CG  PRO A 282      44.986  -3.459  58.210  1.00  0.00           C  
ATOM   4511  CD  PRO A 282      45.915  -2.969  57.130  1.00  0.00           C  
ATOM   4512  NV  PRO A 282      46.791  -2.031  57.857  1.00  0.00           N  
ATOM   4513  HA  PRO A 282      45.817  -1.029  59.361  1.00  0.00           H  
ATOM   4514 1HB  PRO A 282      46.439  -4.008  59.724  1.00  0.00           H  
ATOM   4515 2HB  PRO A 282      45.060  -3.092  60.346  1.00  0.00           H  
ATOM   4516 1HG  PRO A 282      44.753  -4.530  58.113  1.00  0.00           H  
ATOM   4517 2HG  PRO A 282      44.025  -2.925  58.217  1.00  0.00           H  
ATOM   4518 1HD  PRO A 282      46.484  -3.817  56.722  1.00  0.00           H  
ATOM   4519 2HD  PRO A 282      45.331  -2.477  56.340  1.00  0.00           H  
ATOM   4520  N   GLU A 283      48.803  -2.396  59.643  1.00  0.00           N  
ATOM   4521  CA  GLU A 283      50.004  -2.456  60.469  1.00  0.00           C  
ATOM   4522  C   GLU A 283      50.537  -1.060  60.766  1.00  0.00           C  
ATOM   4523  O   GLU A 283      50.860  -0.741  61.910  1.00  0.00           O  
ATOM   4524  CB  GLU A 283      51.084  -3.290  59.777  1.00  0.00           C  
ATOM   4525  CG  GLU A 283      52.362  -3.458  60.587  1.00  0.00           C  
ATOM   4526  CD  GLU A 283      53.374  -4.338  59.907  1.00  0.00           C  
ATOM   4527  OE1 GLU A 283      53.090  -4.819  58.836  1.00  0.00           O  
ATOM   4528  OE2 GLU A 283      54.432  -4.528  60.459  1.00  0.00           O1-
ATOM   4529  H   GLU A 283      48.811  -2.829  58.730  1.00  0.00           H  
ATOM   4530  HA  GLU A 283      49.749  -2.931  61.415  1.00  0.00           H  
ATOM   4531 1HB  GLU A 283      50.693  -4.283  59.557  1.00  0.00           H  
ATOM   4532 2HB  GLU A 283      51.351  -2.824  58.827  1.00  0.00           H  
ATOM   4533 1HG  GLU A 283      52.805  -2.477  60.757  1.00  0.00           H  
ATOM   4534 2HG  GLU A 283      52.110  -3.886  61.557  1.00  0.00           H  
ATOM   4535  N   GLN A 284      50.628  -0.232  59.729  1.00  0.00           N  
ATOM   4536  CA  GLN A 284      51.122   1.130  59.878  1.00  0.00           C  
ATOM   4537  C   GLN A 284      50.191   1.962  60.749  1.00  0.00           C  
ATOM   4538  O   GLN A 284      50.641   2.748  61.584  1.00  0.00           O  
ATOM   4539  CB  GLN A 284      51.288   1.791  58.507  1.00  0.00           C  
ATOM   4540  CG  GLN A 284      52.193   1.030  57.554  1.00  0.00           C  
ATOM   4541  CD  GLN A 284      53.605   0.884  58.089  1.00  0.00           C  
ATOM   4542  NE2 GLN A 284      54.413   1.921  57.915  1.00  0.00           N  
ATOM   4543  OE1 GLN A 284      53.965  -0.153  58.654  1.00  0.00           O  
ATOM   4544  H   GLN A 284      50.348  -0.556  58.814  1.00  0.00           H  
ATOM   4545  HA  GLN A 284      52.095   1.092  60.367  1.00  0.00           H  
ATOM   4546 1HB  GLN A 284      50.311   1.895  58.034  1.00  0.00           H  
ATOM   4547 2HB  GLN A 284      51.699   2.793  58.634  1.00  0.00           H  
ATOM   4548 1HG  GLN A 284      51.782   0.034  57.396  1.00  0.00           H  
ATOM   4549 2HG  GLN A 284      52.241   1.569  56.608  1.00  0.00           H  
ATOM   4550 1HE2 GLN A 284      55.356   1.883  58.247  1.00  0.00           H  
ATOM   4551 2HE2 GLN A 284      54.081   2.743  57.452  1.00  0.00           H  
ATOM   4552  N   GLN A 285      48.889   1.787  60.552  1.00  0.00           N  
ATOM   4553  CA  GLN A 285      47.892   2.522  61.322  1.00  0.00           C  
ATOM   4554  C   GLN A 285      47.947   2.147  62.796  1.00  0.00           C  
ATOM   4555  O   GLN A 285      47.832   3.007  63.669  1.00  0.00           O  
ATOM   4556  CB  GLN A 285      46.489   2.261  60.769  1.00  0.00           C  
ATOM   4557  CG  GLN A 285      46.234   2.873  59.402  1.00  0.00           C  
ATOM   4558  CD  GLN A 285      44.863   2.522  58.856  1.00  0.00           C  
ATOM   4559  NE2 GLN A 285      44.762   2.414  57.536  1.00  0.00           N  
ATOM   4560  OE1 GLN A 285      43.903   2.349  59.613  1.00  0.00           O  
ATOM   4561  H   GLN A 285      48.582   1.127  59.852  1.00  0.00           H  
ATOM   4562  HA  GLN A 285      48.103   3.587  61.233  1.00  0.00           H  
ATOM   4563 1HB  GLN A 285      46.321   1.186  60.693  1.00  0.00           H  
ATOM   4564 2HB  GLN A 285      45.745   2.660  61.458  1.00  0.00           H  
ATOM   4565 1HG  GLN A 285      46.302   3.958  59.482  1.00  0.00           H  
ATOM   4566 2HG  GLN A 285      46.984   2.501  58.704  1.00  0.00           H  
ATOM   4567 1HE2 GLN A 285      43.881   2.184  57.119  1.00  0.00           H  
ATOM   4568 2HE2 GLN A 285      45.565   2.563  56.959  1.00  0.00           H  
ATOM   4569  N   ARG A 286      48.124   0.861  63.068  1.00  0.00           N  
ATOM   4570  CA  ARG A 286      48.195   0.370  64.441  1.00  0.00           C  
ATOM   4571  C   ARG A 286      49.419   0.922  65.158  1.00  0.00           C  
ATOM   4572  O   ARG A 286      49.348   1.296  66.329  1.00  0.00           O  
ATOM   4573  CB  ARG A 286      48.240  -1.150  64.464  1.00  0.00           C  
ATOM   4574  CG  ARG A 286      46.927  -1.835  64.117  1.00  0.00           C  
ATOM   4575  CD  ARG A 286      47.105  -3.297  63.919  1.00  0.00           C  
ATOM   4576  NE  ARG A 286      45.858  -3.950  63.557  1.00  0.00           N  
ATOM   4577  CZ  ARG A 286      45.755  -5.232  63.157  1.00  0.00           C  
ATOM   4578  NH1 ARG A 286      46.829  -5.983  63.070  1.00  0.00           N1+
ATOM   4579  NH2 ARG A 286      44.571  -5.735  62.849  1.00  0.00           N  
ATOM   4580  H   ARG A 286      48.209   0.204  62.306  1.00  0.00           H  
ATOM   4581  HA  ARG A 286      47.303   0.700  64.974  1.00  0.00           H  
ATOM   4582 1HB  ARG A 286      48.992  -1.504  63.760  1.00  0.00           H  
ATOM   4583 2HB  ARG A 286      48.537  -1.490  65.457  1.00  0.00           H  
ATOM   4584 1HG  ARG A 286      46.213  -1.684  64.928  1.00  0.00           H  
ATOM   4585 2HG  ARG A 286      46.527  -1.409  63.198  1.00  0.00           H  
ATOM   4586 1HD  ARG A 286      47.824  -3.469  63.119  1.00  0.00           H  
ATOM   4587 2HD  ARG A 286      47.472  -3.746  64.840  1.00  0.00           H  
ATOM   4588  HE  ARG A 286      45.008  -3.404  63.612  1.00  0.00           H  
ATOM   4589 1HH1 ARG A 286      47.735  -5.598  63.305  1.00  0.00           H  
ATOM   4590 2HH1 ARG A 286      46.753  -6.944  62.770  1.00  0.00           H  
ATOM   4591 1HH2 ARG A 286      43.745  -5.158  62.916  1.00  0.00           H  
ATOM   4592 2HH2 ARG A 286      44.494  -6.695  62.550  1.00  0.00           H  
ATOM   4593  N   ARG A 287      50.543   0.970  64.451  1.00  0.00           N  
ATOM   4594  CA  ARG A 287      51.785   1.476  65.023  1.00  0.00           C  
ATOM   4595  C   ARG A 287      51.670   2.958  65.363  1.00  0.00           C  
ATOM   4596  O   ARG A 287      52.150   3.403  66.405  1.00  0.00           O  
ATOM   4597  CB  ARG A 287      52.943   1.271  64.056  1.00  0.00           C  
ATOM   4598  CG  ARG A 287      53.376  -0.174  63.875  1.00  0.00           C  
ATOM   4599  CD  ARG A 287      54.487  -0.297  62.897  1.00  0.00           C  
ATOM   4600  NE  ARG A 287      54.799  -1.685  62.601  1.00  0.00           N  
ATOM   4601  CZ  ARG A 287      55.605  -2.464  63.349  1.00  0.00           C  
ATOM   4602  NH1 ARG A 287      56.172  -1.977  64.431  1.00  0.00           N1+
ATOM   4603  NH2 ARG A 287      55.826  -3.718  62.996  1.00  0.00           N  
ATOM   4604  H   ARG A 287      50.536   0.647  63.495  1.00  0.00           H  
ATOM   4605  HA  ARG A 287      51.996   0.925  65.938  1.00  0.00           H  
ATOM   4606 1HB  ARG A 287      52.670   1.659  63.075  1.00  0.00           H  
ATOM   4607 2HB  ARG A 287      53.810   1.836  64.400  1.00  0.00           H  
ATOM   4608 1HG  ARG A 287      53.716  -0.575  64.831  1.00  0.00           H  
ATOM   4609 2HG  ARG A 287      52.534  -0.765  63.513  1.00  0.00           H  
ATOM   4610 1HD  ARG A 287      54.208   0.196  61.966  1.00  0.00           H  
ATOM   4611 2HD  ARG A 287      55.382   0.175  63.302  1.00  0.00           H  
ATOM   4612  HE  ARG A 287      54.383  -2.096  61.776  1.00  0.00           H  
ATOM   4613 1HH1 ARG A 287      56.001  -1.018  64.702  1.00  0.00           H  
ATOM   4614 2HH1 ARG A 287      56.774  -2.560  64.992  1.00  0.00           H  
ATOM   4615 1HH2 ARG A 287      55.392  -4.092  62.163  1.00  0.00           H  
ATOM   4616 2HH2 ARG A 287      56.431  -4.301  63.555  1.00  0.00           H  
ATOM   4617  N   VAL A 288      51.031   3.716  64.482  1.00  0.00           N  
ATOM   4618  CA  VAL A 288      50.853   5.148  64.688  1.00  0.00           C  
ATOM   4619  C   VAL A 288      49.972   5.422  65.903  1.00  0.00           C  
ATOM   4620  O   VAL A 288      50.244   6.332  66.687  1.00  0.00           O  
ATOM   4621  CB  VAL A 288      50.220   5.794  63.441  1.00  0.00           C  
ATOM   4622  CG1 VAL A 288      49.684   7.178  63.772  1.00  0.00           C  
ATOM   4623  CG2 VAL A 288      51.246   5.867  62.320  1.00  0.00           C  
ATOM   4624  H   VAL A 288      50.658   3.290  63.645  1.00  0.00           H  
ATOM   4625  HA  VAL A 288      51.832   5.598  64.858  1.00  0.00           H  
ATOM   4626  HB  VAL A 288      49.373   5.189  63.120  1.00  0.00           H  
ATOM   4627 1HG1 VAL A 288      49.240   7.620  62.880  1.00  0.00           H  
ATOM   4628 2HG1 VAL A 288      48.926   7.098  64.551  1.00  0.00           H  
ATOM   4629 3HG1 VAL A 288      50.500   7.811  64.123  1.00  0.00           H  
ATOM   4630 1HG2 VAL A 288      50.792   6.324  61.441  1.00  0.00           H  
ATOM   4631 2HG2 VAL A 288      52.097   6.468  62.643  1.00  0.00           H  
ATOM   4632 3HG2 VAL A 288      51.585   4.861  62.071  1.00  0.00           H  
ATOM   4633  N   THR A 289      48.916   4.632  66.051  1.00  0.00           N  
ATOM   4634  CA  THR A 289      47.994   4.790  67.170  1.00  0.00           C  
ATOM   4635  C   THR A 289      48.683   4.498  68.497  1.00  0.00           C  
ATOM   4636  O   THR A 289      48.466   5.197  69.486  1.00  0.00           O  
ATOM   4637  CB  THR A 289      46.767   3.871  67.012  1.00  0.00           C  
ATOM   4638  CG2 THR A 289      45.798   4.073  68.165  1.00  0.00           C  
ATOM   4639  OG1 THR A 289      46.103   4.166  65.775  1.00  0.00           O  
ATOM   4640  H   THR A 289      48.747   3.901  65.373  1.00  0.00           H  
ATOM   4641  HA  THR A 289      47.649   5.823  67.189  1.00  0.00           H  
ATOM   4642  HB  THR A 289      47.092   2.831  66.994  1.00  0.00           H  
ATOM   4643  HG1 THR A 289      46.674   3.926  65.041  1.00  0.00           H  
ATOM   4644 1HG2 THR A 289      44.936   3.415  68.036  1.00  0.00           H  
ATOM   4645 2HG2 THR A 289      46.296   3.839  69.104  1.00  0.00           H  
ATOM   4646 3HG2 THR A 289      45.462   5.110  68.180  1.00  0.00           H  
ATOM   4647  N   LYS A 290      49.514   3.461  68.512  1.00  0.00           N  
ATOM   4648  CA  LYS A 290      50.238   3.078  69.719  1.00  0.00           C  
ATOM   4649  C   LYS A 290      51.220   4.162  70.142  1.00  0.00           C  
ATOM   4650  O   LYS A 290      51.358   4.459  71.328  1.00  0.00           O  
ATOM   4651  CB  LYS A 290      50.976   1.756  69.503  1.00  0.00           C  
ATOM   4652  CG  LYS A 290      50.073   0.531  69.461  1.00  0.00           C  
ATOM   4653  CD  LYS A 290      50.872  -0.737  69.203  1.00  0.00           C  
ATOM   4654  CE  LYS A 290      49.965  -1.954  69.103  1.00  0.00           C  
ATOM   4655  NZ  LYS A 290      50.733  -3.202  68.839  1.00  0.00           N1+
ATOM   4656  H   LYS A 290      49.651   2.927  67.666  1.00  0.00           H  
ATOM   4657  HA  LYS A 290      49.518   2.948  70.527  1.00  0.00           H  
ATOM   4658 1HB  LYS A 290      51.528   1.796  68.564  1.00  0.00           H  
ATOM   4659 2HB  LYS A 290      51.701   1.609  70.304  1.00  0.00           H  
ATOM   4660 1HG  LYS A 290      49.548   0.432  70.413  1.00  0.00           H  
ATOM   4661 2HG  LYS A 290      49.333   0.652  68.670  1.00  0.00           H  
ATOM   4662 1HD  LYS A 290      51.429  -0.633  68.270  1.00  0.00           H  
ATOM   4663 2HD  LYS A 290      51.584  -0.890  70.014  1.00  0.00           H  
ATOM   4664 1HE  LYS A 290      49.412  -2.074  70.035  1.00  0.00           H  
ATOM   4665 2HE  LYS A 290      49.246  -1.808  68.297  1.00  0.00           H  
ATOM   4666 1HZ  LYS A 290      50.096  -3.984  68.781  1.00  0.00           H  
ATOM   4667 2HZ  LYS A 290      51.235  -3.110  67.969  1.00  0.00           H  
ATOM   4668 3HZ  LYS A 290      51.388  -3.359  69.591  1.00  0.00           H  
ATOM   4669  N   ALA A 291      51.903   4.751  69.163  1.00  0.00           N  
ATOM   4670  CA  ALA A 291      52.873   5.805  69.432  1.00  0.00           C  
ATOM   4671  C   ALA A 291      52.198   7.041  70.014  1.00  0.00           C  
ATOM   4672  O   ALA A 291      52.720   7.670  70.934  1.00  0.00           O  
ATOM   4673  CB  ALA A 291      53.630   6.164  68.163  1.00  0.00           C  
ATOM   4674  H   ALA A 291      51.743   4.461  68.210  1.00  0.00           H  
ATOM   4675  HA  ALA A 291      53.581   5.432  70.173  1.00  0.00           H  
ATOM   4676 1HB  ALA A 291      54.351   6.952  68.380  1.00  0.00           H  
ATOM   4677 2HB  ALA A 291      54.156   5.284  67.790  1.00  0.00           H  
ATOM   4678 3HB  ALA A 291      52.929   6.513  67.407  1.00  0.00           H  
ATOM   4679  N   GLY A 292      51.035   7.384  69.470  1.00  0.00           N  
ATOM   4680  CA  GLY A 292      50.286   8.547  69.934  1.00  0.00           C  
ATOM   4681  C   GLY A 292      49.816   8.364  71.369  1.00  0.00           C  
ATOM   4682  O   GLY A 292      49.866   9.295  72.174  1.00  0.00           O  
ATOM   4683  H   GLY A 292      50.661   6.827  68.716  1.00  0.00           H  
ATOM   4684 1HA  GLY A 292      50.914   9.435  69.861  1.00  0.00           H  
ATOM   4685 2HA  GLY A 292      49.426   8.709  69.283  1.00  0.00           H  
ATOM   4686  N   ILE A 293      49.362   7.155  71.687  1.00  0.00           N  
ATOM   4687  CA  ILE A 293      48.880   6.848  73.029  1.00  0.00           C  
ATOM   4688  C   ILE A 293      50.006   6.938  74.053  1.00  0.00           C  
ATOM   4689  O   ILE A 293      49.815   7.444  75.158  1.00  0.00           O  
ATOM   4690  CB  ILE A 293      48.252   5.444  73.080  1.00  0.00           C  
ATOM   4691  CG1 ILE A 293      46.944   5.416  72.283  1.00  0.00           C  
ATOM   4692  CG2 ILE A 293      48.012   5.019  74.520  1.00  0.00           C  
ATOM   4693  CD1 ILE A 293      46.434   4.022  71.997  1.00  0.00           C  
ATOM   4694  H   ILE A 293      49.349   6.432  70.983  1.00  0.00           H  
ATOM   4695  HA  ILE A 293      48.118   7.578  73.298  1.00  0.00           H  
ATOM   4696  HB  ILE A 293      48.924   4.728  72.607  1.00  0.00           H  
ATOM   4697 1HG1 ILE A 293      46.174   5.956  72.834  1.00  0.00           H  
ATOM   4698 2HG1 ILE A 293      47.086   5.929  71.332  1.00  0.00           H  
ATOM   4699 1HG2 ILE A 293      47.567   4.025  74.537  1.00  0.00           H  
ATOM   4700 2HG2 ILE A 293      48.960   5.001  75.056  1.00  0.00           H  
ATOM   4701 3HG2 ILE A 293      47.337   5.728  75.000  1.00  0.00           H  
ATOM   4702 1HD1 ILE A 293      45.505   4.085  71.430  1.00  0.00           H  
ATOM   4703 2HD1 ILE A 293      47.178   3.475  71.417  1.00  0.00           H  
ATOM   4704 3HD1 ILE A 293      46.251   3.502  72.936  1.00  0.00           H  
ATOM   4705  N   GLU A 294      51.181   6.444  73.677  1.00  0.00           N  
ATOM   4706  CA  GLU A 294      52.341   6.468  74.560  1.00  0.00           C  
ATOM   4707  C   GLU A 294      52.782   7.899  74.851  1.00  0.00           C  
ATOM   4708  O   GLU A 294      53.134   8.231  75.984  1.00  0.00           O  
ATOM   4709  CB  GLU A 294      53.499   5.682  73.941  1.00  0.00           C  
ATOM   4710  CG  GLU A 294      53.304   4.173  73.939  1.00  0.00           C  
ATOM   4711  CD  GLU A 294      54.396   3.444  73.205  1.00  0.00           C  
ATOM   4712  OE1 GLU A 294      55.217   4.092  72.603  1.00  0.00           O  
ATOM   4713  OE2 GLU A 294      54.406   2.235  73.246  1.00  0.00           O1-
ATOM   4714  H   GLU A 294      51.274   6.041  72.755  1.00  0.00           H  
ATOM   4715  HA  GLU A 294      52.065   5.998  75.505  1.00  0.00           H  
ATOM   4716 1HB  GLU A 294      53.647   6.003  72.910  1.00  0.00           H  
ATOM   4717 2HB  GLU A 294      54.418   5.900  74.486  1.00  0.00           H  
ATOM   4718 1HG  GLU A 294      53.275   3.819  74.969  1.00  0.00           H  
ATOM   4719 2HG  GLU A 294      52.345   3.941  73.478  1.00  0.00           H  
ATOM   4720  N   ALA A 295      52.760   8.739  73.823  1.00  0.00           N  
ATOM   4721  CA  ALA A 295      53.156  10.134  73.966  1.00  0.00           C  
ATOM   4722  C   ALA A 295      52.207  10.885  74.890  1.00  0.00           C  
ATOM   4723  O   ALA A 295      52.636  11.693  75.713  1.00  0.00           O  
ATOM   4724  CB  ALA A 295      53.212  10.810  72.604  1.00  0.00           C  
ATOM   4725  H   ALA A 295      52.461   8.401  72.918  1.00  0.00           H  
ATOM   4726  HA  ALA A 295      54.149  10.160  74.414  1.00  0.00           H  
ATOM   4727 1HB  ALA A 295      53.509  11.852  72.727  1.00  0.00           H  
ATOM   4728 2HB  ALA A 295      53.938  10.298  71.973  1.00  0.00           H  
ATOM   4729 3HB  ALA A 295      52.230  10.767  72.135  1.00  0.00           H  
ATOM   4730  N   VAL A 296      50.915  10.614  74.752  1.00  0.00           N  
ATOM   4731  CA  VAL A 296      49.903  11.263  75.576  1.00  0.00           C  
ATOM   4732  C   VAL A 296      50.056  10.880  77.043  1.00  0.00           C  
ATOM   4733  O   VAL A 296      49.919  11.721  77.932  1.00  0.00           O  
ATOM   4734  CB  VAL A 296      48.492  10.875  75.095  1.00  0.00           C  
ATOM   4735  CG1 VAL A 296      47.465  11.138  76.186  1.00  0.00           C  
ATOM   4736  CG2 VAL A 296      48.146  11.648  73.831  1.00  0.00           C  
ATOM   4737  H   VAL A 296      50.625   9.939  74.056  1.00  0.00           H  
ATOM   4738  HA  VAL A 296      50.021  12.342  75.483  1.00  0.00           H  
ATOM   4739  HB  VAL A 296      48.471   9.806  74.884  1.00  0.00           H  
ATOM   4740 1HG1 VAL A 296      46.474  10.858  75.828  1.00  0.00           H  
ATOM   4741 2HG1 VAL A 296      47.712  10.547  77.068  1.00  0.00           H  
ATOM   4742 3HG1 VAL A 296      47.471  12.196  76.444  1.00  0.00           H  
ATOM   4743 1HG2 VAL A 296      47.148  11.370  73.495  1.00  0.00           H  
ATOM   4744 2HG2 VAL A 296      48.174  12.718  74.040  1.00  0.00           H  
ATOM   4745 3HG2 VAL A 296      48.871  11.413  73.050  1.00  0.00           H  
ATOM   4746  N   ARG A 297      50.344   9.606  77.288  1.00  0.00           N  
ATOM   4747  CA  ARG A 297      50.518   9.109  78.649  1.00  0.00           C  
ATOM   4748  C   ARG A 297      51.730   9.746  79.317  1.00  0.00           C  
ATOM   4749  O   ARG A 297      51.686  10.102  80.494  1.00  0.00           O  
ATOM   4750  CB  ARG A 297      50.678   7.596  78.652  1.00  0.00           C  
ATOM   4751  CG  ARG A 297      50.583   6.944  80.022  1.00  0.00           C  
ATOM   4752  CD  ARG A 297      50.469   5.467  79.919  1.00  0.00           C  
ATOM   4753  NE  ARG A 297      50.151   4.858  81.201  1.00  0.00           N  
ATOM   4754  CZ  ARG A 297      51.066   4.488  82.120  1.00  0.00           C  
ATOM   4755  NH1 ARG A 297      52.346   4.672  81.884  1.00  0.00           N1+
ATOM   4756  NH2 ARG A 297      50.675   3.942  83.258  1.00  0.00           N  
ATOM   4757  H   ARG A 297      50.444   8.965  76.514  1.00  0.00           H  
ATOM   4758  HA  ARG A 297      49.629   9.364  79.227  1.00  0.00           H  
ATOM   4759 1HB  ARG A 297      49.913   7.148  78.018  1.00  0.00           H  
ATOM   4760 2HB  ARG A 297      51.649   7.333  78.227  1.00  0.00           H  
ATOM   4761 1HG  ARG A 297      51.477   7.180  80.600  1.00  0.00           H  
ATOM   4762 2HG  ARG A 297      49.703   7.321  80.542  1.00  0.00           H  
ATOM   4763 1HD  ARG A 297      49.678   5.210  79.215  1.00  0.00           H  
ATOM   4764 2HD  ARG A 297      51.414   5.052  79.571  1.00  0.00           H  
ATOM   4765  HE  ARG A 297      49.177   4.700  81.419  1.00  0.00           H  
ATOM   4766 1HH1 ARG A 297      52.644   5.089  81.015  1.00  0.00           H  
ATOM   4767 2HH1 ARG A 297      53.030   4.395  82.573  1.00  0.00           H  
ATOM   4768 1HH2 ARG A 297      49.690   3.800  83.438  1.00  0.00           H  
ATOM   4769 2HH2 ARG A 297      51.359   3.665  83.945  1.00  0.00           H  
ATOM   4770  N   GLU A 298      52.811   9.886  78.558  1.00  0.00           N  
ATOM   4771  CA  GLU A 298      54.038  10.481  79.076  1.00  0.00           C  
ATOM   4772  C   GLU A 298      53.828  11.946  79.444  1.00  0.00           C  
ATOM   4773  O   GLU A 298      54.322  12.414  80.470  1.00  0.00           O  
ATOM   4774  CB  GLU A 298      55.165  10.361  78.047  1.00  0.00           C  
ATOM   4775  CG  GLU A 298      55.718   8.952  77.883  1.00  0.00           C  
ATOM   4776  CD  GLU A 298      56.433   8.459  79.111  1.00  0.00           C  
ATOM   4777  OE1 GLU A 298      57.425   9.043  79.473  1.00  0.00           O  
ATOM   4778  OE2 GLU A 298      55.984   7.496  79.686  1.00  0.00           O1-
ATOM   4779  H   GLU A 298      52.783   9.573  77.597  1.00  0.00           H  
ATOM   4780  HA  GLU A 298      54.330   9.943  79.978  1.00  0.00           H  
ATOM   4781 1HB  GLU A 298      54.805  10.694  77.074  1.00  0.00           H  
ATOM   4782 2HB  GLU A 298      55.988  11.013  78.332  1.00  0.00           H  
ATOM   4783 1HG  GLU A 298      54.897   8.274  77.657  1.00  0.00           H  
ATOM   4784 2HG  GLU A 298      56.407   8.941  77.038  1.00  0.00           H  
ATOM   4785  N   ILE A 299      53.090  12.660  78.601  1.00  0.00           N  
ATOM   4786  CA  ILE A 299      52.815  14.074  78.837  1.00  0.00           C  
ATOM   4787  C   ILE A 299      51.974  14.269  80.094  1.00  0.00           C  
ATOM   4788  O   ILE A 299      52.214  15.190  80.874  1.00  0.00           O  
ATOM   4789  CB  ILE A 299      52.090  14.698  77.631  1.00  0.00           C  
ATOM   4790  CG1 ILE A 299      53.080  14.972  76.496  1.00  0.00           C  
ATOM   4791  CG2 ILE A 299      51.380  15.979  78.044  1.00  0.00           C  
ATOM   4792  CD1 ILE A 299      54.287  15.777  76.918  1.00  0.00           C  
ATOM   4793  H   ILE A 299      52.712  12.216  77.778  1.00  0.00           H  
ATOM   4794  HA  ILE A 299      53.763  14.592  78.976  1.00  0.00           H  
ATOM   4795  HB  ILE A 299      51.353  13.995  77.243  1.00  0.00           H  
ATOM   4796 1HG1 ILE A 299      53.429  14.026  76.082  1.00  0.00           H  
ATOM   4797 2HG1 ILE A 299      52.575  15.512  75.695  1.00  0.00           H  
ATOM   4798 1HG2 ILE A 299      50.874  16.408  77.178  1.00  0.00           H  
ATOM   4799 2HG2 ILE A 299      50.649  15.756  78.817  1.00  0.00           H  
ATOM   4800 3HG2 ILE A 299      52.110  16.692  78.426  1.00  0.00           H  
ATOM   4801 1HD1 ILE A 299      54.942  15.930  76.062  1.00  0.00           H  
ATOM   4802 2HD1 ILE A 299      53.964  16.745  77.305  1.00  0.00           H  
ATOM   4803 3HD1 ILE A 299      54.829  15.239  77.697  1.00  0.00           H  
ATOM   4804  N   TYR A 300      50.990  13.397  80.283  1.00  0.00           N  
ATOM   4805  CA  TYR A 300      50.113  13.472  81.444  1.00  0.00           C  
ATOM   4806  C   TYR A 300      50.885  13.222  82.734  1.00  0.00           C  
ATOM   4807  O   TYR A 300      50.662  13.894  83.741  1.00  0.00           O  
ATOM   4808  CB  TYR A 300      48.963  12.471  81.314  1.00  0.00           C  
ATOM   4809  CG  TYR A 300      48.543  11.846  82.625  1.00  0.00           C  
ATOM   4810  CD1 TYR A 300      47.974  12.633  83.617  1.00  0.00           C  
ATOM   4811  CD2 TYR A 300      48.728  10.489  82.839  1.00  0.00           C  
ATOM   4812  CE1 TYR A 300      47.591  12.064  84.815  1.00  0.00           C  
ATOM   4813  CE2 TYR A 300      48.345   9.919  84.038  1.00  0.00           C  
ATOM   4814  CZ  TYR A 300      47.778  10.701  85.023  1.00  0.00           C  
ATOM   4815  OH  TYR A 300      47.397  10.134  86.217  1.00  0.00           O  
ATOM   4816  H   TYR A 300      50.845  12.664  79.604  1.00  0.00           H  
ATOM   4817  HA  TYR A 300      49.694  14.477  81.498  1.00  0.00           H  
ATOM   4818 1HB  TYR A 300      48.095  12.970  80.880  1.00  0.00           H  
ATOM   4819 2HB  TYR A 300      49.253  11.671  80.634  1.00  0.00           H  
ATOM   4820  HD1 TYR A 300      47.829  13.700  83.449  1.00  0.00           H  
ATOM   4821  HD2 TYR A 300      49.176   9.871  82.060  1.00  0.00           H  
ATOM   4822  HE1 TYR A 300      47.144  12.680  85.594  1.00  0.00           H  
ATOM   4823  HE2 TYR A 300      48.491   8.852  84.205  1.00  0.00           H  
ATOM   4824  HH  TYR A 300      47.097  10.822  86.816  1.00  0.00           H  
ATOM   4825  N   ARG A 301      51.793  12.254  82.695  1.00  0.00           N  
ATOM   4826  CA  ARG A 301      52.601  11.914  83.861  1.00  0.00           C  
ATOM   4827  C   ARG A 301      53.515  13.065  84.252  1.00  0.00           C  
ATOM   4828  O   ARG A 301      53.686  13.360  85.436  1.00  0.00           O  
ATOM   4829  CB  ARG A 301      53.440  10.675  83.587  1.00  0.00           C  
ATOM   4830  CG  ARG A 301      52.660   9.369  83.549  1.00  0.00           C  
ATOM   4831  CD  ARG A 301      53.498   8.243  83.061  1.00  0.00           C  
ATOM   4832  NE  ARG A 301      54.606   7.964  83.960  1.00  0.00           N  
ATOM   4833  CZ  ARG A 301      54.511   7.225  85.083  1.00  0.00           C  
ATOM   4834  NH1 ARG A 301      53.357   6.702  85.431  1.00  0.00           N1+
ATOM   4835  NH2 ARG A 301      55.580   7.028  85.836  1.00  0.00           N  
ATOM   4836  H   ARG A 301      51.927  11.738  81.836  1.00  0.00           H  
ATOM   4837  HA  ARG A 301      51.932  11.703  84.696  1.00  0.00           H  
ATOM   4838 1HB  ARG A 301      53.947  10.783  82.630  1.00  0.00           H  
ATOM   4839 2HB  ARG A 301      54.208  10.578  84.356  1.00  0.00           H  
ATOM   4840 1HG  ARG A 301      52.308   9.126  84.551  1.00  0.00           H  
ATOM   4841 2HG  ARG A 301      51.806   9.477  82.879  1.00  0.00           H  
ATOM   4842 1HD  ARG A 301      52.887   7.345  82.982  1.00  0.00           H  
ATOM   4843 2HD  ARG A 301      53.907   8.492  82.083  1.00  0.00           H  
ATOM   4844  HE  ARG A 301      55.511   8.349  83.725  1.00  0.00           H  
ATOM   4845 1HH1 ARG A 301      52.540   6.853  84.856  1.00  0.00           H  
ATOM   4846 2HH1 ARG A 301      53.286   6.149  86.273  1.00  0.00           H  
ATOM   4847 1HH2 ARG A 301      56.469   7.431  85.569  1.00  0.00           H  
ATOM   4848 2HH2 ARG A 301      55.509   6.475  86.678  1.00  0.00           H  
ATOM   4849  N   TYR A 302      54.105  13.713  83.251  1.00  0.00           N  
ATOM   4850  CA  TYR A 302      55.005  14.835  83.488  1.00  0.00           C  
ATOM   4851  C   TYR A 302      54.267  16.010  84.118  1.00  0.00           C  
ATOM   4852  O   TYR A 302      54.782  16.667  85.021  1.00  0.00           O  
ATOM   4853  CB  TYR A 302      55.676  15.265  82.183  1.00  0.00           C  
ATOM   4854  CG  TYR A 302      56.797  16.262  82.374  1.00  0.00           C  
ATOM   4855  CD1 TYR A 302      58.079  15.816  82.666  1.00  0.00           C  
ATOM   4856  CD2 TYR A 302      56.546  17.620  82.257  1.00  0.00           C  
ATOM   4857  CE1 TYR A 302      59.103  16.727  82.841  1.00  0.00           C  
ATOM   4858  CE2 TYR A 302      57.571  18.530  82.431  1.00  0.00           C  
ATOM   4859  CZ  TYR A 302      58.844  18.087  82.722  1.00  0.00           C  
ATOM   4860  OH  TYR A 302      59.865  18.993  82.897  1.00  0.00           O  
ATOM   4861  H   TYR A 302      53.922  13.420  82.302  1.00  0.00           H  
ATOM   4862  HA  TYR A 302      55.776  14.515  84.190  1.00  0.00           H  
ATOM   4863 1HB  TYR A 302      56.081  14.389  81.675  1.00  0.00           H  
ATOM   4864 2HB  TYR A 302      54.933  15.712  81.522  1.00  0.00           H  
ATOM   4865  HD1 TYR A 302      58.276  14.748  82.758  1.00  0.00           H  
ATOM   4866  HD2 TYR A 302      55.540  17.971  82.028  1.00  0.00           H  
ATOM   4867  HE1 TYR A 302      60.109  16.377  83.070  1.00  0.00           H  
ATOM   4868  HE2 TYR A 302      57.372  19.599  82.340  1.00  0.00           H  
ATOM   4869  HH  TYR A 302      59.526  19.883  82.772  1.00  0.00           H  
ATOM   4870  N   GLY A 303      53.057  16.270  83.633  1.00  0.00           N  
ATOM   4871  CA  GLY A 303      52.245  17.367  84.147  1.00  0.00           C  
ATOM   4872  C   GLY A 303      51.860  17.132  85.602  1.00  0.00           C  
ATOM   4873  O   GLY A 303      51.879  18.057  86.415  1.00  0.00           O  
ATOM   4874  H   GLY A 303      52.689  15.693  82.893  1.00  0.00           H  
ATOM   4875 1HA  GLY A 303      52.799  18.300  84.058  1.00  0.00           H  
ATOM   4876 2HA  GLY A 303      51.346  17.468  83.540  1.00  0.00           H  
ATOM   4877  N   ARG A 304      51.513  15.893  85.926  1.00  0.00           N  
ATOM   4878  CA  ARG A 304      51.122  15.536  87.282  1.00  0.00           C  
ATOM   4879  C   ARG A 304      52.228  15.864  88.278  1.00  0.00           C  
ATOM   4880  O   ARG A 304      51.964  16.375  89.366  1.00  0.00           O  
ATOM   4881  CB  ARG A 304      50.786  14.053  87.370  1.00  0.00           C  
ATOM   4882  CG  ARG A 304      50.358  13.576  88.749  1.00  0.00           C  
ATOM   4883  CD  ARG A 304      48.975  14.009  89.074  1.00  0.00           C  
ATOM   4884  NE  ARG A 304      48.944  15.354  89.626  1.00  0.00           N  
ATOM   4885  CZ  ARG A 304      47.824  16.077  89.819  1.00  0.00           C  
ATOM   4886  NH1 ARG A 304      46.652  15.571  89.503  1.00  0.00           N1+
ATOM   4887  NH2 ARG A 304      47.902  17.295  90.327  1.00  0.00           N  
ATOM   4888  H   ARG A 304      51.519  15.179  85.212  1.00  0.00           H  
ATOM   4889  HA  ARG A 304      50.236  16.111  87.551  1.00  0.00           H  
ATOM   4890 1HB  ARG A 304      49.980  13.822  86.676  1.00  0.00           H  
ATOM   4891 2HB  ARG A 304      51.655  13.467  87.072  1.00  0.00           H  
ATOM   4892 1HG  ARG A 304      50.393  12.487  88.783  1.00  0.00           H  
ATOM   4893 2HG  ARG A 304      51.033  13.984  89.502  1.00  0.00           H  
ATOM   4894 1HD  ARG A 304      48.367  13.997  88.171  1.00  0.00           H  
ATOM   4895 2HD  ARG A 304      48.545  13.331  89.811  1.00  0.00           H  
ATOM   4896  HE  ARG A 304      49.827  15.778  89.881  1.00  0.00           H  
ATOM   4897 1HH1 ARG A 304      46.594  14.640  89.115  1.00  0.00           H  
ATOM   4898 2HH1 ARG A 304      45.812  16.112  89.648  1.00  0.00           H  
ATOM   4899 1HH2 ARG A 304      48.803  17.684  90.570  1.00  0.00           H  
ATOM   4900 2HH2 ARG A 304      47.063  17.837  90.472  1.00  0.00           H  
ATOM   4901  N   LYS A 305      53.460  15.570  87.907  1.00  0.00           N  
ATOM   4902  CA  LYS A 305      54.578  15.843  88.789  1.00  0.00           C  
ATOM   4903  C   LYS A 305      54.664  17.333  89.116  1.00  0.00           C  
ATOM   4904  O   LYS A 305      55.052  17.714  90.221  1.00  0.00           O  
ATOM   4905  CB  LYS A 305      55.885  15.361  88.158  1.00  0.00           C  
ATOM   4906  CG  LYS A 305      56.027  13.846  88.087  1.00  0.00           C  
ATOM   4907  CD  LYS A 305      57.336  13.444  87.424  1.00  0.00           C  
ATOM   4908  CE  LYS A 305      57.475  11.932  87.341  1.00  0.00           C  
ATOM   4909  NZ  LYS A 305      58.733  11.525  86.661  1.00  0.00           N1+
ATOM   4910  H   LYS A 305      53.636  15.151  87.004  1.00  0.00           H  
ATOM   4911  HA  LYS A 305      54.422  15.305  89.723  1.00  0.00           H  
ATOM   4912 1HB  LYS A 305      55.965  15.752  87.144  1.00  0.00           H  
ATOM   4913 2HB  LYS A 305      56.729  15.749  88.727  1.00  0.00           H  
ATOM   4914 1HG  LYS A 305      55.997  13.430  89.094  1.00  0.00           H  
ATOM   4915 2HG  LYS A 305      55.198  13.429  87.516  1.00  0.00           H  
ATOM   4916 1HD  LYS A 305      57.377  13.861  86.416  1.00  0.00           H  
ATOM   4917 2HD  LYS A 305      58.172  13.845  87.997  1.00  0.00           H  
ATOM   4918 1HE  LYS A 305      57.465  11.510  88.345  1.00  0.00           H  
ATOM   4919 2HE  LYS A 305      56.629  11.519  86.790  1.00  0.00           H  
ATOM   4920 1HZ  LYS A 305      58.786  10.515  86.625  1.00  0.00           H  
ATOM   4921 2HZ  LYS A 305      58.744  11.894  85.720  1.00  0.00           H  
ATOM   4922 3HZ  LYS A 305      59.525  11.885  87.173  1.00  0.00           H  
ATOM   4923  N   LEU A 306      54.300  18.164  88.146  1.00  0.00           N  
ATOM   4924  CA  LEU A 306      54.424  19.611  88.274  1.00  0.00           C  
ATOM   4925  C   LEU A 306      53.430  20.214  89.265  1.00  0.00           C  
ATOM   4926  O   LEU A 306      53.750  21.162  89.983  1.00  0.00           O  
ATOM   4927  CB  LEU A 306      54.234  20.268  86.900  1.00  0.00           C  
ATOM   4928  CG  LEU A 306      55.327  19.976  85.866  1.00  0.00           C  
ATOM   4929  CD1 LEU A 306      54.924  20.564  84.520  1.00  0.00           C  
ATOM   4930  CD2 LEU A 306      56.648  20.559  86.344  1.00  0.00           C  
ATOM   4931  H   LEU A 306      53.926  17.777  87.290  1.00  0.00           H  
ATOM   4932  HA  LEU A 306      55.425  19.842  88.636  1.00  0.00           H  
ATOM   4933 1HB  LEU A 306      53.286  19.933  86.484  1.00  0.00           H  
ATOM   4934 2HB  LEU A 306      54.187  21.349  87.036  1.00  0.00           H  
ATOM   4935  HG  LEU A 306      55.431  18.898  85.741  1.00  0.00           H  
ATOM   4936 1HD1 LEU A 306      55.702  20.356  83.785  1.00  0.00           H  
ATOM   4937 2HD1 LEU A 306      53.987  20.115  84.194  1.00  0.00           H  
ATOM   4938 3HD1 LEU A 306      54.798  21.642  84.618  1.00  0.00           H
[truncated: 9,248,267 more chars]
