# Supplementary material for: Blueprinting extendable nanomaterials with standardized protein blocks
Source: Nature. 2024 Mar 13;627(8005):898–904. doi: 10.1038/s41586-024-07188-4 (PMC10972742; doi:10.1038/s41586-024-07188-4)
Supplement: Supplementary file 4 — Design models with ideal backbones as well as experimentally determined structures for comparison. For reference to design names, see Supplementary Fig. 1. [file 41586_2024_7188_MOESM4_ESM.zip › cage_O43_164_design.pdb]

ATOM      1  N   PRO !   1    -109.744 -16.027  79.581  1.00  0.00           N  
ATOM      2  CA  PRO !   1    -110.133 -14.724  79.082  1.00  0.00           C  
ATOM      3  C   PRO !   1    -109.024 -14.164  78.221  1.00  0.00           C  
ATOM      4  O   PRO !   1    -107.847 -14.449  78.444  1.00  0.00           O  
ATOM      5  CB  PRO !   1    -110.338 -13.903  80.360  1.00  0.00           C  
ATOM      6  CG  PRO !   1    -110.609 -14.922  81.411  1.00  0.00           C  
ATOM      7  CD  PRO !   1    -109.750 -16.096  81.025  1.00  0.00           C  
ATOM      8 1H   PRO !   1    -108.826 -16.220  79.210  1.00  0.00           H  
ATOM      9 2H   PRO !   1    -110.387 -16.697  79.183  1.00  0.00           H  
ATOM     10  HA  PRO !   1    -111.074 -14.818  78.519  1.00  0.00           H  
ATOM     11 1HB  PRO !   1    -109.442 -13.302  80.567  1.00  0.00           H  
ATOM     12 2HB  PRO !   1    -111.173 -13.199  80.223  1.00  0.00           H  
ATOM     13 1HG  PRO !   1    -110.357 -14.521  82.404  1.00  0.00           H  
ATOM     14 2HG  PRO !   1    -111.681 -15.170  81.433  1.00  0.00           H  
ATOM     15 1HD  PRO !   1    -108.743 -15.971  81.451  1.00  0.00           H  
ATOM     16 2HD  PRO !   1    -110.213 -17.026  81.390  1.00  0.00           H  
ATOM     17  N   ALA !   2    -108.973 -13.766  77.697  1.00  0.00           N  
ATOM     18  CA  ALA !   2    -107.984 -13.087  76.874  1.00  0.00           C  
ATOM     19  C   ALA !   2    -106.953 -12.427  77.733  1.00  0.00           C  
ATOM     20  O   ALA !   2    -105.767 -12.428  77.406  1.00  0.00           O  
ATOM     21  CB  ALA !   2    -108.645 -12.061  75.965  1.00  0.00           C  
ATOM     22  H   ALA !   2    -109.814 -13.460  77.228  1.00  0.00           H  
ATOM     23  HA  ALA !   2    -107.486 -13.836  76.258  1.00  0.00           H  
ATOM     24 1HB  ALA !   2    -107.883 -11.557  75.372  1.00  0.00           H  
ATOM     25 2HB  ALA !   2    -109.349 -12.564  75.301  1.00  0.00           H  
ATOM     26 3HB  ALA !   2    -109.178 -11.329  76.570  1.00  0.00           H  
ATOM     27  N   GLU !   3    -107.411 -11.863  78.833  1.00  0.00           N  
ATOM     28  CA  GLU !   3    -106.494 -11.173  79.732  1.00  0.00           C  
ATOM     29  C   GLU !   3    -105.430 -12.122  80.270  1.00  0.00           C  
ATOM     30  O   GLU !   3    -104.258 -11.761  80.373  1.00  0.00           O  
ATOM     31  CB  GLU !   3    -107.262 -10.543  80.897  1.00  0.00           C  
ATOM     32  CG  GLU !   3    -106.397  -9.744  81.862  1.00  0.00           C  
ATOM     33  CD  GLU !   3    -107.196  -9.080  82.951  1.00  0.00           C  
ATOM     34  OE1 GLU !   3    -108.395  -9.216  82.949  1.00  0.00           O  
ATOM     35  OE2 GLU !   3    -106.604  -8.437  83.785  1.00  0.00           O1-
ATOM     36  H   GLU !   3    -108.399 -11.916  79.039  1.00  0.00           H  
ATOM     37  HA  GLU !   3    -105.991 -10.381  79.176  1.00  0.00           H  
ATOM     38 1HB  GLU !   3    -108.031  -9.876  80.506  1.00  0.00           H  
ATOM     39 2HB  GLU !   3    -107.765 -11.324  81.466  1.00  0.00           H  
ATOM     40 1HG  GLU !   3    -105.668 -10.411  82.318  1.00  0.00           H  
ATOM     41 2HG  GLU !   3    -105.854  -8.984  81.302  1.00  0.00           H  
ATOM     42  N   GLU !   4    -105.847 -13.337  80.609  1.00  0.00           N  
ATOM     43  CA  GLU !   4    -104.930 -14.341  81.137  1.00  0.00           C  
ATOM     44  C   GLU !   4    -103.892 -14.742  80.095  1.00  0.00           C  
ATOM     45  O   GLU !   4    -102.716 -14.912  80.411  1.00  0.00           O  
ATOM     46  CB  GLU !   4    -105.701 -15.578  81.600  1.00  0.00           C  
ATOM     47  CG  GLU !   4    -104.838 -16.658  82.237  1.00  0.00           C  
ATOM     48  CD  GLU !   4    -105.640 -17.816  82.759  1.00  0.00           C  
ATOM     49  OE1 GLU !   4    -106.842 -17.779  82.653  1.00  0.00           O  
ATOM     50  OE2 GLU !   4    -105.048 -18.742  83.266  1.00  0.00           O1-
ATOM     51  H   GLU !   4    -106.822 -13.571  80.501  1.00  0.00           H  
ATOM     52  HA  GLU !   4    -104.397 -13.914  81.985  1.00  0.00           H  
ATOM     53 1HB  GLU !   4    -106.458 -15.284  82.328  1.00  0.00           H  
ATOM     54 2HB  GLU !   4    -106.220 -16.024  80.752  1.00  0.00           H  
ATOM     55 1HG  GLU !   4    -104.130 -17.025  81.496  1.00  0.00           H  
ATOM     56 2HG  GLU !   4    -104.269 -16.217  83.055  1.00  0.00           H  
ATOM     57  N   ILE !   5    -104.336 -14.890  78.851  1.00  0.00           N  
ATOM     58  CA  ILE !   5    -103.447 -15.269  77.761  1.00  0.00           C  
ATOM     59  C   ILE !   5    -102.405 -14.191  77.499  1.00  0.00           C  
ATOM     60  O   ILE !   5    -101.235 -14.491  77.257  1.00  0.00           O  
ATOM     61  CB  ILE !   5    -104.244 -15.537  76.470  1.00  0.00           C  
ATOM     62  CG1 ILE !   5    -105.164 -16.748  76.652  1.00  0.00           C  
ATOM     63  CG2 ILE !   5    -103.298 -15.754  75.298  1.00  0.00           C  
ATOM     64  CD1 ILE !   5    -104.427 -18.040  76.925  1.00  0.00           C  
ATOM     65  H   ILE !   5    -105.316 -14.735  78.657  1.00  0.00           H  
ATOM     66  HA  ILE !   5    -102.927 -16.185  78.040  1.00  0.00           H  
ATOM     67  HB  ILE !   5    -104.885 -14.683  76.255  1.00  0.00           H  
ATOM     68 1HG1 ILE !   5    -105.848 -16.563  77.479  1.00  0.00           H  
ATOM     69 2HG1 ILE !   5    -105.768 -16.884  75.755  1.00  0.00           H  
ATOM     70 1HG2 ILE !   5    -103.878 -15.942  74.394  1.00  0.00           H  
ATOM     71 2HG2 ILE !   5    -102.685 -14.865  75.155  1.00  0.00           H  
ATOM     72 3HG2 ILE !   5    -102.656 -16.611  75.502  1.00  0.00           H  
ATOM     73 1HD1 ILE !   5    -105.145 -18.850  77.040  1.00  0.00           H  
ATOM     74 2HD1 ILE !   5    -103.760 -18.261  76.089  1.00  0.00           H  
ATOM     75 3HD1 ILE !   5    -103.842 -17.939  77.838  1.00  0.00           H  
ATOM     76  N   LEU !   6    -102.834 -12.934  77.550  1.00  0.00           N  
ATOM     77  CA  LEU !   6    -101.935 -11.809  77.318  1.00  0.00           C  
ATOM     78  C   LEU !   6    -100.867 -11.726  78.400  1.00  0.00           C  
ATOM     79  O   LEU !   6     -99.701 -11.454  78.116  1.00  0.00           O  
ATOM     80  CB  LEU !   6    -102.730 -10.498  77.274  1.00  0.00           C  
ATOM     81  CG  LEU !   6    -101.910  -9.232  76.997  1.00  0.00           C  
ATOM     82  CD1 LEU !   6    -101.213  -9.361  75.648  1.00  0.00           C  
ATOM     83  CD2 LEU !   6    -102.827  -8.019  77.022  1.00  0.00           C  
ATOM     84  H   LEU !   6    -103.805 -12.756  77.753  1.00  0.00           H  
ATOM     85  HA  LEU !   6    -101.441 -11.951  76.358  1.00  0.00           H  
ATOM     86 1HB  LEU !   6    -103.489 -10.578  76.496  1.00  0.00           H  
ATOM     87 2HB  LEU !   6    -103.234 -10.364  78.231  1.00  0.00           H  
ATOM     88  HG  LEU !   6    -101.140  -9.122  77.761  1.00  0.00           H  
ATOM     89 1HD1 LEU !   6    -100.631  -8.462  75.452  1.00  0.00           H  
ATOM     90 2HD1 LEU !   6    -100.551 -10.227  75.665  1.00  0.00           H  
ATOM     91 3HD1 LEU !   6    -101.960  -9.490  74.864  1.00  0.00           H  
ATOM     92 1HD2 LEU !   6    -102.243  -7.116  76.827  1.00  0.00           H  
ATOM     93 2HD2 LEU !   6    -103.595  -8.124  76.258  1.00  0.00           H  
ATOM     94 3HD2 LEU !   6    -103.297  -7.937  78.003  1.00  0.00           H  
ATOM     95  N   ARG !   7    -101.272 -11.958  79.643  1.00  0.00           N  
ATOM     96  CA  ARG !   7    -100.350 -11.909  80.773  1.00  0.00           C  
ATOM     97  C   ARG !   7     -99.296 -13.005  80.669  1.00  0.00           C  
ATOM     98  O   ARG !   7     -98.119 -12.777  80.952  1.00  0.00           O  
ATOM     99  CB  ARG !   7    -101.105 -12.057  82.087  1.00  0.00           C  
ATOM    100  CG  ARG !   7    -101.960 -10.860  82.472  1.00  0.00           C  
ATOM    101  CD  ARG !   7    -102.640 -11.068  83.774  1.00  0.00           C  
ATOM    102  NE  ARG !   7    -103.524  -9.963  84.108  1.00  0.00           N  
ATOM    103  CZ  ARG !   7    -103.129  -8.818  84.699  1.00  0.00           C  
ATOM    104  NH1 ARG !   7    -101.864  -8.645  85.015  1.00  0.00           N1+
ATOM    105  NH2 ARG !   7    -104.012  -7.870  84.960  1.00  0.00           N  
ATOM    106  H   ARG !   7    -102.244 -12.175  79.812  1.00  0.00           H  
ATOM    107  HA  ARG !   7     -99.844 -10.945  80.765  1.00  0.00           H  
ATOM    108 1HB  ARG !   7    -101.757 -12.928  82.034  1.00  0.00           H  
ATOM    109 2HB  ARG !   7    -100.395 -12.229  82.896  1.00  0.00           H  
ATOM    110 1HG  ARG !   7    -101.331  -9.973  82.549  1.00  0.00           H  
ATOM    111 2HG  ARG !   7    -102.723 -10.698  81.709  1.00  0.00           H  
ATOM    112 1HD  ARG !   7    -103.236 -11.980  83.734  1.00  0.00           H  
ATOM    113 2HD  ARG !   7    -101.895 -11.157  84.563  1.00  0.00           H  
ATOM    114  HE  ARG !   7    -104.505 -10.059  83.879  1.00  0.00           H  
ATOM    115 1HH1 ARG !   7    -101.190  -9.370  84.814  1.00  0.00           H  
ATOM    116 2HH1 ARG !   7    -101.567  -7.788  85.459  1.00  0.00           H  
ATOM    117 1HH2 ARG !   7    -104.984  -8.003  84.717  1.00  0.00           H  
ATOM    118 2HH2 ARG !   7    -103.715  -7.014  85.404  1.00  0.00           H  
ATOM    119  N   ALA !   8     -99.723 -14.194  80.261  1.00  0.00           N  
ATOM    120  CA  ALA !   8     -98.816 -15.328  80.120  1.00  0.00           C  
ATOM    121  C   ALA !   8     -97.783 -15.072  79.031  1.00  0.00           C  
ATOM    122  O   ALA !   8     -96.607 -15.403  79.190  1.00  0.00           O  
ATOM    123  CB  ALA !   8     -99.599 -16.598  79.820  1.00  0.00           C  
ATOM    124  H   ALA !   8    -100.702 -14.317  80.044  1.00  0.00           H  
ATOM    125  HA  ALA !   8     -98.285 -15.454  81.063  1.00  0.00           H  
ATOM    126 1HB  ALA !   8     -98.908 -17.433  79.718  1.00  0.00           H  
ATOM    127 2HB  ALA !   8    -100.294 -16.798  80.637  1.00  0.00           H  
ATOM    128 3HB  ALA !   8    -100.156 -16.471  78.893  1.00  0.00           H  
ATOM    129  N   ALA !   9     -98.227 -14.486  77.925  1.00  0.00           N  
ATOM    130  CA  ALA !   9     -97.342 -14.186  76.809  1.00  0.00           C  
ATOM    131  C   ALA !   9     -96.287 -13.159  77.200  1.00  0.00           C  
ATOM    132  O   ALA !   9     -95.121 -13.279  76.825  1.00  0.00           O  
ATOM    133  CB  ALA !   9     -98.144 -13.689  75.613  1.00  0.00           C  
ATOM    134  H   ALA !   9     -99.207 -14.240  77.859  1.00  0.00           H  
ATOM    135  HA  ALA !   9     -96.825 -15.104  76.530  1.00  0.00           H  
ATOM    136 1HB  ALA !   9     -97.469 -13.470  74.786  1.00  0.00           H  
ATOM    137 2HB  ALA !   9     -98.855 -14.458  75.307  1.00  0.00           H  
ATOM    138 3HB  ALA !   9     -98.685 -12.786  75.889  1.00  0.00           H  
ATOM    139  N   GLN !  10     -96.704 -12.150  77.956  1.00  0.00           N  
ATOM    140  CA  GLN !  10     -95.797 -11.098  78.401  1.00  0.00           C  
ATOM    141  C   GLN !  10     -94.728 -11.654  79.334  1.00  0.00           C  
ATOM    142  O   GLN !  10     -93.559 -11.279  79.246  1.00  0.00           O  
ATOM    143  CB  GLN !  10     -96.572  -9.980  79.102  1.00  0.00           C  
ATOM    144  CG  GLN !  10     -97.454  -9.159  78.176  1.00  0.00           C  
ATOM    145  CD  GLN !  10     -98.264  -8.116  78.922  1.00  0.00           C  
ATOM    146  NE2 GLN !  10     -98.605  -7.031  78.237  1.00  0.00           N  
ATOM    147  OE1 GLN !  10     -98.583  -8.287  80.102  1.00  0.00           O  
ATOM    148  H   GLN !  10     -97.675 -12.109  78.230  1.00  0.00           H  
ATOM    149  HA  GLN !  10     -95.301 -10.679  77.528  1.00  0.00           H  
ATOM    150 1HB  GLN !  10     -97.207 -10.408  79.877  1.00  0.00           H  
ATOM    151 2HB  GLN !  10     -95.872  -9.301  79.589  1.00  0.00           H  
ATOM    152 1HG  GLN !  10     -96.822  -8.645  77.451  1.00  0.00           H  
ATOM    153 2HG  GLN !  10     -98.145  -9.827  77.661  1.00  0.00           H  
ATOM    154 1HE2 GLN !  10     -99.141  -6.308  78.676  1.00  0.00           H  
ATOM    155 2HE2 GLN !  10     -98.325  -6.934  77.281  1.00  0.00           H  
ATOM    156  N   GLU !  11     -95.136 -12.549  80.228  1.00  0.00           N  
ATOM    157  CA  GLU !  11     -94.215 -13.156  81.180  1.00  0.00           C  
ATOM    158  C   GLU !  11     -93.171 -14.008  80.469  1.00  0.00           C  
ATOM    159  O   GLU !  11     -91.993 -13.991  80.828  1.00  0.00           O  
ATOM    160  CB  GLU !  11     -94.980 -14.010  82.193  1.00  0.00           C  
ATOM    161  CG  GLU !  11     -95.835 -13.214  83.168  1.00  0.00           C  
ATOM    162  CD  GLU !  11     -96.628 -14.089  84.100  1.00  0.00           C  
ATOM    163  OE1 GLU !  11     -96.608 -15.284  83.923  1.00  0.00           O  
ATOM    164  OE2 GLU !  11     -97.255 -13.562  84.988  1.00  0.00           O1-
ATOM    165  H   GLU !  11     -96.111 -12.814  80.247  1.00  0.00           H  
ATOM    166  HA  GLU !  11     -93.696 -12.359  81.717  1.00  0.00           H  
ATOM    167 1HB  GLU !  11     -95.633 -14.704  81.663  1.00  0.00           H  
ATOM    168 2HB  GLU !  11     -94.274 -14.605  82.773  1.00  0.00           H  
ATOM    169 1HG  GLU !  11     -95.189 -12.567  83.758  1.00  0.00           H  
ATOM    170 2HG  GLU !  11     -96.518 -12.582  82.603  1.00  0.00           H  
ATOM    171  N   GLY !  12     -93.610 -14.751  79.458  1.00  0.00           N  
ATOM    172  CA  GLY !  12     -92.714 -15.612  78.695  1.00  0.00           C  
ATOM    173  C   GLY !  12     -91.675 -14.791  77.938  1.00  0.00           C  
ATOM    174  O   GLY !  12     -90.504 -15.160  77.875  1.00  0.00           O  
ATOM    175  H   GLY !  12     -94.589 -14.719  79.213  1.00  0.00           H  
ATOM    176 1HA  GLY !  12     -92.213 -16.306  79.369  1.00  0.00           H  
ATOM    177 2HA  GLY !  12     -93.293 -16.208  77.992  1.00  0.00           H  
ATOM    178  N   ILE !  13     -92.115 -13.676  77.364  1.00  0.00           N  
ATOM    179  CA  ILE !  13     -91.224 -12.802  76.608  1.00  0.00           C  
ATOM    180  C   ILE !  13     -90.160 -12.188  77.510  1.00  0.00           C  
ATOM    181  O   ILE !  13     -88.994 -12.083  77.128  1.00  0.00           O  
ATOM    182  CB  ILE !  13     -92.016 -11.681  75.912  1.00  0.00           C  
ATOM    183  CG1 ILE !  13     -92.908 -12.261  74.811  1.00  0.00           C  
ATOM    184  CG2 ILE !  13     -91.071 -10.637  75.340  1.00  0.00           C  
ATOM    185  CD1 ILE !  13     -93.914 -11.278  74.257  1.00  0.00           C  
ATOM    186  H   ILE !  13     -93.089 -13.429  77.453  1.00  0.00           H  
ATOM    187  HA  ILE !  13     -90.723 -13.395  75.845  1.00  0.00           H  
ATOM    188  HB  ILE !  13     -92.680 -11.200  76.632  1.00  0.00           H  
ATOM    189 1HG1 ILE !  13     -92.286 -12.612  73.987  1.00  0.00           H  
ATOM    190 2HG1 ILE !  13     -93.451 -13.123  75.198  1.00  0.00           H  
ATOM    191 1HG2 ILE !  13     -91.648  -9.852  74.851  1.00  0.00           H  
ATOM    192 2HG2 ILE !  13     -90.479 -10.203  76.146  1.00  0.00           H  
ATOM    193 3HG2 ILE !  13     -90.407 -11.106  74.614  1.00  0.00           H  
ATOM    194 1HD1 ILE !  13     -94.509 -11.763  73.482  1.00  0.00           H  
ATOM    195 2HD1 ILE !  13     -94.571 -10.940  75.060  1.00  0.00           H  
ATOM    196 3HD1 ILE !  13     -93.391 -10.424  73.832  1.00  0.00           H  
ATOM    197  N   ASN !  14     -90.570 -11.784  78.707  1.00  0.00           N  
ATOM    198  CA  ASN !  14     -89.651 -11.178  79.666  1.00  0.00           C  
ATOM    199  C   ASN !  14     -88.588 -12.174  80.115  1.00  0.00           C  
ATOM    200  O   ASN !  14     -87.416 -11.825  80.250  1.00  0.00           O  
ATOM    201  CB  ASN !  14     -90.412 -10.634  80.862  1.00  0.00           C  
ATOM    202  CG  ASN !  14     -91.176  -9.381  80.537  1.00  0.00           C  
ATOM    203  ND2 ASN !  14     -92.214  -9.119  81.291  1.00  0.00           N  
ATOM    204  OD1 ASN !  14     -90.827  -8.649  79.605  1.00  0.00           O  
ATOM    205  H   ASN !  14     -91.540 -11.897  78.961  1.00  0.00           H  
ATOM    206  HA  ASN !  14     -89.134 -10.353  79.177  1.00  0.00           H  
ATOM    207 1HB  ASN !  14     -91.110 -11.389  81.224  1.00  0.00           H  
ATOM    208 2HB  ASN !  14     -89.711 -10.420  81.670  1.00  0.00           H  
ATOM    209 1HD2 ASN !  14     -92.760  -8.298  81.122  1.00  0.00           H  
ATOM    210 2HD2 ASN !  14     -92.460  -9.739  82.035  1.00  0.00           H  
ATOM    211  N   ALA !  15     -89.006 -13.415  80.343  1.00  0.00           N  
ATOM    212  CA  ALA !  15     -88.092 -14.464  80.777  1.00  0.00           C  
ATOM    213  C   ALA !  15     -87.055 -14.768  79.702  1.00  0.00           C  
ATOM    214  O   ALA !  15     -85.878 -14.968  80.002  1.00  0.00           O  
ATOM    215  CB  ALA !  15     -88.864 -15.722  81.142  1.00  0.00           C  
ATOM    216  H   ALA !  15     -89.982 -13.639  80.212  1.00  0.00           H  
ATOM    217  HA  ALA !  15     -87.561 -14.106  81.662  1.00  0.00           H  
ATOM    218 1HB  ALA !  15     -88.167 -16.496  81.464  1.00  0.00           H  
ATOM    219 2HB  ALA !  15     -89.560 -15.503  81.951  1.00  0.00           H  
ATOM    220 3HB  ALA !  15     -89.417 -16.075  80.271  1.00  0.00           H  
ATOM    221  N   VAL !  16     -87.500 -14.805  78.452  1.00  0.00           N  
ATOM    222  CA  VAL !  16     -86.611 -15.085  77.331  1.00  0.00           C  
ATOM    223  C   VAL !  16     -85.566 -13.989  77.168  1.00  0.00           C  
ATOM    224  O   VAL !  16     -84.397 -14.268  76.900  1.00  0.00           O  
ATOM    225  CB  VAL !  16     -87.420 -15.216  76.027  1.00  0.00           C  
ATOM    226  CG1 VAL !  16     -86.492 -15.221  74.822  1.00  0.00           C  
ATOM    227  CG2 VAL !  16     -88.261 -16.483  76.066  1.00  0.00           C  
ATOM    228  H   VAL !  16     -88.478 -14.632  78.272  1.00  0.00           H  
ATOM    229  HA  VAL !  16     -86.102 -16.031  77.520  1.00  0.00           H  
ATOM    230  HB  VAL !  16     -88.073 -14.349  75.927  1.00  0.00           H  
ATOM    231 1HG1 VAL !  16     -87.081 -15.314  73.909  1.00  0.00           H  
ATOM    232 2HG1 VAL !  16     -85.926 -14.290  74.795  1.00  0.00           H  
ATOM    233 3HG1 VAL !  16     -85.804 -16.063  74.896  1.00  0.00           H  
ATOM    234 1HG2 VAL !  16     -88.831 -16.569  75.141  1.00  0.00           H  
ATOM    235 2HG2 VAL !  16     -87.609 -17.350  76.172  1.00  0.00           H  
ATOM    236 3HG2 VAL !  16     -88.947 -16.439  76.912  1.00  0.00           H  
ATOM    237  N   VAL !  17     -85.994 -12.741  77.330  1.00  0.00           N  
ATOM    238  CA  VAL !  17     -85.095 -11.601  77.201  1.00  0.00           C  
ATOM    239  C   VAL !  17     -84.026 -11.615  78.286  1.00  0.00           C  
ATOM    240  O   VAL !  17     -82.859 -11.321  78.026  1.00  0.00           O  
ATOM    241  CB  VAL !  17     -85.890 -10.284  77.286  1.00  0.00           C  
ATOM    242  CG1 VAL !  17     -84.942  -9.094  77.343  1.00  0.00           C  
ATOM    243  CG2 VAL !  17     -86.828 -10.170  76.095  1.00  0.00           C  
ATOM    244  H   VAL !  17     -86.965 -12.581  77.549  1.00  0.00           H  
ATOM    245  HA  VAL !  17     -84.607 -11.654  76.228  1.00  0.00           H  
ATOM    246  HB  VAL !  17     -86.468 -10.277  78.209  1.00  0.00           H  
ATOM    247 1HG1 VAL !  17     -85.522  -8.173  77.403  1.00  0.00           H  
ATOM    248 2HG1 VAL !  17     -84.305  -9.178  78.222  1.00  0.00           H  
ATOM    249 3HG1 VAL !  17     -84.326  -9.078  76.445  1.00  0.00           H  
ATOM    250 1HG2 VAL !  17     -87.388  -9.237  76.161  1.00  0.00           H  
ATOM    251 2HG2 VAL !  17     -86.251 -10.181  75.171  1.00  0.00           H  
ATOM    252 3HG2 VAL !  17     -87.524 -11.009  76.097  1.00  0.00           H  
ATOM    253  N   GLU !  18     -84.430 -11.961  79.504  1.00  0.00           N  
ATOM    254  CA  GLU !  18     -83.508 -12.015  80.631  1.00  0.00           C  
ATOM    255  C   GLU !  18     -82.456 -13.097  80.430  1.00  0.00           C  
ATOM    256  O   GLU !  18     -81.279 -12.897  80.734  1.00  0.00           O  
ATOM    257  CB  GLU !  18     -84.272 -12.268  81.933  1.00  0.00           C  
ATOM    258  CG  GLU !  18     -85.137 -11.102  82.389  1.00  0.00           C  
ATOM    259  CD  GLU !  18     -85.928 -11.412  83.631  1.00  0.00           C  
ATOM    260  OE1 GLU !  18     -85.899 -12.539  84.067  1.00  0.00           O  
ATOM    261  OE2 GLU !  18     -86.562 -10.521  84.147  1.00  0.00           O1-
ATOM    262  H   GLU !  18     -85.402 -12.193  79.652  1.00  0.00           H  
ATOM    263  HA  GLU !  18     -82.998 -11.054  80.706  1.00  0.00           H  
ATOM    264 1HB  GLU !  18     -84.918 -13.138  81.813  1.00  0.00           H  
ATOM    265 2HB  GLU !  18     -83.566 -12.493  82.732  1.00  0.00           H  
ATOM    266 1HG  GLU !  18     -84.498 -10.243  82.587  1.00  0.00           H  
ATOM    267 2HG  GLU !  18     -85.822 -10.833  81.588  1.00  0.00           H  
ATOM    268  N   LYS !  19     -82.885 -14.244  79.917  1.00  0.00           N  
ATOM    269  CA  LYS !  19     -81.980 -15.362  79.674  1.00  0.00           C  
ATOM    270  C   LYS !  19     -80.946 -15.012  78.611  1.00  0.00           C  
ATOM    271  O   LYS !  19     -79.770 -15.357  78.739  1.00  0.00           O  
ATOM    272  CB  LYS !  19     -82.767 -16.605  79.253  1.00  0.00           C  
ATOM    273  CG  LYS !  19     -83.593 -17.235  80.367  1.00  0.00           C  
ATOM    274  CD  LYS !  19     -84.359 -18.450  79.868  1.00  0.00           C  
ATOM    275  CE  LYS !  19     -85.192 -19.074  80.977  1.00  0.00           C  
ATOM    276  NZ  LYS !  19     -85.977 -20.242  80.493  1.00  0.00           N1+
ATOM    277  H   LYS !  19     -83.864 -14.346  79.688  1.00  0.00           H  
ATOM    278  HA  LYS !  19     -81.456 -15.590  80.601  1.00  0.00           H  
ATOM    279 1HB  LYS !  19     -83.444 -16.350  78.438  1.00  0.00           H  
ATOM    280 2HB  LYS !  19     -82.076 -17.363  78.880  1.00  0.00           H  
ATOM    281 1HG  LYS !  19     -82.934 -17.540  81.182  1.00  0.00           H  
ATOM    282 2HG  LYS !  19     -84.302 -16.502  80.751  1.00  0.00           H  
ATOM    283 1HD  LYS !  19     -85.017 -18.155  79.050  1.00  0.00           H  
ATOM    284 2HD  LYS !  19     -83.656 -19.195  79.494  1.00  0.00           H  
ATOM    285 1HE  LYS !  19     -84.538 -19.401  81.784  1.00  0.00           H  
ATOM    286 2HE  LYS !  19     -85.881 -18.329  81.375  1.00  0.00           H  
ATOM    287 1HZ  LYS !  19     -86.517 -20.626  81.258  1.00  0.00           H  
ATOM    288 2HZ  LYS !  19     -86.602 -19.947  79.756  1.00  0.00           H  
ATOM    289 3HZ  LYS !  19     -85.349 -20.949  80.139  1.00  0.00           H  
ATOM    290  N   ALA !  20     -81.390 -14.327  77.564  1.00  0.00           N  
ATOM    291  CA  ALA !  20     -80.505 -13.928  76.476  1.00  0.00           C  
ATOM    292  C   ALA !  20     -79.349 -13.081  76.990  1.00  0.00           C  
ATOM    293  O   ALA !  20     -78.190 -13.314  76.643  1.00  0.00           O  
ATOM    294  CB  ALA !  20     -81.281 -13.171  75.410  1.00  0.00           C  
ATOM    295  H   ALA !  20     -82.366 -14.074  77.518  1.00  0.00           H  
ATOM    296  HA  ALA !  20     -80.085 -14.832  76.032  1.00  0.00           H  
ATOM    297 1HB  ALA !  20     -80.607 -12.881  74.604  1.00  0.00           H  
ATOM    298 2HB  ALA !  20     -82.069 -13.810  75.010  1.00  0.00           H  
ATOM    299 3HB  ALA !  20     -81.727 -12.280  75.849  1.00  0.00           H  
ATOM    300  N   LYS !  21     -79.668 -12.095  77.823  1.00  0.00           N  
ATOM    301  CA  LYS !  21     -78.657 -11.209  78.386  1.00  0.00           C  
ATOM    302  C   LYS !  21     -77.605 -11.997  79.158  1.00  0.00           C  
ATOM    303  O   LYS !  21     -76.424 -11.648  79.149  1.00  0.00           O  
ATOM    304  CB  LYS !  21     -79.304 -10.166  79.298  1.00  0.00           C  
ATOM    305  CG  LYS !  21     -80.126  -9.114  78.565  1.00  0.00           C  
ATOM    306  CD  LYS !  21     -80.753  -8.125  79.536  1.00  0.00           C  
ATOM    307  CE  LYS !  21     -81.581  -7.079  78.805  1.00  0.00           C  
ATOM    308  NZ  LYS !  21     -82.230  -6.127  79.746  1.00  0.00           N1+
ATOM    309  H   LYS !  21     -80.637 -11.955  78.070  1.00  0.00           H  
ATOM    310  HA  LYS !  21     -78.153 -10.692  77.569  1.00  0.00           H  
ATOM    311 1HB  LYS !  21     -79.961 -10.664  80.012  1.00  0.00           H  
ATOM    312 2HB  LYS !  21     -78.533  -9.651  79.869  1.00  0.00           H  
ATOM    313 1HG  LYS !  21     -79.482  -8.569  77.871  1.00  0.00           H  
ATOM    314 2HG  LYS !  21     -80.916  -9.600  77.993  1.00  0.00           H  
ATOM    315 1HD  LYS !  21     -81.394  -8.661  80.237  1.00  0.00           H  
ATOM    316 2HD  LYS !  21     -79.968  -7.624  80.102  1.00  0.00           H  
ATOM    317 1HE  LYS !  21     -80.939  -6.517  78.126  1.00  0.00           H  
ATOM    318 2HE  LYS !  21     -82.352  -7.571  78.216  1.00  0.00           H  
ATOM    319 1HZ  LYS !  21     -82.769  -5.450  79.225  1.00  0.00           H  
ATOM    320 2HZ  LYS !  21     -82.843  -6.635  80.371  1.00  0.00           H  
ATOM    321 3HZ  LYS !  21     -81.524  -5.650  80.287  1.00  0.00           H  
ATOM    322  N   GLU !  22     -78.040 -13.059  79.823  1.00  0.00           N  
ATOM    323  CA  GLU !  22     -77.134 -13.907  80.595  1.00  0.00           C  
ATOM    324  C   GLU !  22     -76.373 -14.874  79.713  1.00  0.00           C  
ATOM    325  O   GLU !  22     -75.419 -15.514  80.159  1.00  0.00           O  
ATOM    326  CB  GLU !  22     -77.911 -14.688  81.656  1.00  0.00           C  
ATOM    327  CG  GLU !  22     -78.525 -13.825  82.749  1.00  0.00           C  
ATOM    328  CD  GLU !  22     -79.297 -14.625  83.761  1.00  0.00           C  
ATOM    329  OE1 GLU !  22     -79.446 -15.809  83.570  1.00  0.00           O  
ATOM    330  OE2 GLU !  22     -79.743 -14.051  84.727  1.00  0.00           O1-
ATOM    331  H   GLU !  22     -79.025 -13.286  79.795  1.00  0.00           H  
ATOM    332  HA  GLU !  22     -76.405 -13.268  81.094  1.00  0.00           H  
ATOM    333 1HB  GLU !  22     -78.717 -15.247  81.179  1.00  0.00           H  
ATOM    334 2HB  GLU !  22     -77.249 -15.412  82.132  1.00  0.00           H  
ATOM    335 1HG  GLU !  22     -77.728 -13.287  83.262  1.00  0.00           H  
ATOM    336 2HG  GLU !  22     -79.185 -13.092  82.291  1.00  0.00           H  
ATOM    337  N   GLY !  23     -76.789 -14.983  78.465  1.00  0.00           N  
ATOM    338  CA  GLY !  23     -75.969 -15.643  77.469  1.00  0.00           C  
ATOM    339  C   GLY !  23     -76.487 -17.038  77.176  1.00  0.00           C  
ATOM    340  O   GLY !  23     -75.973 -17.729  76.295  1.00  0.00           O  
ATOM    341  H   GLY !  23     -77.689 -14.598  78.212  1.00  0.00           H  
ATOM    342 1HA  GLY !  23     -75.960 -15.051  76.554  1.00  0.00           H  
ATOM    343 2HA  GLY !  23     -74.939 -15.699  77.824  1.00  0.00           H  
ATOM    344  N   ARG !  24     -77.507 -17.448  77.917  1.00  0.00           N  
ATOM    345  CA  ARG !  24     -78.126 -18.746  77.699  1.00  0.00           C  
ATOM    346  C   ARG !  24     -78.679 -18.838  76.282  1.00  0.00           C  
ATOM    347  O   ARG !  24     -78.745 -19.922  75.701  1.00  0.00           O  
ATOM    348  CB  ARG !  24     -79.247 -18.985  78.701  1.00  0.00           C  
ATOM    349  CG  ARG !  24     -78.786 -19.214  80.133  1.00  0.00           C  
ATOM    350  CD  ARG !  24     -79.932 -19.466  81.043  1.00  0.00           C  
ATOM    351  NE  ARG !  24     -79.506 -19.591  82.427  1.00  0.00           N  
ATOM    352  CZ  ARG !  24     -79.040 -20.724  82.986  1.00  0.00           C  
ATOM    353  NH1 ARG !  24     -78.946 -21.821  82.266  1.00  0.00           N1+
ATOM    354  NH2 ARG !  24     -78.678 -20.736  84.257  1.00  0.00           N  
ATOM    355  H   ARG !  24     -77.858 -16.845  78.647  1.00  0.00           H  
ATOM    356  HA  ARG !  24     -77.369 -19.518  77.833  1.00  0.00           H  
ATOM    357 1HB  ARG !  24     -79.920 -18.128  78.703  1.00  0.00           H  
ATOM    358 2HB  ARG !  24     -79.826 -19.857  78.397  1.00  0.00           H  
ATOM    359 1HG  ARG !  24     -78.123 -20.078  80.167  1.00  0.00           H  
ATOM    360 2HG  ARG !  24     -78.254 -18.332  80.488  1.00  0.00           H  
ATOM    361 1HD  ARG !  24     -80.640 -18.640  80.976  1.00  0.00           H  
ATOM    362 2HD  ARG !  24     -80.428 -20.392  80.754  1.00  0.00           H  
ATOM    363  HE  ARG !  24     -79.564 -18.768  83.013  1.00  0.00           H  
ATOM    364 1HH1 ARG !  24     -79.224 -21.813  81.294  1.00  0.00           H  
ATOM    365 2HH1 ARG !  24     -78.596 -22.671  82.685  1.00  0.00           H  
ATOM    366 1HH2 ARG !  24     -78.751 -19.892  84.810  1.00  0.00           H  
ATOM    367 2HH2 ARG !  24     -78.330 -21.584  84.674  1.00  0.00           H  
ATOM    368  N   GLY !  25     -79.074 -17.694  75.734  1.00  0.00           N  
ATOM    369  CA  GLY !  25     -79.464 -17.605  74.330  1.00  0.00           C  
ATOM    370  C   GLY !  25     -78.588 -16.616  73.566  1.00  0.00           C  
ATOM    371  O   GLY !  25     -78.412 -15.472  73.989  1.00  0.00           O  
ATOM    372  H   GLY !  25     -79.105 -16.860  76.304  1.00  0.00           H  
ATOM    373 1HA  GLY !  25     -79.389 -18.591  73.870  1.00  0.00           H  
ATOM    374 2HA  GLY !  25     -80.506 -17.297  74.262  1.00  0.00           H  
ATOM    375  N   THR !  26     -78.043 -17.068  72.439  1.00  0.00           N  
ATOM    376  CA  THR !  26     -77.516 -16.179  71.403  1.00  0.00           C  
ATOM    377  C   THR !  26     -78.643 -15.371  70.758  1.00  0.00           C  
ATOM    378  O   THR !  26     -79.765 -15.856  70.616  1.00  0.00           O  
ATOM    379  CB  THR !  26     -76.758 -16.973  70.322  1.00  0.00           C  
ATOM    380  CG2 THR !  26     -75.564 -17.691  70.927  1.00  0.00           C  
ATOM    381  OG1 THR !  26     -77.640 -17.932  69.725  1.00  0.00           O  
ATOM    382  H   THR !  26     -77.988 -18.064  72.286  1.00  0.00           H  
ATOM    383  HA  THR !  26     -76.820 -15.481  71.868  1.00  0.00           H  
ATOM    384  HB  THR !  26     -76.411 -16.288  69.546  1.00  0.00           H  
ATOM    385  HG1 THR !  26     -77.290 -18.200  68.872  1.00  0.00           H  
ATOM    386 1HG2 THR !  26     -75.040 -18.248  70.147  1.00  0.00           H  
ATOM    387 2HG2 THR !  26     -74.887 -16.963  71.371  1.00  0.00           H  
ATOM    388 3HG2 THR !  26     -75.908 -18.385  71.695  1.00  0.00           H  
ATOM    389  N   PRO !  27     -78.327 -14.121  70.365  1.00  0.00           N  
ATOM    390  CA  PRO !  27     -79.313 -13.170  69.863  1.00  0.00           C  
ATOM    391  C   PRO !  27     -80.234 -13.802  68.821  1.00  0.00           C  
ATOM    392  O   PRO !  27     -81.432 -13.521  68.786  1.00  0.00           O  
ATOM    393  CB  PRO !  27     -78.439 -12.071  69.249  1.00  0.00           C  
ATOM    394  CG  PRO !  27     -77.198 -12.088  70.073  1.00  0.00           C  
ATOM    395  CD  PRO !  27     -76.935 -13.549  70.325  1.00  0.00           C  
ATOM    396  HA  PRO !  27     -79.902 -12.781  70.706  1.00  0.00           H  
ATOM    397 1HB  PRO !  27     -78.251 -12.290  68.189  1.00  0.00           H  
ATOM    398 2HB  PRO !  27     -78.966 -11.106  69.288  1.00  0.00           H  
ATOM    399 1HG  PRO !  27     -76.376 -11.597  69.531  1.00  0.00           H  
ATOM    400 2HG  PRO !  27     -77.351 -11.518  71.002  1.00  0.00           H  
ATOM    401 1HD  PRO !  27     -76.352 -13.967  69.492  1.00  0.00           H  
ATOM    402 2HD  PRO !  27     -76.393 -13.664  71.276  1.00  0.00           H  
ATOM    403  N   GLU !  28     -79.687 -14.665  67.959  1.00  0.00           N  
ATOM    404  CA  GLU !  28     -80.515 -15.323  66.958  1.00  0.00           C  
ATOM    405  C   GLU !  28     -81.555 -16.226  67.608  1.00  0.00           C  
ATOM    406  O   GLU !  28     -82.732 -16.192  67.251  1.00  0.00           O  
ATOM    407  CB  GLU !  28     -79.644 -16.138  65.999  1.00  0.00           C  
ATOM    408  CG  GLU !  28     -78.704 -15.304  65.141  1.00  0.00           C  
ATOM    409  CD  GLU !  28     -77.472 -14.862  65.881  1.00  0.00           C  
ATOM    410  OE1 GLU !  28     -77.320 -15.238  67.019  1.00  0.00           O  
ATOM    411  OE2 GLU !  28     -76.683 -14.148  65.309  1.00  0.00           O1-
ATOM    412  H   GLU !  28     -78.696 -14.852  68.013  1.00  0.00           H  
ATOM    413  HA  GLU !  28     -81.043 -14.557  66.385  1.00  0.00           H  
ATOM    414 1HB  GLU !  28     -79.040 -16.845  66.568  1.00  0.00           H  
ATOM    415 2HB  GLU !  28     -80.282 -16.717  65.331  1.00  0.00           H  
ATOM    416 1HG  GLU !  28     -78.401 -15.893  64.275  1.00  0.00           H  
ATOM    417 2HG  GLU !  28     -79.239 -14.427  64.780  1.00  0.00           H  
ATOM    418  N   GLU !  29     -81.111 -17.035  68.566  1.00  0.00           N  
ATOM    419  CA  GLU !  29     -82.003 -17.950  69.269  1.00  0.00           C  
ATOM    420  C   GLU !  29     -83.043 -17.191  70.081  1.00  0.00           C  
ATOM    421  O   GLU !  29     -84.213 -17.570  70.119  1.00  0.00           O  
ATOM    422  CB  GLU !  29     -81.202 -18.875  70.188  1.00  0.00           C  
ATOM    423  CG  GLU !  29     -82.053 -19.724  71.123  1.00  0.00           C  
ATOM    424  CD  GLU !  29     -82.972 -20.659  70.389  1.00  0.00           C  
ATOM    425  OE1 GLU !  29     -82.760 -20.875  69.220  1.00  0.00           O  
ATOM    426  OE2 GLU !  29     -83.888 -21.160  70.998  1.00  0.00           O1-
ATOM    427  H   GLU !  29     -80.133 -17.015  68.812  1.00  0.00           H  
ATOM    428  HA  GLU !  29     -82.524 -18.561  68.532  1.00  0.00           H  
ATOM    429 1HB  GLU !  29     -80.594 -19.550  69.585  1.00  0.00           H  
ATOM    430 2HB  GLU !  29     -80.523 -18.282  70.801  1.00  0.00           H  
ATOM    431 1HG  GLU !  29     -81.396 -20.309  71.766  1.00  0.00           H  
ATOM    432 2HG  GLU !  29     -82.644 -19.065  71.757  1.00  0.00           H  
ATOM    433  N   ALA !  30     -82.612 -16.115  70.729  1.00  0.00           N  
ATOM    434  CA  ALA !  30     -83.508 -15.298  71.541  1.00  0.00           C  
ATOM    435  C   ALA !  30     -84.574 -14.630  70.683  1.00  0.00           C  
ATOM    436  O   ALA !  30     -85.741 -14.560  71.070  1.00  0.00           O  
ATOM    437  CB  ALA !  30     -82.718 -14.250  72.311  1.00  0.00           C  
ATOM    438  H   ALA !  30     -81.640 -15.854  70.659  1.00  0.00           H  
ATOM    439  HA  ALA !  30     -84.012 -15.953  72.252  1.00  0.00           H  
ATOM    440 1HB  ALA !  30     -83.401 -13.649  72.912  1.00  0.00           H  
ATOM    441 2HB  ALA !  30     -81.998 -14.744  72.963  1.00  0.00           H  
ATOM    442 3HB  ALA !  30     -82.189 -13.606  71.610  1.00  0.00           H  
ATOM    443  N   SER !  31     -84.170 -14.144  69.516  1.00  0.00           N  
ATOM    444  CA  SER !  31     -85.092 -13.482  68.600  1.00  0.00           C  
ATOM    445  C   SER !  31     -86.147 -14.450  68.085  1.00  0.00           C  
ATOM    446  O   SER !  31     -87.322 -14.102  67.972  1.00  0.00           O  
ATOM    447  CB  SER !  31     -84.330 -12.884  67.433  1.00  0.00           C  
ATOM    448  OG  SER !  31     -83.411 -11.922  67.873  1.00  0.00           O  
ATOM    449  H   SER !  31     -83.199 -14.235  69.255  1.00  0.00           H  
ATOM    450  HA  SER !  31     -85.597 -12.679  69.136  1.00  0.00           H  
ATOM    451 1HB  SER !  31     -83.805 -13.674  66.898  1.00  0.00           H  
ATOM    452 2HB  SER !  31     -85.032 -12.428  66.736  1.00  0.00           H  
ATOM    453  HG  SER !  31     -82.676 -12.411  68.249  1.00  0.00           H  
ATOM    454  N   LEU !  32     -85.722 -15.670  67.773  1.00  0.00           N  
ATOM    455  CA  LEU !  32     -86.631 -16.693  67.269  1.00  0.00           C  
ATOM    456  C   LEU !  32     -87.665 -17.077  68.319  1.00  0.00           C  
ATOM    457  O   LEU !  32     -88.842 -17.262  68.007  1.00  0.00           O  
ATOM    458  CB  LEU !  32     -85.843 -17.937  66.840  1.00  0.00           C  
ATOM    459  CG  LEU !  32     -85.033 -17.798  65.545  1.00  0.00           C  
ATOM    460  CD1 LEU !  32     -84.089 -18.985  65.405  1.00  0.00           C  
ATOM    461  CD2 LEU !  32     -85.982 -17.711  64.359  1.00  0.00           C  
ATOM    462  H   LEU !  32     -84.744 -15.894  67.888  1.00  0.00           H  
ATOM    463  HA  LEU !  32     -87.164 -16.288  66.408  1.00  0.00           H  
ATOM    464 1HB  LEU !  32     -85.150 -18.202  67.637  1.00  0.00           H  
ATOM    465 2HB  LEU !  32     -86.543 -18.762  66.706  1.00  0.00           H  
ATOM    466  HG  LEU !  32     -84.426 -16.893  65.591  1.00  0.00           H  
ATOM    467 1HD1 LEU !  32     -83.513 -18.886  64.485  1.00  0.00           H  
ATOM    468 2HD1 LEU !  32     -83.409 -19.011  66.257  1.00  0.00           H  
ATOM    469 3HD1 LEU !  32     -84.668 -19.907  65.373  1.00  0.00           H  
ATOM    470 1HD2 LEU !  32     -85.406 -17.611  63.438  1.00  0.00           H  
ATOM    471 2HD2 LEU !  32     -86.588 -18.616  64.311  1.00  0.00           H  
ATOM    472 3HD2 LEU !  32     -86.632 -16.844  64.476  1.00  0.00           H  
ATOM    473  N   GLN !  33     -87.220 -17.193  69.566  1.00  0.00           N  
ATOM    474  CA  GLN !  33     -88.106 -17.556  70.665  1.00  0.00           C  
ATOM    475  C   GLN !  33     -89.158 -16.479  70.901  1.00  0.00           C  
ATOM    476  O   GLN !  33     -90.326 -16.783  71.150  1.00  0.00           O  
ATOM    477  CB  GLN !  33     -87.301 -17.792  71.946  1.00  0.00           C  
ATOM    478  CG  GLN !  33     -88.123 -18.326  73.107  1.00  0.00           C  
ATOM    479  CD  GLN !  33     -88.723 -19.688  72.814  1.00  0.00           C  
ATOM    480  NE2 GLN !  33     -89.834 -19.998  73.472  1.00  0.00           N  
ATOM    481  OE1 GLN !  33     -88.192 -20.454  72.005  1.00  0.00           O  
ATOM    482  H   GLN !  33     -86.243 -17.026  69.757  1.00  0.00           H  
ATOM    483  HA  GLN !  33     -88.625 -18.476  70.392  1.00  0.00           H  
ATOM    484 1HB  GLN !  33     -86.500 -18.504  71.746  1.00  0.00           H  
ATOM    485 2HB  GLN !  33     -86.838 -16.858  72.262  1.00  0.00           H  
ATOM    486 1HG  GLN !  33     -87.480 -18.416  73.982  1.00  0.00           H  
ATOM    487 2HG  GLN !  33     -88.937 -17.631  73.312  1.00  0.00           H  
ATOM    488 1HE2 GLN !  33     -90.276 -20.883  73.320  1.00  0.00           H  
ATOM    489 2HE2 GLN !  33     -90.231 -19.347  74.119  1.00  0.00           H  
ATOM    490  N   ILE !  34     -88.738 -15.221  70.824  1.00  0.00           N  
ATOM    491  CA  ILE !  34     -89.645 -14.098  71.029  1.00  0.00           C  
ATOM    492  C   ILE !  34     -90.713 -14.046  69.945  1.00  0.00           C  
ATOM    493  O   ILE !  34     -91.882 -13.779  70.224  1.00  0.00           O  
ATOM    494  CB  ILE !  34     -88.872 -12.766  71.053  1.00  0.00           C  
ATOM    495  CG1 ILE !  34     -87.902 -12.734  72.237  1.00  0.00           C  
ATOM    496  CG2 ILE !  34     -89.838 -11.593  71.121  1.00  0.00           C  
ATOM    497  CD1 ILE !  34     -86.868 -11.635  72.148  1.00  0.00           C  
ATOM    498  H   ILE !  34     -87.768 -15.039  70.618  1.00  0.00           H  
ATOM    499  HA  ILE !  34     -90.142 -14.224  71.990  1.00  0.00           H  
ATOM    500  HB  ILE !  34     -88.271 -12.678  70.150  1.00  0.00           H  
ATOM    501 1HG1 ILE !  34     -88.461 -12.604  73.162  1.00  0.00           H  
ATOM    502 2HG1 ILE !  34     -87.378 -13.688  72.304  1.00  0.00           H  
ATOM    503 1HG2 ILE !  34     -89.275 -10.660  71.138  1.00  0.00           H  
ATOM    504 2HG2 ILE !  34     -90.489 -11.608  70.248  1.00  0.00           H  
ATOM    505 3HG2 ILE !  34     -90.441 -11.670  72.025  1.00  0.00           H  
ATOM    506 1HD1 ILE !  34     -86.216 -11.677  73.022  1.00  0.00           H  
ATOM    507 2HD1 ILE !  34     -86.272 -11.767  71.245  1.00  0.00           H  
ATOM    508 3HD1 ILE !  34     -87.368 -10.668  72.116  1.00  0.00           H  
ATOM    509  N   ILE !  35     -90.307 -14.305  68.709  1.00  0.00           N  
ATOM    510  CA  ILE !  35     -91.230 -14.289  67.579  1.00  0.00           C  
ATOM    511  C   ILE !  35     -92.276 -15.388  67.705  1.00  0.00           C  
ATOM    512  O   ILE !  35     -93.454 -15.176  67.414  1.00  0.00           O  
ATOM    513  CB  ILE !  35     -90.472 -14.452  66.248  1.00  0.00           C  
ATOM    514  CG1 ILE !  35     -89.665 -13.190  65.935  1.00  0.00           C  
ATOM    515  CG2 ILE !  35     -91.442 -14.762  65.118  1.00  0.00           C  
ATOM    516  CD1 ILE !  35     -88.687 -13.358  64.794  1.00  0.00           C  
ATOM    517  H   ILE !  35     -89.334 -14.518  68.545  1.00  0.00           H  
ATOM    518  HA  ILE !  35     -91.743 -13.327  67.565  1.00  0.00           H  
ATOM    519  HB  ILE !  35     -89.757 -15.270  66.335  1.00  0.00           H  
ATOM    520 1HG1 ILE !  35     -90.345 -12.376  65.684  1.00  0.00           H  
ATOM    521 2HG1 ILE !  35     -89.106 -12.886  66.820  1.00  0.00           H  
ATOM    522 1HG2 ILE !  35     -90.891 -14.874  64.185  1.00  0.00           H  
ATOM    523 2HG2 ILE !  35     -91.974 -15.687  65.338  1.00  0.00           H  
ATOM    524 3HG2 ILE !  35     -92.159 -13.946  65.021  1.00  0.00           H  
ATOM    525 1HD1 ILE !  35     -88.153 -12.421  64.633  1.00  0.00           H  
ATOM    526 2HD1 ILE !  35     -87.974 -14.145  65.040  1.00  0.00           H  
ATOM    527 3HD1 ILE !  35     -89.228 -13.627  63.888  1.00  0.00           H  
ATOM    528  N   GLN !  36     -91.839 -16.566  68.140  1.00  0.00           N  
ATOM    529  CA  GLN !  36     -92.737 -17.702  68.307  1.00  0.00           C  
ATOM    530  C   GLN !  36     -93.773 -17.430  69.391  1.00  0.00           C  
ATOM    531  O   GLN !  36     -94.946 -17.772  69.239  1.00  0.00           O  
ATOM    532  CB  GLN !  36     -91.943 -18.967  68.645  1.00  0.00           C  
ATOM    533  CG  GLN !  36     -92.796 -20.216  68.787  1.00  0.00           C  
ATOM    534  CD  GLN !  36     -91.965 -21.455  69.066  1.00  0.00           C  
ATOM    535  NE2 GLN !  36     -92.611 -22.615  69.052  1.00  0.00           N  
ATOM    536  OE1 GLN !  36     -90.754 -21.369  69.291  1.00  0.00           O  
ATOM    537  H   GLN !  36     -90.860 -16.675  68.362  1.00  0.00           H  
ATOM    538  HA  GLN !  36     -93.263 -17.866  67.366  1.00  0.00           H  
ATOM    539 1HB  GLN !  36     -91.203 -19.151  67.867  1.00  0.00           H  
ATOM    540 2HB  GLN !  36     -91.405 -18.818  69.581  1.00  0.00           H  
ATOM    541 1HG  GLN !  36     -93.491 -20.077  69.615  1.00  0.00           H  
ATOM    542 2HG  GLN !  36     -93.346 -20.375  67.860  1.00  0.00           H  
ATOM    543 1HE2 GLN !  36     -92.115 -23.466  69.229  1.00  0.00           H  
ATOM    544 2HE2 GLN !  36     -93.593 -22.638  68.865  1.00  0.00           H  
ATOM    545  N   ILE !  37     -93.332 -16.815  70.482  1.00  0.00           N  
ATOM    546  CA  ILE !  37     -94.222 -16.496  71.594  1.00  0.00           C  
ATOM    547  C   ILE !  37     -95.284 -15.487  71.180  1.00  0.00           C  
ATOM    548  O   ILE !  37     -96.450 -15.606  71.557  1.00  0.00           O  
ATOM    549  CB  ILE !  37     -93.428 -15.943  72.792  1.00  0.00           C  
ATOM    550  CG1 ILE !  37     -92.532 -17.032  73.388  1.00  0.00           C  
ATOM    551  CG2 ILE !  37     -94.374 -15.392  73.848  1.00  0.00           C  
ATOM    552  CD1 ILE !  37     -91.500 -16.510  74.361  1.00  0.00           C  
ATOM    553  H   ILE !  37     -92.355 -16.561  70.544  1.00  0.00           H  
ATOM    554  HA  ILE !  37     -94.723 -17.412  71.908  1.00  0.00           H  
ATOM    555  HB  ILE !  37     -92.770 -15.144  72.454  1.00  0.00           H  
ATOM    556 1HG1 ILE !  37     -93.148 -17.767  73.905  1.00  0.00           H  
ATOM    557 2HG1 ILE !  37     -92.009 -17.553  72.585  1.00  0.00           H  
ATOM    558 1HG2 ILE !  37     -93.797 -15.005  74.687  1.00  0.00           H  
ATOM    559 2HG2 ILE !  37     -94.970 -14.588  73.417  1.00  0.00           H  
ATOM    560 3HG2 ILE !  37     -95.034 -16.186  74.196  1.00  0.00           H  
ATOM    561 1HD1 ILE !  37     -90.904 -17.340  74.740  1.00  0.00           H  
ATOM    562 2HD1 ILE !  37     -90.849 -15.797  73.853  1.00  0.00           H  
ATOM    563 3HD1 ILE !  37     -92.002 -16.015  75.192  1.00  0.00           H  
ATOM    564  N   THR !  38     -94.873 -14.492  70.399  1.00  0.00           N  
ATOM    565  CA  THR !  38     -95.790 -13.459  69.931  1.00  0.00           C  
ATOM    566  C   THR !  38     -96.853 -14.042  69.010  1.00  0.00           C  
ATOM    567  O   THR !  38     -98.026 -13.674  69.089  1.00  0.00           O  
ATOM    568  CB  THR !  38     -95.032 -12.335  69.200  1.00  0.00           C  
ATOM    569  CG2 THR !  38     -95.997 -11.253  68.740  1.00  0.00           C  
ATOM    570  OG1 THR !  38     -94.059 -11.759  70.081  1.00  0.00           O  
ATOM    571  H   THR !  38     -93.903 -14.452  70.124  1.00  0.00           H  
ATOM    572  HA  THR !  38     -96.293 -13.026  70.796  1.00  0.00           H  
ATOM    573  HB  THR !  38     -94.518 -12.747  68.332  1.00  0.00           H  
ATOM    574  HG1 THR !  38     -93.334 -12.376  70.203  1.00  0.00           H  
ATOM    575 1HG2 THR !  38     -95.445 -10.467  68.225  1.00  0.00           H  
ATOM    576 2HG2 THR !  38     -96.732 -11.685  68.060  1.00  0.00           H  
ATOM    577 3HG2 THR !  38     -96.508 -10.830  69.604  1.00  0.00           H  
ATOM    578  N   ILE !  39     -96.437 -14.953  68.138  1.00  0.00           N  
ATOM    579  CA  ILE !  39     -97.355 -15.590  67.199  1.00  0.00           C  
ATOM    580  C   ILE !  39     -98.394 -16.434  67.929  1.00  0.00           C  
ATOM    581  O   ILE !  39     -99.571 -16.434  67.568  1.00  0.00           O  
ATOM    582  CB  ILE !  39     -96.589 -16.471  66.195  1.00  0.00           C  
ATOM    583  CG1 ILE !  39     -95.714 -15.607  65.284  1.00  0.00           C  
ATOM    584  CG2 ILE !  39     -97.559 -17.305  65.371  1.00  0.00           C  
ATOM    585  CD1 ILE !  39     -94.682 -16.390  64.505  1.00  0.00           C  
ATOM    586  H   ILE !  39     -95.463 -15.211  68.123  1.00  0.00           H  
ATOM    587  HA  ILE !  39     -97.885 -14.811  66.651  1.00  0.00           H  
ATOM    588  HB  ILE !  39     -95.919 -17.139  66.735  1.00  0.00           H  
ATOM    589 1HG1 ILE !  39     -96.344 -15.072  64.574  1.00  0.00           H  
ATOM    590 2HG1 ILE !  39     -95.192 -14.860  65.883  1.00  0.00           H  
ATOM    591 1HG2 ILE !  39     -97.002 -17.921  64.667  1.00  0.00           H  
ATOM    592 2HG2 ILE !  39     -98.141 -17.945  66.033  1.00  0.00           H  
ATOM    593 3HG2 ILE !  39     -98.231 -16.644  64.823  1.00  0.00           H  
ATOM    594 1HD1 ILE !  39     -94.101 -15.709  63.884  1.00  0.00           H  
ATOM    595 2HD1 ILE !  39     -94.017 -16.906  65.199  1.00  0.00           H  
ATOM    596 3HD1 ILE !  39     -95.183 -17.121  63.872  1.00  0.00           H  
ATOM    597  N   GLU !  40     -97.948 -17.151  68.956  1.00  0.00           N  
ATOM    598  CA  GLU !  40     -98.839 -18.000  69.738  1.00  0.00           C  
ATOM    599  C   GLU !  40     -99.881 -17.172  70.479  1.00  0.00           C  
ATOM    600  O   GLU !  40    -101.052 -17.551  70.549  1.00  0.00           O  
ATOM    601  CB  GLU !  40     -98.037 -18.839  70.736  1.00  0.00           C  
ATOM    602  CG  GLU !  40     -97.251 -19.982  70.109  1.00  0.00           C  
ATOM    603  CD  GLU !  40     -96.464 -20.773  71.117  1.00  0.00           C  
ATOM    604  OE1 GLU !  40     -96.352 -20.330  72.235  1.00  0.00           O  
ATOM    605  OE2 GLU !  40     -95.975 -21.822  70.768  1.00  0.00           O1-
ATOM    606  H   GLU !  40     -96.970 -17.106  69.200  1.00  0.00           H  
ATOM    607  HA  GLU !  40     -99.359 -18.675  69.059  1.00  0.00           H  
ATOM    608 1HB  GLU !  40     -97.330 -18.198  71.265  1.00  0.00           H  
ATOM    609 2HB  GLU !  40     -98.711 -19.264  71.479  1.00  0.00           H  
ATOM    610 1HG  GLU !  40     -97.946 -20.651  69.602  1.00  0.00           H  
ATOM    611 2HG  GLU !  40     -96.571 -19.575  69.362  1.00  0.00           H  
ATOM    612  N   ALA !  41     -99.451 -16.040  71.027  1.00  0.00           N  
ATOM    613  CA  ALA !  41    -100.349 -15.157  71.761  1.00  0.00           C  
ATOM    614  C   ALA !  41    -101.416 -14.572  70.846  1.00  0.00           C  
ATOM    615  O   ALA !  41    -102.584 -14.467  71.225  1.00  0.00           O  
ATOM    616  CB  ALA !  41     -99.559 -14.042  72.434  1.00  0.00           C  
ATOM    617  H   ALA !  41     -98.477 -15.788  70.934  1.00  0.00           H  
ATOM    618  HA  ALA !  41    -100.851 -15.746  72.530  1.00  0.00           H  
ATOM    619 1HB  ALA !  41    -100.243 -13.390  72.978  1.00  0.00           H  
ATOM    620 2HB  ALA !  41     -98.839 -14.474  73.128  1.00  0.00           H  
ATOM    621 3HB  ALA !  41     -99.032 -13.464  71.678  1.00  0.00           H  
ATOM    622  N   LEU !  42    -101.011 -14.192  69.641  1.00  0.00           N  
ATOM    623  CA  LEU !  42    -101.934 -13.615  68.668  1.00  0.00           C  
ATOM    624  C   LEU !  42    -102.988 -14.629  68.242  1.00  0.00           C  
ATOM    625  O   LEU !  42    -104.163 -14.291  68.101  1.00  0.00           O  
ATOM    626  CB  LEU !  42    -101.166 -13.119  67.436  1.00  0.00           C  
ATOM    627  CG  LEU !  42    -100.203 -11.950  67.679  1.00  0.00           C  
ATOM    628  CD1 LEU !  42     -99.379 -11.700  66.422  1.00  0.00           C  
ATOM    629  CD2 LEU !  42    -100.995 -10.711  68.068  1.00  0.00           C  
ATOM    630  H   LEU !  42    -100.039 -14.305  69.390  1.00  0.00           H  
ATOM    631  HA  LEU !  42    -102.438 -12.767  69.129  1.00  0.00           H  
ATOM    632 1HB  LEU !  42    -100.586 -13.947  67.032  1.00  0.00           H  
ATOM    633 2HB  LEU !  42    -101.886 -12.804  66.681  1.00  0.00           H  
ATOM    634  HG  LEU !  42     -99.513 -12.207  68.483  1.00  0.00           H  
ATOM    635 1HD1 LEU !  42     -98.695 -10.870  66.595  1.00  0.00           H  
ATOM    636 2HD1 LEU !  42     -98.808 -12.596  66.178  1.00  0.00           H  
ATOM    637 3HD1 LEU !  42    -100.044 -11.456  65.594  1.00  0.00           H  
ATOM    638 1HD2 LEU !  42    -100.311  -9.880  68.241  1.00  0.00           H  
ATOM    639 2HD2 LEU !  42    -101.684 -10.452  67.264  1.00  0.00           H  
ATOM    640 3HD2 LEU !  42    -101.560 -10.912  68.979  1.00  0.00           H  
ATOM    641  N   ALA !  43    -102.560 -15.869  68.043  1.00  0.00           N  
ATOM    642  CA  ALA !  43    -103.468 -16.936  67.632  1.00  0.00           C  
ATOM    643  C   ALA !  43    -104.503 -17.225  68.712  1.00  0.00           C  
ATOM    644  O   ALA !  43    -105.678 -17.441  68.417  1.00  0.00           O  
ATOM    645  CB  ALA !  43    -102.686 -18.199  67.298  1.00  0.00           C  
ATOM    646  H   ALA !  43    -101.583 -16.081  68.176  1.00  0.00           H  
ATOM    647  HA  ALA !  43    -104.001 -16.611  66.739  1.00  0.00           H  
ATOM    648 1HB  ALA !  43    -103.378 -18.985  66.995  1.00  0.00           H  
ATOM    649 2HB  ALA !  43    -101.992 -17.992  66.484  1.00  0.00           H  
ATOM    650 3HB  ALA !  43    -102.130 -18.524  68.176  1.00  0.00           H  
ATOM    651  N   ALA !  44    -104.059 -17.228  69.965  1.00  0.00           N  
ATOM    652  CA  ALA !  44    -104.944 -17.491  71.091  1.00  0.00           C  
ATOM    653  C   ALA !  44    -105.998 -16.400  71.230  1.00  0.00           C  
ATOM    654  O   ALA !  44    -107.164 -16.681  71.506  1.00  0.00           O  
ATOM    655  CB  ALA !  44    -104.140 -17.619  72.378  1.00  0.00           C  
ATOM    656  H   ALA !  44    -103.080 -17.045  70.141  1.00  0.00           H  
ATOM    657  HA  ALA !  44    -105.461 -18.432  70.904  1.00  0.00           H  
ATOM    658 1HB  ALA !  44    -104.816 -17.814  73.210  1.00  0.00           H  
ATOM    659 2HB  ALA !  44    -103.430 -18.440  72.283  1.00  0.00           H  
ATOM    660 3HB  ALA !  44    -103.599 -16.691  72.560  1.00  0.00           H  
ATOM    661  N   LEU !  45    -105.581 -15.153  71.040  1.00  0.00           N  
ATOM    662  CA  LEU !  45    -106.486 -14.015  71.143  1.00  0.00           C  
ATOM    663  C   LEU !  45    -107.555 -14.065  70.058  1.00  0.00           C  
ATOM    664  O   LEU !  45    -108.725 -13.773  70.310  1.00  0.00           O  
ATOM    665  CB  LEU !  45    -105.700 -12.702  71.037  1.00  0.00           C  
ATOM    666  CG  LEU !  45    -104.705 -12.429  72.172  1.00  0.00           C  
ATOM    667  CD1 LEU !  45    -103.825 -11.243  71.803  1.00  0.00           C  
ATOM    668  CD2 LEU !  45    -105.466 -12.164  73.463  1.00  0.00           C  
ATOM    669  H   LEU !  45    -104.609 -14.989  70.816  1.00  0.00           H  
ATOM    670  HA  LEU !  45    -106.980 -14.055  72.113  1.00  0.00           H  
ATOM    671 1HB  LEU !  45    -105.143 -12.705  70.102  1.00  0.00           H  
ATOM    672 2HB  LEU !  45    -106.409 -11.874  71.012  1.00  0.00           H  
ATOM    673  HG  LEU !  45    -104.057 -13.296  72.305  1.00  0.00           H  
ATOM    674 1HD1 LEU !  45    -103.117 -11.049  72.609  1.00  0.00           H  
ATOM    675 2HD1 LEU !  45    -103.277 -11.468  70.887  1.00  0.00           H  
ATOM    676 3HD1 LEU !  45    -104.447 -10.363  71.647  1.00  0.00           H  
ATOM    677 1HD2 LEU !  45    -104.759 -11.971  74.270  1.00  0.00           H  
ATOM    678 2HD2 LEU !  45    -106.113 -11.296  73.332  1.00  0.00           H  
ATOM    679 3HD2 LEU !  45    -106.073 -13.034  73.713  1.00  0.00           H  
ATOM    680  N   ILE !  46    -107.149 -14.433  68.848  1.00  0.00           N  
ATOM    681  CA  ILE !  46    -108.069 -14.519  67.723  1.00  0.00           C  
ATOM    682  C   ILE !  46    -109.114 -15.606  67.949  1.00  0.00           C  
ATOM    683  O   ILE !  46    -110.291 -15.421  67.640  1.00  0.00           O  
ATOM    684  CB  ILE !  46    -107.309 -14.798  66.414  1.00  0.00           C  
ATOM    685  CG1 ILE !  46    -106.447 -13.593  66.029  1.00  0.00           C  
ATOM    686  CG2 ILE !  46    -108.282 -15.139  65.296  1.00  0.00           C  
ATOM    687  CD1 ILE !  46    -105.415 -13.894  64.966  1.00  0.00           C  
ATOM    688  H   ILE !  46    -106.175 -14.660  68.705  1.00  0.00           H  
ATOM    689  HA  ILE !  46    -108.593 -13.567  67.630  1.00  0.00           H  
ATOM    690  HB  ILE !  46    -106.629 -15.638  66.560  1.00  0.00           H  
ATOM    691 1HG1 ILE !  46    -107.087 -12.789  65.666  1.00  0.00           H  
ATOM    692 2HG1 ILE !  46    -105.926 -13.221  66.913  1.00  0.00           H  
ATOM    693 1HG2 ILE !  46    -107.728 -15.333  64.378  1.00  0.00           H  
ATOM    694 2HG2 ILE !  46    -108.853 -16.025  65.569  1.00  0.00           H  
ATOM    695 3HG2 ILE !  46    -108.963 -14.302  65.139  1.00  0.00           H  
ATOM    696 1HD1 ILE !  46    -104.844 -12.991  64.748  1.00  0.00           H  
ATOM    697 2HD1 ILE !  46    -104.740 -14.673  65.324  1.00  0.00           H  
ATOM    698 3HD1 ILE !  46    -105.915 -14.234  64.061  1.00  0.00           H  
ATOM    699  N   LYS !  47    -108.677 -16.737  68.487  1.00  0.00           N  
ATOM    700  CA  LYS !  47    -109.572 -17.855  68.754  1.00  0.00           C  
ATOM    701  C   LYS !  47    -110.609 -17.488  69.811  1.00  0.00           C  
ATOM    702  O   LYS !  47    -111.800 -17.755  69.643  1.00  0.00           O  
ATOM    703  CB  LYS !  47    -108.776 -19.083  69.200  1.00  0.00           C  
ATOM    704  CG  LYS !  47    -109.629 -20.304  69.517  1.00  0.00           C  
ATOM    705  CD  LYS !  47    -108.764 -21.511  69.849  1.00  0.00           C  
ATOM    706  CE  LYS !  47    -109.612 -22.703  70.266  1.00  0.00           C  
ATOM    707  NZ  LYS !  47    -108.788 -23.922  70.489  1.00  0.00           N1+
ATOM    708  H   LYS !  47    -107.697 -16.825  68.718  1.00  0.00           H  
ATOM    709  HA  LYS !  47    -110.099 -18.104  67.834  1.00  0.00           H  
ATOM    710 1HB  LYS !  47    -108.069 -19.362  68.418  1.00  0.00           H  
ATOM    711 2HB  LYS !  47    -108.198 -18.838  70.092  1.00  0.00           H  
ATOM    712 1HG  LYS !  47    -110.275 -20.086  70.368  1.00  0.00           H  
ATOM    713 2HG  LYS !  47    -110.256 -20.542  68.659  1.00  0.00           H  
ATOM    714 1HD  LYS !  47    -108.171 -21.785  68.975  1.00  0.00           H  
ATOM    715 2HD  LYS !  47    -108.084 -21.259  70.663  1.00  0.00           H  
ATOM    716 1HE  LYS !  47    -110.145 -22.466  71.186  1.00  0.00           H  
ATOM    717 2HE  LYS !  47    -110.348 -22.915  69.491  1.00  0.00           H  
ATOM    718 1HZ  LYS !  47    -109.387 -24.688  70.763  1.00  0.00           H  
ATOM    719 2HZ  LYS !  47    -108.304 -24.162  69.635  1.00  0.00           H  
ATOM    720 3HZ  LYS !  47    -108.114 -23.744  71.220  1.00  0.00           H  
ATOM    721  N   ILE !  48    -110.133 -16.880  70.887  1.00  0.00           N  
ATOM    722  CA  ILE !  48    -110.982 -16.538  72.009  1.00  0.00           C  
ATOM    723  C   ILE !  48    -111.820 -15.333  71.641  1.00  0.00           C  
ATOM    724  O   ILE !  48    -112.842 -15.058  72.273  1.00  0.00           O  
ATOM    725  CB  ILE !  48    -110.155 -16.240  73.273  1.00  0.00           C  
ATOM    726  CG1 ILE !  48    -109.468 -17.514  73.774  1.00  0.00           C  
ATOM    727  CG2 ILE !  48    -111.038 -15.646  74.359  1.00  0.00           C  
ATOM    728  CD1 ILE !  48    -108.386 -17.261  74.800  1.00  0.00           C  
ATOM    729  H   ILE !  48    -109.152 -16.648  70.926  1.00  0.00           H  
ATOM    730  HA  ILE !  48    -111.637 -17.382  72.217  1.00  0.00           H  
ATOM    731  HB  ILE !  48    -109.364 -15.530  73.032  1.00  0.00           H  
ATOM    732 1HG1 ILE !  48    -110.210 -18.177  74.217  1.00  0.00           H  
ATOM    733 2HG1 ILE !  48    -109.021 -18.041  72.931  1.00  0.00           H  
ATOM    734 1HG2 ILE !  48    -110.438 -15.443  75.246  1.00  0.00           H  
ATOM    735 2HG2 ILE !  48    -111.481 -14.718  74.000  1.00  0.00           H  
ATOM    736 3HG2 ILE !  48    -111.830 -16.352  74.611  1.00  0.00           H  
ATOM    737 1HD1 ILE !  48    -107.947 -18.211  75.106  1.00  0.00           H  
ATOM    738 2HD1 ILE !  48    -107.614 -16.627  74.365  1.00  0.00           H  
ATOM    739 3HD1 ILE !  48    -108.818 -16.765  75.668  1.00  0.00           H  
ATOM    740  N   LYS !  49    -111.369 -14.624  70.614  1.00  0.00           N  
ATOM    741  CA  LYS !  49    -111.955 -13.353  70.225  1.00  0.00           C  
ATOM    742  C   LYS !  49    -111.667 -12.274  71.264  1.00  0.00           C  
ATOM    743  O   LYS !  49    -112.581 -11.618  71.761  1.00  0.00           O  
ATOM    744  CB  LYS !  49    -113.463 -13.501  70.020  1.00  0.00           C  
ATOM    745  CG  LYS !  49    -113.860 -14.590  69.033  1.00  0.00           C  
ATOM    746  CD  LYS !  49    -115.367 -14.629  68.830  1.00  0.00           C  
ATOM    747  CE  LYS !  49    -115.771 -15.755  67.889  1.00  0.00           C  
ATOM    748  NZ  LYS !  49    -117.246 -15.825  67.706  1.00  0.00           N1+
ATOM    749  H   LYS !  49    -110.588 -14.978  70.078  1.00  0.00           H  
ATOM    750  HA  LYS !  49    -111.504 -13.038  69.284  1.00  0.00           H  
ATOM    751 1HB  LYS !  49    -113.940 -13.724  70.975  1.00  0.00           H  
ATOM    752 2HB  LYS !  49    -113.876 -12.558  69.662  1.00  0.00           H  
ATOM    753 1HG  LYS !  49    -113.377 -14.405  68.073  1.00  0.00           H  
ATOM    754 2HG  LYS !  49    -113.527 -15.558  69.406  1.00  0.00           H  
ATOM    755 1HD  LYS !  49    -115.861 -14.776  69.792  1.00  0.00           H  
ATOM    756 2HD  LYS !  49    -115.703 -13.681  68.410  1.00  0.00           H  
ATOM    757 1HE  LYS !  49    -115.303 -15.603  66.918  1.00  0.00           H  
ATOM    758 2HE  LYS !  49    -115.422 -16.707  68.290  1.00  0.00           H  
ATOM    759 1HZ  LYS !  49    -117.472 -16.583  67.077  1.00  0.00           H  
ATOM    760 2HZ  LYS !  49    -117.690 -15.985  68.599  1.00  0.00           H  
ATOM    761 3HZ  LYS !  49    -117.579 -14.955  67.316  1.00  0.00           H  
ATOM    762  N   ALA !  50    -110.390 -12.107  71.582  1.00  0.00           N  
ATOM    763  CA  ALA !  50    -109.930 -11.039  72.460  1.00  0.00           C  
ATOM    764  C   ALA !  50    -110.123  -9.684  71.796  1.00  0.00           C  
ATOM    765  O   ALA !  50    -109.980  -9.549  70.582  1.00  0.00           O  
ATOM    766  CB  ALA !  50    -108.470 -11.245  72.835  1.00  0.00           C  
ATOM    767  H   ALA !  50    -109.701 -12.742  71.202  1.00  0.00           H  
ATOM    768  HA  ALA !  50    -110.536 -11.062  73.367  1.00  0.00           H  
ATOM    769 1HB  ALA !  50    -108.144 -10.435  73.487  1.00  0.00           H  
ATOM    770 2HB  ALA !  50    -108.359 -12.196  73.357  1.00  0.00           H  
ATOM    771 3HB  ALA !  50    -107.861 -11.254  71.933  1.00  0.00           H  
ATOM    772  N   PRO !  51    -110.446  -8.676  72.596  1.00  0.00           N  
ATOM    773  CA  PRO !  51    -110.619  -7.324  72.086  1.00  0.00           C  
ATOM    774  C   PRO !  51    -109.317  -6.778  71.527  1.00  0.00           C  
ATOM    775  O   PRO !  51    -108.255  -6.952  72.124  1.00  0.00           O  
ATOM    776  CB  PRO !  51    -111.074  -6.542  73.322  1.00  0.00           C  
ATOM    777  CG  PRO !  51    -110.569  -7.347  74.470  1.00  0.00           C  
ATOM    778  CD  PRO !  51    -110.633  -8.772  73.986  1.00  0.00           C  
ATOM    779  HA  PRO !  51    -111.402  -7.327  71.312  1.00  0.00           H  
ATOM    780 1HB  PRO !  51    -110.659  -5.525  73.299  1.00  0.00           H  
ATOM    781 2HB  PRO !  51    -112.169  -6.441  73.321  1.00  0.00           H  
ATOM    782 1HG  PRO !  51    -109.548  -7.034  74.732  1.00  0.00           H  
ATOM    783 2HG  PRO !  51    -111.192  -7.175  75.360  1.00  0.00           H  
ATOM    784 1HD  PRO !  51    -109.817  -9.351  74.441  1.00  0.00           H  
ATOM    785 2HD  PRO !  51    -111.610  -9.204  74.247  1.00  0.00           H  
ATOM    786  N   ALA !  52    -109.406  -6.120  70.375  1.00  0.00           N  
ATOM    787  CA  ALA !  52    -108.218  -5.702  69.641  1.00  0.00           C  
ATOM    788  C   ALA !  52    -107.133  -5.253  70.595  1.00  0.00           C  
ATOM    789  O   ALA !  52    -105.946  -5.326  70.278  1.00  0.00           O  
ATOM    790  CB  ALA !  52    -108.555  -4.587  68.661  1.00  0.00           C  
ATOM    791  H   ALA !  52    -110.321  -5.904  70.003  1.00  0.00           H  
ATOM    792  HA  ALA !  52    -107.845  -6.561  69.084  1.00  0.00           H  
ATOM    793 1HB  ALA !  52    -107.652  -4.283  68.132  1.00  0.00           H  
ATOM    794 2HB  ALA !  52    -109.293  -4.943  67.944  1.00  0.00           H  
ATOM    795 3HB  ALA !  52    -108.958  -3.734  69.205  1.00  0.00           H  
ATOM    796  N   GLU !  53    -107.546  -4.788  71.766  1.00  0.00           N  
ATOM    797  CA  GLU !  53    -106.630  -4.098  72.667  1.00  0.00           C  
ATOM    798  C   GLU !  53    -105.567  -5.048  73.204  1.00  0.00           C  
ATOM    799  O   GLU !  53    -104.394  -4.688  73.306  1.00  0.00           O  
ATOM    800  CB  GLU !  53    -107.399  -3.470  73.831  1.00  0.00           C  
ATOM    801  CG  GLU !  53    -106.538  -2.653  74.784  1.00  0.00           C  
ATOM    802  CD  GLU !  53    -107.338  -1.968  75.856  1.00  0.00           C  
ATOM    803  OE1 GLU !  53    -108.538  -2.102  75.851  1.00  0.00           O  
ATOM    804  OE2 GLU !  53    -106.750  -1.311  76.683  1.00  0.00           O1-
ATOM    805  H   GLU !  53    -108.512  -4.918  72.034  1.00  0.00           H  
ATOM    806  HA  GLU !  53    -106.128  -3.308  72.109  1.00  0.00           H  
ATOM    807 1HB  GLU !  53    -108.177  -2.813  73.440  1.00  0.00           H  
ATOM    808 2HB  GLU !  53    -107.890  -4.251  74.408  1.00  0.00           H  
ATOM    809 1HG  GLU !  53    -105.810  -3.316  75.255  1.00  0.00           H  
ATOM    810 2HG  GLU !  53    -105.989  -1.905  74.213  1.00  0.00           H  
ATOM    811  N   TYR !  54    -105.982  -6.263  73.543  1.00  0.00           N  
ATOM    812  CA  TYR !  54    -105.066  -7.268  74.070  1.00  0.00           C  
ATOM    813  C   TYR !  54    -104.029  -7.667  73.028  1.00  0.00           C  
ATOM    814  O   TYR !  54    -102.851  -7.838  73.344  1.00  0.00           O  
ATOM    815  CB  TYR !  54    -105.838  -8.498  74.548  1.00  0.00           C  
ATOM    816  CG  TYR !  54    -106.612  -8.274  75.827  1.00  0.00           C  
ATOM    817  CD1 TYR !  54    -106.180  -7.327  76.743  1.00  0.00           C  
ATOM    818  CD2 TYR !  54    -107.756  -9.015  76.085  1.00  0.00           C  
ATOM    819  CE1 TYR !  54    -106.887  -7.122  77.913  1.00  0.00           C  
ATOM    820  CE2 TYR !  54    -108.465  -8.810  77.252  1.00  0.00           C  
ATOM    821  CZ  TYR !  54    -108.034  -7.867  78.163  1.00  0.00           C  
ATOM    822  OH  TYR !  54    -108.739  -7.663  79.327  1.00  0.00           O  
ATOM    823  H   TYR !  54    -106.958  -6.498  73.434  1.00  0.00           H  
ATOM    824  HA  TYR !  54    -104.533  -6.839  74.918  1.00  0.00           H  
ATOM    825 1HB  TYR !  54    -106.541  -8.812  73.775  1.00  0.00           H  
ATOM    826 2HB  TYR !  54    -105.142  -9.323  74.711  1.00  0.00           H  
ATOM    827  HD1 TYR !  54    -105.279  -6.745  76.541  1.00  0.00           H  
ATOM    828  HD2 TYR !  54    -108.097  -9.761  75.365  1.00  0.00           H  
ATOM    829  HE1 TYR !  54    -106.548  -6.379  78.631  1.00  0.00           H  
ATOM    830  HE2 TYR !  54    -109.364  -9.392  77.453  1.00  0.00           H  
ATOM    831  HH  TYR !  54    -108.307  -6.980  79.846  1.00  0.00           H  
ATOM    832  N   ALA !  55    -104.472  -7.815  71.784  1.00  0.00           N  
ATOM    833  CA  ALA !  55    -103.583  -8.196  70.694  1.00  0.00           C  
ATOM    834  C   ALA !  55    -102.540  -7.118  70.433  1.00  0.00           C  
ATOM    835  O   ALA !  55    -101.370  -7.417  70.190  1.00  0.00           O  
ATOM    836  CB  ALA !  55    -104.385  -8.475  69.429  1.00  0.00           C  
ATOM    837  H   ALA !  55    -105.451  -7.661  71.590  1.00  0.00           H  
ATOM    838  HA  ALA !  55    -103.059  -9.104  70.986  1.00  0.00           H  
ATOM    839 1HB  ALA !  55    -103.706  -8.756  68.625  1.00  0.00           H  
ATOM    840 2HB  ALA !  55    -105.086  -9.286  69.616  1.00  0.00           H  
ATOM    841 3HB  ALA !  55    -104.935  -7.579  69.144  1.00  0.00           H  
ATOM    842  N   LEU !  56    -102.969  -5.862  70.484  1.00  0.00           N  
ATOM    843  CA  LEU !  56    -102.072  -4.734  70.251  1.00  0.00           C  
ATOM    844  C   LEU !  56    -101.004  -4.651  71.333  1.00  0.00           C  
ATOM    845  O   LEU !  56     -99.836  -4.380  71.048  1.00  0.00           O  
ATOM    846  CB  LEU !  56    -102.867  -3.424  70.206  1.00  0.00           C  
ATOM    847  CG  LEU !  56    -102.046  -2.158  69.930  1.00  0.00           C  
ATOM    848  CD1 LEU !  56    -101.349  -2.287  68.582  1.00  0.00           C  
ATOM    849  CD2 LEU !  56    -102.962  -0.944  69.955  1.00  0.00           C  
ATOM    850  H   LEU !  56    -103.942  -5.681  70.687  1.00  0.00           H  
ATOM    851  HA  LEU !  56    -101.578  -4.877  69.291  1.00  0.00           H  
ATOM    852 1HB  LEU !  56    -103.626  -3.504  69.428  1.00  0.00           H  
ATOM    853 2HB  LEU !  56    -103.369  -3.290  71.165  1.00  0.00           H  
ATOM    854  HG  LEU !  56    -101.276  -2.047  70.694  1.00  0.00           H  
ATOM    855 1HD1 LEU !  56    -100.767  -1.389  68.385  1.00  0.00           H  
ATOM    856 2HD1 LEU !  56    -100.686  -3.153  68.598  1.00  0.00           H  
ATOM    857 3HD1 LEU !  56    -102.096  -2.415  67.797  1.00  0.00           H  
ATOM    858 1HD2 LEU !  56    -102.380  -0.042  69.760  1.00  0.00           H  
ATOM    859 2HD2 LEU !  56    -103.732  -1.051  69.191  1.00  0.00           H  
ATOM    860 3HD2 LEU !  56    -103.434  -0.864  70.936  1.00  0.00           H  
ATOM    861  N   ARG !  57    -101.408  -4.883  72.577  1.00  0.00           N  
ATOM    862  CA  ARG !  57    -100.487  -4.836  73.707  1.00  0.00           C  
ATOM    863  C   ARG !  57     -99.431  -5.931  73.602  1.00  0.00           C  
ATOM    864  O   ARG !  57     -98.256  -5.702  73.887  1.00  0.00           O  
ATOM    865  CB  ARG !  57    -101.241  -4.986  75.019  1.00  0.00           C  
ATOM    866  CG  ARG !  57    -102.097  -3.789  75.405  1.00  0.00           C  
ATOM    867  CD  ARG !  57    -102.776  -3.997  76.709  1.00  0.00           C  
ATOM    868  NE  ARG !  57    -103.661  -2.893  77.043  1.00  0.00           N  
ATOM    869  CZ  ARG !  57    -103.264  -1.749  77.635  1.00  0.00           C  
ATOM    870  NH1 ARG !  57    -102.000  -1.575  77.951  1.00  0.00           N1+
ATOM    871  NH2 ARG !  57    -104.147  -0.800  77.898  1.00  0.00           N  
ATOM    872  H   ARG !  57    -102.381  -5.102  72.744  1.00  0.00           H  
ATOM    873  HA  ARG !  57     -99.980  -3.871  73.698  1.00  0.00           H  
ATOM    874 1HB  ARG !  57    -101.894  -5.854  74.967  1.00  0.00           H  
ATOM    875 2HB  ARG !  57    -100.531  -5.157  75.829  1.00  0.00           H  
ATOM    876 1HG  ARG !  57    -101.467  -2.902  75.484  1.00  0.00           H  
ATOM    877 2HG  ARG !  57    -102.859  -3.625  74.642  1.00  0.00           H  
ATOM    878 1HD  ARG !  57    -103.373  -4.908  76.666  1.00  0.00           H  
ATOM    879 2HD  ARG !  57    -102.031  -4.088  77.498  1.00  0.00           H  
ATOM    880  HE  ARG !  57    -104.640  -2.989  76.814  1.00  0.00           H  
ATOM    881 1HH1 ARG !  57    -101.326  -2.300  77.751  1.00  0.00           H  
ATOM    882 2HH1 ARG !  57    -101.704  -0.719  78.397  1.00  0.00           H  
ATOM    883 1HH2 ARG !  57    -105.119  -0.934  77.653  1.00  0.00           H  
ATOM    884 2HH2 ARG !  57    -103.850   0.056  78.342  1.00  0.00           H  
ATOM    885  N   ALA !  58     -99.860  -7.119  73.195  1.00  0.00           N  
ATOM    886  CA  ALA !  58     -98.953  -8.253  73.053  1.00  0.00           C  
ATOM    887  C   ALA !  58     -97.918  -7.999  71.964  1.00  0.00           C  
ATOM    888  O   ALA !  58     -96.743  -8.328  72.123  1.00  0.00           O  
ATOM    889  CB  ALA !  58     -99.736  -9.523  72.753  1.00  0.00           C  
ATOM    890  H   ALA !  58    -100.837  -7.242  72.977  1.00  0.00           H  
ATOM    891  HA  ALA !  58     -98.421  -8.380  73.996  1.00  0.00           H  
ATOM    892 1HB  ALA !  58     -99.045 -10.360  72.651  1.00  0.00           H  
ATOM    893 2HB  ALA !  58    -100.429  -9.724  73.569  1.00  0.00           H  
ATOM    894 3HB  ALA !  58    -100.292  -9.397  71.825  1.00  0.00           H  
ATOM    895  N   GLY !  59     -98.365  -7.411  70.859  1.00  0.00           N  
ATOM    896  CA  GLY !  59     -97.477  -7.111  69.741  1.00  0.00           C  
ATOM    897  C   GLY !  59     -96.423  -6.086  70.133  1.00  0.00           C  
ATOM    898  O   GLY !  59     -95.257  -6.203  69.758  1.00  0.00           O  
ATOM    899  H   GLY !  59     -99.342  -7.166  70.792  1.00  0.00           H  
ATOM    900 1HA  GLY !  59     -96.992  -8.026  69.405  1.00  0.00           H  
ATOM    901 2HA  GLY !  59     -98.063  -6.734  68.903  1.00  0.00           H  
ATOM    902  N   HIS !  60     -96.840  -5.075  70.890  1.00  0.00           N  
ATOM    903  CA  HIS !  60     -95.932  -4.024  71.334  1.00  0.00           C  
ATOM    904  C   HIS !  60     -94.863  -4.580  72.268  1.00  0.00           C  
ATOM    905  O   HIS !  60     -93.694  -4.205  72.181  1.00  0.00           O  
ATOM    906  CB  HIS !  60     -96.704  -2.905  72.040  1.00  0.00           C  
ATOM    907  CG  HIS !  60     -95.823  -1.871  72.669  1.00  0.00           C  
ATOM    908  CD2 HIS !  60     -95.561  -1.591  73.968  1.00  0.00           C  
ATOM    909  ND1 HIS !  60     -95.084  -0.974  71.927  1.00  0.00           N  
ATOM    910  CE1 HIS !  60     -94.406  -0.185  72.744  1.00  0.00           C  
ATOM    911  NE2 HIS !  60     -94.677  -0.540  73.986  1.00  0.00           N  
ATOM    912  H   HIS !  60     -97.812  -5.035  71.164  1.00  0.00           H  
ATOM    913  HA  HIS !  60     -95.436  -3.604  70.460  1.00  0.00           H  
ATOM    914 1HB  HIS !  60     -97.358  -2.405  71.326  1.00  0.00           H  
ATOM    915 2HB  HIS !  60     -97.335  -3.332  72.819  1.00  0.00           H  
ATOM    916  HD1 HIS !  60     -95.110  -0.864  70.932  1.00  0.00           H  
ATOM    917  HD2 HIS !  60     -95.909  -2.028  74.904  1.00  0.00           H  
ATOM    918  HE1 HIS !  60     -93.758   0.597  72.349  1.00  0.00           H  
ATOM    919  N   GLU !  61     -95.272  -5.474  73.160  1.00  0.00           N  
ATOM    920  CA  GLU !  61     -94.350  -6.082  74.113  1.00  0.00           C  
ATOM    921  C   GLU !  61     -93.306  -6.933  73.401  1.00  0.00           C  
ATOM    922  O   GLU !  61     -92.128  -6.918  73.761  1.00  0.00           O  
ATOM    923  CB  GLU !  61     -95.115  -6.937  75.125  1.00  0.00           C  
ATOM    924  CG  GLU !  61     -94.243  -7.574  76.197  1.00  0.00           C  
ATOM    925  CD  GLU !  61     -93.587  -6.563  77.095  1.00  0.00           C  
ATOM    926  OE1 GLU !  61     -94.066  -5.457  77.162  1.00  0.00           O  
ATOM    927  OE2 GLU !  61     -92.606  -6.899  77.716  1.00  0.00           O1-
ATOM    928  H   GLU !  61     -96.247  -5.739  73.181  1.00  0.00           H  
ATOM    929  HA  GLU !  61     -93.832  -5.286  74.650  1.00  0.00           H  
ATOM    930 1HB  GLU !  61     -95.867  -6.324  75.627  1.00  0.00           H  
ATOM    931 2HB  GLU !  61     -95.642  -7.735  74.604  1.00  0.00           H  
ATOM    932 1HG  GLU !  61     -94.858  -8.239  76.804  1.00  0.00           H  
ATOM    933 2HG  GLU !  61     -93.475  -8.177  75.713  1.00  0.00           H  
ATOM    934  N   GLY !  62     -93.745  -7.676  72.391  1.00  0.00           N  
ATOM    935  CA  GLY !  62     -92.849  -8.537  71.627  1.00  0.00           C  
ATOM    936  C   GLY !  62     -91.812  -7.718  70.870  1.00  0.00           C  
ATOM    937  O   GLY !  62     -90.639  -8.087  70.808  1.00  0.00           O  
ATOM    938  H   GLY !  62     -94.724  -7.645  72.146  1.00  0.00           H  
ATOM    939 1HA  GLY !  62     -92.349  -9.232  72.303  1.00  0.00           H  
ATOM    940 2HA  GLY !  62     -93.430  -9.134  70.925  1.00  0.00           H  
ATOM    941  N   ILE !  63     -92.252  -6.604  70.297  1.00  0.00           N  
ATOM    942  CA  ILE !  63     -91.361  -5.728  69.542  1.00  0.00           C  
ATOM    943  C   ILE !  63     -90.296  -5.114  70.443  1.00  0.00           C  
ATOM    944  O   ILE !  63     -89.131  -5.009  70.061  1.00  0.00           O  
ATOM    945  CB  ILE !  63     -92.152  -4.607  68.846  1.00  0.00           C  
ATOM    946  CG1 ILE !  63     -93.045  -5.187  67.744  1.00  0.00           C  
ATOM    947  CG2 ILE !  63     -91.206  -3.563  68.274  1.00  0.00           C  
ATOM    948  CD1 ILE !  63     -94.051  -4.204  67.191  1.00  0.00           C  
ATOM    949  H   ILE !  63     -93.226  -6.355  70.386  1.00  0.00           H  
ATOM    950  HA  ILE !  63     -90.860  -6.322  68.778  1.00  0.00           H  
ATOM    951  HB  ILE !  63     -92.816  -4.127  69.567  1.00  0.00           H  
ATOM    952 1HG1 ILE !  63     -92.422  -5.538  66.921  1.00  0.00           H  
ATOM    953 2HG1 ILE !  63     -93.589  -6.048  68.131  1.00  0.00           H  
ATOM    954 1HG2 ILE !  63     -91.783  -2.777  67.784  1.00  0.00           H  
ATOM    955 2HG2 ILE !  63     -90.614  -3.130  69.080  1.00  0.00           H  
ATOM    956 3HG2 ILE !  63     -90.544  -4.031  67.548  1.00  0.00           H  
ATOM    957 1HD1 ILE !  63     -94.645  -4.689  66.416  1.00  0.00           H  
ATOM    958 2HD1 ILE !  63     -94.708  -3.865  67.993  1.00  0.00           H  
ATOM    959 3HD1 ILE !  63     -93.528  -3.350  66.764  1.00  0.00           H  
ATOM    960  N   ASN !  64     -90.705  -4.711  71.640  1.00  0.00           N  
ATOM    961  CA  ASN !  64     -89.788  -4.105  72.599  1.00  0.00           C  
ATOM    962  C   ASN !  64     -88.725  -5.100  73.047  1.00  0.00           C  
ATOM    963  O   ASN !  64     -87.552  -4.750  73.183  1.00  0.00           O  
ATOM    964  CB  ASN !  64     -90.547  -3.560  73.795  1.00  0.00           C  
ATOM    965  CG  ASN !  64     -91.311  -2.307  73.471  1.00  0.00           C  
ATOM    966  ND2 ASN !  64     -92.349  -2.045  74.224  1.00  0.00           N  
ATOM    967  OD1 ASN !  64     -90.962  -1.575  72.538  1.00  0.00           O  
ATOM    968  H   ASN !  64     -91.677  -4.824  71.894  1.00  0.00           H  
ATOM    969  HA  ASN !  64     -89.270  -3.279  72.109  1.00  0.00           H  
ATOM    970 1HB  ASN !  64     -91.245  -4.314  74.158  1.00  0.00           H  
ATOM    971 2HB  ASN !  64     -89.848  -3.345  74.604  1.00  0.00           H  
ATOM    972 1HD2 ASN !  64     -92.895  -1.224  74.055  1.00  0.00           H  
ATOM    973 2HD2 ASN !  64     -92.596  -2.664  74.968  1.00  0.00           H  
ATOM    974  N   ALA !  65     -89.143  -6.341  73.276  1.00  0.00           N  
ATOM    975  CA  ALA !  65     -88.228  -7.389  73.712  1.00  0.00           C  
ATOM    976  C   ALA !  65     -87.191  -7.695  72.635  1.00  0.00           C  
ATOM    977  O   ALA !  65     -86.013  -7.893  72.935  1.00  0.00           O  
ATOM    978  CB  ALA !  65     -89.000  -8.649  74.075  1.00  0.00           C  
ATOM    979  H   ALA !  65     -90.118  -6.563  73.145  1.00  0.00           H  
ATOM    980  HA  ALA !  65     -87.697  -7.032  74.594  1.00  0.00           H  
ATOM    981 1HB  ALA !  65     -88.303  -9.422  74.396  1.00  0.00           H  
ATOM    982 2HB  ALA !  65     -89.697  -8.428  74.884  1.00  0.00           H  
ATOM    983 3HB  ALA !  65     -89.553  -9.000  73.205  1.00  0.00           H  
ATOM    984  N   LEU !  66     -87.636  -7.730  71.385  1.00  0.00           N  
ATOM    985  CA  LEU !  66     -86.748  -8.012  70.264  1.00  0.00           C  
ATOM    986  C   LEU !  66     -85.703  -6.916  70.101  1.00  0.00           C  
ATOM    987  O   LEU !  66     -84.534  -7.193  69.833  1.00  0.00           O  
ATOM    988  CB  LEU !  66     -87.557  -8.152  68.969  1.00  0.00           C  
ATOM    989  CG  LEU !  66     -88.193  -9.527  68.728  1.00  0.00           C  
ATOM    990  CD1 LEU !  66     -89.117  -9.455  67.520  1.00  0.00           C  
ATOM    991  CD2 LEU !  66     -87.099 -10.563  68.518  1.00  0.00           C  
ATOM    992  H   LEU !  66     -88.613  -7.559  71.206  1.00  0.00           H  
ATOM    993  HA  LEU !  66     -86.232  -8.952  70.458  1.00  0.00           H  
ATOM    994 1HB  LEU !  66     -88.358  -7.414  68.978  1.00  0.00           H  
ATOM    995 2HB  LEU !  66     -86.903  -7.937  68.125  1.00  0.00           H  
ATOM    996  HG  LEU !  66     -88.796  -9.806  69.593  1.00  0.00           H  
ATOM    997 1HD1 LEU !  66     -89.570 -10.432  67.348  1.00  0.00           H  
ATOM    998 2HD1 LEU !  66     -89.902  -8.720  67.705  1.00  0.00           H  
ATOM    999 3HD1 LEU !  66     -88.545  -9.161  66.641  1.00  0.00           H  
ATOM   1000 1HD2 LEU !  66     -87.551 -11.541  68.348  1.00  0.00           H  
ATOM   1001 2HD2 LEU !  66     -86.497 -10.286  67.653  1.00  0.00           H  
ATOM   1002 3HD2 LEU !  66     -86.465 -10.606  69.404  1.00  0.00           H  
ATOM   1003  N   VAL !  67     -86.130  -5.669  70.264  1.00  0.00           N  
ATOM   1004  CA  VAL !  67     -85.232  -4.527  70.134  1.00  0.00           C  
ATOM   1005  C   VAL !  67     -84.163  -4.542  71.220  1.00  0.00           C  
ATOM   1006  O   VAL !  67     -82.996  -4.247  70.959  1.00  0.00           O  
ATOM   1007  CB  VAL !  67     -86.026  -3.210  70.219  1.00  0.00           C  
ATOM   1008  CG1 VAL !  67     -85.079  -2.020  70.275  1.00  0.00           C  
ATOM   1009  CG2 VAL !  67     -86.965  -3.096  69.029  1.00  0.00           C  
ATOM   1010  H   VAL !  67     -87.102  -5.507  70.483  1.00  0.00           H  
ATOM   1011  HA  VAL !  67     -84.743  -4.579  69.161  1.00  0.00           H  
ATOM   1012  HB  VAL !  67     -86.604  -3.205  71.142  1.00  0.00           H  
ATOM   1013 1HG1 VAL !  67     -85.658  -1.098  70.335  1.00  0.00           H  
ATOM   1014 2HG1 VAL !  67     -84.442  -2.106  71.154  1.00  0.00           H  
ATOM   1015 3HG1 VAL !  67     -84.463  -2.003  69.377  1.00  0.00           H  
ATOM   1016 1HG2 VAL !  67     -87.525  -2.162  69.095  1.00  0.00           H  
ATOM   1017 2HG2 VAL !  67     -86.387  -3.107  68.104  1.00  0.00           H  
ATOM   1018 3HG2 VAL !  67     -87.659  -3.936  69.031  1.00  0.00           H  
ATOM   1019  N   GLU !  68     -84.567  -4.887  72.437  1.00  0.00           N  
ATOM   1020  CA  GLU !  68     -83.644  -4.941  73.564  1.00  0.00           C  
ATOM   1021  C   GLU !  68     -82.593  -6.024  73.363  1.00  0.00           C  
ATOM   1022  O   GLU !  68     -81.411  -5.813  73.643  1.00  0.00           O  
ATOM   1023  CB  GLU !  68     -84.409  -5.193  74.865  1.00  0.00           C  
ATOM   1024  CG  GLU !  68     -83.538  -5.197  76.114  1.00  0.00           C  
ATOM   1025  CD  GLU !  68     -84.331  -5.367  77.381  1.00  0.00           C  
ATOM   1026  OE1 GLU !  68     -85.385  -5.957  77.324  1.00  0.00           O  
ATOM   1027  OE2 GLU !  68     -83.885  -4.907  78.405  1.00  0.00           O1-
ATOM   1028  H   GLU !  68     -85.538  -5.119  72.586  1.00  0.00           H  
ATOM   1029  HA  GLU !  68     -83.135  -3.980  73.640  1.00  0.00           H  
ATOM   1030 1HB  GLU !  68     -85.173  -4.428  74.993  1.00  0.00           H  
ATOM   1031 2HB  GLU !  68     -84.916  -6.156  74.809  1.00  0.00           H  
ATOM   1032 1HG  GLU !  68     -82.817  -6.010  76.040  1.00  0.00           H  
ATOM   1033 2HG  GLU !  68     -82.984  -4.261  76.161  1.00  0.00           H  
ATOM   1034  N   VAL !  69     -83.027  -7.166  72.884  1.00  0.00           N  
ATOM   1035  CA  VAL !  69     -82.123  -8.268  72.649  1.00  0.00           C  
ATOM   1036  C   VAL !  69     -81.333  -7.998  71.402  1.00  0.00           C  
ATOM   1037  O   VAL !  69     -80.454  -8.776  71.032  1.00  0.00           O  
ATOM   1038  CB  VAL !  69     -82.897  -9.593  72.499  1.00  0.00           C  
ATOM   1039  CG1 VAL !  69     -83.694  -9.890  73.759  1.00  0.00           C  
ATOM   1040  CG2 VAL !  69     -83.812  -9.523  71.285  1.00  0.00           C  
ATOM   1041  H   VAL !  69     -84.010  -7.270  72.676  1.00  0.00           H  
ATOM   1042  HA  VAL !  69     -81.449  -8.353  73.503  1.00  0.00           H  
ATOM   1043  HB  VAL !  69     -82.184 -10.407  72.371  1.00  0.00           H  
ATOM   1044 1HG1 VAL !  69     -84.236 -10.829  73.636  1.00  0.00           H  
ATOM   1045 2HG1 VAL !  69     -83.017  -9.970  74.609  1.00  0.00           H  
ATOM   1046 3HG1 VAL !  69     -84.408  -9.083  73.938  1.00  0.00           H  
ATOM   1047 1HG2 VAL !  69     -84.355 -10.462  71.186  1.00  0.00           H  
ATOM   1048 2HG2 VAL !  69     -84.520  -8.705  71.411  1.00  0.00           H  
ATOM   1049 3HG2 VAL !  69     -83.215  -9.352  70.389  1.00  0.00           H  
ATOM   1050  N   LYS !  70     -81.654  -6.889  70.760  1.00  0.00           N  
ATOM   1051  CA  LYS !  70     -80.927  -6.485  69.585  1.00  0.00           C  
ATOM   1052  C   LYS !  70     -81.020  -7.566  68.532  1.00  0.00           C  
ATOM   1053  O   LYS !  70     -80.005  -8.044  68.026  1.00  0.00           O  
ATOM   1054  CB  LYS !  70     -79.463  -6.191  69.924  1.00  0.00           C  
ATOM   1055  CG  LYS !  70     -79.266  -5.086  70.952  1.00  0.00           C  
ATOM   1056  CD  LYS !  70     -77.792  -4.770  71.149  1.00  0.00           C  
ATOM   1057  CE  LYS !  70     -77.588  -3.726  72.237  1.00  0.00           C  
ATOM   1058  NZ  LYS !  70     -78.179  -2.413  71.865  1.00  0.00           N1+
ATOM   1059  H   LYS !  70     -82.420  -6.325  71.103  1.00  0.00           H  
ATOM   1060  HA  LYS !  70     -81.381  -5.576  69.190  1.00  0.00           H  
ATOM   1061 1HB  LYS !  70     -78.991  -7.096  70.311  1.00  0.00           H  
ATOM   1062 2HB  LYS !  70     -78.929  -5.905  69.018  1.00  0.00           H  
ATOM   1063 1HG  LYS !  70     -79.783  -4.184  70.621  1.00  0.00           H  
ATOM   1064 2HG  LYS !  70     -79.694  -5.397  71.906  1.00  0.00           H  
ATOM   1065 1HD  LYS !  70     -77.258  -5.680  71.425  1.00  0.00           H  
ATOM   1066 2HD  LYS !  70     -77.373  -4.394  70.215  1.00  0.00           H  
ATOM   1067 1HE  LYS !  70     -78.050  -4.069  73.162  1.00  0.00           H  
ATOM   1068 2HE  LYS !  70     -76.522  -3.593  72.417  1.00  0.00           H  
ATOM   1069 1HZ  LYS !  70     -78.023  -1.749  72.610  1.00  0.00           H  
ATOM   1070 2HZ  LYS !  70     -77.745  -2.074  71.018  1.00  0.00           H  
ATOM   1071 3HZ  LYS !  70     -79.172  -2.520  71.713  1.00  0.00           H  
ATOM   1072  N   ALA !  71     -82.251  -7.927  68.222  1.00  0.00           N  
ATOM   1073  CA  ALA !  71     -82.562  -8.870  67.169  1.00  0.00           C  
ATOM   1074  C   ALA !  71     -82.144  -8.250  65.854  1.00  0.00           C  
ATOM   1075  O   ALA !  71     -82.057  -7.030  65.731  1.00  0.00           O  
ATOM   1076  CB  ALA !  71     -84.043  -9.222  67.164  1.00  0.00           C  
ATOM   1077  H   ALA !  71     -83.022  -7.535  68.742  1.00  0.00           H  
ATOM   1078  HA  ALA !  71     -81.984  -9.776  67.344  1.00  0.00           H  
ATOM   1079 1HB  ALA !  71     -84.250  -9.908  66.343  1.00  0.00           H  
ATOM   1080 2HB  ALA !  71     -84.307  -9.695  68.108  1.00  0.00           H  
ATOM   1081 3HB  ALA !  71     -84.631  -8.315  67.034  1.00  0.00           H  
ATOM   1082  N   PRO !  72     -81.878  -9.084  64.861  1.00  0.00           N  
ATOM   1083  CA  PRO !  72     -81.578  -8.559  63.545  1.00  0.00           C  
ATOM   1084  C   PRO !  72     -82.767  -7.769  63.037  1.00  0.00           C  
ATOM   1085  O   PRO !  72     -83.913  -8.071  63.373  1.00  0.00           O  
ATOM   1086  CB  PRO !  72     -81.323  -9.816  62.708  1.00  0.00           C  
ATOM   1087  CG  PRO !  72     -82.397 -10.760  63.130  1.00  0.00           C  
ATOM   1088  CD  PRO !  72     -82.432 -10.640  64.630  1.00  0.00           C  
ATOM   1089  HA  PRO !  72     -80.673  -7.937  63.601  1.00  0.00           H  
ATOM   1090 1HB  PRO !  72     -81.369  -9.570  61.636  1.00  0.00           H  
ATOM   1091 2HB  PRO !  72     -80.313 -10.202  62.906  1.00  0.00           H  
ATOM   1092 1HG  PRO !  72     -83.352 -10.483  62.660  1.00  0.00           H  
ATOM   1093 2HG  PRO !  72     -82.160 -11.780  62.792  1.00  0.00           H  
ATOM   1094 1HD  PRO !  72     -83.467 -10.761  64.984  1.00  0.00           H  
ATOM   1095 2HD  PRO !  72     -81.778 -11.404  65.075  1.00  0.00           H  
ATOM   1096  N   VAL !  73     -82.751  -7.151  62.557  1.00  0.00           N  
ATOM   1097  CA  VAL !  73     -83.769  -6.365  61.878  1.00  0.00           C  
ATOM   1098  C   VAL !  73     -84.795  -7.258  61.255  1.00  0.00           C  
ATOM   1099  O   VAL !  73     -85.989  -6.958  61.276  1.00  0.00           O  
ATOM   1100  CB  VAL !  73     -83.137  -5.479  60.789  1.00  0.00           C  
ATOM   1101  CG1 VAL !  73     -82.539  -6.339  59.685  1.00  0.00           C  
ATOM   1102  CG2 VAL !  73     -84.182  -4.525  60.227  1.00  0.00           C  
ATOM   1103  H   VAL !  73     -81.861  -6.750  62.300  1.00  0.00           H  
ATOM   1104  HA  VAL !  73     -84.255  -5.723  62.613  1.00  0.00           H  
ATOM   1105  HB  VAL !  73     -82.319  -4.906  61.228  1.00  0.00           H  
ATOM   1106 1HG1 VAL !  73     -82.098  -5.697  58.923  1.00  0.00           H  
ATOM   1107 2HG1 VAL !  73     -81.770  -6.986  60.103  1.00  0.00           H  
ATOM   1108 3HG1 VAL !  73     -83.323  -6.947  59.234  1.00  0.00           H  
ATOM   1109 1HG2 VAL !  73     -83.727  -3.902  59.457  1.00  0.00           H  
ATOM   1110 2HG2 VAL !  73     -85.002  -5.099  59.795  1.00  0.00           H  
ATOM   1111 3HG2 VAL !  73     -84.563  -3.893  61.027  1.00  0.00           H  
ATOM   1112  N   GLU !  74     -84.328  -8.359  60.699  1.00  0.00           N  
ATOM   1113  CA  GLU !  74     -85.241  -9.293  60.048  1.00  0.00           C  
ATOM   1114  C   GLU !  74     -86.274  -9.827  61.029  1.00  0.00           C  
ATOM   1115  O   GLU !  74     -87.451  -9.964  60.695  1.00  0.00           O  
ATOM   1116  CB  GLU !  74     -84.463 -10.456  59.429  1.00  0.00           C  
ATOM   1117  CG  GLU !  74     -85.335 -11.515  58.769  1.00  0.00           C  
ATOM   1118  CD  GLU !  74     -86.038 -11.010  57.540  1.00  0.00           C  
ATOM   1119  OE1 GLU !  74     -85.649  -9.985  57.034  1.00  0.00           O  
ATOM   1120  OE2 GLU !  74     -86.966 -11.651  57.105  1.00  0.00           O1-
ATOM   1121  H   GLU !  74     -83.336  -8.545  60.731  1.00  0.00           H  
ATOM   1122  HA  GLU !  74     -85.774  -8.761  59.258  1.00  0.00           H  
ATOM   1123 1HB  GLU !  74     -83.774 -10.073  58.676  1.00  0.00           H  
ATOM   1124 2HB  GLU !  74     -83.867 -10.946  60.199  1.00  0.00           H  
ATOM   1125 1HG  GLU !  74     -84.712 -12.365  58.494  1.00  0.00           H  
ATOM   1126 2HG  GLU !  74     -86.076 -11.861  59.489  1.00  0.00           H  
ATOM   1127  N   ALA !  75     -85.829 -10.132  62.243  1.00  0.00           N  
ATOM   1128  CA  ALA !  75     -86.717 -10.653  63.277  1.00  0.00           C  
ATOM   1129  C   ALA !  75     -87.764  -9.624  63.673  1.00  0.00           C  
ATOM   1130  O   ALA !  75     -88.933  -9.958  63.873  1.00  0.00           O  
ATOM   1131  CB  ALA !  75     -85.915 -11.086  64.496  1.00  0.00           C  
ATOM   1132  H   ALA !  75     -84.852  -9.998  62.456  1.00  0.00           H  
ATOM   1133  HA  ALA !  75     -87.241 -11.521  62.877  1.00  0.00           H  
ATOM   1134 1HB  ALA !  75     -86.593 -11.471  65.258  1.00  0.00           H  
ATOM   1135 2HB  ALA !  75     -85.211 -11.867  64.209  1.00  0.00           H  
ATOM   1136 3HB  ALA !  75     -85.369 -10.233  64.894  1.00  0.00           H  
ATOM   1137  N   ILE !  76     -87.343  -8.368  63.785  1.00  0.00           N  
ATOM   1138  CA  ILE !  76     -88.245  -7.286  64.159  1.00  0.00           C  
ATOM   1139  C   ILE !  76     -89.315  -7.070  63.095  1.00  0.00           C  
ATOM   1140  O   ILE !  76     -90.482  -6.844  63.413  1.00  0.00           O  
ATOM   1141  CB  ILE !  76     -87.468  -5.976  64.381  1.00  0.00           C  
ATOM   1142  CG1 ILE !  76     -88.076  -5.184  65.542  1.00  0.00           C  
ATOM   1143  CG2 ILE !  76     -87.459  -5.140  63.110  1.00  0.00           C  
ATOM   1144  CD1 ILE !  76     -87.930  -5.861  66.885  1.00  0.00           C  
ATOM   1145  H   ILE !  76     -86.371  -8.158  63.607  1.00  0.00           H  
ATOM   1146  HA  ILE !  76     -88.743  -7.556  65.090  1.00  0.00           H  
ATOM   1147  HB  ILE !  76     -86.440  -6.205  64.661  1.00  0.00           H  
ATOM   1148 1HG1 ILE !  76     -87.605  -4.204  65.600  1.00  0.00           H  
ATOM   1149 2HG1 ILE !  76     -89.139  -5.024  65.356  1.00  0.00           H  
ATOM   1150 1HG2 ILE !  76     -86.907  -4.217  63.285  1.00  0.00           H  
ATOM   1151 2HG2 ILE !  76     -86.982  -5.703  62.309  1.00  0.00           H  
ATOM   1152 3HG2 ILE !  76     -88.484  -4.901  62.825  1.00  0.00           H  
ATOM   1153 1HD1 ILE !  76     -88.386  -5.241  67.657  1.00  0.00           H  
ATOM   1154 2HD1 ILE !  76     -88.427  -6.832  66.860  1.00  0.00           H  
ATOM   1155 3HD1 ILE !  76     -86.873  -6.000  67.109  1.00  0.00           H  
ATOM   1156  N   THR !  77     -88.908  -7.139  61.832  1.00  0.00           N  
ATOM   1157  CA  THR !  77     -89.833  -6.951  60.719  1.00  0.00           C  
ATOM   1158  C   THR !  77     -90.880  -8.055  60.680  1.00  0.00           C  
ATOM   1159  O   THR !  77     -92.056  -7.799  60.425  1.00  0.00           O  
ATOM   1160  CB  THR !  77     -89.080  -6.904  59.375  1.00  0.00           C  
ATOM   1161  CG2 THR !  77     -90.024  -6.505  58.250  1.00  0.00           C  
ATOM   1162  OG1 THR !  77     -88.010  -5.955  59.456  1.00  0.00           O  
ATOM   1163  H   THR !  77     -87.936  -7.326  61.637  1.00  0.00           H  
ATOM   1164  HA  THR !  77     -90.349  -6.001  60.854  1.00  0.00           H  
ATOM   1165  HB  THR !  77     -88.662  -7.886  59.158  1.00  0.00           H  
ATOM   1166  HG1 THR !  77     -87.321  -6.299  60.028  1.00  0.00           H  
ATOM   1167 1HG2 THR !  77     -89.474  -6.478  57.308  1.00  0.00           H  
ATOM   1168 2HG2 THR !  77     -90.832  -7.231  58.178  1.00  0.00           H  
ATOM   1169 3HG2 THR !  77     -90.439  -5.520  58.457  1.00  0.00           H  
ATOM   1170  N   PHE !  78     -90.447  -9.285  60.933  1.00  0.00           N  
ATOM   1171  CA  PHE !  78     -91.348 -10.432  60.928  1.00  0.00           C  
ATOM   1172  C   PHE !  78     -92.382 -10.325  62.040  1.00  0.00           C  
ATOM   1173  O   PHE !  78     -93.556 -10.639  61.841  1.00  0.00           O  
ATOM   1174  CB  PHE !  78     -90.558 -11.733  61.083  1.00  0.00           C  
ATOM   1175  CG  PHE !  78     -91.333 -12.962  60.700  1.00  0.00           C  
ATOM   1176  CD1 PHE !  78     -91.364 -13.396  59.383  1.00  0.00           C  
ATOM   1177  CD2 PHE !  78     -92.032 -13.685  61.654  1.00  0.00           C  
ATOM   1178  CE1 PHE !  78     -92.077 -14.526  59.029  1.00  0.00           C  
ATOM   1179  CE2 PHE !  78     -92.744 -14.816  61.303  1.00  0.00           C  
ATOM   1180  CZ  PHE !  78     -92.766 -15.236  59.988  1.00  0.00           C  
ATOM   1181  H   PHE !  78     -89.467  -9.428  61.134  1.00  0.00           H  
ATOM   1182  HA  PHE !  78     -91.875 -10.452  59.974  1.00  0.00           H  
ATOM   1183 1HB  PHE !  78     -89.661 -11.690  60.467  1.00  0.00           H  
ATOM   1184 2HB  PHE !  78     -90.238 -11.843  62.119  1.00  0.00           H  
ATOM   1185  HD1 PHE !  78     -90.818 -12.835  58.624  1.00  0.00           H  
ATOM   1186  HD2 PHE !  78     -92.014 -13.353  62.692  1.00  0.00           H  
ATOM   1187  HE1 PHE !  78     -92.093 -14.856  57.990  1.00  0.00           H  
ATOM   1188  HE2 PHE !  78     -93.288 -15.376  62.063  1.00  0.00           H  
ATOM   1189  HZ  PHE !  78     -93.329 -16.126  59.710  1.00  0.00           H  
ATOM   1190  N   THR !  79     -91.940  -9.882  63.211  1.00  0.00           N  
ATOM   1191  CA  THR !  79     -92.828  -9.732  64.358  1.00  0.00           C  
ATOM   1192  C   THR !  79     -93.888  -8.669  64.101  1.00  0.00           C  
ATOM   1193  O   THR !  79     -95.054  -8.841  64.456  1.00  0.00           O  
ATOM   1194  CB  THR !  79     -92.035  -9.375  65.630  1.00  0.00           C  
ATOM   1195  CG2 THR !  79     -92.977  -9.186  66.809  1.00  0.00           C  
ATOM   1196  OG1 THR !  79     -91.107 -10.426  65.928  1.00  0.00           O  
ATOM   1197  H   THR !  79     -90.963  -9.642  63.310  1.00  0.00           H  
ATOM   1198  HA  THR !  79     -93.338 -10.681  64.527  1.00  0.00           H  
ATOM   1199  HB  THR !  79     -91.479  -8.453  65.464  1.00  0.00           H  
ATOM   1200  HG1 THR !  79     -90.333 -10.337  65.367  1.00  0.00           H  
ATOM   1201 1HG2 THR !  79     -92.400  -8.933  67.698  1.00  0.00           H  
ATOM   1202 2HG2 THR !  79     -93.677  -8.380  66.590  1.00  0.00           H  
ATOM   1203 3HG2 THR !  79     -93.529 -10.108  66.985  1.00  0.00           H  
ATOM   1204  N   THR !  80     -93.475  -7.569  63.481  1.00  0.00           N  
ATOM   1205  CA  THR !  80     -94.390  -6.474  63.172  1.00  0.00           C  
ATOM   1206  C   THR !  80     -95.456  -6.911  62.175  1.00  0.00           C  
ATOM   1207  O   THR !  80     -96.626  -6.555  62.309  1.00  0.00           O  
ATOM   1208  CB  THR !  80     -93.628  -5.257  62.617  1.00  0.00           C  
ATOM   1209  CG2 THR !  80     -94.593  -4.124  62.299  1.00  0.00           C  
ATOM   1210  OG1 THR !  80     -92.670  -4.808  63.583  1.00  0.00           O  
ATOM   1211  H   THR !  80     -92.503  -7.489  63.216  1.00  0.00           H  
ATOM   1212  HA  THR !  80     -94.891  -6.175  64.092  1.00  0.00           H  
ATOM   1213  HB  THR !  80     -93.099  -5.542  61.707  1.00  0.00           H  
ATOM   1214  HG1 THR !  80     -91.931  -5.420  63.609  1.00  0.00           H  
ATOM   1215 1HG2 THR !  80     -94.037  -3.273  61.908  1.00  0.00           H  
ATOM   1216 2HG2 THR !  80     -95.316  -4.460  61.555  1.00  0.00           H  
ATOM   1217 3HG2 THR !  80     -95.117  -3.828  63.206  1.00  0.00           H  
ATOM   1218  N   LEU !  81     -95.041  -7.682  61.176  1.00  0.00           N  
ATOM   1219  CA  LEU !  81     -95.962  -8.167  60.154  1.00  0.00           C  
ATOM   1220  C   LEU !  81     -97.000  -9.108  60.750  1.00  0.00           C  
ATOM   1221  O   LEU !  81     -98.178  -9.052  60.395  1.00  0.00           O  
ATOM   1222  CB  LEU !  81     -95.189  -8.886  59.042  1.00  0.00           C  
ATOM   1223  CG  LEU !  81     -94.283  -7.998  58.179  1.00  0.00           C  
ATOM   1224  CD1 LEU !  81     -93.391  -8.875  57.310  1.00  0.00           C  
ATOM   1225  CD2 LEU !  81     -95.140  -7.075  57.326  1.00  0.00           C  
ATOM   1226  H   LEU !  81     -94.067  -7.938  61.124  1.00  0.00           H  
ATOM   1227  HA  LEU !  81     -96.480  -7.312  59.722  1.00  0.00           H  
ATOM   1228 1HB  LEU !  81     -94.565  -9.656  59.494  1.00  0.00           H  
ATOM   1229 2HB  LEU !  81     -95.905  -9.372  58.379  1.00  0.00           H  
ATOM   1230  HG  LEU !  81     -93.638  -7.402  58.824  1.00  0.00           H  
ATOM   1231 1HD1 LEU !  81     -92.747  -8.243  56.698  1.00  0.00           H  
ATOM   1232 2HD1 LEU !  81     -92.775  -9.511  57.946  1.00  0.00           H  
ATOM   1233 3HD1 LEU !  81     -94.009  -9.496  56.665  1.00  0.00           H  
ATOM   1234 1HD2 LEU !  81     -94.496  -6.443  56.714  1.00  0.00           H  
ATOM   1235 2HD2 LEU !  81     -95.785  -7.671  56.680  1.00  0.00           H  
ATOM   1236 3HD2 LEU !  81     -95.754  -6.448  57.973  1.00  0.00           H  
ATOM   1237  N   ALA !  82     -96.557  -9.973  61.655  1.00  0.00           N  
ATOM   1238  CA  ALA !  82     -97.449 -10.928  62.303  1.00  0.00           C  
ATOM   1239  C   ALA !  82     -98.490 -10.219  63.159  1.00  0.00           C  
ATOM   1240  O   ALA !  82     -99.660 -10.600  63.173  1.00  0.00           O  
ATOM   1241  CB  ALA !  82     -96.650 -11.910  63.147  1.00  0.00           C  
ATOM   1242  H   ALA !  82     -95.578  -9.968  61.902  1.00  0.00           H  
ATOM   1243  HA  ALA !  82     -97.971 -11.492  61.528  1.00  0.00           H  
ATOM   1244 1HB  ALA !  82     -97.329 -12.617  63.624  1.00  0.00           H  
ATOM   1245 2HB  ALA !  82     -95.950 -12.452  62.511  1.00  0.00           H  
ATOM   1246 3HB  ALA !  82     -96.098 -11.366  63.912  1.00  0.00           H  
ATOM   1247  N   THR !  83     -98.056  -9.184  63.871  1.00  0.00           N  
ATOM   1248  CA  THR !  83     -98.951  -8.418  64.730  1.00  0.00           C  
ATOM   1249  C   THR !  83    -100.019  -7.700  63.915  1.00  0.00           C  
ATOM   1250  O   THR !  83    -101.184  -7.652  64.306  1.00  0.00           O  
ATOM   1251  CB  THR !  83     -98.168  -7.395  65.573  1.00  0.00           C  
ATOM   1252  CG2 THR !  83     -99.116  -6.581  66.440  1.00  0.00           C  
ATOM   1253  OG1 THR !  83     -97.229  -8.081  66.412  1.00  0.00           O  
ATOM   1254  H   THR !  83     -97.084  -8.922  63.816  1.00  0.00           H  
ATOM   1255  HA  THR !  83     -99.454  -9.108  65.410  1.00  0.00           H  
ATOM   1256  HB  THR !  83     -97.620  -6.722  64.913  1.00  0.00           H  
ATOM   1257  HG1 THR !  83     -96.493  -8.392  65.880  1.00  0.00           H  
ATOM   1258 1HG2 THR !  83     -98.546  -5.862  67.028  1.00  0.00           H  
ATOM   1259 2HG2 THR !  83     -99.824  -6.049  65.804  1.00  0.00           H  
ATOM   1260 3HG2 THR !  83     -99.660  -7.246  67.109  1.00  0.00           H  
ATOM   1261  N   ILE !  84     -99.612  -7.141  62.779  1.00  0.00           N  
ATOM   1262  CA  ILE !  84    -100.533  -6.425  61.906  1.00  0.00           C  
ATOM   1263  C   ILE !  84    -101.592  -7.360  61.333  1.00  0.00           C  
ATOM   1264  O   ILE !  84    -102.767  -7.004  61.243  1.00  0.00           O  
ATOM   1265  CB  ILE !  84     -99.775  -5.738  60.755  1.00  0.00           C  
ATOM   1266  CG1 ILE !  84     -98.915  -4.591  61.292  1.00  0.00           C  
ATOM   1267  CG2 ILE !  84    -100.750  -5.230  59.705  1.00  0.00           C  
ATOM   1268  CD1 ILE !  84     -97.927  -4.046  60.286  1.00  0.00           C  
ATOM   1269  H   ILE !  84     -98.641  -7.216  62.515  1.00  0.00           H  
ATOM   1270  HA  ILE !  84    -101.039  -5.658  62.491  1.00  0.00           H  
ATOM   1271  HB  ILE !  84     -99.095  -6.451  60.291  1.00  0.00           H  
ATOM   1272 1HG1 ILE !  84     -99.559  -3.774  61.616  1.00  0.00           H  
ATOM   1273 2HG1 ILE !  84     -98.357  -4.932  62.165  1.00  0.00           H  
ATOM   1274 1HG2 ILE !  84    -100.198  -4.747  58.899  1.00  0.00           H  
ATOM   1275 2HG2 ILE !  84    -101.320  -6.066  59.303  1.00  0.00           H  
ATOM   1276 3HG2 ILE !  84    -101.432  -4.511  60.159  1.00  0.00           H  
ATOM   1277 1HD1 ILE !  84     -97.354  -3.237  60.739  1.00  0.00           H  
ATOM   1278 2HD1 ILE !  84     -97.248  -4.841  59.974  1.00  0.00           H  
ATOM   1279 3HD1 ILE !  84     -98.465  -3.666  59.418  1.00  0.00           H  
ATOM   1280  N   ALA !  85    -101.167  -8.559  60.948  1.00  0.00           N  
ATOM   1281  CA  ALA !  85    -102.078  -9.548  60.382  1.00  0.00           C  
ATOM   1282  C   ALA !  85    -103.112  -9.993  61.408  1.00  0.00           C  
ATOM   1283  O   ALA !  85    -104.288 -10.158  61.086  1.00  0.00           O  
ATOM   1284  CB  ALA !  85    -101.300 -10.747  59.860  1.00  0.00           C  
ATOM   1285  H   ALA !  85    -100.190  -8.791  61.049  1.00  0.00           H  
ATOM   1286  HA  ALA !  85    -102.611  -9.092  59.549  1.00  0.00           H  
ATOM   1287 1HB  ALA !  85    -101.994 -11.476  59.441  1.00  0.00           H  
ATOM   1288 2HB  ALA !  85    -100.606 -10.421  59.085  1.00  0.00           H  
ATOM   1289 3HB  ALA !  85    -100.744 -11.204  60.676  1.00  0.00           H  
ATOM   1290  N   ALA !  86    -102.665 -10.187  62.645  1.00  0.00           N  
ATOM   1291  CA  ALA !  86    -103.553 -10.614  63.721  1.00  0.00           C  
ATOM   1292  C   ALA !  86    -104.604  -9.554  64.023  1.00  0.00           C  
ATOM   1293  O   ALA !  86    -105.772  -9.871  64.253  1.00  0.00           O  
ATOM   1294  CB  ALA !  86    -102.750 -10.934  64.974  1.00  0.00           C  
ATOM   1295  H   ALA !  86    -101.689 -10.033  62.844  1.00  0.00           H  
ATOM   1296  HA  ALA !  86    -104.071 -11.515  63.396  1.00  0.00           H  
ATOM   1297 1HB  ALA !  86    -103.426 -11.251  65.768  1.00  0.00           H  
ATOM   1298 2HB  ALA !  86    -102.042 -11.734  64.758  1.00  0.00           H  
ATOM   1299 3HB  ALA !  86    -102.205 -10.046  65.294  1.00  0.00           H  
ATOM   1300  N   LEU !  87    -104.184  -8.293  64.021  1.00  0.00           N  
ATOM   1301  CA  LEU !  87    -105.088  -7.183  64.295  1.00  0.00           C  
ATOM   1302  C   LEU !  87    -106.156  -7.065  63.216  1.00  0.00           C  
ATOM   1303  O   LEU !  87    -107.326  -6.812  63.511  1.00  0.00           O  
ATOM   1304  CB  LEU !  87    -104.300  -5.871  64.391  1.00  0.00           C  
ATOM   1305  CG  LEU !  87    -102.833  -6.004  64.816  1.00  0.00           C  
ATOM   1306  CD1 LEU !  87    -102.276  -4.632  65.164  1.00  0.00           C  
ATOM   1307  CD2 LEU !  87    -102.731  -6.952  66.003  1.00  0.00           C  
ATOM   1308  H   LEU !  87    -103.212  -8.099  63.826  1.00  0.00           H  
ATOM   1309  HA  LEU !  87    -105.581  -7.367  65.249  1.00  0.00           H  
ATOM   1310 1HB  LEU !  87    -104.319  -5.381  63.418  1.00  0.00           H  
ATOM   1311 2HB  LEU !  87    -104.796  -5.220  65.111  1.00  0.00           H  
ATOM   1312  HG  LEU !  87    -102.247  -6.401  63.986  1.00  0.00           H  
ATOM   1313 1HD1 LEU !  87    -101.233  -4.726  65.465  1.00  0.00           H  
ATOM   1314 2HD1 LEU !  87    -102.342  -3.980  64.291  1.00  0.00           H  
ATOM   1315 3HD1 LEU !  87    -102.852  -4.202  65.982  1.00  0.00           H  
ATOM   1316 1HD2 LEU !  87    -101.688  -7.048  66.306  1.00  0.00           H  
ATOM   1317 2HD2 LEU !  87    -103.316  -6.556  66.835  1.00  0.00           H  
ATOM   1318 3HD2 LEU !  87    -103.120  -7.930  65.721  1.00  0.00           H  
ATOM   1319  N   GLU !  88    -105.751  -7.248  61.965  1.00  0.00           N  
ATOM   1320  CA  GLU !  88    -106.673  -7.163  60.839  1.00  0.00           C  
ATOM   1321  C   GLU !  88    -107.720  -8.267  60.899  1.00  0.00           C  
ATOM   1322  O   GLU !  88    -108.897  -8.037  60.622  1.00  0.00           O  
ATOM   1323  CB  GLU !  88    -105.908  -7.244  59.516  1.00  0.00           C  
ATOM   1324  CG  GLU !  88    -106.790  -7.210  58.276  1.00  0.00           C  
ATOM   1325  CD  GLU !  88    -106.011  -7.354  56.999  1.00  0.00           C  
ATOM   1326  OE1 GLU !  88    -104.911  -6.858  56.937  1.00  0.00           O  
ATOM   1327  OE2 GLU !  88    -106.515  -7.960  56.083  1.00  0.00           O1-
ATOM   1328  H   GLU !  88    -104.777  -7.453  61.789  1.00  0.00           H  
ATOM   1329  HA  GLU !  88    -107.194  -6.205  60.889  1.00  0.00           H  
ATOM   1330 1HB  GLU !  88    -105.206  -6.413  59.450  1.00  0.00           H  
ATOM   1331 2HB  GLU !  88    -105.327  -8.166  59.488  1.00  0.00           H  
ATOM   1332 1HG  GLU !  88    -107.517  -8.020  58.338  1.00  0.00           H  
ATOM   1333 2HG  GLU !  88    -107.338  -6.269  58.259  1.00  0.00           H  
ATOM   1334  N   GLU !  89    -107.284  -9.468  61.263  1.00  0.00           N  
ATOM   1335  CA  GLU !  89    -108.184 -10.611  61.361  1.00  0.00           C  
ATOM   1336  C   GLU !  89    -109.218 -10.407  62.458  1.00  0.00           C  
ATOM   1337  O   GLU !  89    -110.399 -10.703  62.275  1.00  0.00           O  
ATOM   1338  CB  GLU !  89    -107.392 -11.893  61.627  1.00  0.00           C  
ATOM   1339  CG  GLU !  89    -108.238 -13.158  61.668  1.00  0.00           C  
ATOM   1340  CD  GLU !  89    -108.860 -13.489  60.340  1.00  0.00           C  
ATOM   1341  OE1 GLU !  89    -108.379 -13.007  59.343  1.00  0.00           O  
ATOM   1342  OE2 GLU !  89    -109.819 -14.224  60.323  1.00  0.00           O1-
ATOM   1343  H   GLU !  89    -106.305  -9.592  61.478  1.00  0.00           H  
ATOM   1344  HA  GLU !  89    -108.711 -10.718  60.411  1.00  0.00           H  
ATOM   1345 1HB  GLU !  89    -106.636 -12.022  60.852  1.00  0.00           H  
ATOM   1346 2HB  GLU !  89    -106.871 -11.808  62.581  1.00  0.00           H  
ATOM   1347 1HG  GLU !  89    -107.610 -13.993  61.980  1.00  0.00           H  
ATOM   1348 2HG  GLU !  89    -109.023 -13.033  62.412  1.00  0.00           H  
ATOM   1349  N   ILE !  90    -108.765  -9.904  63.585  1.00  0.00           N  
ATOM   1350  CA  ILE !  90    -109.644  -9.662  64.704  1.00  0.00           C  
ATOM   1351  C   ILE !  90    -110.458  -8.430  64.435  1.00  0.00           C  
ATOM   1352  O   ILE !  90    -111.319  -8.057  65.232  1.00  0.00           O  
ATOM   1353  CB  ILE !  90    -108.856  -9.494  66.017  1.00  0.00           C  
ATOM   1354  CG1 ILE !  90    -109.785  -9.662  67.222  1.00  0.00           C  
ATOM   1355  CG2 ILE !  90    -108.169  -8.138  66.054  1.00  0.00           C  
ATOM   1356  CD1 ILE !  90    -110.236 -11.086  67.452  1.00  0.00           C  
ATOM   1357  H   ILE !  90    -107.783  -9.685  63.665  1.00  0.00           H  
ATOM   1358  HA  ILE !  90    -110.310 -10.515  64.811  1.00  0.00           H  
ATOM   1359  HB  ILE !  90    -108.101 -10.276  66.090  1.00  0.00           H  
ATOM   1360 1HG1 ILE !  90    -109.279  -9.314  68.122  1.00  0.00           H  
ATOM   1361 2HG1 ILE !  90    -110.672  -9.043  67.087  1.00  0.00           H  
ATOM   1362 1HG2 ILE !  90    -107.618  -8.035  66.989  1.00  0.00           H  
ATOM   1363 2HG2 ILE !  90    -107.479  -8.056  65.216  1.00  0.00           H  
ATOM   1364 3HG2 ILE !  90    -108.918  -7.349  65.987  1.00  0.00           H  
ATOM   1365 1HD1 ILE !  90    -110.891 -11.125  68.323  1.00  0.00           H  
ATOM   1366 2HD1 ILE !  90    -110.776 -11.444  66.575  1.00  0.00           H  
ATOM   1367 3HD1 ILE !  90    -109.366 -11.719  67.625  1.00  0.00           H  
ATOM   1368  N   LYS !  91    -110.178  -7.803  63.306  1.00  0.00           N  
ATOM   1369  CA  LYS !  91    -110.944  -6.648  62.916  1.00  0.00           C  
ATOM   1370  C   LYS !  91    -110.821  -5.578  63.978  1.00  0.00           C  
ATOM   1371  O   LYS !  91    -111.824  -5.095  64.507  1.00  0.00           O  
ATOM   1372  CB  LYS !  91    -112.410  -7.019  62.691  1.00  0.00           C  
ATOM   1373  CG  LYS !  91    -112.637  -8.053  61.595  1.00  0.00           C  
ATOM   1374  CD  LYS !  91    -114.120  -8.313  61.379  1.00  0.00           C  
ATOM   1375  CE  LYS !  91    -114.347  -9.386  60.324  1.00  0.00           C  
ATOM   1376  NZ  LYS !  91    -115.793  -9.672  60.123  1.00  0.00           N1+
ATOM   1377  H   LYS !  91    -109.425  -8.145  62.727  1.00  0.00           H  
ATOM   1378  HA  LYS !  91    -110.534  -6.260  61.983  1.00  0.00           H  
ATOM   1379 1HB  LYS !  91    -112.832  -7.413  63.615  1.00  0.00           H  
ATOM   1380 2HB  LYS !  91    -112.976  -6.124  62.428  1.00  0.00           H  
ATOM   1381 1HG  LYS !  91    -112.199  -7.696  60.662  1.00  0.00           H  
ATOM   1382 2HG  LYS !  91    -112.149  -8.987  61.871  1.00  0.00           H  
ATOM   1383 1HD  LYS !  91    -114.573  -8.636  62.317  1.00  0.00           H  
ATOM   1384 2HD  LYS !  91    -114.608  -7.393  61.058  1.00  0.00           H  
ATOM   1385 1HE  LYS !  91    -113.918  -9.061  59.377  1.00  0.00           H  
ATOM   1386 2HE  LYS !  91    -113.846 -10.305  60.627  1.00  0.00           H  
ATOM   1387 1HZ  LYS !  91    -115.900 -10.387  59.418  1.00  0.00           H  
ATOM   1388 2HZ  LYS !  91    -116.197  -9.993  60.992  1.00  0.00           H  
ATOM   1389 3HZ  LYS !  91    -116.265  -8.831  59.823  1.00  0.00           H  
ATOM   1390  N   ALA !  92    -109.581  -5.226  64.268  1.00  0.00           N  
ATOM   1391  CA  ALA !  92    -109.256  -4.150  65.185  1.00  0.00           C  
ATOM   1392  C   ALA !  92    -109.767  -2.858  64.594  1.00  0.00           C  
ATOM   1393  O   ALA !  92    -109.937  -2.743  63.379  1.00  0.00           O  
ATOM   1394  CB  ALA !  92    -107.758  -4.077  65.442  1.00  0.00           C  
ATOM   1395  H   ALA !  92    -108.814  -5.727  63.840  1.00  0.00           H  
ATOM   1396  HA  ALA !  92    -109.767  -4.340  66.126  1.00  0.00           H  
ATOM   1397 1HB  ALA !  92    -107.545  -3.240  66.109  1.00  0.00           H  
ATOM   1398 2HB  ALA !  92    -107.423  -5.005  65.903  1.00  0.00           H  
ATOM   1399 3HB  ALA !  92    -107.234  -3.929  64.500  1.00  0.00           H  
ATOM   1400  N   PRO !  93    -110.017  -1.880  65.447  1.00  0.00           N  
ATOM   1401  CA  PRO !  93    -110.406  -0.576  64.949  1.00  0.00           C  
ATOM   1402  C   PRO !  93    -109.296  -0.015  64.087  1.00  0.00           C  
ATOM   1403  O   PRO !  93    -108.119  -0.299  64.311  1.00  0.00           O  
ATOM   1404  CB  PRO !  93    -110.611   0.245  66.226  1.00  0.00           C  
ATOM   1405  CG  PRO !  93    -110.881  -0.775  67.278  1.00  0.00           C  
ATOM   1406  CD  PRO !  93    -110.022  -1.948  66.892  1.00  0.00           C  
ATOM   1407  HA  PRO !  93    -111.347  -0.671  64.387  1.00  0.00           H  
ATOM   1408 1HB  PRO !  93    -109.713   0.847  66.434  1.00  0.00           H  
ATOM   1409 2HB  PRO !  93    -111.444   0.950  66.091  1.00  0.00           H  
ATOM   1410 1HG  PRO !  93    -110.628  -0.373  68.271  1.00  0.00           H  
ATOM   1411 2HG  PRO !  93    -111.953  -1.024  67.299  1.00  0.00           H  
ATOM   1412 1HD  PRO !  93    -109.015  -1.823  67.318  1.00  0.00           H  
ATOM   1413 2HD  PRO !  93    -110.484  -2.878  67.256  1.00  0.00           H  
ATOM   1414  N   ALA !  94    -109.246   0.383  63.563  1.00  0.00           N  
ATOM   1415  CA  ALA !  94    -108.258   1.061  62.740  1.00  0.00           C  
ATOM   1416  C   ALA !  94    -107.225   1.721  63.600  1.00  0.00           C  
ATOM   1417  O   ALA !  94    -106.038   1.719  63.272  1.00  0.00           O  
ATOM   1418  CB  ALA !  94    -108.918   2.087  61.832  1.00  0.00           C  
ATOM   1419  H   ALA !  94    -110.086   0.689  63.094  1.00  0.00           H  
ATOM   1420  HA  ALA !  94    -107.758   0.313  62.124  1.00  0.00           H  
ATOM   1421 1HB  ALA !  94    -108.156   2.593  61.239  1.00  0.00           H  
ATOM   1422 2HB  ALA !  94    -109.621   1.585  61.168  1.00  0.00           H  
ATOM   1423 3HB  ALA !  94    -109.451   2.820  62.437  1.00  0.00           H  
ATOM   1424  N   GLU !  95    -107.682   2.286  64.699  1.00  0.00           N  
ATOM   1425  CA  GLU !  95    -106.767   2.974  65.600  1.00  0.00           C  
ATOM   1426  C   GLU !  95    -105.703   2.026  66.137  1.00  0.00           C  
ATOM   1427  O   GLU !  95    -104.531   2.388  66.240  1.00  0.00           O  
ATOM   1428  CB  GLU !  95    -107.534   3.605  66.763  1.00  0.00           C  
ATOM   1429  CG  GLU !  95    -106.670   4.406  67.729  1.00  0.00           C  
ATOM   1430  CD  GLU !  95    -107.468   5.069  68.817  1.00  0.00           C  
ATOM   1431  OE1 GLU !  95    -108.668   4.933  68.814  1.00  0.00           O  
ATOM   1432  OE2 GLU !  95    -106.876   5.711  69.651  1.00  0.00           O1-
ATOM   1433  H   GLU !  95    -108.670   2.232  64.906  1.00  0.00           H  
ATOM   1434  HA  GLU !  95    -106.263   3.766  65.042  1.00  0.00           H  
ATOM   1435 1HB  GLU !  95    -108.303   4.272  66.373  1.00  0.00           H  
ATOM   1436 2HB  GLU !  95    -108.036   2.824  67.333  1.00  0.00           H  
ATOM   1437 1HG  GLU !  95    -105.939   3.737  68.184  1.00  0.00           H  
ATOM   1438 2HG  GLU !  95    -106.126   5.164  67.168  1.00  0.00           H  
ATOM   1439  N   TYR !  96    -106.119   0.812  66.476  1.00  0.00           N  
ATOM   1440  CA  TYR !  96    -105.201  -0.193  67.003  1.00  0.00           C  
ATOM   1441  C   TYR !  96    -104.166  -0.593  65.962  1.00  0.00           C  
ATOM   1442  O   TYR !  96    -102.987  -0.763  66.279  1.00  0.00           O  
ATOM   1443  CB  TYR !  96    -105.973  -1.425  67.481  1.00  0.00           C  
ATOM   1444  CG  TYR !  96    -105.097  -2.493  68.100  1.00  0.00           C  
ATOM   1445  CD1 TYR !  96    -104.626  -2.339  69.394  1.00  0.00           C  
ATOM   1446  CD2 TYR !  96    -104.767  -3.625  67.370  1.00  0.00           C  
ATOM   1447  CE1 TYR !  96    -103.826  -3.314  69.958  1.00  0.00           C  
ATOM   1448  CE2 TYR !  96    -103.965  -4.599  67.934  1.00  0.00           C  
ATOM   1449  CZ  TYR !  96    -103.498  -4.447  69.222  1.00  0.00           C  
ATOM   1450  OH  TYR !  96    -102.701  -5.419  69.785  1.00  0.00           O  
ATOM   1451  H   TYR !  96    -107.095   0.577  66.367  1.00  0.00           H  
ATOM   1452  HA  TYR !  96    -104.668   0.236  67.851  1.00  0.00           H  
ATOM   1453 1HB  TYR !  96    -106.717  -1.123  68.221  1.00  0.00           H  
ATOM   1454 2HB  TYR !  96    -106.508  -1.868  66.642  1.00  0.00           H  
ATOM   1455  HD1 TYR !  96    -104.887  -1.449  69.969  1.00  0.00           H  
ATOM   1456  HD2 TYR !  96    -105.135  -3.744  66.351  1.00  0.00           H  
ATOM   1457  HE1 TYR !  96    -103.455  -3.194  70.975  1.00  0.00           H  
ATOM   1458  HE2 TYR !  96    -103.704  -5.490  67.360  1.00  0.00           H  
ATOM   1459  HH  TYR !  96    -102.462  -5.159  70.678  1.00  0.00           H  
ATOM   1460  N   ILE !  97    -104.609  -0.742  64.718  1.00  0.00           N  
ATOM   1461  CA  ILE !  97    -103.720  -1.121  63.627  1.00  0.00           C  
ATOM   1462  C   ILE !  97    -102.677  -0.044  63.365  1.00  0.00           C  
ATOM   1463  O   ILE !  97    -101.507  -0.342  63.124  1.00  0.00           O  
ATOM   1464  CB  ILE !  97    -104.517  -1.389  62.338  1.00  0.00           C  
ATOM   1465  CG1 ILE !  97    -105.392  -2.634  62.500  1.00  0.00           C  
ATOM   1466  CG2 ILE !  97    -103.575  -1.547  61.154  1.00  0.00           C  
ATOM   1467  CD1 ILE !  97    -106.552  -2.695  61.533  1.00  0.00           C  
ATOM   1468  H   ILE !  97    -105.588  -0.587  64.524  1.00  0.00           H  
ATOM   1469  HA  ILE !  97    -103.199  -2.037  63.908  1.00  0.00           H  
ATOM   1470  HB  ILE !  97    -105.190  -0.553  62.146  1.00  0.00           H  
ATOM   1471 1HG1 ILE !  97    -104.784  -3.527  62.360  1.00  0.00           H  
ATOM   1472 2HG1 ILE !  97    -105.793  -2.668  63.514  1.00  0.00           H  
ATOM   1473 1HG2 ILE !  97    -104.155  -1.736  60.251  1.00  0.00           H  
ATOM   1474 2HG2 ILE !  97    -102.994  -0.634  61.027  1.00  0.00           H  
ATOM   1475 3HG2 ILE !  97    -102.901  -2.384  61.334  1.00  0.00           H  
ATOM   1476 1HD1 ILE !  97    -107.126  -3.605  61.710  1.00  0.00           H  
ATOM   1477 2HD1 ILE !  97    -107.195  -1.826  61.680  1.00  0.00           H  
ATOM   1478 3HD1 ILE !  97    -106.174  -2.698  60.511  1.00  0.00           H  
ATOM   1479  N   LEU !  98    -103.105   1.213  63.416  1.00  0.00           N  
ATOM   1480  CA  LEU !  98    -102.208   2.339  63.184  1.00  0.00           C  
ATOM   1481  C   LEU !  98    -101.139   2.423  64.266  1.00  0.00           C  
ATOM   1482  O   LEU !  98     -99.973   2.694  63.982  1.00  0.00           O  
ATOM   1483  CB  LEU !  98    -103.002   3.651  63.140  1.00  0.00           C  
ATOM   1484  CG  LEU !  98    -102.183   4.916  62.863  1.00  0.00           C  
ATOM   1485  CD1 LEU !  98    -101.486   4.786  61.515  1.00  0.00           C  
ATOM   1486  CD2 LEU !  98    -103.099   6.131  62.889  1.00  0.00           C  
ATOM   1487  H   LEU !  98    -104.078   1.393  63.619  1.00  0.00           H  
ATOM   1488  HA  LEU !  98    -101.713   2.197  62.224  1.00  0.00           H  
ATOM   1489 1HB  LEU !  98    -103.762   3.571  62.362  1.00  0.00           H  
ATOM   1490 2HB  LEU !  98    -103.506   3.785  64.097  1.00  0.00           H  
ATOM   1491  HG  LEU !  98    -101.413   5.026  63.627  1.00  0.00           H  
ATOM   1492 1HD1 LEU !  98    -100.903   5.687  61.318  1.00  0.00           H  
ATOM   1493 2HD1 LEU !  98    -100.822   3.921  61.531  1.00  0.00           H  
ATOM   1494 3HD1 LEU !  98    -102.231   4.658  60.731  1.00  0.00           H  
ATOM   1495 1HD2 LEU !  98    -102.515   7.031  62.693  1.00  0.00           H  
ATOM   1496 2HD2 LEU !  98    -103.869   6.023  62.125  1.00  0.00           H  
ATOM   1497 3HD2 LEU !  98    -103.569   6.211  63.871  1.00  0.00           H  
ATOM   1498  N   ARG !  99    -101.545   2.189  65.509  1.00  0.00           N  
ATOM   1499  CA  ARG !  99    -100.623   2.238  66.639  1.00  0.00           C  
ATOM   1500  C   ARG !  99     -99.567   1.144  66.536  1.00  0.00           C  
ATOM   1501  O   ARG !  99     -98.392   1.371  66.820  1.00  0.00           O  
ATOM   1502  CB  ARG !  99    -101.376   2.090  67.953  1.00  0.00           C  
ATOM   1503  CG  ARG !  99    -102.232   3.286  68.338  1.00  0.00           C  
ATOM   1504  CD  ARG !  99    -102.913   3.078  69.643  1.00  0.00           C  
ATOM   1505  NE  ARG !  99    -103.796   4.182  69.974  1.00  0.00           N  
ATOM   1506  CZ  ARG !  99    -103.401   5.327  70.566  1.00  0.00           C  
ATOM   1507  NH1 ARG !  99    -102.137   5.500  70.883  1.00  0.00           N1+
ATOM   1508  NH2 ARG !  99    -104.284   6.275  70.830  1.00  0.00           N  
ATOM   1509  H   ARG !  99    -102.517   1.973  65.678  1.00  0.00           H  
ATOM   1510  HA  ARG !  99    -100.117   3.203  66.631  1.00  0.00           H  
ATOM   1511 1HB  ARG !  99    -102.030   1.219  67.901  1.00  0.00           H  
ATOM   1512 2HB  ARG !  99    -100.666   1.918  68.762  1.00  0.00           H  
ATOM   1513 1HG  ARG !  99    -101.604   4.173  68.417  1.00  0.00           H  
ATOM   1514 2HG  ARG !  99    -102.995   3.448  67.575  1.00  0.00           H  
ATOM   1515 1HD  ARG !  99    -103.508   2.166  69.599  1.00  0.00           H  
ATOM   1516 2HD  ARG !  99    -102.166   2.987  70.431  1.00  0.00           H  
ATOM   1517  HE  ARG !  99    -104.777   4.087  69.747  1.00  0.00           H  
ATOM   1518 1HH1 ARG !  99    -101.461   4.776  70.683  1.00  0.00           H  
ATOM   1519 2HH1 ARG !  99    -101.841   6.358  71.326  1.00  0.00           H  
ATOM   1520 1HH2 ARG !  99    -105.256   6.141  70.586  1.00  0.00           H  
ATOM   1521 2HH2 ARG !  99    -103.987   7.132  71.272  1.00  0.00           H  
ATOM   1522  N   ALA ! 100     -99.996  -0.045  66.128  1.00  0.00           N  
ATOM   1523  CA  ALA ! 100     -99.089  -1.179  65.986  1.00  0.00           C  
ATOM   1524  C   ALA ! 100     -98.055  -0.926  64.897  1.00  0.00           C  
ATOM   1525  O   ALA ! 100     -96.878  -1.255  65.056  1.00  0.00           O  
ATOM   1526  CB  ALA ! 100     -99.871  -2.449  65.686  1.00  0.00           C  
ATOM   1527  H   ALA ! 100    -100.974  -0.167  65.910  1.00  0.00           H  
ATOM   1528  HA  ALA ! 100     -98.556  -1.306  66.928  1.00  0.00           H  
ATOM   1529 1HB  ALA ! 100     -99.181  -3.286  65.584  1.00  0.00           H  
ATOM   1530 2HB  ALA ! 100    -100.566  -2.649  66.502  1.00  0.00           H  
ATOM   1531 3HB  ALA ! 100    -100.428  -2.321  64.759  1.00  0.00           H  
ATOM   1532  N   ALA ! 101     -98.500  -0.337  63.792  1.00  0.00           N  
ATOM   1533  CA  ALA ! 101     -97.614  -0.036  62.674  1.00  0.00           C  
ATOM   1534  C   ALA ! 101     -96.559   0.990  63.066  1.00  0.00           C  
ATOM   1535  O   ALA ! 101     -95.392   0.870  62.692  1.00  0.00           O  
ATOM   1536  CB  ALA ! 101     -98.417   0.460  61.479  1.00  0.00           C  
ATOM   1537  H   ALA ! 101     -99.479  -0.093  63.724  1.00  0.00           H  
ATOM   1538  HA  ALA ! 101     -97.097  -0.955  62.396  1.00  0.00           H  
ATOM   1539 1HB  ALA ! 101     -97.740   0.678  60.653  1.00  0.00           H  
ATOM   1540 2HB  ALA ! 101     -99.127  -0.309  61.175  1.00  0.00           H  
ATOM   1541 3HB  ALA ! 101     -98.957   1.361  61.756  1.00  0.00           H  
ATOM   1542  N   GLN ! 102     -96.977   1.998  63.823  1.00  0.00           N  
ATOM   1543  CA  GLN ! 102     -96.069   3.050  64.267  1.00  0.00           C  
ATOM   1544  C   GLN ! 102     -95.001   2.495  65.200  1.00  0.00           C  
ATOM   1545  O   GLN ! 102     -93.830   2.869  65.113  1.00  0.00           O  
ATOM   1546  CB  GLN ! 102     -96.844   4.168  64.967  1.00  0.00           C  
ATOM   1547  CG  GLN ! 102     -97.723   4.990  64.041  1.00  0.00           C  
ATOM   1548  CD  GLN ! 102     -98.533   6.035  64.788  1.00  0.00           C  
ATOM   1549  NE2 GLN ! 102     -98.872   7.120  64.101  1.00  0.00           N  
ATOM   1550  OE1 GLN ! 102     -98.852   5.865  65.966  1.00  0.00           O  
ATOM   1551  H   GLN ! 102     -97.948   2.039  64.096  1.00  0.00           H  
ATOM   1552  HA  GLN ! 102     -95.572   3.470  63.393  1.00  0.00           H  
ATOM   1553 1HB  GLN ! 102     -97.479   3.741  65.743  1.00  0.00           H  
ATOM   1554 2HB  GLN ! 102     -96.144   4.846  65.455  1.00  0.00           H  
ATOM   1555 1HG  GLN ! 102     -97.090   5.501  63.316  1.00  0.00           H  
ATOM   1556 2HG  GLN ! 102     -98.415   4.323  63.527  1.00  0.00           H  
ATOM   1557 1HE2 GLN ! 102     -99.408   7.843  64.541  1.00  0.00           H  
ATOM   1558 2HE2 GLN ! 102     -98.592   7.216  63.145  1.00  0.00           H  
ATOM   1559  N   GLU ! 103     -95.409   1.601  66.094  1.00  0.00           N  
ATOM   1560  CA  GLU ! 103     -94.487   0.992  67.047  1.00  0.00           C  
ATOM   1561  C   GLU ! 103     -93.443   0.141  66.334  1.00  0.00           C  
ATOM   1562  O   GLU ! 103     -92.264   0.157  66.694  1.00  0.00           O  
ATOM   1563  CB  GLU ! 103     -95.251   0.138  68.059  1.00  0.00           C  
ATOM   1564  CG  GLU ! 103     -96.108   0.933  69.034  1.00  0.00           C  
ATOM   1565  CD  GLU ! 103     -96.901   0.059  69.965  1.00  0.00           C  
ATOM   1566  OE1 GLU ! 103     -96.880  -1.135  69.788  1.00  0.00           O  
ATOM   1567  OE2 GLU ! 103     -97.527   0.587  70.854  1.00  0.00           O1-
ATOM   1568  H   GLU ! 103     -96.382   1.334  66.114  1.00  0.00           H  
ATOM   1569  HA  GLU ! 103     -93.969   1.788  67.583  1.00  0.00           H  
ATOM   1570 1HB  GLU ! 103     -95.906  -0.555  67.529  1.00  0.00           H  
ATOM   1571 2HB  GLU ! 103     -94.547  -0.457  68.641  1.00  0.00           H  
ATOM   1572 1HG  GLU ! 103     -95.460   1.581  69.624  1.00  0.00           H  
ATOM   1573 2HG  GLU ! 103     -96.791   1.565  68.469  1.00  0.00           H  
ATOM   1574  N   GLY ! 104     -93.881  -0.603  65.325  1.00  0.00           N  
ATOM   1575  CA  GLY ! 104     -92.986  -1.464  64.561  1.00  0.00           C  
ATOM   1576  C   GLY ! 104     -91.948  -0.644  63.804  1.00  0.00           C  
ATOM   1577  O   GLY ! 104     -90.776  -1.013  63.741  1.00  0.00           O  
ATOM   1578  H   GLY ! 104     -94.861  -0.571  65.080  1.00  0.00           H  
ATOM   1579 1HA  GLY ! 104     -92.484  -2.157  65.237  1.00  0.00           H  
ATOM   1580 2HA  GLY ! 104     -93.566  -2.060  63.859  1.00  0.00           H  
ATOM   1581  N   ILE ! 105     -92.388   0.471  63.229  1.00  0.00           N  
ATOM   1582  CA  ILE ! 105     -91.497   1.346  62.475  1.00  0.00           C  
ATOM   1583  C   ILE ! 105     -90.434   1.960  63.375  1.00  0.00           C  
ATOM   1584  O   ILE ! 105     -89.268   2.065  62.994  1.00  0.00           O  
ATOM   1585  CB  ILE ! 105     -92.289   2.467  61.779  1.00  0.00           C  
ATOM   1586  CG1 ILE ! 105     -93.181   1.887  60.678  1.00  0.00           C  
ATOM   1587  CG2 ILE ! 105     -91.342   3.512  61.206  1.00  0.00           C  
ATOM   1588  CD1 ILE ! 105     -94.187   2.870  60.124  1.00  0.00           C  
ATOM   1589  H   ILE ! 105     -93.362   0.720  63.319  1.00  0.00           H  
ATOM   1590  HA  ILE ! 105     -90.995   0.753  61.711  1.00  0.00           H  
ATOM   1591  HB  ILE ! 105     -92.951   2.947  62.499  1.00  0.00           H  
ATOM   1592 1HG1 ILE ! 105     -92.559   1.535  59.855  1.00  0.00           H  
ATOM   1593 2HG1 ILE ! 105     -93.725   1.026  61.065  1.00  0.00           H  
ATOM   1594 1HG2 ILE ! 105     -91.920   4.297  60.718  1.00  0.00           H  
ATOM   1595 2HG2 ILE ! 105     -90.750   3.945  62.012  1.00  0.00           H  
ATOM   1596 3HG2 ILE ! 105     -90.679   3.042  60.482  1.00  0.00           H  
ATOM   1597 1HD1 ILE ! 105     -94.782   2.385  59.348  1.00  0.00           H  
ATOM   1598 2HD1 ILE ! 105     -94.844   3.208  60.926  1.00  0.00           H  
ATOM   1599 3HD1 ILE ! 105     -93.664   3.725  59.697  1.00  0.00           H  
ATOM   1600  N   ASN ! 106     -90.842   2.365  64.574  1.00  0.00           N  
ATOM   1601  CA  ASN ! 106     -89.923   2.969  65.532  1.00  0.00           C  
ATOM   1602  C   ASN ! 106     -88.862   1.974  65.980  1.00  0.00           C  
ATOM   1603  O   ASN ! 106     -87.689   2.323  66.116  1.00  0.00           O  
ATOM   1604  CB  ASN ! 106     -90.684   3.514  66.729  1.00  0.00           C  
ATOM   1605  CG  ASN ! 106     -91.448   4.768  66.405  1.00  0.00           C  
ATOM   1606  ND2 ASN ! 106     -92.486   5.029  67.158  1.00  0.00           N  
ATOM   1607  OD1 ASN ! 106     -91.099   5.499  65.471  1.00  0.00           O  
ATOM   1608  H   ASN ! 106     -91.812   2.250  64.827  1.00  0.00           H  
ATOM   1609  HA  ASN ! 106     -89.407   3.796  65.042  1.00  0.00           H  
ATOM   1610 1HB  ASN ! 106     -91.382   2.759  67.091  1.00  0.00           H  
ATOM   1611 2HB  ASN ! 106     -89.984   3.728  67.537  1.00  0.00           H  
ATOM   1612 1HD2 ASN ! 106     -93.033   5.850  66.989  1.00  0.00           H  
ATOM   1613 2HD2 ASN ! 106     -92.733   4.411  67.902  1.00  0.00           H  
ATOM   1614  N   ALA ! 107     -89.278   0.733  66.209  1.00  0.00           N  
ATOM   1615  CA  ALA ! 107     -88.363  -0.316  66.644  1.00  0.00           C  
ATOM   1616  C   ALA ! 107     -87.328  -0.620  65.570  1.00  0.00           C  
ATOM   1617  O   ALA ! 107     -86.149  -0.820  65.869  1.00  0.00           O  
ATOM   1618  CB  ALA ! 107     -89.137  -1.574  67.009  1.00  0.00           C  
ATOM   1619  H   ALA ! 107     -90.255   0.510  66.078  1.00  0.00           H  
ATOM   1620  HA  ALA ! 107     -87.834   0.043  67.528  1.00  0.00           H  
ATOM   1621 1HB  ALA ! 107     -88.440  -2.349  67.330  1.00  0.00           H  
ATOM   1622 2HB  ALA ! 107     -89.833  -1.355  67.817  1.00  0.00           H  
ATOM   1623 3HB  ALA ! 107     -89.690  -1.925  66.138  1.00  0.00           H  
ATOM   1624  N   VAL ! 108     -87.771  -0.657  64.319  1.00  0.00           N  
ATOM   1625  CA  VAL ! 108     -86.883  -0.937  63.197  1.00  0.00           C  
ATOM   1626  C   VAL ! 108     -85.838   0.159  63.034  1.00  0.00           C  
ATOM   1627  O   VAL ! 108     -84.670  -0.120  62.766  1.00  0.00           O  
ATOM   1628  CB  VAL ! 108     -87.695  -1.067  61.893  1.00  0.00           C  
ATOM   1629  CG1 VAL ! 108     -86.763  -1.170  60.696  1.00  0.00           C  
ATOM   1630  CG2 VAL ! 108     -88.610  -2.280  61.973  1.00  0.00           C  
ATOM   1631  H   VAL ! 108     -88.750  -0.484  64.140  1.00  0.00           H  
ATOM   1632  HA  VAL ! 108     -86.373  -1.883  63.388  1.00  0.00           H  
ATOM   1633  HB  VAL ! 108     -88.295  -0.167  61.759  1.00  0.00           H  
ATOM   1634 1HG1 VAL ! 108     -87.354  -1.260  59.783  1.00  0.00           H  
ATOM   1635 2HG1 VAL ! 108     -86.144  -0.275  60.639  1.00  0.00           H  
ATOM   1636 3HG1 VAL ! 108     -86.126  -2.048  60.803  1.00  0.00           H  
ATOM   1637 1HG2 VAL ! 108     -89.179  -2.365  61.048  1.00  0.00           H  
ATOM   1638 2HG2 VAL ! 108     -88.009  -3.179  62.113  1.00  0.00           H  
ATOM   1639 3HG2 VAL ! 108     -89.295  -2.165  62.812  1.00  0.00           H  
ATOM   1640  N   VAL ! 109     -86.265   1.405  63.197  1.00  0.00           N  
ATOM   1641  CA  VAL ! 109     -85.368   2.547  63.068  1.00  0.00           C  
ATOM   1642  C   VAL ! 109     -84.298   2.532  64.154  1.00  0.00           C  
ATOM   1643  O   VAL ! 109     -83.131   2.826  63.893  1.00  0.00           O  
ATOM   1644  CB  VAL ! 109     -86.161   3.865  63.152  1.00  0.00           C  
ATOM   1645  CG1 VAL ! 109     -85.215   5.053  63.208  1.00  0.00           C  
ATOM   1646  CG2 VAL ! 109     -87.102   3.978  61.962  1.00  0.00           C  
ATOM   1647  H   VAL ! 109     -87.237   1.567  63.416  1.00  0.00           H  
ATOM   1648  HA  VAL ! 109     -84.878   2.493  62.093  1.00  0.00           H  
ATOM   1649  HB  VAL ! 109     -86.741   3.870  64.075  1.00  0.00           H  
ATOM   1650 1HG1 VAL ! 109     -85.793   5.976  63.270  1.00  0.00           H  
ATOM   1651 2HG1 VAL ! 109     -84.578   4.969  64.087  1.00  0.00           H  
ATOM   1652 3HG1 VAL ! 109     -84.599   5.071  62.310  1.00  0.00           H  
ATOM   1653 1HG2 VAL ! 109     -87.660   4.911  62.028  1.00  0.00           H  
ATOM   1654 2HG2 VAL ! 109     -86.522   3.967  61.037  1.00  0.00           H  
ATOM   1655 3HG2 VAL ! 109     -87.796   3.139  61.964  1.00  0.00           H  
ATOM   1656  N   GLU ! 110     -84.703   2.186  65.371  1.00  0.00           N  
ATOM   1657  CA  GLU ! 110     -83.781   2.134  66.498  1.00  0.00           C  
ATOM   1658  C   GLU ! 110     -82.729   1.051  66.297  1.00  0.00           C  
ATOM   1659  O   GLU ! 110     -81.552   1.252  66.601  1.00  0.00           O  
ATOM   1660  CB  GLU ! 110     -84.545   1.881  67.799  1.00  0.00           C  
ATOM   1661  CG  GLU ! 110     -85.411   3.046  68.257  1.00  0.00           C  
ATOM   1662  CD  GLU ! 110     -86.199   2.736  69.499  1.00  0.00           C  
ATOM   1663  OE1 GLU ! 110     -86.170   1.610  69.932  1.00  0.00           O  
ATOM   1664  OE2 GLU ! 110     -86.835   3.628  70.013  1.00  0.00           O1-
ATOM   1665  H   GLU ! 110     -85.675   1.955  65.519  1.00  0.00           H  
ATOM   1666  HA  GLU ! 110     -83.270   3.092  66.573  1.00  0.00           H  
ATOM   1667 1HB  GLU ! 110     -85.191   1.011  67.680  1.00  0.00           H  
ATOM   1668 2HB  GLU ! 110     -83.838   1.654  68.598  1.00  0.00           H  
ATOM   1669 1HG  GLU ! 110     -84.770   3.905  68.453  1.00  0.00           H  
ATOM   1670 2HG  GLU ! 110     -86.095   3.313  67.454  1.00  0.00           H  
ATOM   1671  N   LEU ! 111     -83.158  -0.097  65.784  1.00  0.00           N  
ATOM   1672  CA  LEU ! 111     -82.253  -1.214  65.539  1.00  0.00           C  
ATOM   1673  C   LEU ! 111     -81.218  -0.863  64.478  1.00  0.00           C  
ATOM   1674  O   LEU ! 111     -80.043  -1.207  64.605  1.00  0.00           O  
ATOM   1675  CB  LEU ! 111     -83.045  -2.452  65.104  1.00  0.00           C  
ATOM   1676  CG  LEU ! 111     -83.930  -3.091  66.182  1.00  0.00           C  
ATOM   1677  CD1 LEU ! 111     -84.781  -4.186  65.556  1.00  0.00           C  
ATOM   1678  CD2 LEU ! 111     -83.052  -3.650  67.293  1.00  0.00           C  
ATOM   1679  H   LEU ! 111     -84.135  -0.198  65.555  1.00  0.00           H  
ATOM   1680  HA  LEU ! 111     -81.729  -1.442  66.467  1.00  0.00           H  
ATOM   1681 1HB  LEU ! 111     -83.689  -2.176  64.268  1.00  0.00           H  
ATOM   1682 2HB  LEU ! 111     -82.343  -3.211  64.757  1.00  0.00           H  
ATOM   1683  HG  LEU ! 111     -84.602  -2.340  66.594  1.00  0.00           H  
ATOM   1684 1HD1 LEU ! 111     -85.411  -4.641  66.322  1.00  0.00           H  
ATOM   1685 2HD1 LEU ! 111     -85.413  -3.757  64.778  1.00  0.00           H  
ATOM   1686 3HD1 LEU ! 111     -84.135  -4.946  65.119  1.00  0.00           H  
ATOM   1687 1HD2 LEU ! 111     -83.680  -4.102  68.059  1.00  0.00           H  
ATOM   1688 2HD2 LEU ! 111     -82.380  -4.404  66.880  1.00  0.00           H  
ATOM   1689 3HD2 LEU ! 111     -82.467  -2.842  67.732  1.00  0.00           H  
ATOM   1690  N   ALA ! 112     -81.663  -0.179  63.430  1.00  0.00           N  
ATOM   1691  CA  ALA ! 112     -80.777   0.220  62.343  1.00  0.00           C  
ATOM   1692  C   ALA ! 112     -79.621   1.068  62.858  1.00  0.00           C  
ATOM   1693  O   ALA ! 112     -78.463   0.833  62.510  1.00  0.00           O  
ATOM   1694  CB  ALA ! 112     -81.555   0.977  61.277  1.00  0.00           C  
ATOM   1695  H   ALA ! 112     -82.640   0.072  63.385  1.00  0.00           H  
ATOM   1696  HA  ALA ! 112     -80.357  -0.683  61.899  1.00  0.00           H  
ATOM   1697 1HB  ALA ! 112     -80.878   1.267  60.472  1.00  0.00           H  
ATOM   1698 2HB  ALA ! 112     -82.342   0.338  60.876  1.00  0.00           H  
ATOM   1699 3HB  ALA ! 112     -82.000   1.868  61.716  1.00  0.00           H  
ATOM   1700  N   LYS ! 113     -79.941   2.052  63.689  1.00  0.00           N  
ATOM   1701  CA  LYS ! 113     -78.928   2.938  64.253  1.00  0.00           C  
ATOM   1702  C   LYS ! 113     -77.876   2.152  65.024  1.00  0.00           C  
ATOM   1703  O   LYS ! 113     -76.696   2.500  65.015  1.00  0.00           O  
ATOM   1704  CB  LYS ! 113     -79.578   3.982  65.163  1.00  0.00           C  
ATOM   1705  CG  LYS ! 113     -80.397   5.035  64.431  1.00  0.00           C  
ATOM   1706  CD  LYS ! 113     -81.024   6.023  65.404  1.00  0.00           C  
ATOM   1707  CE  LYS ! 113     -81.852   7.070  64.672  1.00  0.00           C  
ATOM   1708  NZ  LYS ! 113     -82.503   8.022  65.613  1.00  0.00           N1+
ATOM   1709  H   LYS ! 113     -80.909   2.192  63.936  1.00  0.00           H  
ATOM   1710  HA  LYS ! 113     -78.425   3.455  63.435  1.00  0.00           H  
ATOM   1711 1HB  LYS ! 113     -80.234   3.483  65.878  1.00  0.00           H  
ATOM   1712 2HB  LYS ! 113     -78.804   4.497  65.736  1.00  0.00           H  
ATOM   1713 1HG  LYS ! 113     -79.755   5.578  63.737  1.00  0.00           H  
ATOM   1714 2HG  LYS ! 113     -81.187   4.547  63.860  1.00  0.00           H  
ATOM   1715 1HD  LYS ! 113     -81.668   5.488  66.103  1.00  0.00           H  
ATOM   1716 2HD  LYS ! 113     -80.239   6.524  65.969  1.00  0.00           H  
ATOM   1717 1HE  LYS ! 113     -81.211   7.631  63.993  1.00  0.00           H  
ATOM   1718 2HE  LYS ! 113     -82.625   6.576  64.083  1.00  0.00           H  
ATOM   1719 1HZ  LYS ! 113     -83.041   8.697  65.091  1.00  0.00           H  
ATOM   1720 2HZ  LYS ! 113     -83.116   7.513  66.237  1.00  0.00           H  
ATOM   1721 3HZ  LYS ! 113     -81.795   8.499  66.153  1.00  0.00           H  
ATOM   1722  N   GLU ! 114     -78.314   1.089  65.691  1.00  0.00           N  
ATOM   1723  CA  GLU ! 114     -77.407   0.242  66.461  1.00  0.00           C  
ATOM   1724  C   GLU ! 114     -76.646  -0.726  65.581  1.00  0.00           C  
ATOM   1725  O   GLU ! 114     -75.692  -1.366  66.025  1.00  0.00           O  
ATOM   1726  CB  GLU ! 114     -78.183  -0.541  67.523  1.00  0.00           C  
ATOM   1727  CG  GLU ! 114     -78.796   0.322  68.615  1.00  0.00           C  
ATOM   1728  CD  GLU ! 114     -79.571  -0.476  69.628  1.00  0.00           C  
ATOM   1729  OE1 GLU ! 114     -79.718  -1.659  69.435  1.00  0.00           O  
ATOM   1730  OE2 GLU ! 114     -80.015   0.097  70.594  1.00  0.00           O1-
ATOM   1731  H   GLU ! 114     -79.296   0.862  65.663  1.00  0.00           H  
ATOM   1732  HA  GLU ! 114     -76.678   0.879  66.962  1.00  0.00           H  
ATOM   1733 1HB  GLU ! 114     -78.991  -1.099  67.045  1.00  0.00           H  
ATOM   1734 2HB  GLU ! 114     -77.522  -1.263  67.999  1.00  0.00           H  
ATOM   1735 1HG  GLU ! 114     -78.001   0.861  69.129  1.00  0.00           H  
ATOM   1736 2HG  GLU ! 114     -79.457   1.058  68.158  1.00  0.00           H  
ATOM   1737  N   GLY ! 115     -77.061  -0.833  64.332  1.00  0.00           N  
ATOM   1738  CA  GLY ! 115     -76.241  -1.495  63.335  1.00  0.00           C  
ATOM   1739  C   GLY ! 115     -76.758  -2.890  63.042  1.00  0.00           C  
ATOM   1740  O   GLY ! 115     -76.245  -3.582  62.162  1.00  0.00           O  
ATOM   1741  H   GLY ! 115     -77.960  -0.450  64.079  1.00  0.00           H  
ATOM   1742 1HA  GLY ! 115     -76.233  -0.903  62.420  1.00  0.00           H  
ATOM   1743 2HA  GLY ! 115     -75.212  -1.551  63.690  1.00  0.00           H  
ATOM   1744  N   ARG ! 116     -77.779  -3.301  63.783  1.00  0.00           N  
ATOM   1745  CA  ARG ! 116     -78.398  -4.598  63.565  1.00  0.00           C  
ATOM   1746  C   ARG ! 116     -78.952  -4.690  62.148  1.00  0.00           C  
ATOM   1747  O   ARG ! 116     -79.018  -5.774  61.568  1.00  0.00           O  
ATOM   1748  CB  ARG ! 116     -79.519  -4.834  64.566  1.00  0.00           C  
ATOM   1749  CG  ARG ! 116     -80.255  -6.156  64.402  1.00  0.00           C  
ATOM   1750  CD  ARG ! 116     -79.365  -7.316  64.669  1.00  0.00           C  
ATOM   1751  NE  ARG ! 116     -80.050  -8.583  64.466  1.00  0.00           N  
ATOM   1752  CZ  ARG ! 116     -80.201  -9.189  63.274  1.00  0.00           C  
ATOM   1753  NH1 ARG ! 116     -79.711  -8.635  62.188  1.00  0.00           N1+
ATOM   1754  NH2 ARG ! 116     -80.843 -10.343  63.195  1.00  0.00           N  
ATOM   1755  H   ARG ! 116     -78.130  -2.696  64.512  1.00  0.00           H  
ATOM   1756  HA  ARG ! 116     -77.640  -5.370  63.701  1.00  0.00           H  
ATOM   1757 1HB  ARG ! 116     -79.115  -4.808  65.578  1.00  0.00           H  
ATOM   1758 2HB  ARG ! 116     -80.255  -4.035  64.487  1.00  0.00           H  
ATOM   1759 1HG  ARG ! 116     -81.090  -6.198  65.101  1.00  0.00           H  
ATOM   1760 2HG  ARG ! 116     -80.630  -6.239  63.381  1.00  0.00           H  
ATOM   1761 1HD  ARG ! 116     -78.509  -7.281  63.994  1.00  0.00           H  
ATOM   1762 2HD  ARG ! 116     -79.015  -7.278  65.699  1.00  0.00           H  
ATOM   1763  HE  ARG ! 116     -80.442  -9.040  65.280  1.00  0.00           H  
ATOM   1764 1HH1 ARG ! 116     -79.220  -7.753  62.246  1.00  0.00           H  
ATOM   1765 2HH1 ARG ! 116     -79.826  -9.090  61.293  1.00  0.00           H  
ATOM   1766 1HH2 ARG ! 116     -81.220 -10.768  64.030  1.00  0.00           H  
ATOM   1767 2HH2 ARG ! 116     -80.956 -10.797  62.302  1.00  0.00           H  
ATOM   1768  N   GLY ! 117     -79.346  -3.546  61.599  1.00  0.00           N  
ATOM   1769  CA  GLY ! 117     -79.736  -3.458  60.196  1.00  0.00           C  
ATOM   1770  C   GLY ! 117     -78.860  -2.466  59.433  1.00  0.00           C  
ATOM   1771  O   GLY ! 117     -78.685  -1.325  59.855  1.00  0.00           O  
ATOM   1772  H   GLY ! 117     -79.377  -2.713  62.170  1.00  0.00           H  
ATOM   1773 1HA  GLY ! 117     -79.661  -4.442  59.736  1.00  0.00           H  
ATOM   1774 2HA  GLY ! 117     -80.779  -3.151  60.128  1.00  0.00           H  
ATOM   1775  N   THR ! 118     -78.315  -2.920  58.306  1.00  0.00           N  
ATOM   1776  CA  THR ! 118     -77.789  -2.031  57.270  1.00  0.00           C  
ATOM   1777  C   THR ! 118     -78.914  -1.223  56.624  1.00  0.00           C  
ATOM   1778  O   THR ! 118     -80.038  -1.709  56.482  1.00  0.00           O  
ATOM   1779  CB  THR ! 118     -77.032  -2.823  56.188  1.00  0.00           C  
ATOM   1780  CG2 THR ! 118     -75.835  -3.545  56.794  1.00  0.00           C  
ATOM   1781  OG1 THR ! 118     -77.912  -3.785  55.592  1.00  0.00           O  
ATOM   1782  H   THR ! 118     -78.261  -3.917  58.153  1.00  0.00           H  
ATOM   1783  HA  THR ! 118     -77.092  -1.333  57.734  1.00  0.00           H  
ATOM   1784  HB  THR ! 118     -76.682  -2.141  55.414  1.00  0.00           H  
ATOM   1785  HG1 THR ! 118     -77.563  -4.051  54.739  1.00  0.00           H  
ATOM   1786 1HG2 THR ! 118     -75.314  -4.098  56.014  1.00  0.00           H  
ATOM   1787 2HG2 THR ! 118     -75.158  -2.816  57.237  1.00  0.00           H  
ATOM   1788 3HG2 THR ! 118     -76.179  -4.236  57.561  1.00  0.00           H  
ATOM   1789  N   PRO ! 119     -78.599   0.028  56.232  1.00  0.00           N  
ATOM   1790  CA  PRO ! 119     -79.585   0.977  55.730  1.00  0.00           C  
ATOM   1791  C   PRO ! 119     -80.506   0.347  54.688  1.00  0.00           C  
ATOM   1792  O   PRO ! 119     -81.704   0.628  54.652  1.00  0.00           O  
ATOM   1793  CB  PRO ! 119     -78.713   2.077  55.116  1.00  0.00           C  
ATOM   1794  CG  PRO ! 119     -77.470   2.061  55.940  1.00  0.00           C  
ATOM   1795  CD  PRO ! 119     -77.206   0.600  56.192  1.00  0.00           C  
ATOM   1796  HA  PRO ! 119     -80.173   1.367  56.572  1.00  0.00           H  
ATOM   1797 1HB  PRO ! 119     -78.522   1.858  54.056  1.00  0.00           H  
ATOM   1798 2HB  PRO ! 119     -79.237   3.042  55.156  1.00  0.00           H  
ATOM   1799 1HG  PRO ! 119     -76.648   2.551  55.397  1.00  0.00           H  
ATOM   1800 2HG  PRO ! 119     -77.623   2.630  56.869  1.00  0.00           H  
ATOM   1801 1HD  PRO ! 119     -76.624   0.181  55.359  1.00  0.00           H  
ATOM   1802 2HD  PRO ! 119     -76.664   0.482  57.143  1.00  0.00           H  
ATOM   1803  N   GLU ! 120     -79.958  -0.517  53.826  1.00  0.00           N  
ATOM   1804  CA  GLU ! 120     -80.788  -1.175  52.824  1.00  0.00           C  
ATOM   1805  C   GLU ! 120     -81.826  -2.079  53.475  1.00  0.00           C  
ATOM   1806  O   GLU ! 120     -83.005  -2.044  53.118  1.00  0.00           O  
ATOM   1807  CB  GLU ! 120     -79.920  -1.990  51.865  1.00  0.00           C  
ATOM   1808  CG  GLU ! 120     -78.987  -1.155  50.995  1.00  0.00           C  
ATOM   1809  CD  GLU ! 120     -77.769  -0.679  51.736  1.00  0.00           C  
ATOM   1810  OE1 GLU ! 120     -77.589  -1.073  52.861  1.00  0.00           O  
ATOM   1811  OE2 GLU ! 120     -77.018   0.083  51.173  1.00  0.00           O1-
ATOM   1812  H   GLU ! 120     -78.969  -0.704  53.881  1.00  0.00           H  
ATOM   1813  HA  GLU ! 120     -81.314  -0.409  52.253  1.00  0.00           H  
ATOM   1814 1HB  GLU ! 120     -79.307  -2.690  52.434  1.00  0.00           H  
ATOM   1815 2HB  GLU ! 120     -80.557  -2.576  51.202  1.00  0.00           H  
ATOM   1816 1HG  GLU ! 120     -78.671  -1.754  50.143  1.00  0.00           H  
ATOM   1817 2HG  GLU ! 120     -79.536  -0.295  50.617  1.00  0.00           H  
ATOM   1818  N   GLU ! 121     -81.383  -2.887  54.432  1.00  0.00           N  
ATOM   1819  CA  GLU ! 121     -82.274  -3.802  55.135  1.00  0.00           C  
ATOM   1820  C   GLU ! 121     -83.316  -3.041  55.947  1.00  0.00           C  
ATOM   1821  O   GLU ! 121     -84.486  -3.421  55.985  1.00  0.00           O  
ATOM   1822  CB  GLU ! 121     -81.472  -4.727  56.053  1.00  0.00           C  
ATOM   1823  CG  GLU ! 121     -80.654  -5.783  55.323  1.00  0.00           C  
ATOM   1824  CD  GLU ! 121     -81.506  -6.754  54.554  1.00  0.00           C  
ATOM   1825  OE1 GLU ! 121     -82.404  -7.315  55.134  1.00  0.00           O  
ATOM   1826  OE2 GLU ! 121     -81.258  -6.936  53.385  1.00  0.00           O1-
ATOM   1827  H   GLU ! 121     -80.406  -2.865  54.678  1.00  0.00           H  
ATOM   1828  HA  GLU ! 121     -82.798  -4.411  54.398  1.00  0.00           H  
ATOM   1829 1HB  GLU ! 121     -80.787  -4.133  56.659  1.00  0.00           H  
ATOM   1830 2HB  GLU ! 121     -82.150  -5.241  56.734  1.00  0.00           H  
ATOM   1831 1HG  GLU ! 121     -79.975  -5.286  54.630  1.00  0.00           H  
ATOM   1832 2HG  GLU ! 121     -80.053  -6.328  56.049  1.00  0.00           H  
ATOM   1833  N   ALA ! 122     -82.885  -1.966  56.596  1.00  0.00           N  
ATOM   1834  CA  ALA ! 122     -83.781  -1.150  57.406  1.00  0.00           C  
ATOM   1835  C   ALA ! 122     -84.847  -0.484  56.550  1.00  0.00           C  
ATOM   1836  O   ALA ! 122     -86.013  -0.412  56.938  1.00  0.00           O  
ATOM   1837  CB  ALA ! 122     -82.989  -0.103  58.178  1.00  0.00           C  
ATOM   1838  H   ALA ! 122     -81.911  -1.706  56.524  1.00  0.00           H  
ATOM   1839  HA  ALA ! 122     -84.284  -1.805  58.118  1.00  0.00           H  
ATOM   1840 1HB  ALA ! 122     -83.673   0.499  58.778  1.00  0.00           H  
ATOM   1841 2HB  ALA ! 122     -82.270  -0.597  58.831  1.00  0.00           H  
ATOM   1842 3HB  ALA ! 122     -82.461   0.542  57.476  1.00  0.00           H  
ATOM   1843  N   SER ! 123     -84.442   0.004  55.383  1.00  0.00           N  
ATOM   1844  CA  SER ! 123     -85.364   0.666  54.466  1.00  0.00           C  
ATOM   1845  C   SER ! 123     -86.420  -0.303  53.952  1.00  0.00           C  
ATOM   1846  O   SER ! 123     -87.594   0.047  53.838  1.00  0.00           O  
ATOM   1847  CB  SER ! 123     -84.600   1.263  53.300  1.00  0.00           C  
ATOM   1848  OG  SER ! 123     -83.605   2.142  53.747  1.00  0.00           O  
ATOM   1849  H   SER ! 123     -83.470  -0.086  55.121  1.00  0.00           H  
ATOM   1850  HA  SER ! 123     -85.869   1.469  55.004  1.00  0.00           H  
ATOM   1851 1HB  SER ! 123     -84.147   0.464  52.715  1.00  0.00           H  
ATOM   1852 2HB  SER ! 123     -85.291   1.795  52.647  1.00  0.00           H  
ATOM   1853  HG  SER ! 123     -82.854   1.594  53.984  1.00  0.00           H  
ATOM   1854  N   ARG ! 124     -85.994  -1.523  53.639  1.00  0.00           N  
ATOM   1855  CA  ARG ! 124     -86.904  -2.546  53.135  1.00  0.00           C  
ATOM   1856  C   ARG ! 124     -87.938  -2.928  54.185  1.00  0.00           C  
ATOM   1857  O   ARG ! 124     -89.113  -3.114  53.872  1.00  0.00           O  
ATOM   1858  CB  ARG ! 124     -86.133  -3.786  52.711  1.00  0.00           C  
ATOM   1859  CG  ARG ! 124     -86.991  -4.916  52.162  1.00  0.00           C  
ATOM   1860  CD  ARG ! 124     -86.163  -6.042  51.661  1.00  0.00           C  
ATOM   1861  NE  ARG ! 124     -85.425  -6.691  52.733  1.00  0.00           N  
ATOM   1862  CZ  ARG ! 124     -85.949  -7.588  53.590  1.00  0.00           C  
ATOM   1863  NH1 ARG ! 124     -87.215  -7.930  53.489  1.00  0.00           N1+
ATOM   1864  NH2 ARG ! 124     -85.192  -8.121  54.533  1.00  0.00           N  
ATOM   1865  H   ARG ! 124     -85.017  -1.746  53.755  1.00  0.00           H  
ATOM   1866  HA  ARG ! 124     -87.437  -2.140  52.274  1.00  0.00           H  
ATOM   1867 1HB  ARG ! 124     -85.409  -3.520  51.942  1.00  0.00           H  
ATOM   1868 2HB  ARG ! 124     -85.578  -4.179  53.563  1.00  0.00           H  
ATOM   1869 1HG  ARG ! 124     -87.643  -5.293  52.951  1.00  0.00           H  
ATOM   1870 2HG  ARG ! 124     -87.599  -4.543  51.336  1.00  0.00           H  
ATOM   1871 1HD  ARG ! 124     -86.805  -6.786  51.192  1.00  0.00           H  
ATOM   1872 2HD  ARG ! 124     -85.446  -5.668  50.931  1.00  0.00           H  
ATOM   1873  HE  ARG ! 124     -84.447  -6.452  52.842  1.00  0.00           H  
ATOM   1874 1HH1 ARG ! 124     -87.792  -7.522  52.769  1.00  0.00           H  
ATOM   1875 2HH1 ARG ! 124     -87.607  -8.602  54.133  1.00  0.00           H  
ATOM   1876 1HH2 ARG ! 124     -84.220  -7.857  54.611  1.00  0.00           H  
ATOM   1877 2HH2 ARG ! 124     -85.586  -8.794  55.176  1.00  0.00           H  
ATOM   1878  N   ALA ! 125     -87.493  -3.045  55.432  1.00  0.00           N  
ATOM   1879  CA  ALA ! 125     -88.380  -3.409  56.532  1.00  0.00           C  
ATOM   1880  C   ALA ! 125     -89.430  -2.332  56.768  1.00  0.00           C  
ATOM   1881  O   ALA ! 125     -90.598  -2.635  57.016  1.00  0.00           O  
ATOM   1882  CB  ALA ! 125     -87.577  -3.651  57.802  1.00  0.00           C  
ATOM   1883  H   ALA ! 125     -86.515  -2.880  55.623  1.00  0.00           H  
ATOM   1884  HA  ALA ! 125     -88.897  -4.327  56.259  1.00  0.00           H  
ATOM   1885 1HB  ALA ! 125     -88.252  -3.922  58.614  1.00  0.00           H  
ATOM   1886 2HB  ALA ! 125     -86.869  -4.463  57.634  1.00  0.00           H  
ATOM   1887 3HB  ALA ! 125     -87.034  -2.746  58.066  1.00  0.00           H  
ATOM   1888  N   ILE ! 126     -89.012  -1.075  56.691  1.00  0.00           N  
ATOM   1889  CA  ILE ! 126     -89.917   0.050  56.896  1.00  0.00           C  
ATOM   1890  C   ILE ! 126     -90.986   0.102  55.811  1.00  0.00           C  
ATOM   1891  O   ILE ! 126     -92.154   0.370  56.091  1.00  0.00           O  
ATOM   1892  CB  ILE ! 126     -89.145   1.382  56.920  1.00  0.00           C  
ATOM   1893  CG1 ILE ! 126     -88.175   1.416  58.103  1.00  0.00           C  
ATOM   1894  CG2 ILE ! 126     -90.110   2.555  56.985  1.00  0.00           C  
ATOM   1895  CD1 ILE ! 126     -87.138   2.514  58.014  1.00  0.00           C  
ATOM   1896  H   ILE ! 126     -88.040  -0.891  56.484  1.00  0.00           H  
ATOM   1897  HA  ILE ! 126     -90.414  -0.076  57.857  1.00  0.00           H  
ATOM   1898  HB  ILE ! 126     -88.541   1.470  56.016  1.00  0.00           H  
ATOM   1899 1HG1 ILE ! 126     -88.735   1.550  59.028  1.00  0.00           H  
ATOM   1900 2HG1 ILE ! 126     -87.652   0.461  58.173  1.00  0.00           H  
ATOM   1901 1HG2 ILE ! 126     -89.546   3.488  57.001  1.00  0.00           H  
ATOM   1902 2HG2 ILE ! 126     -90.761   2.541  56.112  1.00  0.00           H  
ATOM   1903 3HG2 ILE ! 126     -90.713   2.481  57.888  1.00  0.00           H  
ATOM   1904 1HD1 ILE ! 126     -86.487   2.472  58.887  1.00  0.00           H  
ATOM   1905 2HD1 ILE ! 126     -86.543   2.377  57.110  1.00  0.00           H  
ATOM   1906 3HD1 ILE ! 126     -87.637   3.481  57.977  1.00  0.00           H  
ATOM   1907  N   LEU ! 127     -90.579  -0.156  54.575  1.00  0.00           N  
ATOM   1908  CA  LEU ! 127     -91.502  -0.140  53.445  1.00  0.00           C  
ATOM   1909  C   LEU ! 127     -92.547  -1.240  53.572  1.00  0.00           C  
ATOM   1910  O   LEU ! 127     -93.725  -1.029  53.281  1.00  0.00           O  
ATOM   1911  CB  LEU ! 127     -90.731  -0.307  52.129  1.00  0.00           C  
ATOM   1912  CG  LEU ! 127     -91.592  -0.413  50.864  1.00  0.00           C  
ATOM   1913  CD1 LEU ! 127     -92.433   0.848  50.714  1.00  0.00           C  
ATOM   1914  CD2 LEU ! 127     -90.693  -0.618  49.655  1.00  0.00           C  
ATOM   1915  H   LEU ! 127     -89.605  -0.370  54.412  1.00  0.00           H  
ATOM   1916  HA  LEU ! 127     -92.014   0.820  53.431  1.00  0.00           H  
ATOM   1917 1HB  LEU ! 127     -90.066   0.545  52.006  1.00  0.00           H  
ATOM   1918 2HB  LEU ! 127     -90.125  -1.210  52.194  1.00  0.00           H  
ATOM   1919  HG  LEU ! 127     -92.273  -1.259  50.957  1.00  0.00           H  
ATOM   1920 1HD1 LEU ! 127     -93.045   0.772  49.814  1.00  0.00           H  
ATOM   1921 2HD1 LEU ! 127     -93.079   0.959  51.583  1.00  0.00           H  
ATOM   1922 3HD1 LEU ! 127     -91.777   1.714  50.633  1.00  0.00           H  
ATOM   1923 1HD2 LEU ! 127     -91.304  -0.696  48.756  1.00  0.00           H  
ATOM   1924 2HD2 LEU ! 127     -90.012   0.227  49.558  1.00  0.00           H  
ATOM   1925 3HD2 LEU ! 127     -90.118  -1.536  49.781  1.00  0.00           H  
ATOM   1926  N   GLU ! 128     -92.111  -2.417  54.009  1.00  0.00           N  
ATOM   1927  CA  GLU ! 128     -93.010  -3.553  54.174  1.00  0.00           C  
ATOM   1928  C   GLU ! 128     -94.046  -3.283  55.257  1.00  0.00           C  
ATOM   1929  O   GLU ! 128     -95.219  -3.624  55.106  1.00  0.00           O  
ATOM   1930  CB  GLU ! 128     -92.216  -4.816  54.517  1.00  0.00           C  
ATOM   1931  CG  GLU ! 128     -91.414  -5.390  53.358  1.00  0.00           C  
ATOM   1932  CD  GLU ! 128     -90.513  -6.520  53.771  1.00  0.00           C  
ATOM   1933  OE1 GLU ! 128     -90.478  -6.830  54.937  1.00  0.00           O  
ATOM   1934  OE2 GLU ! 128     -89.860  -7.075  52.920  1.00  0.00           O1-
ATOM   1935  H   GLU ! 128     -91.131  -2.527  54.229  1.00  0.00           H  
ATOM   1936  HA  GLU ! 128     -93.536  -3.720  53.234  1.00  0.00           H  
ATOM   1937 1HB  GLU ! 128     -91.520  -4.599  55.329  1.00  0.00           H  
ATOM   1938 2HB  GLU ! 128     -92.898  -5.591  54.868  1.00  0.00           H  
ATOM   1939 1HG  GLU ! 128     -92.105  -5.752  52.596  1.00  0.00           H  
ATOM   1940 2HG  GLU ! 128     -90.814  -4.596  52.917  1.00  0.00           H  
ATOM   1941  N   ILE ! 129     -93.605  -2.666  56.349  1.00  0.00           N  
ATOM   1942  CA  ILE ! 129     -94.493  -2.348  57.461  1.00  0.00           C  
ATOM   1943  C   ILE ! 129     -95.556  -1.338  57.046  1.00  0.00           C  
ATOM   1944  O   ILE ! 129     -96.722  -1.458  57.423  1.00  0.00           O  
ATOM   1945  CB  ILE ! 129     -93.699  -1.797  58.658  1.00  0.00           C  
ATOM   1946  CG1 ILE ! 129     -92.795  -2.884  59.246  1.00  0.00           C  
ATOM   1947  CG2 ILE ! 129     -94.645  -1.255  59.719  1.00  0.00           C  
ATOM   1948  CD1 ILE ! 129     -91.764  -2.361  60.219  1.00  0.00           C  
ATOM   1949  H   ILE ! 129     -92.628  -2.413  56.411  1.00  0.00           H  
ATOM   1950  HA  ILE ! 129     -94.997  -3.262  57.774  1.00  0.00           H  
ATOM   1951  HB  ILE ! 129     -93.045  -0.991  58.322  1.00  0.00           H  
ATOM   1952 1HG1 ILE ! 129     -93.405  -3.625  59.761  1.00  0.00           H  
ATOM   1953 2HG1 ILE ! 129     -92.270  -3.396  58.439  1.00  0.00           H  
ATOM   1954 1HG2 ILE ! 129     -94.067  -0.869  60.558  1.00  0.00           H  
ATOM   1955 2HG2 ILE ! 129     -95.247  -0.452  59.294  1.00  0.00           H  
ATOM   1956 3HG2 ILE ! 129     -95.299  -2.055  60.066  1.00  0.00           H  
ATOM   1957 1HD1 ILE ! 129     -91.162  -3.190  60.593  1.00  0.00           H  
ATOM   1958 2HD1 ILE ! 129     -91.118  -1.641  59.715  1.00  0.00           H  
ATOM   1959 3HD1 ILE ! 129     -92.266  -1.873  61.054  1.00  0.00           H  
ATOM   1960  N   THR ! 130     -95.145  -0.344  56.266  1.00  0.00           N  
ATOM   1961  CA  THR ! 130     -96.061   0.690  55.798  1.00  0.00           C  
ATOM   1962  C   THR ! 130     -97.125   0.106  54.877  1.00  0.00           C  
ATOM   1963  O   THR ! 130     -98.299   0.473  54.955  1.00  0.00           O  
ATOM   1964  CB  THR ! 130     -95.303   1.812  55.067  1.00  0.00           C  
ATOM   1965  CG2 THR ! 130     -96.266   2.898  54.610  1.00  0.00           C  
ATOM   1966  OG1 THR ! 130     -94.326   2.385  55.946  1.00  0.00           O  
ATOM   1967  H   THR ! 130     -94.174  -0.304  55.991  1.00  0.00           H  
ATOM   1968  HA  THR ! 130     -96.566   1.121  56.663  1.00  0.00           H  
ATOM   1969  HB  THR ! 130     -94.792   1.399  54.198  1.00  0.00           H  
ATOM   1970  HG1 THR ! 130     -93.636   1.741  56.119  1.00  0.00           H  
ATOM   1971 1HG2 THR ! 130     -95.713   3.682  54.094  1.00  0.00           H  
ATOM   1972 2HG2 THR ! 130     -97.003   2.467  53.932  1.00  0.00           H  
ATOM   1973 3HG2 THR ! 130     -96.773   3.320  55.476  1.00  0.00           H  
ATOM   1974  N   ARG ! 131     -96.710  -0.806  54.005  1.00  0.00           N  
ATOM   1975  CA  ARG ! 131     -97.628  -1.442  53.066  1.00  0.00           C  
ATOM   1976  C   ARG ! 131     -98.665  -2.286  53.796  1.00  0.00           C  
ATOM   1977  O   ARG ! 131     -99.843  -2.287  53.436  1.00  0.00           O  
ATOM   1978  CB  ARG ! 131     -96.865  -2.320  52.085  1.00  0.00           C  
ATOM   1979  CG  ARG ! 131     -96.090  -1.562  51.018  1.00  0.00           C  
ATOM   1980  CD  ARG ! 131     -95.277  -2.477  50.178  1.00  0.00           C  
ATOM   1981  NE  ARG ! 131     -94.672  -1.785  49.051  1.00  0.00           N  
ATOM   1982  CZ  ARG ! 131     -93.755  -2.325  48.223  1.00  0.00           C  
ATOM   1983  NH1 ARG ! 131     -93.349  -3.560  48.408  1.00  0.00           N1+
ATOM   1984  NH2 ARG ! 131     -93.265  -1.609  47.224  1.00  0.00           N  
ATOM   1985  H   ARG ! 131     -95.735  -1.064  53.989  1.00  0.00           H  
ATOM   1986  HA  ARG ! 131     -98.158  -0.662  52.518  1.00  0.00           H  
ATOM   1987 1HB  ARG ! 131     -96.154  -2.941  52.629  1.00  0.00           H  
ATOM   1988 2HB  ARG ! 131     -97.561  -2.986  51.576  1.00  0.00           H  
ATOM   1989 1HG  ARG ! 131     -96.788  -1.031  50.370  1.00  0.00           H  
ATOM   1990 2HG  ARG ! 131     -95.418  -0.847  51.495  1.00  0.00           H  
ATOM   1991 1HD  ARG ! 131     -94.478  -2.912  50.778  1.00  0.00           H  
ATOM   1992 2HD  ARG ! 131     -95.911  -3.273  49.787  1.00  0.00           H  
ATOM   1993  HE  ARG ! 131     -94.959  -0.831  48.876  1.00  0.00           H  
ATOM   1994 1HH1 ARG ! 131     -93.723  -4.105  49.172  1.00  0.00           H  
ATOM   1995 2HH1 ARG ! 131     -92.662  -3.964  47.789  1.00  0.00           H  
ATOM   1996 1HH2 ARG ! 131     -93.576  -0.658  47.082  1.00  0.00           H  
ATOM   1997 2HH2 ARG ! 131     -92.578  -2.013  46.605  1.00  0.00           H  
ATOM   1998  N   ALA ! 132     -98.220  -3.003  54.823  1.00  0.00           N  
ATOM   1999  CA  ALA ! 132     -99.111  -3.852  55.606  1.00  0.00           C  
ATOM   2000  C   ALA ! 132    -100.155  -3.023  56.344  1.00  0.00           C  
ATOM   2001  O   ALA ! 132    -101.323  -3.401  56.415  1.00  0.00           O  
ATOM   2002  CB  ALA ! 132     -98.311  -4.694  56.590  1.00  0.00           C  
ATOM   2003  H   ALA ! 132     -97.242  -2.959  55.066  1.00  0.00           H  
ATOM   2004  HA  ALA ! 132     -99.631  -4.527  54.925  1.00  0.00           H  
ATOM   2005 1HB  ALA ! 132     -98.990  -5.322  57.166  1.00  0.00           H  
ATOM   2006 2HB  ALA ! 132     -97.610  -5.324  56.043  1.00  0.00           H  
ATOM   2007 3HB  ALA ! 132     -97.761  -4.040  57.265  1.00  0.00           H  
ATOM   2008  N   ALA ! 133     -99.723  -1.893  56.894  1.00  0.00           N  
ATOM   2009  CA  ALA ! 133    -100.620  -1.008  57.627  1.00  0.00           C  
ATOM   2010  C   ALA ! 133    -101.689  -0.424  56.713  1.00  0.00           C  
ATOM   2011  O   ALA ! 133    -102.855  -0.319  57.091  1.00  0.00           O  
ATOM   2012  CB  ALA ! 133     -99.831   0.106  58.300  1.00  0.00           C  
ATOM   2013  H   ALA ! 133     -98.750  -1.640  56.800  1.00  0.00           H  
ATOM   2014  HA  ALA ! 133    -101.124  -1.598  58.396  1.00  0.00           H  
ATOM   2015 1HB  ALA ! 133    -100.514   0.758  58.845  1.00  0.00           H  
ATOM   2016 2HB  ALA ! 133     -99.112  -0.326  58.996  1.00  0.00           H  
ATOM   2017 3HB  ALA ! 133     -99.303   0.686  57.544  1.00  0.00           H  
ATOM   2018  N   LEU ! 134    -101.283  -0.043  55.506  1.00  0.00           N  
ATOM   2019  CA  LEU ! 134    -102.205   0.534  54.535  1.00  0.00           C  
ATOM   2020  C   LEU ! 134    -103.261  -0.480  54.109  1.00  0.00           C  
ATOM   2021  O   LEU ! 134    -104.437  -0.144  53.966  1.00  0.00           O  
ATOM   2022  CB  LEU ! 134    -101.436   1.029  53.304  1.00  0.00           C  
ATOM   2023  CG  LEU ! 134    -100.471   2.196  53.547  1.00  0.00           C  
ATOM   2024  CD1 LEU ! 134     -99.649   2.445  52.290  1.00  0.00           C  
ATOM   2025  CD2 LEU ! 134    -101.262   3.436  53.938  1.00  0.00           C  
ATOM   2026  H   LEU ! 134    -100.311  -0.156  55.256  1.00  0.00           H  
ATOM   2027  HA  LEU ! 134    -102.710   1.381  54.997  1.00  0.00           H  
ATOM   2028 1HB  LEU ! 134    -100.857   0.200  52.898  1.00  0.00           H  
ATOM   2029 2HB  LEU ! 134    -102.157   1.346  52.550  1.00  0.00           H  
ATOM   2030  HG  LEU ! 134     -99.782   1.936  54.351  1.00  0.00           H  
ATOM   2031 1HD1 LEU ! 134     -98.962   3.275  52.463  1.00  0.00           H  
ATOM   2032 2HD1 LEU ! 134     -99.078   1.549  52.045  1.00  0.00           H  
ATOM   2033 3HD1 LEU ! 134    -100.313   2.692  51.463  1.00  0.00           H  
ATOM   2034 1HD2 LEU ! 134    -100.576   4.266  54.112  1.00  0.00           H  
ATOM   2035 2HD2 LEU ! 134    -101.951   3.696  53.134  1.00  0.00           H  
ATOM   2036 3HD2 LEU ! 134    -101.827   3.235  54.849  1.00  0.00           H  
ATOM   2037  N   LYS ! 135    -102.834  -1.721  53.909  1.00  0.00           N  
ATOM   2038  CA  LYS ! 135    -103.741  -2.787  53.499  1.00  0.00           C  
ATOM   2039  C   LYS ! 135    -104.774  -3.076  54.579  1.00  0.00           C  
ATOM   2040  O   LYS ! 135    -105.951  -3.292  54.284  1.00  0.00           O  
ATOM   2041  CB  LYS ! 135    -102.958  -4.058  53.168  1.00  0.00           C  
ATOM   2042  CG  LYS ! 135    -102.154  -3.983  51.875  1.00  0.00           C  
ATOM   2043  CD  LYS ! 135    -101.367  -5.263  51.638  1.00  0.00           C  
ATOM   2044  CE  LYS ! 135    -100.420  -5.121  50.456  1.00  0.00           C  
ATOM   2045  NZ  LYS ! 135     -99.648  -6.368  50.209  1.00  0.00           N1+
ATOM   2046  H   LYS ! 135    -101.855  -1.933  54.043  1.00  0.00           H  
ATOM   2047  HA  LYS ! 135    -104.274  -2.461  52.606  1.00  0.00           H  
ATOM   2048 1HB  LYS ! 135    -102.265  -4.282  53.979  1.00  0.00           H  
ATOM   2049 2HB  LYS ! 135    -103.646  -4.898  53.084  1.00  0.00           H  
ATOM   2050 1HG  LYS ! 135    -102.829  -3.822  51.034  1.00  0.00           H  
ATOM   2051 2HG  LYS ! 135    -101.461  -3.145  51.927  1.00  0.00           H  
ATOM   2052 1HD  LYS ! 135    -100.788  -5.505  52.531  1.00  0.00           H  
ATOM   2053 2HD  LYS ! 135    -102.056  -6.084  51.442  1.00  0.00           H  
ATOM   2054 1HE  LYS ! 135    -100.991  -4.879  49.562  1.00  0.00           H  
ATOM   2055 2HE  LYS ! 135     -99.720  -4.308  50.646  1.00  0.00           H  
ATOM   2056 1HZ  LYS ! 135     -99.032  -6.234  49.419  1.00  0.00           H  
ATOM   2057 2HZ  LYS ! 135     -99.100  -6.594  51.027  1.00  0.00           H  
ATOM   2058 3HZ  LYS ! 135    -100.286  -7.127  50.012  1.00  0.00           H  
ATOM   2059  N   ALA ! 136    -104.331  -3.080  55.830  1.00  0.00           N  
ATOM   2060  CA  ALA ! 136    -105.215  -3.343  56.958  1.00  0.00           C  
ATOM   2061  C   ALA ! 136    -106.269  -2.251  57.098  1.00  0.00           C  
ATOM   2062  O   ALA ! 136    -107.437  -2.532  57.373  1.00  0.00           O  
ATOM   2063  CB  ALA ! 136    -104.413  -3.470  58.244  1.00  0.00           C  
ATOM   2064  H   ALA ! 136    -103.354  -2.895  56.007  1.00  0.00           H  
ATOM   2065  HA  ALA ! 136    -105.732  -4.284  56.771  1.00  0.00           H  
ATOM   2066 1HB  ALA ! 136    -105.088  -3.666  59.077  1.00  0.00           H  
ATOM   2067 2HB  ALA ! 136    -103.703  -4.292  58.149  1.00  0.00           H  
ATOM   2068 3HB  ALA ! 136    -103.871  -2.543  58.427  1.00  0.00           H  
ATOM   2069  N   LEU ! 137    -105.852  -1.005  56.905  1.00  0.00           N  
ATOM   2070  CA  LEU ! 137    -106.758   0.132  57.009  1.00  0.00           C  
ATOM   2071  C   LEU ! 137    -107.828   0.085  55.924  1.00  0.00           C  
ATOM   2072  O   LEU ! 137    -108.998   0.376  56.177  1.00  0.00           O  
ATOM   2073  CB  LEU ! 137    -105.973   1.445  56.906  1.00  0.00           C  
ATOM   2074  CG  LEU ! 137    -104.979   1.718  58.041  1.00  0.00           C  
ATOM   2075  CD1 LEU ! 137    -104.099   2.904  57.673  1.00  0.00           C  
ATOM   2076  CD2 LEU ! 137    -105.739   1.980  59.331  1.00  0.00           C  
ATOM   2077  H   LEU ! 137    -104.881  -0.840  56.683  1.00  0.00           H  
ATOM   2078  HA  LEU ! 137    -107.253   0.095  57.979  1.00  0.00           H  
ATOM   2079 1HB  LEU ! 137    -105.416   1.446  55.971  1.00  0.00           H  
ATOM   2080 2HB  LEU ! 137    -106.682   2.274  56.882  1.00  0.00           H  
ATOM   2081  HG  LEU ! 137    -104.331   0.850  58.173  1.00  0.00           H  
ATOM   2082 1HD1 LEU ! 137    -103.392   3.096  58.480  1.00  0.00           H  
ATOM   2083 2HD1 LEU ! 137    -103.552   2.681  56.757  1.00  0.00           H  
ATOM   2084 3HD1 LEU ! 137    -104.722   3.785  57.519  1.00  0.00           H  
ATOM   2085 1HD2 LEU ! 137    -105.033   2.172  60.139  1.00  0.00           H  
ATOM   2086 2HD2 LEU ! 137    -106.387   2.848  59.203  1.00  0.00           H  
ATOM   2087 3HD2 LEU ! 137    -106.347   1.110  59.581  1.00  0.00           H  
ATOM   2088  N   GLU ! 138    -107.420  -0.284  54.715  1.00  0.00           N  
ATOM   2089  CA  GLU ! 138    -108.342  -0.371  53.590  1.00  0.00           C  
ATOM   2090  C   GLU ! 138    -109.387  -1.457  53.815  1.00  0.00           C  
ATOM   2091  O   GLU ! 138    -110.564  -1.273  53.506  1.00  0.00           O  
ATOM   2092  CB  GLU ! 138    -107.576  -0.647  52.294  1.00  0.00           C  
ATOM   2093  CG  GLU ! 138    -108.454  -0.762  51.057  1.00  0.00           C  
ATOM   2094  CD  GLU ! 138    -107.666  -1.006  49.799  1.00  0.00           C  
ATOM   2095  OE1 GLU ! 138    -106.461  -0.929  49.851  1.00  0.00           O  
ATOM   2096  OE2 GLU ! 138    -108.269  -1.266  48.785  1.00  0.00           O1-
ATOM   2097  H   GLU ! 138    -106.446  -0.511  54.572  1.00  0.00           H  
ATOM   2098  HA  GLU ! 138    -108.864   0.581  53.496  1.00  0.00           H  
ATOM   2099 1HB  GLU ! 138    -106.855   0.154  52.120  1.00  0.00           H  
ATOM   2100 2HB  GLU ! 138    -107.015  -1.576  52.393  1.00  0.00           H  
ATOM   2101 1HG  GLU ! 138    -109.156  -1.584  51.196  1.00  0.00           H  
ATOM   2102 2HG  GLU ! 138    -109.031   0.155  50.946  1.00  0.00           H  
ATOM   2103  N   GLU ! 139    -108.949  -2.589  54.353  1.00  0.00           N  
ATOM   2104  CA  GLU ! 139    -109.845  -3.706  54.622  1.00  0.00           C  
ATOM   2105  C   GLU ! 139    -110.881  -3.342  55.678  1.00  0.00           C  
ATOM   2106  O   GLU ! 139    -112.071  -3.607  55.511  1.00  0.00           O  
ATOM   2107  CB  GLU ! 139    -109.048  -4.931  55.076  1.00  0.00           C  
ATOM   2108  CG  GLU ! 139    -109.891  -6.173  55.327  1.00  0.00           C  
ATOM   2109  CD  GLU ! 139    -110.518  -6.717  54.073  1.00  0.00           C  
ATOM   2110  OE1 GLU ! 139    -110.053  -6.389  53.008  1.00  0.00           O  
ATOM   2111  OE2 GLU ! 139    -111.463  -7.462  54.181  1.00  0.00           O1-
ATOM   2112  H   GLU ! 139    -107.970  -2.677  54.585  1.00  0.00           H  
ATOM   2113  HA  GLU ! 139    -110.371  -3.956  53.701  1.00  0.00           H  
ATOM   2114 1HB  GLU ! 139    -108.302  -5.180  54.321  1.00  0.00           H  
ATOM   2115 2HB  GLU ! 139    -108.515  -4.697  55.998  1.00  0.00           H  
ATOM   2116 1HG  GLU ! 139    -109.261  -6.944  55.769  1.00  0.00           H  
ATOM   2117 2HG  GLU ! 139    -110.675  -5.928  56.043  1.00  0.00           H  
ATOM   2118  N   ILE ! 140    -110.406  -2.733  56.753  1.00  0.00           N  
ATOM   2119  CA  ILE ! 140    -111.253  -2.389  57.876  1.00  0.00           C  
ATOM   2120  C   ILE ! 140    -112.092  -1.183  57.507  1.00  0.00           C  
ATOM   2121  O   ILE ! 140    -113.113  -0.909  58.139  1.00  0.00           O  
ATOM   2122  CB  ILE ! 140    -110.423  -2.092  59.138  1.00  0.00           C  
ATOM   2123  CG1 ILE ! 140    -111.266  -2.319  60.396  1.00  0.00           C  
ATOM   2124  CG2 ILE ! 140    -109.890  -0.668  59.101  1.00  0.00           C  
ATOM   2125  CD1 ILE ! 140    -111.498  -3.777  60.721  1.00  0.00           C  
ATOM   2126  H   ILE ! 140    -109.425  -2.500  56.794  1.00  0.00           H  
ATOM   2127  HA  ILE ! 140    -111.910  -3.233  58.084  1.00  0.00           H  
ATOM   2128  HB  ILE ! 140    -109.583  -2.783  59.193  1.00  0.00           H  
ATOM   2129 1HG1 ILE ! 140    -110.777  -1.853  61.251  1.00  0.00           H  
ATOM   2130 2HG1 ILE ! 140    -112.237  -1.839  60.275  1.00  0.00           H  
ATOM   2131 1HG2 ILE ! 140    -109.307  -0.474  60.001  1.00  0.00           H  
ATOM   2132 2HG2 ILE ! 140    -109.257  -0.540  58.224  1.00  0.00           H  
ATOM   2133 3HG2 ILE ! 140    -110.724   0.032  59.051  1.00  0.00           H  
ATOM   2134 1HD1 ILE ! 140    -112.103  -3.857  61.624  1.00  0.00           H  
ATOM   2135 2HD1 ILE ! 140    -112.020  -4.256  59.891  1.00  0.00           H  
ATOM   2136 3HD1 ILE ! 140    -110.541  -4.271  60.881  1.00  0.00           H  
ATOM   2137  N   LYS ! 141    -111.640  -0.475  56.481  1.00  0.00           N  
ATOM   2138  CA  LYS ! 141    -112.227   0.796  56.092  1.00  0.00           C  
ATOM   2139  C   LYS ! 141    -111.939   1.874  57.131  1.00  0.00           C  
ATOM   2140  O   LYS ! 141    -112.853   2.531  57.628  1.00  0.00           O  
ATOM   2141  CB  LYS ! 141    -113.734   0.647  55.887  1.00  0.00           C  
ATOM   2142  CG  LYS ! 141    -114.132  -0.443  54.900  1.00  0.00           C  
ATOM   2143  CD  LYS ! 141    -115.639  -0.481  54.697  1.00  0.00           C  
ATOM   2144  CE  LYS ! 141    -116.042  -1.607  53.755  1.00  0.00           C  
ATOM   2145  NZ  LYS ! 141    -117.516  -1.677  53.570  1.00  0.00           N1+
ATOM   2146  H   LYS ! 141    -110.861  -0.828  55.946  1.00  0.00           H  
ATOM   2147  HA  LYS ! 141    -111.776   1.110  55.150  1.00  0.00           H  
ATOM   2148 1HB  LYS ! 141    -114.212   0.423  56.841  1.00  0.00           H  
ATOM   2149 2HB  LYS ! 141    -114.147   1.590  55.528  1.00  0.00           H  
ATOM   2150 1HG  LYS ! 141    -113.648  -0.258  53.940  1.00  0.00           H  
ATOM   2151 2HG  LYS ! 141    -113.799  -1.410  55.274  1.00  0.00           H  
ATOM   2152 1HD  LYS ! 141    -116.133  -0.630  55.658  1.00  0.00           H  
ATOM   2153 2HD  LYS ! 141    -115.974   0.467  54.278  1.00  0.00           H  
ATOM   2154 1HE  LYS ! 141    -115.574  -1.453  52.784  1.00  0.00           H  
ATOM   2155 2HE  LYS ! 141    -115.692  -2.558  54.155  1.00  0.00           H  
ATOM   2156 1HZ  LYS ! 141    -117.741  -2.434  52.942  1.00  0.00           H  
ATOM   2157 2HZ  LYS ! 141    -117.960  -1.839  54.464  1.00  0.00           H  
ATOM   2158 3HZ  LYS ! 141    -117.849  -0.807  53.183  1.00  0.00           H  
ATOM   2159  N   ALA ! 142    -110.661   2.041  57.448  1.00  0.00           N  
ATOM   2160  CA  ALA ! 142    -110.203   3.110  58.326  1.00  0.00           C  
ATOM   2161  C   ALA ! 142    -110.394   4.465  57.664  1.00  0.00           C  
ATOM   2162  O   ALA ! 142    -110.253   4.599  56.449  1.00  0.00           O  
ATOM   2163  CB  ALA ! 142    -108.743   2.902  58.702  1.00  0.00           C  
ATOM   2164  H   ALA ! 142    -109.973   1.406  57.069  1.00  0.00           H  
ATOM   2165  HA  ALA ! 142    -110.807   3.086  59.234  1.00  0.00           H  
ATOM   2166 1HB  ALA ! 142    -108.416   3.715  59.353  1.00  0.00           H  
ATOM   2167 2HB  ALA ! 142    -108.633   1.953  59.223  1.00  0.00           H  
ATOM   2168 3HB  ALA ! 142    -108.133   2.894  57.800  1.00  0.00           H  
ATOM   2169  N   PRO ! 143    -110.720   5.472  58.462  1.00  0.00           N  
ATOM   2170  CA  PRO ! 143    -110.892   6.826  57.952  1.00  0.00           C  
ATOM   2171  C   PRO ! 143    -109.588   7.369  57.393  1.00  0.00           C  
ATOM   2172  O   PRO ! 143    -108.527   7.196  57.990  1.00  0.00           O  
ATOM   2173  CB  PRO ! 143    -111.347   7.606  59.188  1.00  0.00           C  
ATOM   2174  CG  PRO ! 143    -110.842   6.800  60.336  1.00  0.00           C  
ATOM   2175  CD  PRO ! 143    -110.906   5.376  59.853  1.00  0.00           C  
ATOM   2176  HA  PRO ! 143    -111.675   6.821  57.179  1.00  0.00           H  
ATOM   2177 1HB  PRO ! 143    -110.930   8.624  59.165  1.00  0.00           H  
ATOM   2178 2HB  PRO ! 143    -112.442   7.707  59.188  1.00  0.00           H  
ATOM   2179 1HG  PRO ! 143    -109.819   7.113  60.597  1.00  0.00           H  
ATOM   2180 2HG  PRO ! 143    -111.465   6.974  61.227  1.00  0.00           H  
ATOM   2181 1HD  PRO ! 143    -110.090   4.797  60.309  1.00  0.00           H  
ATOM   2182 2HD  PRO ! 143    -111.883   4.943  60.113  1.00  0.00           H  
ATOM   2183  N   ALA ! 144    -109.680   8.029  56.243  1.00  0.00           N  
ATOM   2184  CA  ALA ! 144    -108.489   8.447  55.507  1.00  0.00           C  
ATOM   2185  C   ALA ! 144    -107.406   8.895  56.460  1.00  0.00           C  
ATOM   2186  O   ALA ! 144    -106.218   8.824  56.144  1.00  0.00           O  
ATOM   2187  CB  ALA ! 144    -108.826   9.563  54.527  1.00  0.00           C  
ATOM   2188  H   ALA ! 144    -110.593   8.246  55.869  1.00  0.00           H  
ATOM   2189  HA  ALA ! 144    -108.116   7.587  54.951  1.00  0.00           H  
ATOM   2190 1HB  ALA ! 144    -107.923   9.865  53.998  1.00  0.00           H  
ATOM   2191 2HB  ALA ! 144    -109.566   9.204  53.810  1.00  0.00           H  
ATOM   2192 3HB  ALA ! 144    -109.230  10.413  55.071  1.00  0.00           H  
ATOM   2193  N   GLU ! 145    -107.819   9.359  57.634  1.00  0.00           N  
ATOM   2194  CA  GLU ! 145    -106.902  10.048  58.533  1.00  0.00           C  
ATOM   2195  C   GLU ! 145    -105.840   9.100  59.069  1.00  0.00           C  
ATOM   2196  O   GLU ! 145    -104.666   9.461  59.174  1.00  0.00           O  
ATOM   2197  CB  GLU ! 145    -107.670  10.680  59.696  1.00  0.00           C  
ATOM   2198  CG  GLU ! 145    -106.810  11.495  60.651  1.00  0.00           C  
ATOM   2199  CD  GLU ! 145    -107.611  12.180  61.723  1.00  0.00           C  
ATOM   2200  OE1 GLU ! 145    -108.812  12.047  61.717  1.00  0.00           O  
ATOM   2201  OE2 GLU ! 145    -107.022  12.837  62.549  1.00  0.00           O1-
ATOM   2202  H   GLU ! 145    -108.784   9.231  57.900  1.00  0.00           H  
ATOM   2203  HA  GLU ! 145    -106.399  10.841  57.975  1.00  0.00           H  
ATOM   2204 1HB  GLU ! 145    -108.449  11.335  59.306  1.00  0.00           H  
ATOM   2205 2HB  GLU ! 145    -108.161   9.897  60.275  1.00  0.00           H  
ATOM   2206 1HG  GLU ! 145    -106.083  10.834  61.121  1.00  0.00           H  
ATOM   2207 2HG  GLU ! 145    -106.262  12.243  60.079  1.00  0.00           H  
ATOM   2208  N   TYR ! 146    -106.255   7.885  59.410  1.00  0.00           N  
ATOM   2209  CA  TYR ! 146    -105.338   6.880  59.936  1.00  0.00           C  
ATOM   2210  C   TYR ! 146    -104.302   6.481  58.895  1.00  0.00           C  
ATOM   2211  O   TYR ! 146    -103.124   6.311  59.211  1.00  0.00           O  
ATOM   2212  CB  TYR ! 146    -106.109   5.648  60.415  1.00  0.00           C  
ATOM   2213  CG  TYR ! 146    -106.885   5.874  61.693  1.00  0.00           C  
ATOM   2214  CD1 TYR ! 146    -106.451   6.821  62.610  1.00  0.00           C  
ATOM   2215  CD2 TYR ! 146    -108.029   5.133  61.950  1.00  0.00           C  
ATOM   2216  CE1 TYR ! 146    -107.159   7.025  63.779  1.00  0.00           C  
ATOM   2217  CE2 TYR ! 146    -108.737   5.339  63.119  1.00  0.00           C  
ATOM   2218  CZ  TYR ! 146    -108.305   6.281  64.030  1.00  0.00           C  
ATOM   2219  OH  TYR ! 146    -109.012   6.486  65.194  1.00  0.00           O  
ATOM   2220  H   TYR ! 146    -107.230   7.651  59.301  1.00  0.00           H  
ATOM   2221  HA  TYR ! 146    -104.805   7.309  60.784  1.00  0.00           H  
ATOM   2222 1HB  TYR ! 146    -106.812   5.336  59.640  1.00  0.00           H  
ATOM   2223 2HB  TYR ! 146    -105.416   4.825  60.578  1.00  0.00           H  
ATOM   2224  HD1 TYR ! 146    -105.552   7.402  62.408  1.00  0.00           H  
ATOM   2225  HD2 TYR ! 146    -108.369   4.389  61.231  1.00  0.00           H  
ATOM   2226  HE1 TYR ! 146    -106.819   7.771  64.498  1.00  0.00           H  
ATOM   2227  HE2 TYR ! 146    -109.637   4.756  63.320  1.00  0.00           H  
ATOM   2228  HH  TYR ! 146    -108.579   7.169  65.712  1.00  0.00           H  
ATOM   2229  N   ALA ! 147    -104.746   6.333  57.652  1.00  0.00           N  
ATOM   2230  CA  ALA ! 147    -103.855   5.952  56.561  1.00  0.00           C  
ATOM   2231  C   ALA ! 147    -102.813   7.031  56.298  1.00  0.00           C  
ATOM   2232  O   ALA ! 147    -101.644   6.730  56.057  1.00  0.00           O  
ATOM   2233  CB  ALA ! 147    -104.656   5.674  55.295  1.00  0.00           C  
ATOM   2234  H   ALA ! 147    -105.723   6.488  57.457  1.00  0.00           H  
ATOM   2235  HA  ALA ! 147    -103.330   5.043  56.853  1.00  0.00           H  
ATOM   2236 1HB  ALA ! 147    -103.979   5.392  54.491  1.00  0.00           H  
ATOM   2237 2HB  ALA ! 147    -105.357   4.860  55.483  1.00  0.00           H  
ATOM   2238 3HB  ALA ! 147    -105.206   6.570  55.010  1.00  0.00           H  
ATOM   2239  N   LEU ! 148    -103.242   8.288  56.349  1.00  0.00           N  
ATOM   2240  CA  LEU ! 148    -102.344   9.413  56.118  1.00  0.00           C  
ATOM   2241  C   LEU ! 148    -101.276   9.497  57.200  1.00  0.00           C  
ATOM   2242  O   LEU ! 148    -100.109   9.767  56.915  1.00  0.00           O  
ATOM   2243  CB  LEU ! 148    -103.138  10.725  56.072  1.00  0.00           C  
ATOM   2244  CG  LEU ! 148    -102.318  11.991  55.796  1.00  0.00           C  
ATOM   2245  CD1 LEU ! 148    -101.621  11.861  54.448  1.00  0.00           C  
ATOM   2246  CD2 LEU ! 148    -103.235  13.205  55.823  1.00  0.00           C  
ATOM   2247  H   LEU ! 148    -104.215   8.468  56.553  1.00  0.00           H  
ATOM   2248  HA  LEU ! 148    -101.849   9.270  55.158  1.00  0.00           H  
ATOM   2249 1HB  LEU ! 148    -103.897  10.644  55.295  1.00  0.00           H  
ATOM   2250 2HB  LEU ! 148    -103.642  10.859  57.031  1.00  0.00           H  
ATOM   2251  HG  LEU ! 148    -101.548  12.099  56.561  1.00  0.00           H  
ATOM   2252 1HD1 LEU ! 148    -101.039  12.760  54.252  1.00  0.00           H  
ATOM   2253 2HD1 LEU ! 148    -100.959  10.995  54.465  1.00  0.00           H  
ATOM   2254 3HD1 LEU ! 148    -102.368  11.731  53.664  1.00  0.00           H  
ATOM   2255 1HD2 LEU ! 148    -102.651  14.106  55.626  1.00  0.00           H  
ATOM   2256 2HD2 LEU ! 148    -104.005  13.097  55.058  1.00  0.00           H  
ATOM   2257 3HD2 LEU ! 148    -103.706  13.284  56.804  1.00  0.00           H  
ATOM   2258  N   ARG ! 149    -101.682   9.264  58.443  1.00  0.00           N  
ATOM   2259  CA  ARG ! 149    -100.758   9.313  59.573  1.00  0.00           C  
ATOM   2260  C   ARG ! 149     -99.704   8.218  59.468  1.00  0.00           C  
ATOM   2261  O   ARG ! 149     -98.529   8.447  59.753  1.00  0.00           O  
ATOM   2262  CB  ARG ! 149    -101.511   9.166  60.886  1.00  0.00           C  
ATOM   2263  CG  ARG ! 149    -102.367  10.362  61.272  1.00  0.00           C  
ATOM   2264  CD  ARG ! 149    -103.046  10.154  62.576  1.00  0.00           C  
ATOM   2265  NE  ARG ! 149    -103.928  11.259  62.911  1.00  0.00           N  
ATOM   2266  CZ  ARG ! 149    -103.533  12.404  63.502  1.00  0.00           C  
ATOM   2267  NH1 ARG ! 149    -102.269  12.577  63.816  1.00  0.00           N1+
ATOM   2268  NH2 ARG ! 149    -104.416  13.351  63.764  1.00  0.00           N  
ATOM   2269  H   ARG ! 149    -102.652   9.046  58.611  1.00  0.00           H  
ATOM   2270  HA  ARG ! 149    -100.254  10.278  59.565  1.00  0.00           H  
ATOM   2271 1HB  ARG ! 149    -102.164   8.295  60.836  1.00  0.00           H  
ATOM   2272 2HB  ARG ! 149    -100.801   8.993  61.696  1.00  0.00           H  
ATOM   2273 1HG  ARG ! 149    -101.737  11.249  61.351  1.00  0.00           H  
ATOM   2274 2HG  ARG ! 149    -103.130  10.523  60.510  1.00  0.00           H  
ATOM   2275 1HD  ARG ! 149    -103.642   9.242  62.536  1.00  0.00           H  
ATOM   2276 2HD  ARG ! 149    -102.300  10.062  63.366  1.00  0.00           H  
ATOM   2277  HE  ARG ! 149    -104.909  11.164  62.684  1.00  0.00           H  
ATOM   2278 1HH1 ARG ! 149    -101.593  11.852  63.616  1.00  0.00           H  
ATOM   2279 2HH1 ARG ! 149    -101.972  13.434  64.260  1.00  0.00           H  
ATOM   2280 1HH2 ARG ! 149    -105.387  13.217  63.522  1.00  0.00           H  
ATOM   2281 2HH2 ARG ! 149    -104.119  14.208  64.206  1.00  0.00           H  
ATOM   2282  N   ALA ! 150    -100.132   7.029  59.060  1.00  0.00           N  
ATOM   2283  CA  ALA ! 150     -99.226   5.896  58.920  1.00  0.00           C  
ATOM   2284  C   ALA ! 150     -98.191   6.150  57.830  1.00  0.00           C  
ATOM   2285  O   ALA ! 150     -97.016   5.820  57.989  1.00  0.00           O  
ATOM   2286  CB  ALA ! 150    -100.007   4.626  58.620  1.00  0.00           C  
ATOM   2287  H   ALA ! 150    -101.111   6.907  58.843  1.00  0.00           H  
ATOM   2288  HA  ALA ! 150     -98.693   5.769  59.862  1.00  0.00           H  
ATOM   2289 1HB  ALA ! 150     -99.316   3.788  58.517  1.00  0.00           H  
ATOM   2290 2HB  ALA ! 150    -100.702   4.425  59.437  1.00  0.00           H  
ATOM   2291 3HB  ALA ! 150    -100.565   4.751  57.692  1.00  0.00           H  
ATOM   2292  N   GLY ! 151     -98.637   6.736  56.725  1.00  0.00           N  
ATOM   2293  CA  GLY ! 151     -97.750   7.036  55.607  1.00  0.00           C  
ATOM   2294  C   GLY ! 151     -96.696   8.064  56.000  1.00  0.00           C  
ATOM   2295  O   GLY ! 151     -95.528   7.943  55.626  1.00  0.00           O  
ATOM   2296  H   GLY ! 151     -99.614   6.981  56.658  1.00  0.00           H  
ATOM   2297 1HA  GLY ! 151     -97.263   6.120  55.273  1.00  0.00           H  
ATOM   2298 2HA  GLY ! 151     -98.335   7.414  54.769  1.00  0.00           H  
ATOM   2299  N   GLN ! 152     -97.113   9.073  56.757  1.00  0.00           N  
ATOM   2300  CA  GLN ! 152     -96.205  10.124  57.200  1.00  0.00           C  
ATOM   2301  C   GLN ! 152     -95.136   9.569  58.134  1.00  0.00           C  
ATOM   2302  O   GLN ! 152     -93.967   9.945  58.047  1.00  0.00           O  
ATOM   2303  CB  GLN ! 152     -96.980  11.243  57.901  1.00  0.00           C  
ATOM   2304  CG  GLN ! 152     -97.859  12.064  56.974  1.00  0.00           C  
ATOM   2305  CD  GLN ! 152     -98.670  13.108  57.721  1.00  0.00           C  
ATOM   2306  NE2 GLN ! 152     -99.009  14.194  57.034  1.00  0.00           N  
ATOM   2307  OE1 GLN ! 152     -98.989  12.940  58.901  1.00  0.00           O  
ATOM   2308  H   GLN ! 152     -98.085   9.112  57.030  1.00  0.00           H  
ATOM   2309  HA  GLN ! 152     -95.710  10.544  56.327  1.00  0.00           H  
ATOM   2310 1HB  GLN ! 152     -97.615  10.815  58.676  1.00  0.00           H  
ATOM   2311 2HB  GLN ! 152     -96.279  11.921  58.389  1.00  0.00           H  
ATOM   2312 1HG  GLN ! 152     -97.227  12.578  56.249  1.00  0.00           H  
ATOM   2313 2HG  GLN ! 152     -98.552  11.396  56.460  1.00  0.00           H  
ATOM   2314 1HE2 GLN ! 152     -99.544  14.917  57.474  1.00  0.00           H  
ATOM   2315 2HE2 GLN ! 152     -98.729  14.290  56.079  1.00  0.00           H  
ATOM   2316  N   GLU ! 153     -95.545   8.674  59.026  1.00  0.00           N  
ATOM   2317  CA  GLU ! 153     -94.622   8.066  59.980  1.00  0.00           C  
ATOM   2318  C   GLU ! 153     -93.579   7.214  59.268  1.00  0.00           C  
ATOM   2319  O   GLU ! 153     -92.401   7.231  59.627  1.00  0.00           O  
ATOM   2320  CB  GLU ! 153     -95.388   7.212  60.992  1.00  0.00           C  
ATOM   2321  CG  GLU ! 153     -94.515   6.573  62.064  1.00  0.00           C  
ATOM   2322  CD  GLU ! 153     -93.860   7.586  62.963  1.00  0.00           C  
ATOM   2323  OE1 GLU ! 153     -94.337   8.692  63.028  1.00  0.00           O  
ATOM   2324  OE2 GLU ! 153     -92.878   7.249  63.583  1.00  0.00           O1-
ATOM   2325  H   GLU ! 153     -96.518   8.409  59.048  1.00  0.00           H  
ATOM   2326  HA  GLU ! 153     -94.105   8.862  60.516  1.00  0.00           H  
ATOM   2327 1HB  GLU ! 153     -96.139   7.825  61.493  1.00  0.00           H  
ATOM   2328 2HB  GLU ! 153     -95.915   6.412  60.471  1.00  0.00           H  
ATOM   2329 1HG  GLU ! 153     -95.131   5.910  62.671  1.00  0.00           H  
ATOM   2330 2HG  GLU ! 153     -93.748   5.971  61.580  1.00  0.00           H  
ATOM   2331  N   GLY ! 154     -94.018   6.470  58.258  1.00  0.00           N  
ATOM   2332  CA  GLY ! 154     -93.122   5.610  57.494  1.00  0.00           C  
ATOM   2333  C   GLY ! 154     -92.085   6.431  56.737  1.00  0.00           C  
ATOM   2334  O   GLY ! 154     -90.912   6.062  56.675  1.00  0.00           O  
ATOM   2335  H   GLY ! 154     -94.997   6.504  58.014  1.00  0.00           H  
ATOM   2336 1HA  GLY ! 154     -92.621   4.916  58.170  1.00  0.00           H  
ATOM   2337 2HA  GLY ! 154     -93.702   5.013  56.791  1.00  0.00           H  
ATOM   2338  N   ILE ! 155     -92.523   7.546  56.162  1.00  0.00           N  
ATOM   2339  CA  ILE ! 155     -91.634   8.420  55.408  1.00  0.00           C  
ATOM   2340  C   ILE ! 155     -90.570   9.034  56.308  1.00  0.00           C  
ATOM   2341  O   ILE ! 155     -89.403   9.139  55.927  1.00  0.00           O  
ATOM   2342  CB  ILE ! 155     -92.425   9.542  54.711  1.00  0.00           C  
ATOM   2343  CG1 ILE ! 155     -93.295   8.964  53.591  1.00  0.00           C  
ATOM   2344  CG2 ILE ! 155     -91.480  10.600  54.165  1.00  0.00           C  
ATOM   2345  CD1 ILE ! 155     -94.342   9.924  53.075  1.00  0.00           C  
ATOM   2346  H   ILE ! 155     -93.498   7.793  56.253  1.00  0.00           H  
ATOM   2347  HA  ILE ! 155     -91.131   7.828  54.645  1.00  0.00           H  
ATOM   2348  HB  ILE ! 155     -93.104  10.007  55.427  1.00  0.00           H  
ATOM   2349 1HG1 ILE ! 155     -92.661   8.669  52.754  1.00  0.00           H  
ATOM   2350 2HG1 ILE ! 155     -93.801   8.067  53.949  1.00  0.00           H  
ATOM   2351 1HG2 ILE ! 155     -92.058  11.385  53.675  1.00  0.00           H  
ATOM   2352 2HG2 ILE ! 155     -90.905  11.030  54.983  1.00  0.00           H  
ATOM   2353 3HG2 ILE ! 155     -90.802  10.145  53.443  1.00  0.00           H  
ATOM   2354 1HD1 ILE ! 155     -94.918   9.444  52.285  1.00  0.00           H  
ATOM   2355 2HD1 ILE ! 155     -95.011  10.205  53.890  1.00  0.00           H  
ATOM   2356 3HD1 ILE ! 155     -93.857  10.815  52.678  1.00  0.00           H  
ATOM   2357  N   ASN ! 156     -90.979   9.439  57.507  1.00  0.00           N  
ATOM   2358  CA  ASN ! 156     -90.060  10.042  58.466  1.00  0.00           C  
ATOM   2359  C   ASN ! 156     -88.998   9.048  58.913  1.00  0.00           C  
ATOM   2360  O   ASN ! 156     -87.824   9.397  59.050  1.00  0.00           O  
ATOM   2361  CB  ASN ! 156     -90.820  10.588  59.661  1.00  0.00           C  
ATOM   2362  CG  ASN ! 156     -91.526  11.880  59.358  1.00  0.00           C  
ATOM   2363  ND2 ASN ! 156     -92.516  12.205  60.149  1.00  0.00           N  
ATOM   2364  OD1 ASN ! 156     -91.173  12.584  58.404  1.00  0.00           O  
ATOM   2365  H   ASN ! 156     -91.948   9.325  57.761  1.00  0.00           H  
ATOM   2366  HA  ASN ! 156     -89.542  10.870  57.975  1.00  0.00           H  
ATOM   2367 1HB  ASN ! 156     -91.556   9.853  59.991  1.00  0.00           H  
ATOM   2368 2HB  ASN ! 156     -90.129  10.750  60.488  1.00  0.00           H  
ATOM   2369 1HD2 ASN ! 156     -93.022  13.054  59.995  1.00  0.00           H  
ATOM   2370 2HD2 ASN ! 156     -92.766  11.606  60.909  1.00  0.00           H  
ATOM   2371  N   ALA ! 157     -89.414   7.807  59.143  1.00  0.00           N  
ATOM   2372  CA  ALA ! 157     -88.500   6.759  59.578  1.00  0.00           C  
ATOM   2373  C   ALA ! 157     -87.463   6.453  58.502  1.00  0.00           C  
ATOM   2374  O   ALA ! 157     -86.286   6.254  58.803  1.00  0.00           O  
ATOM   2375  CB  ALA ! 157     -89.272   5.498  59.942  1.00  0.00           C  
ATOM   2376  H   ALA ! 157     -90.390   7.584  59.012  1.00  0.00           H  
ATOM   2377  HA  ALA ! 157     -87.971   7.115  60.461  1.00  0.00           H  
ATOM   2378 1HB  ALA ! 157     -88.576   4.725  60.263  1.00  0.00           H  
ATOM   2379 2HB  ALA ! 157     -89.968   5.720  60.751  1.00  0.00           H  
ATOM   2380 3HB  ALA ! 157     -89.826   5.149  59.071  1.00  0.00           H  
ATOM   2381  N   LEU ! 158     -87.908   6.418  57.253  1.00  0.00           N  
ATOM   2382  CA  LEU ! 158     -87.019   6.137  56.131  1.00  0.00           C  
ATOM   2383  C   LEU ! 158     -85.975   7.233  55.967  1.00  0.00           C  
ATOM   2384  O   LEU ! 158     -84.805   6.954  55.699  1.00  0.00           O  
ATOM   2385  CB  LEU ! 158     -87.829   5.996  54.837  1.00  0.00           C  
ATOM   2386  CG  LEU ! 158     -88.463   4.621  54.592  1.00  0.00           C  
ATOM   2387  CD1 LEU ! 158     -89.381   4.691  53.379  1.00  0.00           C  
ATOM   2388  CD2 LEU ! 158     -87.368   3.586  54.390  1.00  0.00           C  
ATOM   2389  H   LEU ! 158     -88.887   6.589  57.072  1.00  0.00           H  
ATOM   2390  HA  LEU ! 158     -86.505   5.197  56.323  1.00  0.00           H  
ATOM   2391 1HB  LEU ! 158     -88.631   6.734  54.846  1.00  0.00           H  
ATOM   2392 2HB  LEU ! 158     -87.175   6.215  53.992  1.00  0.00           H  
ATOM   2393  HG  LEU ! 158     -89.072   4.343  55.454  1.00  0.00           H  
ATOM   2394 1HD1 LEU ! 158     -89.830   3.713  53.206  1.00  0.00           H  
ATOM   2395 2HD1 LEU ! 158     -90.165   5.425  53.559  1.00  0.00           H  
ATOM   2396 3HD1 LEU ! 158     -88.802   4.984  52.503  1.00  0.00           H  
ATOM   2397 1HD2 LEU ! 158     -87.817   2.608  54.219  1.00  0.00           H  
ATOM   2398 2HD2 LEU ! 158     -86.760   3.862  53.528  1.00  0.00           H  
ATOM   2399 3HD2 LEU ! 158     -86.737   3.544  55.280  1.00  0.00           H  
ATOM   2400  N   VAL ! 159     -86.402   8.480  56.130  1.00  0.00           N  
ATOM   2401  CA  VAL ! 159     -85.503   9.620  56.002  1.00  0.00           C  
ATOM   2402  C   VAL ! 159     -84.435   9.605  57.086  1.00  0.00           C  
ATOM   2403  O   VAL ! 159     -83.267   9.901  56.826  1.00  0.00           O  
ATOM   2404  CB  VAL ! 159     -86.298  10.938  56.086  1.00  0.00           C  
ATOM   2405  CG1 VAL ! 159     -85.352  12.121  56.233  1.00  0.00           C  
ATOM   2406  CG2 VAL ! 159     -87.170  11.095  54.849  1.00  0.00           C  
ATOM   2407  H   VAL ! 159     -87.373   8.642  56.349  1.00  0.00           H  
ATOM   2408  HA  VAL ! 159     -85.015   9.567  55.028  1.00  0.00           H  
ATOM   2409  HB  VAL ! 159     -86.928  10.916  56.974  1.00  0.00           H  
ATOM   2410 1HG1 VAL ! 159     -85.932  13.044  56.293  1.00  0.00           H  
ATOM   2411 2HG1 VAL ! 159     -84.765  12.004  57.144  1.00  0.00           H  
ATOM   2412 3HG1 VAL ! 159     -84.687  12.165  55.373  1.00  0.00           H  
ATOM   2413 1HG2 VAL ! 159     -87.729  12.028  54.915  1.00  0.00           H  
ATOM   2414 2HG2 VAL ! 159     -86.539  11.112  53.959  1.00  0.00           H  
ATOM   2415 3HG2 VAL ! 159     -87.866  10.260  54.786  1.00  0.00           H  
ATOM   2416  N   GLU ! 160     -84.840   9.261  58.304  1.00  0.00           N  
ATOM   2417  CA  GLU ! 160     -83.918   9.208  59.431  1.00  0.00           C  
ATOM   2418  C   GLU ! 160     -82.864   8.125  59.229  1.00  0.00           C  
ATOM   2419  O   GLU ! 160     -81.684   8.334  59.509  1.00  0.00           O  
ATOM   2420  CB  GLU ! 160     -84.682   8.955  60.732  1.00  0.00           C  
ATOM   2421  CG  GLU ! 160     -83.810   8.951  61.981  1.00  0.00           C  
ATOM   2422  CD  GLU ! 160     -84.604   8.781  63.247  1.00  0.00           C  
ATOM   2423  OE1 GLU ! 160     -85.658   8.191  63.192  1.00  0.00           O  
ATOM   2424  OE2 GLU ! 160     -84.158   9.242  64.271  1.00  0.00           O1-
ATOM   2425  H   GLU ! 160     -85.812   9.030  58.452  1.00  0.00           H  
ATOM   2426  HA  GLU ! 160     -83.406  10.168  59.507  1.00  0.00           H  
ATOM   2427 1HB  GLU ! 160     -85.446   9.721  60.860  1.00  0.00           H  
ATOM   2428 2HB  GLU ! 160     -85.189   7.992  60.677  1.00  0.00           H  
ATOM   2429 1HG  GLU ! 160     -83.090   8.138  61.907  1.00  0.00           H  
ATOM   2430 2HG  GLU ! 160     -83.258   9.888  62.028  1.00  0.00           H  
ATOM   2431  N   VAL ! 161     -83.298   6.982  58.750  1.00  0.00           N  
ATOM   2432  CA  VAL ! 161     -82.397   5.879  58.515  1.00  0.00           C  
ATOM   2433  C   VAL ! 161     -81.605   6.150  57.269  1.00  0.00           C  
ATOM   2434  O   VAL ! 161     -80.727   5.372  56.899  1.00  0.00           O  
ATOM   2435  CB  VAL ! 161     -83.170   4.556  58.366  1.00  0.00           C  
ATOM   2436  CG1 VAL ! 161     -83.968   4.259  59.627  1.00  0.00           C  
ATOM   2437  CG2 VAL ! 161     -84.085   4.626  57.151  1.00  0.00           C  
ATOM   2438  H   VAL ! 161     -84.281   6.877  58.542  1.00  0.00           H  
ATOM   2439  HA  VAL ! 161     -81.722   5.796  59.369  1.00  0.00           H  
ATOM   2440  HB  VAL ! 161     -82.456   3.740  58.237  1.00  0.00           H  
ATOM   2441 1HG1 VAL ! 161     -84.508   3.321  59.502  1.00  0.00           H  
ATOM   2442 2HG1 VAL ! 161     -83.289   4.178  60.474  1.00  0.00           H  
ATOM   2443 3HG1 VAL ! 161     -84.680   5.065  59.804  1.00  0.00           H  
ATOM   2444 1HG2 VAL ! 161     -84.628   3.685  57.052  1.00  0.00           H  
ATOM   2445 2HG2 VAL ! 161     -84.793   5.443  57.277  1.00  0.00           H  
ATOM   2446 3HG2 VAL ! 161     -83.487   4.797  56.256  1.00  0.00           H  
ATOM   2447  N   LYS ! 162     -81.927   7.259  56.626  1.00  0.00           N  
ATOM   2448  CA  LYS ! 162     -81.199   7.662  55.451  1.00  0.00           C  
ATOM   2449  C   LYS ! 162     -81.293   6.583  54.398  1.00  0.00           C  
ATOM   2450  O   LYS ! 162     -80.277   6.104  53.893  1.00  0.00           O  
ATOM   2451  CB  LYS ! 162     -79.736   7.957  55.791  1.00  0.00           C  
ATOM   2452  CG  LYS ! 162     -79.539   9.065  56.815  1.00  0.00           C  
ATOM   2453  CD  LYS ! 162     -78.067   9.415  56.974  1.00  0.00           C  
ATOM   2454  CE  LYS ! 162     -77.866  10.507  58.015  1.00  0.00           C  
ATOM   2455  NZ  LYS ! 162     -76.433  10.880  58.160  1.00  0.00           N1+
ATOM   2456  H   LYS ! 162     -82.692   7.823  56.970  1.00  0.00           H  
ATOM   2457  HA  LYS ! 162     -81.654   8.572  55.057  1.00  0.00           H  
ATOM   2458 1HB  LYS ! 162     -79.265   7.054  56.179  1.00  0.00           H  
ATOM   2459 2HB  LYS ! 162     -79.203   8.240  54.884  1.00  0.00           H  
ATOM   2460 1HG  LYS ! 162     -80.083   9.955  56.497  1.00  0.00           H  
ATOM   2461 2HG  LYS ! 162     -79.934   8.745  57.778  1.00  0.00           H  
ATOM   2462 1HD  LYS ! 162     -77.512   8.526  57.278  1.00  0.00           H  
ATOM   2463 2HD  LYS ! 162     -77.671   9.760  56.019  1.00  0.00           H  
ATOM   2464 1HE  LYS ! 162     -78.433  11.391  57.730  1.00  0.00           H  
ATOM   2465 2HE  LYS ! 162     -78.237  10.160  58.980  1.00  0.00           H  
ATOM   2466 1HZ  LYS ! 162     -76.342  11.604  58.858  1.00  0.00           H  
ATOM   2467 2HZ  LYS ! 162     -75.900  10.070  58.443  1.00  0.00           H  
ATOM   2468 3HZ  LYS ! 162     -76.082  11.220  57.277  1.00  0.00           H  
ATOM   2469  N   ALA ! 163     -82.522   6.221  54.090  1.00  0.00           N  
ATOM   2470  CA  ALA ! 163     -82.835   5.280  53.035  1.00  0.00           C  
ATOM   2471  C   ALA ! 163     -82.416   5.897  51.721  1.00  0.00           C  
ATOM   2472  O   ALA ! 163     -82.329   7.118  51.597  1.00  0.00           O  
ATOM   2473  CB  ALA ! 163     -84.314   4.927  53.030  1.00  0.00           C  
ATOM   2474  H   ALA ! 163     -83.295   6.614  54.609  1.00  0.00           H  
ATOM   2475  HA  ALA ! 163     -82.255   4.372  53.210  1.00  0.00           H  
ATOM   2476 1HB  ALA ! 163     -84.522   4.239  52.210  1.00  0.00           H  
ATOM   2477 2HB  ALA ! 163     -84.581   4.452  53.975  1.00  0.00           H  
ATOM   2478 3HB  ALA ! 163     -84.904   5.832  52.900  1.00  0.00           H  
ATOM   2479  N   PRO ! 164     -82.151   5.063  50.727  1.00  0.00           N  
ATOM   2480  CA  PRO ! 164     -81.850   5.589  49.411  1.00  0.00           C  
ATOM   2481  C   PRO ! 164     -83.039   6.378  48.904  1.00  0.00           C  
ATOM   2482  O   PRO ! 164     -84.185   6.078  49.239  1.00  0.00           O  
ATOM   2483  CB  PRO ! 164     -81.597   4.332  48.573  1.00  0.00           C  
ATOM   2484  CG  PRO ! 164     -81.225   3.293  49.576  1.00  0.00           C  
ATOM   2485  CD  PRO ! 164     -82.045   3.635  50.791  1.00  0.00           C  
ATOM   2486  HA  PRO ! 164     -80.946   6.211  49.468  1.00  0.00           H  
ATOM   2487 1HB  PRO ! 164     -82.501   4.071  48.004  1.00  0.00           H  
ATOM   2488 2HB  PRO ! 164     -80.800   4.522  47.839  1.00  0.00           H  
ATOM   2489 1HG  PRO ! 164     -81.447   2.289  49.185  1.00  0.00           H  
ATOM   2490 2HG  PRO ! 164     -80.144   3.325  49.772  1.00  0.00           H  
ATOM   2491 1HD  PRO ! 164     -83.029   3.148  50.719  1.00  0.00           H  
ATOM   2492 2HD  PRO ! 164     -81.515   3.304  51.696  1.00  0.00           H  
ATOM   2493  N   VAL ! 165     -83.024   6.996  48.423  1.00  0.00           N  
ATOM   2494  CA  VAL ! 165     -84.041   7.783  47.745  1.00  0.00           C  
ATOM   2495  C   VAL ! 165     -85.067   6.890  47.121  1.00  0.00           C  
ATOM   2496  O   VAL ! 165     -86.262   7.189  47.142  1.00  0.00           O  
ATOM   2497  CB  VAL ! 165     -83.409   8.669  46.656  1.00  0.00           C  
ATOM   2498  CG1 VAL ! 165     -82.826   7.811  45.544  1.00  0.00           C  
ATOM   2499  CG2 VAL ! 165     -84.449   9.632  46.105  1.00  0.00           C  
ATOM   2500  H   VAL ! 165     -82.133   7.398  48.166  1.00  0.00           H  
ATOM   2501  HA  VAL ! 165     -84.527   8.424  48.479  1.00  0.00           H  
ATOM   2502  HB  VAL ! 165     -82.585   9.234  47.091  1.00  0.00           H  
ATOM   2503 1HG1 VAL ! 165     -82.383   8.453  44.782  1.00  0.00           H  
ATOM   2504 2HG1 VAL ! 165     -82.057   7.156  45.955  1.00  0.00           H  
ATOM   2505 3HG1 VAL ! 165     -83.618   7.210  45.095  1.00  0.00           H  
ATOM   2506 1HG2 VAL ! 165     -83.996  10.256  45.334  1.00  0.00           H  
ATOM   2507 2HG2 VAL ! 165     -85.277   9.069  45.673  1.00  0.00           H  
ATOM   2508 3HG2 VAL ! 165     -84.822  10.264  46.911  1.00  0.00           H  
ATOM   2509  N   LYS ! 166     -84.600   5.789  46.565  1.00  0.00           N  
ATOM   2510  CA  LYS ! 166     -85.512   4.856  45.915  1.00  0.00           C  
ATOM   2511  C   LYS ! 166     -86.546   4.320  46.896  1.00  0.00           C  
ATOM   2512  O   LYS ! 166     -87.723   4.185  46.561  1.00  0.00           O  
ATOM   2513  CB  LYS ! 166     -84.736   3.697  45.287  1.00  0.00           C  
ATOM   2514  CG  LYS ! 166     -83.939   4.075  44.044  1.00  0.00           C  
ATOM   2515  CD  LYS ! 166     -83.194   2.874  43.480  1.00  0.00           C  
ATOM   2516  CE  LYS ! 166     -82.489   3.223  42.177  1.00  0.00           C  
ATOM   2517  NZ  LYS ! 166     -81.741   2.062  41.622  1.00  0.00           N1+
ATOM   2518  H   LYS ! 166     -83.609   5.604  46.596  1.00  0.00           H  
ATOM   2519  HA  LYS ! 166     -86.046   5.387  45.125  1.00  0.00           H  
ATOM   2520 1HB  LYS ! 166     -84.039   3.288  46.018  1.00  0.00           H  
ATOM   2521 2HB  LYS ! 166     -85.428   2.902  45.011  1.00  0.00           H  
ATOM   2522 1HG  LYS ! 166     -84.616   4.462  43.283  1.00  0.00           H  
ATOM   2523 2HG  LYS ! 166     -83.220   4.854  44.295  1.00  0.00           H  
ATOM   2524 1HD  LYS ! 166     -82.456   2.532  44.204  1.00  0.00           H  
ATOM   2525 2HD  LYS ! 166     -83.899   2.064  43.294  1.00  0.00           H  
ATOM   2526 1HE  LYS ! 166     -83.222   3.550  41.443  1.00  0.00           H  
ATOM   2527 2HE  LYS ! 166     -81.788   4.040  42.350  1.00  0.00           H  
ATOM   2528 1HZ  LYS ! 166     -81.288   2.333  40.761  1.00  0.00           H  
ATOM   2529 2HZ  LYS ! 166     -81.043   1.759  42.290  1.00  0.00           H  
ATOM   2530 3HZ  LYS ! 166     -82.383   1.304  41.440  1.00  0.00           H  
ATOM   2531  N   TYR ! 167     -86.102   4.016  48.109  1.00  0.00           N  
ATOM   2532  CA  TYR ! 167     -86.989   3.496  49.144  1.00  0.00           C  
ATOM   2533  C   TYR ! 167     -88.038   4.526  49.540  1.00  0.00           C  
ATOM   2534  O   TYR ! 167     -89.205   4.191  49.739  1.00  0.00           O  
ATOM   2535  CB  TYR ! 167     -86.184   3.060  50.371  1.00  0.00           C  
ATOM   2536  CG  TYR ! 167     -85.531   1.704  50.221  1.00  0.00           C  
ATOM   2537  CD1 TYR ! 167     -84.319   1.587  49.556  1.00  0.00           C  
ATOM   2538  CD2 TYR ! 167     -86.144   0.577  50.750  1.00  0.00           C  
ATOM   2539  CE1 TYR ! 167     -83.722   0.348  49.420  1.00  0.00           C  
ATOM   2540  CE2 TYR ! 167     -85.546  -0.662  50.616  1.00  0.00           C  
ATOM   2541  CZ  TYR ! 167     -84.342  -0.779  49.954  1.00  0.00           C  
ATOM   2542  OH  TYR ! 167     -83.748  -2.012  49.818  1.00  0.00           O  
ATOM   2543  H   TYR ! 167     -85.123   4.150  48.323  1.00  0.00           H  
ATOM   2544  HA  TYR ! 167     -87.513   2.627  48.744  1.00  0.00           H  
ATOM   2545 1HB  TYR ! 167     -85.402   3.793  50.572  1.00  0.00           H  
ATOM   2546 2HB  TYR ! 167     -86.838   3.030  51.242  1.00  0.00           H  
ATOM   2547  HD1 TYR ! 167     -83.838   2.471  49.139  1.00  0.00           H  
ATOM   2548  HD2 TYR ! 167     -87.095   0.669  51.273  1.00  0.00           H  
ATOM   2549  HE1 TYR ! 167     -82.772   0.255  48.896  1.00  0.00           H  
ATOM   2550  HE2 TYR ! 167     -86.029  -1.547  51.030  1.00  0.00           H  
ATOM   2551  HH  TYR ! 167     -82.911  -1.913  49.357  1.00  0.00           H  
ATOM   2552  N   ILE ! 168     -87.614   5.780  49.651  1.00  0.00           N  
ATOM   2553  CA  ILE ! 168     -88.519   6.862  50.025  1.00  0.00           C  
ATOM   2554  C   ILE ! 168     -89.586   7.079  48.961  1.00  0.00           C  
ATOM   2555  O   ILE ! 168     -90.755   7.304  49.279  1.00  0.00           O  
ATOM   2556  CB  ILE ! 168     -87.743   8.173  50.248  1.00  0.00           C  
ATOM   2557  CG1 ILE ! 168     -86.826   8.051  51.468  1.00  0.00           C  
ATOM   2558  CG2 ILE ! 168     -88.706   9.338  50.421  1.00  0.00           C  
ATOM   2559  CD1 ILE ! 168     -85.795   9.152  51.569  1.00  0.00           C  
ATOM   2560  H   ILE ! 168     -86.644   5.991  49.474  1.00  0.00           H  
ATOM   2561  HA  ILE ! 168     -89.014   6.593  50.956  1.00  0.00           H  
ATOM   2562  HB  ILE ! 168     -87.102   8.369  49.390  1.00  0.00           H  
ATOM   2563 1HG1 ILE ! 168     -87.425   8.057  52.378  1.00  0.00           H  
ATOM   2564 2HG1 ILE ! 168     -86.300   7.095  51.430  1.00  0.00           H  
ATOM   2565 1HG2 ILE ! 168     -88.143  10.256  50.578  1.00  0.00           H  
ATOM   2566 2HG2 ILE ! 168     -89.320   9.438  49.525  1.00  0.00           H  
ATOM   2567 3HG2 ILE ! 168     -89.349   9.155  51.280  1.00  0.00           H  
ATOM   2568 1HD1 ILE ! 168     -85.182   8.995  52.457  1.00  0.00           H  
ATOM   2569 2HD1 ILE ! 168     -85.159   9.140  50.683  1.00  0.00           H  
ATOM   2570 3HD1 ILE ! 168     -86.300  10.115  51.643  1.00  0.00           H  
ATOM   2571  N   ALA ! 169     -89.182   7.010  47.699  1.00  0.00           N  
ATOM   2572  CA  ALA ! 169     -90.105   7.197  46.585  1.00  0.00           C  
ATOM   2573  C   ALA ! 169     -91.152   6.092  46.546  1.00  0.00           C  
ATOM   2574  O   ALA ! 169     -92.329   6.350  46.293  1.00  0.00           O  
ATOM   2575  CB  ALA ! 169     -89.342   7.249  45.269  1.00  0.00           C  
ATOM   2576  H   ALA ! 169     -88.209   6.822  47.503  1.00  0.00           H  
ATOM   2577  HA  ALA ! 169     -90.621   8.147  46.721  1.00  0.00           H  
ATOM   2578 1HB  ALA ! 169     -90.046   7.389  44.447  1.00  0.00           H  
ATOM   2579 2HB  ALA ! 169     -88.638   8.081  45.290  1.00  0.00           H  
ATOM   2580 3HB  ALA ! 169     -88.800   6.316  45.127  1.00  0.00           H  
ATOM   2581  N   GLU ! 170     -90.718   4.863  46.800  1.00  0.00           N  
ATOM   2582  CA  GLU ! 170     -91.619   3.717  46.794  1.00  0.00           C  
ATOM   2583  C   GLU ! 170     -92.654   3.824  47.907  1.00  0.00           C  
ATOM   2584  O   GLU ! 170     -93.829   3.510  47.708  1.00  0.00           O  
ATOM   2585  CB  GLU ! 170     -90.829   2.415  46.944  1.00  0.00           C  
ATOM   2586  CG  GLU ! 170     -90.044   2.010  45.705  1.00  0.00           C  
ATOM   2587  CD  GLU ! 170     -89.229   0.764  45.909  1.00  0.00           C  
ATOM   2588  OE1 GLU ! 170     -89.196   0.273  47.012  1.00  0.00           O  
ATOM   2589  OE2 GLU ! 170     -88.638   0.301  44.961  1.00  0.00           O1-
ATOM   2590  H   GLU ! 170     -89.739   4.719  47.001  1.00  0.00           H  
ATOM   2591  HA  GLU ! 170     -92.148   3.696  45.840  1.00  0.00           H  
ATOM   2592 1HB  GLU ! 170     -90.123   2.512  47.770  1.00  0.00           H  
ATOM   2593 2HB  GLU ! 170     -91.510   1.602  47.190  1.00  0.00           H  
ATOM   2594 1HG  GLU ! 170     -90.741   1.844  44.884  1.00  0.00           H  
ATOM   2595 2HG  GLU ! 170     -89.382   2.829  45.423  1.00  0.00           H  
ATOM   2596  N   THR ! 171     -92.213   4.267  49.079  1.00  0.00           N  
ATOM   2597  CA  THR ! 171     -93.099   4.416  50.225  1.00  0.00           C  
ATOM   2598  C   THR ! 171     -94.159   5.478  49.967  1.00  0.00           C  
ATOM   2599  O   THR ! 171     -95.325   5.305  50.323  1.00  0.00           O  
ATOM   2600  CB  THR ! 171     -92.306   4.772  51.497  1.00  0.00           C  
ATOM   2601  CG2 THR ! 171     -93.252   5.014  52.664  1.00  0.00           C  
ATOM   2602  OG1 THR ! 171     -91.414   3.699  51.822  1.00  0.00           O  
ATOM   2603  H   THR ! 171     -91.237   4.507  49.177  1.00  0.00           H  
ATOM   2604  HA  THR ! 171     -93.610   3.467  50.393  1.00  0.00           H  
ATOM   2605  HB  THR ! 171     -91.720   5.675  51.318  1.00  0.00           H  
ATOM   2606  HG1 THR ! 171     -90.670   3.708  51.214  1.00  0.00           H  
ATOM   2607 1HG2 THR ! 171     -92.674   5.264  53.553  1.00  0.00           H  
ATOM   2608 2HG2 THR ! 171     -93.924   5.837  52.424  1.00  0.00           H  
ATOM   2609 3HG2 THR ! 171     -93.834   4.112  52.852  1.00  0.00           H  
ATOM   2610  N   ALA ! 172     -93.748   6.579  49.347  1.00  0.00           N  
ATOM   2611  CA  ALA ! 172     -94.662   7.674  49.040  1.00  0.00           C  
ATOM   2612  C   ALA ! 172     -95.728   7.238  48.041  1.00  0.00           C  
ATOM   2613  O   ALA ! 172     -96.898   7.593  48.177  1.00  0.00           O  
ATOM   2614  CB  ALA ! 172     -93.893   8.871  48.501  1.00  0.00           C  
ATOM   2615  H   ALA ! 172     -92.776   6.659  49.081  1.00  0.00           H  
ATOM   2616  HA  ALA ! 172     -95.165   7.973  49.959  1.00  0.00           H  
ATOM   2617 1HB  ALA ! 172     -94.588   9.679  48.277  1.00  0.00           H  
ATOM   2618 2HB  ALA ! 172     -93.174   9.209  49.249  1.00  0.00           H  
ATOM   2619 3HB  ALA ! 172     -93.364   8.586  47.593  1.00  0.00           H  
ATOM   2620  N   LEU ! 173     -95.315   6.467  47.043  1.00  0.00           N  
ATOM   2621  CA  LEU ! 173     -96.233   5.982  46.020  1.00  0.00           C  
ATOM   2622  C   LEU ! 173     -97.273   5.040  46.616  1.00  0.00           C  
ATOM   2623  O   LEU ! 173     -98.450   5.096  46.261  1.00  0.00           O  
ATOM   2624  CB  LEU ! 173     -95.459   5.261  44.909  1.00  0.00           C  
ATOM   2625  CG  LEU ! 173     -94.594   6.157  44.014  1.00  0.00           C  
ATOM   2626  CD1 LEU ! 173     -93.689   5.289  43.148  1.00  0.00           C  
ATOM   2627  CD2 LEU ! 173     -95.491   7.037  43.156  1.00  0.00           C  
ATOM   2628  H   LEU ! 173     -94.339   6.209  46.991  1.00  0.00           H  
ATOM   2629  HA  LEU ! 173     -96.753   6.836  45.587  1.00  0.00           H  
ATOM   2630 1HB  LEU ! 173     -94.806   4.520  45.367  1.00  0.00           H  
ATOM   2631 2HB  LEU ! 173     -96.172   4.741  44.269  1.00  0.00           H  
ATOM   2632  HG  LEU ! 173     -93.955   6.787  44.634  1.00  0.00           H  
ATOM   2633 1HD1 LEU ! 173     -93.075   5.925  42.512  1.00  0.00           H  
ATOM   2634 2HD1 LEU ! 173     -93.046   4.685  43.787  1.00  0.00           H  
ATOM   2635 3HD1 LEU ! 173     -94.301   4.636  42.526  1.00  0.00           H  
ATOM   2636 1HD2 LEU ! 173     -94.876   7.674  42.521  1.00  0.00           H  
ATOM   2637 2HD2 LEU ! 173     -96.128   6.409  42.533  1.00  0.00           H  
ATOM   2638 3HD2 LEU ! 173     -96.112   7.659  43.800  1.00  0.00           H  
ATOM   2639  N   ALA ! 174     -96.829   4.176  47.522  1.00  0.00           N  
ATOM   2640  CA  ALA ! 174     -97.721   3.220  48.169  1.00  0.00           C  
ATOM   2641  C   ALA ! 174     -98.763   3.930  49.025  1.00  0.00           C  
ATOM   2642  O   ALA ! 174     -99.933   3.547  49.039  1.00  0.00           O  
ATOM   2643  CB  ALA ! 174     -96.924   2.239  49.014  1.00  0.00           C  
ATOM   2644  H   ALA ! 174     -95.851   4.181  47.768  1.00  0.00           H  
ATOM   2645  HA  ALA ! 174     -98.244   2.656  47.397  1.00  0.00           H  
ATOM   2646 1HB  ALA ! 174     -97.602   1.532  49.490  1.00  0.00           H  
ATOM   2647 2HB  ALA ! 174     -96.223   1.696  48.378  1.00  0.00           H  
ATOM   2648 3HB  ALA ! 174     -96.371   2.781  49.779  1.00  0.00           H  
ATOM   2649  N   THR ! 175     -98.329   4.963  49.737  1.00  0.00           N  
ATOM   2650  CA  THR ! 175     -99.223   5.730  50.596  1.00  0.00           C  
ATOM   2651  C   THR ! 175    -100.290   6.448  49.782  1.00  0.00           C  
ATOM   2652  O   THR ! 175    -101.458   6.496  50.174  1.00  0.00           O  
ATOM   2653  CB  THR ! 175     -98.441   6.753  51.439  1.00  0.00           C  
ATOM   2654  CG2 THR ! 175     -99.392   7.610  52.260  1.00  0.00           C  
ATOM   2655  OG1 THR ! 175     -97.543   6.065  52.321  1.00  0.00           O  
ATOM   2656  H   THR ! 175     -97.355   5.228  49.681  1.00  0.00           H  
ATOM   2657  HA  THR ! 175     -99.726   5.040  51.277  1.00  0.00           H  
ATOM   2658  HB  THR ! 175     -97.858   7.398  50.779  1.00  0.00           H  
ATOM   2659  HG1 THR ! 175     -96.812   5.704  51.813  1.00  0.00           H  
ATOM   2660 1HG2 THR ! 175     -98.822   8.328  52.849  1.00  0.00           H  
ATOM   2661 2HG2 THR ! 175    -100.068   8.143  51.593  1.00  0.00           H  
ATOM   2662 3HG2 THR ! 175     -99.971   6.973  52.927  1.00  0.00           H  
ATOM   2663  N   LEU ! 176     -99.884   7.007  48.646  1.00  0.00           N  
ATOM   2664  CA  LEU ! 176    -100.807   7.723  47.773  1.00  0.00           C  
ATOM   2665  C   LEU ! 176    -101.863   6.788  47.200  1.00  0.00           C  
ATOM   2666  O   LEU ! 176    -103.039   7.144  47.109  1.00  0.00           O  
ATOM   2667  CB  LEU ! 176    -100.038   8.396  46.629  1.00  0.00           C  
ATOM   2668  CG  LEU ! 176     -99.177   9.604  47.026  1.00  0.00           C  
ATOM   2669  CD1 LEU ! 176     -98.313  10.022  45.845  1.00  0.00           C  
ATOM   2670  CD2 LEU ! 176    -100.079  10.744  47.474  1.00  0.00           C  
ATOM   2671  H   LEU ! 176     -98.912   6.931  48.381  1.00  0.00           H  
ATOM   2672  HA  LEU ! 176    -101.310   8.490  48.357  1.00  0.00           H  
ATOM   2673 1HB  LEU ! 176     -99.381   7.659  46.171  1.00  0.00           H  
ATOM   2674 2HB  LEU ! 176    -100.754   8.732  45.879  1.00  0.00           H  
ATOM   2675  HG  LEU ! 176     -98.513   9.323  47.844  1.00  0.00           H  
ATOM   2676 1HD1 LEU ! 176     -97.703  10.880  46.126  1.00  0.00           H  
ATOM   2677 2HD1 LEU ! 176     -97.664   9.194  45.555  1.00  0.00           H  
ATOM   2678 3HD1 LEU ! 176     -98.953  10.293  45.005  1.00  0.00           H  
ATOM   2679 1HD2 LEU ! 176     -99.467  11.602  47.757  1.00  0.00           H  
ATOM   2680 2HD2 LEU ! 176    -100.744  11.025  46.658  1.00  0.00           H  
ATOM   2681 3HD2 LEU ! 176    -100.672  10.423  48.332  1.00  0.00           H  
ATOM   2682  N   GLU ! 177    -101.440   5.589  46.815  1.00  0.00           N  
ATOM   2683  CA  GLU ! 177    -102.349   4.600  46.249  1.00  0.00           C  
ATOM   2684  C   GLU ! 177    -103.384   4.155  47.274  1.00  0.00           C  
ATOM   2685  O   GLU ! 177    -104.560   3.988  46.952  1.00  0.00           O  
ATOM   2686  CB  GLU ! 177    -101.568   3.387  45.739  1.00  0.00           C  
ATOM   2687  CG  GLU ! 177    -100.758   3.646  44.477  1.00  0.00           C  
ATOM   2688  CD  GLU ! 177    -101.619   3.905  43.272  1.00  0.00           C  
ATOM   2689  OE1 GLU ! 177    -102.359   3.028  42.895  1.00  0.00           O  
ATOM   2690  OE2 GLU ! 177    -101.539   4.982  42.729  1.00  0.00           O1-
ATOM   2691  H   GLU ! 177    -100.461   5.357  46.915  1.00  0.00           H  
ATOM   2692  HA  GLU ! 177    -102.882   5.056  45.416  1.00  0.00           H  
ATOM   2693 1HB  GLU ! 177    -100.881   3.044  46.513  1.00  0.00           H  
ATOM   2694 2HB  GLU ! 177    -102.259   2.569  45.531  1.00  0.00           H  
ATOM   2695 1HG  GLU ! 177    -100.116   4.511  44.641  1.00  0.00           H  
ATOM   2696 2HG  GLU ! 177    -100.121   2.784  44.284  1.00  0.00           H  
ATOM   2697  N   ALA ! 178    -102.939   3.962  48.511  1.00  0.00           N  
ATOM   2698  CA  ALA ! 178    -103.824   3.535  49.587  1.00  0.00           C  
ATOM   2699  C   ALA ! 178    -104.876   4.594  49.889  1.00  0.00           C  
ATOM   2700  O   ALA ! 178    -106.043   4.277  50.121  1.00  0.00           O  
ATOM   2701  CB  ALA ! 178    -103.022   3.215  50.841  1.00  0.00           C  
ATOM   2702  H   ALA ! 178    -101.960   4.115  48.710  1.00  0.00           H  
ATOM   2703  HA  ALA ! 178    -104.343   2.634  49.262  1.00  0.00           H  
ATOM   2704 1HB  ALA ! 178    -103.697   2.898  51.635  1.00  0.00           H  
ATOM   2705 2HB  ALA ! 178    -102.315   2.414  50.624  1.00  0.00           H  
ATOM   2706 3HB  ALA ! 178    -102.479   4.102  51.160  1.00  0.00           H  
ATOM   2707  N   LEU ! 179    -104.456   5.855  49.887  1.00  0.00           N  
ATOM   2708  CA  LEU ! 179    -105.359   6.964  50.161  1.00  0.00           C  
ATOM   2709  C   LEU ! 179    -106.430   7.083  49.083  1.00  0.00           C  
ATOM   2710  O   LEU ! 179    -107.597   7.337  49.378  1.00  0.00           O  
ATOM   2711  CB  LEU ! 179    -104.572   8.278  50.257  1.00  0.00           C  
ATOM   2712  CG  LEU ! 179    -103.710   8.445  51.513  1.00  0.00           C  
ATOM   2713  CD1 LEU ! 179    -102.783   9.643  51.338  1.00  0.00           C  
ATOM   2714  CD2 LEU ! 179    -104.609   8.625  52.728  1.00  0.00           C  
ATOM   2715  H   LEU ! 179    -103.484   6.050  49.692  1.00  0.00           H  
ATOM   2716  HA  LEU ! 179    -105.854   6.781  51.115  1.00  0.00           H  
ATOM   2717 1HB  LEU ! 179    -103.916   8.353  49.392  1.00  0.00           H  
ATOM   2718 2HB  LEU ! 179    -105.277   9.109  50.224  1.00  0.00           H  
ATOM   2719  HG  LEU ! 179    -103.087   7.560  51.650  1.00  0.00           H  
ATOM   2720 1HD1 LEU ! 179    -102.170   9.762  52.231  1.00  0.00           H  
ATOM   2721 2HD1 LEU ! 179    -102.138   9.478  50.474  1.00  0.00           H  
ATOM   2722 3HD1 LEU ! 179    -103.377  10.543  51.182  1.00  0.00           H  
ATOM   2723 1HD2 LEU ! 179    -103.996   8.743  53.621  1.00  0.00           H  
ATOM   2724 2HD2 LEU ! 179    -105.229   9.511  52.593  1.00  0.00           H  
ATOM   2725 3HD2 LEU ! 179    -105.246   7.749  52.840  1.00  0.00           H  
ATOM   2726  N   THR ! 180    -106.022   6.900  47.831  1.00  0.00           N  
ATOM   2727  CA  THR ! 180    -106.944   6.986  46.705  1.00  0.00           C  
ATOM   2728  C   THR ! 180    -107.993   5.881  46.765  1.00  0.00           C  
ATOM   2729  O   THR ! 180    -109.170   6.111  46.489  1.00  0.00           O  
ATOM   2730  CB  THR ! 180    -106.191   6.912  45.364  1.00  0.00           C  
ATOM   2731  CG2 THR ! 180    -107.161   7.032  44.200  1.00  0.00           C  
ATOM   2732  OG1 THR ! 180    -105.230   7.974  45.294  1.00  0.00           O  
ATOM   2733  H   THR ! 180    -105.050   6.697  47.655  1.00  0.00           H  
ATOM   2734  HA  THR ! 180    -107.465   7.942  46.757  1.00  0.00           H  
ATOM   2735  HB  THR ! 180    -105.664   5.959  45.296  1.00  0.00           H  
ATOM   2736  HG1 THR ! 180    -104.505   7.791  45.898  1.00  0.00           H  
ATOM   2737 1HG2 THR ! 180    -106.609   6.977  43.261  1.00  0.00           H  
ATOM   2738 2HG2 THR ! 180    -107.885   6.219  44.243  1.00  0.00           H  
ATOM   2739 3HG2 THR ! 180    -107.682   7.986  44.258  1.00  0.00           H  
ATOM   2740  N   ARG ! 181    -107.557   4.679  47.130  1.00  0.00           N  
ATOM   2741  CA  ARG ! 181    -108.456   3.537  47.228  1.00  0.00           C  
ATOM   2742  C   ARG ! 181    -109.491   3.741  48.324  1.00  0.00           C  
ATOM   2743  O   ARG ! 181    -110.673   3.445  48.141  1.00  0.00           O  
ATOM   2744  CB  ARG ! 181    -107.673   2.262  47.504  1.00  0.00           C  
ATOM   2745  CG  ARG ! 181    -106.901   1.714  46.316  1.00  0.00           C  
ATOM   2746  CD  ARG ! 181    -106.496   0.299  46.527  1.00  0.00           C  
ATOM   2747  NE  ARG ! 181    -105.510   0.171  47.590  1.00  0.00           N  
ATOM   2748  CZ  ARG ! 181    -104.180   0.285  47.415  1.00  0.00           C  
ATOM   2749  NH1 ARG ! 181    -103.692   0.529  46.219  1.00  0.00           N1+
ATOM   2750  NH2 ARG ! 181    -103.364   0.150  48.447  1.00  0.00           N  
ATOM   2751  H   ARG ! 181    -106.578   4.555  47.345  1.00  0.00           H  
ATOM   2752  HA  ARG ! 181    -108.982   3.429  46.278  1.00  0.00           H  
ATOM   2753 1HB  ARG ! 181    -106.958   2.441  48.307  1.00  0.00           H  
ATOM   2754 2HB  ARG ! 181    -108.354   1.483  47.843  1.00  0.00           H  
ATOM   2755 1HG  ARG ! 181    -107.524   1.761  45.424  1.00  0.00           H  
ATOM   2756 2HG  ARG ! 181    -106.000   2.309  46.160  1.00  0.00           H  
ATOM   2757 1HD  ARG ! 181    -107.371  -0.292  46.800  1.00  0.00           H  
ATOM   2758 2HD  ARG ! 181    -106.062  -0.096  45.611  1.00  0.00           H  
ATOM   2759  HE  ARG ! 181    -105.849  -0.017  48.524  1.00  0.00           H  
ATOM   2760 1HH1 ARG ! 181    -104.314   0.632  45.430  1.00  0.00           H  
ATOM   2761 2HH1 ARG ! 181    -102.693   0.614  46.089  1.00  0.00           H  
ATOM   2762 1HH2 ARG ! 181    -103.741  -0.037  49.366  1.00  0.00           H  
ATOM   2763 2HH2 ARG ! 181    -102.368   0.235  48.317  1.00  0.00           H  
ATOM   2764  N   ILE ! 182    -109.038   4.243  49.452  1.00  0.00           N  
ATOM   2765  CA  ILE ! 182    -109.916   4.486  50.572  1.00  0.00           C  
ATOM   2766  C   ILE ! 182    -110.729   5.718  50.302  1.00  0.00           C  
ATOM   2767  O   ILE ! 182    -111.591   6.091  51.099  1.00  0.00           O  
ATOM   2768  CB  ILE ! 182    -109.128   4.655  51.884  1.00  0.00           C  
ATOM   2769  CG1 ILE ! 182    -110.057   4.491  53.090  1.00  0.00           C  
ATOM   2770  CG2 ILE ! 182    -108.437   6.010  51.919  1.00  0.00           C  
ATOM   2771  CD1 ILE ! 182    -110.520   3.071  53.314  1.00  0.00           C  
ATOM   2772  H   ILE ! 182    -108.055   4.463  49.532  1.00  0.00           H  
ATOM   2773  HA  ILE ! 182    -110.583   3.632  50.677  1.00  0.00           H  
ATOM   2774  HB  ILE ! 182    -108.373   3.872  51.957  1.00  0.00           H  
ATOM   2775 1HG1 ILE ! 182    -109.546   4.831  53.991  1.00  0.00           H  
ATOM   2776 2HG1 ILE ! 182    -110.939   5.120  52.958  1.00  0.00           H  
ATOM   2777 1HG2 ILE ! 182    -107.887   6.114  52.853  1.00  0.00           H  
ATOM   2778 2HG2 ILE ! 182    -107.748   6.091  51.080  1.00  0.00           H  
ATOM   2779 3HG2 ILE ! 182    -109.185   6.801  51.850  1.00  0.00           H  
ATOM   2780 1HD1 ILE ! 182    -111.175   3.034  54.186  1.00  0.00           H  
ATOM   2781 2HD1 ILE ! 182    -111.066   2.722  52.438  1.00  0.00           H  
ATOM   2782 3HD1 ILE ! 182    -109.656   2.429  53.483  1.00  0.00           H  
ATOM   2783  N   GLN ! 183    -110.451   6.346  49.173  1.00  0.00           N  
ATOM   2784  CA  GLN ! 183    -111.215   7.501  48.782  1.00  0.00           C  
ATOM   2785  C   GLN ! 183    -111.093   8.571  49.844  1.00  0.00           C  
ATOM   2786  O   GLN ! 183    -112.095   9.052  50.374  1.00  0.00           O  
ATOM   2787  CB  GLN ! 183    -112.685   7.133  48.560  1.00  0.00           C  
ATOM   2788  CG  GLN ! 183    -112.910   6.105  47.464  1.00  0.00           C  
ATOM   2789  CD  GLN ! 183    -114.380   5.805  47.246  1.00  0.00           C  
ATOM   2790  NE2 GLN ! 183    -114.830   5.923  46.002  1.00  0.00           N  
ATOM   2791  OE1 GLN ! 183    -115.105   5.469  48.185  1.00  0.00           O  
ATOM   2792  H   GLN ! 183    -109.699   6.003  48.594  1.00  0.00           H  
ATOM   2793  HA  GLN ! 183    -110.807   7.889  47.850  1.00  0.00           H  
ATOM   2794 1HB  GLN ! 183    -113.103   6.735  49.485  1.00  0.00           H  
ATOM   2795 2HB  GLN ! 183    -113.249   8.028  48.303  1.00  0.00           H  
ATOM   2796 1HG  GLN ! 183    -112.498   6.490  46.530  1.00  0.00           H  
ATOM   2797 2HG  GLN ! 183    -112.408   5.178  47.740  1.00  0.00           H  
ATOM   2798 1HE2 GLN ! 183    -115.792   5.737  45.795  1.00  0.00           H  
ATOM   2799 2HE2 GLN ! 183    -114.206   6.197  45.269  1.00  0.00           H  
ATOM   2800  N   ALA ! 184    -109.852   8.921  50.135  1.00  0.00           N  
ATOM   2801  CA  ALA ! 184    -109.529  10.000  51.051  1.00  0.00           C  
ATOM   2802  C   ALA ! 184    -110.039  11.289  50.460  1.00  0.00           C  
ATOM   2803  O   ALA ! 184    -110.208  11.404  49.246  1.00  0.00           O  
ATOM   2804  CB  ALA ! 184    -108.031  10.072  51.309  1.00  0.00           C  
ATOM   2805  H   ALA ! 184    -109.086   8.423  49.705  1.00  0.00           H  
ATOM   2806  HA  ALA ! 184    -110.039   9.808  51.994  1.00  0.00           H  
ATOM   2807 1HB  ALA ! 184    -107.817  10.907  51.976  1.00  0.00           H  
ATOM   2808 2HB  ALA ! 184    -107.694   9.143  51.769  1.00  0.00           H  
ATOM   2809 3HB  ALA ! 184    -107.505  10.219  50.366  1.00  0.00           H  
ATOM   2810  N   PRO ! 185    -110.288  12.269  51.313  1.00  0.00           N  
ATOM   2811  CA  PRO ! 185    -110.678  13.572  50.815  1.00  0.00           C  
ATOM   2812  C   PRO ! 185    -109.569  14.131  49.953  1.00  0.00           C  
ATOM   2813  O   PRO ! 185    -108.392  13.848  50.177  1.00  0.00           O  
ATOM   2814  CB  PRO ! 185    -110.885  14.395  52.091  1.00  0.00           C  
ATOM   2815  CG  PRO ! 185    -111.164  13.375  53.142  1.00  0.00           C  
ATOM   2816  CD  PRO ! 185    -110.286  12.210  52.777  1.00  0.00           C  
ATOM   2817  HA  PRO ! 185    -111.619  13.478  50.253  1.00  0.00           H  
ATOM   2818 1HB  PRO ! 185    -109.984  14.991  52.303  1.00  0.00           H  
ATOM   2819 2HB  PRO ! 185    -111.714  15.104  51.952  1.00  0.00           H  
ATOM   2820 1HG  PRO ! 185    -110.935  13.785  54.137  1.00  0.00           H  
ATOM   2821 2HG  PRO ! 185    -112.234  13.115  53.144  1.00  0.00           H  
ATOM   2822 1HD  PRO ! 185    -109.279  12.363  53.196  1.00  0.00           H  
ATOM   2823 2HD  PRO ! 185    -110.729  11.280  53.163  1.00  0.00           H  
ATOM   2824  N   GLU ! 186    -109.519  14.531  49.429  1.00  0.00           N  
ATOM   2825  CA  GLU ! 186    -108.529  15.209  48.607  1.00  0.00           C  
ATOM   2826  C   GLU ! 186    -107.498  15.870  49.465  1.00  0.00           C  
ATOM   2827  O   GLU ! 186    -106.312  15.868  49.139  1.00  0.00           O  
ATOM   2828  CB  GLU ! 186    -109.192  16.252  47.704  1.00  0.00           C  
ATOM   2829  CG  GLU ! 186    -108.223  17.015  46.811  1.00  0.00           C  
ATOM   2830  CD  GLU ! 186    -108.916  17.979  45.887  1.00  0.00           C  
ATOM   2831  OE1 GLU ! 186    -110.052  17.743  45.554  1.00  0.00           O  
ATOM   2832  OE2 GLU ! 186    -108.307  18.956  45.516  1.00  0.00           O1-
ATOM   2833  H   GLU ! 186    -110.359  14.837  48.961  1.00  0.00           H  
ATOM   2834  HA  GLU ! 186    -108.031  14.462  47.992  1.00  0.00           H  
ATOM   2835 1HB  GLU ! 186    -109.925  15.763  47.060  1.00  0.00           H  
ATOM   2836 2HB  GLU ! 186    -109.725  16.978  48.316  1.00  0.00           H  
ATOM   2837 1HG  GLU ! 186    -107.526  17.568  47.437  1.00  0.00           H  
ATOM   2838 2HG  GLU ! 186    -107.652  16.301  46.219  1.00  0.00           H  
ATOM   2839  N   GLU ! 187    -107.956  16.433  50.567  1.00  0.00           N  
ATOM   2840  CA  GLU ! 187    -107.038  17.123  51.465  1.00  0.00           C  
ATOM   2841  C   GLU ! 187    -105.975  16.174  52.004  1.00  0.00           C  
ATOM   2842  O   GLU ! 187    -104.803  16.535  52.107  1.00  0.00           O  
ATOM   2843  CB  GLU ! 187    -107.807  17.755  52.629  1.00  0.00           C  
ATOM   2844  CG  GLU ! 187    -108.684  18.936  52.237  1.00  0.00           C  
ATOM   2845  CD  GLU ! 187    -109.972  18.516  51.585  1.00  0.00           C  
ATOM   2846  OE1 GLU ! 187    -110.237  17.338  51.540  1.00  0.00           O  
ATOM   2847  OE2 GLU ! 187    -110.691  19.375  51.131  1.00  0.00           O1-
ATOM   2848  H   GLU ! 187    -108.942  16.381  50.773  1.00  0.00           H  
ATOM   2849  HA  GLU ! 187    -106.536  17.916  50.909  1.00  0.00           H  
ATOM   2850 1HB  GLU ! 187    -108.446  17.003  53.093  1.00  0.00           H  
ATOM   2851 2HB  GLU ! 187    -107.102  18.098  53.387  1.00  0.00           H  
ATOM   2852 1HG  GLU ! 187    -108.913  19.516  53.129  1.00  0.00           H  
ATOM   2853 2HG  GLU ! 187    -108.126  19.576  51.554  1.00  0.00           H  
ATOM   2854  N   TYR ! 188    -106.390  14.959  52.343  1.00  0.00           N  
ATOM   2855  CA  TYR ! 188    -105.473  13.955  52.869  1.00  0.00           C  
ATOM   2856  C   TYR ! 188    -104.437  13.555  51.828  1.00  0.00           C  
ATOM   2857  O   TYR ! 188    -103.259  13.384  52.144  1.00  0.00           O  
ATOM   2858  CB  TYR ! 188    -106.246  12.722  53.349  1.00  0.00           C  
ATOM   2859  CG  TYR ! 188    -107.187  13.001  54.498  1.00  0.00           C  
ATOM   2860  CD1 TYR ! 188    -108.083  14.059  54.421  1.00  0.00           C  
ATOM   2861  CD2 TYR ! 188    -107.156  12.200  55.629  1.00  0.00           C  
ATOM   2862  CE1 TYR ! 188    -108.944  14.313  55.472  1.00  0.00           C  
ATOM   2863  CE2 TYR ! 188    -108.017  12.456  56.679  1.00  0.00           C  
ATOM   2864  CZ  TYR ! 188    -108.908  13.506  56.603  1.00  0.00           C  
ATOM   2865  OH  TYR ! 188    -109.765  13.760  57.649  1.00  0.00           O  
ATOM   2866  H   TYR ! 188    -107.366  14.724  52.234  1.00  0.00           H  
ATOM   2867  HA  TYR ! 188    -104.941  14.384  53.719  1.00  0.00           H  
ATOM   2868 1HB  TYR ! 188    -106.828  12.314  52.520  1.00  0.00           H  
ATOM   2869 2HB  TYR ! 188    -105.541  11.952  53.664  1.00  0.00           H  
ATOM   2870  HD1 TYR ! 188    -108.107  14.686  53.531  1.00  0.00           H  
ATOM   2871  HD2 TYR ! 188    -106.451  11.371  55.691  1.00  0.00           H  
ATOM   2872  HE1 TYR ! 188    -109.647  15.143  55.409  1.00  0.00           H  
ATOM   2873  HE2 TYR ! 188    -107.991  11.826  57.570  1.00  0.00           H  
ATOM   2874  HH  TYR ! 188    -109.588  13.141  58.363  1.00  0.00           H  
ATOM   2875  N   VAL ! 189    -104.881  13.406  50.585  1.00  0.00           N  
ATOM   2876  CA  VAL ! 189    -103.991  13.027  49.494  1.00  0.00           C  
ATOM   2877  C   VAL ! 189    -102.948  14.105  49.232  1.00  0.00           C  
ATOM   2878  O   VAL ! 189    -101.780  13.806  48.990  1.00  0.00           O  
ATOM   2879  CB  VAL ! 189    -104.800  12.775  48.207  1.00  0.00           C  
ATOM   2880  CG1 VAL ! 189    -103.866  12.590  47.020  1.00  0.00           C  
ATOM   2881  CG2 VAL ! 189    -105.694  11.559  48.386  1.00  0.00           C  
ATOM   2882  H   VAL ! 189    -105.861  13.561  50.390  1.00  0.00           H  
ATOM   2883  HA  VAL ! 189    -103.473  12.110  49.774  1.00  0.00           H  
ATOM   2884  HB  VAL ! 189    -105.414  13.653  47.998  1.00  0.00           H  
ATOM   2885 1HG1 VAL ! 189    -104.456  12.415  46.118  1.00  0.00           H  
ATOM   2886 2HG1 VAL ! 189    -103.263  13.486  46.888  1.00  0.00           H  
ATOM   2887 3HG1 VAL ! 189    -103.216  11.734  47.199  1.00  0.00           H  
ATOM   2888 1HG2 VAL ! 189    -106.263  11.388  47.473  1.00  0.00           H  
ATOM   2889 2HG2 VAL ! 189    -105.081  10.684  48.599  1.00  0.00           H  
ATOM   2890 3HG2 VAL ! 189    -106.381  11.731  49.214  1.00  0.00           H  
ATOM   2891  N   LYS ! 190    -103.377  15.362  49.283  1.00  0.00           N  
ATOM   2892  CA  LYS ! 190    -102.480  16.488  49.051  1.00  0.00           C  
ATOM   2893  C   LYS ! 190    -101.412  16.572  50.133  1.00  0.00           C  
ATOM   2894  O   LYS ! 190    -100.244  16.842  49.848  1.00  0.00           O  
ATOM   2895  CB  LYS ! 190    -103.270  17.796  48.987  1.00  0.00           C  
ATOM   2896  CG  LYS ! 190    -102.427  19.023  48.658  1.00  0.00           C  
ATOM   2897  CD  LYS ! 190    -103.301  20.251  48.450  1.00  0.00           C  
ATOM   2898  CE  LYS ! 190    -102.478  21.442  47.977  1.00  0.00           C  
ATOM   2899  NZ  LYS ! 190    -101.583  21.960  49.046  1.00  0.00           N1+
ATOM   2900  H   LYS ! 190    -104.350  15.542  49.486  1.00  0.00           H  
ATOM   2901  HA  LYS ! 190    -101.986  16.344  48.091  1.00  0.00           H  
ATOM   2902 1HB  LYS ! 190    -104.050  17.714  48.233  1.00  0.00           H  
ATOM   2903 2HB  LYS ! 190    -103.758  17.973  49.945  1.00  0.00           H  
ATOM   2904 1HG  LYS ! 190    -101.730  19.216  49.473  1.00  0.00           H  
ATOM   2905 2HG  LYS ! 190    -101.855  18.837  47.750  1.00  0.00           H  
ATOM   2906 1HD  LYS ! 190    -104.067  20.032  47.707  1.00  0.00           H  
ATOM   2907 2HD  LYS ! 190    -103.791  20.512  49.387  1.00  0.00           H  
ATOM   2908 1HE  LYS ! 190    -101.870  21.146  47.123  1.00  0.00           H  
ATOM   2909 2HE  LYS ! 190    -103.145  22.242  47.660  1.00  0.00           H  
ATOM   2910 1HZ  LYS ! 190    -101.057  22.746  48.693  1.00  0.00           H  
ATOM   2911 2HZ  LYS ! 190    -102.138  22.254  49.837  1.00  0.00           H  
ATOM   2912 3HZ  LYS ! 190    -100.946  21.232  49.334  1.00  0.00           H  
ATOM   2913  N   LYS ! 191    -101.817  16.339  51.376  1.00  0.00           N  
ATOM   2914  CA  LYS ! 191    -100.895  16.387  52.506  1.00  0.00           C  
ATOM   2915  C   LYS ! 191     -99.841  15.293  52.402  1.00  0.00           C  
ATOM   2916  O   LYS ! 191     -98.664  15.521  52.686  1.00  0.00           O  
ATOM   2917  CB  LYS ! 191    -101.656  16.260  53.827  1.00  0.00           C  
ATOM   2918  CG  LYS ! 191    -102.500  17.476  54.186  1.00  0.00           C  
ATOM   2919  CD  LYS ! 191    -103.239  17.267  55.498  1.00  0.00           C  
ATOM   2920  CE  LYS ! 191    -104.092  18.478  55.853  1.00  0.00           C  
ATOM   2921  NZ  LYS ! 191    -104.852  18.271  57.115  1.00  0.00           N1+
ATOM   2922  H   LYS ! 191    -102.789  16.121  51.545  1.00  0.00           H  
ATOM   2923  HA  LYS ! 191    -100.389  17.352  52.498  1.00  0.00           H  
ATOM   2924 1HB  LYS ! 191    -102.317  15.395  53.784  1.00  0.00           H  
ATOM   2925 2HB  LYS ! 191    -100.948  16.093  54.640  1.00  0.00           H  
ATOM   2926 1HG  LYS ! 191    -101.856  18.353  54.276  1.00  0.00           H  
ATOM   2927 2HG  LYS ! 191    -103.225  17.661  53.393  1.00  0.00           H  
ATOM   2928 1HD  LYS ! 191    -103.883  16.390  55.417  1.00  0.00           H  
ATOM   2929 2HD  LYS ! 191    -102.520  17.096  56.299  1.00  0.00           H  
ATOM   2930 1HE  LYS ! 191    -103.453  19.352  55.965  1.00  0.00           H  
ATOM   2931 2HE  LYS ! 191    -104.798  18.674  55.046  1.00  0.00           H  
ATOM   2932 1HZ  LYS ! 191    -105.404  19.094  57.314  1.00  0.00           H  
ATOM   2933 2HZ  LYS ! 191    -105.463  17.473  57.015  1.00  0.00           H  
ATOM   2934 3HZ  LYS ! 191    -104.206  18.108  57.874  1.00  0.00           H  
ATOM   2935  N   ALA ! 192    -100.269  14.102  51.994  1.00  0.00           N  
ATOM   2936  CA  ALA ! 192     -99.362  12.970  51.853  1.00  0.00           C  
ATOM   2937  C   ALA ! 192     -98.328  13.224  50.764  1.00  0.00           C  
ATOM   2938  O   ALA ! 192     -97.151  12.894  50.923  1.00  0.00           O  
ATOM   2939  CB  ALA ! 192    -100.144  11.698  51.553  1.00  0.00           C  
ATOM   2940  H   ALA ! 192    -101.246  13.980  51.777  1.00  0.00           H  
ATOM   2941  HA  ALA ! 192     -98.829  12.843  52.796  1.00  0.00           H  
ATOM   2942 1HB  ALA ! 192     -99.453  10.861  51.449  1.00  0.00           H  
ATOM   2943 2HB  ALA ! 192    -100.838  11.499  52.370  1.00  0.00           H  
ATOM   2944 3HB  ALA ! 192    -100.701  11.825  50.626  1.00  0.00           H  
ATOM   2945  N   ALA ! 193     -98.773  13.810  49.658  1.00  0.00           N  
ATOM   2946  CA  ALA ! 193     -97.885  14.110  48.541  1.00  0.00           C  
ATOM   2947  C   ALA ! 193     -96.832  15.138  48.933  1.00  0.00           C  
ATOM   2948  O   ALA ! 193     -95.664  15.018  48.558  1.00  0.00           O  
ATOM   2949  CB  ALA ! 193     -98.688  14.607  47.346  1.00  0.00           C  
ATOM   2950  H   ALA ! 193     -99.750  14.056  49.591  1.00  0.00           H  
ATOM   2951  HA  ALA ! 193     -97.370  13.192  48.263  1.00  0.00           H  
ATOM   2952 1HB  ALA ! 193     -98.013  14.825  46.520  1.00  0.00           H  
ATOM   2953 2HB  ALA ! 193     -99.398  13.838  47.041  1.00  0.00           H  
ATOM   2954 3HB  ALA ! 193     -99.230  15.511  47.622  1.00  0.00           H  
ATOM   2955  N   GLU ! 194     -97.250  16.148  49.690  1.00  0.00           N  
ATOM   2956  CA  GLU ! 194     -96.341  17.198  50.134  1.00  0.00           C  
ATOM   2957  C   GLU ! 194     -95.272  16.644  51.067  1.00  0.00           C  
ATOM   2958  O   GLU ! 194     -94.102  17.017  50.980  1.00  0.00           O  
ATOM   2959  CB  GLU ! 194     -97.118  18.312  50.838  1.00  0.00           C  
ATOM   2960  CG  GLU ! 194     -97.960  19.176  49.908  1.00  0.00           C  
ATOM   2961  CD  GLU ! 194     -98.816  20.167  50.647  1.00  0.00           C  
ATOM   2962  OE1 GLU ! 194     -98.832  20.127  51.854  1.00  0.00           O  
ATOM   2963  OE2 GLU ! 194     -99.458  20.963  50.002  1.00  0.00           O1-
ATOM   2964  H   GLU ! 194     -98.220  16.186  49.964  1.00  0.00           H  
ATOM   2965  HA  GLU ! 194     -95.846  17.618  49.259  1.00  0.00           H  
ATOM   2966 1HB  GLU ! 194     -97.785  17.876  51.584  1.00  0.00           H  
ATOM   2967 2HB  GLU ! 194     -96.423  18.966  51.363  1.00  0.00           H  
ATOM   2968 1HG  GLU ! 194     -97.296  19.718  49.234  1.00  0.00           H  
ATOM   2969 2HG  GLU ! 194     -98.596  18.530  49.306  1.00  0.00           H  
ATOM   2970  N   GLU ! 195     -95.682  15.748  51.959  1.00  0.00           N  
ATOM   2971  CA  GLU ! 195     -94.760  15.141  52.913  1.00  0.00           C  
ATOM   2972  C   GLU ! 195     -93.715  14.289  52.202  1.00  0.00           C  
ATOM   2973  O   GLU ! 195     -92.537  14.305  52.560  1.00  0.00           O  
ATOM   2974  CB  GLU ! 195     -95.526  14.286  53.926  1.00  0.00           C  
ATOM   2975  CG  GLU ! 195     -94.668  13.725  55.051  1.00  0.00           C  
ATOM   2976  CD  GLU ! 195     -94.186  14.785  56.002  1.00  0.00           C  
ATOM   2977  OE1 GLU ! 195     -94.753  15.851  56.013  1.00  0.00           O  
ATOM   2978  OE2 GLU ! 195     -93.247  14.529  56.720  1.00  0.00           O1-
ATOM   2979  H   GLU ! 195     -96.656  15.482  51.981  1.00  0.00           H  
ATOM   2980  HA  GLU ! 195     -94.240  15.936  53.449  1.00  0.00           H  
ATOM   2981 1HB  GLU ! 195     -96.321  14.881  54.376  1.00  0.00           H  
ATOM   2982 2HB  GLU ! 195     -95.995  13.446  53.412  1.00  0.00           H  
ATOM   2983 1HG  GLU ! 195     -95.251  12.993  55.609  1.00  0.00           H  
ATOM   2984 2HG  GLU ! 195     -93.809  13.214  54.619  1.00  0.00           H  
ATOM   2985  N   ALA ! 196     -94.154  13.546  51.191  1.00  0.00           N  
ATOM   2986  CA  ALA ! 196     -93.257  12.685  50.428  1.00  0.00           C  
ATOM   2987  C   ALA ! 196     -92.220  13.506  49.670  1.00  0.00           C  
ATOM   2988  O   ALA ! 196     -91.047  13.137  49.608  1.00  0.00           O  
ATOM   2989  CB  ALA ! 196     -94.051  11.815  49.462  1.00  0.00           C  
ATOM   2990  H   ALA ! 196     -95.133  13.578  50.947  1.00  0.00           H  
ATOM   2991  HA  ALA ! 196     -92.727  12.041  51.129  1.00  0.00           H  
ATOM   2992 1HB  ALA ! 196     -93.366  11.180  48.899  1.00  0.00           H  
ATOM   2993 2HB  ALA ! 196     -94.747  11.192  50.023  1.00  0.00           H  
ATOM   2994 3HB  ALA ! 196     -94.606  12.449  48.773  1.00  0.00           H  
ATOM   2995  N   LYS ! 197     -92.660  14.620  49.097  1.00  0.00           N  
ATOM   2996  CA  LYS ! 197     -91.770  15.493  48.341  1.00  0.00           C  
ATOM   2997  C   LYS ! 197     -90.705  16.108  49.242  1.00  0.00           C  
ATOM   2998  O   LYS ! 197     -89.539  16.213  48.860  1.00  0.00           O  
ATOM   2999  CB  LYS ! 197     -92.568  16.597  47.644  1.00  0.00           C  
ATOM   3000  CG  LYS ! 197     -91.750  17.452  46.683  1.00  0.00           C  
ATOM   3001  CD  LYS ! 197     -92.598  18.560  46.073  1.00  0.00           C  
ATOM   3002  CE  LYS ! 197     -93.658  17.996  45.140  1.00  0.00           C  
ATOM   3003  NZ  LYS ! 197     -94.380  19.069  44.404  1.00  0.00           N1+
ATOM   3004  H   LYS ! 197     -93.635  14.868  49.186  1.00  0.00           H  
ATOM   3005  HA  LYS ! 197     -91.269  14.901  47.578  1.00  0.00           H  
ATOM   3006 1HB  LYS ! 197     -93.388  16.151  47.080  1.00  0.00           H  
ATOM   3007 2HB  LYS ! 197     -93.006  17.258  48.392  1.00  0.00           H  
ATOM   3008 1HG  LYS ! 197     -90.913  17.900  47.219  1.00  0.00           H  
ATOM   3009 2HG  LYS ! 197     -91.356  16.826  45.884  1.00  0.00           H  
ATOM   3010 1HD  LYS ! 197     -93.088  19.123  46.869  1.00  0.00           H  
ATOM   3011 2HD  LYS ! 197     -91.957  19.240  45.512  1.00  0.00           H  
ATOM   3012 1HE  LYS ! 197     -93.188  17.329  44.416  1.00  0.00           H  
ATOM   3013 2HE  LYS ! 197     -94.381  17.420  45.716  1.00  0.00           H  
ATOM   3014 1HZ  LYS ! 197     -95.073  18.656  43.796  1.00  0.00           H  
ATOM   3015 2HZ  LYS ! 197     -94.835  19.684  45.064  1.00  0.00           H  
ATOM   3016 3HZ  LYS ! 197     -93.722  19.599  43.850  1.00  0.00           H  
ATOM   3017  N   ASN ! 198     -91.114  16.513  50.440  1.00  0.00           N  
ATOM   3018  CA  ASN ! 198     -90.197  17.116  51.398  1.00  0.00           C  
ATOM   3019  C   ASN ! 198     -89.133  16.122  51.848  1.00  0.00           C  
ATOM   3020  O   ASN ! 198     -87.960  16.471  51.984  1.00  0.00           O  
ATOM   3021  CB  ASN ! 198     -90.955  17.662  52.595  1.00  0.00           C  
ATOM   3022  CG  ASN ! 198     -91.737  18.904  52.266  1.00  0.00           C  
ATOM   3023  ND2 ASN ! 198     -92.704  19.220  53.088  1.00  0.00           N  
ATOM   3024  OD1 ASN ! 198     -91.461  19.579  51.267  1.00  0.00           O  
ATOM   3025  H   ASN ! 198     -92.085  16.399  50.694  1.00  0.00           H  
ATOM   3026  HA  ASN ! 198     -89.678  17.945  50.910  1.00  0.00           H  
ATOM   3027 1HB  ASN ! 198     -91.645  16.903  52.965  1.00  0.00           H  
ATOM   3028 2HB  ASN ! 198     -90.256  17.888  53.398  1.00  0.00           H  
ATOM   3029 1HD2 ASN ! 198     -93.257  20.037  52.920  1.00  0.00           H  
ATOM   3030 2HD2 ASN ! 198     -92.891  18.646  53.884  1.00  0.00           H  
ATOM   3031  N   ALA ! 199     -89.551  14.881  52.077  1.00  0.00           N  
ATOM   3032  CA  ALA ! 199     -88.636  13.833  52.511  1.00  0.00           C  
ATOM   3033  C   ALA ! 199     -87.599  13.527  51.436  1.00  0.00           C  
ATOM   3034  O   ALA ! 199     -86.421  13.328  51.736  1.00  0.00           O  
ATOM   3035  CB  ALA ! 199     -89.408  12.574  52.875  1.00  0.00           C  
ATOM   3036  H   ALA ! 199     -90.526  14.659  51.945  1.00  0.00           H  
ATOM   3037  HA  ALA ! 199     -88.106  14.189  53.395  1.00  0.00           H  
ATOM   3038 1HB  ALA ! 199     -88.711  11.800  53.196  1.00  0.00           H  
ATOM   3039 2HB  ALA ! 199     -90.105  12.794  53.684  1.00  0.00           H  
ATOM   3040 3HB  ALA ! 199     -89.961  12.222  52.005  1.00  0.00           H  
ATOM   3041  N   VAL ! 200     -88.044  13.492  50.185  1.00  0.00           N  
ATOM   3042  CA  VAL ! 200     -87.156  13.211  49.064  1.00  0.00           C  
ATOM   3043  C   VAL ! 200     -86.111  14.307  48.900  1.00  0.00           C  
ATOM   3044  O   VAL ! 200     -84.942  14.028  48.633  1.00  0.00           O  
ATOM   3045  CB  VAL ! 200     -87.967  13.081  47.761  1.00  0.00           C  
ATOM   3046  CG1 VAL ! 200     -87.043  13.097  46.553  1.00  0.00           C  
ATOM   3047  CG2 VAL ! 200     -88.794  11.804  47.791  1.00  0.00           C  
ATOM   3048  H   VAL ! 200     -89.022  13.663  50.005  1.00  0.00           H  
ATOM   3049  HA  VAL ! 200     -86.645  12.267  49.253  1.00  0.00           H  
ATOM   3050  HB  VAL ! 200     -88.631  13.942  47.670  1.00  0.00           H  
ATOM   3051 1HG1 VAL ! 200     -87.632  13.006  45.641  1.00  0.00           H  
ATOM   3052 2HG1 VAL ! 200     -86.489  14.036  46.532  1.00  0.00           H  
ATOM   3053 3HG1 VAL ! 200     -86.345  12.263  46.618  1.00  0.00           H  
ATOM   3054 1HG2 VAL ! 200     -89.364  11.718  46.867  1.00  0.00           H  
ATOM   3055 2HG2 VAL ! 200     -88.131  10.944  47.889  1.00  0.00           H  
ATOM   3056 3HG2 VAL ! 200     -89.478  11.832  48.639  1.00  0.00           H  
ATOM   3057  N   GLU ! 201     -86.538  15.554  49.062  1.00  0.00           N  
ATOM   3058  CA  GLU ! 201     -85.640  16.695  48.935  1.00  0.00           C  
ATOM   3059  C   GLU ! 201     -84.571  16.680  50.019  1.00  0.00           C  
ATOM   3060  O   GLU ! 201     -83.404  16.975  49.759  1.00  0.00           O  
ATOM   3061  CB  GLU ! 201     -86.428  18.004  49.000  1.00  0.00           C  
ATOM   3062  CG  GLU ! 201     -87.253  18.305  47.757  1.00  0.00           C  
ATOM   3063  CD  GLU ! 201     -88.079  19.554  47.889  1.00  0.00           C  
ATOM   3064  OE1 GLU ! 201     -88.101  20.117  48.957  1.00  0.00           O  
ATOM   3065  OE2 GLU ! 201     -88.689  19.944  46.921  1.00  0.00           O1-
ATOM   3066  H   GLU ! 201     -87.509  15.715  49.282  1.00  0.00           H  
ATOM   3067  HA  GLU ! 201     -85.151  16.642  47.961  1.00  0.00           H  
ATOM   3068 1HB  GLU ! 201     -87.107  17.978  49.853  1.00  0.00           H  
ATOM   3069 2HB  GLU ! 201     -85.741  18.837  49.154  1.00  0.00           H  
ATOM   3070 1HG  GLU ! 201     -86.581  18.415  46.906  1.00  0.00           H  
ATOM   3071 2HG  GLU ! 201     -87.910  17.459  47.557  1.00  0.00           H  
ATOM   3072  N   GLU ! 202     -84.975  16.335  51.237  1.00  0.00           N  
ATOM   3073  CA  GLU ! 202     -84.053  16.281  52.365  1.00  0.00           C  
ATOM   3074  C   GLU ! 202     -83.001  15.199  52.163  1.00  0.00           C  
ATOM   3075  O   GLU ! 202     -81.824  15.399  52.468  1.00  0.00           O  
ATOM   3076  CB  GLU ! 202     -84.817  16.026  53.667  1.00  0.00           C  
ATOM   3077  CG  GLU ! 202     -83.944  16.008  54.914  1.00  0.00           C  
ATOM   3078  CD  GLU ! 202     -84.739  15.861  56.182  1.00  0.00           C  
ATOM   3079  OE1 GLU ! 202     -85.942  15.800  56.102  1.00  0.00           O  
ATOM   3080  OE2 GLU ! 202     -84.142  15.809  57.229  1.00  0.00           O1-
ATOM   3081  H   GLU ! 202     -85.947  16.105  51.386  1.00  0.00           H  
ATOM   3082  HA  GLU ! 202     -83.543  17.242  52.441  1.00  0.00           H  
ATOM   3083 1HB  GLU ! 202     -85.576  16.799  53.800  1.00  0.00           H  
ATOM   3084 2HB  GLU ! 202     -85.333  15.068  53.604  1.00  0.00           H  
ATOM   3085 1HG  GLU ! 202     -83.241  15.180  54.841  1.00  0.00           H  
ATOM   3086 2HG  GLU ! 202     -83.371  16.933  54.956  1.00  0.00           H  
ATOM   3087  N   ALA ! 203     -83.430  14.051  51.649  1.00  0.00           N  
ATOM   3088  CA  ALA ! 203     -82.524  12.934  51.407  1.00  0.00           C  
ATOM   3089  C   ALA ! 203     -81.491  13.284  50.345  1.00  0.00           C  
ATOM   3090  O   ALA ! 203     -80.316  12.940  50.473  1.00  0.00           O  
ATOM   3091  CB  ALA ! 203     -83.309  11.698  50.994  1.00  0.00           C  
ATOM   3092  H   ALA ! 203     -84.408  13.949  51.421  1.00  0.00           H  
ATOM   3093  HA  ALA ! 203     -82.001  12.706  52.335  1.00  0.00           H  
ATOM   3094 1HB  ALA ! 203     -82.619  10.871  50.815  1.00  0.00           H  
ATOM   3095 2HB  ALA ! 203     -84.003  11.424  51.788  1.00  0.00           H  
ATOM   3096 3HB  ALA ! 203     -83.866  11.907  50.081  1.00  0.00           H  
ATOM   3097  N   GLU ! 204     -81.935  13.970  49.296  1.00  0.00           N  
ATOM   3098  CA  GLU ! 204     -81.048  14.368  48.210  1.00  0.00           C  
ATOM   3099  C   GLU ! 204     -79.892  15.216  48.724  1.00  0.00           C  
ATOM   3100  O   GLU ! 204     -78.735  14.981  48.377  1.00  0.00           O  
ATOM   3101  CB  GLU ! 204     -81.826  15.142  47.143  1.00  0.00           C  
ATOM   3102  CG  GLU ! 204     -80.967  15.700  46.017  1.00  0.00           C  
ATOM   3103  CD  GLU ! 204     -81.727  16.611  45.095  1.00  0.00           C  
ATOM   3104  OE1 GLU ! 204     -82.916  16.741  45.268  1.00  0.00           O  
ATOM   3105  OE2 GLU ! 204     -81.121  17.176  44.217  1.00  0.00           O1-
ATOM   3106  H   GLU ! 204     -82.911  14.222  49.251  1.00  0.00           H  
ATOM   3107  HA  GLU ! 204     -80.630  13.465  47.765  1.00  0.00           H  
ATOM   3108 1HB  GLU ! 204     -82.579  14.492  46.698  1.00  0.00           H  
ATOM   3109 2HB  GLU ! 204     -82.350  15.977  47.608  1.00  0.00           H  
ATOM   3110 1HG  GLU ! 204     -80.133  16.254  46.451  1.00  0.00           H  
ATOM   3111 2HG  GLU ! 204     -80.555  14.870  45.445  1.00  0.00           H  
ATOM   3112  N   LYS ! 205     -80.213  16.202  49.556  1.00  0.00           N  
ATOM   3113  CA  LYS ! 205     -79.200  17.087  50.119  1.00  0.00           C  
ATOM   3114  C   LYS ! 205     -78.148  16.301  50.891  1.00  0.00           C  
ATOM   3115  O   LYS ! 205     -76.967  16.649  50.882  1.00  0.00           O  
ATOM   3116  CB  LYS ! 205     -79.850  18.131  51.031  1.00  0.00           C  
ATOM   3117  CG  LYS ! 205     -80.671  19.181  50.298  1.00  0.00           C  
ATOM   3118  CD  LYS ! 205     -81.319  20.156  51.272  1.00  0.00           C  
ATOM   3119  CE  LYS ! 205     -82.166  21.187  50.542  1.00  0.00           C  
ATOM   3120  NZ  LYS ! 205     -82.836  22.124  51.483  1.00  0.00           N1+
ATOM   3121  H   LYS ! 205     -81.182  16.340  49.804  1.00  0.00           H  
ATOM   3122  HA  LYS ! 205     -78.698  17.605  49.301  1.00  0.00           H  
ATOM   3123 1HB  LYS ! 205     -80.505  17.631  51.745  1.00  0.00           H  
ATOM   3124 2HB  LYS ! 205     -79.078  18.647  51.600  1.00  0.00           H  
ATOM   3125 1HG  LYS ! 205     -80.027  19.737  49.616  1.00  0.00           H  
ATOM   3126 2HG  LYS ! 205     -81.453  18.692  49.716  1.00  0.00           H  
ATOM   3127 1HD  LYS ! 205     -81.949  19.607  51.972  1.00  0.00           H  
ATOM   3128 2HD  LYS ! 205     -80.543  20.672  51.837  1.00  0.00           H  
ATOM   3129 1HE  LYS ! 205     -81.538  21.760  49.863  1.00  0.00           H  
ATOM   3130 2HE  LYS ! 205     -82.930  20.679  49.953  1.00  0.00           H  
ATOM   3131 1HZ  LYS ! 205     -83.387  22.791  50.965  1.00  0.00           H  
ATOM   3132 2HZ  LYS ! 205     -83.437  21.604  52.109  1.00  0.00           H  
ATOM   3133 3HZ  LYS ! 205     -82.137  22.615  52.024  1.00  0.00           H  
ATOM   3134  N   GLU ! 206     -78.585  15.236  51.556  1.00  0.00           N  
ATOM   3135  CA  GLU ! 206     -77.679  14.389  52.329  1.00  0.00           C  
ATOM   3136  C   GLU ! 206     -76.918  13.423  51.446  1.00  0.00           C  
ATOM   3137  O   GLU ! 206     -75.963  12.782  51.892  1.00  0.00           O  
ATOM   3138  CB  GLU ! 206     -78.456  13.607  53.389  1.00  0.00           C  
ATOM   3139  CG  GLU ! 206     -79.077  14.470  54.478  1.00  0.00           C  
ATOM   3140  CD  GLU ! 206     -78.051  15.100  55.380  1.00  0.00           C  
ATOM   3141  OE1 GLU ! 206     -77.094  14.441  55.711  1.00  0.00           O  
ATOM   3142  OE2 GLU ! 206     -78.226  16.240  55.740  1.00  0.00           O1-
ATOM   3143  H   GLU ! 206     -79.569  15.009  51.529  1.00  0.00           H  
ATOM   3144  HA  GLU ! 206     -76.949  15.028  52.828  1.00  0.00           H  
ATOM   3145 1HB  GLU ! 206     -79.258  13.044  52.912  1.00  0.00           H  
ATOM   3146 2HB  GLU ! 206     -77.793  12.887  53.870  1.00  0.00           H  
ATOM   3147 1HG  GLU ! 206     -79.666  15.258  54.011  1.00  0.00           H  
ATOM   3148 2HG  GLU ! 206     -79.750  13.855  55.074  1.00  0.00           H  
ATOM   3149  N   GLY ! 207     -77.334  13.313  50.198  1.00  0.00           N  
ATOM   3150  CA  GLY ! 207     -76.512  12.653  49.202  1.00  0.00           C  
ATOM   3151  C   GLY ! 207     -77.032  11.258  48.909  1.00  0.00           C  
ATOM   3152  O   GLY ! 207     -76.518  10.566  48.028  1.00  0.00           O  
ATOM   3153  H   GLY ! 207     -78.233  13.698  49.945  1.00  0.00           H  
ATOM   3154 1HA  GLY ! 207     -76.505  13.246  48.287  1.00  0.00           H  
ATOM   3155 2HA  GLY ! 207     -75.484  12.599  49.555  1.00  0.00           H  
ATOM   3156  N   ARG ! 208     -78.051  10.848  49.650  1.00  0.00           N  
ATOM   3157  CA  ARG ! 208     -78.671   9.552  49.432  1.00  0.00           C  
ATOM   3158  C   ARG ! 208     -79.223   9.458  48.015  1.00  0.00           C  
ATOM   3159  O   ARG ! 208     -79.289   8.375  47.434  1.00  0.00           O  
ATOM   3160  CB  ARG ! 208     -79.791   9.312  50.434  1.00  0.00           C  
ATOM   3161  CG  ARG ! 208     -79.328   9.059  51.861  1.00  0.00           C  
ATOM   3162  CD  ARG ! 208     -78.502   7.829  51.960  1.00  0.00           C  
ATOM   3163  NE  ARG ! 208     -77.085   8.113  51.803  1.00  0.00           N  
ATOM   3164  CZ  ARG ! 208     -76.144   7.185  51.537  1.00  0.00           C  
ATOM   3165  NH1 ARG ! 208     -76.485   5.923  51.404  1.00  0.00           N1+
ATOM   3166  NH2 ARG ! 208     -74.880   7.546  51.411  1.00  0.00           N  
ATOM   3167  H   ARG ! 208     -78.403  11.452  50.380  1.00  0.00           H  
ATOM   3168  HA  ARG ! 208     -77.912   8.778  49.567  1.00  0.00           H  
ATOM   3169 1HB  ARG ! 208     -80.453  10.176  50.451  1.00  0.00           H  
ATOM   3170 2HB  ARG ! 208     -80.381   8.452  50.121  1.00  0.00           H  
ATOM   3171 1HG  ARG ! 208     -78.730   9.904  52.205  1.00  0.00           H  
ATOM   3172 2HG  ARG ! 208     -80.197   8.944  52.509  1.00  0.00           H  
ATOM   3173 1HD  ARG ! 208     -78.651   7.370  52.936  1.00  0.00           H  
ATOM   3174 2HD  ARG ! 208     -78.800   7.129  51.180  1.00  0.00           H  
ATOM   3175  HE  ARG ! 208     -76.785   9.074  51.898  1.00  0.00           H  
ATOM   3176 1HH1 ARG ! 208     -77.453   5.647  51.499  1.00  0.00           H  
ATOM   3177 2HH1 ARG ! 208     -75.780   5.229  51.205  1.00  0.00           H  
ATOM   3178 1HH2 ARG ! 208     -74.617   8.517  51.515  1.00  0.00           H  
ATOM   3179 2HH2 ARG ! 208     -74.175   6.852  51.213  1.00  0.00           H  
ATOM   3180  N   GLY ! 209     -79.619  10.603  47.466  1.00  0.00           N  
ATOM   3181  CA  GLY ! 209     -80.008  10.691  46.063  1.00  0.00           C  
ATOM   3182  C   GLY ! 209     -79.133  11.681  45.299  1.00  0.00           C  
ATOM   3183  O   GLY ! 209     -78.956  12.824  45.722  1.00  0.00           O  
ATOM   3184  H   GLY ! 209     -79.649  11.435  48.037  1.00  0.00           H  
ATOM   3185 1HA  GLY ! 209     -79.934   9.706  45.602  1.00  0.00           H  
ATOM   3186 2HA  GLY ! 209     -81.052  10.999  45.995  1.00  0.00           H  
ATOM   3187  N   THR ! 210     -78.588  11.230  44.173  1.00  0.00           N  
ATOM   3188  CA  THR ! 210     -78.060  12.116  43.136  1.00  0.00           C  
ATOM   3189  C   THR ! 210     -79.186  12.926  42.491  1.00  0.00           C  
ATOM   3190  O   THR ! 210     -80.310  12.441  42.348  1.00  0.00           O  
ATOM   3191  CB  THR ! 210     -77.303  11.324  42.056  1.00  0.00           C  
ATOM   3192  CG2 THR ! 210     -78.259  10.431  41.281  1.00  0.00           C  
ATOM   3193  OG1 THR ! 210     -76.665  12.234  41.149  1.00  0.00           O  
ATOM   3194  H   THR ! 210     -78.533  10.232  44.018  1.00  0.00           H  
ATOM   3195  HA  THR ! 210     -77.363  12.816  43.600  1.00  0.00           H  
ATOM   3196  HB  THR ! 210     -76.539  10.707  42.526  1.00  0.00           H  
ATOM   3197  HG1 THR ! 210     -75.955  11.783  40.689  1.00  0.00           H  
ATOM   3198 1HG2 THR ! 210     -77.706   9.878  40.522  1.00  0.00           H  
ATOM   3199 2HG2 THR ! 210     -78.737   9.730  41.965  1.00  0.00           H  
ATOM   3200 3HG2 THR ! 210     -79.021  11.044  40.800  1.00  0.00           H  
ATOM   3201  N   PRO ! 211     -78.872  14.175  42.098  1.00  0.00           N  
ATOM   3202  CA  PRO ! 211     -79.857  15.125  41.597  1.00  0.00           C  
ATOM   3203  C   PRO ! 211     -80.779  14.494  40.555  1.00  0.00           C  
ATOM   3204  O   PRO ! 211     -81.977  14.776  40.518  1.00  0.00           O  
ATOM   3205  CB  PRO ! 211     -78.984  16.226  40.982  1.00  0.00           C  
ATOM   3206  CG  PRO ! 211     -77.807  16.308  41.893  1.00  0.00           C  
ATOM   3207  CD  PRO ! 211     -77.522  14.877  42.269  1.00  0.00           C  
ATOM   3208  HA  PRO ! 211     -80.446  15.515  42.439  1.00  0.00           H  
ATOM   3209 1HB  PRO ! 211     -78.710  15.956  39.953  1.00  0.00           H  
ATOM   3210 2HB  PRO ! 211     -79.548  17.168  40.928  1.00  0.00           H  
ATOM   3211 1HG  PRO ! 211     -76.960  16.784  41.376  1.00  0.00           H  
ATOM   3212 2HG  PRO ! 211     -78.043  16.936  42.764  1.00  0.00           H  
ATOM   3213 1HD  PRO ! 211     -76.786  14.453  41.573  1.00  0.00           H  
ATOM   3214 2HD  PRO ! 211     -77.148  14.838  43.304  1.00  0.00           H  
ATOM   3215  N   THR ! 212     -80.232  13.632  39.692  1.00  0.00           N  
ATOM   3216  CA  THR ! 212     -81.060  12.973  38.692  1.00  0.00           C  
ATOM   3217  C   THR ! 212     -82.100  12.071  39.341  1.00  0.00           C  
ATOM   3218  O   THR ! 212     -83.277  12.104  38.984  1.00  0.00           O  
ATOM   3219  CB  THR ! 212     -80.201  12.152  37.713  1.00  0.00           C  
ATOM   3220  CG2 THR ! 212     -81.001  10.988  37.148  1.00  0.00           C  
ATOM   3221  OG1 THR ! 212     -79.758  12.991  36.640  1.00  0.00           O  
ATOM   3222  H   THR ! 212     -79.241  13.444  39.747  1.00  0.00           H  
ATOM   3223  HA  THR ! 212     -81.588  13.738  38.119  1.00  0.00           H  
ATOM   3224  HB  THR ! 212     -79.327  11.762  38.235  1.00  0.00           H  
ATOM   3225  HG1 THR ! 212     -80.095  12.651  35.808  1.00  0.00           H  
ATOM   3226 1HG2 THR ! 212     -80.376  10.419  36.457  1.00  0.00           H  
ATOM   3227 2HG2 THR ! 212     -81.328  10.342  37.959  1.00  0.00           H  
ATOM   3228 3HG2 THR ! 212     -81.871  11.371  36.615  1.00  0.00           H  
ATOM   3229  N   GLU ! 213     -81.656  11.262  40.299  1.00  0.00           N  
ATOM   3230  CA  GLU ! 213     -82.548  10.346  41.002  1.00  0.00           C  
ATOM   3231  C   GLU ! 213     -83.588  11.106  41.814  1.00  0.00           C  
ATOM   3232  O   GLU ! 213     -84.769  10.756  41.811  1.00  0.00           O  
ATOM   3233  CB  GLU ! 213     -81.746   9.421  41.923  1.00  0.00           C  
ATOM   3234  CG  GLU ! 213     -81.015   8.299  41.201  1.00  0.00           C  
ATOM   3235  CD  GLU ! 213     -80.130   7.495  42.113  1.00  0.00           C  
ATOM   3236  OE1 GLU ! 213     -79.904   7.923  43.219  1.00  0.00           O  
ATOM   3237  OE2 GLU ! 213     -79.682   6.450  41.704  1.00  0.00           O1-
ATOM   3238  H   GLU ! 213     -80.678  11.283  40.546  1.00  0.00           H  
ATOM   3239  HA  GLU ! 213     -83.069   9.736  40.265  1.00  0.00           H  
ATOM   3240 1HB  GLU ! 213     -81.005  10.006  42.468  1.00  0.00           H  
ATOM   3241 2HB  GLU ! 213     -82.413   8.969  42.655  1.00  0.00           H  
ATOM   3242 1HG  GLU ! 213     -81.750   7.633  40.748  1.00  0.00           H  
ATOM   3243 2HG  GLU ! 213     -80.411   8.726  40.401  1.00  0.00           H  
ATOM   3244  N   ALA ! 214     -83.177  12.137  42.503  1.00  0.00           N  
ATOM   3245  CA  ALA ! 214     -84.069  12.967  43.305  1.00  0.00           C  
ATOM   3246  C   ALA ! 214     -85.123  13.639  42.434  1.00  0.00           C  
ATOM   3247  O   ALA ! 214     -86.291  13.727  42.813  1.00  0.00           O  
ATOM   3248  CB  ALA ! 214     -83.272  14.011  44.072  1.00  0.00           C  
ATOM   3249  H   ALA ! 214     -82.192  12.359  42.474  1.00  0.00           H  
ATOM   3250  HA  ALA ! 214     -84.581  12.330  44.026  1.00  0.00           H  
ATOM   3251 1HB  ALA ! 214     -83.953  14.624  44.666  1.00  0.00           H  
ATOM   3252 2HB  ALA ! 214     -82.562  13.515  44.735  1.00  0.00           H  
ATOM   3253 3HB  ALA ! 214     -82.732  14.645  43.372  1.00  0.00           H  
ATOM   3254  N   ALA ! 215     -84.706  14.115  41.266  1.00  0.00           N  
ATOM   3255  CA  ALA ! 215     -85.614  14.779  40.340  1.00  0.00           C  
ATOM   3256  C   ALA ! 215     -86.677  13.816  39.824  1.00  0.00           C  
ATOM   3257  O   ALA ! 215     -87.848  14.176  39.702  1.00  0.00           O  
ATOM   3258  CB  ALA ! 215     -84.840  15.383  39.177  1.00  0.00           C  
ATOM   3259  H   ALA ! 215     -83.734  14.011  41.012  1.00  0.00           H  
ATOM   3260  HA  ALA ! 215     -86.109  15.597  40.867  1.00  0.00           H  
ATOM   3261 1HB  ALA ! 215     -85.531  15.874  38.494  1.00  0.00           H  
ATOM   3262 2HB  ALA ! 215     -84.123  16.112  39.558  1.00  0.00           H  
ATOM   3263 3HB  ALA ! 215     -84.307  14.595  38.647  1.00  0.00           H  
ATOM   3264  N   GLY ! 216     -86.262  12.592  39.524  1.00  0.00           N  
ATOM   3265  CA  GLY ! 216     -87.178  11.574  39.020  1.00  0.00           C  
ATOM   3266  C   GLY ! 216     -88.222  11.208  40.066  1.00  0.00           C  
ATOM   3267  O   GLY ! 216     -89.399  11.030  39.749  1.00  0.00           O  
ATOM   3268  H   GLY ! 216     -85.286  12.357  39.647  1.00  0.00           H  
ATOM   3269 1HA  GLY ! 216     -87.672  11.943  38.121  1.00  0.00           H  
ATOM   3270 2HA  GLY ! 216     -86.614  10.687  38.736  1.00  0.00           H  
ATOM   3271  N   ALA ! 217     -87.787  11.094  41.317  1.00  0.00           N  
ATOM   3272  CA  ALA ! 217     -88.684  10.749  42.412  1.00  0.00           C  
ATOM   3273  C   ALA ! 217     -89.725  11.838  42.635  1.00  0.00           C  
ATOM   3274  O   ALA ! 217     -90.897  11.549  42.879  1.00  0.00           O  
ATOM   3275  CB  ALA ! 217     -87.894  10.505  43.689  1.00  0.00           C  
ATOM   3276  H   ALA ! 217     -86.809  11.252  41.514  1.00  0.00           H  
ATOM   3277  HA  ALA ! 217     -89.206   9.828  42.154  1.00  0.00           H  
ATOM   3278 1HB  ALA ! 217     -88.579  10.250  44.499  1.00  0.00           H  
ATOM   3279 2HB  ALA ! 217     -87.194   9.684  43.533  1.00  0.00           H  
ATOM   3280 3HB  ALA ! 217     -87.343  11.406  43.953  1.00  0.00           H  
ATOM   3281  N   ARG ! 218     -89.294  13.093  42.551  1.00  0.00           N  
ATOM   3282  CA  ARG ! 218     -90.190  14.225  42.743  1.00  0.00           C  
ATOM   3283  C   ARG ! 218     -91.250  14.280  41.651  1.00  0.00           C  
ATOM   3284  O   ARG ! 218     -92.418  14.562  41.921  1.00  0.00           O  
ATOM   3285  CB  ARG ! 218     -89.408  15.530  42.752  1.00  0.00           C  
ATOM   3286  CG  ARG ! 218     -88.613  15.789  44.024  1.00  0.00           C  
ATOM   3287  CD  ARG ! 218     -88.226  17.220  44.145  1.00  0.00           C  
ATOM   3288  NE  ARG ! 218     -87.340  17.634  43.071  1.00  0.00           N  
ATOM   3289  CZ  ARG ! 218     -85.994  17.618  43.139  1.00  0.00           C  
ATOM   3290  NH1 ARG ! 218     -85.397  17.206  44.235  1.00  0.00           N1+
ATOM   3291  NH2 ARG ! 218     -85.276  18.018  42.106  1.00  0.00           N  
ATOM   3292  H   ARG ! 218     -88.320  13.264  42.348  1.00  0.00           H  
ATOM   3293  HA  ARG ! 218     -90.701  14.103  43.699  1.00  0.00           H  
ATOM   3294 1HB  ARG ! 218     -88.706  15.540  41.918  1.00  0.00           H  
ATOM   3295 2HB  ARG ! 218     -90.092  16.365  42.615  1.00  0.00           H  
ATOM   3296 1HG  ARG ! 218     -89.217  15.522  44.890  1.00  0.00           H  
ATOM   3297 2HG  ARG ! 218     -87.704  15.187  44.014  1.00  0.00           H  
ATOM   3298 1HD  ARG ! 218     -89.119  17.841  44.112  1.00  0.00           H  
ATOM   3299 2HD  ARG ! 218     -87.711  17.376  45.092  1.00  0.00           H  
ATOM   3300  HE  ARG ! 218     -87.763  17.958  42.213  1.00  0.00           H  
ATOM   3301 1HH1 ARG ! 218     -85.946  16.900  45.027  1.00  0.00           H  
ATOM   3302 2HH1 ARG ! 218     -84.388  17.194  44.287  1.00  0.00           H  
ATOM   3303 1HH2 ARG ! 218     -85.734  18.336  41.263  1.00  0.00           H  
ATOM   3304 2HH2 ARG ! 218     -84.267  18.006  42.157  1.00  0.00           H  
ATOM   3305  N   ALA ! 219     -90.838  14.010  40.417  1.00  0.00           N  
ATOM   3306  CA  ALA ! 219     -91.753  14.027  39.282  1.00  0.00           C  
ATOM   3307  C   ALA ! 219     -92.812  12.939  39.410  1.00  0.00           C  
ATOM   3308  O   ALA ! 219     -93.983  13.162  39.110  1.00  0.00           O  
ATOM   3309  CB  ALA ! 219     -90.984  13.865  37.979  1.00  0.00           C  
ATOM   3310  H   ALA ! 219     -89.866  13.784  40.261  1.00  0.00           H  
ATOM   3311  HA  ALA ! 219     -92.264  14.990  39.274  1.00  0.00           H  
ATOM   3312 1HB  ALA ! 219     -91.680  13.881  37.141  1.00  0.00           H  
ATOM   3313 2HB  ALA ! 219     -90.271  14.685  37.875  1.00  0.00           H  
ATOM   3314 3HB  ALA ! 219     -90.447  12.918  37.988  1.00  0.00           H  
ATOM   3315  N   ARG ! 220     -92.388  11.760  39.856  1.00  0.00           N  
ATOM   3316  CA  ARG ! 220     -93.299  10.634  40.023  1.00  0.00           C  
ATOM   3317  C   ARG ! 220     -94.340  10.923  41.098  1.00  0.00           C  
ATOM   3318  O   ARG ! 220     -95.515  10.591  40.943  1.00  0.00           O  
ATOM   3319  CB  ARG ! 220     -92.530   9.373  40.392  1.00  0.00           C  
ATOM   3320  CG  ARG ! 220     -91.704   8.777  39.263  1.00  0.00           C  
ATOM   3321  CD  ARG ! 220     -91.059   7.502  39.670  1.00  0.00           C  
ATOM   3322  NE  ARG ! 220     -89.875   7.732  40.484  1.00  0.00           N  
ATOM   3323  CZ  ARG ! 220     -89.303   6.807  41.279  1.00  0.00           C  
ATOM   3324  NH1 ARG ! 220     -89.817   5.599  41.357  1.00  0.00           N1+
ATOM   3325  NH2 ARG ! 220     -88.225   7.113  41.981  1.00  0.00           N  
ATOM   3326  H   ARG ! 220     -91.412  11.643  40.085  1.00  0.00           H  
ATOM   3327  HA  ARG ! 220     -93.812  10.460  39.077  1.00  0.00           H  
ATOM   3328 1HB  ARG ! 220     -91.854   9.589  41.217  1.00  0.00           H  
ATOM   3329 2HB  ARG ! 220     -93.229   8.608  40.730  1.00  0.00           H  
ATOM   3330 1HG  ARG ! 220     -92.349   8.575  38.407  1.00  0.00           H  
ATOM   3331 2HG  ARG ! 220     -90.923   9.481  38.972  1.00  0.00           H  
ATOM   3332 1HD  ARG ! 220     -91.762   6.908  40.252  1.00  0.00           H  
ATOM   3333 2HD  ARG ! 220     -90.759   6.947  38.782  1.00  0.00           H  
ATOM   3334  HE  ARG ! 220     -89.451   8.649  40.449  1.00  0.00           H  
ATOM   3335 1HH1 ARG ! 220     -90.640   5.366  40.821  1.00  0.00           H  
ATOM   3336 2HH1 ARG ! 220     -89.389   4.906  41.954  1.00  0.00           H  
ATOM   3337 1HH2 ARG ! 220     -87.830   8.041  41.920  1.00  0.00           H  
ATOM   3338 2HH2 ARG ! 220     -87.797   6.420  42.577  1.00  0.00           H  
ATOM   3339  N   ILE ! 221     -93.901  11.541  42.189  1.00  0.00           N  
ATOM   3340  CA  ILE ! 221     -94.793  11.875  43.291  1.00  0.00           C  
ATOM   3341  C   ILE ! 221     -95.842  12.893  42.864  1.00  0.00           C  
ATOM   3342  O   ILE ! 221     -97.013  12.787  43.235  1.00  0.00           O  
ATOM   3343  CB  ILE ! 221     -94.001  12.428  44.490  1.00  0.00           C  
ATOM   3344  CG1 ILE ! 221     -93.154  11.322  45.127  1.00  0.00           C  
ATOM   3345  CG2 ILE ! 221     -94.946  13.035  45.518  1.00  0.00           C  
ATOM   3346  CD1 ILE ! 221     -92.108  11.833  46.091  1.00  0.00           C  
ATOM   3347  H   ILE ! 221     -92.924  11.787  42.255  1.00  0.00           H  
ATOM   3348  HA  ILE ! 221     -95.315  10.970  43.603  1.00  0.00           H  
ATOM   3349  HB  ILE ! 221     -93.310  13.197  44.147  1.00  0.00           H  
ATOM   3350 1HG1 ILE ! 221     -93.804  10.630  45.662  1.00  0.00           H  
ATOM   3351 2HG1 ILE ! 221     -92.650  10.756  44.343  1.00  0.00           H  
ATOM   3352 1HG2 ILE ! 221     -94.370  13.419  46.358  1.00  0.00           H  
ATOM   3353 2HG2 ILE ! 221     -95.506  13.849  45.058  1.00  0.00           H  
ATOM   3354 3HG2 ILE ! 221     -95.639  12.272  45.870  1.00  0.00           H  
ATOM   3355 1HD1 ILE ! 221     -91.549  10.990  46.499  1.00  0.00           H  
ATOM   3356 2HD1 ILE ! 221     -91.426  12.501  45.564  1.00  0.00           H  
ATOM   3357 3HD1 ILE ! 221     -92.592  12.372  46.901  1.00  0.00           H  
ATOM   3358  N   ASP ! 222     -95.417  13.878  42.079  1.00  0.00           N  
ATOM   3359  CA  ASP ! 222     -96.320  14.916  41.600  1.00  0.00           C  
ATOM   3360  C   ASP ! 222     -97.383  14.339  40.675  1.00  0.00           C  
ATOM   3361  O   ASP ! 222     -98.552  14.718  40.743  1.00  0.00           O  
ATOM   3362  CB  ASP ! 222     -95.537  16.010  40.868  1.00  0.00           C  
ATOM   3363  CG  ASP ! 222     -94.886  17.008  41.816  1.00  0.00           C  
ATOM   3364  OD1 ASP ! 222     -95.318  17.100  42.940  1.00  0.00           O  
ATOM   3365  OD2 ASP ! 222     -93.962  17.669  41.406  1.00  0.00           O1-
ATOM   3366  H   ASP ! 222     -94.444  13.908  41.811  1.00  0.00           H  
ATOM   3367  HA  ASP ! 222     -96.822  15.363  42.458  1.00  0.00           H  
ATOM   3368 1HB  ASP ! 222     -94.760  15.553  40.254  1.00  0.00           H  
ATOM   3369 2HB  ASP ! 222     -96.206  16.551  40.198  1.00  0.00           H  
ATOM   3370  N   VAL ! 223     -96.972  13.418  39.811  1.00  0.00           N  
ATOM   3371  CA  VAL ! 223     -97.888  12.783  38.871  1.00  0.00           C  
ATOM   3372  C   VAL ! 223     -98.940  11.955  39.599  1.00  0.00           C  
ATOM   3373  O   VAL ! 223    -100.114  11.965  39.234  1.00  0.00           O  
ATOM   3374  CB  VAL ! 223     -97.113  11.877  37.895  1.00  0.00           C  
ATOM   3375  CG1 VAL ! 223     -96.222  10.910  38.659  1.00  0.00           C  
ATOM   3376  CG2 VAL ! 223     -98.088  11.122  37.004  1.00  0.00           C  
ATOM   3377  H   VAL ! 223     -95.997  13.149  39.805  1.00  0.00           H  
ATOM   3378  HA  VAL ! 223     -98.392  13.563  38.299  1.00  0.00           H  
ATOM   3379  HB  VAL ! 223     -96.461  12.498  37.277  1.00  0.00           H  
ATOM   3380 1HG1 VAL ! 223     -95.681  10.280  37.955  1.00  0.00           H  
ATOM   3381 2HG1 VAL ! 223     -95.509  11.474  39.263  1.00  0.00           H  
ATOM   3382 3HG1 VAL ! 223     -96.834  10.288  39.308  1.00  0.00           H  
ATOM   3383 1HG2 VAL ! 223     -97.533  10.485  36.315  1.00  0.00           H  
ATOM   3384 2HG2 VAL ! 223     -98.743  10.508  37.620  1.00  0.00           H  
ATOM   3385 3HG2 VAL ! 223     -98.687  11.833  36.436  1.00  0.00           H  
ATOM   3386  N   ALA ! 224     -98.510  11.241  40.635  1.00  0.00           N  
ATOM   3387  CA  ALA ! 224     -99.412  10.404  41.416  1.00  0.00           C  
ATOM   3388  C   ALA ! 224    -100.454  11.248  42.143  1.00  0.00           C  
ATOM   3389  O   ALA ! 224    -101.627  10.884  42.208  1.00  0.00           O  
ATOM   3390  CB  ALA ! 224     -98.627   9.563  42.411  1.00  0.00           C  
ATOM   3391  H   ALA ! 224     -97.532  11.276  40.884  1.00  0.00           H  
ATOM   3392  HA  ALA ! 224     -99.929   9.726  40.740  1.00  0.00           H  
ATOM   3393 1HB  ALA ! 224     -99.315   8.944  42.989  1.00  0.00           H  
ATOM   3394 2HB  ALA ! 224     -97.927   8.923  41.874  1.00  0.00           H  
ATOM   3395 3HB  ALA ! 224     -98.075  10.216  43.085  1.00  0.00           H  
ATOM   3396  N   ALA ! 225    -100.014  12.380  42.685  1.00  0.00           N  
ATOM   3397  CA  ALA ! 225    -100.908  13.279  43.409  1.00  0.00           C  
ATOM   3398  C   ALA ! 225    -101.965  13.869  42.482  1.00  0.00           C  
ATOM   3399  O   ALA ! 225    -103.132  13.988  42.854  1.00  0.00           O  
ATOM   3400  CB  ALA ! 225    -100.112  14.390  44.079  1.00  0.00           C  
ATOM   3401  H   ALA ! 225     -99.039  12.623  42.595  1.00  0.00           H  
ATOM   3402  HA  ALA ! 225    -101.417  12.708  44.187  1.00  0.00           H  
ATOM   3403 1HB  ALA ! 225    -100.792  15.052  44.615  1.00  0.00           H  
ATOM   3404 2HB  ALA ! 225     -99.401  13.955  44.782  1.00  0.00           H  
ATOM   3405 3HB  ALA ! 225     -99.573  14.958  43.322  1.00  0.00           H  
ATOM   3406  N   ALA ! 226    -101.546  14.236  41.277  1.00  0.00           N  
ATOM   3407  CA  ALA ! 226    -102.456  14.814  40.296  1.00  0.00           C  
ATOM   3408  C   ALA ! 226    -103.519  13.808  39.868  1.00  0.00           C  
ATOM   3409  O   ALA ! 226    -104.691  14.155  39.713  1.00  0.00           O  
ATOM   3410  CB  ALA ! 226    -101.683  15.312  39.083  1.00  0.00           C  
ATOM   3411  H   ALA ! 226    -100.574  14.111  41.033  1.00  0.00           H  
ATOM   3412  HA  ALA ! 226    -102.965  15.659  40.760  1.00  0.00           H  
ATOM   3413 1HB  ALA ! 226    -102.375  15.741  38.359  1.00  0.00           H  
ATOM   3414 2HB  ALA ! 226    -100.967  16.073  39.395  1.00  0.00           H  
ATOM   3415 3HB  ALA ! 226    -101.150  14.479  38.626  1.00  0.00           H  
ATOM   3416  N   ALA ! 227    -103.103  12.562  39.679  1.00  0.00           N  
ATOM   3417  CA  ALA ! 227    -104.017  11.502  39.269  1.00  0.00           C  
ATOM   3418  C   ALA ! 227    -105.062  11.231  40.345  1.00  0.00           C  
ATOM   3419  O   ALA ! 227    -106.239  11.026  40.046  1.00  0.00           O  
ATOM   3420  CB  ALA ! 227    -103.246  10.230  38.949  1.00  0.00           C  
ATOM   3421  H   ALA ! 227    -102.127  12.340  39.823  1.00  0.00           H  
ATOM   3422  HA  ALA ! 227    -104.534  11.822  38.363  1.00  0.00           H  
ATOM   3423 1HB  ALA ! 227    -103.944   9.449  38.646  1.00  0.00           H  
ATOM   3424 2HB  ALA ! 227    -102.544  10.424  38.139  1.00  0.00           H  
ATOM   3425 3HB  ALA ! 227    -102.699   9.904  39.832  1.00  0.00           H  
ATOM   3426  N   ALA ! 228    -104.626  11.231  41.601  1.00  0.00           N  
ATOM   3427  CA  ALA ! 228    -105.522  10.985  42.724  1.00  0.00           C  
ATOM   3428  C   ALA ! 228    -106.566  12.088  42.848  1.00  0.00           C  
ATOM   3429  O   ALA ! 228    -107.736  11.819  43.116  1.00  0.00           O  
ATOM   3430  CB  ALA ! 228    -104.727  10.860  44.014  1.00  0.00           C  
ATOM   3431  H   ALA ! 228    -103.649  11.407  41.782  1.00  0.00           H  
ATOM   3432  HA  ALA ! 228    -106.043  10.043  42.551  1.00  0.00           H  
ATOM   3433 1HB  ALA ! 228    -105.409  10.676  44.845  1.00  0.00           H  
ATOM   3434 2HB  ALA ! 228    -104.026  10.030  43.931  1.00  0.00           H  
ATOM   3435 3HB  ALA ! 228    -104.178  11.783  44.196  1.00  0.00           H  
ATOM   3436  N   ARG ! 229    -106.135  13.329  42.651  1.00  0.00           N  
ATOM   3437  CA  ARG ! 229    -107.031  14.476  42.740  1.00  0.00           C  
ATOM   3438  C   ARG ! 229    -108.093  14.430  41.649  1.00  0.00           C  
ATOM   3439  O   ARG ! 229    -109.260  14.734  41.894  1.00  0.00           O  
ATOM   3440  CB  ARG ! 229    -106.248  15.776  42.629  1.00  0.00           C  
ATOM   3441  CG  ARG ! 229    -105.439  16.143  43.865  1.00  0.00           C  
ATOM   3442  CD  ARG ! 229    -105.017  17.567  43.839  1.00  0.00           C  
ATOM   3443  NE  ARG ! 229    -104.083  17.838  42.761  1.00  0.00           N  
ATOM   3444  CZ  ARG ! 229    -102.745  17.693  42.852  1.00  0.00           C  
ATOM   3445  NH1 ARG ! 229    -102.204  17.279  43.976  1.00  0.00           N1+
ATOM   3446  NH2 ARG ! 229    -101.980  17.966  41.810  1.00  0.00           N  
ATOM   3447  H   ARG ! 229    -105.161  13.482  42.433  1.00  0.00           H  
ATOM   3448  HA  ARG ! 229    -107.534  14.445  43.707  1.00  0.00           H  
ATOM   3449 1HB  ARG ! 229    -105.559  15.714  41.790  1.00  0.00           H  
ATOM   3450 2HB  ARG ! 229    -106.935  16.598  42.429  1.00  0.00           H  
ATOM   3451 1HG  ARG ! 229    -106.043  15.979  44.756  1.00  0.00           H  
ATOM   3452 2HG  ARG ! 229    -104.545  15.521  43.911  1.00  0.00           H  
ATOM   3453 1HD  ARG ! 229    -105.892  18.203  43.702  1.00  0.00           H  
ATOM   3454 2HD  ARG ! 229    -104.533  17.818  44.782  1.00  0.00           H  
ATOM   3455  HE  ARG ! 229    -104.461  18.157  41.879  1.00  0.00           H  
ATOM   3456 1HH1 ARG ! 229    -102.790  17.071  44.771  1.00  0.00           H  
ATOM   3457 2HH1 ARG ! 229    -101.204  17.170  44.044  1.00  0.00           H  
ATOM   3458 1HH2 ARG ! 229    -102.395  18.282  40.946  1.00  0.00           H  
ATOM   3459 2HH2 ARG ! 229    -100.979  17.856  41.879  1.00  0.00           H  
ATOM   3460  N   ALA ! 230    -107.680  14.051  40.445  1.00  0.00           N  
ATOM   3461  CA  ALA ! 230    -108.595  13.966  39.313  1.00  0.00           C  
ATOM   3462  C   ALA ! 230    -109.652  12.892  39.538  1.00  0.00           C  
ATOM   3463  O   ALA ! 230    -110.826  13.087  39.221  1.00  0.00           O  
ATOM   3464  CB  ALA ! 230    -107.826  13.689  38.028  1.00  0.00           C  
ATOM   3465  H   ALA ! 230    -106.708  13.815  40.308  1.00  0.00           H  
ATOM   3466  HA  ALA ! 230    -109.107  14.925  39.219  1.00  0.00           H  
ATOM   3467 1HB  ALA ! 230    -108.522  13.627  37.193  1.00  0.00           H  
ATOM   3468 2HB  ALA ! 230    -107.114  14.496  37.851  1.00  0.00           H  
ATOM   3469 3HB  ALA ! 230    -107.289  12.745  38.125  1.00  0.00           H  
ATOM   3470  N   ILE ! 231    -109.229  11.759  40.089  1.00  0.00           N  
ATOM   3471  CA  ILE ! 231    -110.138  10.651  40.358  1.00  0.00           C  
ATOM   3472  C   ILE ! 231    -111.178  11.035  41.405  1.00  0.00           C  
ATOM   3473  O   ILE ! 231    -112.353  10.692  41.278  1.00  0.00           O  
ATOM   3474  CB  ILE ! 231    -109.364   9.410  40.836  1.00  0.00           C  
ATOM   3475  CG1 ILE ! 231    -108.527   8.828  39.693  1.00  0.00           C  
ATOM   3476  CG2 ILE ! 231    -110.324   8.362  41.381  1.00  0.00           C  
ATOM   3477  CD1 ILE ! 231    -107.491   7.826  40.144  1.00  0.00           C  
ATOM   3478  H   ILE ! 231    -108.253  11.662  40.327  1.00  0.00           H  
ATOM   3479  HA  ILE ! 231    -110.656  10.396  39.435  1.00  0.00           H  
ATOM   3480  HB  ILE ! 231    -108.668   9.695  41.625  1.00  0.00           H  
ATOM   3481 1HG1 ILE ! 231    -109.182   8.343  38.972  1.00  0.00           H  
ATOM   3482 2HG1 ILE ! 231    -108.012   9.638  39.172  1.00  0.00           H  
ATOM   3483 1HG2 ILE ! 231    -109.760   7.489  41.713  1.00  0.00           H  
ATOM   3484 2HG2 ILE ! 231    -110.876   8.778  42.223  1.00  0.00           H  
ATOM   3485 3HG2 ILE ! 231    -111.022   8.065  40.599  1.00  0.00           H  
ATOM   3486 1HD1 ILE ! 231    -106.937   7.460  39.277  1.00  0.00           H  
ATOM   3487 2HD1 ILE ! 231    -106.800   8.302  40.841  1.00  0.00           H  
ATOM   3488 3HD1 ILE ! 231    -107.984   6.989  40.636  1.00  0.00           H  
ATOM   3489  N   LEU ! 232    -110.739  11.749  42.433  1.00  0.00           N  
ATOM   3490  CA  LEU ! 232    -111.632  12.181  43.502  1.00  0.00           C  
ATOM   3491  C   LEU ! 232    -112.682  13.155  42.984  1.00  0.00           C  
ATOM   3492  O   LEU ! 232    -113.851  13.083  43.364  1.00  0.00           O  
ATOM   3493  CB  LEU ! 232    -110.826  12.839  44.631  1.00  0.00           C  
ATOM   3494  CG  LEU ! 232    -109.941  11.895  45.453  1.00  0.00           C  
ATOM   3495  CD1 LEU ! 232    -109.024  12.714  46.352  1.00  0.00           C  
ATOM   3496  CD2 LEU ! 232    -110.819  10.962  46.274  1.00  0.00           C  
ATOM   3497  H   LEU ! 232    -109.762  12.001  42.477  1.00  0.00           H  
ATOM   3498  HA  LEU ! 232    -112.147  11.305  43.898  1.00  0.00           H  
ATOM   3499 1HB  LEU ! 232    -110.184  13.603  44.197  1.00  0.00           H  
ATOM   3500 2HB  LEU ! 232    -111.522  13.322  45.316  1.00  0.00           H  
ATOM   3501  HG  LEU ! 232    -109.314  11.307  44.783  1.00  0.00           H  
ATOM   3502 1HD1 LEU ! 232    -108.394  12.043  46.936  1.00  0.00           H  
ATOM   3503 2HD1 LEU ! 232    -108.394  13.359  45.739  1.00  0.00           H  
ATOM   3504 3HD1 LEU ! 232    -109.623  13.326  47.024  1.00  0.00           H  
ATOM   3505 1HD2 LEU ! 232    -110.189  10.290  46.857  1.00  0.00           H  
ATOM   3506 2HD2 LEU ! 232    -111.444  11.547  46.946  1.00  0.00           H  
ATOM   3507 3HD2 LEU ! 232    -111.451  10.376  45.606  1.00  0.00           H  
ATOM   3508  N   ARG ! 233    -112.259  14.066  42.116  1.00  0.00           N  
ATOM   3509  CA  ARG ! 233    -113.161  15.058  41.542  1.00  0.00           C  
ATOM   3510  C   ARG ! 233    -114.226  14.396  40.675  1.00  0.00           C  
ATOM   3511  O   ARG ! 233    -115.394  14.780  40.710  1.00  0.00           O  
ATOM   3512  CB  ARG ! 233    -112.387  16.066  40.706  1.00  0.00           C  
ATOM   3513  CG  ARG ! 233    -111.392  16.911  41.485  1.00  0.00           C  
ATOM   3514  CD  ARG ! 233    -112.064  18.008  42.230  1.00  0.00           C  
ATOM   3515  NE  ARG ! 233    -111.116  18.822  42.971  1.00  0.00           N  
ATOM   3516  CZ  ARG ! 233    -110.555  19.957  42.507  1.00  0.00           C  
ATOM   3517  NH1 ARG ! 233    -110.859  20.396  41.306  1.00  0.00           N1+
ATOM   3518  NH2 ARG ! 233    -109.701  20.627  43.260  1.00  0.00           N  
ATOM   3519  H   ARG ! 233    -111.286  14.073  41.844  1.00  0.00           H  
ATOM   3520  HA  ARG ! 233    -113.658  15.587  42.356  1.00  0.00           H  
ATOM   3521 1HB  ARG ! 233    -111.837  15.544  39.924  1.00  0.00           H  
ATOM   3522 2HB  ARG ! 233    -113.085  16.746  40.218  1.00  0.00           H  
ATOM   3523 1HG  ARG ! 233    -110.864  16.282  42.204  1.00  0.00           H  
ATOM   3524 2HG  ARG ! 233    -110.673  17.355  40.796  1.00  0.00           H  
ATOM   3525 1HD  ARG ! 233    -112.592  18.652  41.527  1.00  0.00           H  
ATOM   3526 2HD  ARG ! 233    -112.776  17.583  42.937  1.00  0.00           H  
ATOM   3527  HE  ARG ! 233    -110.857  18.515  43.899  1.00  0.00           H  
ATOM   3528 1HH1 ARG ! 233    -111.512  19.884  40.730  1.00  0.00           H  
ATOM   3529 2HH1 ARG ! 233    -110.439  21.246  40.959  1.00  0.00           H  
ATOM   3530 1HH2 ARG ! 233    -109.468  20.288  44.184  1.00  0.00           H  
ATOM   3531 2HH2 ARG ! 233    -109.281  21.477  42.914  1.00  0.00           H  
ATOM   3532  N   TYR ! 234    -113.814  13.400  39.897  1.00  0.00           N  
ATOM   3533  CA  TYR ! 234    -114.730  12.686  39.020  1.00  0.00           C  
ATOM   3534  C   TYR ! 234    -115.879  12.067  39.807  1.00  0.00           C  
ATOM   3535  O   TYR ! 234    -117.043  12.190  39.425  1.00  0.00           O  
ATOM   3536  CB  TYR ! 234    -113.984  11.605  38.233  1.00  0.00           C  
ATOM   3537  CG  TYR ! 234    -114.896  10.648  37.494  1.00  0.00           C  
ATOM   3538  CD1 TYR ! 234    -115.542  11.058  36.338  1.00  0.00           C  
ATOM   3539  CD2 TYR ! 234    -115.085   9.362  37.976  1.00  0.00           C  
ATOM   3540  CE1 TYR ! 234    -116.373  10.185  35.665  1.00  0.00           C  
ATOM   3541  CE2 TYR ! 234    -115.917   8.488  37.303  1.00  0.00           C  
ATOM   3542  CZ  TYR ! 234    -116.560   8.896  36.152  1.00  0.00           C  
ATOM   3543  OH  TYR ! 234    -117.387   8.026  35.481  1.00  0.00           O  
ATOM   3544  H   TYR ! 234    -112.841  13.132  39.916  1.00  0.00           H  
ATOM   3545  HA  TYR ! 234    -115.158  13.396  38.313  1.00  0.00           H  
ATOM   3546 1HB  TYR ! 234    -113.324  12.077  37.503  1.00  0.00           H  
ATOM   3547 2HB  TYR ! 234    -113.362  11.026  38.913  1.00  0.00           H  
ATOM   3548  HD1 TYR ! 234    -115.393  12.071  35.961  1.00  0.00           H  
ATOM   3549  HD2 TYR ! 234    -114.578   9.040  38.885  1.00  0.00           H  
ATOM   3550  HE1 TYR ! 234    -116.880  10.507  34.755  1.00  0.00           H  
ATOM   3551  HE2 TYR ! 234    -116.067   7.477  37.681  1.00  0.00           H  
ATOM   3552  HH  TYR ! 234    -117.425   7.193  35.955  1.00  0.00           H  
ATOM   3553  N   GLU ! 235    -115.543  11.401  40.907  1.00  0.00           N  
ATOM   3554  CA  GLU ! 235    -116.546  10.762  41.750  1.00  0.00           C  
ATOM   3555  C   GLU ! 235    -117.574  11.772  42.247  1.00  0.00           C  
ATOM   3556  O   GLU ! 235    -118.758  11.462  42.362  1.00  0.00           O  
ATOM   3557  CB  GLU ! 235    -115.880  10.071  42.942  1.00  0.00           C  
ATOM   3558  CG  GLU ! 235    -115.051   8.848  42.574  1.00  0.00           C  
ATOM   3559  CD  GLU ! 235    -114.251   8.315  43.731  1.00  0.00           C  
ATOM   3560  OE1 GLU ! 235    -114.213   8.961  44.750  1.00  0.00           O  
ATOM   3561  OE2 GLU ! 235    -113.676   7.261  43.594  1.00  0.00           O1-
ATOM   3562  H   GLU ! 235    -114.571  11.336  41.166  1.00  0.00           H  
ATOM   3563  HA  GLU ! 235    -117.074  10.016  41.157  1.00  0.00           H  
ATOM   3564 1HB  GLU ! 235    -115.224  10.777  43.452  1.00  0.00           H  
ATOM   3565 2HB  GLU ! 235    -116.643   9.758  43.654  1.00  0.00           H  
ATOM   3566 1HG  GLU ! 235    -115.720   8.064  42.219  1.00  0.00           H  
ATOM   3567 2HG  GLU ! 235    -114.376   9.109  41.760  1.00  0.00           H  
ATOM   3568  N   GLU ! 236    -117.068  12.984  42.533  1.00  0.00           N  
ATOM   3569  CA  GLU ! 236    -117.852  14.122  43.008  1.00  0.00           C  
ATOM   3570  C   GLU ! 236    -118.758  14.727  41.932  1.00  0.00           C  
ATOM   3571  O   GLU ! 236    -119.668  15.500  42.234  1.00  0.00           O  
ATOM   3572  CB  GLU ! 236    -116.914  15.205  43.550  1.00  0.00           C  
ATOM   3573  CG  GLU ! 236    -116.234  14.848  44.863  1.00  0.00           C  
ATOM   3574  CD  GLU ! 236    -115.317  15.932  45.360  1.00  0.00           C  
ATOM   3575  OE1 GLU ! 236    -115.161  16.913  44.673  1.00  0.00           O  
ATOM   3576  OE2 GLU ! 236    -114.776  15.780  46.429  1.00  0.00           O1-
ATOM   3577  H   GLU ! 236    -116.078  13.143  42.420  1.00  0.00           H  
ATOM   3578  HA  GLU ! 236    -118.502  13.784  43.815  1.00  0.00           H  
ATOM   3579 1HB  GLU ! 236    -116.136  15.413  42.814  1.00  0.00           H  
ATOM   3580 2HB  GLU ! 236    -117.473  16.129  43.702  1.00  0.00           H  
ATOM   3581 1HG  GLU ! 236    -116.998  14.660  45.617  1.00  0.00           H  
ATOM   3582 2HG  GLU ! 236    -115.662  13.931  44.726  1.00  0.00           H  
ATOM   3583  N   GLY ! 237    -118.518  14.382  40.667  1.00  0.00           N  
ATOM   3584  CA  GLY ! 237    -119.339  14.925  39.583  1.00  0.00           C  
ATOM   3585  C   GLY ! 237    -118.692  16.052  38.776  1.00  0.00           C  
ATOM   3586  O   GLY ! 237    -119.359  16.734  37.999  1.00  0.00           O  
ATOM   3587  H   GLY ! 237    -117.764  13.741  40.468  1.00  0.00           H  
ATOM   3588 1HA  GLY ! 237    -119.596  14.128  38.886  1.00  0.00           H  
ATOM   3589 2HA  GLY ! 237    -120.273  15.309  39.992  1.00  0.00           H  
ATOM   3590  N   GLU ! 238    -117.393  16.260  38.948  1.00  0.00           N  
ATOM   3591  CA  GLU ! 238    -116.695  17.272  38.158  1.00  0.00           C  
ATOM   3592  C   GLU ! 238    -116.710  16.893  36.682  1.00  0.00           C  
ATOM   3593  O   GLU ! 238    -116.630  15.715  36.332  1.00  0.00           O  
ATOM   3594  CB  GLU ! 238    -115.251  17.436  38.641  1.00  0.00           C  
ATOM   3595  CG  GLU ! 238    -114.561  18.698  38.145  1.00  0.00           C  
ATOM   3596  CD  GLU ! 238    -115.154  19.954  38.720  1.00  0.00           C  
ATOM   3597  OE1 GLU ! 238    -115.831  19.866  39.717  1.00  0.00           O  
ATOM   3598  OE2 GLU ! 238    -114.931  21.002  38.160  1.00  0.00           O1-
ATOM   3599  H   GLU ! 238    -116.893  15.710  39.630  1.00  0.00           H  
ATOM   3600  HA  GLU ! 238    -117.213  18.223  38.278  1.00  0.00           H  
ATOM   3601 1HB  GLU ! 238    -115.234  17.451  39.732  1.00  0.00           H  
ATOM   3602 2HB  GLU ! 238    -114.660  16.581  38.318  1.00  0.00           H  
ATOM   3603 1HG  GLU ! 238    -113.507  18.652  38.414  1.00  0.00           H  
ATOM   3604 2HG  GLU ! 238    -114.630  18.733  37.058  1.00  0.00           H  
ATOM   3605  N   ASP ! 239    -116.813  17.889  35.802  1.00  0.00           N  
ATOM   3606  CA  ASP ! 239    -116.808  17.617  34.368  1.00  0.00           C  
ATOM   3607  C   ASP ! 239    -115.564  16.811  34.008  1.00  0.00           C  
ATOM   3608  O   ASP ! 239    -114.449  17.175  34.379  1.00  0.00           O  
ATOM   3609  CB  ASP ! 239    -116.845  18.918  33.563  1.00  0.00           C  
ATOM   3610  CG  ASP ! 239    -116.863  18.685  32.059  1.00  0.00           C  
ATOM   3611  OD1 ASP ! 239    -117.921  18.451  31.526  1.00  0.00           O  
ATOM   3612  OD2 ASP ! 239    -115.817  18.740  31.457  1.00  0.00           O1-
ATOM   3613  H   ASP ! 239    -116.893  18.837  36.139  1.00  0.00           H  
ATOM   3614  HA  ASP ! 239    -117.696  17.032  34.124  1.00  0.00           H  
ATOM   3615 1HB  ASP ! 239    -117.731  19.491  33.838  1.00  0.00           H  
ATOM   3616 2HB  ASP ! 239    -115.973  19.525  33.812  1.00  0.00           H  
ATOM   3617  N   GLU ! 240    -115.776  15.723  33.288  1.00  0.00           N  
ATOM   3618  CA  GLU ! 240    -114.717  14.822  32.857  1.00  0.00           C  
ATOM   3619  C   GLU ! 240    -113.689  15.483  31.945  1.00  0.00           C  
ATOM   3620  O   GLU ! 240    -112.491  15.232  32.062  1.00  0.00           O  
ATOM   3621  CB  GLU ! 240    -115.328  13.616  32.140  1.00  0.00           C  
ATOM   3622  CG  GLU ! 240    -116.153  12.702  33.036  1.00  0.00           C  
ATOM   3623  CD  GLU ! 240    -117.546  13.213  33.269  1.00  0.00           C  
ATOM   3624  OE1 GLU ! 240    -117.877  14.245  32.736  1.00  0.00           O  
ATOM   3625  OE2 GLU ! 240    -118.283  12.569  33.979  1.00  0.00           O1-
ATOM   3626  H   GLU ! 240    -116.719  15.490  33.015  1.00  0.00           H  
ATOM   3627  HA  GLU ! 240    -114.189  14.459  33.739  1.00  0.00           H  
ATOM   3628 1HB  GLU ! 240    -115.973  13.963  31.331  1.00  0.00           H  
ATOM   3629 2HB  GLU ! 240    -114.535  13.018  31.691  1.00  0.00           H  
ATOM   3630 1HG  GLU ! 240    -116.212  11.716  32.575  1.00  0.00           H  
ATOM   3631 2HG  GLU ! 240    -115.644  12.596  33.992  1.00  0.00           H  
ATOM   3632  N   SER ! 241    -114.140  16.337  31.026  1.00  0.00           N  
ATOM   3633  CA  SER ! 241    -113.198  16.995  30.129  1.00  0.00           C  
ATOM   3634  C   SER ! 241    -112.217  17.867  30.902  1.00  0.00           C  
ATOM   3635  O   SER ! 241    -111.008  17.815  30.668  1.00  0.00           O  
ATOM   3636  CB  SER ! 241    -113.946  17.837  29.115  1.00  0.00           C  
ATOM   3637  OG  SER ! 241    -113.057  18.472  28.235  1.00  0.00           O  
ATOM   3638  H   SER ! 241    -115.132  16.516  30.964  1.00  0.00           H  
ATOM   3639  HA  SER ! 241    -112.632  16.228  29.598  1.00  0.00           H  
ATOM   3640 1HB  SER ! 241    -114.630  17.205  28.549  1.00  0.00           H  
ATOM   3641 2HB  SER ! 241    -114.544  18.585  29.634  1.00  0.00           H  
ATOM   3642  HG  SER ! 241    -112.720  19.237  28.706  1.00  0.00           H  
ATOM   3643  N   GLU ! 242    -112.742  18.666  31.822  1.00  0.00           N  
ATOM   3644  CA  GLU ! 242    -111.914  19.551  32.634  1.00  0.00           C  
ATOM   3645  C   GLU ! 242    -110.861  18.765  33.403  1.00  0.00           C  
ATOM   3646  O   GLU ! 242    -109.685  19.134  33.420  1.00  0.00           O  
ATOM   3647  CB  GLU ! 242    -112.780  20.352  33.608  1.00  0.00           C  
ATOM   3648  CG  GLU ! 242    -111.998  21.273  34.533  1.00  0.00           C  
ATOM   3649  CD  GLU ! 242    -111.449  22.482  33.827  1.00  0.00           C  
ATOM   3650  OE1 GLU ! 242    -111.953  22.816  32.783  1.00  0.00           O  
ATOM   3651  OE2 GLU ! 242    -110.520  23.068  34.331  1.00  0.00           O1-
ATOM   3652  H   GLU ! 242    -113.742  18.660  31.965  1.00  0.00           H  
ATOM   3653  HA  GLU ! 242    -111.399  20.247  31.970  1.00  0.00           H  
ATOM   3654 1HB  GLU ! 242    -113.488  20.962  33.047  1.00  0.00           H  
ATOM   3655 2HB  GLU ! 242    -113.358  19.667  34.228  1.00  0.00           H  
ATOM   3656 1HG  GLU ! 242    -112.654  21.605  35.337  1.00  0.00           H  
ATOM   3657 2HG  GLU ! 242    -111.178  20.713  34.978  1.00  0.00           H  
ATOM   3658  N   LEU ! 243    -111.286  17.680  34.042  1.00  0.00           N  
ATOM   3659  CA  LEU ! 243    -110.380  16.839  34.815  1.00  0.00           C  
ATOM   3660  C   LEU ! 243    -109.340  16.181  33.921  1.00  0.00           C  
ATOM   3661  O   LEU ! 243    -108.166  16.090  34.279  1.00  0.00           O  
ATOM   3662  CB  LEU ! 243    -111.170  15.764  35.569  1.00  0.00           C  
ATOM   3663  CG  LEU ! 243    -111.991  16.258  36.770  1.00  0.00           C  
ATOM   3664  CD1 LEU ! 243    -112.664  15.073  37.449  1.00  0.00           C  
ATOM   3665  CD2 LEU ! 243    -111.078  16.998  37.737  1.00  0.00           C  
ATOM   3666  H   LEU ! 243    -112.264  17.431  33.987  1.00  0.00           H  
ATOM   3667  HA  LEU ! 243    -109.861  17.467  35.539  1.00  0.00           H  
ATOM   3668 1HB  LEU ! 243    -111.858  15.285  34.875  1.00  0.00           H  
ATOM   3669 2HB  LEU ! 243    -110.472  15.011  35.935  1.00  0.00           H  
ATOM   3670  HG  LEU ! 243    -112.773  16.932  36.422  1.00  0.00           H  
ATOM   3671 1HD1 LEU ! 243    -113.248  15.425  38.300  1.00  0.00           H  
ATOM   3672 2HD1 LEU ! 243    -113.324  14.573  36.740  1.00  0.00           H  
ATOM   3673 3HD1 LEU ! 243    -111.904  14.373  37.793  1.00  0.00           H  
ATOM   3674 1HD2 LEU ! 243    -111.662  17.350  38.588  1.00  0.00           H  
ATOM   3675 2HD2 LEU ! 243    -110.296  16.325  38.087  1.00  0.00           H  
ATOM   3676 3HD2 LEU ! 243    -110.626  17.850  37.231  1.00  0.00           H  
ATOM   3677  N   VAL ! 244    -109.777  15.720  32.752  1.00  0.00           N  
ATOM   3678  CA  VAL ! 244    -108.883  15.068  31.802  1.00  0.00           C  
ATOM   3679  C   VAL ! 244    -107.831  16.037  31.283  1.00  0.00           C  
ATOM   3680  O   VAL ! 244    -106.663  15.680  31.134  1.00  0.00           O  
ATOM   3681  CB  VAL ! 244    -109.687  14.501  30.616  1.00  0.00           C  
ATOM   3682  CG1 VAL ! 244    -108.753  14.118  29.476  1.00  0.00           C  
ATOM   3683  CG2 VAL ! 244    -110.503  13.302  31.070  1.00  0.00           C  
ATOM   3684  H   VAL ! 244    -110.755  15.825  32.515  1.00  0.00           H  
ATOM   3685  HA  VAL ! 244    -108.380  14.243  32.310  1.00  0.00           H  
ATOM   3686  HB  VAL ! 244    -110.354  15.275  30.239  1.00  0.00           H  
ATOM   3687 1HG1 VAL ! 244    -109.338  13.719  28.646  1.00  0.00           H  
ATOM   3688 2HG1 VAL ! 244    -108.204  15.000  29.144  1.00  0.00           H  
ATOM   3689 3HG1 VAL ! 244    -108.050  13.360  29.821  1.00  0.00           H  
ATOM   3690 1HG2 VAL ! 244    -111.069  12.905  30.227  1.00  0.00           H  
ATOM   3691 2HG2 VAL ! 244    -109.836  12.529  31.453  1.00  0.00           H  
ATOM   3692 3HG2 VAL ! 244    -111.192  13.607  31.856  1.00  0.00           H  
ATOM   3693  N   ALA ! 245    -108.251  17.267  31.004  1.00  0.00           N  
ATOM   3694  CA  ALA ! 245    -107.343  18.291  30.499  1.00  0.00           C  
ATOM   3695  C   ALA ! 245    -106.281  18.643  31.532  1.00  0.00           C  
ATOM   3696  O   ALA ! 245    -105.111  18.825  31.197  1.00  0.00           O  
ATOM   3697  CB  ALA ! 245    -108.121  19.535  30.094  1.00  0.00           C  
ATOM   3698  H   ALA ! 245    -109.223  17.498  31.148  1.00  0.00           H  
ATOM   3699  HA  ALA ! 245    -106.836  17.890  29.622  1.00  0.00           H  
ATOM   3700 1HB  ALA ! 245    -107.430  20.289  29.720  1.00  0.00           H  
ATOM   3701 2HB  ALA ! 245    -108.836  19.278  29.311  1.00  0.00           H  
ATOM   3702 3HB  ALA ! 245    -108.654  19.927  30.958  1.00  0.00           H  
ATOM   3703  N   GLU ! 246    -106.697  18.741  32.791  1.00  0.00           N  
ATOM   3704  CA  GLU ! 246    -105.781  19.072  33.876  1.00  0.00           C  
ATOM   3705  C   GLU ! 246    -104.734  17.982  34.068  1.00  0.00           C  
ATOM   3706  O   GLU ! 246    -103.560  18.269  34.294  1.00  0.00           O  
ATOM   3707  CB  GLU ! 246    -106.553  19.284  35.180  1.00  0.00           C  
ATOM   3708  CG  GLU ! 246    -107.319  20.599  35.249  1.00  0.00           C  
ATOM   3709  CD  GLU ! 246    -106.416  21.802  35.249  1.00  0.00           C  
ATOM   3710  OE1 GLU ! 246    -105.654  21.952  36.174  1.00  0.00           O  
ATOM   3711  OE2 GLU ! 246    -106.489  22.573  34.320  1.00  0.00           O1-
ATOM   3712  H   GLU ! 246    -107.671  18.578  33.002  1.00  0.00           H  
ATOM   3713  HA  GLU ! 246    -105.265  19.997  33.621  1.00  0.00           H  
ATOM   3714 1HB  GLU ! 246    -107.269  18.474  35.315  1.00  0.00           H  
ATOM   3715 2HB  GLU ! 246    -105.861  19.256  36.021  1.00  0.00           H  
ATOM   3716 1HG  GLU ! 246    -107.991  20.662  34.394  1.00  0.00           H  
ATOM   3717 2HG  GLU ! 246    -107.925  20.606  36.154  1.00  0.00           H  
ATOM   3718  N   LEU ! 247    -105.168  16.729  33.974  1.00  0.00           N  
ATOM   3719  CA  LEU ! 247    -104.269  15.594  34.135  1.00  0.00           C  
ATOM   3720  C   LEU ! 247    -103.226  15.553  33.027  1.00  0.00           C  
ATOM   3721  O   LEU ! 247    -102.054  15.269  33.271  1.00  0.00           O  
ATOM   3722  CB  LEU ! 247    -105.067  14.283  34.144  1.00  0.00           C  
ATOM   3723  CG  LEU ! 247    -104.324  13.056  34.694  1.00  0.00           C  
ATOM   3724  CD1 LEU ! 247    -103.691  12.288  33.542  1.00  0.00           C  
ATOM   3725  CD2 LEU ! 247    -103.274  13.507  35.697  1.00  0.00           C  
ATOM   3726  H   LEU ! 247    -106.147  16.559  33.787  1.00  0.00           H  
ATOM   3727  HA  LEU ! 247    -103.751  15.694  35.088  1.00  0.00           H  
ATOM   3728 1HB  LEU ! 247    -105.963  14.426  34.746  1.00  0.00           H  
ATOM   3729 2HB  LEU ! 247    -105.371  14.054  33.122  1.00  0.00           H  
ATOM   3730  HG  LEU ! 247    -105.036  12.393  35.186  1.00  0.00           H  
ATOM   3731 1HD1 LEU ! 247    -103.164  11.417  33.933  1.00  0.00           H  
ATOM   3732 2HD1 LEU ! 247    -104.467  11.964  32.851  1.00  0.00           H  
ATOM   3733 3HD1 LEU ! 247    -102.986  12.933  33.019  1.00  0.00           H  
ATOM   3734 1HD2 LEU ! 247    -102.748  12.636  36.088  1.00  0.00           H  
ATOM   3735 2HD2 LEU ! 247    -102.561  14.170  35.204  1.00  0.00           H  
ATOM   3736 3HD2 LEU ! 247    -103.756  14.037  36.517  1.00  0.00           H  
ATOM   3737  N   ILE ! 248    -103.661  15.839  31.803  1.00  0.00           N  
ATOM   3738  CA  ILE ! 248    -102.763  15.836  30.653  1.00  0.00           C  
ATOM   3739  C   ILE ! 248    -101.705  16.925  30.777  1.00  0.00           C  
ATOM   3740  O   ILE ! 248    -100.538  16.707  30.454  1.00  0.00           O  
ATOM   3741  CB  ILE ! 248    -103.550  16.032  29.344  1.00  0.00           C  
ATOM   3742  CG1 ILE ! 248    -104.513  14.863  29.122  1.00  0.00           C  
ATOM   3743  CG2 ILE ! 248    -102.598  16.172  28.168  1.00  0.00           C  
ATOM   3744  CD1 ILE ! 248    -103.824  13.533  28.919  1.00  0.00           C  
ATOM   3745  H   ILE ! 248    -104.635  16.063  31.667  1.00  0.00           H  
ATOM   3746  HA  ILE ! 248    -102.257  14.873  30.612  1.00  0.00           H  
ATOM   3747  HB  ILE ! 248    -104.159  16.932  29.416  1.00  0.00           H  
ATOM   3748 1HG1 ILE ! 248    -105.182  14.775  29.978  1.00  0.00           H  
ATOM   3749 2HG1 ILE ! 248    -105.130  15.061  28.244  1.00  0.00           H  
ATOM   3750 1HG2 ILE ! 248    -103.170  16.308  27.251  1.00  0.00           H  
ATOM   3751 2HG2 ILE ! 248    -101.952  17.036  28.323  1.00  0.00           H  
ATOM   3752 3HG2 ILE ! 248    -101.987  15.272  28.084  1.00  0.00           H  
ATOM   3753 1HD1 ILE ! 248    -104.571  12.754  28.768  1.00  0.00           H  
ATOM   3754 2HD1 ILE ! 248    -103.175  13.589  28.045  1.00  0.00           H  
ATOM   3755 3HD1 ILE ! 248    -103.228  13.296  29.801  1.00  0.00           H  
ATOM   3756  N   ARG ! 249    -102.119  18.096  31.247  1.00  0.00           N  
ATOM   3757  CA  ARG ! 249    -101.206  19.221  31.414  1.00  0.00           C  
ATOM   3758  C   ARG ! 249    -100.149  18.919  32.468  1.00  0.00           C  
ATOM   3759  O   ARG ! 249     -98.977  19.251  32.296  1.00  0.00           O  
ATOM   3760  CB  ARG ! 249    -101.969  20.476  31.811  1.00  0.00           C  
ATOM   3761  CG  ARG ! 249    -101.098  21.679  32.133  1.00  0.00           C  
ATOM   3762  CD  ARG ! 249    -101.913  22.875  32.465  1.00  0.00           C  
ATOM   3763  NE  ARG ! 249    -102.703  22.677  33.670  1.00  0.00           N  
ATOM   3764  CZ  ARG ! 249    -102.223  22.788  34.925  1.00  0.00           C  
ATOM   3765  NH1 ARG ! 249    -100.960  23.097  35.122  1.00  0.00           N1+
ATOM   3766  NH2 ARG ! 249    -103.024  22.589  35.957  1.00  0.00           N  
ATOM   3767  H   ARG ! 249    -103.092  18.212  31.494  1.00  0.00           H  
ATOM   3768  HA  ARG ! 249    -100.705  19.406  30.464  1.00  0.00           H  
ATOM   3769 1HB  ARG ! 249    -102.644  20.762  31.004  1.00  0.00           H  
ATOM   3770 2HB  ARG ! 249    -102.580  20.269  32.690  1.00  0.00           H  
ATOM   3771 1HG  ARG ! 249    -100.461  21.449  32.988  1.00  0.00           H  
ATOM   3772 2HG  ARG ! 249    -100.474  21.918  31.269  1.00  0.00           H  
ATOM   3773 1HD  ARG ! 249    -101.256  23.732  32.624  1.00  0.00           H  
ATOM   3774 2HD  ARG ! 249    -102.596  23.090  31.644  1.00  0.00           H  
ATOM   3775  HE  ARG ! 249    -103.678  22.438  33.559  1.00  0.00           H  
ATOM   3776 1HH1 ARG ! 249    -100.349  23.252  34.332  1.00  0.00           H  
ATOM   3777 2HH1 ARG ! 249    -100.601  23.181  36.062  1.00  0.00           H  
ATOM   3778 1HH2 ARG ! 249    -103.994  22.351  35.806  1.00  0.00           H  
ATOM   3779 2HH2 ARG ! 249    -102.664  22.671  36.896  1.00  0.00           H  
ATOM   3780  N   GLU ! 250    -100.568  18.286  33.558  1.00  0.00           N  
ATOM   3781  CA  GLU ! 250     -99.658  17.938  34.639  1.00  0.00           C  
ATOM   3782  C   GLU ! 250     -98.615  16.927  34.180  1.00  0.00           C  
ATOM   3783  O   GLU ! 250     -97.439  17.028  34.534  1.00  0.00           O  
ATOM   3784  CB  GLU ! 250    -100.436  17.377  35.831  1.00  0.00           C  
ATOM   3785  CG  GLU ! 250    -101.191  18.422  36.638  1.00  0.00           C  
ATOM   3786  CD  GLU ! 250    -100.280  19.346  37.398  1.00  0.00           C  
ATOM   3787  OE1 GLU ! 250     -99.346  18.867  37.997  1.00  0.00           O  
ATOM   3788  OE2 GLU ! 250    -100.515  20.531  37.379  1.00  0.00           O1-
ATOM   3789  H   GLU ! 250    -101.546  18.040  33.637  1.00  0.00           H  
ATOM   3790  HA  GLU ! 250     -99.137  18.840  34.956  1.00  0.00           H  
ATOM   3791 1HB  GLU ! 250    -101.158  16.640  35.480  1.00  0.00           H  
ATOM   3792 2HB  GLU ! 250     -99.750  16.864  36.507  1.00  0.00           H  
ATOM   3793 1HG  GLU ! 250    -101.807  19.015  35.961  1.00  0.00           H  
ATOM   3794 2HG  GLU ! 250    -101.855  17.917  37.339  1.00  0.00           H  
ATOM   3795  N   THR ! 251     -99.053  15.950  33.391  1.00  0.00           N  
ATOM   3796  CA  THR ! 251     -98.158  14.917  32.881  1.00  0.00           C  
ATOM   3797  C   THR ! 251     -97.110  15.510  31.947  1.00  0.00           C  
ATOM   3798  O   THR ! 251     -95.941  15.130  31.991  1.00  0.00           O  
ATOM   3799  CB  THR ! 251     -98.944  13.816  32.145  1.00  0.00           C  
ATOM   3800  CG2 THR ! 251     -98.037  12.640  31.820  1.00  0.00           C  
ATOM   3801  OG1 THR ! 251    -100.027  13.366  32.970  1.00  0.00           O  
ATOM   3802  H   THR ! 251    -100.032  15.922  33.138  1.00  0.00           H  
ATOM   3803  HA  THR ! 251     -97.639  14.463  33.725  1.00  0.00           H  
ATOM   3804  HB  THR ! 251     -99.355  14.219  31.218  1.00  0.00           H  
ATOM   3805  HG1 THR ! 251    -100.704  14.046  33.006  1.00  0.00           H  
ATOM   3806 1HG2 THR ! 251     -98.609  11.871  31.299  1.00  0.00           H  
ATOM   3807 2HG2 THR ! 251     -97.220  12.977  31.184  1.00  0.00           H  
ATOM   3808 3HG2 THR ! 251     -97.632  12.227  32.742  1.00  0.00           H  
ATOM   3809  N   SER ! 252     -97.537  16.442  31.103  1.00  0.00           N  
ATOM   3810  CA  SER ! 252     -96.635  17.090  30.157  1.00  0.00           C  
ATOM   3811  C   SER ! 252     -95.574  17.909  30.878  1.00  0.00           C  
ATOM   3812  O   SER ! 252     -94.404  17.904  30.492  1.00  0.00           O  
ATOM   3813  CB  SER ! 252     -97.421  17.982  29.215  1.00  0.00           C  
ATOM   3814  OG  SER ! 252     -96.577  18.578  28.268  1.00  0.00           O  
ATOM   3815  H   SER ! 252     -98.512  16.710  31.118  1.00  0.00           H  
ATOM   3816  HA  SER ! 252     -96.135  16.315  29.572  1.00  0.00           H  
ATOM   3817 1HB  SER ! 252     -98.184  17.394  28.707  1.00  0.00           H  
ATOM   3818 2HB  SER ! 252     -97.931  18.754  29.787  1.00  0.00           H  
ATOM   3819  HG  SER ! 252     -97.156  18.973  27.609  1.00  0.00           H  
ATOM   3820  N   ARG ! 253     -95.987  18.608  31.929  1.00  0.00           N  
ATOM   3821  CA  ARG ! 253     -95.069  19.433  32.708  1.00  0.00           C  
ATOM   3822  C   ARG ! 253     -94.018  18.581  33.406  1.00  0.00           C  
ATOM   3823  O   ARG ! 253     -92.843  18.947  33.456  1.00  0.00           O  
ATOM   3824  CB  ARG ! 253     -95.830  20.245  33.746  1.00  0.00           C  
ATOM   3825  CG  ARG ! 253     -94.958  21.086  34.665  1.00  0.00           C  
ATOM   3826  CD  ARG ! 253     -95.770  21.856  35.639  1.00  0.00           C  
ATOM   3827  NE  ARG ! 253     -96.483  20.984  36.560  1.00  0.00           N  
ATOM   3828  CZ  ARG ! 253     -95.925  20.377  37.625  1.00  0.00           C  
ATOM   3829  NH1 ARG ! 253     -94.650  20.556  37.890  1.00  0.00           N1+
ATOM   3830  NH2 ARG ! 253     -96.661  19.601  38.404  1.00  0.00           N  
ATOM   3831  H   ARG ! 253     -96.960  18.569  32.196  1.00  0.00           H  
ATOM   3832  HA  ARG ! 253     -94.566  20.122  32.031  1.00  0.00           H  
ATOM   3833 1HB  ARG ! 253     -96.524  20.917  33.242  1.00  0.00           H  
ATOM   3834 2HB  ARG ! 253     -96.418  19.575  34.373  1.00  0.00           H  
ATOM   3835 1HG  ARG ! 253     -94.281  20.436  35.220  1.00  0.00           H  
ATOM   3836 2HG  ARG ! 253     -94.376  21.792  34.069  1.00  0.00           H  
ATOM   3837 1HD  ARG ! 253     -95.119  22.507  36.223  1.00  0.00           H  
ATOM   3838 2HD  ARG ! 253     -96.503  22.459  35.105  1.00  0.00           H  
ATOM   3839  HE  ARG ! 253     -97.467  20.824  36.388  1.00  0.00           H  
ATOM   3840 1HH1 ARG ! 253     -94.089  21.147  37.296  1.00  0.00           H  
ATOM   3841 2HH1 ARG ! 253     -94.232  20.099  38.689  1.00  0.00           H  
ATOM   3842 1HH2 ARG ! 253     -97.641  19.463  38.200  1.00  0.00           H  
ATOM   3843 2HH2 ARG ! 253     -96.242  19.147  39.200  1.00  0.00           H  
ATOM   3844  N   ALA ! 254     -94.447  17.445  33.941  1.00  0.00           N  
ATOM   3845  CA  ALA ! 254     -93.543  16.536  34.638  1.00  0.00           C  
ATOM   3846  C   ALA ! 254     -92.500  15.958  33.686  1.00  0.00           C  
ATOM   3847  O   ALA ! 254     -91.328  15.835  34.037  1.00  0.00           O  
ATOM   3848  CB  ALA ! 254     -94.327  15.417  35.306  1.00  0.00           C  
ATOM   3849  H   ALA ! 254     -95.425  17.202  33.865  1.00  0.00           H  
ATOM   3850  HA  ALA ! 254     -93.016  17.098  35.411  1.00  0.00           H  
ATOM   3851 1HB  ALA ! 254     -93.638  14.749  35.823  1.00  0.00           H  
ATOM   3852 2HB  ALA ! 254     -95.027  15.843  36.025  1.00  0.00           H  
ATOM   3853 3HB  ALA ! 254     -94.877  14.858  34.553  1.00  0.00           H  
ATOM   3854  N   ILE ! 255     -92.938  15.607  32.481  1.00  0.00           N  
ATOM   3855  CA  ILE ! 255     -92.045  15.042  31.479  1.00  0.00           C  
ATOM   3856  C   ILE ! 255     -90.989  16.054  31.048  1.00  0.00           C  
ATOM   3857  O   ILE ! 255     -89.822  15.709  30.871  1.00  0.00           O  
ATOM   3858  CB  ILE ! 255     -92.835  14.567  30.244  1.00  0.00           C  
ATOM   3859  CG1 ILE ! 255     -93.766  13.411  30.619  1.00  0.00           C  
ATOM   3860  CG2 ILE ! 255     -91.885  14.149  29.132  1.00  0.00           C  
ATOM   3861  CD1 ILE ! 255     -93.043  12.130  30.963  1.00  0.00           C  
ATOM   3862  H   ILE ! 255     -93.916  15.735  32.257  1.00  0.00           H  
ATOM   3863  HA  ILE ! 255     -91.536  14.183  31.913  1.00  0.00           H  
ATOM   3864  HB  ILE ! 255     -93.467  15.378  29.884  1.00  0.00           H  
ATOM   3865 1HG1 ILE ! 255     -94.375  13.700  31.474  1.00  0.00           H  
ATOM   3866 2HG1 ILE ! 255     -94.444  13.208  29.790  1.00  0.00           H  
ATOM   3867 1HG2 ILE ! 255     -92.458  13.816  28.269  1.00  0.00           H  
ATOM   3868 2HG2 ILE ! 255     -91.261  14.996  28.850  1.00  0.00           H  
ATOM   3869 3HG2 ILE ! 255     -91.250  13.335  29.483  1.00  0.00           H  
ATOM   3870 1HD1 ILE ! 255     -93.771  11.358  31.219  1.00  0.00           H  
ATOM   3871 2HD1 ILE ! 255     -92.453  11.805  30.107  1.00  0.00           H  
ATOM   3872 3HD1 ILE ! 255     -92.385  12.301  31.815  1.00  0.00           H  
ATOM   3873  N   ALA ! 256     -91.409  17.304  30.880  1.00  0.00           N  
ATOM   3874  CA  ALA ! 256     -90.501  18.367  30.471  1.00  0.00           C  
ATOM   3875  C   ALA ! 256     -89.440  18.625  31.532  1.00  0.00           C  
ATOM   3876  O   ALA ! 256     -88.270  18.837  31.215  1.00  0.00           O  
ATOM   3877  CB  ALA ! 256     -91.277  19.643  30.179  1.00  0.00           C  
ATOM   3878  H   ALA ! 256     -92.382  17.522  31.042  1.00  0.00           H  
ATOM   3879  HA  ALA ! 256     -89.993  18.047  29.561  1.00  0.00           H  
ATOM   3880 1HB  ALA ! 256     -90.586  20.427  29.873  1.00  0.00           H  
ATOM   3881 2HB  ALA ! 256     -91.993  19.458  29.378  1.00  0.00           H  
ATOM   3882 3HB  ALA ! 256     -91.812  19.958  31.075  1.00  0.00           H  
ATOM   3883  N   GLU ! 257     -89.856  18.608  32.795  1.00  0.00           N  
ATOM   3884  CA  GLU ! 257     -88.941  18.840  33.905  1.00  0.00           C  
ATOM   3885  C   GLU ! 257     -87.895  17.737  33.999  1.00  0.00           C  
ATOM   3886  O   GLU ! 257     -86.720  18.001  34.251  1.00  0.00           O  
ATOM   3887  CB  GLU ! 257     -89.713  18.935  35.222  1.00  0.00           C  
ATOM   3888  CG  GLU ! 257     -90.540  20.205  35.377  1.00  0.00           C  
ATOM   3889  CD  GLU ! 257     -91.467  20.158  36.560  1.00  0.00           C  
ATOM   3890  OE1 GLU ! 257     -91.530  19.138  37.201  1.00  0.00           O  
ATOM   3891  OE2 GLU ! 257     -92.114  21.145  36.821  1.00  0.00           O1-
ATOM   3892  H   GLU ! 257     -90.831  18.428  32.988  1.00  0.00           H  
ATOM   3893  HA  GLU ! 257     -88.423  19.785  33.736  1.00  0.00           H  
ATOM   3894 1HB  GLU ! 257     -90.389  18.084  35.310  1.00  0.00           H  
ATOM   3895 2HB  GLU ! 257     -89.015  18.887  36.059  1.00  0.00           H  
ATOM   3896 1HG  GLU ! 257     -89.866  21.052  35.490  1.00  0.00           H  
ATOM   3897 2HG  GLU ! 257     -91.123  20.360  34.470  1.00  0.00           H  
ATOM   3898  N   ILE ! 258     -88.329  16.498  33.791  1.00  0.00           N  
ATOM   3899  CA  ILE ! 258     -87.430  15.351  33.851  1.00  0.00           C  
ATOM   3900  C   ILE ! 258     -86.387  15.411  32.743  1.00  0.00           C  
ATOM   3901  O   ILE ! 258     -85.215  15.104  32.963  1.00  0.00           O  
ATOM   3902  CB  ILE ! 258     -88.217  14.032  33.747  1.00  0.00           C  
ATOM   3903  CG1 ILE ! 258     -89.078  13.821  34.996  1.00  0.00           C  
ATOM   3904  CG2 ILE ! 258     -87.267  12.860  33.548  1.00  0.00           C  
ATOM   3905  CD1 ILE ! 258     -90.107  12.725  34.850  1.00  0.00           C  
ATOM   3906  H   ILE ! 258     -89.308  16.347  33.590  1.00  0.00           H  
ATOM   3907  HA  ILE ! 258     -86.913  15.368  34.809  1.00  0.00           H  
ATOM   3908  HB  ILE ! 258     -88.900  14.080  32.898  1.00  0.00           H  
ATOM   3909 1HG1 ILE ! 258     -88.436  13.577  35.842  1.00  0.00           H  
ATOM   3910 2HG1 ILE ! 258     -89.599  14.748  35.239  1.00  0.00           H  
ATOM   3911 1HG2 ILE ! 258     -87.840  11.936  33.477  1.00  0.00           H  
ATOM   3912 2HG2 ILE ! 258     -86.696  13.006  32.632  1.00  0.00           H  
ATOM   3913 3HG2 ILE ! 258     -86.583  12.799  34.397  1.00  0.00           H  
ATOM   3914 1HD1 ILE ! 258     -90.678  12.638  35.775  1.00  0.00           H  
ATOM   3915 2HD1 ILE ! 258     -90.783  12.968  34.028  1.00  0.00           H  
ATOM   3916 3HD1 ILE ! 258     -89.607  11.781  34.643  1.00  0.00           H  
ATOM   3917  N   ALA ! 259     -86.819  15.807  31.551  1.00  0.00           N  
ATOM   3918  CA  ALA ! 259     -85.923  15.906  30.405  1.00  0.00           C  
ATOM   3919  C   ALA ! 259     -84.864  16.977  30.628  1.00  0.00           C  
ATOM   3920  O   ALA ! 259     -83.694  16.789  30.288  1.00  0.00           O  
ATOM   3921  CB  ALA ! 259     -86.715  16.200  29.139  1.00  0.00           C  
ATOM   3922  H   ALA ! 259     -87.795  16.044  31.436  1.00  0.00           H  
ATOM   3923  HA  ALA ! 259     -85.413  14.950  30.289  1.00  0.00           H  
ATOM   3924 1HB  ALA ! 259     -86.031  16.270  28.293  1.00  0.00           H  
ATOM   3925 2HB  ALA ! 259     -87.428  15.397  28.961  1.00  0.00           H  
ATOM   3926 3HB  ALA ! 259     -87.248  17.142  29.253  1.00  0.00           H  
ATOM   3927  N   GLU ! 260     -85.277  18.103  31.201  1.00  0.00           N  
ATOM   3928  CA  GLU ! 260     -84.364  19.207  31.469  1.00  0.00           C  
ATOM   3929  C   GLU ! 260     -83.307  18.811  32.491  1.00  0.00           C  
ATOM   3930  O   GLU ! 260     -82.135  19.156  32.351  1.00  0.00           O  
ATOM   3931  CB  GLU ! 260     -85.137  20.429  31.968  1.00  0.00           C  
ATOM   3932  CG  GLU ! 260     -86.010  21.097  30.914  1.00  0.00           C  
ATOM   3933  CD  GLU ! 260     -86.689  22.338  31.417  1.00  0.00           C  
ATOM   3934  OE1 GLU ! 260     -86.607  22.605  32.593  1.00  0.00           O  
ATOM   3935  OE2 GLU ! 260     -87.293  23.025  30.626  1.00  0.00           O1-
ATOM   3936  H   GLU ! 260     -86.250  18.196  31.456  1.00  0.00           H  
ATOM   3937  HA  GLU ! 260     -83.857  19.471  30.541  1.00  0.00           H  
ATOM   3938 1HB  GLU ! 260     -85.781  20.138  32.800  1.00  0.00           H  
ATOM   3939 2HB  GLU ! 260     -84.437  21.176  32.345  1.00  0.00           H  
ATOM   3940 1HG  GLU ! 260     -85.390  21.357  30.057  1.00  0.00           H  
ATOM   3941 2HG  GLU ! 260     -86.765  20.386  30.580  1.00  0.00           H  
ATOM   3942  N   ALA ! 261     -83.729  18.083  33.520  1.00  0.00           N  
ATOM   3943  CA  ALA ! 261     -82.817  17.636  34.567  1.00  0.00           C  
ATOM   3944  C   ALA ! 261     -81.777  16.672  34.019  1.00  0.00           C  
ATOM   3945  O   ALA ! 261     -80.602  16.739  34.378  1.00  0.00           O  
ATOM   3946  CB  ALA ! 261     -83.597  16.988  35.702  1.00  0.00           C  
ATOM   3947  H   ALA ! 261     -84.704  17.832  33.577  1.00  0.00           H  
ATOM   3948  HA  ALA ! 261     -82.293  18.510  34.954  1.00  0.00           H  
ATOM   3949 1HB  ALA ! 261     -82.904  16.659  36.477  1.00  0.00           H  
ATOM   3950 2HB  ALA ! 261     -84.296  17.709  36.123  1.00  0.00           H  
ATOM   3951 3HB  ALA ! 261     -84.145  16.129  35.322  1.00  0.00           H  
ATOM   3952  N   ALA ! 262     -82.213  15.770  33.144  1.00  0.00           N  
ATOM   3953  CA  ALA ! 262     -81.321  14.788  32.544  1.00  0.00           C  
ATOM   3954  C   ALA ! 262     -80.270  15.459  31.668  1.00  0.00           C  
ATOM   3955  O   ALA ! 262     -79.102  15.075  31.677  1.00  0.00           O  
ATOM   3956  CB  ALA ! 262     -82.116  13.775  31.734  1.00  0.00           C  
ATOM   3957  H   ALA ! 262     -83.191  15.767  32.889  1.00  0.00           H  
ATOM   3958  HA  ALA ! 262     -80.803  14.259  33.343  1.00  0.00           H  
ATOM   3959 1HB  ALA ! 262     -81.435  13.046  31.293  1.00  0.00           H  
ATOM   3960 2HB  ALA ! 262     -82.822  13.262  32.386  1.00  0.00           H  
ATOM   3961 3HB  ALA ! 262     -82.661  14.289  30.942  1.00  0.00           H  
ATOM   3962  N   ILE ! 263     -80.696  16.466  30.911  1.00  0.00           N  
ATOM   3963  CA  ILE ! 263     -79.795  17.194  30.028  1.00  0.00           C  
ATOM   3964  C   ILE ! 263     -78.633  17.803  30.805  1.00  0.00           C  
ATOM   3965  O   ILE ! 263     -77.477  17.684  30.402  1.00  0.00           O  
ATOM   3966  CB  ILE ! 263     -80.545  18.306  29.271  1.00  0.00           C  
ATOM   3967  CG1 ILE ! 263     -81.517  17.697  28.257  1.00  0.00           C  
ATOM   3968  CG2 ILE ! 263     -79.562  19.238  28.581  1.00  0.00           C  
ATOM   3969  CD1 ILE ! 263     -82.524  18.683  27.710  1.00  0.00           C  
ATOM   3970  H   ILE ! 263     -81.668  16.733  30.947  1.00  0.00           H  
ATOM   3971  HA  ILE ! 263     -79.387  16.496  29.298  1.00  0.00           H  
ATOM   3972  HB  ILE ! 263     -81.145  18.882  29.975  1.00  0.00           H  
ATOM   3973 1HG1 ILE ! 263     -80.956  17.284  27.419  1.00  0.00           H  
ATOM   3974 2HG1 ILE ! 263     -82.062  16.876  28.721  1.00  0.00           H  
ATOM   3975 1HG2 ILE ! 263     -80.111  20.016  28.052  1.00  0.00           H  
ATOM   3976 2HG2 ILE ! 263     -78.911  19.694  29.325  1.00  0.00           H  
ATOM   3977 3HG2 ILE ! 263     -78.960  18.669  27.871  1.00  0.00           H  
ATOM   3978 1HD1 ILE ! 263     -83.178  18.179  26.996  1.00  0.00           H  
ATOM   3979 2HD1 ILE ! 263     -83.123  19.085  28.529  1.00  0.00           H  
ATOM   3980 3HD1 ILE ! 263     -82.003  19.497  27.209  1.00  0.00           H  
ATOM   3981  N   LYS ! 264     -78.949  18.453  31.917  1.00  0.00           N  
ATOM   3982  CA  LYS ! 264     -77.933  19.081  32.753  1.00  0.00           C  
ATOM   3983  C   LYS ! 264     -76.900  18.065  33.220  1.00  0.00           C  
ATOM   3984  O   LYS ! 264     -75.699  18.342  33.220  1.00  0.00           O  
ATOM   3985  CB  LYS ! 264     -78.580  19.766  33.959  1.00  0.00           C  
ATOM   3986  CG  LYS ! 264     -77.601  20.503  34.862  1.00  0.00           C  
ATOM   3987  CD  LYS ! 264     -78.324  21.226  35.989  1.00  0.00           C  
ATOM   3988  CE  LYS ! 264     -77.345  21.934  36.913  1.00  0.00           C  
ATOM   3989  NZ  LYS ! 264     -78.039  22.645  38.020  1.00  0.00           N1+
ATOM   3990  H   LYS ! 264     -79.920  18.516  32.192  1.00  0.00           H  
ATOM   3991  HA  LYS ! 264     -77.415  19.837  32.160  1.00  0.00           H  
ATOM   3992 1HB  LYS ! 264     -79.324  20.485  33.615  1.00  0.00           H  
ATOM   3993 2HB  LYS ! 264     -79.098  19.021  34.564  1.00  0.00           H  
ATOM   3994 1HG  LYS ! 264     -76.894  19.792  35.292  1.00  0.00           H  
ATOM   3995 2HG  LYS ! 264     -77.043  21.233  34.275  1.00  0.00           H  
ATOM   3996 1HD  LYS ! 264     -79.012  21.961  35.568  1.00  0.00           H  
ATOM   3997 2HD  LYS ! 264     -78.901  20.506  36.570  1.00  0.00           H  
ATOM   3998 1HE  LYS ! 264     -76.657  21.206  37.340  1.00  0.00           H  
ATOM   3999 2HE  LYS ! 264     -76.764  22.657  36.341  1.00  0.00           H  
ATOM   4000 1HZ  LYS ! 264     -77.358  23.101  38.609  1.00  0.00           H  
ATOM   4001 2HZ  LYS ! 264     -78.668  23.338  37.636  1.00  0.00           H  
ATOM   4002 3HZ  LYS ! 264     -78.567  21.981  38.569  1.00  0.00           H  
ATOM   4003  N   ALA ! 265     -77.349  16.886  33.618  1.00  0.00           N  
ATOM   4004  CA  ALA ! 265     -76.425  15.860  34.099  1.00  0.00           C  
ATOM   4005  C   ALA ! 265     -75.443  15.382  33.028  1.00  0.00           C  
ATOM   4006  O   ALA ! 265     -74.276  15.116  33.316  1.00  0.00           O  
ATOM   4007  CB  ALA ! 265     -77.210  14.677  34.646  1.00  0.00           C  
ATOM   4008  H   ALA ! 265     -78.342  16.702  33.587  1.00  0.00           H  
ATOM   4009  HA  ALA ! 265     -75.831  16.291  34.904  1.00  0.00           H  
ATOM   4010 1HB  ALA ! 265     -76.519  13.922  35.019  1.00  0.00           H  
ATOM   4011 2HB  ALA ! 265     -77.855  15.012  35.458  1.00  0.00           H  
ATOM   4012 3HB  ALA ! 265     -77.821  14.249  33.852  1.00  0.00           H  
ATOM   4013  N   SER ! 266     -75.912  15.271  31.789  1.00  0.00           N  
ATOM   4014  CA  SER ! 266     -75.095  14.717  30.710  1.00  0.00           C  
ATOM   4015  C   SER ! 266     -74.963  15.707  29.562  1.00  0.00           C  
ATOM   4016  O   SER ! 266     -75.953  16.276  29.102  1.00  0.00           O  
ATOM   4017  CB  SER ! 266     -75.702  13.422  30.205  1.00  0.00           C  
ATOM   4018  OG  SER ! 266     -74.960  12.905  29.135  1.00  0.00           O  
ATOM   4019  H   SER ! 266     -76.855  15.578  31.591  1.00  0.00           H  
ATOM   4020  HA  SER ! 266     -74.099  14.514  31.099  1.00  0.00           H  
ATOM   4021 1HB  SER ! 266     -75.731  12.694  31.015  1.00  0.00           H  
ATOM   4022 2HB  SER ! 266     -76.728  13.599  29.888  1.00  0.00           H  
ATOM   4023  HG  SER ! 266     -75.033  11.949  29.198  1.00  0.00           H  
ATOM   4024  N   ASP ! 267     -73.734  15.910  29.099  1.00  0.00           N  
ATOM   4025  CA  ASP ! 267     -73.470  16.858  28.025  1.00  0.00           C  
ATOM   4026  C   ASP ! 267     -73.008  16.156  26.754  1.00  0.00           C  
ATOM   4027  O   ASP ! 267     -72.480  16.787  25.840  1.00  0.00           O  
ATOM   4028  CB  ASP ! 267     -72.414  17.876  28.460  1.00  0.00           C  
ATOM   4029  CG  ASP ! 267     -71.109  17.228  28.901  1.00  0.00           C  
ATOM   4030  OD1 ASP ! 267     -71.133  16.071  29.250  1.00  0.00           O  
ATOM   4031  OD2 ASP ! 267     -70.102  17.893  28.887  1.00  0.00           O1-
ATOM   4032  H   ASP ! 267     -72.966  15.395  29.505  1.00  0.00           H  
ATOM   4033  HA  ASP ! 267     -74.394  17.392  27.797  1.00  0.00           H  
ATOM   4034 1HB  ASP ! 267     -72.203  18.557  27.635  1.00  0.00           H  
ATOM   4035 2HB  ASP ! 267     -72.803  18.476  29.285  1.00  0.00           H  
ATOM   4036  N   ASP ! 268     -73.209  14.842  26.701  1.00  0.00           N  
ATOM   4037  CA  ASP ! 268     -72.720  14.046  25.579  1.00  0.00           C  
ATOM   4038  C   ASP ! 268     -73.505  14.338  24.307  1.00  0.00           C  
ATOM   4039  O   ASP ! 268     -74.734  14.279  24.297  1.00  0.00           O  
ATOM   4040  CB  ASP ! 268     -72.806  12.553  25.905  1.00  0.00           C  
ATOM   4041  CG  ASP ! 268     -71.678  12.079  26.811  1.00  0.00           C  
ATOM   4042  OD1 ASP ! 268     -70.578  12.557  26.660  1.00  0.00           O  
ATOM   4043  OD2 ASP ! 268     -71.925  11.243  27.647  1.00  0.00           O1-
ATOM   4044  H   ASP ! 268     -73.709  14.390  27.453  1.00  0.00           H  
ATOM   4045  HA  ASP ! 268     -71.676  14.305  25.399  1.00  0.00           H  
ATOM   4046 1HB  ASP ! 268     -73.757  12.340  26.392  1.00  0.00           H  
ATOM   4047 2HB  ASP ! 268     -72.776  11.975  24.980  1.00  0.00           H  
ATOM   4048  N   PRO ! 269     -72.973  14.672  23.126  1.00  0.00           N  
ATOM   4049  CA  PRO ! 269     -73.786  15.325  22.108  1.00  0.00           C  
ATOM   4050  C   PRO ! 269     -74.907  14.408  21.625  1.00  0.00           C  
ATOM   4051  O   PRO ! 269     -76.035  14.851  21.407  1.00  0.00           O  
ATOM   4052  CB  PRO ! 269     -72.775  15.618  20.995  1.00  0.00           C  
ATOM   4053  CG  PRO ! 269     -71.494  15.861  21.719  1.00  0.00           C  
ATOM   4054  CD  PRO ! 269     -71.515  14.874  22.858  1.00  0.00           C  
ATOM   4055  HA  PRO ! 269     -74.200  16.258  22.519  1.00  0.00           H  
ATOM   4056 1HB  PRO ! 269     -72.717  14.764  20.304  1.00  0.00           H  
ATOM   4057 2HB  PRO ! 269     -73.103  16.487  20.406  1.00  0.00           H  
ATOM   4058 1HG  PRO ! 269     -70.640  15.709  21.045  1.00  0.00           H  
ATOM   4059 2HG  PRO ! 269     -71.446  16.905  22.065  1.00  0.00           H  
ATOM   4060 1HD  PRO ! 269     -71.043  13.934  22.536  1.00  0.00           H  
ATOM   4061 2HD  PRO ! 269     -70.985  15.300  23.722  1.00  0.00           H  
ATOM   4062  N   GLU ! 270     -74.585  13.129  21.457  1.00  0.00           N  
ATOM   4063  CA  GLU ! 270     -75.588  12.117  21.142  1.00  0.00           C  
ATOM   4064  C   GLU ! 270     -76.672  12.067  22.209  1.00  0.00           C  
ATOM   4065  O   GLU ! 270     -77.863  12.046  21.896  1.00  0.00           O  
ATOM   4066  CB  GLU ! 270     -74.932  10.740  21.001  1.00  0.00           C  
ATOM   4067  CG  GLU ! 270     -73.991  10.609  19.813  1.00  0.00           C  
ATOM   4068  CD  GLU ! 270     -72.626  11.174  20.083  1.00  0.00           C  
ATOM   4069  OE1 GLU ! 270     -72.400  11.638  21.176  1.00  0.00           O  
ATOM   4070  OE2 GLU ! 270     -71.806  11.145  19.197  1.00  0.00           O1-
ATOM   4071  H   GLU ! 270     -73.619  12.847  21.551  1.00  0.00           H  
ATOM   4072  HA  GLU ! 270     -76.057  12.379  20.193  1.00  0.00           H  
ATOM   4073 1HB  GLU ! 270     -74.363  10.516  21.905  1.00  0.00           H  
ATOM   4074 2HB  GLU ! 270     -75.706   9.979  20.903  1.00  0.00           H  
ATOM   4075 1HG  GLU ! 270     -73.891   9.555  19.556  1.00  0.00           H  
ATOM   4076 2HG  GLU ! 270     -74.429  11.124  18.960  1.00  0.00           H  
ATOM   4077  N   VAL ! 271     -76.255  12.047  23.470  1.00  0.00           N  
ATOM   4078  CA  VAL ! 271     -77.190  11.998  24.587  1.00  0.00           C  
ATOM   4079  C   VAL ! 271     -78.154  13.180  24.552  1.00  0.00           C  
ATOM   4080  O   VAL ! 271     -79.363  13.011  24.706  1.00  0.00           O  
ATOM   4081  CB  VAL ! 271     -76.426  12.002  25.924  1.00  0.00           C  
ATOM   4082  CG1 VAL ! 271     -77.382  12.247  27.083  1.00  0.00           C  
ATOM   4083  CG2 VAL ! 271     -75.689  10.684  26.102  1.00  0.00           C  
ATOM   4084  H   VAL ! 271     -75.262  12.067  23.660  1.00  0.00           H  
ATOM   4085  HA  VAL ! 271     -77.768  11.075  24.516  1.00  0.00           H  
ATOM   4086  HB  VAL ! 271     -75.709  12.822  25.921  1.00  0.00           H  
ATOM   4087 1HG1 VAL ! 271     -76.824  12.246  28.020  1.00  0.00           H  
ATOM   4088 2HG1 VAL ! 271     -77.872  13.211  26.953  1.00  0.00           H  
ATOM   4089 3HG1 VAL ! 271     -78.133  11.458  27.108  1.00  0.00           H  
ATOM   4090 1HG2 VAL ! 271     -75.151  10.692  27.049  1.00  0.00           H  
ATOM   4091 2HG2 VAL ! 271     -76.407   9.863  26.100  1.00  0.00           H  
ATOM   4092 3HG2 VAL ! 271     -74.981  10.548  25.284  1.00  0.00           H  
ATOM   4093  N   LEU ! 272     -77.609  14.374  24.346  1.00  0.00           N  
ATOM   4094  CA  LEU ! 272     -78.418  15.585  24.289  1.00  0.00           C  
ATOM   4095  C   LEU ! 272     -79.477  15.488  23.200  1.00  0.00           C  
ATOM   4096  O   LEU ! 272     -80.647  15.802  23.428  1.00  0.00           O  
ATOM   4097  CB  LEU ! 272     -77.526  16.808  24.036  1.00  0.00           C  
ATOM   4098  CG  LEU ! 272     -76.502  17.123  25.133  1.00  0.00           C  
ATOM   4099  CD1 LEU ! 272     -75.522  18.174  24.629  1.00  0.00           C  
ATOM   4100  CD2 LEU ! 272     -77.228  17.606  26.380  1.00  0.00           C  
ATOM   4101  H   LEU ! 272     -76.608  14.444  24.227  1.00  0.00           H  
ATOM   4102  HA  LEU ! 272     -78.921  15.710  25.247  1.00  0.00           H  
ATOM   4103 1HB  LEU ! 272     -76.978  16.651  23.108  1.00  0.00           H  
ATOM   4104 2HB  LEU ! 272     -78.164  17.682  23.913  1.00  0.00           H  
ATOM   4105  HG  LEU ! 272     -75.935  16.223  25.373  1.00  0.00           H  
ATOM   4106 1HD1 LEU ! 272     -74.796  18.398  25.409  1.00  0.00           H  
ATOM   4107 2HD1 LEU ! 272     -75.005  17.793  23.749  1.00  0.00           H  
ATOM   4108 3HD1 LEU ! 272     -76.067  19.082  24.367  1.00  0.00           H  
ATOM   4109 1HD2 LEU ! 272     -76.502  17.832  27.160  1.00  0.00           H  
ATOM   4110 2HD2 LEU ! 272     -77.796  18.507  26.144  1.00  0.00           H  
ATOM   4111 3HD2 LEU ! 272     -77.908  16.829  26.731  1.00  0.00           H  
ATOM   4112  N   GLU ! 273     -79.064  15.053  22.016  1.00  0.00           N  
ATOM   4113  CA  GLU ! 273     -79.979  14.913  20.888  1.00  0.00           C  
ATOM   4114  C   GLU ! 273     -81.036  13.850  21.164  1.00  0.00           C  
ATOM   4115  O   GLU ! 273     -82.208  14.028  20.836  1.00  0.00           O  
ATOM   4116  CB  GLU ! 273     -79.207  14.560  19.616  1.00  0.00           C  
ATOM   4117  CG  GLU ! 273     -78.303  15.672  19.100  1.00  0.00           C  
ATOM   4118  CD  GLU ! 273     -77.453  15.241  17.938  1.00  0.00           C  
ATOM   4119  OE1 GLU ! 273     -77.487  14.084  17.598  1.00  0.00           O  
ATOM   4120  OE2 GLU ! 273     -76.769  16.072  17.389  1.00  0.00           O1-
ATOM   4121  H   GLU ! 273     -78.092  14.811  21.893  1.00  0.00           H  
ATOM   4122  HA  GLU ! 273     -80.489  15.865  20.736  1.00  0.00           H  
ATOM   4123 1HB  GLU ! 273     -78.588  13.681  19.796  1.00  0.00           H  
ATOM   4124 2HB  GLU ! 273     -79.911  14.308  18.821  1.00  0.00           H  
ATOM   4125 1HG  GLU ! 273     -78.919  16.515  18.793  1.00  0.00           H  
ATOM   4126 2HG  GLU ! 273     -77.658  16.004  19.914  1.00  0.00           H  
ATOM   4127  N   GLU ! 274     -80.611  12.745  21.768  1.00  0.00           N  
ATOM   4128  CA  GLU ! 274     -81.522  11.651  22.089  1.00  0.00           C  
ATOM   4129  C   GLU ! 274     -82.562  12.082  23.112  1.00  0.00           C  
ATOM   4130  O   GLU ! 274     -83.736  11.731  23.004  1.00  0.00           O  
ATOM   4131  CB  GLU ! 274     -80.741  10.446  22.616  1.00  0.00           C  
ATOM   4132  CG  GLU ! 274     -79.946   9.698  21.556  1.00  0.00           C  
ATOM   4133  CD  GLU ! 274     -79.058   8.631  22.133  1.00  0.00           C  
ATOM   4134  OE1 GLU ! 274     -78.967   8.547  23.333  1.00  0.00           O  
ATOM   4135  OE2 GLU ! 274     -78.471   7.898  21.372  1.00  0.00           O1-
ATOM   4136  H   GLU ! 274     -79.635  12.660  22.012  1.00  0.00           H  
ATOM   4137  HA  GLU ! 274     -82.043  11.357  21.178  1.00  0.00           H  
ATOM   4138 1HB  GLU ! 274     -80.043  10.773  23.386  1.00  0.00           H  
ATOM   4139 2HB  GLU ! 274     -81.430   9.739  23.078  1.00  0.00           H  
ATOM   4140 1HG  GLU ! 274     -80.640   9.235  20.854  1.00  0.00           H  
ATOM   4141 2HG  GLU ! 274     -79.335  10.411  21.002  1.00  0.00           H  
ATOM   4142  N   ILE ! 275     -82.125  12.845  24.109  1.00  0.00           N  
ATOM   4143  CA  ILE ! 275     -83.019  13.326  25.155  1.00  0.00           C  
ATOM   4144  C   ILE ! 275     -84.067  14.273  24.590  1.00  0.00           C  
ATOM   4145  O   ILE ! 275     -85.236  14.218  24.970  1.00  0.00           O  
ATOM   4146  CB  ILE ! 275     -82.229  14.039  26.268  1.00  0.00           C  
ATOM   4147  CG1 ILE ! 275     -81.354  13.039  27.027  1.00  0.00           C  
ATOM   4148  CG2 ILE ! 275     -83.178  14.751  27.222  1.00  0.00           C  
ATOM   4149  CD1 ILE ! 275     -80.345  13.685  27.949  1.00  0.00           C  
ATOM   4150  H   ILE ! 275     -81.147  13.098  24.142  1.00  0.00           H  
ATOM   4151  HA  ILE ! 275     -83.531  12.471  25.592  1.00  0.00           H  
ATOM   4152  HB  ILE ! 275     -81.557  14.773  25.825  1.00  0.00           H  
ATOM   4153 1HG1 ILE ! 275     -81.986  12.380  27.620  1.00  0.00           H  
ATOM   4154 2HG1 ILE ! 275     -80.810  12.416  26.313  1.00  0.00           H  
ATOM   4155 1HG2 ILE ! 275     -82.602  15.248  28.002  1.00  0.00           H  
ATOM   4156 2HG2 ILE ! 275     -83.758  15.489  26.671  1.00  0.00           H  
ATOM   4157 3HG2 ILE ! 275     -83.850  14.024  27.674  1.00  0.00           H  
ATOM   4158 1HD1 ILE ! 275     -79.762  12.913  28.451  1.00  0.00           H  
ATOM   4159 2HD1 ILE ! 275     -79.678  14.325  27.369  1.00  0.00           H  
ATOM   4160 3HD1 ILE ! 275     -80.866  14.286  28.693  1.00  0.00           H  
ATOM   4161  N   SER ! 276     -83.644  15.144  23.680  1.00  0.00           N  
ATOM   4162  CA  SER ! 276     -84.550  16.104  23.061  1.00  0.00           C  
ATOM   4163  C   SER ! 276     -85.611  15.405  22.225  1.00  0.00           C  
ATOM   4164  O   SER ! 276     -86.779  15.789  22.240  1.00  0.00           O  
ATOM   4165  CB  SER ! 276     -83.767  17.073  22.193  1.00  0.00           C  
ATOM   4166  OG  SER ! 276     -82.913  17.865  22.971  1.00  0.00           O  
ATOM   4167  H   SER ! 276     -82.671  15.139  23.410  1.00  0.00           H  
ATOM   4168  HA  SER ! 276     -85.052  16.666  23.850  1.00  0.00           H  
ATOM   4169 1HB  SER ! 276     -83.185  16.516  21.461  1.00  0.00           H  
ATOM   4170 2HB  SER ! 276     -84.460  17.710  21.646  1.00  0.00           H  
ATOM   4171  HG  SER ! 276     -82.453  18.442  22.356  1.00  0.00           H  
ATOM   4172  N   GLU ! 277     -85.197  14.373  21.496  1.00  0.00           N  
ATOM   4173  CA  GLU ! 277     -86.114  13.616  20.651  1.00  0.00           C  
ATOM   4174  C   GLU ! 277     -87.163  12.894  21.486  1.00  0.00           C  
ATOM   4175  O   GLU ! 277     -88.337  12.851  21.122  1.00  0.00           O  
ATOM   4176  CB  GLU ! 277     -85.343  12.605  19.800  1.00  0.00           C  
ATOM   4177  CG  GLU ! 277     -84.531  13.224  18.671  1.00  0.00           C  
ATOM   4178  CD  GLU ! 277     -83.720  12.211  17.910  1.00  0.00           C  
ATOM   4179  OE1 GLU ! 277     -83.694  11.074  18.315  1.00  0.00           O  
ATOM   4180  OE2 GLU ! 277     -83.128  12.575  16.921  1.00  0.00           O1-
ATOM   4181  H   GLU ! 277     -84.223  14.107  21.527  1.00  0.00           H  
ATOM   4182  HA  GLU ! 277     -86.628  14.312  19.987  1.00  0.00           H  
ATOM   4183 1HB  GLU ! 277     -84.658  12.043  20.434  1.00  0.00           H  
ATOM   4184 2HB  GLU ! 277     -86.041  11.894  19.358  1.00  0.00           H  
ATOM   4185 1HG  GLU ! 277     -85.211  13.722  17.978  1.00  0.00           H  
ATOM   4186 2HG  GLU ! 277     -83.864  13.978  19.086  1.00  0.00           H  
ATOM   4187  N   PHE ! 278     -86.732  12.328  22.608  1.00  0.00           N  
ATOM   4188  CA  PHE ! 278     -87.634  11.607  23.499  1.00  0.00           C  
ATOM   4189  C   PHE ! 278     -88.677  12.541  24.102  1.00  0.00           C  
ATOM   4190  O   PHE ! 278     -89.849  12.184  24.219  1.00  0.00           O  
ATOM   4191  CB  PHE ! 278     -86.847  10.919  24.615  1.00  0.00           C  
ATOM   4192  CG  PHE ! 278     -87.713  10.226  25.628  1.00  0.00           C  
ATOM   4193  CD1 PHE ! 278     -88.124   8.916  25.429  1.00  0.00           C  
ATOM   4194  CD2 PHE ! 278     -88.119  10.882  26.781  1.00  0.00           C  
ATOM   4195  CE1 PHE ! 278     -88.921   8.276  26.360  1.00  0.00           C  
ATOM   4196  CE2 PHE ! 278     -88.914  10.244  27.713  1.00  0.00           C  
ATOM   4197  CZ  PHE ! 278     -89.316   8.941  27.502  1.00  0.00           C  
ATOM   4198  H   PHE ! 278     -85.755  12.399  22.852  1.00  0.00           H  
ATOM   4199  HA  PHE ! 278     -88.155  10.843  22.918  1.00  0.00           H  
ATOM   4200 1HB  PHE ! 278     -86.170  10.184  24.185  1.00  0.00           H  
ATOM   4201 2HB  PHE ! 278     -86.239  11.658  25.138  1.00  0.00           H  
ATOM   4202  HD1 PHE ! 278     -87.810   8.391  24.527  1.00  0.00           H  
ATOM   4203  HD2 PHE ! 278     -87.802  11.911  26.949  1.00  0.00           H  
ATOM   4204  HE1 PHE ! 278     -89.237   7.247  26.191  1.00  0.00           H  
ATOM   4205  HE2 PHE ! 278     -89.226  10.770  28.616  1.00  0.00           H  
ATOM   4206  HZ  PHE ! 278     -89.943   8.436  28.236  1.00  0.00           H  
ATOM   4207  N   ALA ! 279     -88.241  13.734  24.485  1.00  0.00           N  
ATOM   4208  CA  ALA ! 279     -89.134  14.723  25.079  1.00  0.00           C  
ATOM   4209  C   ALA ! 279     -90.191  15.178  24.081  1.00  0.00           C  
ATOM   4210  O   ALA ! 279     -91.360  15.344  24.432  1.00  0.00           O  
ATOM   4211  CB  ALA ! 279     -88.342  15.916  25.591  1.00  0.00           C  
ATOM   4212  H   ALA ! 279     -87.265  13.966  24.363  1.00  0.00           H  
ATOM   4213  HA  ALA ! 279     -89.647  14.254  25.918  1.00  0.00           H  
ATOM   4214 1HB  ALA ! 279     -89.024  16.644  26.030  1.00  0.00           H  
ATOM   4215 2HB  ALA ! 279     -87.630  15.582  26.345  1.00  0.00           H  
ATOM   4216 3HB  ALA ! 279     -87.803  16.376  24.764  1.00  0.00           H  
ATOM   4217  N   GLU ! 280     -89.774  15.378  22.834  1.00  0.00           N  
ATOM   4218  CA  GLU ! 280     -90.685  15.816  21.784  1.00  0.00           C  
ATOM   4219  C   GLU ! 280     -91.746  14.758  21.499  1.00  0.00           C  
ATOM   4220  O   GLU ! 280     -92.917  15.080  21.298  1.00  0.00           O  
ATOM   4221  CB  GLU ! 280     -89.908  16.132  20.504  1.00  0.00           C  
ATOM   4222  CG  GLU ! 280     -90.783  16.505  19.315  1.00  0.00           C  
ATOM   4223  CD  GLU ! 280     -89.987  16.797  18.074  1.00  0.00           C  
ATOM   4224  OE1 GLU ! 280     -88.782  16.804  18.150  1.00  0.00           O  
ATOM   4225  OE2 GLU ! 280     -90.585  17.016  17.046  1.00  0.00           O1-
ATOM   4226  H   GLU ! 280     -88.802  15.225  22.611  1.00  0.00           H  
ATOM   4227  HA  GLU ! 280     -91.190  16.722  22.119  1.00  0.00           H  
ATOM   4228 1HB  GLU ! 280     -89.223  16.960  20.689  1.00  0.00           H  
ATOM   4229 2HB  GLU ! 280     -89.308  15.267  20.220  1.00  0.00           H  
ATOM   4230 1HG  GLU ! 280     -91.467  15.682  19.107  1.00  0.00           H  
ATOM   4231 2HG  GLU ! 280     -91.377  17.379  19.574  1.00  0.00           H  
ATOM   4232  N   GLU ! 281     -91.328  13.498  21.483  1.00  0.00           N  
ATOM   4233  CA  GLU ! 281     -92.241  12.392  21.221  1.00  0.00           C  
ATOM   4234  C   GLU ! 281     -93.286  12.268  22.325  1.00  0.00           C  
ATOM   4235  O   GLU ! 281     -94.460  12.021  22.055  1.00  0.00           O  
ATOM   4236  CB  GLU ! 281     -91.466  11.079  21.092  1.00  0.00           C  
ATOM   4237  CG  GLU ! 281     -90.697  10.930  19.785  1.00  0.00           C  
ATOM   4238  CD  GLU ! 281     -91.595  10.811  18.587  1.00  0.00           C  
ATOM   4239  OE1 GLU ! 281     -92.605  10.154  18.688  1.00  0.00           O  
ATOM   4240  OE2 GLU ! 281     -91.274  11.378  17.569  1.00  0.00           O1-
ATOM   4241  H   GLU ! 281     -90.353  13.301  21.656  1.00  0.00           H  
ATOM   4242  HA  GLU ! 281     -92.760  12.587  20.282  1.00  0.00           H  
ATOM   4243 1HB  GLU ! 281     -90.752  10.995  21.912  1.00  0.00           H  
ATOM   4244 2HB  GLU ! 281     -92.157  10.239  21.168  1.00  0.00           H  
ATOM   4245 1HG  GLU ! 281     -90.051  11.799  19.657  1.00  0.00           H  
ATOM   4246 2HG  GLU ! 281     -90.063  10.047  19.847  1.00  0.00           H  
ATOM   4247  N   ARG ! 282     -92.849  12.442  23.568  1.00  0.00           N  
ATOM   4248  CA  ARG ! 282     -93.745  12.350  24.714  1.00  0.00           C  
ATOM   4249  C   ARG ! 282     -94.790  13.458  24.685  1.00  0.00           C  
ATOM   4250  O   ARG ! 282     -95.962  13.227  24.988  1.00  0.00           O  
ATOM   4251  CB  ARG ! 282     -92.960  12.430  26.014  1.00  0.00           C  
ATOM   4252  CG  ARG ! 282     -92.062  11.235  26.296  1.00  0.00           C  
ATOM   4253  CD  ARG ! 282     -92.839  10.069  26.790  1.00  0.00           C  
ATOM   4254  NE  ARG ! 282     -93.511   9.367  25.711  1.00  0.00           N  
ATOM   4255  CZ  ARG ! 282     -92.895   8.580  24.808  1.00  0.00           C  
ATOM   4256  NH1 ARG ! 282     -91.593   8.405  24.867  1.00  0.00           N1+
ATOM   4257  NH2 ARG ! 282     -93.597   7.984  23.861  1.00  0.00           N  
ATOM   4258  H   ARG ! 282     -91.871  12.644  23.722  1.00  0.00           H  
ATOM   4259  HA  ARG ! 282     -94.258  11.389  24.676  1.00  0.00           H  
ATOM   4260 1HB  ARG ! 282     -92.332  13.320  26.008  1.00  0.00           H  
ATOM   4261 2HB  ARG ! 282     -93.653  12.525  26.851  1.00  0.00           H  
ATOM   4262 1HG  ARG ! 282     -91.552  10.942  25.378  1.00  0.00           H  
ATOM   4263 2HG  ARG ! 282     -91.324  11.504  27.052  1.00  0.00           H  
ATOM   4264 1HD  ARG ! 282     -92.165   9.369  27.285  1.00  0.00           H  
ATOM   4265 2HD  ARG ! 282     -93.594  10.410  27.498  1.00  0.00           H  
ATOM   4266  HE  ARG ! 282     -94.515   9.477  25.630  1.00  0.00           H  
ATOM   4267 1HH1 ARG ! 282     -91.057   8.861  25.592  1.00  0.00           H  
ATOM   4268 2HH1 ARG ! 282     -91.131   7.815  24.192  1.00  0.00           H  
ATOM   4269 1HH2 ARG ! 282     -94.599   8.118  23.814  1.00  0.00           H  
ATOM   4270 2HH2 ARG ! 282     -93.135   7.394  23.184  1.00  0.00           H  
ATOM   4271  N   SER ! 283     -94.360  14.661  24.321  1.00  0.00           N  
ATOM   4272  CA  SER ! 283     -95.258  15.808  24.251  1.00  0.00           C  
ATOM   4273  C   SER ! 283     -96.321  15.612  23.177  1.00  0.00           C  
ATOM   4274  O   SER ! 283     -97.489  15.946  23.377  1.00  0.00           O  
ATOM   4275  CB  SER ! 283     -94.470  17.073  23.974  1.00  0.00           C  
ATOM   4276  OG  SER ! 283     -93.643  17.398  25.057  1.00  0.00           O  
ATOM   4277  H   SER ! 283     -93.385  14.784  24.084  1.00  0.00           H  
ATOM   4278  HA  SER ! 283     -95.761  15.911  25.215  1.00  0.00           H  
ATOM   4279 1HB  SER ! 283     -93.865  16.934  23.079  1.00  0.00           H  
ATOM   4280 2HB  SER ! 283     -95.159  17.895  23.780  1.00  0.00           H  
ATOM   4281  HG  SER ! 283     -93.184  18.203  24.808  1.00  0.00           H  
ATOM   4282  N   ARG ! 284     -95.906  15.072  22.037  1.00  0.00           N  
ATOM   4283  CA  ARG ! 284     -96.822  14.830  20.928  1.00  0.00           C  
ATOM   4284  C   ARG ! 284     -97.878  13.797  21.298  1.00  0.00           C  
ATOM   4285  O   ARG ! 284     -99.050  13.943  20.957  1.00  0.00           O  
ATOM   4286  CB  ARG ! 284     -96.060  14.355  19.699  1.00  0.00           C  
ATOM   4287  CG  ARG ! 284     -96.924  14.077  18.479  1.00  0.00           C  
ATOM   4288  CD  ARG ! 284     -96.103  13.691  17.302  1.00  0.00           C  
ATOM   4289  NE  ARG ! 284     -95.370  12.458  17.533  1.00  0.00           N  
ATOM   4290  CZ  ARG ! 284     -95.902  11.222  17.441  1.00  0.00           C  
ATOM   4291  NH1 ARG ! 284     -97.169  11.074  17.120  1.00  0.00           N1+
ATOM   4292  NH2 ARG ! 284     -95.150  10.160  17.670  1.00  0.00           N  
ATOM   4293  H   ARG ! 284     -94.933  14.821  21.936  1.00  0.00           H  
ATOM   4294  HA  ARG ! 284     -97.324  15.767  20.684  1.00  0.00           H  
ATOM   4295 1HB  ARG ! 284     -95.322  15.104  19.417  1.00  0.00           H  
ATOM   4296 2HB  ARG ! 284     -95.522  13.437  19.937  1.00  0.00           H  
ATOM   4297 1HG  ARG ! 284     -97.614  13.262  18.699  1.00  0.00           H  
ATOM   4298 2HG  ARG ! 284     -97.490  14.973  18.223  1.00  0.00           H  
ATOM   4299 1HD  ARG ! 284     -96.753  13.545  16.440  1.00  0.00           H  
ATOM   4300 2HD  ARG ! 284     -95.384  14.479  17.086  1.00  0.00           H  
ATOM   4301  HE  ARG ! 284     -94.393  12.530  17.782  1.00  0.00           H  
ATOM   4302 1HH1 ARG ! 284     -97.743  11.886  16.944  1.00  0.00           H  
ATOM   4303 2HH1 ARG ! 284     -97.566  10.148  17.049  1.00  0.00           H  
ATOM   4304 1HH2 ARG ! 284     -94.176  10.274  17.916  1.00  0.00           H  
ATOM   4305 2HH2 ARG ! 284     -95.549   9.235  17.600  1.00  0.00           H  
ATOM   4306  N   ARG ! 285     -97.452  12.750  21.999  1.00  0.00           N  
ATOM   4307  CA  ARG ! 285     -98.361  11.688  22.417  1.00  0.00           C  
ATOM   4308  C   ARG ! 285     -99.401  12.209  23.400  1.00  0.00           C  
ATOM   4309  O   ARG ! 285    -100.576  11.848  23.322  1.00  0.00           O  
ATOM   4310  CB  ARG ! 285     -97.588  10.546  23.059  1.00  0.00           C  
ATOM   4311  CG  ARG ! 285     -98.440   9.365  23.496  1.00  0.00           C  
ATOM   4312  CD  ARG ! 285     -99.062   8.679  22.334  1.00  0.00           C  
ATOM   4313  NE  ARG ! 285     -99.804   7.495  22.737  1.00  0.00           N  
ATOM   4314  CZ  ARG ! 285    -100.607   6.782  21.924  1.00  0.00           C  
ATOM   4315  NH1 ARG ! 285    -100.763   7.144  20.670  1.00  0.00           N1+
ATOM   4316  NH2 ARG ! 285    -101.241   5.719  22.389  1.00  0.00           N  
ATOM   4317  H   ARG ! 285     -96.475  12.689  22.247  1.00  0.00           H  
ATOM   4318  HA  ARG ! 285     -98.877  11.307  21.535  1.00  0.00           H  
ATOM   4319 1HB  ARG ! 285     -96.840  10.174  22.360  1.00  0.00           H  
ATOM   4320 2HB  ARG ! 285     -97.059  10.914  23.937  1.00  0.00           H  
ATOM   4321 1HG  ARG ! 285     -97.816   8.644  24.025  1.00  0.00           H  
ATOM   4322 2HG  ARG ! 285     -99.234   9.713  24.155  1.00  0.00           H  
ATOM   4323 1HD  ARG ! 285     -99.752   9.360  21.837  1.00  0.00           H  
ATOM   4324 2HD  ARG ! 285     -98.286   8.372  21.634  1.00  0.00           H  
ATOM   4325  HE  ARG ! 285     -99.710   7.185  23.694  1.00  0.00           H  
ATOM   4326 1HH1 ARG ! 285    -100.281   7.958  20.317  1.00  0.00           H  
ATOM   4327 2HH1 ARG ! 285    -101.368   6.609  20.062  1.00  0.00           H  
ATOM   4328 1HH2 ARG ! 285    -101.121   5.439  23.353  1.00  0.00           H  
ATOM   4329 2HH2 ARG ! 285    -101.842   5.184  21.780  1.00  0.00           H  
ATOM   4330  N   LEU ! 286     -98.964  13.060  24.322  1.00  0.00           N  
ATOM   4331  CA  LEU ! 286     -99.856  13.632  25.321  1.00  0.00           C  
ATOM   4332  C   LEU ! 286    -100.908  14.524  24.675  1.00  0.00           C  
ATOM   4333  O   LEU ! 286    -102.078  14.501  25.060  1.00  0.00           O  
ATOM   4334  CB  LEU ! 286     -99.055  14.440  26.349  1.00  0.00           C  
ATOM   4335  CG  LEU ! 286     -98.362  13.621  27.445  1.00  0.00           C  
ATOM   4336  CD1 LEU ! 286     -97.301  14.476  28.125  1.00  0.00           C  
ATOM   4337  CD2 LEU ! 286     -99.398  13.136  28.449  1.00  0.00           C  
ATOM   4338  H   LEU ! 286     -97.986  13.315  24.331  1.00  0.00           H  
ATOM   4339  HA  LEU ! 286    -100.367  12.818  25.836  1.00  0.00           H  
ATOM   4340 1HB  LEU ! 286     -98.286  15.005  25.823  1.00  0.00           H  
ATOM   4341 2HB  LEU ! 286     -99.725  15.146  26.836  1.00  0.00           H  
ATOM   4342  HG  LEU ! 286     -97.861  12.761  26.997  1.00  0.00           H  
ATOM   4343 1HD1 LEU ! 286     -96.809  13.893  28.905  1.00  0.00           H  
ATOM   4344 2HD1 LEU ! 286     -96.562  14.794  27.390  1.00  0.00           H  
ATOM   4345 3HD1 LEU ! 286     -97.770  15.352  28.570  1.00  0.00           H  
ATOM   4346 1HD2 LEU ! 286     -98.907  12.552  29.225  1.00  0.00           H  
ATOM   4347 2HD2 LEU ! 286     -99.899  13.993  28.897  1.00  0.00           H  
ATOM   4348 3HD2 LEU ! 286    -100.133  12.512  27.938  1.00  0.00           H  
ATOM   4349  N   SER ! 287    -100.487  15.308  23.688  1.00  0.00           N  
ATOM   4350  CA  SER ! 287    -101.390  16.211  22.986  1.00  0.00           C  
ATOM   4351  C   SER ! 287    -102.454  15.436  22.216  1.00  0.00           C  
ATOM   4352  O   SER ! 287    -103.623  15.819  22.198  1.00  0.00           O  
ATOM   4353  CB  SER ! 287    -100.609  17.095  22.034  1.00  0.00           C  
ATOM   4354  OG  SER ! 287     -99.818  18.014  22.737  1.00  0.00           O  
ATOM   4355  H   SER ! 287     -99.514  15.280  23.419  1.00  0.00           H  
ATOM   4356  HA  SER ! 287    -101.892  16.841  23.721  1.00  0.00           H  
ATOM   4357 1HB  SER ! 287     -99.975  16.477  21.399  1.00  0.00           H  
ATOM   4358 2HB  SER ! 287    -101.302  17.630  21.384  1.00  0.00           H  
ATOM   4359  HG  SER ! 287     -99.362  18.533  22.073  1.00  0.00           H  
ATOM   4360  N   GLU ! 288    -102.039  14.343  21.584  1.00  0.00           N  
ATOM   4361  CA  GLU ! 288    -102.954  13.514  20.811  1.00  0.00           C  
ATOM   4362  C   GLU ! 288    -104.003  12.868  21.710  1.00  0.00           C  
ATOM   4363  O   GLU ! 288    -105.178  12.792  21.351  1.00  0.00           O  
ATOM   4364  CB  GLU ! 288    -102.183  12.430  20.054  1.00  0.00           C  
ATOM   4365  CG  GLU ! 288    -101.355  12.950  18.886  1.00  0.00           C  
ATOM   4366  CD  GLU ! 288    -100.531  11.876  18.233  1.00  0.00           C  
ATOM   4367  OE1 GLU ! 288    -100.520  10.775  18.727  1.00  0.00           O  
ATOM   4368  OE2 GLU ! 288     -99.908  12.158  17.235  1.00  0.00           O1-
ATOM   4369  H   GLU ! 288    -101.066  14.081  21.637  1.00  0.00           H  
ATOM   4370  HA  GLU ! 288    -103.469  14.145  20.088  1.00  0.00           H  
ATOM   4371 1HB  GLU ! 288    -101.508  11.918  20.740  1.00  0.00           H  
ATOM   4372 2HB  GLU ! 288    -102.881  11.688  19.665  1.00  0.00           H  
ATOM   4373 1HG  GLU ! 288    -102.026  13.380  18.144  1.00  0.00           H  
ATOM   4374 2HG  GLU ! 288    -100.697  13.740  19.243  1.00  0.00           H  
ATOM   4375  N   TYR ! 289    -103.572  12.406  22.876  1.00  0.00           N  
ATOM   4376  CA  TYR ! 289    -104.472  11.767  23.829  1.00  0.00           C  
ATOM   4377  C   TYR ! 289    -105.515  12.751  24.347  1.00  0.00           C  
ATOM   4378  O   TYR ! 289    -106.687  12.405  24.493  1.00  0.00           O  
ATOM   4379  CB  TYR ! 289    -103.682  11.168  24.995  1.00  0.00           C  
ATOM   4380  CG  TYR ! 289    -104.505  10.271  25.892  1.00  0.00           C  
ATOM   4381  CD1 TYR ! 289    -104.472   8.897  25.718  1.00  0.00           C  
ATOM   4382  CD2 TYR ! 289    -105.291  10.825  26.894  1.00  0.00           C  
ATOM   4383  CE1 TYR ! 289    -105.225   8.076  26.538  1.00  0.00           C  
ATOM   4384  CE2 TYR ! 289    -106.041  10.006  27.714  1.00  0.00           C  
ATOM   4385  CZ  TYR ! 289    -106.010   8.638  27.539  1.00  0.00           C  
ATOM   4386  OH  TYR ! 289    -106.758   7.822  28.356  1.00  0.00           O  
ATOM   4387  H   TYR ! 289    -102.594  12.500  23.112  1.00  0.00           H  
ATOM   4388  HA  TYR ! 289    -105.003  10.962  23.318  1.00  0.00           H  
ATOM   4389 1HB  TYR ! 289    -102.847  10.585  24.607  1.00  0.00           H  
ATOM   4390 2HB  TYR ! 289    -103.268  11.972  25.603  1.00  0.00           H  
ATOM   4391  HD1 TYR ! 289    -103.855   8.461  24.931  1.00  0.00           H  
ATOM   4392  HD2 TYR ! 289    -105.317  11.905  27.031  1.00  0.00           H  
ATOM   4393  HE1 TYR ! 289    -105.199   6.996  26.400  1.00  0.00           H  
ATOM   4394  HE2 TYR ! 289    -106.661  10.441  28.500  1.00  0.00           H  
ATOM   4395  HH  TYR ! 289    -106.625   6.905  28.101  1.00  0.00           H  
ATOM   4396  N   ALA ! 290    -105.081  13.974  24.621  1.00  0.00           N  
ATOM   4397  CA  ALA ! 290    -105.975  15.012  25.123  1.00  0.00           C  
ATOM   4398  C   ALA ! 290    -107.033  15.375  24.089  1.00  0.00           C  
ATOM   4399  O   ALA ! 290    -108.201  15.572  24.423  1.00  0.00           O  
ATOM   4400  CB  ALA ! 290    -105.182  16.247  25.525  1.00  0.00           C  
ATOM   4401  H   ALA ! 290    -104.104  14.194  24.477  1.00  0.00           H  
ATOM   4402  HA  ALA ! 290    -106.487  14.621  26.002  1.00  0.00           H  
ATOM   4403 1HB  ALA ! 290    -105.861  17.011  25.898  1.00  0.00           H  
ATOM   4404 2HB  ALA ! 290    -104.468  15.982  26.305  1.00  0.00           H  
ATOM   4405 3HB  ALA ! 290    -104.644  16.630  24.660  1.00  0.00           H  
ATOM   4406  N   GLU ! 291    -106.616  15.461  22.829  1.00  0.00           N  
ATOM   4407  CA  GLU ! 291    -107.527  15.802  21.743  1.00  0.00           C  
ATOM   4408  C   GLU ! 291    -108.588  14.724  21.557  1.00  0.00           C  
ATOM   4409  O   GLU ! 291    -109.760  15.025  21.329  1.00  0.00           O  
ATOM   4410  CB  GLU ! 291    -106.751  16.001  20.439  1.00  0.00           C  
ATOM   4411  CG  GLU ! 291    -107.616  16.378  19.245  1.00  0.00           C  
ATOM   4412  CD  GLU ! 291    -106.814  16.618  17.997  1.00  0.00           C  
ATOM   4413  OE1 GLU ! 291    -105.611  16.549  18.062  1.00  0.00           O  
ATOM   4414  OE2 GLU ! 291    -107.408  16.871  16.973  1.00  0.00           O1-
ATOM   4415  H   GLU ! 291    -105.644  15.287  22.619  1.00  0.00           H  
ATOM   4416  HA  GLU ! 291    -108.033  16.735  21.995  1.00  0.00           H  
ATOM   4417 1HB  GLU ! 291    -106.006  16.785  20.575  1.00  0.00           H  
ATOM   4418 2HB  GLU ! 291    -106.218  15.083  20.190  1.00  0.00           H  
ATOM   4419 1HG  GLU ! 291    -108.328  15.574  19.056  1.00  0.00           H  
ATOM   4420 2HG  GLU ! 291    -108.180  17.276  19.487  1.00  0.00           H  
ATOM   4421  N   ARG ! 292    -108.168  13.467  21.652  1.00  0.00           N  
ATOM   4422  CA  ARG ! 292    -109.081  12.341  21.494  1.00  0.00           C  
ATOM   4423  C   ARG ! 292    -110.125  12.318  22.603  1.00  0.00           C  
ATOM   4424  O   ARG ! 292    -111.305  12.074  22.354  1.00  0.00           O  
ATOM   4425  CB  ARG ! 292    -108.314  11.027  21.494  1.00  0.00           C  
ATOM   4426  CG  ARG ! 292    -109.166   9.790  21.255  1.00  0.00           C  
ATOM   4427  CD  ARG ! 292    -108.333   8.566  21.123  1.00  0.00           C  
ATOM   4428  NE  ARG ! 292    -107.503   8.602  19.930  1.00  0.00           N  
ATOM   4429  CZ  ARG ! 292    -106.427   7.820  19.723  1.00  0.00           C  
ATOM   4430  NH1 ARG ! 292    -106.064   6.947  20.635  1.00  0.00           N1+
ATOM   4431  NH2 ARG ! 292    -105.734   7.929  18.601  1.00  0.00           N  
ATOM   4432  H   ARG ! 292    -107.194  13.287  21.841  1.00  0.00           H  
ATOM   4433  HA  ARG ! 292    -109.595  12.444  20.536  1.00  0.00           H  
ATOM   4434 1HB  ARG ! 292    -107.548  11.054  20.721  1.00  0.00           H  
ATOM   4435 2HB  ARG ! 292    -107.809  10.900  22.450  1.00  0.00           H  
ATOM   4436 1HG  ARG ! 292    -109.847   9.651  22.095  1.00  0.00           H  
ATOM   4437 2HG  ARG ! 292    -109.739   9.914  20.337  1.00  0.00           H  
ATOM   4438 1HD  ARG ! 292    -107.678   8.477  21.990  1.00  0.00           H  
ATOM   4439 2HD  ARG ! 292    -108.979   7.693  21.063  1.00  0.00           H  
ATOM   4440  HE  ARG ! 292    -107.751   9.263  19.205  1.00  0.00           H  
ATOM   4441 1HH1 ARG ! 292    -106.590   6.863  21.493  1.00  0.00           H  
ATOM   4442 2HH1 ARG ! 292    -105.256   6.360  20.480  1.00  0.00           H  
ATOM   4443 1HH2 ARG ! 292    -106.013   8.602  17.898  1.00  0.00           H  
ATOM   4444 2HH2 ARG ! 292    -104.928   7.343  18.445  1.00  0.00           H  
ATOM   4445  N   HIS ! 293    -109.675  12.574  23.831  1.00  0.00           N  
ATOM   4446  CA  HIS ! 293    -110.517  12.400  25.012  1.00  0.00           C  
ATOM   4447  C   HIS ! 293    -111.126  13.704  25.515  1.00  0.00           C  
ATOM   4448  O   HIS ! 293    -112.040  13.696  26.338  1.00  0.00           O  
ATOM   4449  CB  HIS ! 293    -109.710  11.753  26.144  1.00  0.00           C  
ATOM   4450  CG  HIS ! 293    -109.328  10.333  25.875  1.00  0.00           C  
ATOM   4451  CD2 HIS ! 293    -109.871   9.166  26.301  1.00  0.00           C  
ATOM   4452  ND1 HIS ! 293    -108.262   9.987  25.071  1.00  0.00           N  
ATOM   4453  CE1 HIS ! 293    -108.166   8.669  25.015  1.00  0.00           C  
ATOM   4454  NE2 HIS ! 293    -109.128   8.149  25.754  1.00  0.00           N  
ATOM   4455  H   HIS ! 293    -108.727  12.897  23.951  1.00  0.00           H  
ATOM   4456  HA  HIS ! 293    -111.350  11.739  24.773  1.00  0.00           H  
ATOM   4457 1HB  HIS ! 293    -108.796  12.325  26.312  1.00  0.00           H  
ATOM   4458 2HB  HIS ! 293    -110.289  11.783  27.067  1.00  0.00           H  
ATOM   4459  HD1 HIS ! 293    -107.604  10.617  24.657  1.00  0.00           H  
ATOM   4460  HD2 HIS ! 293    -110.718   8.937  26.946  1.00  0.00           H  
ATOM   4461  HE1 HIS ! 293    -107.380   8.197  24.427  1.00  0.00           H  
ATOM   4462  N   VAL ! 294    -110.625  14.833  25.025  1.00  0.00           N  
ATOM   4463  CA  VAL ! 294    -111.062  16.126  25.543  1.00  0.00           C  
ATOM   4464  C   VAL ! 294    -112.174  16.714  24.686  1.00  0.00           C  
ATOM   4465  O   VAL ! 294    -111.942  17.129  23.550  1.00  0.00           O  
ATOM   4466  CB  VAL ! 294    -109.878  17.110  25.590  1.00  0.00           C  
ATOM   4467  CG1 VAL ! 294    -110.373  18.523  25.864  1.00  0.00           C  
ATOM   4468  CG2 VAL ! 294    -108.881  16.671  26.652  1.00  0.00           C  
ATOM   4469  H   VAL ! 294    -109.935  14.786  24.287  1.00  0.00           H  
ATOM   4470  HA  VAL ! 294    -111.439  15.982  26.555  1.00  0.00           H  
ATOM   4471  HB  VAL ! 294    -109.390  17.124  24.616  1.00  0.00           H  
ATOM   4472 1HG1 VAL ! 294    -109.522  19.206  25.893  1.00  0.00           H  
ATOM   4473 2HG1 VAL ! 294    -111.055  18.828  25.072  1.00  0.00           H  
ATOM   4474 3HG1 VAL ! 294    -110.890  18.548  26.822  1.00  0.00           H  
ATOM   4475 1HG2 VAL ! 294    -108.048  17.372  26.679  1.00  0.00           H  
ATOM   4476 2HG2 VAL ! 294    -109.373  16.652  27.625  1.00  0.00           H  
ATOM   4477 3HG2 VAL ! 294    -108.510  15.675  26.412  1.00  0.00           H  
ATOM   4478  N   THR ! 295    -113.380  16.749  25.241  1.00  0.00           N  
ATOM   4479  CA  THR ! 295    -114.535  17.306  24.549  1.00  0.00           C  
ATOM   4480  C   THR ! 295    -114.462  18.824  24.443  1.00  0.00           C  
ATOM   4481  O   THR ! 295    -114.949  19.413  23.478  1.00  0.00           O  
ATOM   4482  CB  THR ! 295    -115.842  16.904  25.253  1.00  0.00           C  
ATOM   4483  CG2 THR ! 295    -115.980  15.390  25.298  1.00  0.00           C  
ATOM   4484  OG1 THR ! 295    -115.846  17.420  26.592  1.00  0.00           O  
ATOM   4485  H   THR ! 295    -113.505  16.379  26.173  1.00  0.00           H  
ATOM   4486  HA  THR ! 295    -114.554  16.907  23.535  1.00  0.00           H  
ATOM   4487  HB  THR ! 295    -116.692  17.325  24.714  1.00  0.00           H  
ATOM   4488  HG1 THR ! 295    -116.748  17.443  26.922  1.00  0.00           H  
ATOM   4489 1HG2 THR ! 295    -116.911  15.124  25.800  1.00  0.00           H  
ATOM   4490 2HG2 THR ! 295    -115.991  14.996  24.282  1.00  0.00           H  
ATOM   4491 3HG2 THR ! 295    -115.141  14.964  25.844  1.00  0.00           H  
ATOM   4492  N   ASN ! 296    -113.852  19.462  25.440  1.00  0.00           N  
ATOM   4493  CA  ASN ! 296    -113.846  20.917  25.510  1.00  0.00           C  
ATOM   4494  C   ASN ! 296    -112.938  21.505  24.445  1.00  0.00           C  
ATOM   4495  O   ASN ! 296    -111.720  21.323  24.485  1.00  0.00           O  
ATOM   4496  CB  ASN ! 296    -113.426  21.387  26.893  1.00  0.00           C  
ATOM   4497  CG  ASN ! 296    -113.504  22.882  27.042  1.00  0.00           C  
ATOM   4498  ND2 ASN ! 296    -113.745  23.335  28.245  1.00  0.00           N  
ATOM   4499  OD1 ASN ! 296    -113.345  23.625  26.068  1.00  0.00           O  
ATOM   4500  H   ASN ! 296    -113.387  18.920  26.154  1.00  0.00           H  
ATOM   4501  HA  ASN ! 296    -114.859  21.277  25.315  1.00  0.00           H  
ATOM   4502 1HB  ASN ! 296    -114.067  20.925  27.644  1.00  0.00           H  
ATOM   4503 2HB  ASN ! 296    -112.404  21.066  27.090  1.00  0.00           H  
ATOM   4504 1HD2 ASN ! 296    -113.810  24.320  28.406  1.00  0.00           H  
ATOM   4505 2HD2 ASN ! 296    -113.869  22.697  29.004  1.00  0.00           H  
ATOM   4506  N   PRO ! 297    -113.244  22.251  23.378  1.00  0.00           N  
ATOM   4507  CA  PRO ! 297    -112.136  22.460  22.457  1.00  0.00           C  
ATOM   4508  C   PRO ! 297    -111.031  23.275  23.107  1.00  0.00           C  
ATOM   4509  O   PRO ! 297    -109.850  23.085  22.813  1.00  0.00           O  
ATOM   4510  CB  PRO ! 297    -112.789  23.217  21.296  1.00  0.00           C  
ATOM   4511  CG  PRO ! 297    -114.219  22.799  21.345  1.00  0.00           C  
ATOM   4512  CD  PRO ! 297    -114.529  22.701  22.813  1.00  0.00           C  
ATOM   4513  HA  PRO ! 297    -111.752  21.485  22.124  1.00  0.00           H  
ATOM   4514 1HB  PRO ! 297    -112.657  24.302  21.432  1.00  0.00           H  
ATOM   4515 2HB  PRO ! 297    -112.297  22.951  20.350  1.00  0.00           H  
ATOM   4516 1HG  PRO ! 297    -114.849  23.539  20.827  1.00  0.00           H  
ATOM   4517 2HG  PRO ! 297    -114.352  21.844  20.818  1.00  0.00           H  
ATOM   4518 1HD  PRO ! 297    -114.823  23.689  23.195  1.00  0.00           H  
ATOM   4519 2HD  PRO ! 297    -115.338  21.970  22.970  1.00  0.00           H  
ATOM   4520  N   ILE ! 298    -111.425  24.182  23.987  1.00  0.00           N  
ATOM   4521  CA  ILE ! 298    -110.510  25.186  24.520  1.00  0.00           C  
ATOM   4522  C   ILE ! 298    -109.456  24.549  25.416  1.00  0.00           C  
ATOM   4523  O   ILE ! 298    -108.281  24.917  25.368  1.00  0.00           O  
ATOM   4524  CB  ILE ! 298    -111.274  26.262  25.311  1.00  0.00           C  
ATOM   4525  CG1 ILE ! 298    -112.144  27.101  24.369  1.00  0.00           C  
ATOM   4526  CG2 ILE ! 298    -110.305  27.151  26.076  1.00  0.00           C  
ATOM   4527  CD1 ILE ! 298    -111.354  28.019  23.465  1.00  0.00           C  
ATOM   4528  H   ILE ! 298    -112.386  24.179  24.300  1.00  0.00           H  
ATOM   4529  HA  ILE ! 298    -110.001  25.668  23.685  1.00  0.00           H  
ATOM   4530  HB  ILE ! 298    -111.949  25.784  26.019  1.00  0.00           H  
ATOM   4531 1HG1 ILE ! 298    -112.744  26.440  23.747  1.00  0.00           H  
ATOM   4532 2HG1 ILE ! 298    -112.831  27.711  24.954  1.00  0.00           H  
ATOM   4533 1HG2 ILE ! 298    -110.861  27.905  26.630  1.00  0.00           H  
ATOM   4534 2HG2 ILE ! 298    -109.727  26.542  26.773  1.00  0.00           H  
ATOM   4535 3HG2 ILE ! 298    -109.628  27.639  25.374  1.00  0.00           H  
ATOM   4536 1HD1 ILE ! 298    -112.039  28.579  22.828  1.00  0.00           H  
ATOM   4537 2HD1 ILE ! 298    -110.769  28.714  24.069  1.00  0.00           H  
ATOM   4538 3HD1 ILE ! 298    -110.682  27.427  22.843  1.00  0.00           H  
ATOM   4539  N   LEU ! 299    -109.880  23.591  26.234  1.00  0.00           N  
ATOM   4540  CA  LEU ! 299    -108.972  22.901  27.142  1.00  0.00           C  
ATOM   4541  C   LEU ! 299    -107.932  22.095  26.374  1.00  0.00           C  
ATOM   4542  O   LEU ! 299    -106.756  22.072  26.741  1.00  0.00           O  
ATOM   4543  CB  LEU ! 299    -109.760  21.973  28.075  1.00  0.00           C  
ATOM   4544  CG  LEU ! 299    -110.569  22.668  29.178  1.00  0.00           C  
ATOM   4545  CD1 LEU ! 299    -111.497  21.658  29.839  1.00  0.00           C  
ATOM   4546  CD2 LEU ! 299    -109.616  23.282  30.194  1.00  0.00           C  
ATOM   4547  H   LEU ! 299    -110.857  23.335  26.226  1.00  0.00           H  
ATOM   4548  HA  LEU ! 299    -108.453  23.646  27.745  1.00  0.00           H  
ATOM   4549 1HB  LEU ! 299    -110.454  21.387  27.475  1.00  0.00           H  
ATOM   4550 2HB  LEU ! 299    -109.060  21.290  28.556  1.00  0.00           H  
ATOM   4551  HG  LEU ! 299    -111.185  23.451  28.737  1.00  0.00           H  
ATOM   4552 1HD1 LEU ! 299    -112.071  22.153  30.622  1.00  0.00           H  
ATOM   4553 2HD1 LEU ! 299    -112.179  21.250  29.095  1.00  0.00           H  
ATOM   4554 3HD1 LEU ! 299    -110.908  20.853  30.275  1.00  0.00           H  
ATOM   4555 1HD2 LEU ! 299    -110.192  23.778  30.977  1.00  0.00           H  
ATOM   4556 2HD2 LEU ! 299    -109.000  22.499  30.634  1.00  0.00           H  
ATOM   4557 3HD2 LEU ! 299    -108.977  24.012  29.698  1.00  0.00           H  
ATOM   4558  N   ALA ! 300    -108.369  21.438  25.307  1.00  0.00           N  
ATOM   4559  CA  ALA ! 300    -107.475  20.630  24.485  1.00  0.00           C  
ATOM   4560  C   ALA ! 300    -106.425  21.495  23.802  1.00  0.00           C  
ATOM   4561  O   ALA ! 300    -105.255  21.119  23.717  1.00  0.00           O  
ATOM   4562  CB  ALA ! 300    -108.270  19.846  23.451  1.00  0.00           C  
ATOM   4563  H   ALA ! 300    -109.347  21.499  25.057  1.00  0.00           H  
ATOM   4564  HA  ALA ! 300    -106.958  19.928  25.138  1.00  0.00           H  
ATOM   4565 1HB  ALA ! 300    -107.588  19.248  22.845  1.00  0.00           H  
ATOM   4566 2HB  ALA ! 300    -108.977  19.189  23.956  1.00  0.00           H  
ATOM   4567 3HB  ALA ! 300    -108.814  20.538  22.810  1.00  0.00           H  
ATOM   4568  N   ALA ! 301    -106.847  22.656  23.312  1.00  0.00           N  
ATOM   4569  CA  ALA ! 301    -105.941  23.577  22.635  1.00  0.00           C  
ATOM   4570  C   ALA ! 301    -104.880  24.106  23.588  1.00  0.00           C  
ATOM   4571  O   ALA ! 301    -103.710  24.228  23.225  1.00  0.00           O  
ATOM   4572  CB  ALA ! 301    -106.720  24.729  22.017  1.00  0.00           C  
ATOM   4573  H   ALA ! 301    -107.819  22.908  23.415  1.00  0.00           H  
ATOM   4574  HA  ALA ! 301    -105.434  23.029  21.841  1.00  0.00           H  
ATOM   4575 1HB  ALA ! 301    -106.031  25.407  21.515  1.00  0.00           H  
ATOM   4576 2HB  ALA ! 301    -107.435  24.338  21.293  1.00  0.00           H  
ATOM   4577 3HB  ALA ! 301    -107.253  25.266  22.800  1.00  0.00           H  
ATOM   4578  N   THR ! 302    -105.293  24.420  24.810  1.00  0.00           N  
ATOM   4579  CA  THR ! 302    -104.376  24.941  25.821  1.00  0.00           C  
ATOM   4580  C   THR ! 302    -103.329  23.900  26.199  1.00  0.00           C  
ATOM   4581  O   THR ! 302    -102.153  24.224  26.370  1.00  0.00           O  
ATOM   4582  CB  THR ! 302    -105.137  25.390  27.081  1.00  0.00           C  
ATOM   4583  CG2 THR ! 302    -105.944  26.648  26.798  1.00  0.00           C  
ATOM   4584  OG1 THR ! 302    -106.022  24.346  27.507  1.00  0.00           O  
ATOM   4585  H   THR ! 302    -106.267  24.297  25.048  1.00  0.00           H  
ATOM   4586  HA  THR ! 302    -103.859  25.804  25.406  1.00  0.00           H  
ATOM   4587  HB  THR ! 302    -104.427  25.594  27.883  1.00  0.00           H  
ATOM   4588  HG1 THR ! 302    -105.526  23.685  27.996  1.00  0.00           H  
ATOM   4589 1HG2 THR ! 302    -106.475  26.952  27.699  1.00  0.00           H  
ATOM   4590 2HG2 THR ! 302    -105.274  27.447  26.484  1.00  0.00           H  
ATOM   4591 3HG2 THR ! 302    -106.663  26.448  26.004  1.00  0.00           H  
ATOM   4592  N   VAL ! 303    -103.760  22.650  26.327  1.00  0.00           N  
ATOM   4593  CA  VAL ! 303    -102.860  21.562  26.685  1.00  0.00           C  
ATOM   4594  C   VAL ! 303    -101.817  21.330  25.599  1.00  0.00           C  
ATOM   4595  O   VAL ! 303    -100.645  21.094  25.890  1.00  0.00           O  
ATOM   4596  CB  VAL ! 303    -103.654  20.264  26.913  1.00  0.00           C  
ATOM   4597  CG1 VAL ! 303    -102.724  19.060  26.903  1.00  0.00           C  
ATOM   4598  CG2 VAL ! 303    -104.413  20.347  28.229  1.00  0.00           C  
ATOM   4599  H   VAL ! 303    -104.739  22.449  26.174  1.00  0.00           H  
ATOM   4600  HA  VAL ! 303    -102.347  21.827  27.609  1.00  0.00           H  
ATOM   4601  HB  VAL ! 303    -104.361  20.133  26.095  1.00  0.00           H  
ATOM   4602 1HG1 VAL ! 303    -103.304  18.150  27.067  1.00  0.00           H  
ATOM   4603 2HG1 VAL ! 303    -102.221  19.001  25.939  1.00  0.00           H  
ATOM   4604 3HG1 VAL ! 303    -101.986  19.165  27.696  1.00  0.00           H  
ATOM   4605 1HG2 VAL ! 303    -104.975  19.426  28.385  1.00  0.00           H  
ATOM   4606 2HG2 VAL ! 303    -103.708  20.485  29.049  1.00  0.00           H  
ATOM   4607 3HG2 VAL ! 303    -105.104  21.191  28.200  1.00  0.00           H  
ATOM   4608  N   VAL ! 304    -102.252  21.396  24.345  1.00  0.00           N  
ATOM   4609  CA  VAL ! 304    -101.357  21.193  23.211  1.00  0.00           C  
ATOM   4610  C   VAL ! 304    -100.300  22.287  23.141  1.00  0.00           C  
ATOM   4611  O   VAL ! 304     -99.131  22.017  22.862  1.00  0.00           O  
ATOM   4612  CB  VAL ! 304    -102.158  21.174  21.896  1.00  0.00           C  
ATOM   4613  CG1 VAL ! 304    -101.217  21.170  20.700  1.00  0.00           C  
ATOM   4614  CG2 VAL ! 304    -103.072  19.959  21.864  1.00  0.00           C  
ATOM   4615  H   VAL ! 304    -103.229  21.594  24.172  1.00  0.00           H  
ATOM   4616  HA  VAL ! 304    -100.859  20.231  23.332  1.00  0.00           H  
ATOM   4617  HB  VAL ! 304    -102.756  22.082  21.831  1.00  0.00           H  
ATOM   4618 1HG1 VAL ! 304    -101.800  21.157  19.779  1.00  0.00           H  
ATOM   4619 2HG1 VAL ! 304    -100.597  22.065  20.723  1.00  0.00           H  
ATOM   4620 3HG1 VAL ! 304    -100.581  20.287  20.739  1.00  0.00           H  
ATOM   4621 1HG2 VAL ! 304    -103.637  19.951  20.932  1.00  0.00           H  
ATOM   4622 2HG2 VAL ! 304    -102.474  19.050  21.935  1.00  0.00           H  
ATOM   4623 3HG2 VAL ! 304    -103.765  20.004  22.705  1.00  0.00           H  
ATOM   4624  N   ALA ! 305    -100.717  23.524  23.398  1.00  0.00           N  
ATOM   4625  CA  ALA ! 305     -99.804  24.660  23.366  1.00  0.00           C  
ATOM   4626  C   ALA ! 305     -98.744  24.549  24.453  1.00  0.00           C  
ATOM   4627  O   ALA ! 305     -97.573  24.851  24.226  1.00  0.00           O  
ATOM   4628  CB  ALA ! 305    -100.578  25.964  23.511  1.00  0.00           C  
ATOM   4629  H   ALA ! 305    -101.689  23.678  23.621  1.00  0.00           H  
ATOM   4630  HA  ALA ! 305     -99.295  24.659  22.402  1.00  0.00           H  
ATOM   4631 1HB  ALA ! 305     -99.883  26.803  23.484  1.00  0.00           H  
ATOM   4632 2HB  ALA ! 305    -101.291  26.057  22.691  1.00  0.00           H  
ATOM   4633 3HB  ALA ! 305    -101.112  25.964  24.460  1.00  0.00           H  
ATOM   4634  N   LEU ! 306     -99.164  24.116  25.637  1.00  0.00           N  
ATOM   4635  CA  LEU ! 306     -98.252  23.964  26.765  1.00  0.00           C  
ATOM   4636  C   LEU ! 306     -97.209  22.890  26.488  1.00  0.00           C  
ATOM   4637  O   LEU ! 306     -96.033  23.054  26.816  1.00  0.00           O  
ATOM   4638  CB  LEU ! 306     -99.033  23.609  28.037  1.00  0.00           C  
ATOM   4639  CG  LEU ! 306     -99.807  24.765  28.686  1.00  0.00           C  
ATOM   4640  CD1 LEU ! 306    -100.788  24.207  29.705  1.00  0.00           C  
ATOM   4641  CD2 LEU ! 306     -98.826  25.730  29.336  1.00  0.00           C  
ATOM   4642  H   LEU ! 306    -100.139  23.887  25.761  1.00  0.00           H  
ATOM   4643  HA  LEU ! 306     -97.737  24.911  26.922  1.00  0.00           H  
ATOM   4644 1HB  LEU ! 306     -99.749  22.826  27.797  1.00  0.00           H  
ATOM   4645 2HB  LEU ! 306     -98.333  23.222  28.777  1.00  0.00           H  
ATOM   4646  HG  LEU ! 306    -100.381  25.290  27.922  1.00  0.00           H  
ATOM   4647 1HD1 LEU ! 306    -101.338  25.029  30.167  1.00  0.00           H  
ATOM   4648 2HD1 LEU ! 306    -101.488  23.536  29.210  1.00  0.00           H  
ATOM   4649 3HD1 LEU ! 306    -100.243  23.660  30.475  1.00  0.00           H  
ATOM   4650 1HD2 LEU ! 306     -99.378  26.551  29.797  1.00  0.00           H  
ATOM   4651 2HD2 LEU ! 306     -98.253  25.204  30.100  1.00  0.00           H  
ATOM   4652 3HD2 LEU ! 306     -98.150  26.126  28.580  1.00  0.00           H  
ATOM   4653  N   ALA ! 307     -97.645  21.791  25.882  1.00  0.00           N  
ATOM   4654  CA  ALA ! 307     -96.748  20.686  25.560  1.00  0.00           C  
ATOM   4655  C   ALA ! 307     -95.703  21.106  24.537  1.00  0.00           C  
ATOM   4656  O   ALA ! 307     -94.533  20.741  24.645  1.00  0.00           O  
ATOM   4657  CB  ALA ! 307     -97.543  19.493  25.049  1.00  0.00           C  
ATOM   4658  H   ALA ! 307     -98.622  21.719  25.639  1.00  0.00           H  
ATOM   4659  HA  ALA ! 307     -96.228  20.397  26.473  1.00  0.00           H  
ATOM   4660 1HB  ALA ! 307     -96.860  18.677  24.812  1.00  0.00           H  
ATOM   4661 2HB  ALA ! 307     -98.246  19.168  25.814  1.00  0.00           H  
ATOM   4662 3HB  ALA ! 307     -98.089  19.779  24.152  1.00  0.00           H  
ATOM   4663  N   GLU ! 308     -96.132  21.875  23.541  1.00  0.00           N  
ATOM   4664  CA  GLU ! 308     -95.232  22.346  22.495  1.00  0.00           C  
ATOM   4665  C   GLU ! 308     -94.169  23.281  23.061  1.00  0.00           C  
ATOM   4666  O   GLU ! 308     -93.002  23.213  22.680  1.00  0.00           O  
ATOM   4667  CB  GLU ! 308     -96.021  23.062  21.396  1.00  0.00           C  
ATOM   4668  CG  GLU ! 308     -96.840  22.137  20.508  1.00  0.00           C  
ATOM   4669  CD  GLU ! 308     -97.614  22.875  19.450  1.00  0.00           C  
ATOM   4670  OE1 GLU ! 308     -97.051  23.159  18.420  1.00  0.00           O  
ATOM   4671  OE2 GLU ! 308     -98.766  23.158  19.674  1.00  0.00           O1-
ATOM   4672  H   GLU ! 308     -97.105  22.140  23.509  1.00  0.00           H  
ATOM   4673  HA  GLU ! 308     -94.727  21.485  22.058  1.00  0.00           H  
ATOM   4674 1HB  GLU ! 308     -96.702  23.783  21.848  1.00  0.00           H  
ATOM   4675 2HB  GLU ! 308     -95.333  23.617  20.758  1.00  0.00           H  
ATOM   4676 1HG  GLU ! 308     -96.171  21.428  20.023  1.00  0.00           H  
ATOM   4677 2HG  GLU ! 308     -97.533  21.573  21.131  1.00  0.00           H  
ATOM   4678  N   VAL ! 309     -94.584  24.155  23.974  1.00  0.00           N  
ATOM   4679  CA  VAL ! 309     -93.669  25.105  24.595  1.00  0.00           C  
ATOM   4680  C   VAL ! 309     -92.614  24.390  25.429  1.00  0.00           C  
ATOM   4681  O   VAL ! 309     -91.441  24.759  25.414  1.00  0.00           O  
ATOM   4682  CB  VAL ! 309     -94.444  26.090  25.486  1.00  0.00           C  
ATOM   4683  CG1 VAL ! 309     -93.485  26.914  26.331  1.00  0.00           C  
ATOM   4684  CG2 VAL ! 309     -95.316  26.992  24.627  1.00  0.00           C  
ATOM   4685  H   VAL ! 309     -95.556  24.161  24.244  1.00  0.00           H  
ATOM   4686  HA  VAL ! 309     -93.167  25.667  23.804  1.00  0.00           H  
ATOM   4687  HB  VAL ! 309     -95.073  25.525  26.175  1.00  0.00           H  
ATOM   4688 1HG1 VAL ! 309     -94.051  27.606  26.956  1.00  0.00           H  
ATOM   4689 2HG1 VAL ! 309     -92.895  26.252  26.965  1.00  0.00           H  
ATOM   4690 3HG1 VAL ! 309     -92.819  27.479  25.678  1.00  0.00           H  
ATOM   4691 1HG2 VAL ! 309     -95.863  27.685  25.264  1.00  0.00           H  
ATOM   4692 2HG2 VAL ! 309     -94.688  27.553  23.935  1.00  0.00           H  
ATOM   4693 3HG2 VAL ! 309     -96.024  26.383  24.063  1.00  0.00           H  
ATOM   4694  N   LEU ! 310     -93.039  23.362  26.158  1.00  0.00           N  
ATOM   4695  CA  LEU ! 310     -92.134  22.593  26.999  1.00  0.00           C  
ATOM   4696  C   LEU ! 310     -91.092  21.860  26.164  1.00  0.00           C  
ATOM   4697  O   LEU ! 310     -89.917  21.802  26.528  1.00  0.00           O  
ATOM   4698  CB  LEU ! 310     -92.922  21.584  27.843  1.00  0.00           C  
ATOM   4699  CG  LEU ! 310     -93.834  22.185  28.921  1.00  0.00           C  
ATOM   4700  CD1 LEU ! 310     -94.739  21.099  29.487  1.00  0.00           C  
ATOM   4701  CD2 LEU ! 310     -92.983  22.812  30.015  1.00  0.00           C  
ATOM   4702  H   LEU ! 310     -94.018  23.109  26.125  1.00  0.00           H  
ATOM   4703  HA  LEU ! 310     -91.615  23.280  27.668  1.00  0.00           H  
ATOM   4704 1HB  LEU ! 310     -93.544  20.986  27.179  1.00  0.00           H  
ATOM   4705 2HB  LEU ! 310     -92.216  20.920  28.341  1.00  0.00           H  
ATOM   4706  HG  LEU ! 310     -94.470  22.950  28.474  1.00  0.00           H  
ATOM   4707 1HD1 LEU ! 310     -95.387  21.527  30.251  1.00  0.00           H  
ATOM   4708 2HD1 LEU ! 310     -95.350  20.681  28.685  1.00  0.00           H  
ATOM   4709 3HD1 LEU ! 310     -94.130  20.311  29.926  1.00  0.00           H  
ATOM   4710 1HD2 LEU ! 310     -93.631  23.242  30.780  1.00  0.00           H  
ATOM   4711 2HD2 LEU ! 310     -92.348  22.049  30.464  1.00  0.00           H  
ATOM   4712 3HD2 LEU ! 310     -92.358  23.597  29.587  1.00  0.00           H  
ATOM   4713  N   SER ! 311     -91.529  21.300  25.042  1.00  0.00           N  
ATOM   4714  CA  SER ! 311     -90.637  20.569  24.149  1.00  0.00           C  
ATOM   4715  C   SER ! 311     -89.585  21.491  23.548  1.00  0.00           C  
ATOM   4716  O   SER ! 311     -88.414  21.122  23.432  1.00  0.00           O  
ATOM   4717  CB  SER ! 311     -91.433  19.904  23.043  1.00  0.00           C  
ATOM   4718  OG  SER ! 311     -92.276  18.913  23.557  1.00  0.00           O  
ATOM   4719  H   SER ! 311     -92.507  21.383  24.800  1.00  0.00           H  
ATOM   4720  HA  SER ! 311     -90.125  19.798  24.727  1.00  0.00           H  
ATOM   4721 1HB  SER ! 311     -92.026  20.656  22.520  1.00  0.00           H  
ATOM   4722 2HB  SER ! 311     -90.749  19.467  22.318  1.00  0.00           H  
ATOM   4723  HG  SER ! 311     -92.734  18.537  22.802  1.00  0.00           H  
ATOM   4724  N   ALA ! 312     -90.006  22.691  23.165  1.00  0.00           N  
ATOM   4725  CA  ALA ! 312     -89.099  23.670  22.573  1.00  0.00           C  
ATOM   4726  C   ALA ! 312     -88.037  24.110  23.572  1.00  0.00           C  
ATOM   4727  O   ALA ! 312     -86.866  24.265  23.222  1.00  0.00           O  
ATOM   4728  CB  ALA ! 312     -89.879  24.873  22.064  1.00  0.00           C  
ATOM   4729  H   ALA ! 312     -90.978  22.934  23.291  1.00  0.00           H  
ATOM   4730  HA  ALA ! 312     -88.592  23.196  21.733  1.00  0.00           H  
ATOM   4731 1HB  ALA ! 312     -89.189  25.594  21.626  1.00  0.00           H  
ATOM   4732 2HB  ALA ! 312     -90.594  24.549  21.309  1.00  0.00           H  
ATOM   4733 3HB  ALA ! 312     -90.410  25.338  22.892  1.00  0.00           H  
ATOM   4734  N   VAL ! 313     -88.451  24.314  24.818  1.00  0.00           N  
ATOM   4735  CA  VAL ! 313     -87.535  24.738  25.871  1.00  0.00           C  
ATOM   4736  C   VAL ! 313     -86.487  23.669  26.154  1.00  0.00           C  
ATOM   4737  O   VAL ! 313     -85.312  23.975  26.353  1.00  0.00           O  
ATOM   4738  CB  VAL ! 313     -88.314  25.046  27.164  1.00  0.00           C  
ATOM   4739  CG1 VAL ! 313     -87.359  25.195  28.338  1.00  0.00           C  
ATOM   4740  CG2 VAL ! 313     -89.145  26.305  26.981  1.00  0.00           C  
ATOM   4741  H   VAL ! 313     -89.426  24.170  25.042  1.00  0.00           H  
ATOM   4742  HA  VAL ! 313     -87.029  25.647  25.542  1.00  0.00           H  
ATOM   4743  HB  VAL ! 313     -88.971  24.205  27.389  1.00  0.00           H  
ATOM   4744 1HG1 VAL ! 313     -87.926  25.413  29.243  1.00  0.00           H  
ATOM   4745 2HG1 VAL ! 313     -86.800  24.269  28.472  1.00  0.00           H  
ATOM   4746 3HG1 VAL ! 313     -86.666  26.012  28.140  1.00  0.00           H  
ATOM   4747 1HG2 VAL ! 313     -89.695  26.516  27.897  1.00  0.00           H  
ATOM   4748 2HG2 VAL ! 313     -88.488  27.144  26.749  1.00  0.00           H  
ATOM   4749 3HG2 VAL ! 313     -89.851  26.160  26.162  1.00  0.00           H  
ATOM   4750  N   VAL ! 314     -86.920  22.413  26.168  1.00  0.00           N  
ATOM   4751  CA  VAL ! 314     -86.022  21.295  26.428  1.00  0.00           C  
ATOM   4752  C   VAL ! 314     -84.979  21.161  25.325  1.00  0.00           C  
ATOM   4753  O   VAL ! 314     -83.807  20.900  25.594  1.00  0.00           O  
ATOM   4754  CB  VAL ! 314     -86.819  19.983  26.538  1.00  0.00           C  
ATOM   4755  CG1 VAL ! 314     -85.880  18.786  26.530  1.00  0.00           C  
ATOM   4756  CG2 VAL ! 314     -87.665  19.997  27.801  1.00  0.00           C  
ATOM   4757  H   VAL ! 314     -87.899  22.228  25.996  1.00  0.00           H  
ATOM   4758  HA  VAL ! 314     -85.508  21.475  27.373  1.00  0.00           H  
ATOM   4759  HB  VAL ! 314     -87.467  19.887  25.667  1.00  0.00           H  
ATOM   4760 1HG1 VAL ! 314     -86.461  17.867  26.610  1.00  0.00           H  
ATOM   4761 2HG1 VAL ! 314     -85.310  18.776  25.602  1.00  0.00           H  
ATOM   4762 3HG1 VAL ! 314     -85.196  18.856  27.377  1.00  0.00           H  
ATOM   4763 1HG2 VAL ! 314     -88.228  19.065  27.872  1.00  0.00           H  
ATOM   4764 2HG2 VAL ! 314     -87.017  20.099  28.672  1.00  0.00           H  
ATOM   4765 3HG2 VAL ! 314     -88.360  20.837  27.765  1.00  0.00           H  
ATOM   4766  N   ARG ! 315     -85.413  21.341  24.081  1.00  0.00           N  
ATOM   4767  CA  ARG ! 315     -84.517  21.240  22.937  1.00  0.00           C  
ATOM   4768  C   ARG ! 315     -83.458  22.336  22.965  1.00  0.00           C  
ATOM   4769  O   ARG ! 315     -82.291  22.091  22.663  1.00  0.00           O  
ATOM   4770  CB  ARG ! 315     -85.303  21.332  21.636  1.00  0.00           C  
ATOM   4771  CG  ARG ! 315     -84.491  21.060  20.380  1.00  0.00           C  
ATOM   4772  CD  ARG ! 315     -85.355  20.976  19.173  1.00  0.00           C  
ATOM   4773  NE  ARG ! 315     -84.595  20.627  17.985  1.00  0.00           N  
ATOM   4774  CZ  ARG ! 315     -84.296  19.369  17.608  1.00  0.00           C  
ATOM   4775  NH1 ARG ! 315     -84.701  18.352  18.339  1.00  0.00           N1+
ATOM   4776  NH2 ARG ! 315     -83.599  19.155  16.506  1.00  0.00           N  
ATOM   4777  H   ARG ! 315     -86.387  21.554  23.926  1.00  0.00           H  
ATOM   4778  HA  ARG ! 315     -84.017  20.273  22.972  1.00  0.00           H  
ATOM   4779 1HB  ARG ! 315     -86.126  20.620  21.657  1.00  0.00           H  
ATOM   4780 2HB  ARG ! 315     -85.734  22.329  21.539  1.00  0.00           H  
ATOM   4781 1HG  ARG ! 315     -83.772  21.866  20.228  1.00  0.00           H  
ATOM   4782 2HG  ARG ! 315     -83.960  20.114  20.486  1.00  0.00           H  
ATOM   4783 1HD  ARG ! 315     -86.119  20.214  19.327  1.00  0.00           H  
ATOM   4784 2HD  ARG ! 315     -85.835  21.940  19.002  1.00  0.00           H  
ATOM   4785  HE  ARG ! 315     -84.269  21.384  17.397  1.00  0.00           H  
ATOM   4786 1HH1 ARG ! 315     -85.234  18.515  19.181  1.00  0.00           H  
ATOM   4787 2HH1 ARG ! 315     -84.477  17.408  18.057  1.00  0.00           H  
ATOM   4788 1HH2 ARG ! 315     -83.289  19.938  15.945  1.00  0.00           H  
ATOM   4789 2HH2 ARG ! 315     -83.376  18.212  16.226  1.00  0.00           H  
ATOM   4790  N   ALA ! 316     -83.873  23.544  23.332  1.00  0.00           N  
ATOM   4791  CA  ALA ! 316     -82.963  24.679  23.401  1.00  0.00           C  
ATOM   4792  C   ALA ! 316     -81.904  24.469  24.477  1.00  0.00           C  
ATOM   4793  O   ALA ! 316     -80.732  24.788  24.277  1.00  0.00           O  
ATOM   4794  CB  ALA ! 316     -83.734  25.963  23.663  1.00  0.00           C  
ATOM   4795  H   ALA ! 316     -84.847  23.680  23.567  1.00  0.00           H  
ATOM   4796  HA  ALA ! 316     -82.453  24.763  22.442  1.00  0.00           H  
ATOM   4797 1HB  ALA ! 316     -83.041  26.802  23.714  1.00  0.00           H  
ATOM   4798 2HB  ALA ! 316     -84.449  26.130  22.858  1.00  0.00           H  
ATOM   4799 3HB  ALA ! 316     -84.269  25.879  24.609  1.00  0.00           H  
ATOM   4800  N   ARG ! 317     -82.321  23.931  25.616  1.00  0.00           N  
ATOM   4801  CA  ARG ! 317     -81.411  23.678  26.725  1.00  0.00           C  
ATOM   4802  C   ARG ! 317     -80.269  22.762  26.302  1.00  0.00           C  
ATOM   4803  O   ARG ! 317     -79.103  23.035  26.589  1.00  0.00           O  
ATOM   4804  CB  ARG ! 317     -82.154  23.049  27.895  1.00  0.00           C  
ATOM   4805  CG  ARG ! 317     -81.316  22.837  29.145  1.00  0.00           C  
ATOM   4806  CD  ARG ! 317     -82.107  22.215  30.238  1.00  0.00           C  
ATOM   4807  NE  ARG ! 317     -83.154  23.100  30.722  1.00  0.00           N  
ATOM   4808  CZ  ARG ! 317     -82.977  24.056  31.653  1.00  0.00           C  
ATOM   4809  NH1 ARG ! 317     -81.791  24.238  32.192  1.00  0.00           N1+
ATOM   4810  NH2 ARG ! 317     -83.994  24.812  32.027  1.00  0.00           N  
ATOM   4811  H   ARG ! 317     -83.298  23.692  25.718  1.00  0.00           H  
ATOM   4812  HA  ARG ! 317     -80.991  24.629  27.052  1.00  0.00           H  
ATOM   4813 1HB  ARG ! 317     -83.001  23.677  28.167  1.00  0.00           H  
ATOM   4814 2HB  ARG ! 317     -82.550  22.080  27.594  1.00  0.00           H  
ATOM   4815 1HG  ARG ! 317     -80.475  22.180  28.914  1.00  0.00           H  
ATOM   4816 2HG  ARG ! 317     -80.939  23.797  29.499  1.00  0.00           H  
ATOM   4817 1HD  ARG ! 317     -82.574  21.300  29.874  1.00  0.00           H  
ATOM   4818 2HD  ARG ! 317     -81.449  21.978  31.073  1.00  0.00           H  
ATOM   4819  HE  ARG ! 317     -84.078  22.992  30.331  1.00  0.00           H  
ATOM   4820 1HH1 ARG ! 317     -81.012  23.661  31.907  1.00  0.00           H  
ATOM   4821 2HH1 ARG ! 317     -81.658  24.954  32.891  1.00  0.00           H  
ATOM   4822 1HH2 ARG ! 317     -84.904  24.672  31.615  1.00  0.00           H  
ATOM   4823 2HH2 ARG ! 317     -83.861  25.531  32.725  1.00  0.00           H  
ATOM   4824  N   SER ! 318     -80.611  21.678  25.617  1.00  0.00           N  
ATOM   4825  CA  SER ! 318     -79.612  20.720  25.151  1.00  0.00           C  
ATOM   4826  C   SER ! 318     -78.580  21.392  24.259  1.00  0.00           C  
ATOM   4827  O   SER ! 318     -77.383  21.121  24.364  1.00  0.00           O  
ATOM   4828  CB  SER ! 318     -80.286  19.590  24.400  1.00  0.00           C  
ATOM   4829  OG  SER ! 318     -81.019  18.773  25.270  1.00  0.00           O  
ATOM   4830  H   SER ! 318     -81.585  21.512  25.412  1.00  0.00           H  
ATOM   4831  HA  SER ! 318     -79.099  20.307  26.019  1.00  0.00           H  
ATOM   4832 1HB  SER ! 318     -80.949  20.001  23.639  1.00  0.00           H  
ATOM   4833 2HB  SER ! 318     -79.533  18.994  23.886  1.00  0.00           H  
ATOM   4834  HG  SER ! 318     -81.651  18.300  24.722  1.00  0.00           H  
ATOM   4835  N   TYR ! 319     -79.068  22.276  23.377  1.00  0.00           N  
ATOM   4836  CA  TYR ! 319     -78.237  23.114  22.505  1.00  0.00           C  
ATOM   4837  C   TYR ! 319     -77.473  24.210  23.255  1.00  0.00           C  
ATOM   4838  O   TYR ! 319     -76.372  24.590  22.864  1.00  0.00           O  
ATOM   4839  CB  TYR ! 319     -79.105  23.746  21.414  1.00  0.00           C  
ATOM   4840  CG  TYR ! 319     -79.534  22.775  20.338  1.00  0.00           C  
ATOM   4841  CD1 TYR ! 319     -80.868  22.707  19.956  1.00  0.00           C  
ATOM   4842  CD2 TYR ! 319     -78.599  21.951  19.731  1.00  0.00           C  
ATOM   4843  CE1 TYR ! 319     -81.262  21.820  18.974  1.00  0.00           C  
ATOM   4844  CE2 TYR ! 319     -78.992  21.064  18.749  1.00  0.00           C  
ATOM   4845  CZ  TYR ! 319     -80.317  20.996  18.368  1.00  0.00           C  
ATOM   4846  OH  TYR ! 319     -80.711  20.113  17.391  1.00  0.00           O  
ATOM   4847  H   TYR ! 319     -80.069  22.386  23.294  1.00  0.00           H  
ATOM   4848  HA  TYR ! 319     -77.485  22.482  22.030  1.00  0.00           H  
ATOM   4849 1HB  TYR ! 319     -80.001  24.176  21.863  1.00  0.00           H  
ATOM   4850 2HB  TYR ! 319     -78.556  24.559  20.938  1.00  0.00           H  
ATOM   4851  HD1 TYR ! 319     -81.604  23.354  20.435  1.00  0.00           H  
ATOM   4852  HD2 TYR ! 319     -77.551  22.003  20.030  1.00  0.00           H  
ATOM   4853  HE1 TYR ! 319     -82.309  21.766  18.676  1.00  0.00           H  
ATOM   4854  HE2 TYR ! 319     -78.257  20.417  18.272  1.00  0.00           H  
ATOM   4855  HH  TYR ! 319     -79.944  19.631  17.070  1.00  0.00           H  
ATOM   4856  N   GLY ! 320     -78.056  24.721  24.338  1.00  0.00           N  
ATOM   4857  CA  GLY ! 320     -77.460  25.834  25.082  1.00  0.00           C  
ATOM   4858  C   GLY ! 320     -78.094  27.181  24.733  1.00  0.00           C  
ATOM   4859  O   GLY ! 320     -77.391  28.165  24.502  1.00  0.00           O  
ATOM   4860  H   GLY ! 320     -78.932  24.330  24.655  1.00  0.00           H  
ATOM   4861 1HA  GLY ! 320     -77.574  25.656  26.153  1.00  0.00           H  
ATOM   4862 2HA  GLY ! 320     -76.393  25.880  24.875  1.00  0.00           H  
ATOM   4863  N   ALA ! 321     -79.425  27.211  24.703  1.00  0.00           N  
ATOM   4864  CA  ALA ! 321     -80.184  28.463  24.698  1.00  0.00           C  
ATOM   4865  C   ALA ! 321     -80.343  29.005  26.113  1.00  0.00           C  
ATOM   4866  O   ALA ! 321     -80.614  28.253  27.049  1.00  0.00           O  
ATOM   4867  CB  ALA ! 321     -81.545  28.259  24.050  1.00  0.00           C  
ATOM   4868  H   ALA ! 321     -79.937  26.341  24.682  1.00  0.00           H  
ATOM   4869  HA  ALA ! 321     -79.623  29.196  24.116  1.00  0.00           H  
ATOM   4870 1HB  ALA ! 321     -82.097  29.199  24.059  1.00  0.00           H  
ATOM   4871 2HB  ALA ! 321     -81.413  27.926  23.021  1.00  0.00           H  
ATOM   4872 3HB  ALA ! 321     -82.102  27.506  24.605  1.00  0.00           H  
ATOM   4873  N   PRO ! 322     -80.178  30.314  26.275  1.00  0.00           N  
ATOM   4874  CA  PRO ! 322     -80.191  30.919  27.604  1.00  0.00           C  
ATOM   4875  C   PRO ! 322     -81.553  30.746  28.272  1.00  0.00           C  
ATOM   4876  O   PRO ! 322     -82.581  31.126  27.712  1.00  0.00           O  
ATOM   4877  CB  PRO ! 322     -79.883  32.392  27.319  1.00  0.00           C  
ATOM   4878  CG  PRO ! 322     -79.105  32.363  26.047  1.00  0.00           C  
ATOM   4879  CD  PRO ! 322     -79.767  31.286  25.228  1.00  0.00           C  
ATOM   4880  HA  PRO ! 322     -79.398  30.461  28.217  1.00  0.00           H  
ATOM   4881 1HB  PRO ! 322     -80.821  32.961  27.234  1.00  0.00           H  
ATOM   4882 2HB  PRO ! 322     -79.317  32.827  28.155  1.00  0.00           H  
ATOM   4883 1HG  PRO ! 322     -79.140  33.348  25.560  1.00  0.00           H  
ATOM   4884 2HG  PRO ! 322     -78.047  32.147  26.255  1.00  0.00           H  
ATOM   4885 1HD  PRO ! 322     -80.637  31.709  24.701  1.00  0.00           H  
ATOM   4886 2HD  PRO ! 322     -79.043  30.874  24.511  1.00  0.00           H  
ATOM   4887  N   GLU ! 323     -81.420  30.161  29.459  1.00  0.00           N  
ATOM   4888  CA  GLU ! 323     -82.491  29.515  30.213  1.00  0.00           C  
ATOM   4889  C   GLU ! 323     -83.564  30.528  30.605  1.00  0.00           C  
ATOM   4890  O   GLU ! 323     -84.723  30.170  30.817  1.00  0.00           O  
ATOM   4891  CB  GLU ! 323     -81.934  28.834  31.463  1.00  0.00           C  
ATOM   4892  CG  GLU ! 323     -80.963  27.696  31.180  1.00  0.00           C  
ATOM   4893  CD  GLU ! 323     -79.569  28.177  30.881  1.00  0.00           C  
ATOM   4894  OE1 GLU ! 323     -79.365  29.366  30.856  1.00  0.00           O  
ATOM   4895  OE2 GLU ! 323     -78.710  27.353  30.675  1.00  0.00           O1-
ATOM   4896  H   GLU ! 323     -80.510  30.145  29.901  1.00  0.00           H  
ATOM   4897  HA  GLU ! 323     -82.953  28.757  29.578  1.00  0.00           H  
ATOM   4898 1HB  GLU ! 323     -81.414  29.571  32.078  1.00  0.00           H  
ATOM   4899 2HB  GLU ! 323     -82.755  28.433  32.058  1.00  0.00           H  
ATOM   4900 1HG  GLU ! 323     -80.928  27.037  32.046  1.00  0.00           H  
ATOM   4901 2HG  GLU ! 323     -81.333  27.119  30.334  1.00  0.00           H  
ATOM   4902  N   GLU ! 324     -83.156  31.786  30.696  1.00  0.00           N  
ATOM   4903  CA  GLU ! 324     -84.053  32.902  30.979  1.00  0.00           C  
ATOM   4904  C   GLU ! 324     -85.111  33.046  29.894  1.00  0.00           C  
ATOM   4905  O   GLU ! 324     -86.279  33.307  30.184  1.00  0.00           O  
ATOM   4906  CB  GLU ! 324     -83.258  34.205  31.107  1.00  0.00           C  
ATOM   4907  CG  GLU ! 324     -82.387  34.291  32.352  1.00  0.00           C  
ATOM   4908  CD  GLU ! 324     -81.567  35.548  32.406  1.00  0.00           C  
ATOM   4909  OE1 GLU ! 324     -81.581  36.287  31.450  1.00  0.00           O  
ATOM   4910  OE2 GLU ! 324     -80.925  35.772  33.405  1.00  0.00           O1-
ATOM   4911  H   GLU ! 324     -82.177  31.996  30.566  1.00  0.00           H  
ATOM   4912  HA  GLU ! 324     -84.560  32.707  31.924  1.00  0.00           H  
ATOM   4913 1HB  GLU ! 324     -82.612  34.324  30.237  1.00  0.00           H  
ATOM   4914 2HB  GLU ! 324     -83.947  35.051  31.122  1.00  0.00           H  
ATOM   4915 1HG  GLU ! 324     -83.027  34.249  33.234  1.00  0.00           H  
ATOM   4916 2HG  GLU ! 324     -81.723  33.427  32.377  1.00  0.00           H  
ATOM   4917  N   VAL ! 325     -84.697  32.877  28.643  1.00  0.00           N  
ATOM   4918  CA  VAL ! 325     -85.609  32.988  27.512  1.00  0.00           C  
ATOM   4919  C   VAL ! 325     -86.668  31.893  27.548  1.00  0.00           C  
ATOM   4920  O   VAL ! 325     -87.840  32.139  27.267  1.00  0.00           O  
ATOM   4921  CB  VAL ! 325     -84.831  32.901  26.186  1.00  0.00           C  
ATOM   4922  CG1 VAL ! 325     -85.791  32.827  25.007  1.00  0.00           C  
ATOM   4923  CG2 VAL ! 325     -83.904  34.100  26.050  1.00  0.00           C  
ATOM   4924  H   VAL ! 325     -83.725  32.665  28.471  1.00  0.00           H  
ATOM   4925  HA  VAL ! 325     -86.109  33.957  27.564  1.00  0.00           H  
ATOM   4926  HB  VAL ! 325     -84.244  31.983  26.179  1.00  0.00           H  
ATOM   4927 1HG1 VAL ! 325     -85.225  32.766  24.079  1.00  0.00           H  
ATOM   4928 2HG1 VAL ! 325     -86.420  31.942  25.107  1.00  0.00           H  
ATOM   4929 3HG1 VAL ! 325     -86.418  33.718  24.992  1.00  0.00           H  
ATOM   4930 1HG2 VAL ! 325     -83.357  34.032  25.111  1.00  0.00           H  
ATOM   4931 2HG2 VAL ! 325     -84.491  35.019  26.063  1.00  0.00           H  
ATOM   4932 3HG2 VAL ! 325     -83.199  34.110  26.882  1.00  0.00           H  
ATOM   4933  N   GLY ! 326     -86.246  30.683  27.898  1.00  0.00           N  
ATOM   4934  CA  GLY ! 326     -87.159  29.546  27.973  1.00  0.00           C  
ATOM   4935  C   GLY ! 326     -88.199  29.747  29.066  1.00  0.00           C  
ATOM   4936  O   GLY ! 326     -89.375  29.429  28.882  1.00  0.00           O  
ATOM   4937  H   GLY ! 326     -85.272  30.545  28.118  1.00  0.00           H  
ATOM   4938 1HA  GLY ! 326     -87.655  29.415  27.010  1.00  0.00           H
[truncated: 26,310,923 more chars]
