# Supplementary material for: Blueprinting extendable nanomaterials with standardized protein blocks
Source: Nature. 2024 Mar 13;627(8005):898–904. doi: 10.1038/s41586-024-07188-4 (PMC10972742; doi:10.1038/s41586-024-07188-4)
Supplement: Supplementary file 4 — Design models with ideal backbones as well as experimentally determined structures for comparison. For reference to design names, see Supplementary Fig. 1. [file 41586_2024_7188_MOESM4_ESM.zip › cage_T3_5_+2_design.pdb]

ATOM      1  N   SER A   1      23.251  16.998  14.494  1.00  0.00           N  
ATOM      2  CA  SER A   1      24.504  16.912  15.247  1.00  0.00           C  
ATOM      3  C   SER A   1      25.325  18.197  15.227  1.00  0.00           C  
ATOM      4  O   SER A   1      26.069  18.478  16.170  1.00  0.00           O  
ATOM      5  CB  SER A   1      25.339  15.766  14.710  1.00  0.00           C  
ATOM      6  CEN SER A   1      25.556  15.420  14.350  1.00  0.00           X  
ATOM      7  H   SER A   1      23.087  16.381  13.724  1.00  0.00           H  
ATOM      8  N   VAL A   2      25.165  18.976  14.157  1.00  0.00           N  
ATOM      9  CA  VAL A   2      25.856  20.241  13.941  1.00  0.00           C  
ATOM     10  C   VAL A   2      25.372  21.291  14.924  1.00  0.00           C  
ATOM     11  O   VAL A   2      26.101  22.235  15.229  1.00  0.00           O  
ATOM     12  CB  VAL A   2      25.657  20.763  12.506  1.00  0.00           C  
ATOM     13  CEN VAL A   2      25.977  20.868  11.905  1.00  0.00           X  
ATOM     14  H   VAL A   2      24.525  18.681  13.432  1.00  0.00           H  
ATOM     15  N   GLU A   3      24.130  21.125  15.376  1.00  0.00           N  
ATOM     16  CA  GLU A   3      23.482  21.990  16.344  1.00  0.00           C  
ATOM     17  C   GLU A   3      24.224  21.879  17.669  1.00  0.00           C  
ATOM     18  O   GLU A   3      24.510  22.893  18.308  1.00  0.00           O  
ATOM     19  CB  GLU A   3      22.007  21.619  16.514  1.00  0.00           C  
ATOM     20  CEN GLU A   3      20.363  21.903  16.166  1.00  0.00           X  
ATOM     21  H   GLU A   3      23.582  20.363  15.008  1.00  0.00           H  
ATOM     22  N   LEU A   4      24.543  20.643  18.050  1.00  0.00           N  
ATOM     23  CA  LEU A   4      25.292  20.367  19.268  1.00  0.00           C  
ATOM     24  C   LEU A   4      26.718  20.856  19.114  1.00  0.00           C  
ATOM     25  O   LEU A   4      27.292  21.328  20.097  1.00  0.00           O  
ATOM     26  CB  LEU A   4      25.266  18.868  19.593  1.00  0.00           C  
ATOM     27  CEN LEU A   4      24.503  18.039  20.643  1.00  0.00           X  
ATOM     28  H   LEU A   4      24.253  19.862  17.480  1.00  0.00           H  
ATOM     29  N   LEU A   5      27.286  20.715  17.917  1.00  0.00           N  
ATOM     30  CA  LEU A   5      28.603  21.276  17.654  1.00  0.00           C  
ATOM     31  C   LEU A   5      28.620  22.774  17.865  1.00  0.00           C  
ATOM     32  O   LEU A   5      29.564  23.281  18.464  1.00  0.00           O  
ATOM     33  CB  LEU A   5      29.048  20.937  16.226  1.00  0.00           C  
ATOM     34  CEN LEU A   5      30.054  19.919  15.658  1.00  0.00           X  
ATOM     35  H   LEU A   5      26.824  20.174  17.196  1.00  0.00           H  
ATOM     36  N   ALA A   6      27.609  23.474  17.342  1.00  0.00           N  
ATOM     37  CA  ALA A   6      27.500  24.919  17.515  1.00  0.00           C  
ATOM     38  C   ALA A   6      27.448  25.259  18.994  1.00  0.00           C  
ATOM     39  O   ALA A   6      28.101  26.225  19.404  1.00  0.00           O  
ATOM     40  CB  ALA A   6      26.274  25.459  16.793  1.00  0.00           C  
ATOM     41  CEN ALA A   6      26.275  25.459  16.794  1.00  0.00           X  
ATOM     42  H   ALA A   6      26.921  23.010  16.770  1.00  0.00           H  
ATOM     43  N   VAL A   7      26.700  24.489  19.782  1.00  0.00           N  
ATOM     44  CA  VAL A   7      26.651  24.703  21.222  1.00  0.00           C  
ATOM     45  C   VAL A   7      28.029  24.534  21.839  1.00  0.00           C  
ATOM     46  O   VAL A   7      28.422  25.346  22.677  1.00  0.00           O  
ATOM     47  CB  VAL A   7      25.669  23.735  21.908  1.00  0.00           C  
ATOM     48  CEN VAL A   7      25.059  23.698  22.228  1.00  0.00           X  
ATOM     49  H   VAL A   7      26.115  23.768  19.371  1.00  0.00           H  
ATOM     50  N   ALA A   8      28.731  23.471  21.448  1.00  0.00           N  
ATOM     51  CA  ALA A   8      30.075  23.180  21.930  1.00  0.00           C  
ATOM     52  C   ALA A   8      31.055  24.290  21.554  1.00  0.00           C  
ATOM     53  O   ALA A   8      31.935  24.605  22.352  1.00  0.00           O  
ATOM     54  CB  ALA A   8      30.550  21.841  21.385  1.00  0.00           C  
ATOM     55  CEN ALA A   8      30.550  21.842  21.385  1.00  0.00           X  
ATOM     56  H   ALA A   8      28.307  22.811  20.810  1.00  0.00           H  
ATOM     57  N   ALA A   9      30.921  24.857  20.351  1.00  0.00           N  
ATOM     58  CA  ALA A   9      31.760  25.960  19.903  1.00  0.00           C  
ATOM     59  C   ALA A   9      31.509  27.199  20.751  1.00  0.00           C  
ATOM     60  O   ALA A   9      32.462  27.871  21.151  1.00  0.00           O  
ATOM     61  CB  ALA A   9      31.513  26.257  18.431  1.00  0.00           C  
ATOM     62  CEN ALA A   9      31.513  26.257  18.432  1.00  0.00           X  
ATOM     63  H   ALA A   9      30.237  24.485  19.707  1.00  0.00           H  
ATOM     64  N   LEU A  10      30.233  27.476  21.031  1.00  0.00           N  
ATOM     65  CA  LEU A  10      29.842  28.599  21.871  1.00  0.00           C  
ATOM     66  C   LEU A  10      30.355  28.403  23.287  1.00  0.00           C  
ATOM     67  O   LEU A  10      30.768  29.366  23.932  1.00  0.00           O  
ATOM     68  CB  LEU A  10      28.317  28.766  21.869  1.00  0.00           C  
ATOM     69  CEN LEU A  10      27.376  29.773  21.182  1.00  0.00           X  
ATOM     70  H   LEU A  10      29.499  26.911  20.621  1.00  0.00           H  
ATOM     71  N   GLN A  11      30.327  27.160  23.755  1.00  0.00           N  
ATOM     72  CA  GLN A  11      30.815  26.813  25.073  1.00  0.00           C  
ATOM     73  C   GLN A  11      32.316  26.963  25.208  1.00  0.00           C  
ATOM     74  O   GLN A  11      32.765  27.522  26.207  1.00  0.00           O  
ATOM     75  CB  GLN A  11      30.419  25.374  25.414  1.00  0.00           C  
ATOM     76  CEN GLN A  11      29.272  24.386  26.284  1.00  0.00           X  
ATOM     77  H   GLN A  11      29.905  26.423  23.207  1.00  0.00           H  
ATOM     78  N   GLU A  12      33.074  26.511  24.211  1.00  0.00           N  
ATOM     79  CA  GLU A  12      34.527  26.641  24.217  1.00  0.00           C  
ATOM     80  C   GLU A  12      34.896  28.111  24.272  1.00  0.00           C  
ATOM     81  O   GLU A  12      35.805  28.498  25.008  1.00  0.00           O  
ATOM     82  CB  GLU A  12      35.145  25.978  22.984  1.00  0.00           C  
ATOM     83  CEN GLU A  12      35.942  24.657  22.261  1.00  0.00           X  
ATOM     84  H   GLU A  12      32.644  26.022  23.439  1.00  0.00           H  
ATOM     85  N   LEU A  13      34.192  28.907  23.471  1.00  0.00           N  
ATOM     86  CA  LEU A  13      34.345  30.350  23.421  1.00  0.00           C  
ATOM     87  C   LEU A  13      34.131  30.970  24.805  1.00  0.00           C  
ATOM     88  O   LEU A  13      34.946  31.788  25.232  1.00  0.00           O  
ATOM     89  CB  LEU A  13      33.367  30.948  22.402  1.00  0.00           C  
ATOM     90  CEN LEU A  13      33.550  31.497  20.974  1.00  0.00           X  
ATOM     91  H   LEU A  13      33.524  28.505  22.825  1.00  0.00           H  
ATOM     92  N   ASN A  14      33.041  30.587  25.483  1.00  0.00           N  
ATOM     93  CA  ASN A  14      32.720  31.097  26.817  1.00  0.00           C  
ATOM     94  C   ASN A  14      33.781  30.784  27.854  1.00  0.00           C  
ATOM     95  O   ASN A  14      34.089  31.627  28.698  1.00  0.00           O  
ATOM     96  CB  ASN A  14      31.379  30.568  27.293  1.00  0.00           C  
ATOM     97  CEN ASN A  14      30.371  30.859  27.269  1.00  0.00           X  
ATOM     98  H   ASN A  14      32.378  29.959  25.048  1.00  0.00           H  
ATOM     99  N   ILE A  15      34.309  29.569  27.785  1.00  0.00           N  
ATOM    100  CA  ILE A  15      35.357  29.092  28.662  1.00  0.00           C  
ATOM    101  C   ILE A  15      36.628  29.896  28.522  1.00  0.00           C  
ATOM    102  O   ILE A  15      37.233  30.292  29.517  1.00  0.00           O  
ATOM    103  CB  ILE A  15      35.674  27.609  28.397  1.00  0.00           C  
ATOM    104  CEN ILE A  15      35.393  26.582  28.628  1.00  0.00           X  
ATOM    105  H   ILE A  15      33.948  28.920  27.096  1.00  0.00           H  
ATOM    106  N   GLU A  16      37.027  30.116  27.272  1.00  0.00           N  
ATOM    107  CA  GLU A  16      38.233  30.877  27.031  1.00  0.00           C  
ATOM    108  C   GLU A  16      38.033  32.333  27.408  1.00  0.00           C  
ATOM    109  O   GLU A  16      38.987  32.950  27.877  1.00  0.00           O  
ATOM    110  CB  GLU A  16      38.657  30.760  25.565  1.00  0.00           C  
ATOM    111  CEN GLU A  16      39.635  30.052  24.363  1.00  0.00           X  
ATOM    112  H   GLU A  16      36.518  29.726  26.488  1.00  0.00           H  
ATOM    113  N   LEU A  17      36.827  32.871  27.212  1.00  0.00           N  
ATOM    114  CA  LEU A  17      36.528  34.229  27.637  1.00  0.00           C  
ATOM    115  C   LEU A  17      36.684  34.348  29.144  1.00  0.00           C  
ATOM    116  O   LEU A  17      37.242  35.338  29.613  1.00  0.00           O  
ATOM    117  CB  LEU A  17      35.111  34.627  27.206  1.00  0.00           C  
ATOM    118  CEN LEU A  17      34.577  35.539  26.085  1.00  0.00           X  
ATOM    119  H   LEU A  17      36.109  32.355  26.722  1.00  0.00           H  
ATOM    120  N   ALA A  18      36.157  33.375  29.895  1.00  0.00           N  
ATOM    121  CA  ALA A  18      36.289  33.367  31.350  1.00  0.00           C  
ATOM    122  C   ALA A  18      37.759  33.404  31.750  1.00  0.00           C  
ATOM    123  O   ALA A  18      38.117  34.141  32.674  1.00  0.00           O  
ATOM    124  CB  ALA A  18      35.601  32.147  31.945  1.00  0.00           C  
ATOM    125  CEN ALA A  18      35.602  32.147  31.945  1.00  0.00           X  
ATOM    126  H   ALA A  18      35.618  32.639  29.461  1.00  0.00           H  
ATOM    127  N   ARG A  19      38.586  32.606  31.070  1.00  0.00           N  
ATOM    128  CA  ARG A  19      40.021  32.592  31.301  1.00  0.00           C  
ATOM    129  C   ARG A  19      40.640  33.962  31.028  1.00  0.00           C  
ATOM    130  O   ARG A  19      41.485  34.414  31.800  1.00  0.00           O  
ATOM    131  CB  ARG A  19      40.716  31.496  30.507  1.00  0.00           C  
ATOM    132  CEN ARG A  19      41.751  29.314  29.939  1.00  0.00           X  
ATOM    133  H   ARG A  19      38.200  31.955  30.395  1.00  0.00           H  
ATOM    134  N   ALA A  20      40.242  34.598  29.924  1.00  0.00           N  
ATOM    135  CA  ALA A  20      40.716  35.932  29.569  1.00  0.00           C  
ATOM    136  C   ALA A  20      40.354  36.980  30.608  1.00  0.00           C  
ATOM    137  O   ALA A  20      41.165  37.862  30.904  1.00  0.00           O  
ATOM    138  CB  ALA A  20      40.166  36.335  28.208  1.00  0.00           C  
ATOM    139  CEN ALA A  20      40.167  36.335  28.210  1.00  0.00           X  
ATOM    140  H   ALA A  20      39.616  34.131  29.281  1.00  0.00           H  
ATOM    141  N   LEU A  21      39.144  36.894  31.147  1.00  0.00           N  
ATOM    142  CA  LEU A  21      38.711  37.830  32.164  1.00  0.00           C  
ATOM    143  C   LEU A  21      39.472  37.596  33.461  1.00  0.00           C  
ATOM    144  O   LEU A  21      39.782  38.566  34.153  1.00  0.00           O  
ATOM    145  CB  LEU A  21      37.200  37.705  32.394  1.00  0.00           C  
ATOM    146  CEN LEU A  21      36.002  38.577  31.971  1.00  0.00           X  
ATOM    147  H   LEU A  21      38.491  36.191  30.818  1.00  0.00           H  
ATOM    148  N   LEU A  22      39.774  36.331  33.774  1.00  0.00           N  
ATOM    149  CA  LEU A  22      40.585  36.004  34.937  1.00  0.00           C  
ATOM    150  C   LEU A  22      41.950  36.654  34.803  1.00  0.00           C  
ATOM    151  O   LEU A  22      42.442  37.235  35.779  1.00  0.00           O  
ATOM    152  CB  LEU A  22      40.719  34.485  35.097  1.00  0.00           C  
ATOM    153  CEN LEU A  22      40.077  33.474  36.066  1.00  0.00           X  
ATOM    154  H   LEU A  22      39.397  35.571  33.229  1.00  0.00           H  
ATOM    155  N   GLU A  23      42.563  36.522  33.626  1.00  0.00           N  
ATOM    156  CA  GLU A  23      43.844  37.148  33.318  1.00  0.00           C  
ATOM    157  C   GLU A  23      43.801  38.651  33.521  1.00  0.00           C  
ATOM    158  O   GLU A  23      44.731  39.199  34.108  1.00  0.00           O  
ATOM    159  CB  GLU A  23      44.262  36.829  31.881  1.00  0.00           C  
ATOM    160  CEN GLU A  23      45.176  35.904  30.780  1.00  0.00           X  
ATOM    161  H   GLU A  23      42.144  35.928  32.917  1.00  0.00           H  
ATOM    162  N   ALA A  24      42.760  39.311  33.009  1.00  0.00           N  
ATOM    163  CA  ALA A  24      42.612  40.751  33.181  1.00  0.00           C  
ATOM    164  C   ALA A  24      42.592  41.113  34.663  1.00  0.00           C  
ATOM    165  O   ALA A  24      43.247  42.080  35.056  1.00  0.00           O  
ATOM    166  CB  ALA A  24      41.350  41.245  32.490  1.00  0.00           C  
ATOM    167  CEN ALA A  24      41.350  41.245  32.490  1.00  0.00           X  
ATOM    168  H   ALA A  24      42.072  38.813  32.454  1.00  0.00           H  
ATOM    169  N   VAL A  25      41.865  40.337  35.472  1.00  0.00           N  
ATOM    170  CA  VAL A  25      41.825  40.569  36.912  1.00  0.00           C  
ATOM    171  C   VAL A  25      43.201  40.392  37.528  1.00  0.00           C  
ATOM    172  O   VAL A  25      43.596  41.211  38.364  1.00  0.00           O  
ATOM    173  CB  VAL A  25      40.834  39.622  37.614  1.00  0.00           C  
ATOM    174  CEN VAL A  25      40.226  39.596  37.936  1.00  0.00           X  
ATOM    175  H   VAL A  25      41.297  39.593  35.080  1.00  0.00           H  
ATOM    176  N   ALA A  26      43.903  39.333  37.140  1.00  0.00           N  
ATOM    177  CA  ALA A  26      45.241  39.044  37.632  1.00  0.00           C  
ATOM    178  C   ALA A  26      46.206  40.176  37.309  1.00  0.00           C  
ATOM    179  O   ALA A  26      47.055  40.500  38.138  1.00  0.00           O  
ATOM    180  CB  ALA A  26      45.746  37.731  37.052  1.00  0.00           C  
ATOM    181  CEN ALA A  26      45.746  37.732  37.053  1.00  0.00           X  
ATOM    182  H   ALA A  26      43.482  38.671  36.499  1.00  0.00           H  
ATOM    183  N   ARG A  27      46.095  40.758  36.112  1.00  0.00           N  
ATOM    184  CA  ARG A  27      46.950  41.876  35.743  1.00  0.00           C  
ATOM    185  C   ARG A  27      46.641  43.106  36.579  1.00  0.00           C  
ATOM    186  O   ARG A  27      47.571  43.805  36.992  1.00  0.00           O  
ATOM    187  CB  ARG A  27      46.881  42.184  34.255  1.00  0.00           C  
ATOM    188  CEN ARG A  27      47.448  42.205  31.840  1.00  0.00           X  
ATOM    189  H   ARG A  27      45.443  40.392  35.434  1.00  0.00           H  
ATOM    190  N   LEU A  28      45.358  43.353  36.849  1.00  0.00           N  
ATOM    191  CA  LEU A  28      44.968  44.469  37.697  1.00  0.00           C  
ATOM    192  C   LEU A  28      45.491  44.263  39.108  1.00  0.00           C  
ATOM    193  O   LEU A  28      45.896  45.227  39.761  1.00  0.00           O  
ATOM    194  CB  LEU A  28      43.443  44.630  37.705  1.00  0.00           C  
ATOM    195  CEN LEU A  28      42.494  45.638  37.029  1.00  0.00           X  
ATOM    196  H   LEU A  28      44.632  42.784  36.426  1.00  0.00           H  
ATOM    197  N   GLN A  29      45.480  43.014  39.568  1.00  0.00           N  
ATOM    198  CA  GLN A  29      45.969  42.650  40.882  1.00  0.00           C  
ATOM    199  C   GLN A  29      47.469  42.805  41.038  1.00  0.00           C  
ATOM    200  O   GLN A  29      47.913  43.321  42.065  1.00  0.00           O  
ATOM    201  CB  GLN A  29      45.578  41.203  41.195  1.00  0.00           C  
ATOM    202  CEN GLN A  29      44.431  40.193  42.038  1.00  0.00           X  
ATOM    203  H   GLN A  29      45.061  42.286  39.006  1.00  0.00           H  
ATOM    204  N   GLU A  30      48.241  42.413  40.031  1.00  0.00           N  
ATOM    205  CA  GLU A  30      49.688  42.572  40.090  1.00  0.00           C  
ATOM    206  C   GLU A  30      50.043  44.045  40.100  1.00  0.00           C  
ATOM    207  O   GLU A  30      50.955  44.464  40.815  1.00  0.00           O  
ATOM    208  CB  GLU A  30      50.365  41.870  38.911  1.00  0.00           C  
ATOM    209  CEN GLU A  30      51.207  40.532  38.275  1.00  0.00           X  
ATOM    210  H   GLU A  30      47.830  41.945  39.231  1.00  0.00           H  
ATOM    211  N   LEU A  31      49.318  44.802  39.279  1.00  0.00           N  
ATOM    212  CA  LEU A  31      49.447  46.239  39.167  1.00  0.00           C  
ATOM    213  C   LEU A  31      49.198  46.892  40.535  1.00  0.00           C  
ATOM    214  O   LEU A  31      49.966  47.767  40.935  1.00  0.00           O  
ATOM    215  CB  LEU A  31      48.473  46.779  38.113  1.00  0.00           C  
ATOM    216  CEN LEU A  31      48.667  47.276  36.668  1.00  0.00           X  
ATOM    217  H   LEU A  31      48.647  44.370  38.657  1.00  0.00           H  
ATOM    218  N   ASN A  32      48.132  46.478  41.230  1.00  0.00           N  
ATOM    219  CA  ASN A  32      47.802  46.986  42.558  1.00  0.00           C  
ATOM    220  C   ASN A  32      48.880  46.728  43.590  1.00  0.00           C  
ATOM    221  O   ASN A  32      49.172  47.606  44.404  1.00  0.00           O  
ATOM    222  CB  ASN A  32      46.486  46.410  43.047  1.00  0.00           C  
ATOM    223  CEN ASN A  32      45.467  46.659  43.026  1.00  0.00           X  
ATOM    224  H   ASN A  32      47.488  45.812  40.814  1.00  0.00           H  
ATOM    225  N   ILE A  33      49.460  45.529  43.549  1.00  0.00           N  
ATOM    226  CA  ILE A  33      50.534  45.137  44.447  1.00  0.00           C  
ATOM    227  C   ILE A  33      51.739  46.034  44.251  1.00  0.00           C  
ATOM    228  O   ILE A  33      52.340  46.482  45.234  1.00  0.00           O  
ATOM    229  CB  ILE A  33      50.952  43.671  44.233  1.00  0.00           C  
ATOM    230  CEN ILE A  33      50.745  42.635  44.504  1.00  0.00           X  
ATOM    231  H   ILE A  33      49.109  44.838  42.895  1.00  0.00           H  
ATOM    232  N   ASP A  34      52.094  46.268  42.990  1.00  0.00           N  
ATOM    233  CA  ASP A  34      53.209  47.137  42.652  1.00  0.00           C  
ATOM    234  C   ASP A  34      52.949  48.567  43.122  1.00  0.00           C  
ATOM    235  O   ASP A  34      53.879  49.221  43.593  1.00  0.00           O  
ATOM    236  CB  ASP A  34      53.468  47.113  41.143  1.00  0.00           C  
ATOM    237  CEN ASP A  34      54.073  46.664  40.458  1.00  0.00           X  
ATOM    238  H   ASP A  34      51.603  45.802  42.234  1.00  0.00           H  
ATOM    239  N   LEU A  35      51.711  49.052  42.973  1.00  0.00           N  
ATOM    240  CA  LEU A  35      51.357  50.386  43.443  1.00  0.00           C  
ATOM    241  C   LEU A  35      51.542  50.518  44.948  1.00  0.00           C  
ATOM    242  O   LEU A  35      52.055  51.545  45.397  1.00  0.00           O  
ATOM    243  CB  LEU A  35      49.910  50.715  43.056  1.00  0.00           C  
ATOM    244  CEN LEU A  35      49.299  51.611  41.962  1.00  0.00           X  
ATOM    245  H   LEU A  35      51.015  48.511  42.483  1.00  0.00           H  
ATOM    246  N   VAL A  36      51.083  49.523  45.712  1.00  0.00           N  
ATOM    247  CA  VAL A  36      51.259  49.530  47.161  1.00  0.00           C  
ATOM    248  C   VAL A  36      52.732  49.546  47.535  1.00  0.00           C  
ATOM    249  O   VAL A  36      53.125  50.278  48.444  1.00  0.00           O  
ATOM    250  CB  VAL A  36      50.588  48.310  47.820  1.00  0.00           C  
ATOM    251  CEN VAL A  36      50.060  48.115  48.217  1.00  0.00           X  
ATOM    252  H   VAL A  36      50.574  48.759  45.284  1.00  0.00           H  
ATOM    253  N   ARG A  37      53.520  48.713  46.851  1.00  0.00           N  
ATOM    254  CA  ARG A  37      54.959  48.634  47.040  1.00  0.00           C  
ATOM    255  C   ARG A  37      55.601  50.000  46.888  1.00  0.00           C  
ATOM    256  O   ARG A  37      56.366  50.415  47.761  1.00  0.00           O  
ATOM    257  CB  ARG A  37      55.607  47.608  46.122  1.00  0.00           C  
ATOM    258  CEN ARG A  37      56.576  45.473  45.313  1.00  0.00           X  
ATOM    259  H   ARG A  37      53.108  48.073  46.183  1.00  0.00           H  
ATOM    260  N   LYS A  38      55.281  50.674  45.790  1.00  0.00           N  
ATOM    261  CA  LYS A  38      55.758  52.016  45.504  1.00  0.00           C  
ATOM    262  C   LYS A  38      55.266  53.036  46.508  1.00  0.00           C  
ATOM    263  O   LYS A  38      56.016  53.922  46.909  1.00  0.00           O  
ATOM    264  CB  LYS A  38      55.336  52.437  44.096  1.00  0.00           C  
ATOM    265  CEN LYS A  38      55.857  52.752  42.069  1.00  0.00           X  
ATOM    266  H   LYS A  38      54.694  50.230  45.094  1.00  0.00           H  
ATOM    267  N   THR A  39      54.020  52.924  46.946  1.00  0.00           N  
ATOM    268  CA  THR A  39      53.486  53.852  47.929  1.00  0.00           C  
ATOM    269  C   THR A  39      54.320  53.800  49.203  1.00  0.00           C  
ATOM    270  O   THR A  39      54.590  54.839  49.814  1.00  0.00           O  
ATOM    271  CB  THR A  39      52.016  53.543  48.267  1.00  0.00           C  
ATOM    272  CEN THR A  39      51.455  53.480  48.113  1.00  0.00           X  
ATOM    273  H   THR A  39      53.403  52.214  46.573  1.00  0.00           H  
ATOM    274  N   SER A  40      54.685  52.591  49.634  1.00  0.00           N  
ATOM    275  CA  SER A  40      55.540  52.401  50.801  1.00  0.00           C  
ATOM    276  C   SER A  40      56.982  52.884  50.578  1.00  0.00           C  
ATOM    277  O   SER A  40      57.516  53.628  51.402  1.00  0.00           O  
ATOM    278  CB  SER A  40      55.535  50.936  51.194  1.00  0.00           C  
ATOM    279  CEN SER A  40      55.526  50.395  51.138  1.00  0.00           X  
ATOM    280  H   SER A  40      54.330  51.771  49.152  1.00  0.00           H  
ATOM    281  N   GLU A  41      57.612  52.460  49.479  1.00  0.00           N  
ATOM    282  CA  GLU A  41      59.002  52.819  49.181  1.00  0.00           C  
ATOM    283  C   GLU A  41      59.266  54.289  48.869  1.00  0.00           C  
ATOM    284  O   GLU A  41      60.292  54.835  49.274  1.00  0.00           O  
ATOM    285  CB  GLU A  41      59.499  51.972  48.008  1.00  0.00           C  
ATOM    286  CEN GLU A  41      60.337  50.609  47.421  1.00  0.00           X  
ATOM    287  H   GLU A  41      57.131  51.853  48.827  1.00  0.00           H  
ATOM    288  N   LEU A  42      58.357  54.924  48.139  1.00  0.00           N  
ATOM    289  CA  LEU A  42      58.494  56.322  47.773  1.00  0.00           C  
ATOM    290  C   LEU A  42      58.191  57.250  48.937  1.00  0.00           C  
ATOM    291  O   LEU A  42      57.311  56.984  49.755  1.00  0.00           O  
ATOM    292  CB  LEU A  42      57.575  56.644  46.588  1.00  0.00           C  
ATOM    293  CEN LEU A  42      57.841  56.855  45.085  1.00  0.00           X  
ATOM    294  H   LEU A  42      57.540  54.436  47.799  1.00  0.00           H  
ATOM    295  N   THR A  43      58.938  58.345  49.004  1.00  0.00           N  
ATOM    296  CA  THR A  43      58.731  59.337  50.049  1.00  0.00           C  
ATOM    297  C   THR A  43      58.199  60.634  49.448  1.00  0.00           C  
ATOM    298  O   THR A  43      57.568  61.435  50.138  1.00  0.00           O  
ATOM    299  CB  THR A  43      60.029  59.628  50.824  1.00  0.00           C  
ATOM    300  CEN THR A  43      60.477  59.458  51.159  1.00  0.00           X  
ATOM    301  H   THR A  43      59.677  58.484  48.328  1.00  0.00           H  
ATOM    302  N   ASP A  44      58.462  60.849  48.162  1.00  0.00           N  
ATOM    303  CA  ASP A  44      57.972  62.045  47.493  1.00  0.00           C  
ATOM    304  C   ASP A  44      56.505  61.899  47.125  1.00  0.00           C  
ATOM    305  O   ASP A  44      56.146  60.982  46.387  1.00  0.00           O  
ATOM    306  CB  ASP A  44      58.803  62.340  46.242  1.00  0.00           C  
ATOM    307  CEN ASP A  44      59.580  62.923  45.936  1.00  0.00           X  
ATOM    308  H   ASP A  44      59.007  60.189  47.630  1.00  0.00           H  
ATOM    309  N   GLU A  45      55.696  62.843  47.602  1.00  0.00           N  
ATOM    310  CA  GLU A  45      54.252  62.839  47.391  1.00  0.00           C  
ATOM    311  C   GLU A  45      53.857  62.964  45.937  1.00  0.00           C  
ATOM    312  O   GLU A  45      52.968  62.239  45.493  1.00  0.00           O  
ATOM    313  CB  GLU A  45      53.601  63.969  48.191  1.00  0.00           C  
ATOM    314  CEN GLU A  45      52.768  64.508  49.577  1.00  0.00           X  
ATOM    315  H   GLU A  45      56.103  63.597  48.140  1.00  0.00           H  
ATOM    316  N   LYS A  46      54.506  63.866  45.203  1.00  0.00           N  
ATOM    317  CA  LYS A  46      54.180  64.071  43.801  1.00  0.00           C  
ATOM    318  C   LYS A  46      54.498  62.818  43.006  1.00  0.00           C  
ATOM    319  O   LYS A  46      53.692  62.425  42.164  1.00  0.00           O  
ATOM    320  CB  LYS A  46      54.943  65.270  43.234  1.00  0.00           C  
ATOM    321  CEN LYS A  46      54.929  67.287  42.597  1.00  0.00           X  
ATOM    322  H   LYS A  46      55.242  64.423  45.616  1.00  0.00           H  
ATOM    323  N   THR A  47      55.653  62.204  43.277  1.00  0.00           N  
ATOM    324  CA  THR A  47      56.050  60.985  42.588  1.00  0.00           C  
ATOM    325  C   THR A  47      55.038  59.878  42.844  1.00  0.00           C  
ATOM    326  O   THR A  47      54.671  59.175  41.900  1.00  0.00           O  
ATOM    327  CB  THR A  47      57.447  60.509  43.028  1.00  0.00           C  
ATOM    328  CEN THR A  47      58.023  60.590  43.086  1.00  0.00           X  
ATOM    329  H   THR A  47      56.303  62.605  43.944  1.00  0.00           H  
ATOM    330  N   ILE A  48      54.594  59.728  44.096  1.00  0.00           N  
ATOM    331  CA  ILE A  48      53.582  58.731  44.429  1.00  0.00           C  
ATOM    332  C   ILE A  48      52.303  58.982  43.651  1.00  0.00           C  
ATOM    333  O   ILE A  48      51.733  58.029  43.123  1.00  0.00           O  
ATOM    334  CB  ILE A  48      53.262  58.724  45.935  1.00  0.00           C  
ATOM    335  CEN ILE A  48      53.554  58.326  46.907  1.00  0.00           X  
ATOM    336  H   ILE A  48      54.986  60.288  44.846  1.00  0.00           H  
ATOM    337  N   ARG A  49      51.868  60.239  43.587  1.00  0.00           N  
ATOM    338  CA  ARG A  49      50.666  60.605  42.856  1.00  0.00           C  
ATOM    339  C   ARG A  49      50.771  60.285  41.379  1.00  0.00           C  
ATOM    340  O   ARG A  49      49.787  59.859  40.782  1.00  0.00           O  
ATOM    341  CB  ARG A  49      50.291  62.064  43.075  1.00  0.00           C  
ATOM    342  CEN ARG A  49      49.196  64.085  44.007  1.00  0.00           X  
ATOM    343  H   ARG A  49      52.363  60.971  44.088  1.00  0.00           H  
ATOM    344  N   GLU A  50      51.953  60.501  40.801  1.00  0.00           N  
ATOM    345  CA  GLU A  50      52.167  60.192  39.401  1.00  0.00           C  
ATOM    346  C   GLU A  50      52.139  58.696  39.164  1.00  0.00           C  
ATOM    347  O   GLU A  50      51.655  58.257  38.124  1.00  0.00           O  
ATOM    348  CB  GLU A  50      53.498  60.776  38.920  1.00  0.00           C  
ATOM    349  CEN GLU A  50      54.368  62.000  38.116  1.00  0.00           X  
ATOM    350  H   GLU A  50      52.704  60.929  41.328  1.00  0.00           H  
ATOM    351  N   GLU A  51      52.643  57.915  40.130  1.00  0.00           N  
ATOM    352  CA  GLU A  51      52.594  56.474  39.981  1.00  0.00           C  
ATOM    353  C   GLU A  51      51.156  55.994  40.111  1.00  0.00           C  
ATOM    354  O   GLU A  51      50.776  55.079  39.379  1.00  0.00           O  
ATOM    355  CB  GLU A  51      53.486  55.789  41.019  1.00  0.00           C  
ATOM    356  CEN GLU A  51      54.955  55.034  41.435  1.00  0.00           X  
ATOM    357  H   GLU A  51      53.106  58.319  40.934  1.00  0.00           H  
ATOM    358  N   ILE A  52      50.357  56.617  40.984  1.00  0.00           N  
ATOM    359  CA  ILE A  52      48.947  56.269  41.125  1.00  0.00           C  
ATOM    360  C   ILE A  52      48.209  56.571  39.831  1.00  0.00           C  
ATOM    361  O   ILE A  52      47.387  55.760  39.404  1.00  0.00           O  
ATOM    362  CB  ILE A  52      48.279  57.031  42.284  1.00  0.00           C  
ATOM    363  CEN ILE A  52      48.077  57.027  43.356  1.00  0.00           X  
ATOM    364  H   ILE A  52      50.745  57.312  41.607  1.00  0.00           H  
ATOM    365  N   ARG A  53      48.470  57.747  39.259  1.00  0.00           N  
ATOM    366  CA  ARG A  53      47.893  58.157  37.986  1.00  0.00           C  
ATOM    367  C   ARG A  53      48.187  57.179  36.866  1.00  0.00           C  
ATOM    368  O   ARG A  53      47.262  56.793  36.149  1.00  0.00           O  
ATOM    369  CB  ARG A  53      48.317  59.566  37.601  1.00  0.00           C  
ATOM    370  CEN ARG A  53      48.278  62.032  37.337  1.00  0.00           X  
ATOM    371  H   ARG A  53      49.067  58.409  39.733  1.00  0.00           H  
ATOM    372  N   LYS A  54      49.457  56.800  36.717  1.00  0.00           N  
ATOM    373  CA  LYS A  54      49.845  55.850  35.682  1.00  0.00           C  
ATOM    374  C   LYS A  54      49.150  54.522  35.903  1.00  0.00           C  
ATOM    375  O   LYS A  54      48.703  53.912  34.928  1.00  0.00           O  
ATOM    376  CB  LYS A  54      51.362  55.658  35.661  1.00  0.00           C  
ATOM    377  CEN LYS A  54      53.223  56.046  34.732  1.00  0.00           X  
ATOM    378  H   LYS A  54      50.181  57.190  37.307  1.00  0.00           H  
ATOM    379  N   VAL A  55      49.050  54.083  37.157  1.00  0.00           N  
ATOM    380  CA  VAL A  55      48.323  52.865  37.473  1.00  0.00           C  
ATOM    381  C   VAL A  55      46.872  52.940  37.068  1.00  0.00           C  
ATOM    382  O   VAL A  55      46.366  51.972  36.509  1.00  0.00           O  
ATOM    383  CB  VAL A  55      48.397  52.543  38.977  1.00  0.00           C  
ATOM    384  CEN VAL A  55      48.672  52.112  39.439  1.00  0.00           X  
ATOM    385  H   VAL A  55      49.509  54.573  37.915  1.00  0.00           H  
ATOM    386  N   LYS A  56      46.213  54.049  37.370  1.00  0.00           N  
ATOM    387  CA  LYS A  56      44.829  54.246  36.974  1.00  0.00           C  
ATOM    388  C   LYS A  56      44.656  54.184  35.464  1.00  0.00           C  
ATOM    389  O   LYS A  56      43.695  53.575  34.987  1.00  0.00           O  
ATOM    390  CB  LYS A  56      44.311  55.585  37.504  1.00  0.00           C  
ATOM    391  CEN LYS A  56      43.147  56.643  38.918  1.00  0.00           X  
ATOM    392  H   LYS A  56      46.666  54.767  37.920  1.00  0.00           H  
ATOM    393  N   GLU A  57      45.564  54.808  34.720  1.00  0.00           N  
ATOM    394  CA  GLU A  57      45.510  54.784  33.267  1.00  0.00           C  
ATOM    395  C   GLU A  57      45.697  53.361  32.735  1.00  0.00           C  
ATOM    396  O   GLU A  57      45.038  52.975  31.765  1.00  0.00           O  
ATOM    397  CB  GLU A  57      46.573  55.715  32.678  1.00  0.00           C  
ATOM    398  CEN GLU A  57      47.009  57.216  32.000  1.00  0.00           X  
ATOM    399  H   GLU A  57      46.295  55.349  35.170  1.00  0.00           H  
ATOM    400  N   GLU A  58      46.588  52.593  33.365  1.00  0.00           N  
ATOM    401  CA  GLU A  58      46.790  51.209  32.979  1.00  0.00           C  
ATOM    402  C   GLU A  58      45.623  50.321  33.380  1.00  0.00           C  
ATOM    403  O   GLU A  58      45.290  49.405  32.630  1.00  0.00           O  
ATOM    404  CB  GLU A  58      48.085  50.674  33.595  1.00  0.00           C  
ATOM    405  CEN GLU A  58      49.742  50.300  33.455  1.00  0.00           X  
ATOM    406  H   GLU A  58      47.167  52.980  34.101  1.00  0.00           H  
ATOM    407  N   SER A  59      45.000  50.592  34.528  1.00  0.00           N  
ATOM    408  CA  SER A  59      43.852  49.823  34.982  1.00  0.00           C  
ATOM    409  C   SER A  59      42.704  49.979  34.007  1.00  0.00           C  
ATOM    410  O   SER A  59      42.016  49.008  33.681  1.00  0.00           O  
ATOM    411  CB  SER A  59      43.434  50.260  36.373  1.00  0.00           C  
ATOM    412  CEN SER A  59      43.345  50.589  36.797  1.00  0.00           X  
ATOM    413  H   SER A  59      45.343  51.323  35.130  1.00  0.00           H  
ATOM    414  N   LYS A  60      42.519  51.229  33.573  1.00  0.00           N  
ATOM    415  CA  LYS A  60      41.532  51.637  32.591  1.00  0.00           C  
ATOM    416  C   LYS A  60      41.723  50.805  31.337  1.00  0.00           C  
ATOM    417  O   LYS A  60      40.773  50.166  30.884  1.00  0.00           O  
ATOM    418  CB  LYS A  60      41.650  53.129  32.276  1.00  0.00           C  
ATOM    419  CEN LYS A  60      40.890  55.091  32.496  1.00  0.00           X  
ATOM    420  H   LYS A  60      43.070  51.975  33.973  1.00  0.00           H  
ATOM    421  N   ARG A  61      42.951  50.824  30.809  1.00  0.00           N  
ATOM    422  CA  ARG A  61      43.318  50.073  29.617  1.00  0.00           C  
ATOM    423  C   ARG A  61      43.049  48.581  29.730  1.00  0.00           C  
ATOM    424  O   ARG A  61      42.485  48.010  28.800  1.00  0.00           O  
ATOM    425  CB  ARG A  61      44.764  50.332  29.220  1.00  0.00           C  
ATOM    426  CEN ARG A  61      46.741  51.313  28.088  1.00  0.00           X  
ATOM    427  H   ARG A  61      43.664  51.410  31.225  1.00  0.00           H  
ATOM    428  N   ILE A  62      43.436  47.963  30.849  1.00  0.00           N  
ATOM    429  CA  ILE A  62      43.218  46.530  31.041  1.00  0.00           C  
ATOM    430  C   ILE A  62      41.736  46.185  30.979  1.00  0.00           C  
ATOM    431  O   ILE A  62      41.364  45.208  30.324  1.00  0.00           O  
ATOM    432  CB  ILE A  62      43.791  46.045  32.386  1.00  0.00           C  
ATOM    433  CEN ILE A  62      44.684  45.686  32.898  1.00  0.00           X  
ATOM    434  H   ILE A  62      43.920  48.483  31.567  1.00  0.00           H  
ATOM    435  N   VAL A  63      40.905  46.974  31.659  1.00  0.00           N  
ATOM    436  CA  VAL A  63      39.467  46.749  31.635  1.00  0.00           C  
ATOM    437  C   VAL A  63      38.893  46.942  30.234  1.00  0.00           C  
ATOM    438  O   VAL A  63      38.042  46.157  29.821  1.00  0.00           O  
ATOM    439  CB  VAL A  63      38.736  47.689  32.612  1.00  0.00           C  
ATOM    440  CEN VAL A  63      38.394  47.710  33.210  1.00  0.00           X  
ATOM    441  H   VAL A  63      41.270  47.732  32.228  1.00  0.00           H  
ATOM    442  N   GLU A  64      39.329  47.980  29.521  1.00  0.00           N  
ATOM    443  CA  GLU A  64      38.853  48.232  28.165  1.00  0.00           C  
ATOM    444  C   GLU A  64      39.220  47.114  27.202  1.00  0.00           C  
ATOM    445  O   GLU A  64      38.422  46.778  26.327  1.00  0.00           O  
ATOM    446  CB  GLU A  64      39.408  49.561  27.648  1.00  0.00           C  
ATOM    447  CEN GLU A  64      39.212  51.227  27.350  1.00  0.00           X  
ATOM    448  H   GLU A  64      39.984  48.636  29.929  1.00  0.00           H  
ATOM    449  N   GLU A  65      40.422  46.558  27.343  1.00  0.00           N  
ATOM    450  CA  GLU A  65      40.835  45.443  26.509  1.00  0.00           C  
ATOM    451  C   GLU A  65      40.001  44.213  26.818  1.00  0.00           C  
ATOM    452  O   GLU A  65      39.656  43.462  25.903  1.00  0.00           O  
ATOM    453  CB  GLU A  65      42.322  45.138  26.708  1.00  0.00           C  
ATOM    454  CEN GLU A  65      43.939  45.274  26.189  1.00  0.00           X  
ATOM    455  H   GLU A  65      41.081  46.937  28.010  1.00  0.00           H  
ATOM    456  N   ALA A  66      39.690  44.004  28.099  1.00  0.00           N  
ATOM    457  CA  ALA A  66      38.835  42.903  28.507  1.00  0.00           C  
ATOM    458  C   ALA A  66      37.454  43.062  27.874  1.00  0.00           C  
ATOM    459  O   ALA A  66      36.887  42.070  27.413  1.00  0.00           O  
ATOM    460  CB  ALA A  66      38.734  42.833  30.024  1.00  0.00           C  
ATOM    461  CEN ALA A  66      38.734  42.833  30.023  1.00  0.00           X  
ATOM    462  H   ALA A  66      40.092  44.588  28.824  1.00  0.00           H  
ATOM    463  N   GLU A  67      36.934  44.295  27.857  1.00  0.00           N  
ATOM    464  CA  GLU A  67      35.662  44.612  27.219  1.00  0.00           C  
ATOM    465  C   GLU A  67      35.695  44.260  25.747  1.00  0.00           C  
ATOM    466  O   GLU A  67      34.751  43.644  25.258  1.00  0.00           O  
ATOM    467  CB  GLU A  67      35.322  46.093  27.397  1.00  0.00           C  
ATOM    468  CEN GLU A  67      34.473  47.326  28.211  1.00  0.00           X  
ATOM    469  H   GLU A  67      37.417  45.039  28.342  1.00  0.00           H  
ATOM    470  N   GLU A  68      36.752  44.692  25.053  1.00  0.00           N  
ATOM    471  CA  GLU A  68      36.938  44.375  23.645  1.00  0.00           C  
ATOM    472  C   GLU A  68      36.900  42.876  23.399  1.00  0.00           C  
ATOM    473  O   GLU A  68      36.280  42.453  22.426  1.00  0.00           O  
ATOM    474  CB  GLU A  68      38.261  44.954  23.139  1.00  0.00           C  
ATOM    475  CEN GLU A  68      39.120  46.176  22.319  1.00  0.00           X  
ATOM    476  H   GLU A  68      37.438  45.280  25.507  1.00  0.00           H  
ATOM    477  N   LEU A  69      37.563  42.089  24.246  1.00  0.00           N  
ATOM    478  CA  LEU A  69      37.541  40.647  24.065  1.00  0.00           C  
ATOM    479  C   LEU A  69      36.145  40.069  24.294  1.00  0.00           C  
ATOM    480  O   LEU A  69      35.776  39.120  23.603  1.00  0.00           O  
ATOM    481  CB  LEU A  69      38.553  39.986  25.009  1.00  0.00           C  
ATOM    482  CEN LEU A  69      39.952  39.381  24.784  1.00  0.00           X  
ATOM    483  H   LEU A  69      38.118  42.493  24.991  1.00  0.00           H  
ATOM    484  N   ILE A  70      35.377  40.634  25.236  1.00  0.00           N  
ATOM    485  CA  ILE A  70      34.003  40.188  25.462  1.00  0.00           C  
ATOM    486  C   ILE A  70      33.176  40.481  24.212  1.00  0.00           C  
ATOM    487  O   ILE A  70      32.375  39.644  23.802  1.00  0.00           O  
ATOM    488  CB  ILE A  70      33.362  40.877  26.681  1.00  0.00           C  
ATOM    489  CEN ILE A  70      33.229  40.834  27.762  1.00  0.00           X  
ATOM    490  H   ILE A  70      35.769  41.343  25.843  1.00  0.00           H  
ATOM    491  N   ARG A  71      33.354  41.675  23.646  1.00  0.00           N  
ATOM    492  CA  ARG A  71      32.663  42.084  22.429  1.00  0.00           C  
ATOM    493  C   ARG A  71      33.037  41.238  21.228  1.00  0.00           C  
ATOM    494  O   ARG A  71      32.174  40.948  20.400  1.00  0.00           O  
ATOM    495  CB  ARG A  71      32.866  43.563  22.135  1.00  0.00           C  
ATOM    496  CEN ARG A  71      32.468  46.010  22.057  1.00  0.00           X  
ATOM    497  H   ARG A  71      33.968  42.343  24.093  1.00  0.00           H  
ATOM    498  N   LEU A  72      34.306  40.862  21.105  1.00  0.00           N  
ATOM    499  CA  LEU A  72      34.699  39.994  20.010  1.00  0.00           C  
ATOM    500  C   LEU A  72      34.081  38.622  20.184  1.00  0.00           C  
ATOM    501  O   LEU A  72      33.676  38.014  19.195  1.00  0.00           O  
ATOM    502  CB  LEU A  72      36.227  39.891  19.926  1.00  0.00           C  
ATOM    503  CEN LEU A  72      37.266  40.508  18.969  1.00  0.00           X  
ATOM    504  H   LEU A  72      35.012  41.211  21.741  1.00  0.00           H  
ATOM    505  N   ALA A  73      34.012  38.139  21.429  1.00  0.00           N  
ATOM    506  CA  ALA A  73      33.357  36.871  21.708  1.00  0.00           C  
ATOM    507  C   ALA A  73      31.882  36.983  21.346  1.00  0.00           C  
ATOM    508  O   ALA A  73      31.316  36.031  20.822  1.00  0.00           O  
ATOM    509  CB  ALA A  73      33.534  36.477  23.167  1.00  0.00           C  
ATOM    510  CEN ALA A  73      33.533  36.477  23.166  1.00  0.00           X  
ATOM    511  H   ALA A  73      34.454  38.625  22.198  1.00  0.00           H  
ATOM    512  N   LYS A  74      31.267  38.134  21.632  1.00  0.00           N  
ATOM    513  CA  LYS A  74      29.875  38.383  21.294  1.00  0.00           C  
ATOM    514  C   LYS A  74      29.639  38.320  19.790  1.00  0.00           C  
ATOM    515  O   LYS A  74      28.649  37.723  19.360  1.00  0.00           O  
ATOM    516  CB  LYS A  74      29.434  39.743  21.837  1.00  0.00           C  
ATOM    517  CEN LYS A  74      28.373  40.852  23.294  1.00  0.00           X  
ATOM    518  H   LYS A  74      31.757  38.848  22.150  1.00  0.00           H  
ATOM    519  N   LEU A  75      30.530  38.920  19.002  1.00  0.00           N  
ATOM    520  CA  LEU A  75      30.404  38.859  17.553  1.00  0.00           C  
ATOM    521  C   LEU A  75      30.663  37.461  17.015  1.00  0.00           C  
ATOM    522  O   LEU A  75      30.050  37.076  16.015  1.00  0.00           O  
ATOM    523  CB  LEU A  75      31.364  39.861  16.900  1.00  0.00           C  
ATOM    524  CEN LEU A  75      31.150  41.241  16.249  1.00  0.00           X  
ATOM    525  H   LEU A  75      31.278  39.464  19.415  1.00  0.00           H  
ATOM    526  N   ALA A  76      31.552  36.714  17.667  1.00  0.00           N  
ATOM    527  CA  ALA A  76      31.813  35.336  17.296  1.00  0.00           C  
ATOM    528  C   ALA A  76      30.591  34.484  17.586  1.00  0.00           C  
ATOM    529  O   ALA A  76      30.245  33.632  16.767  1.00  0.00           O  
ATOM    530  CB  ALA A  76      33.034  34.803  18.032  1.00  0.00           C  
ATOM    531  CEN ALA A  76      33.033  34.802  18.031  1.00  0.00           X  
ATOM    532  H   ALA A  76      32.105  37.116  18.412  1.00  0.00           H  
ATOM    533  N   SER A  77      29.944  34.718  18.732  1.00  0.00           N  
ATOM    534  CA  SER A  77      28.738  33.991  19.101  1.00  0.00           C  
ATOM    535  C   SER A  77      27.641  34.246  18.085  1.00  0.00           C  
ATOM    536  O   SER A  77      26.917  33.316  17.720  1.00  0.00           O  
ATOM    537  CB  SER A  77      28.282  34.392  20.490  1.00  0.00           C  
ATOM    538  CEN SER A  77      28.191  34.708  20.924  1.00  0.00           X  
ATOM    539  H   SER A  77      30.313  35.389  19.390  1.00  0.00           H  
ATOM    540  N   GLU A  78      27.512  35.508  17.664  1.00  0.00           N  
ATOM    541  CA  GLU A  78      26.549  35.877  16.641  1.00  0.00           C  
ATOM    542  C   GLU A  78      26.810  35.144  15.344  1.00  0.00           C  
ATOM    543  O   GLU A  78      25.862  34.619  14.762  1.00  0.00           O  
ATOM    544  CB  GLU A  78      26.574  37.388  16.402  1.00  0.00           C  
ATOM    545  CEN GLU A  78      25.916  38.937  16.669  1.00  0.00           X  
ATOM    546  H   GLU A  78      28.056  36.246  18.089  1.00  0.00           H  
ATOM    547  N   ALA A  79      28.066  35.138  14.897  1.00  0.00           N  
ATOM    548  CA  ALA A  79      28.466  34.440  13.683  1.00  0.00           C  
ATOM    549  C   ALA A  79      28.091  32.968  13.758  1.00  0.00           C  
ATOM    550  O   ALA A  79      27.554  32.439  12.786  1.00  0.00           O  
ATOM    551  CB  ALA A  79      29.961  34.601  13.444  1.00  0.00           C  
ATOM    552  CEN ALA A  79      29.960  34.600  13.444  1.00  0.00           X  
ATOM    553  H   ALA A  79      28.771  35.665  15.391  1.00  0.00           H  
ATOM    554  N   ILE A  80      28.368  32.323  14.893  1.00  0.00           N  
ATOM    555  CA  ILE A  80      28.021  30.923  15.101  1.00  0.00           C  
ATOM    556  C   ILE A  80      26.514  30.718  15.001  1.00  0.00           C  
ATOM    557  O   ILE A  80      26.047  29.778  14.358  1.00  0.00           O  
ATOM    558  CB  ILE A  80      28.513  30.413  16.468  1.00  0.00           C  
ATOM    559  CEN ILE A  80      29.357  29.986  17.009  1.00  0.00           X  
ATOM    560  H   ILE A  80      28.836  32.828  15.632  1.00  0.00           H  
ATOM    561  N   ALA A  81      25.737  31.596  15.637  1.00  0.00           N  
ATOM    562  CA  ALA A  81      24.281  31.537  15.575  1.00  0.00           C  
ATOM    563  C   ALA A  81      23.776  31.733  14.145  1.00  0.00           C  
ATOM    564  O   ALA A  81      22.821  31.084  13.719  1.00  0.00           O  
ATOM    565  CB  ALA A  81      23.672  32.577  16.505  1.00  0.00           C  
ATOM    566  CEN ALA A  81      23.672  32.576  16.504  1.00  0.00           X  
ATOM    567  H   ALA A  81      26.177  32.327  16.179  1.00  0.00           H  
ATOM    568  N   ARG A  82      24.404  32.627  13.382  1.00  0.00           N  
ATOM    569  CA  ARG A  82      24.042  32.862  11.992  1.00  0.00           C  
ATOM    570  C   ARG A  82      24.356  31.642  11.133  1.00  0.00           C  
ATOM    571  O   ARG A  82      23.613  31.313  10.208  1.00  0.00           O  
ATOM    572  CB  ARG A  82      24.689  34.121  11.434  1.00  0.00           C  
ATOM    573  CEN ARG A  82      25.003  36.482  10.744  1.00  0.00           X  
ATOM    574  H   ARG A  82      25.159  33.160  13.790  1.00  0.00           H  
ATOM    575  N   MET A  83      25.462  30.959  11.428  1.00  0.00           N  
ATOM    576  CA  MET A  83      25.814  29.728  10.736  1.00  0.00           C  
ATOM    577  C   MET A  83      24.868  28.591  11.114  1.00  0.00           C  
ATOM    578  O   MET A  83      24.534  27.747  10.283  1.00  0.00           O  
ATOM    579  CB  MET A  83      27.258  29.343  11.052  1.00  0.00           C  
ATOM    580  CEN MET A  83      28.861  29.242  10.345  1.00  0.00           X  
ATOM    581  H   MET A  83      26.071  31.308  12.154  1.00  0.00           H  
ATOM    582  N   ALA A  84      24.438  28.574  12.378  1.00  0.00           N  
ATOM    583  CA  ALA A  84      23.508  27.585  12.906  1.00  0.00           C  
ATOM    584  C   ALA A  84      22.118  27.703  12.278  1.00  0.00           C  
ATOM    585  O   ALA A  84      21.428  26.702  12.083  1.00  0.00           O  
ATOM    586  CB  ALA A  84      23.417  27.713  14.419  1.00  0.00           C  
ATOM    587  CEN ALA A  84      23.417  27.713  14.418  1.00  0.00           X  
ATOM    588  H   ALA A  84      24.789  29.297  12.991  1.00  0.00           H  
ATOM    589  N   GLU A  85      21.685  28.945  11.949  1.00  0.00           N  
ATOM    590  CA  GLU A  85      20.372  29.273  11.406  1.00  0.00           C  
ATOM    591  C   GLU A  85      20.256  28.844   9.948  1.00  0.00           C  
ATOM    592  O   GLU A  85      19.261  28.240   9.546  1.00  0.00           O  
ATOM    593  CB  GLU A  85      20.099  30.773  11.536  1.00  0.00           C  
ATOM    594  CEN GLU A  85      19.371  32.075  12.360  1.00  0.00           X  
ATOM    595  H   GLU A  85      22.352  29.688  12.106  1.00  0.00           H  
ATOM    596  N   VAL A  86      21.277  29.160   9.161  1.00  0.00           N  
ATOM    597  CA  VAL A  86      21.271  28.852   7.735  1.00  0.00           C  
ATOM    598  C   VAL A  86      21.336  27.348   7.497  1.00  0.00           C  
ATOM    599  O   VAL A  86      20.810  26.843   6.506  1.00  0.00           O  
ATOM    600  CB  VAL A  86      22.446  29.530   7.005  1.00  0.00           C  
ATOM    601  CEN VAL A  86      22.607  30.031   6.561  1.00  0.00           X  
ATOM    602  H   VAL A  86      22.080  29.625   9.559  1.00  0.00           H  
ATOM    603  N   ALA A  87      21.984  26.637   8.414  1.00  0.00           N  
ATOM    604  CA  ALA A  87      21.964  25.179   8.407  1.00  0.00           C  
ATOM    605  C   ALA A  87      20.559  24.645   8.656  1.00  0.00           C  
ATOM    606  O   ALA A  87      20.082  23.769   7.936  1.00  0.00           O  
ATOM    607  CB  ALA A  87      22.934  24.631   9.444  1.00  0.00           C  
ATOM    608  CEN ALA A  87      22.933  24.631   9.444  1.00  0.00           X  
ATOM    609  H   ALA A  87      22.504  27.119   9.134  1.00  0.00           H  
ATOM    610  N   ALA A  88      19.900  25.181   9.678  1.00  0.00           N  
ATOM    611  CA  ALA A  88      18.539  24.781  10.006  1.00  0.00           C  
ATOM    612  C   ALA A  88      17.573  25.142   8.884  1.00  0.00           C  
ATOM    613  O   ALA A  88      16.623  24.411   8.609  1.00  0.00           O  
ATOM    614  CB  ALA A  88      18.100  25.422  11.315  1.00  0.00           C  
ATOM    615  CEN ALA A  88      18.100  25.422  11.314  1.00  0.00           X  
ATOM    616  H   ALA A  88      20.357  25.884  10.244  1.00  0.00           H  
ATOM    617  N   ARG A  89      17.822  26.278   8.240  1.00  0.00           N  
ATOM    618  CA  ARG A  89      16.993  26.726   7.128  1.00  0.00           C  
ATOM    619  C   ARG A  89      17.113  25.787   5.936  1.00  0.00           C  
ATOM    620  O   ARG A  89      16.160  25.598   5.180  1.00  0.00           O  
ATOM    621  CB  ARG A  89      17.289  28.166   6.734  1.00  0.00           C  
ATOM    622  CEN ARG A  89      17.121  30.636   6.595  1.00  0.00           X  
ATOM    623  H   ARG A  89      18.608  26.845   8.527  1.00  0.00           H  
ATOM    624  N   GLY A  90      18.252  25.189   5.738  1.00  0.00           N  
ATOM    625  CA  GLY A  90      18.296  24.223   4.654  1.00  0.00           C  
ATOM    626  C   GLY A  90      18.479  24.964   3.350  1.00  0.00           C  
ATOM    627  O   GLY A  90      17.963  24.551   2.312  1.00  0.00           O  
ATOM    628  CEN GLY A  90      18.296  24.223   4.654  1.00  0.00           X  
ATOM    629  H   GLY A  90      19.037  25.415   6.331  1.00  0.00           H  
ATOM    630  N   ALA A  91      19.220  26.057   3.434  1.00  0.00           N  
ATOM    631  CA  ALA A  91      19.482  26.921   2.300  1.00  0.00           C  
ATOM    632  C   ALA A  91      20.190  26.162   1.186  1.00  0.00           C  
ATOM    633  O   ALA A  91      21.018  25.289   1.445  1.00  0.00           O  
ATOM    634  CB  ALA A  91      20.302  28.128   2.733  1.00  0.00           C  
ATOM    635  CEN ALA A  91      20.301  28.127   2.732  1.00  0.00           X  
ATOM    636  H   ALA A  91      19.626  26.309   4.325  1.00  0.00           H  
ATOM    637  N   PRO A  92      19.855  26.506  -0.051  1.00  0.00           N  
ATOM    638  CA  PRO A  92      20.526  25.948  -1.218  1.00  0.00           C  
ATOM    639  C   PRO A  92      22.043  26.049  -1.092  1.00  0.00           C  
ATOM    640  O   PRO A  92      22.564  26.962  -0.453  1.00  0.00           O  
ATOM    641  CB  PRO A  92      19.986  26.782  -2.392  1.00  0.00           C  
ATOM    642  CEN PRO A  92      19.115  27.669  -1.111  1.00  0.00           X  
ATOM    643  N   PRO A  93      22.742  25.098  -1.710  1.00  0.00           N  
ATOM    644  CA  PRO A  93      24.200  25.083  -1.690  1.00  0.00           C  
ATOM    645  C   PRO A  93      24.802  26.430  -2.048  1.00  0.00           C  
ATOM    646  O   PRO A  93      25.789  26.860  -1.451  1.00  0.00           O  
ATOM    647  CB  PRO A  93      24.570  24.001  -2.718  1.00  0.00           C  
ATOM    648  CEN PRO A  93      22.806  23.907  -2.970  1.00  0.00           X  
ATOM    649  N   GLU A  94      24.214  27.109  -3.028  1.00  0.00           N  
ATOM    650  CA  GLU A  94      24.755  28.387  -3.469  1.00  0.00           C  
ATOM    651  C   GLU A  94      24.601  29.441  -2.382  1.00  0.00           C  
ATOM    652  O   GLU A  94      25.518  30.220  -2.126  1.00  0.00           O  
ATOM    653  CB  GLU A  94      24.065  28.848  -4.755  1.00  0.00           C  
ATOM    654  CEN GLU A  94      24.057  29.004  -6.452  1.00  0.00           X  
ATOM    655  H   GLU A  94      23.387  26.727  -3.463  1.00  0.00           H  
ATOM    656  N   LEU A  95      23.433  29.468  -1.737  1.00  0.00           N  
ATOM    657  CA  LEU A  95      23.174  30.485  -0.726  1.00  0.00           C  
ATOM    658  C   LEU A  95      23.924  30.183   0.565  1.00  0.00           C  
ATOM    659  O   LEU A  95      24.386  31.093   1.254  1.00  0.00           O  
ATOM    660  CB  LEU A  95      21.668  30.591  -0.456  1.00  0.00           C  
ATOM    661  CEN LEU A  95      20.601  31.622  -0.873  1.00  0.00           X  
ATOM    662  H   LEU A  95      22.732  28.776  -1.958  1.00  0.00           H  
ATOM    663  N   LEU A  96      24.043  28.900   0.888  1.00  0.00           N  
ATOM    664  CA  LEU A  96      24.774  28.471   2.074  1.00  0.00           C  
ATOM    665  C   LEU A  96      26.236  28.893   2.002  1.00  0.00           C  
ATOM    666  O   LEU A  96      26.769  29.487   2.939  1.00  0.00           O  
ATOM    667  CB  LEU A  96      24.665  26.951   2.244  1.00  0.00           C  
ATOM    668  CEN LEU A  96      23.840  26.062   3.194  1.00  0.00           X  
ATOM    669  H   LEU A  96      23.616  28.202   0.296  1.00  0.00           H  
ATOM    670  N   ILE A  97      26.881  28.581   0.882  1.00  0.00           N  
ATOM    671  CA  ILE A  97      28.302  28.869   0.712  1.00  0.00           C  
ATOM    672  C   ILE A  97      28.556  30.369   0.638  1.00  0.00           C  
ATOM    673  O   ILE A  97      29.513  30.875   1.223  1.00  0.00           O  
ATOM    674  CB  ILE A  97      28.866  28.199  -0.554  1.00  0.00           C  
ATOM    675  CEN ILE A  97      29.294  27.284  -0.964  1.00  0.00           X  
ATOM    676  H   ILE A  97      26.376  28.133   0.132  1.00  0.00           H  
ATOM    677  N   GLU A  98      27.693  31.073  -0.087  1.00  0.00           N  
ATOM    678  CA  GLU A  98      27.832  32.516  -0.252  1.00  0.00           C  
ATOM    679  C   GLU A  98      27.810  33.229   1.092  1.00  0.00           C  
ATOM    680  O   GLU A  98      28.624  34.117   1.349  1.00  0.00           O  
ATOM    681  CB  GLU A  98      26.723  33.061  -1.154  1.00  0.00           C  
ATOM    682  CEN GLU A  98      26.189  33.587  -2.685  1.00  0.00           X  
ATOM    683  H   GLU A  98      26.921  30.598  -0.532  1.00  0.00           H  
ATOM    684  N   LEU A  99      26.873  32.839   1.950  1.00  0.00           N  
ATOM    685  CA  LEU A  99      26.754  33.426   3.278  1.00  0.00           C  
ATOM    686  C   LEU A  99      27.986  33.127   4.125  1.00  0.00           C  
ATOM    687  O   LEU A  99      28.558  34.023   4.745  1.00  0.00           O  
ATOM    688  CB  LEU A  99      25.489  32.911   3.975  1.00  0.00           C  
ATOM    689  CEN LEU A  99      24.114  33.548   4.250  1.00  0.00           X  
ATOM    690  H   LEU A  99      26.225  32.114   1.674  1.00  0.00           H  
ATOM    691  N   LEU A 100      28.387  31.859   4.146  1.00  0.00           N  
ATOM    692  CA  LEU A 100      29.494  31.421   4.989  1.00  0.00           C  
ATOM    693  C   LEU A 100      30.784  32.146   4.624  1.00  0.00           C  
ATOM    694  O   LEU A 100      31.550  32.548   5.499  1.00  0.00           O  
ATOM    695  CB  LEU A 100      29.682  29.903   4.870  1.00  0.00           C  
ATOM    696  CEN LEU A 100      29.325  28.730   5.802  1.00  0.00           X  
ATOM    697  H   LEU A 100      27.913  31.184   3.565  1.00  0.00           H  
ATOM    698  N   GLU A 101      31.017  32.310   3.327  1.00  0.00           N  
ATOM    699  CA  GLU A 101      32.223  32.973   2.843  1.00  0.00           C  
ATOM    700  C   GLU A 101      32.293  34.413   3.335  1.00  0.00           C  
ATOM    701  O   GLU A 101      33.357  34.893   3.728  1.00  0.00           O  
ATOM    702  CB  GLU A 101      32.280  32.936   1.314  1.00  0.00           C  
ATOM    703  CEN GLU A 101      32.865  32.238  -0.126  1.00  0.00           X  
ATOM    704  H   GLU A 101      30.344  31.967   2.658  1.00  0.00           H  
ATOM    705  N   ARG A 102      31.155  35.098   3.309  1.00  0.00           N  
ATOM    706  CA  ARG A 102      31.092  36.494   3.726  1.00  0.00           C  
ATOM    707  C   ARG A 102      31.254  36.627   5.234  1.00  0.00           C  
ATOM    708  O   ARG A 102      31.944  37.525   5.717  1.00  0.00           O  
ATOM    709  CB  ARG A 102      29.824  37.181   3.240  1.00  0.00           C  
ATOM    710  CEN ARG A 102      28.282  38.532   1.845  1.00  0.00           X  
ATOM    711  H   ARG A 102      30.312  34.640   2.994  1.00  0.00           H  
ATOM    712  N   LEU A 103      30.616  35.728   5.976  1.00  0.00           N  
ATOM    713  CA  LEU A 103      30.688  35.744   7.431  1.00  0.00           C  
ATOM    714  C   LEU A 103      32.121  35.568   7.914  1.00  0.00           C  
ATOM    715  O   LEU A 103      32.553  36.222   8.863  1.00  0.00           O  
ATOM    716  CB  LEU A 103      29.788  34.650   8.018  1.00  0.00           C  
ATOM    717  CEN LEU A 103      28.410  34.687   8.706  1.00  0.00           X  
ATOM    718  H   LEU A 103      30.067  35.014   5.518  1.00  0.00           H  
ATOM    719  N   LEU A 104      32.858  34.680   7.255  1.00  0.00           N  
ATOM    720  CA  LEU A 104      34.237  34.395   7.634  1.00  0.00           C  
ATOM    721  C   LEU A 104      35.148  35.574   7.318  1.00  0.00           C  
ATOM    722  O   LEU A 104      36.055  35.893   8.088  1.00  0.00           O  
ATOM    723  CB  LEU A 104      34.732  33.131   6.920  1.00  0.00           C  
ATOM    724  CEN LEU A 104      34.958  31.683   7.395  1.00  0.00           X  
ATOM    725  H   LEU A 104      32.453  34.190   6.470  1.00  0.00           H  
ATOM    726  N   LYS A 105      34.905  36.218   6.182  1.00  0.00           N  
ATOM    727  CA  LYS A 105      35.664  37.399   5.793  1.00  0.00           C  
ATOM    728  C   LYS A 105      35.405  38.559   6.747  1.00  0.00           C  
ATOM    729  O   LYS A 105      36.315  39.318   7.078  1.00  0.00           O  
ATOM    730  CB  LYS A 105      35.320  37.809   4.360  1.00  0.00           C  
ATOM    731  CEN LYS A 105      35.862  37.872   2.316  1.00  0.00           X  
ATOM    732  H   LYS A 105      34.174  35.880   5.572  1.00  0.00           H  
ATOM    733  N   LYS A 106      34.159  38.692   7.184  1.00  0.00           N  
ATOM    734  CA  LYS A 106      33.792  39.718   8.155  1.00  0.00           C  
ATOM    735  C   LYS A 106      34.472  39.476   9.495  1.00  0.00           C  
ATOM    736  O   LYS A 106      34.868  40.419  10.180  1.00  0.00           O  
ATOM    737  CB  LYS A 106      32.274  39.765   8.337  1.00  0.00           C  
ATOM    738  CEN LYS A 106      30.434  40.733   7.945  1.00  0.00           X  
ATOM    739  H   LYS A 106      33.445  38.066   6.837  1.00  0.00           H  
ATOM    740  N   ALA A 107      34.607  38.208   9.865  1.00  0.00           N  
ATOM    741  CA  ALA A 107      35.340  37.834  11.069  1.00  0.00           C  
ATOM    742  C   ALA A 107      36.792  38.285  10.990  1.00  0.00           C  
ATOM    743  O   ALA A 107      37.365  38.740  11.981  1.00  0.00           O  
ATOM    744  CB  ALA A 107      35.261  36.331  11.294  1.00  0.00           C  
ATOM    745  CEN ALA A 107      35.261  36.332  11.294  1.00  0.00           X  
ATOM    746  H   ALA A 107      34.190  37.482   9.300  1.00  0.00           H  
ATOM    747  N   GLN A 108      37.384  38.157   9.809  1.00  0.00           N  
ATOM    748  CA  GLN A 108      38.767  38.570   9.594  1.00  0.00           C  
ATOM    749  C   GLN A 108      38.903  40.086   9.653  1.00  0.00           C  
ATOM    750  O   GLN A 108      39.855  40.612  10.230  1.00  0.00           O  
ATOM    751  CB  GLN A 108      39.277  38.057   8.245  1.00  0.00           C  
ATOM    752  CEN GLN A 108      40.233  36.823   7.465  1.00  0.00           X  
ATOM    753  H   GLN A 108      36.863  37.764   9.039  1.00  0.00           H  
ATOM    754  N   GLU A 109      37.948  40.785   9.049  1.00  0.00           N  
ATOM    755  CA  GLU A 109      37.939  42.243   9.065  1.00  0.00           C  
ATOM    756  C   GLU A 109      37.750  42.778  10.479  1.00  0.00           C  
ATOM    757  O   GLU A 109      38.370  43.769  10.866  1.00  0.00           O  
ATOM    758  CB  GLU A 109      36.839  42.782   8.148  1.00  0.00           C  
ATOM    759  CEN GLU A 109      36.352  43.437   6.652  1.00  0.00           X  
ATOM    760  H   GLU A 109      37.208  40.293   8.568  1.00  0.00           H  
ATOM    761  N   ALA A 110      36.872  42.081  11.218  1.00  0.00           N  
ATOM    762  CA  ALA A 110      36.546  42.342  12.616  1.00  0.00           C  
ATOM    763  C   ALA A 110      37.742  42.166  13.544  1.00  0.00           C  
ATOM    764  O   ALA A 110      37.866  42.862  14.553  1.00  0.00           O  
ATOM    765  CB  ALA A 110      35.403  41.441  13.060  1.00  0.00           C  
ATOM    766  CEN ALA A 110      35.404  41.442  13.060  1.00  0.00           X  
ATOM    767  H   ALA A 110      36.382  41.303  10.796  1.00  0.00           H  
ATOM    768  N   GLY A 111      38.622  41.235  13.202  1.00  0.00           N  
ATOM    769  CA  GLY A 111      39.868  41.058  13.942  1.00  0.00           C  
ATOM    770  C   GLY A 111      39.736  39.986  15.020  1.00  0.00           C  
ATOM    771  O   GLY A 111      40.261  40.136  16.124  1.00  0.00           O  
ATOM    772  CEN GLY A 111      39.868  41.058  13.942  1.00  0.00           X  
ATOM    773  H   GLY A 111      38.424  40.637  12.412  1.00  0.00           H  
ATOM    774  N   MET A 112      39.032  38.909  14.688  1.00  0.00           N  
ATOM    775  CA  MET A 112      38.915  37.758  15.578  1.00  0.00           C  
ATOM    776  C   MET A 112      40.215  36.962  15.592  1.00  0.00           C  
ATOM    777  O   MET A 112      40.904  36.863  14.576  1.00  0.00           O  
ATOM    778  CB  MET A 112      37.750  36.868  15.150  1.00  0.00           C  
ATOM    779  CEN MET A 112      36.142  36.353  15.626  1.00  0.00           X  
ATOM    780  H   MET A 112      38.564  38.883  13.794  1.00  0.00           H  
ATOM    781  N   SER A 113      40.551  36.395  16.743  1.00  0.00           N  
ATOM    782  CA  SER A 113      41.811  35.674  16.894  1.00  0.00           C  
ATOM    783  C   SER A 113      41.832  34.403  16.064  1.00  0.00           C  
ATOM    784  O   SER A 113      40.784  33.868  15.704  1.00  0.00           O  
ATOM    785  CB  SER A 113      42.053  35.350  18.355  1.00  0.00           C  
ATOM    786  CEN SER A 113      41.943  35.216  18.871  1.00  0.00           X  
ATOM    787  H   SER A 113      39.920  36.463  17.529  1.00  0.00           H  
ATOM    788  N   PRO A 114      43.033  33.922  15.765  1.00  0.00           N  
ATOM    789  CA  PRO A 114      43.188  32.683  15.020  1.00  0.00           C  
ATOM    790  C   PRO A 114      42.353  31.565  15.618  1.00  0.00           C  
ATOM    791  O   PRO A 114      41.803  30.733  14.895  1.00  0.00           O  
ATOM    792  CB  PRO A 114      44.694  32.385  15.101  1.00  0.00           C  
ATOM    793  CEN PRO A 114      44.737  33.854  16.114  1.00  0.00           X  
ATOM    794  N   GLU A 115      42.234  31.511  16.952  1.00  0.00           N  
ATOM    795  CA  GLU A 115      41.434  30.429  17.513  1.00  0.00           C  
ATOM    796  C   GLU A 115      39.959  30.601  17.175  1.00  0.00           C  
ATOM    797  O   GLU A 115      39.277  29.640  16.817  1.00  0.00           O  
ATOM    798  CB  GLU A 115      41.619  30.356  19.030  1.00  0.00           C  
ATOM    799  CEN GLU A 115      42.357  29.653  20.396  1.00  0.00           X  
ATOM    800  H   GLU A 115      42.695  32.210  17.515  1.00  0.00           H  
ATOM    801  N   ILE A 116      39.470  31.833  17.290  1.00  0.00           N  
ATOM    802  CA  ILE A 116      38.075  32.133  16.994  1.00  0.00           C  
ATOM    803  C   ILE A 116      37.767  31.930  15.518  1.00  0.00           C  
ATOM    804  O   ILE A 116      36.696  31.443  15.159  1.00  0.00           O  
ATOM    805  CB  ILE A 116      37.713  33.577  17.390  1.00  0.00           C  
ATOM    806  CEN ILE A 116      37.383  34.223  18.204  1.00  0.00           X  
ATOM    807  H   ILE A 116      40.082  32.579  17.589  1.00  0.00           H  
ATOM    808  N   ILE A 117      38.715  32.304  14.663  1.00  0.00           N  
ATOM    809  CA  ILE A 117      38.567  32.115  13.225  1.00  0.00           C  
ATOM    810  C   ILE A 117      38.519  30.638  12.865  1.00  0.00           C  
ATOM    811  O   ILE A 117      37.689  30.211  12.062  1.00  0.00           O  
ATOM    812  CB  ILE A 117      39.714  32.786  12.447  1.00  0.00           C  
ATOM    813  CEN ILE A 117      40.064  33.717  12.000  1.00  0.00           X  
ATOM    814  H   ILE A 117      39.558  32.730  15.020  1.00  0.00           H  
ATOM    815  N   HIS A 118      39.417  29.859  13.461  1.00  0.00           N  
ATOM    816  CA  HIS A 118      39.463  28.422  13.223  1.00  0.00           C  
ATOM    817  C   HIS A 118      38.127  27.766  13.548  1.00  0.00           C  
ATOM    818  O   HIS A 118      37.597  26.989  12.754  1.00  0.00           O  
ATOM    819  CB  HIS A 118      40.580  27.773  14.048  1.00  0.00           C  
ATOM    820  CEN HIS A 118      41.938  27.379  13.874  1.00  0.00           X  
ATOM    821  H   HIS A 118      40.084  30.274  14.097  1.00  0.00           H  
ATOM    822  N   LEU A 119      37.587  28.084  14.720  1.00  0.00           N  
ATOM    823  CA  LEU A 119      36.331  27.494  15.169  1.00  0.00           C  
ATOM    824  C   LEU A 119      35.199  27.799  14.198  1.00  0.00           C  
ATOM    825  O   LEU A 119      34.358  26.944  13.921  1.00  0.00           O  
ATOM    826  CB  LEU A 119      35.980  28.001  16.574  1.00  0.00           C  
ATOM    827  CEN LEU A 119      36.062  27.355  17.970  1.00  0.00           X  
ATOM    828  H   LEU A 119      38.057  28.752  15.313  1.00  0.00           H  
ATOM    829  N   LEU A 120      35.184  29.023  13.682  1.00  0.00           N  
ATOM    830  CA  LEU A 120      34.203  29.418  12.678  1.00  0.00           C  
ATOM    831  C   LEU A 120      34.385  28.624  11.390  1.00  0.00           C  
ATOM    832  O   LEU A 120      33.410  28.221  10.757  1.00  0.00           O  
ATOM    833  CB  LEU A 120      34.308  30.923  12.398  1.00  0.00           C  
ATOM    834  CEN LEU A 120      33.443  32.127  12.817  1.00  0.00           X  
ATOM    835  H   LEU A 120      35.867  29.697  13.994  1.00  0.00           H  
ATOM    836  N   LEU A 121      35.637  28.406  11.006  1.00  0.00           N  
ATOM    837  CA  LEU A 121      35.949  27.653   9.798  1.00  0.00           C  
ATOM    838  C   LEU A 121      35.533  26.195   9.934  1.00  0.00           C  
ATOM    839  O   LEU A 121      34.989  25.605   9.001  1.00  0.00           O  
ATOM    840  CB  LEU A 121      37.447  27.754   9.483  1.00  0.00           C  
ATOM    841  CEN LEU A 121      38.244  28.560   8.440  1.00  0.00           X  
ATOM    842  H   LEU A 121      36.394  28.771  11.567  1.00  0.00           H  
ATOM    843  N   GLU A 122      35.791  25.619  11.103  1.00  0.00           N  
ATOM    844  CA  GLU A 122      35.441  24.227  11.365  1.00  0.00           C  
ATOM    845  C   GLU A 122      33.940  24.003  11.241  1.00  0.00           C  
ATOM    846  O   GLU A 122      33.496  23.049  10.601  1.00  0.00           O  
ATOM    847  CB  GLU A 122      35.921  23.806  12.756  1.00  0.00           C  
ATOM    848  CEN GLU A 122      37.067  23.031  13.750  1.00  0.00           X  
ATOM    849  H   GLU A 122      36.240  26.158  11.829  1.00  0.00           H  
ATOM    850  N   LEU A 123      33.161  24.888  11.854  1.00  0.00           N  
ATOM    851  CA  LEU A 123      31.708  24.789  11.814  1.00  0.00           C  
ATOM    852  C   LEU A 123      31.181  24.997  10.399  1.00  0.00           C  
ATOM    853  O   LEU A 123      30.248  24.319   9.969  1.00  0.00           O  
ATOM    854  CB  LEU A 123      31.080  25.809  12.772  1.00  0.00           C  
ATOM    855  CEN LEU A 123      30.428  25.674  14.162  1.00  0.00           X  
ATOM    856  H   LEU A 123      33.588  25.649  12.363  1.00  0.00           H  
ATOM    857  N   ALA A 124      31.784  25.936   9.680  1.00  0.00           N  
ATOM    858  CA  ALA A 124      31.371  26.241   8.315  1.00  0.00           C  
ATOM    859  C   ALA A 124      31.510  25.022   7.415  1.00  0.00           C  
ATOM    860  O   ALA A 124      30.654  24.761   6.567  1.00  0.00           O  
ATOM    861  CB  ALA A 124      32.180  27.406   7.764  1.00  0.00           C  
ATOM    862  CEN ALA A 124      32.179  27.405   7.764  1.00  0.00           X  
ATOM    863  H   ALA A 124      32.549  26.453  10.089  1.00  0.00           H  
ATOM    864  N   LEU A 125      32.594  24.275   7.600  1.00  0.00           N  
ATOM    865  CA  LEU A 125      32.841  23.073   6.811  1.00  0.00           C  
ATOM    866  C   LEU A 125      31.861  21.965   7.172  1.00  0.00           C  
ATOM    867  O   LEU A 125      31.348  21.266   6.298  1.00  0.00           O  
ATOM    868  CB  LEU A 125      34.285  22.595   7.011  1.00  0.00           C  
ATOM    869  CEN LEU A 125      35.546  22.679   6.130  1.00  0.00           X  
ATOM    870  H   LEU A 125      33.264  24.545   8.306  1.00  0.00           H  
ATOM    871  N   ALA A 126      31.603  21.809   8.466  1.00  0.00           N  
ATOM    872  CA  ALA A 126      30.692  20.777   8.947  1.00  0.00           C  
ATOM    873  C   ALA A 126      29.292  20.970   8.379  1.00  0.00           C  
ATOM    874  O   ALA A 126      28.623  20.004   8.011  1.00  0.00           O  
ATOM    875  CB  ALA A 126      30.654  20.769  10.468  1.00  0.00           C  
ATOM    876  CEN ALA A 126      30.654  20.769  10.467  1.00  0.00           X  
ATOM    877  H   ALA A 126      32.048  22.422   9.135  1.00  0.00           H  
ATOM    878  N   ILE A 127      28.853  22.222   8.311  1.00  0.00           N  
ATOM    879  CA  ILE A 127      27.534  22.544   7.781  1.00  0.00           C  
ATOM    880  C   ILE A 127      27.432  22.192   6.303  1.00  0.00           C  
ATOM    881  O   ILE A 127      26.439  21.616   5.859  1.00  0.00           O  
ATOM    882  CB  ILE A 127      27.199  24.035   7.968  1.00  0.00           C  
ATOM    883  CEN ILE A 127      26.792  24.779   8.654  1.00  0.00           X  
ATOM    884  H   ILE A 127      29.450  22.972   8.634  1.00  0.00           H  
ATOM    885  N   VAL A 128      28.466  22.539   5.546  1.00  0.00           N  
ATOM    886  CA  VAL A 128      28.518  22.215   4.125  1.00  0.00           C  
ATOM    887  C   VAL A 128      28.500  20.710   3.901  1.00  0.00           C  
ATOM    888  O   VAL A 128      27.811  20.214   3.009  1.00  0.00           O  
ATOM    889  CB  VAL A 128      29.772  22.807   3.455  1.00  0.00           C  
ATOM    890  CEN VAL A 128      29.990  23.291   3.016  1.00  0.00           X  
ATOM    891  H   VAL A 128      29.238  23.040   5.964  1.00  0.00           H  
ATOM    892  N   GLU A 129      29.260  19.987   4.716  1.00  0.00           N  
ATOM    893  CA  GLU A 129      29.276  18.530   4.658  1.00  0.00           C  
ATOM    894  C   GLU A 129      27.892  17.954   4.924  1.00  0.00           C  
ATOM    895  O   GLU A 129      27.420  17.082   4.193  1.00  0.00           O  
ATOM    896  CB  GLU A 129      30.283  17.964   5.662  1.00  0.00           C  
ATOM    897  CEN GLU A 129      31.824  17.325   6.006  1.00  0.00           X  
ATOM    898  H   GLU A 129      29.843  20.457   5.393  1.00  0.00           H  
ATOM    899  N   ALA A 130      27.243  18.445   5.974  1.00  0.00           N  
ATOM    900  CA  ALA A 130      25.924  17.958   6.358  1.00  0.00           C  
ATOM    901  C   ALA A 130      24.887  18.277   5.288  1.00  0.00           C  
ATOM    902  O   ALA A 130      24.003  17.470   5.006  1.00  0.00           O  
ATOM    903  CB  ALA A 130      25.510  18.551   7.696  1.00  0.00           C  
ATOM    904  CEN ALA A 130      25.509  18.551   7.695  1.00  0.00           X  
ATOM    905  H   ALA A 130      27.676  19.175   6.522  1.00  0.00           H  
ATOM    906  N   ARG A 131      25.001  19.462   4.694  1.00  0.00           N  
ATOM    907  CA  ARG A 131      24.076  19.887   3.650  1.00  0.00           C  
ATOM    908  C   ARG A 131      24.180  18.987   2.425  1.00  0.00           C  
ATOM    909  O   ARG A 131      23.184  18.725   1.749  1.00  0.00           O  
ATOM    910  CB  ARG A 131      24.260  21.352   3.281  1.00  0.00           C  
ATOM    911  CEN ARG A 131      23.933  23.810   3.226  1.00  0.00           X  
ATOM    912  H   ARG A 131      25.747  20.081   4.973  1.00  0.00           H  
ATOM    913  N   GLY A 132      25.348  18.506   2.112  1.00  0.00           N  
ATOM    914  CA  GLY A 132      25.390  17.610   0.970  1.00  0.00           C  
ATOM    915  C   GLY A 132      25.647  18.424  -0.276  1.00  0.00           C  
ATOM    916  O   GLY A 132      25.109  18.130  -1.344  1.00  0.00           O  
ATOM    917  CEN GLY A 132      25.390  17.610   0.970  1.00  0.00           X  
ATOM    918  H   GLY A 132      26.152  18.769   2.665  1.00  0.00           H  
ATOM    919  N   VAL A 133      26.475  19.443  -0.113  1.00  0.00           N  
ATOM    920  CA  VAL A 133      26.878  20.317  -1.199  1.00  0.00           C  
ATOM    921  C   VAL A 133      27.723  19.568  -2.219  1.00  0.00           C  
ATOM    922  O   VAL A 133      28.667  18.864  -1.860  1.00  0.00           O  
ATOM    923  CB  VAL A 133      27.668  21.533  -0.681  1.00  0.00           C  
ATOM    924  CEN VAL A 133      27.635  22.214  -0.582  1.00  0.00           X  
ATOM    925  H   VAL A 133      26.850  19.630   0.806  1.00  0.00           H  
ATOM    926  N   PRO A 134      27.374  19.727  -3.488  1.00  0.00           N  
ATOM    927  CA  PRO A 134      28.073  19.052  -4.573  1.00  0.00           C  
ATOM    928  C   PRO A 134      29.584  19.238  -4.469  1.00  0.00           C  
ATOM    929  O   PRO A 134      30.062  20.285  -4.029  1.00  0.00           O  
ATOM    930  CB  PRO A 134      27.497  19.696  -5.845  1.00  0.00           C  
ATOM    931  CEN PRO A 134      26.582  20.704  -4.689  1.00  0.00           X  
ATOM    932  N   PRO A 135      30.327  18.213  -4.878  1.00  0.00           N  
ATOM    933  CA  PRO A 135      31.784  18.249  -4.823  1.00  0.00           C  
ATOM    934  C   PRO A 135      32.357  19.506  -5.458  1.00  0.00           C  
ATOM    935  O   PRO A 135      33.337  20.068  -4.968  1.00  0.00           O  
ATOM    936  CB  PRO A 135      32.213  16.981  -5.580  1.00  0.00           C  
ATOM    937  CEN PRO A 135      30.459  16.776  -5.843  1.00  0.00           X  
ATOM    938  N   GLU A 136      31.751  19.956  -6.552  1.00  0.00           N  
ATOM    939  CA  GLU A 136      32.290  21.098  -7.275  1.00  0.00           C  
ATOM    940  C   GLU A 136      32.217  22.359  -6.422  1.00  0.00           C  
ATOM    941  O   GLU A 136      33.183  23.116  -6.333  1.00  0.00           O  
ATOM    942  CB  GLU A 136      31.538  21.305  -8.592  1.00  0.00           C  
ATOM    943  CEN GLU A 136      31.437  21.108 -10.281  1.00  0.00           X  
ATOM    944  H   GLU A 136      30.913  19.495  -6.875  1.00  0.00           H  
ATOM    945  N   GLN A 137      31.066  22.586  -5.790  1.00  0.00           N  
ATOM    946  CA  GLN A 137      30.912  23.760  -4.936  1.00  0.00           C  
ATOM    947  C   GLN A 137      31.639  23.574  -3.611  1.00  0.00           C  
ATOM    948  O   GLN A 137      32.162  24.532  -3.039  1.00  0.00           O  
ATOM    949  CB  GLN A 137      29.431  24.046  -4.677  1.00  0.00           C  
ATOM    950  CEN GLN A 137      28.075  25.043  -5.142  1.00  0.00           X  
ATOM    951  H   GLN A 137      30.302  21.938  -5.910  1.00  0.00           H  
ATOM    952  N   LEU A 138      31.668  22.339  -3.125  1.00  0.00           N  
ATOM    953  CA  LEU A 138      32.310  22.029  -1.853  1.00  0.00           C  
ATOM    954  C   LEU A 138      33.813  22.268  -1.924  1.00  0.00           C  
ATOM    955  O   LEU A 138      34.399  22.867  -1.021  1.00  0.00           O  
ATOM    956  CB  LEU A 138      32.017  20.578  -1.451  1.00  0.00           C  
ATOM    957  CEN LEU A 138      31.067  19.953  -0.413  1.00  0.00           X  
ATOM    958  H   LEU A 138      31.234  21.593  -3.652  1.00  0.00           H  
ATOM    959  N   ALA A 139      34.432  21.796  -3.000  1.00  0.00           N  
ATOM    960  CA  ALA A 139      35.875  21.918  -3.169  1.00  0.00           C  
ATOM    961  C   ALA A 139      36.305  23.380  -3.200  1.00  0.00           C  
ATOM    962  O   ALA A 139      37.237  23.777  -2.503  1.00  0.00           O  
ATOM    963  CB  ALA A 139      36.321  21.203  -4.436  1.00  0.00           C  
ATOM    964  CEN ALA A 139      36.321  21.204  -4.435  1.00  0.00           X  
ATOM    965  H   ALA A 139      33.889  21.340  -3.720  1.00  0.00           H  
ATOM    966  N   GLU A 140      35.618  24.176  -4.013  1.00  0.00           N  
ATOM    967  CA  GLU A 140      35.919  25.597  -4.127  1.00  0.00           C  
ATOM    968  C   GLU A 140      35.764  26.302  -2.786  1.00  0.00           C  
ATOM    969  O   GLU A 140      36.603  27.119  -2.403  1.00  0.00           O  
ATOM    970  CB  GLU A 140      35.016  26.254  -5.174  1.00  0.00           C  
ATOM    971  CEN GLU A 140      34.772  26.837  -6.756  1.00  0.00           X  
ATOM    972  H   GLU A 140      34.868  23.785  -4.566  1.00  0.00           H  
ATOM    973  N   PHE A 141      34.689  25.983  -2.075  1.00  0.00           N  
ATOM    974  CA  PHE A 141      34.438  26.561  -0.759  1.00  0.00           C  
ATOM    975  C   PHE A 141      35.592  26.278   0.195  1.00  0.00           C  
ATOM    976  O   PHE A 141      36.136  27.192   0.813  1.00  0.00           O  
ATOM    977  CB  PHE A 141      33.130  26.020  -0.177  1.00  0.00           C  
ATOM    978  CEN PHE A 141      31.613  26.472  -0.043  1.00  0.00           X  
ATOM    979  H   PHE A 141      34.027  25.321  -2.454  1.00  0.00           H  
ATOM    980  N   ALA A 142      35.961  25.007   0.309  1.00  0.00           N  
ATOM    981  CA  ALA A 142      36.982  24.587   1.262  1.00  0.00           C  
ATOM    982  C   ALA A 142      38.305  25.293   0.996  1.00  0.00           C  
ATOM    983  O   ALA A 142      39.004  25.693   1.927  1.00  0.00           O  
ATOM    984  CB  ALA A 142      37.164  23.077   1.212  1.00  0.00           C  
ATOM    985  CEN ALA A 142      37.165  23.078   1.212  1.00  0.00           X  
ATOM    986  H   ALA A 142      35.523  24.313  -0.280  1.00  0.00           H  
ATOM    987  N   GLU A 143      38.646  25.441  -0.280  1.00  0.00           N  
ATOM    988  CA  GLU A 143      39.897  26.079  -0.671  1.00  0.00           C  
ATOM    989  C   GLU A 143      39.946  27.529  -0.201  1.00  0.00           C  
ATOM    990  O   GLU A 143      40.976  28.000   0.280  1.00  0.00           O  
ATOM    991  CB  GLU A 143      40.081  26.011  -2.188  1.00  0.00           C  
ATOM    992  CEN GLU A 143      40.775  25.276  -3.560  1.00  0.00           X  
ATOM    993  H   GLU A 143      38.021  25.104  -0.999  1.00  0.00           H  
ATOM    994  N   ARG A 144      38.828  28.230  -0.344  1.00  0.00           N  
ATOM    995  CA  ARG A 144      38.742  29.627   0.067  1.00  0.00           C  
ATOM    996  C   ARG A 144      38.911  29.770   1.573  1.00  0.00           C  
ATOM    997  O   ARG A 144      39.528  30.723   2.050  1.00  0.00           O  
ATOM    998  CB  ARG A 144      37.459  30.288  -0.415  1.00  0.00           C  
ATOM    999  CEN ARG A 144      35.884  31.604  -1.807  1.00  0.00           X  
ATOM   1000  H   ARG A 144      38.016  27.785  -0.747  1.00  0.00           H  
ATOM   1001  N   LEU A 145      38.364  28.817   2.319  1.00  0.00           N  
ATOM   1002  CA  LEU A 145      38.438  28.845   3.776  1.00  0.00           C  
ATOM   1003  C   LEU A 145      39.881  28.748   4.253  1.00  0.00           C  
ATOM   1004  O   LEU A 145      40.270  29.400   5.223  1.00  0.00           O  
ATOM   1005  CB  LEU A 145      37.601  27.706   4.372  1.00  0.00           C  
ATOM   1006  CEN LEU A 145      36.227  27.672   5.066  1.00  0.00           X  
ATOM   1007  H   LEU A 145      37.880  28.054   1.866  1.00  0.00           H  
ATOM   1008  N   VAL A 146      40.673  27.930   3.568  1.00  0.00           N  
ATOM   1009  CA  VAL A 146      42.094  27.808   3.872  1.00  0.00           C  
ATOM   1010  C   VAL A 146      42.826  29.121   3.630  1.00  0.00           C  
ATOM   1011  O   VAL A 146      43.666  29.531   4.429  1.00  0.00           O  
ATOM   1012  CB  VAL A 146      42.758  26.700   3.033  1.00  0.00           C  
ATOM   1013  CEN VAL A 146      43.033  26.069   3.066  1.00  0.00           X  
ATOM   1014  H   VAL A 146      40.282  27.380   2.817  1.00  0.00           H  
ATOM   1015  N   GLU A 147      42.500  29.778   2.523  1.00  0.00           N  
ATOM   1016  CA  GLU A 147      43.085  31.075   2.202  1.00  0.00           C  
ATOM   1017  C   GLU A 147      42.734  32.113   3.258  1.00  0.00           C  
ATOM   1018  O   GLU A 147      43.566  32.944   3.627  1.00  0.00           O  
ATOM   1019  CB  GLU A 147      42.617  31.548   0.824  1.00  0.00           C  
ATOM   1020  CEN GLU A 147      42.895  31.732  -0.847  1.00  0.00           X  
ATOM   1021  H   GLU A 147      41.830  29.370   1.886  1.00  0.00           H  
ATOM   1022  N   ILE A 148      41.499  32.062   3.743  1.00  0.00           N  
ATOM   1023  CA  ILE A 148      41.036  33.001   4.759  1.00  0.00           C  
ATOM   1024  C   ILE A 148      41.843  32.864   6.044  1.00  0.00           C  
ATOM   1025  O   ILE A 148      42.269  33.859   6.631  1.00  0.00           O  
ATOM   1026  CB  ILE A 148      39.543  32.799   5.078  1.00  0.00           C  
ATOM   1027  CEN ILE A 148      38.526  33.057   4.784  1.00  0.00           X  
ATOM   1028  H   ILE A 148      40.864  31.357   3.399  1.00  0.00           H  
ATOM   1029  N   LEU A 149      42.049  31.624   6.477  1.00  0.00           N  
ATOM   1030  CA  LEU A 149      42.818  31.353   7.686  1.00  0.00           C  
ATOM   1031  C   LEU A 149      44.267  31.799   7.530  1.00  0.00           C  
ATOM   1032  O   LEU A 149      44.866  32.334   8.464  1.00  0.00           O  
ATOM   1033  CB  LEU A 149      42.754  29.860   8.031  1.00  0.00           C  
ATOM   1034  CEN LEU A 149      41.975  29.066   9.096  1.00  0.00           X  
ATOM   1035  H   LEU A 149      41.664  30.850   5.955  1.00  0.00           H  
ATOM   1036  N   ARG A 150      44.825  31.575   6.345  1.00  0.00           N  
ATOM   1037  CA  ARG A 150      46.172  32.038   6.034  1.00  0.00           C  
ATOM   1038  C   ARG A 150      46.272  33.554   6.142  1.00  0.00           C  
ATOM   1039  O   ARG A 150      47.180  34.080   6.786  1.00  0.00           O  
ATOM   1040  CB  ARG A 150      46.649  31.544   4.676  1.00  0.00           C  
ATOM   1041  CEN ARG A 150      47.768  30.158   2.950  1.00  0.00           X  
ATOM   1042  H   ARG A 150      44.302  31.071   5.643  1.00  0.00           H  
ATOM   1043  N   GLU A 151      45.334  34.252   5.511  1.00  0.00           N  
ATOM   1044  CA  GLU A 151      45.337  35.709   5.504  1.00  0.00           C  
ATOM   1045  C   GLU A 151      45.129  36.267   6.905  1.00  0.00           C  
ATOM   1046  O   GLU A 151      45.677  37.312   7.256  1.00  0.00           O  
ATOM   1047  CB  GLU A 151      44.258  36.242   4.559  1.00  0.00           C  
ATOM   1048  CEN GLU A 151      43.804  36.878   3.045  1.00  0.00           X  
ATOM   1049  H   GLU A 151      44.600  33.758   5.022  1.00  0.00           H  
ATOM   1050  N   ALA A 152      44.317  35.526   7.678  1.00  0.00           N  
ATOM   1051  CA  ALA A 152      43.979  35.811   9.069  1.00  0.00           C  
ATOM   1052  C   ALA A 152      45.170  35.661  10.008  1.00  0.00           C  
ATOM   1053  O   ALA A 152      45.113  36.068  11.169  1.00  0.00           O  
ATOM   1054  CB  ALA A 152      42.840  34.908   9.521  1.00  0.00           C  
ATOM   1055  CEN ALA A 152      42.841  34.909   9.521  1.00  0.00           X  
ATOM   1056  H   ALA A 152      43.891  34.695   7.290  1.00  0.00           H  
ATOM   1057  N   GLY A 153      46.248  35.078   9.506  1.00  0.00           N  
ATOM   1058  CA  GLY A 153      47.446  34.863  10.314  1.00  0.00           C  
ATOM   1059  C   GLY A 153      47.323  33.615  11.182  1.00  0.00           C  
ATOM   1060  O   GLY A 153      47.885  33.549  12.275  1.00  0.00           O  
ATOM   1061  CEN GLY A 153      47.446  34.864  10.313  1.00  0.00           X  
ATOM   1062  H   GLY A 153      46.240  34.776   8.543  1.00  0.00           H  
ATOM   1063  N   GLY A 154      46.583  32.628  10.683  1.00  0.00           N  
ATOM   1064  CA  GLY A 154      46.396  31.368  11.395  1.00  0.00           C  
ATOM   1065  C   GLY A 154      47.716  30.611  11.490  1.00  0.00           C  
ATOM   1066  O   GLY A 154      48.524  30.634  10.562  1.00  0.00           O  
ATOM   1067  CEN GLY A 154      46.396  31.368  11.395  1.00  0.00           X  
ATOM   1068  H   GLY A 154      46.137  32.754   9.786  1.00  0.00           H  
ATOM   1069  N   SER A 155      47.936  29.937  12.613  1.00  0.00           N  
ATOM   1070  CA  SER A 155      49.167  29.186  12.819  1.00  0.00           C  
ATOM   1071  C   SER A 155      49.190  27.911  11.993  1.00  0.00           C  
ATOM   1072  O   SER A 155      48.144  27.389  11.611  1.00  0.00           O  
ATOM   1073  CB  SER A 155      49.339  28.861  14.290  1.00  0.00           C  
ATOM   1074  CEN SER A 155      49.204  28.731  14.801  1.00  0.00           X  
ATOM   1075  H   SER A 155      47.232  29.948  13.338  1.00  0.00           H  
ATOM   1076  N   PRO A 156      50.390  27.415  11.719  1.00  0.00           N  
ATOM   1077  CA  PRO A 156      50.546  26.159  11.003  1.00  0.00           C  
ATOM   1078  C   PRO A 156      49.714  25.054  11.629  1.00  0.00           C  
ATOM   1079  O   PRO A 156      49.187  24.189  10.929  1.00  0.00           O  
ATOM   1080  CB  PRO A 156      52.053  25.865  11.087  1.00  0.00           C  
ATOM   1081  CEN PRO A 156      52.095  27.358  12.065  1.00  0.00           X  
ATOM   1082  N   GLU A 157      49.573  25.049  12.962  1.00  0.00           N  
ATOM   1083  CA  GLU A 157      48.789  23.969  13.552  1.00  0.00           C  
ATOM   1084  C   GLU A 157      47.317  24.095  13.189  1.00  0.00           C  
ATOM   1085  O   GLU A 157      46.660  23.107  12.858  1.00  0.00           O  
ATOM   1086  CB  GLU A 157      48.956  23.955  15.073  1.00  0.00           C  
ATOM   1087  CEN GLU A 157      49.690  23.318  16.473  1.00  0.00           X  
ATOM   1088  H   GLU A 157      50.006  25.781  13.505  1.00  0.00           H  
ATOM   1089  N   LEU A 158      46.799  25.318  13.252  1.00  0.00           N  
ATOM   1090  CA  LEU A 158      45.398  25.573  12.936  1.00  0.00           C  
ATOM   1091  C   LEU A 158      45.107  25.298  11.467  1.00  0.00           C  
ATOM   1092  O   LEU A 158      44.045  24.779  11.122  1.00  0.00           O  
ATOM   1093  CB  LEU A 158      45.029  27.019  13.290  1.00  0.00           C  
ATOM   1094  CEN LEU A 158      44.232  27.639  14.454  1.00  0.00           X  
ATOM   1095  H   LEU A 158      47.390  26.090  13.526  1.00  0.00           H  
ATOM   1096  N   VAL A 159      46.054  25.651  10.604  1.00  0.00           N  
ATOM   1097  CA  VAL A 159      45.920  25.398   9.175  1.00  0.00           C  
ATOM   1098  C   VAL A 159      45.957  23.906   8.872  1.00  0.00           C  
ATOM   1099  O   VAL A 159      45.171  23.406   8.068  1.00  0.00           O  
ATOM   1100  CB  VAL A 159      47.028  26.102   8.370  1.00  0.00           C  
ATOM   1101  CEN VAL A 159      47.152  26.620   7.932  1.00  0.00           X  
ATOM   1102  H   VAL A 159      46.888  26.105  10.947  1.00  0.00           H  
ATOM   1103  N   PHE A 160      46.875  23.198   9.522  1.00  0.00           N  
ATOM   1104  CA  PHE A 160      46.982  21.753   9.363  1.00  0.00           C  
ATOM   1105  C   PHE A 160      45.667  21.062   9.699  1.00  0.00           C  
ATOM   1106  O   PHE A 160      45.180  20.231   8.934  1.00  0.00           O  
ATOM   1107  CB  PHE A 160      48.106  21.201  10.242  1.00  0.00           C  
ATOM   1108  CEN PHE A 160      49.628  20.766  10.092  1.00  0.00           X  
ATOM   1109  H   PHE A 160      47.515  23.675  10.142  1.00  0.00           H  
ATOM   1110  N   GLU A 161      45.099  21.412  10.849  1.00  0.00           N  
ATOM   1111  CA  GLU A 161      43.868  20.785  11.315  1.00  0.00           C  
ATOM   1112  C   GLU A 161      42.703  21.095  10.383  1.00  0.00           C  
ATOM   1113  O   GLU A 161      41.853  20.242  10.131  1.00  0.00           O  
ATOM   1114  CB  GLU A 161      43.540  21.242  12.738  1.00  0.00           C  
ATOM   1115  CEN GLU A 161      43.558  20.965  14.419  1.00  0.00           X  
ATOM   1116  H   GLU A 161      45.531  22.129  11.414  1.00  0.00           H  
ATOM   1117  N   LEU A 162      42.673  22.322   9.874  1.00  0.00           N  
ATOM   1118  CA  LEU A 162      41.674  22.716   8.887  1.00  0.00           C  
ATOM   1119  C   LEU A 162      41.797  21.885   7.615  1.00  0.00           C  
ATOM   1120  O   LEU A 162      40.805  21.371   7.100  1.00  0.00           O  
ATOM   1121  CB  LEU A 162      41.809  24.209   8.564  1.00  0.00           C  
ATOM   1122  CEN LEU A 162      40.988  25.446   8.974  1.00  0.00           X  
ATOM   1123  H   LEU A 162      43.358  22.999  10.178  1.00  0.00           H  
ATOM   1124  N   LEU A 163      43.021  21.756   7.115  1.00  0.00           N  
ATOM   1125  CA  LEU A 163      43.272  21.009   5.888  1.00  0.00           C  
ATOM   1126  C   LEU A 163      42.892  19.543   6.048  1.00  0.00           C  
ATOM   1127  O   LEU A 163      42.314  18.939   5.145  1.00  0.00           O  
ATOM   1128  CB  LEU A 163      44.746  21.136   5.482  1.00  0.00           C  
ATOM   1129  CEN LEU A 163      45.463  21.955   4.392  1.00  0.00           X  
ATOM   1130  H   LEU A 163      43.797  22.188   7.596  1.00  0.00           H  
ATOM   1131  N   LYS A 164      43.221  18.974   7.204  1.00  0.00           N  
ATOM   1132  CA  LYS A 164      42.897  17.582   7.493  1.00  0.00           C  
ATOM   1133  C   LYS A 164      41.392  17.351   7.464  1.00  0.00           C  
ATOM   1134  O   LYS A 164      40.914  16.381   6.876  1.00  0.00           O  
ATOM   1135  CB  LYS A 164      43.466  17.170   8.851  1.00  0.00           C  
ATOM   1136  CEN LYS A 164      44.943  16.131   9.954  1.00  0.00           X  
ATOM   1137  H   LYS A 164      43.708  19.521   7.900  1.00  0.00           H  
ATOM   1138  N   ARG A 165      40.648  18.247   8.102  1.00  0.00           N  
ATOM   1139  CA  ARG A 165      39.192  18.159   8.123  1.00  0.00           C  
ATOM   1140  C   ARG A 165      38.619  18.196   6.712  1.00  0.00           C  
ATOM   1141  O   ARG A 165      37.731  17.413   6.374  1.00  0.00           O  
ATOM   1142  CB  ARG A 165      38.564  19.228   9.007  1.00  0.00           C  
ATOM   1143  CEN ARG A 165      37.560  20.336  10.986  1.00  0.00           X  
ATOM   1144  H   ARG A 165      41.101  19.010   8.585  1.00  0.00           H  
ATOM   1145  N   ILE A 166      39.131  19.106   5.892  1.00  0.00           N  
ATOM   1146  CA  ILE A 166      38.667  19.249   4.518  1.00  0.00           C  
ATOM   1147  C   ILE A 166      38.891  17.969   3.725  1.00  0.00           C  
ATOM   1148  O   ILE A 166      38.013  17.524   2.984  1.00  0.00           O  
ATOM   1149  CB  ILE A 166      39.372  20.415   3.802  1.00  0.00           C  
ATOM   1150  CEN ILE A 166      39.356  21.490   3.618  1.00  0.00           X  
ATOM   1151  H   ILE A 166      39.860  19.717   6.230  1.00  0.00           H  
ATOM   1152  N   MET A 167      40.070  17.378   3.883  1.00  0.00           N  
ATOM   1153  CA  MET A 167      40.410  16.145   3.186  1.00  0.00           C  
ATOM   1154  C   MET A 167      39.473  15.012   3.582  1.00  0.00           C  
ATOM   1155  O   MET A 167      39.089  14.192   2.749  1.00  0.00           O  
ATOM   1156  CB  MET A 167      41.859  15.757   3.475  1.00  0.00           C  
ATOM   1157  CEN MET A 167      43.447  15.651   2.737  1.00  0.00           X  
ATOM   1158  H   MET A 167      40.749  17.796   4.503  1.00  0.00           H  
ATOM   1159  N   GLU A 168      39.107  14.972   4.858  1.00  0.00           N  
ATOM   1160  CA  GLU A 168      38.176  13.967   5.359  1.00  0.00           C  
ATOM   1161  C   GLU A 168      36.793  14.146   4.746  1.00  0.00           C  
ATOM   1162  O   GLU A 168      36.110  13.171   4.438  1.00  0.00           O  
ATOM   1163  CB  GLU A 168      38.088  14.032   6.885  1.00  0.00           C  
ATOM   1164  CEN GLU A 168      38.543  13.440   8.417  1.00  0.00           X  
ATOM   1165  H   GLU A 168      39.483  15.655   5.500  1.00  0.00           H  
ATOM   1166  N   ILE A 169      36.386  15.399   4.573  1.00  0.00           N  
ATOM   1167  CA  ILE A 169      35.049  15.708   4.079  1.00  0.00           C  
ATOM   1168  C   ILE A 169      34.879  15.259   2.634  1.00  0.00           C  
ATOM   1169  O   ILE A 169      33.874  14.642   2.280  1.00  0.00           O  
ATOM   1170  CB  ILE A 169      34.744  17.214   4.179  1.00  0.00           C  
ATOM   1171  CEN ILE A 169      34.378  18.009   4.828  1.00  0.00           X  
ATOM   1172  H   ILE A 169      37.017  16.157   4.788  1.00  0.00           H  
ATOM   1173  N   ILE A 170      35.865  15.572   1.802  1.00  0.00           N  
ATOM   1174  CA  ILE A 170      35.803  15.244   0.382  1.00  0.00           C  
ATOM   1175  C   ILE A 170      35.873  13.738   0.161  1.00  0.00           C  
ATOM   1176  O   ILE A 170      35.312  13.215  -0.802  1.00  0.00           O  
ATOM   1177  CB  ILE A 170      36.940  15.921  -0.404  1.00  0.00           C  
ATOM   1178  CEN ILE A 170      37.250  16.831  -0.920  1.00  0.00           X  
ATOM   1179  H   ILE A 170      36.678  16.049   2.160  1.00  0.00           H  
ATOM   1180  N   GLU A 171      36.564  13.045   1.060  1.00  0.00           N  
ATOM   1181  CA  GLU A 171      36.556  11.588   1.075  1.00  0.00           C  
ATOM   1182  C   GLU A 171      35.166  11.045   1.386  1.00  0.00           C  
ATOM   1183  O   GLU A 171      34.668  10.155   0.698  1.00  0.00           O  
ATOM   1184  CB  GLU A 171      37.567  11.058   2.094  1.00  0.00           C  
ATOM   1185  CEN GLU A 171      39.103  10.414   2.452  1.00  0.00           X  
ATOM   1186  H   GLU A 171      37.107  13.541   1.752  1.00  0.00           H  
ATOM   1187  N   ARG A 172      34.546  11.590   2.428  1.00  0.00           N  
ATOM   1188  CA  ARG A 172      33.200  11.183   2.815  1.00  0.00           C  
ATOM   1189  C   ARG A 172      32.188  11.521   1.728  1.00  0.00           C  
ATOM   1190  O   ARG A 172      31.235  10.777   1.502  1.00  0.00           O  
ATOM   1191  CB  ARG A 172      32.788  11.765   4.159  1.00  0.00           C  
ATOM   1192  CEN ARG A 172      32.387  11.967   6.599  1.00  0.00           X  
ATOM   1193  H   ARG A 172      35.017  12.303   2.963  1.00  0.00           H  
ATOM   1194  N   ARG A 173      32.401  12.648   1.058  1.00  0.00           N  
ATOM   1195  CA  ARG A 173      31.522  13.074  -0.024  1.00  0.00           C  
ATOM   1196  C   ARG A 173      31.604  12.119  -1.208  1.00  0.00           C  
ATOM   1197  O   ARG A 173      30.623  11.913  -1.922  1.00  0.00           O  
ATOM   1198  CB  ARG A 173      31.789  14.511  -0.448  1.00  0.00           C  
ATOM   1199  CEN ARG A 173      31.592  16.978  -0.612  1.00  0.00           X  
ATOM   1200  H   ARG A 173      33.192  13.225   1.306  1.00  0.00           H  
ATOM   1201  N   GLY A 174      32.739  11.528  -1.444  1.00  0.00           N  
ATOM   1202  CA  GLY A 174      32.747  10.549  -2.515  1.00  0.00           C  
ATOM   1203  C   GLY A 174      32.872  11.273  -3.835  1.00  0.00           C  
ATOM   1204  O   GLY A 174      32.319  10.841  -4.845  1.00  0.00           O  
ATOM   1205  CEN GLY A 174      32.747  10.548  -2.516  1.00  0.00           X  
ATOM   1206  H   GLY A 174      33.545  11.770  -0.885  1.00  0.00           H  
ATOM   1207  N   ALA A 175      33.607  12.373  -3.795  1.00  0.00           N  
ATOM   1208  CA  ALA A 175      33.815  13.224  -4.952  1.00  0.00           C  
ATOM   1209  C   ALA A 175      34.485  12.454  -6.082  1.00  0.00           C  
ATOM   1210  O   ALA A 175      35.330  11.592  -5.845  1.00  0.00           O  
ATOM   1211  CB  ALA A 175      34.641  14.443  -4.570  1.00  0.00           C  
ATOM   1212  CEN ALA A 175      34.641  14.442  -4.570  1.00  0.00           X  
ATOM   1213  H   ALA A 175      34.045  12.641  -2.926  1.00  0.00           H  
ATOM   1214  N   PRO A 176      34.096  12.778  -7.309  1.00  0.00           N  
ATOM   1215  CA  PRO A 176      34.724  12.208  -8.494  1.00  0.00           C  
ATOM   1216  C   PRO A 176      36.245  12.326  -8.432  1.00  0.00           C  
ATOM   1217  O   PRO A 176      36.783  13.253  -7.826  1.00  0.00           O  
ATOM   1218  CB  PRO A 176      34.129  13.019  -9.657  1.00  0.00           C  
ATOM   1219  CEN PRO A 176      33.302  13.917  -8.355  1.00  0.00           X  
ATOM   1220  N   PRO A 177      36.928  11.372  -9.065  1.00  0.00           N  
ATOM   1221  CA  PRO A 177      38.384  11.368  -9.103  1.00  0.00           C  
ATOM   1222  C   PRO A 177      38.959  12.716  -9.503  1.00  0.00           C  
ATOM   1223  O   PRO A 177      39.966  13.162  -8.951  1.00  0.00           O  
ATOM   1224  CB  PRO A 177      38.722  10.276 -10.132  1.00  0.00           C  
ATOM   1225  CEN PRO A 177      36.950  10.165 -10.311  1.00  0.00           X  
ATOM   1226  N   GLU A 178      38.327  13.376 -10.467  1.00  0.00           N  
ATOM   1227  CA  GLU A 178      38.838  14.651 -10.946  1.00  0.00           C  
ATOM   1228  C   GLU A 178      38.717  15.720  -9.869  1.00  0.00           C  
ATOM   1229  O   GLU A 178      39.637  16.511  -9.660  1.00  0.00           O  
ATOM   1230  CB  GLU A 178      38.096  15.088 -12.211  1.00  0.00           C  
ATOM   1231  CEN GLU A 178      38.020  15.220 -13.908  1.00  0.00           X  
ATOM   1232  H   GLU A 178      37.486  12.981 -10.864  1.00  0.00           H  
ATOM   1233  N   LEU A 179      37.577  15.748  -9.178  1.00  0.00           N  
ATOM   1234  CA  LEU A 179      37.349  16.775  -8.170  1.00  0.00           C  
ATOM   1235  C   LEU A 179      38.154  16.497  -6.908  1.00  0.00           C  
ATOM   1236  O   LEU A 179      38.636  17.419  -6.251  1.00  0.00           O  
ATOM   1237  CB  LEU A 179      35.855  16.871  -7.840  1.00  0.00           C  
ATOM   1238  CEN LEU A 179      34.762  17.886  -8.225  1.00  0.00           X  
ATOM   1239  H   LEU A 179      36.874  15.046  -9.362  1.00  0.00           H  
ATOM   1240  N   LEU A 180      38.298  15.220  -6.573  1.00  0.00           N  
ATOM   1241  CA  LEU A 180      39.080  14.814  -5.411  1.00  0.00           C  
ATOM   1242  C   LEU A 180      40.534  15.247  -5.548  1.00  0.00           C  
ATOM   1243  O   LEU A 180      41.098  15.859  -4.641  1.00  0.00           O  
ATOM   1244  CB  LEU A 180      38.990  13.295  -5.217  1.00  0.00           C  
ATOM   1245  CEN LEU A 180      38.212  12.412  -4.224  1.00  0.00           X  
ATOM   1246  H   LEU A 180      37.854  14.510  -7.138  1.00  0.00           H  
ATOM   1247  N   ILE A 181      41.137  14.925  -6.688  1.00  0.00           N  
ATOM   1248  CA  ILE A 181      42.545  15.221  -6.920  1.00  0.00           C  
ATOM   1249  C   ILE A 181      42.783  16.722  -7.024  1.00  0.00           C  
ATOM   1250  O   ILE A 181      43.759  17.244  -6.485  1.00  0.00           O  
ATOM   1251  CB  ILE A 181      43.062  14.539  -8.200  1.00  0.00           C  
ATOM   1252  CEN ILE A 181      43.480  13.622  -8.616  1.00  0.00           X  
ATOM   1253  H   ILE A 181      40.605  14.463  -7.413  1.00  0.00           H  
ATOM   1254  N   GLU A 182      41.885  17.410  -7.722  1.00  0.00           N  
ATOM   1255  CA  GLU A 182      42.005  18.850  -7.913  1.00  0.00           C  
ATOM   1256  C   GLU A 182      42.031  19.584  -6.579  1.00  0.00           C  
ATOM   1257  O   GLU A 182      42.846  20.480  -6.367  1.00  0.00           O  
ATOM   1258  CB  GLU A 182      40.855  19.373  -8.778  1.00  0.00           C  
ATOM   1259  CEN GLU A 182      40.255  19.871 -10.293  1.00  0.00           X  
ATOM   1260  H   GLU A 182      41.101  16.922  -8.131  1.00  0.00           H  
ATOM   1261  N   LEU A 183      41.132  19.196  -5.679  1.00  0.00           N  
ATOM   1262  CA  LEU A 183      41.063  19.802  -4.355  1.00  0.00           C  
ATOM   1263  C   LEU A 183      42.328  19.524  -3.555  1.00  0.00           C  
ATOM   1264  O   LEU A 183      42.918  20.433  -2.971  1.00  0.00           O  
ATOM   1265  CB  LEU A 183      39.830  19.287  -3.601  1.00  0.00           C  
ATOM   1266  CEN LEU A 183      38.462  19.917  -3.279  1.00  0.00           X  
ATOM   1267  H   LEU A 183      40.479  18.463  -5.919  1.00  0.00           H  
ATOM   1268  N   LEU A 184      42.742  18.260  -3.532  1.00  0.00           N  
ATOM   1269  CA  LEU A 184      43.886  17.844  -2.729  1.00  0.00           C  
ATOM   1270  C   LEU A 184      45.153  18.574  -3.157  1.00  0.00           C  
ATOM   1271  O   LEU A 184      45.950  18.995  -2.318  1.00  0.00           O  
ATOM   1272  CB  LEU A 184      44.083  16.326  -2.835  1.00  0.00           C  
ATOM   1273  CEN LEU A 184      43.776  15.163  -1.873  1.00  0.00           X  
ATOM   1274  H   LEU A 184      42.252  17.573  -4.085  1.00  0.00           H  
ATOM   1275  N   GLU A 185      45.333  18.722  -4.463  1.00  0.00           N  
ATOM   1276  CA  GLU A 185      46.514  19.388  -5.004  1.00  0.00           C  
ATOM   1277  C   GLU A 185      46.590  20.836  -4.536  1.00  0.00           C  
ATOM   1278  O   GLU A 185      47.665  21.330  -4.192  1.00  0.00           O  
ATOM   1279  CB  GLU A 185      46.510  19.329  -6.533  1.00  0.00           C  
ATOM   1280  CEN GLU A 185      47.045  18.614  -7.984  1.00  0.00           X  
ATOM   1281  H   GLU A 185      44.635  18.364  -5.100  1.00  0.00           H  
ATOM   1282  N   ARG A 186      45.446  21.510  -4.525  1.00  0.00           N  
ATOM   1283  CA  ARG A 186      45.386  22.911  -4.124  1.00  0.00           C  
ATOM   1284  C   ARG A 186      45.609  23.066  -2.626  1.00  0.00           C  
ATOM   1285  O   ARG A 186      46.310  23.977  -2.183  1.00  0.00           O  
ATOM   1286  CB  ARG A 186      44.094  23.580  -4.567  1.00  0.00           C  
ATOM   1287  CEN ARG A 186      42.483  24.899  -5.916  1.00  0.00           X  
ATOM   1288  H   ARG A 186      44.596  21.041  -4.799  1.00  0.00           H  
ATOM   1289  N   LEU A 187      45.009  22.172  -1.847  1.00  0.00           N  
ATOM   1290  CA  LEU A 187      45.139  22.210  -0.396  1.00  0.00           C  
ATOM   1291  C   LEU A 187      46.593  22.052   0.030  1.00  0.00           C  
ATOM   1292  O   LEU A 187      47.055  22.723   0.953  1.00  0.00           O  
ATOM   1293  CB  LEU A 187      44.273  21.116   0.242  1.00  0.00           C  
ATOM   1294  CEN LEU A 187      42.924  21.151   0.985  1.00  0.00           X  
ATOM   1295  H   LEU A 187      44.447  21.448  -2.272  1.00  0.00           H  
ATOM   1296  N   LEU A 188      47.310  21.162  -0.645  1.00  0.00           N  
ATOM   1297  CA  LEU A 188      48.704  20.894  -0.319  1.00  0.00           C  
ATOM   1298  C   LEU A 188      49.593  22.076  -0.686  1.00  0.00           C  
ATOM   1299  O   LEU A 188      50.527  22.413   0.042  1.00  0.00           O  
ATOM   1300  CB  LEU A 188      49.180  19.624  -1.036  1.00  0.00           C  
ATOM   1301  CEN LEU A 188      49.435  18.184  -0.552  1.00  0.00           X  
ATOM   1302  H   LEU A 188      46.878  20.656  -1.405  1.00  0.00           H  
ATOM   1303  N   GLU A 189      49.297  22.702  -1.820  1.00  0.00           N  
ATOM   1304  CA  GLU A 189      50.030  23.884  -2.256  1.00  0.00           C  
ATOM   1305  C   GLU A 189      49.799  25.055  -1.309  1.00  0.00           C  
ATOM   1306  O   GLU A 189      50.716  25.825  -1.024  1.00  0.00           O  
ATOM   1307  CB  GLU A 189      49.625  24.270  -3.680  1.00  0.00           C  
ATOM   1308  CEN GLU A 189      49.928  24.256  -5.357  1.00  0.00           X  
ATOM   1309  H   GLU A 189      48.546  22.349  -2.395  1.00  0.00           H  
ATOM   1310  N   LEU A 190      48.569  25.183  -0.822  1.00  0.00           N  
ATOM   1311  CA  LEU A 190      48.233  26.220   0.147  1.00  0.00           C  
ATOM   1312  C   LEU A 190      48.970  26.002   1.462  1.00  0.00           C  
ATOM   1313  O   LEU A 190      49.384  26.957   2.118  1.00  0.00           O  
ATOM   1314  CB  LEU A 190      46.718  26.253   0.384  1.00  0.00           C  
ATOM   1315  CEN LEU A 190      45.606  27.209  -0.089  1.00  0.00           X  
ATOM   1316  H   LEU A 190      47.850  24.547  -1.133  1.00  0.00           H  
ATOM   1317  N   ALA A 191      49.130  24.739   1.845  1.00  0.00           N  
ATOM   1318  CA  ALA A 191      49.915  24.389   3.023  1.00  0.00           C  
ATOM   1319  C   ALA A 191      51.359  24.851   2.880  1.00  0.00           C  
ATOM   1320  O   ALA A 191      51.967  25.324   3.840  1.00  0.00           O  
ATOM   1321  CB  ALA A 191      49.857  22.888   3.271  1.00  0.00           C  
ATOM   1322  CEN ALA A 191      49.858  22.889   3.271  1.00  0.00           X  
ATOM   1323  H   ALA A 191      48.697  24.003   1.306  1.00  0.00           H  
ATOM   1324  N   ARG A 192      51.903  24.711   1.677  1.00  0.00           N  
ATOM   1325  CA  ARG A 192      53.274  25.133   1.402  1.00  0.00           C  
ATOM   1326  C   ARG A 192      53.398  26.651   1.433  1.00  0.00           C  
ATOM   1327  O   ARG A 192      54.367  27.192   1.967  1.00  0.00           O  
ATOM   1328  CB  ARG A 192      53.801  24.557   0.096  1.00  0.00           C  
ATOM   1329  CEN ARG A 192      54.968  23.059  -1.500  1.00  0.00           X  
ATOM   1330  H   ARG A 192      51.356  24.303   0.933  1.00  0.00           H  
ATOM   1331  N   GLU A 193      52.413  27.333   0.860  1.00  0.00           N  
ATOM   1332  CA  GLU A 193      52.392  28.791   0.856  1.00  0.00           C  
ATOM   1333  C   GLU A 193      52.254  29.344   2.269  1.00  0.00           C  
ATOM   1334  O   GLU A 193      52.881  30.345   2.618  1.00  0.00           O  
ATOM   1335  CB  GLU A 193      51.254  29.308  -0.025  1.00  0.00           C  
ATOM   1336  CEN GLU A 193      50.705  29.938  -1.511  1.00  0.00           X  
ATOM   1337  H   GLU A 193      51.659  26.828   0.415  1.00  0.00           H  
ATOM   1338  N   ALA A 194      51.414  28.649   3.052  1.00  0.00           N  
ATOM   1339  CA  ALA A 194      51.142  28.928   4.458  1.00  0.00           C  
ATOM   1340  C   ALA A 194      52.376  28.775   5.340  1.00  0.00           C  
ATOM   1341  O   ALA A 194      52.533  29.485   6.333  1.00  0.00           O  
ATOM   1342  CB  ALA A 194      50.025  28.025   4.960  1.00  0.00           C  
ATOM   1343  CEN ALA A 194      50.026  28.025   4.960  1.00  0.00           X  
ATOM   1344  H   ALA A 194      50.914  27.863   2.662  1.00  0.00           H  
ATOM   1345  N   GLY A 195      53.249  27.847   4.976  1.00  0.00           N  
ATOM   1346  CA  GLY A 195      54.526  27.689   5.667  1.00  0.00           C  
ATOM   1347  C   GLY A 195      54.447  26.632   6.763  1.00  0.00           C  
ATOM   1348  O   GLY A 195      55.014  26.801   7.843  1.00  0.00           O  
ATOM   1349  CEN GLY A 195      54.526  27.689   5.667  1.00  0.00           X  
ATOM   1350  H   GLY A 195      53.025  27.237   4.202  1.00  0.00           H  
ATOM   1351  N   LEU A 196      53.738  25.545   6.476  1.00  0.00           N  
ATOM   1352  CA  LEU A 196      53.668  24.406   7.385  1.00  0.00           C  
ATOM   1353  C   LEU A 196      54.974  23.621   7.356  1.00  0.00           C  
ATOM   1354  O   LEU A 196      55.623  23.513   6.316  1.00  0.00           O  
ATOM   1355  CB  LEU A 196      52.486  23.500   7.018  1.00  0.00           C  
ATOM   1356  CEN LEU A 196      51.098  23.283   7.651  1.00  0.00           X  
ATOM   1357  H   LEU A 196      53.235  25.504   5.601  1.00  0.00           H  
ATOM   1358  N   SER A 197      55.362  23.072   8.502  1.00  0.00           N  
ATOM   1359  CA  SER A 197      56.633  22.364   8.611  1.00  0.00           C  
ATOM   1360  C   SER A 197      56.632  21.081   7.799  1.00  0.00           C  
ATOM   1361  O   SER A 197      55.575  20.533   7.487  1.00  0.00           O  
ATOM   1362  CB  SER A 197      56.938  22.063  10.065  1.00  0.00           C  
ATOM   1363  CEN SER A 197      56.850  21.935  10.587  1.00  0.00           X  
ATOM   1364  H   SER A 197      54.762  23.146   9.310  1.00  0.00           H  
ATOM   1365  N   PRO A 198      57.825  20.607   7.458  1.00  0.00           N  
ATOM   1366  CA  PRO A 198      57.961  19.360   6.724  1.00  0.00           C  
ATOM   1367  C   PRO A 198      57.161  18.243   7.370  1.00  0.00           C  
ATOM   1368  O   PRO A 198      56.590  17.396   6.681  1.00  0.00           O  
ATOM   1369  CB  PRO A 198      59.472  19.075   6.749  1.00  0.00           C  
ATOM   1370  CEN PRO A 198      59.541  20.558   7.740  1.00  0.00           X  
ATOM   1371  N   GLU A 199      57.096  18.205   8.709  1.00  0.00           N  
ATOM   1372  CA  GLU A 199      56.327  17.126   9.316  1.00  0.00           C  
ATOM   1373  C   GLU A 199      54.840  17.280   9.034  1.00  0.00           C  
ATOM   1374  O   GLU A 199      54.153  16.309   8.718  1.00  0.00           O  
ATOM   1375  CB  GLU A 199      56.573  17.076  10.825  1.00  0.00           C  
ATOM   1376  CEN GLU A 199      57.370  16.398  12.170  1.00  0.00           X  
ATOM   1377  H   GLU A 199      57.573  18.917   9.243  1.00  0.00           H  
ATOM   1378  N   LEU A 200      54.347  18.509   9.153  1.00  0.00           N  
ATOM   1379  CA  LEU A 200      52.937  18.794   8.911  1.00  0.00           C  
ATOM   1380  C   LEU A 200      52.573  18.568   7.452  1.00  0.00           C  
ATOM   1381  O   LEU A 200      51.488  18.075   7.142  1.00  0.00           O  
ATOM   1382  CB  LEU A 200      52.608  20.233   9.326  1.00  0.00           C  
ATOM   1383  CEN LEU A 200      51.875  20.829  10.543  1.00  0.00           X  
ATOM   1384  H   LEU A 200      54.962  19.263   9.422  1.00  0.00           H  
ATOM   1385  N   VAL A 201      53.482  18.935   6.554  1.00  0.00           N  
ATOM   1386  CA  VAL A 201      53.276  18.729   5.126  1.00  0.00           C  
ATOM   1387  C   VAL A 201      53.277  17.246   4.778  1.00  0.00           C  
ATOM   1388  O   VAL A 201      52.445  16.784   3.996  1.00  0.00           O  
ATOM   1389  CB  VAL A 201      54.356  19.443   4.291  1.00  0.00           C  
ATOM   1390  CEN VAL A 201      54.467  19.972   3.864  1.00  0.00           X  
ATOM   1391  H   VAL A 201      54.339  19.366   6.871  1.00  0.00           H  
ATOM   1392  N   PHE A 202      54.214  16.506   5.360  1.00  0.00           N  
ATOM   1393  CA  PHE A 202      54.292  15.066   5.152  1.00  0.00           C  
ATOM   1394  C   PHE A 202      52.984  14.383   5.530  1.00  0.00           C  
ATOM   1395  O   PHE A 202      52.448  13.582   4.762  1.00  0.00           O  
ATOM   1396  CB  PHE A 202      55.448  14.471   5.958  1.00  0.00           C  
ATOM   1397  CEN PHE A 202      56.954  14.020   5.721  1.00  0.00           X  
ATOM   1398  H   PHE A 202      54.890  16.955   5.963  1.00  0.00           H  
ATOM   1399  N   GLU A 203      52.476  14.703   6.716  1.00  0.00           N  
ATOM   1400  CA  GLU A 203      51.260  14.079   7.220  1.00  0.00           C  
ATOM   1401  C   GLU A 203      50.057  14.434   6.356  1.00  0.00           C  
ATOM   1402  O   GLU A 203      49.182  13.601   6.118  1.00  0.00           O  
ATOM   1403  CB  GLU A 203      51.007  14.496   8.671  1.00  0.00           C  
ATOM   1404  CEN GLU A 203      51.101  14.167  10.340  1.00  0.00           X  
ATOM   1405  H   GLU A 203      52.945  15.397   7.282  1.00  0.00           H  
ATOM   1406  N   LEU A 204      50.020  15.677   5.886  1.00  0.00           N  
ATOM   1407  CA  LEU A 204      48.982  16.116   4.961  1.00  0.00           C  
ATOM   1408  C   LEU A 204      49.031  15.323   3.660  1.00  0.00           C  
ATOM   1409  O   LEU A 204      48.009  14.839   3.178  1.00  0.00           O  
ATOM   1410  CB  LEU A 204      49.125  17.616   4.678  1.00  0.00           C  
ATOM   1411  CEN LEU A 204      48.344  18.851   5.166  1.00  0.00           X  
ATOM   1412  H   LEU A 204      50.730  16.334   6.177  1.00  0.00           H  
ATOM   1413  N   LEU A 205      50.229  15.193   3.098  1.00  0.00           N  
ATOM   1414  CA  LEU A 205      50.410  14.481   1.838  1.00  0.00           C  
ATOM   1415  C   LEU A 205      50.015  13.016   1.972  1.00  0.00           C  
ATOM   1416  O   LEU A 205      49.385  12.448   1.078  1.00  0.00           O  
ATOM   1417  CB  LEU A 205      51.864  14.600   1.366  1.00  0.00           C  
ATOM   1418  CEN LEU A 205      52.541  15.443   0.268  1.00  0.00           X  
ATOM   1419  H   LEU A 205      51.032  15.599   3.554  1.00  0.00           H  
ATOM   1420  N   ARG A 206      50.390  12.407   3.092  1.00  0.00           N  
ATOM   1421  CA  ARG A 206      50.058  11.012   3.353  1.00  0.00           C  
ATOM   1422  C   ARG A 206      48.551  10.802   3.389  1.00  0.00           C  
ATOM   1423  O   ARG A 206      48.032   9.858   2.796  1.00  0.00           O  
ATOM   1424  CB  ARG A 206      50.724  10.491   4.618  1.00  0.00           C  
ATOM   1425  CEN ARG A 206      52.358   9.377   6.115  1.00  0.00           X  
ATOM   1426  H   ARG A 206      50.918  12.926   3.780  1.00  0.00           H  
ATOM   1427  N   ARG A 207      47.852  11.688   4.090  1.00  0.00           N  
ATOM   1428  CA  ARG A 207      46.398  11.619   4.177  1.00  0.00           C  
ATOM   1429  C   ARG A 207      45.759  11.707   2.798  1.00  0.00           C  
ATOM   1430  O   ARG A 207      44.845  10.947   2.479  1.00  0.00           O  
ATOM   1431  CB  ARG A 207      45.829  12.666   5.123  1.00  0.00           C  
ATOM   1432  CEN ARG A 207      44.937  13.723   7.182  1.00  0.00           X  
ATOM   1433  H   ARG A 207      48.339  12.428   4.574  1.00  0.00           H  
ATOM   1434  N   ILE A 208      46.245  12.635   1.982  1.00  0.00           N  
ATOM   1435  CA  ILE A 208      45.718  12.828   0.637  1.00  0.00           C  
ATOM   1436  C   ILE A 208      45.886  11.570  -0.205  1.00  0.00           C  
ATOM   1437  O   ILE A 208      44.966  11.161  -0.916  1.00  0.00           O  
ATOM   1438  CB  ILE A 208      46.405  14.007  -0.075  1.00  0.00           C  
ATOM   1439  CEN ILE A 208      46.396  15.087  -0.225  1.00  0.00           X  
ATOM   1440  H   ILE A 208      46.999  13.226   2.303  1.00  0.00           H  
ATOM   1441  N   MET A 209      47.063  10.959  -0.122  1.00  0.00           N  
ATOM   1442  CA  MET A 209      47.349   9.744  -0.872  1.00  0.00           C  
ATOM   1443  C   MET A 209      46.414   8.611  -0.465  1.00  0.00           C  
ATOM   1444  O   MET A 209      45.980   7.824  -1.304  1.00  0.00           O  
ATOM   1445  CB  MET A 209      48.804   9.328  -0.665  1.00  0.00           C  
ATOM   1446  CEN MET A 209      50.354   9.224  -1.482  1.00  0.00           X  
ATOM   1447  H   MET A 209      47.776  11.348   0.478  1.00  0.00           H  
ATOM   1448  N   GLU A 210      46.109   8.536   0.825  1.00  0.00           N  
ATOM   1449  CA  GLU A 210      45.188   7.530   1.338  1.00  0.00           C  
ATOM   1450  C   GLU A 210      43.780   7.746   0.798  1.00  0.00           C  
ATOM   1451  O   GLU A 210      43.069   6.791   0.494  1.00  0.00           O  
ATOM   1452  CB  GLU A 210      45.174   7.548   2.868  1.00  0.00           C  
ATOM   1453  CEN GLU A 210      45.693   6.904   4.358  1.00  0.00           X  
ATOM   1454  H   GLU A 210      46.526   9.194   1.469  1.00  0.00           H  
ATOM   1455  N   ILE A 211      43.385   9.010   0.684  1.00  0.00           N  
ATOM   1456  CA  ILE A 211      42.030   9.352   0.265  1.00  0.00           C  
ATOM   1457  C   ILE A 211      41.784   8.951  -1.184  1.00  0.00           C  
ATOM   1458  O   ILE A 211      40.755   8.360  -1.508  1.00  0.00           O  
ATOM   1459  CB  ILE A 211      41.752  10.857   0.426  1.00  0.00           C  
ATOM   1460  CEN ILE A 211      41.428  11.636   1.117  1.00  0.00           X  
ATOM   1461  H   ILE A 211      44.036   9.752   0.892  1.00  0.00           H  
ATOM   1462  N   ILE A 212      42.735   9.276  -2.053  1.00  0.00           N  
ATOM   1463  CA  ILE A 212      42.602   8.993  -3.478  1.00  0.00           C  
ATOM   1464  C   ILE A 212      42.638   7.495  -3.747  1.00  0.00           C  
ATOM   1465  O   ILE A 212      42.023   7.009  -4.697  1.00  0.00           O  
ATOM   1466  CB  ILE A 212      43.710   9.679  -4.297  1.00  0.00           C  
ATOM   1467  CEN ILE A 212      44.008  10.600  -4.800  1.00  0.00           X  
ATOM   1468  H   ILE A 212      43.572   9.731  -1.720  1.00  0.00           H  
ATOM   1469  N   ALA A 213      43.360   6.765  -2.905  1.00  0.00           N  
ATOM   1470  CA  ALA A 213      43.330   5.308  -2.933  1.00  0.00           C  
ATOM   1471  C   ALA A 213      41.950   4.775  -2.573  1.00  0.00           C  
ATOM   1472  O   ALA A 213      41.405   3.913  -3.264  1.00  0.00           O  
ATOM   1473  CB  ALA A 213      44.382   4.739  -1.993  1.00  0.00           C  
ATOM   1474  CEN ALA A 213      44.381   4.739  -1.993  1.00  0.00           X  
ATOM   1475  H   ALA A 213      43.943   7.231  -2.224  1.00  0.00           H  
ATOM   1476  N   ARG A 214      41.387   5.295  -1.486  1.00  0.00           N  
ATOM   1477  CA  ARG A 214      40.055   4.894  -1.047  1.00  0.00           C  
ATOM   1478  C   ARG A 214      38.998   5.280  -2.074  1.00  0.00           C  
ATOM   1479  O   ARG A 214      38.024   4.557  -2.277  1.00  0.00           O  
ATOM   1480  CB  ARG A 214      39.717   5.440   0.332  1.00  0.00           C  
ATOM   1481  CEN ARG A 214      39.435   5.572   2.793  1.00  0.00           X  
ATOM   1482  H   ARG A 214      41.894   5.985  -0.953  1.00  0.00           H  
ATOM   1483  N   ARG A 215      39.196   6.425  -2.718  1.00  0.00           N  
ATOM   1484  CA  ARG A 215      38.274   6.896  -3.745  1.00  0.00           C  
ATOM   1485  C   ARG A 215      38.284   5.978  -4.959  1.00  0.00           C  
ATOM   1486  O   ARG A 215      37.267   5.808  -5.630  1.00  0.00           O  
ATOM   1487  CB  ARG A 215      38.541   8.342  -4.137  1.00  0.00           C  
ATOM   1488  CEN ARG A 215      38.373  10.815  -4.218  1.00  0.00           X  
ATOM   1489  H   ARG A 215      40.007   6.983  -2.492  1.00  0.00           H  
ATOM   1490  N   GLY A 216      39.398   5.380  -5.267  1.00  0.00           N  
ATOM   1491  CA  GLY A 216      39.339   4.434  -6.367  1.00  0.00           C  
ATOM   1492  C   GLY A 216      39.412   5.197  -7.669  1.00  0.00           C  
ATOM   1493  O   GLY A 216      38.805   4.805  -8.664  1.00  0.00           O  
ATOM   1494  CEN GLY A 216      39.339   4.434  -6.367  1.00  0.00           X  
ATOM   1495  H   GLY A 216      40.233   5.593  -4.741  1.00  0.00           H  
ATOM   1496  N   ALA A 217      40.166   6.285  -7.630  1.00  0.00           N  
ATOM   1497  CA  ALA A 217      40.332   7.169  -8.769  1.00  0.00           C  
ATOM   1498  C   ALA A 217      40.935   6.426  -9.954  1.00  0.00           C  
ATOM   1499  O   ALA A 217      41.777   5.546  -9.783  1.00  0.00           O  
ATOM   1500  CB  ALA A 217      41.194   8.364  -8.388  1.00  0.00           C  
ATOM   1501  CEN ALA A 217      41.194   8.363  -8.389  1.00  0.00           X  
ATOM   1502  H   ALA A 217      40.649   6.520  -6.775  1.00  0.00           H  
ATOM   1503  N   PRO A 218      40.494   6.794 -11.150  1.00  0.00           N  
ATOM   1504  CA  PRO A 218      41.055   6.252 -12.381  1.00  0.00           C  
ATOM   1505  C   PRO A 218      42.580   6.347 -12.388  1.00  0.00           C  
ATOM   1506  O   PRO A 218      43.159   7.248 -11.780  1.00  0.00           O  
ATOM   1507  CB  PRO A 218      40.417   7.106 -13.489  1.00  0.00           C  
ATOM   1508  CEN PRO A 218      39.667   7.976 -12.122  1.00  0.00           X  
ATOM   1509  N   PRO A 219      43.217   5.404 -13.081  1.00  0.00           N  
ATOM   1510  CA  PRO A 219      44.669   5.382 -13.190  1.00  0.00           C  
ATOM   1511  C   PRO A 219      45.245   6.734 -13.575  1.00  0.00           C  
ATOM   1512  O   PRO A 219      46.283   7.147 -13.058  1.00  0.00           O  
ATOM   1513  CB  PRO A 219      44.941   4.318 -14.266  1.00  0.00           C  
ATOM   1514  CEN PRO A 219      43.160   4.238 -14.364  1.00  0.00           X  
ATOM   1515  N   GLU A 220      44.578   7.432 -14.487  1.00  0.00           N  
ATOM   1516  CA  GLU A 220      45.085   8.715 -14.951  1.00  0.00           C  
ATOM   1517  C   GLU A 220      45.031   9.750 -13.838  1.00  0.00           C  
ATOM   1518  O   GLU A 220      45.972  10.521 -13.648  1.00  0.00           O  
ATOM   1519  CB  GLU A 220      44.289   9.201 -16.164  1.00  0.00           C  
ATOM   1520  CEN GLU A 220      44.135   9.387 -17.851  1.00  0.00           X  
ATOM   1521  H   GLU A 220      43.713   7.060 -14.854  1.00  0.00           H  
ATOM   1522  N   LEU A 221      43.926   9.772 -13.092  1.00  0.00           N  
ATOM   1523  CA  LEU A 221      43.762  10.771 -12.043  1.00  0.00           C  
ATOM   1524  C   LEU A 221      44.622  10.443 -10.830  1.00  0.00           C  
ATOM   1525  O   LEU A 221      45.147  11.337 -10.169  1.00  0.00           O  
ATOM   1526  CB  LEU A 221      42.286  10.876 -11.638  1.00  0.00           C  
ATOM   1527  CEN LEU A 221      41.191  11.917 -11.939  1.00  0.00           X  
ATOM   1528  H   LEU A 221      43.204   9.087 -13.263  1.00  0.00           H  
ATOM   1529  N   LEU A 222      44.761   9.153 -10.541  1.00  0.00           N  
ATOM   1530  CA  LEU A 222      45.592   8.701  -9.431  1.00  0.00           C  
ATOM   1531  C   LEU A 222      47.045   9.117  -9.625  1.00  0.00           C  
ATOM   1532  O   LEU A 222      47.660   9.694  -8.727  1.00  0.00           O  
ATOM   1533  CB  LEU A 222      45.488   7.179  -9.278  1.00  0.00           C  
ATOM   1534  CEN LEU A 222      44.745   6.277  -8.275  1.00  0.00           X  
ATOM   1535  H   LEU A 222      44.281   8.467 -11.105  1.00  0.00           H  
ATOM   1536  N   ILE A 223      47.587   8.823 -10.802  1.00  0.00           N  
ATOM   1537  CA  ILE A 223      48.987   9.108 -11.091  1.00  0.00           C  
ATOM   1538  C   ILE A 223      49.242  10.607 -11.162  1.00  0.00           C  
ATOM   1539  O   ILE A 223      50.251  11.099 -10.654  1.00  0.00           O  
ATOM   1540  CB  ILE A 223      49.434   8.459 -12.414  1.00  0.00           C  
ATOM   1541  CEN ILE A 223      49.819   7.550 -12.876  1.00  0.00           X  
ATOM   1542  H   ILE A 223      47.015   8.391 -11.514  1.00  0.00           H  
ATOM   1543  N   GLU A 224      48.324  11.329 -11.794  1.00  0.00           N  
ATOM   1544  CA  GLU A 224      48.456  12.774 -11.946  1.00  0.00           C  
ATOM   1545  C   GLU A 224      48.556  13.464 -10.593  1.00  0.00           C  
ATOM   1546  O   GLU A 224      49.394  14.342 -10.393  1.00  0.00           O  
ATOM   1547  CB  GLU A 224      47.275  13.339 -12.739  1.00  0.00           C  
ATOM   1548  CEN GLU A 224      46.612  13.893 -14.207  1.00  0.00           X  
ATOM   1549  H   GLU A 224      47.513  10.865 -12.179  1.00  0.00           H  
ATOM   1550  N   LEU A 225      47.695  13.061  -9.663  1.00  0.00           N  
ATOM   1551  CA  LEU A 225      47.698  13.625  -8.320  1.00  0.00           C  
ATOM   1552  C   LEU A 225      48.996  13.305  -7.590  1.00  0.00           C  
ATOM   1553  O   LEU A 225      49.626  14.187  -7.008  1.00  0.00           O  
ATOM   1554  CB  LEU A 225      46.496  13.104  -7.523  1.00  0.00           C  
ATOM   1555  CEN LEU A 225      45.155  13.743  -7.116  1.00  0.00           X  
ATOM   1556  H   LEU A 225      47.021  12.344  -9.893  1.00  0.00           H  
ATOM   1557  N   LEU A 226      49.391  12.036  -7.627  1.00  0.00           N  
ATOM   1558  CA  LEU A 226      50.566  11.579  -6.892  1.00  0.00           C  
ATOM   1559  C   LEU A 226      51.822  12.305  -7.357  1.00  0.00           C  
ATOM   1560  O   LEU A 226      52.664  12.688  -6.545  1.00  0.00           O  
ATOM   1561  CB  LEU A 226      50.735  10.063  -7.052  1.00  0.00           C  
ATOM   1562  CEN LEU A 226      50.456   8.875  -6.113  1.00  0.00           X  
ATOM   1563  H   LEU A 226      48.865  11.373  -8.175  1.00  0.00           H  
ATOM   1564  N   GLU A 227      51.941  12.491  -8.665  1.00  0.00           N  
ATOM   1565  CA  GLU A 227      53.105  13.157  -9.242  1.00  0.00           C  
ATOM   1566  C   GLU A 227      53.225  14.589  -8.733  1.00  0.00           C  
ATOM   1567  O   GLU A 227      54.323  15.057  -8.427  1.00  0.00           O  
ATOM   1568  CB  GLU A 227      53.027  13.146 -10.770  1.00  0.00           C  
ATOM   1569  CEN GLU A 227      53.480  12.469 -12.267  1.00  0.00           X  
ATOM   1570  H   GLU A 227      51.210  12.163  -9.279  1.00  0.00           H  
ATOM   1571  N   ARG A 228      52.094  15.278  -8.647  1.00  0.00           N  
ATOM   1572  CA  ARG A 228      52.075  16.667  -8.201  1.00  0.00           C  
ATOM   1573  C   ARG A 228      52.370  16.771  -6.711  1.00  0.00           C  
ATOM   1574  O   ARG A 228      53.105  17.659  -6.275  1.00  0.00           O  
ATOM   1575  CB  ARG A 228      50.773  17.368  -8.561  1.00  0.00           C  
ATOM   1576  CEN ARG A 228      49.122  18.751  -9.791  1.00  0.00           X  
ATOM   1577  H   ARG A 228      51.224  14.829  -8.895  1.00  0.00           H  
ATOM   1578  N   LEU A 229      51.795  15.862  -5.933  1.00  0.00           N  
ATOM   1579  CA  LEU A 229      51.993  15.853  -4.489  1.00  0.00           C  
ATOM   1580  C   LEU A 229      53.464  15.660  -4.138  1.00  0.00           C  
ATOM   1581  O   LEU A 229      53.979  16.296  -3.219  1.00  0.00           O  
ATOM   1582  CB  LEU A 229      51.141  14.752  -3.844  1.00  0.00           C  
ATOM   1583  CEN LEU A 229      49.829  14.783  -3.037  1.00  0.00           X  
ATOM   1584  H   LEU A 229      51.202  15.159  -6.352  1.00  0.00           H  
ATOM   1585  N   LEU A 230      54.135  14.783  -4.873  1.00  0.00           N  
ATOM   1586  CA  LEU A 230      55.538  14.486  -4.623  1.00  0.00           C  
ATOM   1587  C   LEU A 230      56.426  15.667  -4.996  1.00  0.00           C  
ATOM   1588  O   LEU A 230      57.399  15.968  -4.303  1.00  0.00           O  
ATOM   1589  CB  LEU A 230      55.959  13.233  -5.400  1.00  0.00           C  
ATOM   1590  CEN LEU A 230      56.215  11.775  -4.973  1.00  0.00           X  
ATOM   1591  H   LEU A 230      53.660  14.307  -5.628  1.00  0.00           H  
ATOM   1592  N   GLU A 231      56.086  16.332  -6.095  1.00  0.00           N  
ATOM   1593  CA  GLU A 231      56.816  17.518  -6.530  1.00  0.00           C  
ATOM   1594  C   GLU A 231      56.648  18.660  -5.537  1.00  0.00           C  
ATOM   1595  O   GLU A 231      57.590  19.409  -5.273  1.00  0.00           O  
ATOM   1596  CB  GLU A 231      56.350  17.955  -7.920  1.00  0.00           C  
ATOM   1597  CEN GLU A 231      56.574  17.991  -9.609  1.00  0.00           X  
ATOM   1598  H   GLU A 231      55.304  16.008  -6.643  1.00  0.00           H  
ATOM   1599  N   LEU A 232      55.445  18.790  -4.989  1.00  0.00           N  
ATOM   1600  CA  LEU A 232      55.171  19.801  -3.972  1.00  0.00           C  
ATOM   1601  C   LEU A 232      55.966  19.532  -2.702  1.00  0.00           C  
ATOM   1602  O   LEU A 232      56.425  20.460  -2.037  1.00  0.00           O  
ATOM   1603  CB  LEU A 232      53.669  19.848  -3.660  1.00  0.00           C  
ATOM   1604  CEN LEU A 232      52.551  20.834  -4.048  1.00  0.00           X  
ATOM   1605  H   LEU A 232      54.702  18.174  -5.282  1.00  0.00           H  
ATOM   1606  N   ALA A 233      56.125  18.256  -2.366  1.00  0.00           N  
ATOM   1607  CA  ALA A 233      56.959  17.858  -1.238  1.00  0.00           C  
ATOM   1608  C   ALA A 233      58.402  18.305  -1.435  1.00  0.00           C  
ATOM   1609  O   ALA A 233      59.062  18.740  -0.492  1.00  0.00           O  
ATOM   1610  CB  ALA A 233      56.891  16.352  -1.032  1.00  0.00           C  
ATOM   1611  CEN ALA A 233      56.892  16.353  -1.032  1.00  0.00           X  
ATOM   1612  H   ALA A 233      55.655  17.543  -2.906  1.00  0.00           H  
ATOM   1613  N   ARG A 234      58.887  18.194  -2.667  1.00  0.00           N  
ATOM   1614  CA  ARG A 234      60.247  18.606  -2.995  1.00  0.00           C  
ATOM   1615  C   ARG A 234      60.396  20.121  -2.923  1.00  0.00           C  
ATOM   1616  O   ARG A 234      61.398  20.633  -2.420  1.00  0.00           O  
ATOM   1617  CB  ARG A 234      60.702  18.065  -4.342  1.00  0.00           C  
ATOM   1618  CEN ARG A 234      61.769  16.603  -6.038  1.00  0.00           X  
ATOM   1619  H   ARG A 234      58.298  17.818  -3.396  1.00  0.00           H  
ATOM   1620  N   GLU A 235      59.395  20.834  -3.427  1.00  0.00           N  
ATOM   1621  CA  GLU A 235      59.398  22.291  -3.386  1.00  0.00           C  
ATOM   1622  C   GLU A 235      59.334  22.802  -1.951  1.00  0.00           C  
ATOM   1623  O   GLU A 235      59.992  23.783  -1.602  1.00  0.00           O  
ATOM   1624  CB  GLU A 235      58.227  22.852  -4.196  1.00  0.00           C  
ATOM   1625  CEN GLU A 235      57.619  23.535  -5.634  1.00  0.00           X  
ATOM   1626  H   GLU A 235      58.615  20.354  -3.850  1.00  0.00           H  
ATOM   1627  N   ALA A 236      58.522  22.094  -1.152  1.00  0.00           N  
ATOM   1628  CA  ALA A 236      58.321  22.332   0.275  1.00  0.00           C  
ATOM   1629  C   ALA A 236      59.593  22.135   1.092  1.00  0.00           C  
ATOM   1630  O   ALA A 236      59.808  22.812   2.097  1.00  0.00           O  
ATOM   1631  CB  ALA A 236      57.216  21.428   0.801  1.00  0.00           C  
ATOM   1632  CEN ALA A 236      57.217  21.428   0.801  1.00  0.00           X  
ATOM   1633  H   ALA A 236      57.993  21.328  -1.541  1.00  0.00           H  
ATOM   1634  N   GLY A 237      60.435  21.207   0.658  1.00  0.00           N  
ATOM   1635  CA  GLY A 237      61.740  21.011   1.282  1.00  0.00           C  
ATOM   1636  C   GLY A 237      61.697  19.921   2.348  1.00  0.00           C  
ATOM   1637  O   GLY A 237      62.317  20.047   3.403  1.00  0.00           O  
ATOM   1638  CEN GLY A 237      61.741  21.011   1.282  1.00  0.00           X  
ATOM   1639  H   GLY A 237      60.165  20.625  -0.122  1.00  0.00           H  
ATOM   1640  N   LEU A 238      60.960  18.854   2.061  1.00  0.00           N  
ATOM   1641  CA  LEU A 238      60.915  17.688   2.937  1.00  0.00           C  
ATOM   1642  C   LEU A 238      62.207  16.886   2.822  1.00  0.00           C  
ATOM   1643  O   LEU A 238      62.803  16.802   1.750  1.00  0.00           O  
ATOM   1644  CB  LEU A 238      59.704  16.810   2.597  1.00  0.00           C  
ATOM   1645  CEN LEU A 238      58.344  16.593   3.287  1.00  0.00           X  
ATOM   1646  H   LEU A 238      60.415  18.846   1.211  1.00  0.00           H  
ATOM   1647  N   SER A 239      62.640  16.296   3.931  1.00  0.00           N  
ATOM   1648  CA  SER A 239      63.903  15.567   3.957  1.00  0.00           C  
ATOM   1649  C   SER A 239      63.845  14.311   3.106  1.00  0.00           C  
ATOM   1650  O   SER A 239      62.766  13.787   2.829  1.00  0.00           O  
ATOM   1651  CB  SER A 239      64.272  15.216   5.385  1.00  0.00           C  
ATOM   1652  CEN SER A 239      64.207  15.072   5.906  1.00  0.00           X  
ATOM   1653  H   SER A 239      62.080  16.353   4.768  1.00  0.00           H  
ATOM   1654  N   PRO A 240      65.013  13.831   2.694  1.00  0.00           N  
ATOM   1655  CA  PRO A 240      65.096  12.606   1.918  1.00  0.00           C  
ATOM   1656  C   PRO A 240      64.309  11.481   2.565  1.00  0.00           C  
ATOM   1657  O   PRO A 240      63.694  10.664   1.880  1.00  0.00           O  
ATOM   1658  CB  PRO A 240      66.602  12.299   1.864  1.00  0.00           C  
ATOM   1659  CEN PRO A 240      66.739  13.750   2.895  1.00  0.00           X  
ATOM   1660  N   ARG A 241      64.308  11.402   3.905  1.00  0.00           N  
ATOM   1661  CA  ARG A 241      63.553  10.315   4.516  1.00  0.00           C  
ATOM   1662  C   ARG A 241      62.056  10.499   4.309  1.00  0.00           C  
ATOM   1663  O   ARG A 241      61.340   9.546   3.997  1.00  0.00           O  
ATOM   1664  CB  ARG A 241      63.894  10.135   5.988  1.00  0.00           C  
ATOM   1665  CEN ARG A 241      64.955   9.271   8.056  1.00  0.00           X  
ATOM   1666  H   ARG A 241      64.821  12.089   4.438  1.00  0.00           H  
ATOM   1667  N   GLN A 242      61.586  11.730   4.490  1.00  0.00           N  
ATOM   1668  CA  GLN A 242      60.173  12.040   4.324  1.00  0.00           C  
ATOM   1669  C   GLN A 242      59.734  11.866   2.875  1.00  0.00           C  
ATOM   1670  O   GLN A 242      58.632  11.389   2.603  1.00  0.00           O  
ATOM   1671  CB  GLN A 242      59.884  13.472   4.783  1.00  0.00           C  
ATOM   1672  CEN GLN A 242      59.258  14.445   6.091  1.00  0.00           X  
ATOM   1673  H   GLN A 242      62.225  12.467   4.746  1.00  0.00           H  
ATOM   1674  N   ILE A 243      60.604  12.250   1.947  1.00  0.00           N  
ATOM   1675  CA  ILE A 243      60.331  12.089   0.527  1.00  0.00           C  
ATOM   1676  C   ILE A 243      60.244  10.617   0.144  1.00  0.00           C  
ATOM   1677  O   ILE A 243      59.344  10.208  -0.588  1.00  0.00           O  
ATOM   1678  CB  ILE A 243      61.408  12.772  -0.336  1.00  0.00           C  
ATOM   1679  CEN ILE A 243      61.723  13.710  -0.792  1.00  0.00           X  
ATOM   1680  H   ILE A 243      61.480  12.668   2.236  1.00  0.00           H  
ATOM   1681  N   TYR A 244      61.186   9.826   0.647  1.00  0.00           N  
ATOM   1682  CA  TYR A 244      61.203   8.391   0.381  1.00  0.00           C  
ATOM   1683  C   TYR A 244      59.896   7.736   0.810  1.00  0.00           C  
ATOM   1684  O   TYR A 244      59.295   6.975   0.052  1.00  0.00           O  
ATOM   1685  CB  TYR A 244      62.382   7.727   1.096  1.00  0.00           C  
ATOM   1686  CEN TYR A 244      64.000   7.140   0.770  1.00  0.00           X  
ATOM   1687  H   TYR A 244      61.908  10.226   1.229  1.00  0.00           H  
ATOM   1688  N   LEU A 245      59.463   8.034   2.029  1.00  0.00           N  
ATOM   1689  CA  LEU A 245      58.250   7.442   2.577  1.00  0.00           C  
ATOM   1690  C   LEU A 245      57.038   7.769   1.714  1.00  0.00           C  
ATOM   1691  O   LEU A 245      56.170   6.923   1.498  1.00  0.00           O  
ATOM   1692  CB  LEU A 245      58.027   7.925   4.016  1.00  0.00           C  
ATOM   1693  CEN LEU A 245      58.231   7.254   5.388  1.00  0.00           X  
ATOM   1694  H   LEU A 245      59.988   8.690   2.593  1.00  0.00           H  
ATOM   1695  N   LEU A 246      56.983   9.002   1.224  1.00  0.00           N  
ATOM   1696  CA  LEU A 246      55.922   9.419   0.317  1.00  0.00           C  
ATOM   1697  C   LEU A 246      55.983   8.649  -0.996  1.00  0.00           C  
ATOM   1698  O   LEU A 246      54.955   8.259  -1.549  1.00  0.00           O  
ATOM   1699  CB  LEU A 246      56.011  10.928   0.056  1.00  0.00           C  
ATOM   1700  CEN LEU A 246      55.194  12.128   0.571  1.00  0.00           X  
ATOM   1701  H   LEU A 246      57.695   9.669   1.487  1.00  0.00           H  
ATOM   1702  N   LEU A 247      57.197   8.432  -1.492  1.00  0.00           N  
ATOM   1703  CA  LEU A 247      57.397   7.699  -2.736  1.00  0.00           C  
ATOM   1704  C   LEU A 247      56.986   6.240  -2.588  1.00  0.00           C  
ATOM   1705  O   LEU A 247      56.360   5.669  -3.481  1.00  0.00           O  
ATOM   1706  CB  LEU A 247      58.862   7.799  -3.180  1.00  0.00           C  
ATOM   1707  CEN LEU A 247      59.570   8.620  -4.275  1.00  0.00           X  
ATOM   1708  H   LEU A 247      58.003   8.783  -0.993  1.00  0.00           H  
ATOM   1709  N   MET A 248      57.342   5.642  -1.459  1.00  0.00           N  
ATOM   1710  CA  MET A 248      57.010   4.248  -1.189  1.00  0.00           C  
ATOM   1711  C   MET A 248      55.501   4.033  -1.186  1.00  0.00           C  
ATOM   1712  O   MET A 248      54.999   3.092  -1.801  1.00  0.00           O  
ATOM   1713  CB  MET A 248      57.609   3.811   0.146  1.00  0.00           C  
ATOM   1714  CEN MET A 248      58.857   2.798   0.848  1.00  0.00           X  
ATOM   1715  H   MET A 248      57.857   6.168  -0.765  1.00  0.00           H  
ATOM   1716  N   LEU A 249      54.785   4.909  -0.491  1.00  0.00           N  
ATOM   1717  CA  LEU A 249      53.333   4.817  -0.407  1.00  0.00           C  
ATOM   1718  C   LEU A 249      52.686   5.052  -1.764  1.00  0.00           C  
ATOM   1719  O   LEU A 249      51.714   4.385  -2.122  1.00  0.00           O  
ATOM   1720  CB  LEU A 249      52.796   5.822   0.620  1.00  0.00           C  
ATOM   1721  CEN LEU A 249      52.267   5.666   2.058  1.00  0.00           X  
ATOM   1722  H   LEU A 249      55.260   5.661  -0.008  1.00  0.00           H  
ATOM   1723  N   ALA A 250      53.228   6.002  -2.516  1.00  0.00           N  
ATOM   1724  CA  ALA A 250      52.699   6.331  -3.835  1.00  0.00           C  
ATOM   1725  C   ALA A 250      52.751   5.128  -4.766  1.00  0.00           C  
ATOM   1726  O   ALA A 250      51.823   4.888  -5.538  1.00  0.00           O  
ATOM   1727  CB  ALA A 250      53.462   7.503  -4.435  1.00  0.00           C  
ATOM   1728  CEN ALA A 250      53.462   7.502  -4.435  1.00  0.00           X  
ATOM   1729  H   ALA A 250      54.029   6.509  -2.167  1.00  0.00           H  
ATOM   1730  N   LEU A 251      53.843   4.374  -4.688  1.00  0.00           N  
ATOM   1731  CA  LEU A 251      54.013   3.185  -5.518  1.00  0.00           C  
ATOM   1732  C   LEU A 251      53.062   2.076  -5.089  1.00  0.00           C  
ATOM   1733  O   LEU A 251      52.471   1.395  -5.929  1.00  0.00           O  
ATOM   1734  CB  LEU A 251      55.465   2.697  -5.455  1.00  0.00           C  
ATOM   1735  CEN LEU A 251      56.644   2.791  -6.443  1.00  0.00           X  
ATOM   1736  H   LEU A 251      54.573   4.630  -4.040  1.00  0.00           H  
ATOM   1737  N   ILE A 252      52.917   1.898  -3.782  1.00  0.00           N  
ATOM   1738  CA  ILE A 252      52.047   0.860  -3.242  1.00  0.00           C  
ATOM   1739  C   ILE A 252      50.604   1.070  -3.680  1.00  0.00           C  
ATOM   1740  O   ILE A 252      49.899   0.114  -4.005  1.00  0.00           O  
ATOM   1741  CB  ILE A 252      52.105   0.815  -1.704  1.00  0.00           C  
ATOM   1742  CEN ILE A 252      52.640   0.415  -0.843  1.00  0.00           X  
ATOM   1743  H   ILE A 252      53.424   2.496  -3.146  1.00  0.00           H  
ATOM   1744  N   ILE A 253      50.167   2.325  -3.687  1.00  0.00           N  
ATOM   1745  CA  ILE A 253      48.808   2.660  -4.092  1.00  0.00           C  
ATOM   1746  C   ILE A 253      48.576   2.335  -5.563  1.00  0.00           C  
ATOM   1747  O   ILE A 253      47.544   1.773  -5.929  1.00  0.00           O  
ATOM   1748  CB  ILE A 253      48.497   4.149  -3.848  1.00  0.00           C  
ATOM   1749  CEN ILE A 253      48.155   4.881  -3.116  1.00  0.00           X  
ATOM   1750  H   ILE A 253      50.795   3.065  -3.405  1.00  0.00           H  
ATOM   1751  N   VAL A 254      49.541   2.693  -6.402  1.00  0.00           N  
ATOM   1752  CA  VAL A 254      49.465   2.393  -7.828  1.00  0.00           C  
ATOM   1753  C   VAL A 254      49.419   0.894  -8.077  1.00  0.00           C  
ATOM   1754  O   VAL A 254      48.652   0.417  -8.913  1.00  0.00           O  
ATOM   1755  CB  VAL A 254      50.658   2.992  -8.596  1.00  0.00           C  
ATOM   1756  CEN VAL A 254      50.839   3.483  -9.044  1.00  0.00           X  
ATOM   1757  H   VAL A 254      50.348   3.183  -6.044  1.00  0.00           H  
ATOM   1758  N   TYR A 255      50.244   0.152  -7.344  1.00  0.00           N  
ATOM   1759  CA  TYR A 255      50.247  -1.303  -7.429  1.00  0.00           C  
ATOM   1760  C   TYR A 255      48.888  -1.878  -7.050  1.00  0.00           C  
ATOM   1761  O   TYR A 255      48.350  -2.736  -7.752  1.00  0.00           O  
ATOM   1762  CB  TYR A 255      51.336  -1.890  -6.527  1.00  0.00           C  
ATOM   1763  CEN TYR A 255      52.961  -2.537  -6.622  1.00  0.00           X  
ATOM   1764  H   TYR A 255      50.887   0.608  -6.712  1.00  0.00           H  
ATOM   1765  N   GLN A 256      48.337  -1.403  -5.939  1.00  0.00           N  
ATOM   1766  CA  GLN A 256      47.053  -1.892  -5.451  1.00  0.00           C  
ATOM   1767  C   GLN A 256      45.930  -1.549  -6.419  1.00  0.00           C  
ATOM   1768  O   GLN A 256      45.018  -2.348  -6.636  1.00  0.00           O  
ATOM   1769  CB  GLN A 256      46.744  -1.302  -4.072  1.00  0.00           C  
ATOM   1770  CEN GLN A 256      46.756  -1.621  -2.356  1.00  0.00           X  
ATOM   1771  H   GLN A 256      48.820  -0.685  -5.420  1.00  0.00           H  
ATOM   1772  N   ARG A 257      45.996  -0.357  -7.000  1.00  0.00           N  
ATOM   1773  CA  ARG A 257      44.987   0.093  -7.952  1.00  0.00           C  
ATOM   1774  C   ARG A 257      44.977  -0.786  -9.196  1.00  0.00           C  
ATOM   1775  O   ARG A 257      43.926  -1.031  -9.785  1.00  0.00           O  
ATOM   1776  CB  ARG A 257      45.149   1.563  -8.310  1.00  0.00           C  
ATOM   1777  CEN ARG A 257      44.837   4.024  -8.295  1.00  0.00           X  
ATOM   1778  H   ARG A 257      46.768   0.256  -6.777  1.00  0.00           H  
ATOM   1779  N   GLY A 258      46.110  -1.266  -9.617  1.00  0.00           N  
ATOM   1780  CA  GLY A 258      46.048  -2.141 -10.776  1.00  0.00           C  
ATOM   1781  C   GLY A 258      46.198  -1.306 -12.026  1.00  0.00           C  
ATOM   1782  O   GLY A 258      45.566  -1.579 -13.046  1.00  0.00           O  
ATOM   1783  CEN GLY A 258      46.048  -2.142 -10.776  1.00  0.00           X  
ATOM   1784  H   GLY A 258      46.960  -1.016  -9.134  1.00  0.00           H  
ATOM   1785  N   VAL A 259      47.044  -0.293 -11.917  1.00  0.00           N  
ATOM   1786  CA  VAL A 259      47.354   0.597 -13.018  1.00  0.00           C  
ATOM   1787  C   VAL A 259      48.101  -0.136 -14.122  1.00  0.00           C  
ATOM   1788  O   VAL A 259      49.069  -0.850 -13.862  1.00  0.00           O  
ATOM   1789  CB  VAL A 259      48.194   1.801 -12.550  1.00  0.00           C  
ATOM   1790  CEN VAL A 259      48.174   2.480 -12.436  1.00  0.00           X  
ATOM   1791  H   VAL A 259      47.498  -0.124 -11.031  1.00  0.00           H  
ATOM   1792  N   PRO A 260      47.643   0.047 -15.353  1.00  0.00           N  
ATOM   1793  CA  PRO A 260      48.241  -0.612 -16.507  1.00  0.00           C  
ATOM   1794  C   PRO A 260      49.757  -0.432 -16.533  1.00  0.00           C  
ATOM   1795  O   PRO A 260      50.276   0.605 -16.119  1.00  0.00           O  
ATOM   1796  CB  PRO A 260      47.558   0.059 -17.711  1.00  0.00           C  
ATOM   1797  CEN PRO A 260      46.755   1.049 -16.462  1.00  0.00           X  
ATOM   1798  N   PRO A 261      50.455  -1.454 -17.024  1.00  0.00           N  
ATOM   1799  CA  PRO A 261      51.912  -1.423 -17.095  1.00  0.00           C  
ATOM   1800  C   PRO A 261      52.432  -0.159 -17.755  1.00  0.00           C  
ATOM   1801  O   PRO A 261      53.454   0.390 -17.346  1.00  0.00           O  
ATOM   1802  CB  PRO A 261      52.269  -2.680 -17.907  1.00  0.00           C  
ATOM   1803  CEN PRO A 261      50.498  -2.877 -18.020  1.00  0.00           X  
ATOM   1804  N   GLU A 262      51.735   0.314 -18.785  1.00  0.00           N  
ATOM   1805  CA  GLU A 262      52.215   1.466 -19.533  1.00  0.00           C  
ATOM   1806  C   GLU A 262      52.224   2.713 -18.655  1.00  0.00           C  
ATOM   1807  O   GLU A 262      53.198   3.463 -18.638  1.00  0.00           O  
ATOM   1808  CB  GLU A 262      51.351   1.698 -20.775  1.00  0.00           C  
ATOM   1809  CEN GLU A 262      51.101   1.529 -22.452  1.00  0.00           X  
ATOM   1810  H   GLU A 262      50.869  -0.139 -19.041  1.00  0.00           H  
ATOM   1811  N   GLN A 263      51.135   2.932 -17.920  1.00  0.00           N  
ATOM   1812  CA  GLN A 263      51.063   4.091 -17.036  1.00  0.00           C  
ATOM   1813  C   GLN A 263      51.903   3.879 -15.783  1.00  0.00           C  
ATOM   1814  O   GLN A 263      52.479   4.824 -15.242  1.00  0.00           O  
ATOM   1815  CB  GLN A 263      49.612   4.378 -16.642  1.00  0.00           C  
ATOM   1816  CEN GLN A 263      48.225   5.387 -16.968  1.00  0.00           X  
ATOM   1817  H   GLN A 263      50.358   2.288 -17.982  1.00  0.00           H  
ATOM   1818  N   LEU A 264      51.967   2.634 -15.323  1.00  0.00           N  
ATOM   1819  CA  LEU A 264      52.717   2.299 -14.118  1.00  0.00           C  
ATOM   1820  C   LEU A 264      54.208   2.534 -14.316  1.00  0.00           C  
ATOM   1821  O   LEU A 264      54.875   3.113 -13.459  1.00  0.00           O  
ATOM   1822  CB  LEU A 264      52.455   0.842 -13.718  1.00  0.00           C  
ATOM   1823  CEN LEU A 264      51.598   0.200 -12.610  1.00  0.00           X  
ATOM   1824  H   LEU A 264      51.484   1.901 -15.821  1.00  0.00           H  
ATOM   1825  N   ALA A 265      54.728   2.079 -15.452  1.00  0.00           N  
ATOM   1826  CA  ALA A 265      56.151   2.199 -15.744  1.00  0.00           C  
ATOM   1827  C   ALA A 265      56.585   3.657 -15.787  1.00  0.00           C  
ATOM   1828  O   ALA A 265      57.578   4.039 -15.168  1.00  0.00           O  
ATOM   1829  CB  ALA A 265      56.483   1.506 -17.058  1.00  0.00           C  
ATOM   1830  CEN ALA A 265      56.483   1.507 -17.057  1.00  0.00           X  
ATOM   1831  H   ALA A 265      54.122   1.638 -16.128  1.00  0.00           H  
ATOM   1832  N   GLU A 266      55.834   4.472 -16.524  1.00  0.00           N  
ATOM   1833  CA  GLU A 266      56.131   5.895 -16.638  1.00  0.00           C  
ATOM   1834  C   GLU A 266      56.100   6.574 -15.275  1.00  0.00           C  
ATOM   1835  O   GLU A 266      56.973   7.381 -14.953  1.00  0.00           O  
ATOM   1836  CB  GLU A 266      55.142   6.575 -17.587  1.00  0.00           C  
ATOM   1837  CEN GLU A 266      54.761   7.190 -19.129  1.00  0.00           X  
ATOM   1838  H   GLU A 266      55.037   4.093 -17.015  1.00  0.00           H  
ATOM   1839  N   PHE A 267      55.089   6.246 -14.479  1.00  0.00           N  
ATOM   1840  CA  PHE A 267      54.959   6.802 -13.136  1.00  0.00           C  
ATOM   1841  C   PHE A 267      56.188   6.498 -12.293  1.00  0.00           C  
ATOM   1842  O   PHE A 267      56.791   7.399 -11.709  1.00  0.00           O  
ATOM   1843  CB  PHE A 267      53.704   6.258 -12.450  1.00  0.00           C  
ATOM   1844  CEN PHE A 267      52.207   6.716 -12.173  1.00  0.00           X  
ATOM   1845  H   PHE A 267      54.392   5.595 -14.811  1.00  0.00           H  
ATOM   1846  N   ALA A 268      56.560   5.223 -12.235  1.00  0.00           N  
ATOM   1847  CA  ALA A 268      57.658   4.783 -11.382  1.00  0.00           C  
ATOM   1848  C   ALA A 268      58.958   5.487 -11.751  1.00  0.00           C  
ATOM   1849  O   ALA A 268      59.737   5.868 -10.877  1.00  0.00           O  
ATOM   1850  CB  ALA A 268      57.826   3.273 -11.470  1.00  0.00           C  
ATOM   1851  CEN ALA A 268      57.826   3.274 -11.470  1.00  0.00           X  
ATOM   1852  H   ALA A 268      56.068   4.542 -12.794  1.00  0.00           H  
ATOM   1853  N   GLU A 269      59.185   5.658 -13.049  1.00  0.00           N  
ATOM   1854  CA  GLU A 269      60.401   6.296 -13.537  1.00  0.00           C  
ATOM   1855  C   GLU A 269      60.499   7.737 -13.048  1.00  0.00           C  
ATOM   1856  O   GLU A 269      61.571   8.197 -12.650  1.00  0.00           O  
ATOM   1857  CB  GLU A 269      60.451   6.255 -15.066  1.00  0.00           C  
ATOM   1858  CEN GLU A 269      61.018   5.541 -16.505  1.00  0.00           X  
ATOM   1859  H   GLU A 269      58.498   5.335 -13.714  1.00  0.00           H  
ATOM   1860  N   LYS A 270      59.376   8.447 -13.079  1.00  0.00           N  
ATOM   1861  CA  LYS A 270      59.335   9.835 -12.640  1.00  0.00           C  
ATOM   1862  C   LYS A 270      59.637   9.953 -11.151  1.00  0.00           C  
ATOM   1863  O   LYS A 270      60.297  10.893 -10.713  1.00  0.00           O  
ATOM   1864  CB  LYS A 270      57.971  10.454 -12.951  1.00  0.00           C  
ATOM   1865  CEN LYS A 270      56.795  11.725 -14.167  1.00  0.00           X  
ATOM   1866  H   LYS A 270      58.530   8.013 -13.416  1.00  0.00           H  
ATOM   1867  N   LEU A 271      59.151   8.987 -10.375  1.00  0.00           N  
ATOM   1868  CA  LEU A 271      59.353   8.988  -8.932  1.00  0.00           C  
ATOM   1869  C   LEU A 271      60.832   8.877  -8.584  1.00  0.00           C  
ATOM   1870  O   LEU A 271      61.309   9.509  -7.641  1.00  0.00           O  
ATOM   1871  CB  LEU A 271      58.565   7.843  -8.285  1.00  0.00           C  
ATOM   1872  CEN LEU A 271      57.255   7.802  -7.475  1.00  0.00           X  
ATOM   1873  H   LEU A 271      58.627   8.233 -10.798  1.00  0.00           H  
ATOM   1874  N   LYS A 272      61.558   8.068  -9.351  1.00  0.00           N  
ATOM   1875  CA  LYS A 272      62.998   7.935  -9.175  1.00  0.00           C  
ATOM   1876  C   LYS A 272      63.711   9.249  -9.459  1.00  0.00           C  
ATOM   1877  O   LYS A 272      64.623   9.641  -8.729  1.00  0.00           O  
ATOM   1878  CB  LYS A 272      63.548   6.832 -10.080  1.00  0.00           C  
ATOM   1879  CEN LYS A 272      64.282   4.858 -10.286  1.00  0.00           X  
ATOM   1880  H   LYS A 272      61.097   7.533 -10.074  1.00  0.00           H  
ATOM   1881  N   GLU A 273      63.294   9.929 -10.520  1.00  0.00           N  
ATOM   1882  CA  GLU A 273      63.856  11.228 -10.869  1.00  0.00           C  
ATOM   1883  C   GLU A 273      63.606  12.250  -9.768  1.00  0.00           C  
ATOM   1884  O   GLU A 273      64.473  13.069  -9.460  1.00  0.00           O  
ATOM   1885  CB  GLU A 273      63.271  11.727 -12.192  1.00  0.00           C  
ATOM   1886  CEN GLU A 273      63.400  11.940 -13.878  1.00  0.00           X  
ATOM   1887  H   GLU A 273      62.569   9.533 -11.103  1.00  0.00           H  
ATOM   1888  N   ILE A 274      62.418  12.194  -9.176  1.00  0.00           N  
ATOM   1889  CA  ILE A 274      62.051  13.116  -8.106  1.00  0.00           C  
ATOM   1890  C   ILE A 274      62.968  12.952  -6.901  1.00  0.00           C  
ATOM   1891  O   ILE A 274      63.449  13.934  -6.337  1.00  0.00           O  
ATOM   1892  CB  ILE A 274      60.592  12.913  -7.660  1.00  0.00           C  
ATOM   1893  CEN ILE A 274      59.553  13.180  -7.856  1.00  0.00           X  
ATOM   1894  H   ILE A 274      61.752  11.498  -9.477  1.00  0.00           H  
ATOM   1895  N   LEU A 275      63.205  11.705  -6.512  1.00  0.00           N  
ATOM   1896  CA  LEU A 275      64.075  11.408  -5.379  1.00  0.00           C  
ATOM   1897  C   LEU A 275      65.507  11.850  -5.652  1.00  0.00           C  
ATOM   1898  O   LEU A 275      66.187  12.367  -4.767  1.00  0.00           O  
ATOM   1899  CB  LEU A 275      64.032   9.909  -5.057  1.00  0.00           C  
ATOM   1900  CEN LEU A 275      63.344   9.098  -3.942  1.00  0.00           X  
ATOM   1901  H   LEU A 275      62.769  10.941  -7.010  1.00  0.00           H  
ATOM   1902  N   ARG A 276      65.957  11.648  -6.886  1.00  0.00           N  
ATOM   1903  CA  ARG A 276      67.272  12.109  -7.307  1.00  0.00           C  
ATOM   1904  C   ARG A 276      67.393  13.622  -7.180  1.00  0.00           C  
ATOM   1905  O   ARG A 276      68.356  14.133  -6.612  1.00  0.00           O  
ATOM   1906  CB  ARG A 276      67.621  11.638  -8.712  1.00  0.00           C  
ATOM   1907  CEN ARG A 276      68.569  10.277 -10.556  1.00  0.00           X  
ATOM   1908  H   ARG A 276      65.372  11.158  -7.548  1.00  0.00           H  
ATOM   1909  N   GLU A 277      66.406  14.336  -7.716  1.00  0.00           N  
ATOM   1910  CA  GLU A 277      66.416  15.793  -7.697  1.00  0.00           C  
ATOM   1911  C   GLU A 277      66.334  16.327  -6.272  1.00  0.00           C  
ATOM   1912  O   GLU A 277      66.917  17.362  -5.954  1.00  0.00           O  
ATOM   1913  CB  GLU A 277      65.260  16.346  -8.534  1.00  0.00           C  
ATOM   1914  CEN GLU A 277      64.677  17.010  -9.991  1.00  0.00           X  
ATOM   1915  H   GLU A 277      65.628  13.854  -8.145  1.00  0.00           H  
ATOM   1916  N   ALA A 278      65.590  15.574  -5.445  1.00  0.00           N  
ATOM   1917  CA  ALA A 278      65.377  15.836  -4.026  1.00  0.00           C  
ATOM   1918  C   ALA A 278      66.645  15.664  -3.197  1.00  0.00           C  
ATOM   1919  O   ALA A 278      66.692  16.051  -2.030  1.00  0.00           O  
ATOM   1920  CB  ALA A 278      64.276  14.932  -3.491  1.00  0.00           C  
ATOM   1921  CEN ALA A 278      64.277  14.933  -3.491  1.00  0.00           X  
ATOM   1922  H   ALA A 278      65.127  14.754  -5.809  1.00  0.00           H  
ATOM   1923  N   GLY A 279      67.672  15.086  -3.803  1.00  0.00           N  
ATOM   1924  CA  GLY A 279      68.934  14.853  -3.106  1.00  0.00           C  
ATOM   1925  C   GLY A 279      68.883  13.589  -2.253  1.00  0.00           C  
ATOM   1926  O   GLY A 279      69.538  13.501  -1.216  1.00  0.00           O  
ATOM   1927  CEN GLY A 279      68.935  14.853  -3.105  1.00  0.00           X  
ATOM   1928  H   GLY A 279      67.577  14.801  -4.766  1.00  0.00           H  
ATOM   1929  N   GLY A 280      68.096  12.616  -2.702  1.00  0.00           N  
ATOM   1930  CA  GLY A 280      67.965  11.342  -1.998  1.00  0.00           C  
ATOM   1931  C   GLY A 280      69.284  10.578  -2.033  1.00  0.00           C  
ATOM   1932  O   GLY A 280      70.007  10.615  -3.028  1.00  0.00           O  
ATOM   1933  CEN GLY A 280      67.965  11.342  -1.998  1.00  0.00           X  
ATOM   1934  H   GLY A 280      67.573  12.757  -3.555  1.00  0.00           H  
ATOM   1935  N   SER A 281      69.599   9.884  -0.946  1.00  0.00           N  
ATOM   1936  CA  SER A 281      70.839   9.125  -0.864  1.00  0.00           C  
ATOM   1937  C   SER A 281      70.781   7.864  -1.710  1.00  0.00           C  
ATOM   1938  O   SER A 281      69.701   7.354  -2.008  1.00  0.00           O  
ATOM   1939  CB  SER A 281      71.140   8.775   0.580  1.00  0.00           C  
ATOM   1940  CEN SER A 281      71.050   8.637   1.099  1.00  0.00           X  
ATOM   1941  H   SER A 281      68.960   9.884  -0.162  1.00  0.00           H  
ATOM   1942  N   PRO A 282      71.951   7.369  -2.098  1.00  0.00           N  
ATOM   1943  CA  PRO A 282      72.034   6.126  -2.846  1.00  0.00           C  
ATOM   1944  C   PRO A 282      71.256   5.012  -2.169  1.00  0.00           C  
ATOM   1945  O   PRO A 282      70.665   4.162  -2.833  1.00  0.00           O  
ATOM   1946  CB  PRO A 282      73.541   5.824  -2.902  1.00  0.00           C  
ATOM   1947  CEN PRO A 282      73.679   7.298  -1.905  1.00  0.00           X  
ATOM   1948  N   GLU A 283      71.231   4.985  -0.829  1.00  0.00           N  
ATOM   1949  CA  GLU A 283      70.498   3.895  -0.192  1.00  0.00           C  
ATOM   1950  C   GLU A 283      68.998   4.036  -0.421  1.00  0.00           C  
ATOM   1951  O   GLU A 283      68.310   3.056  -0.709  1.00  0.00           O  
ATOM   1952  CB  GLU A 283      70.799   3.850   1.308  1.00  0.00           C  
ATOM   1953  CEN GLU A 283      71.652   3.181   2.623  1.00  0.00           X  
ATOM   1954  H   GLU A 283      71.715   5.703  -0.313  1.00  0.00           H  
ATOM   1955  N   LEU A 284      68.494   5.260  -0.291  1.00  0.00           N  
ATOM   1956  CA  LEU A 284      67.073   5.525  -0.478  1.00  0.00           C  
ATOM   1957  C   LEU A 284      66.653   5.279  -1.919  1.00  0.00           C  
ATOM   1958  O   LEU A 284      65.561   4.769  -2.178  1.00  0.00           O  
ATOM   1959  CB  LEU A 284      66.743   6.965  -0.064  1.00  0.00           C  
ATOM   1960  CEN LEU A 284      66.055   7.564   1.177  1.00  0.00           X  
ATOM   1961  H   LEU A 284      69.111   6.022  -0.057  1.00  0.00           H  
ATOM   1962  N   GLN A 285      67.523   5.641  -2.856  1.00  0.00           N  
ATOM   1963  CA  GLN A 285      67.261   5.416  -4.272  1.00  0.00           C  
ATOM   1964  C   GLN A 285      67.264   3.929  -4.604  1.00  0.00           C  
ATOM   1965  O   GLN A 285      66.407   3.447  -5.344  1.00  0.00           O  
ATOM   1966  CB  GLN A 285      68.303   6.138  -5.131  1.00  0.00           C  
ATOM   1967  CEN GLN A 285      68.605   7.558  -6.101  1.00  0.00           X  
ATOM   1968  H   GLN A 285      68.385   6.086  -2.581  1.00  0.00           H  
ATOM   1969  N   LYS A 286      68.232   3.205  -4.050  1.00  0.00           N  
ATOM   1970  CA  LYS A 286      68.317   1.764  -4.243  1.00  0.00           C  
ATOM   1971  C   LYS A 286      67.033   1.072  -3.804  1.00  0.00           C  
ATOM   1972  O   LYS A 286      66.474   0.256  -4.539  1.00  0.00           O  
ATOM   1973  CB  LYS A 286      69.511   1.190  -3.478  1.00  0.00           C  
ATOM   1974  CEN LYS A 286      71.482   0.422  -3.512  1.00  0.00           X  
ATOM   1975  H   LYS A 286      68.927   3.668  -3.481  1.00  0.00           H  
ATOM   1976  N   ALA A 287      66.569   1.403  -2.604  1.00  0.00           N  
ATOM   1977  CA  ALA A 287      65.381   0.773  -2.041  1.00  0.00           C  
ATOM   1978  C   ALA A 287      64.139   1.105  -2.863  1.00  0.00           C  
ATOM   1979  O   ALA A 287      63.267   0.260  -3.054  1.00  0.00           O  
ATOM   1980  CB  ALA A 287      65.193   1.197  -0.592  1.00  0.00           C  
ATOM   1981  CEN ALA A 287      65.193   1.197  -0.593  1.00  0.00           X  
ATOM   1982  H   ALA A 287      67.051   2.108  -2.066  1.00  0.00           H  
ATOM   1983  N   LEU A 288      64.071   2.340  -3.346  1.00  0.00           N  
ATOM   1984  CA  LEU A 288      62.991   2.756  -4.233  1.00  0.00           C  
ATOM   1985  C   LEU A 288      62.999   1.947  -5.525  1.00  0.00           C  
ATOM   1986  O   LEU A 288      61.963   1.445  -5.959  1.00  0.00           O  
ATOM   1987  CB  LEU A 288      63.105   4.254  -4.539  1.00  0.00           C  
ATOM   1988  CEN LEU A 288      62.329   5.487  -4.036  1.00  0.00           X  
ATOM   1989  H   LEU A 288      64.785   3.008  -3.091  1.00  0.00           H  
ATOM   1990  N   LYS A 289      64.172   1.824  -6.133  1.00  0.00           N  
ATOM   1991  CA  LYS A 289      64.310   1.097  -7.390  1.00  0.00           C  
ATOM   1992  C   LYS A 289      63.938  -0.372  -7.223  1.00  0.00           C  
ATOM   1993  O   LYS A 289      63.280  -0.955  -8.081  1.00  0.00           O  
ATOM   1994  CB  LYS A 289      65.738   1.221  -7.924  1.00  0.00           C  
ATOM   1995  CEN LYS A 289      67.086   2.096  -9.301  1.00  0.00           X  
ATOM   1996  H   LYS A 289      64.990   2.243  -5.715  1.00  0.00           H  
ATOM   1997  N   GLU A 290      64.364  -0.961  -6.112  1.00  0.00           N  
ATOM   1998  CA  GLU A 290      64.059  -2.357  -5.819  1.00  0.00           C  
ATOM   1999  C   GLU A 290      62.556  -2.581  -5.719  1.00  0.00           C  
ATOM   2000  O   GLU A 290      62.023  -3.539  -6.280  1.00  0.00           O  
ATOM   2001  CB  GLU A 290      64.744  -2.795  -4.522  1.00  0.00           C  
ATOM   2002  CEN GLU A 290      66.027  -3.580  -3.723  1.00  0.00           X  
ATOM   2003  H   GLU A 290      64.913  -0.430  -5.451  1.00  0.00           H  
ATOM   2004  N   LEU A 291      61.876  -1.693  -5.004  1.00  0.00           N  
ATOM   2005  CA  LEU A 291      60.428  -1.777  -4.856  1.00  0.00           C  
ATOM   2006  C   LEU A 291      59.733  -1.713  -6.210  1.00  0.00           C  
ATOM   2007  O   LEU A 291      58.812  -2.485  -6.482  1.00  0.00           O  
ATOM   2008  CB  LEU A 291      59.923  -0.652  -3.943  1.00  0.00           C  
ATOM   2009  CEN LEU A 291      59.448  -0.629  -2.477  1.00  0.00           X  
ATOM   2010  H   LEU A 291      62.373  -0.944  -4.549  1.00  0.00           H  
ATOM   2011  N   ILE A 292      60.175  -0.790  -7.055  1.00  0.00           N  
ATOM   2012  CA  ILE A 292      59.592  -0.620  -8.381  1.00  0.00           C  
ATOM   2013  C   ILE A 292      59.738  -1.888  -9.213  1.00  0.00           C  
ATOM   2014  O   ILE A 292      58.798  -2.315  -9.881  1.00  0.00           O  
ATOM   2015  CB  ILE A 292      60.238   0.556  -9.136  1.00  0.00           C  
ATOM   2016  CEN ILE A 292      60.212   1.633  -9.300  1.00  0.00           X  
ATOM   2017  H   ILE A 292      60.936  -0.189  -6.773  1.00  0.00           H  
ATOM   2018  N   GLU A 293      60.926  -2.485  -9.170  1.00  0.00           N  
ATOM   2019  CA  GLU A 293      61.196  -3.706  -9.914  1.00  0.00           C  
ATOM   2020  C   GLU A 293      60.291  -4.843  -9.458  1.00  0.00           C  
ATOM   2021  O   GLU A 293      59.830  -5.647 -10.268  1.00  0.00           O  
ATOM   2022  CB  GLU A 293      62.665  -4.109  -9.763  1.00  0.00           C  
ATOM   2023  CEN GLU A 293      64.256  -4.147 -10.372  1.00  0.00           X  
ATOM   2024  H   GLU A 293      61.659  -2.081  -8.603  1.00  0.00           H  
ATOM   2025  N   ALA A 294      60.038  -4.904  -8.155  1.00  0.00           N  
ATOM   2026  CA  ALA A 294      59.149  -5.915  -7.592  1.00  0.00           C  
ATOM   2027  C   ALA A 294      57.720  -5.718  -8.077  1.00  0.00           C  
ATOM   2028  O   ALA A 294      57.004  -6.685  -8.341  1.00  0.00           O  
ATOM   2029  CB  ALA A 294      59.204  -5.884  -6.072  1.00  0.00           C  
ATOM   2030  CEN ALA A 294      59.204  -5.884  -6.073  1.00  0.00           X  
ATOM   2031  H   ALA A 294      60.474  -4.235  -7.537  1.00  0.00           H  
ATOM   2032  N   ILE A 295      57.305  -4.461  -8.192  1.00  0.00           N  
ATOM   2033  CA  ILE A 295      55.931  -4.138  -8.562  1.00  0.00           C  
ATOM   2034  C   ILE A 295      55.632  -4.561  -9.994  1.00  0.00           C  
ATOM   2035  O   ILE A 295      54.595  -5.167 -10.268  1.00  0.00           O  
ATOM   2036  CB  ILE A 295      55.645  -2.632  -8.412  1.00  0.00           C  
ATOM   2037  CEN ILE A 295      55.341  -1.847  -7.719  1.00  0.00           X  
ATOM   2038  H   ILE A 295      57.957  -3.711  -8.020  1.00  0.00           H  
ATOM   2039  N   GLU A 296      56.542  -4.237 -10.905  1.00  0.00           N  
ATOM   2040  CA  GLU A 296      56.356  -4.539 -12.319  1.00  0.00           C  
ATOM   2041  C   GLU A 296      56.396  -6.042 -12.570  1.00  0.00           C  
ATOM   2042  O   GLU A 296      55.750  -6.544 -13.490  1.00  0.00           O  
ATOM   2043  CB  GLU A 296      57.421  -3.836 -13.163  1.00  0.00           C  
ATOM   2044  CEN GLU A 296      57.894  -2.542 -14.166  1.00  0.00           X  
ATOM   2045  H   GLU A 296      57.388  -3.769 -10.610  1.00  0.00           H  
ATOM   2046  N   GLU A 297      57.160  -6.752 -11.748  1.00  0.00           N  
ATOM   2047  CA  GLU A 297      57.145  -8.210 -11.758  1.00  0.00           C  
ATOM   2048  C   GLU A 297      55.785  -8.751 -11.335  1.00  0.00           C  
ATOM   2049  O   GLU A 297      55.224  -9.628 -11.993  1.00  0.00           O  
ATOM   2050  CB  GLU A 297      58.239  -8.764 -10.842  1.00  0.00           C  
ATOM   2051  CEN GLU A 297      59.797  -9.423 -10.634  1.00  0.00           X  
ATOM   2052  H   GLU A 297      57.764  -6.271 -11.098  1.00  0.00           H  
ATOM   2053  N   LEU A 298      55.261  -8.225 -10.234  1.00  0.00           N  
ATOM   2054  CA  LEU A 298      53.953  -8.634  -9.737  1.00  0.00           C  
ATOM   2055  C   LEU A 298      52.850  -8.270 -10.725  1.00  0.00           C  
ATOM   2056  O   LEU A 298      51.878  -9.007 -10.880  1.00  0.00           O  
ATOM   2057  CB  LEU A 298      53.682  -7.990  -8.371  1.00  0.00           C  
ATOM   2058  CEN LEU A 298      53.710  -8.539  -6.932  1.00  0.00           X  
ATOM   2059  H   LEU A 298      55.783  -7.523  -9.729  1.00  0.00           H  
ATOM   2060  N   ARG A 299      53.012  -7.133 -11.390  1.00  0.00           N  
ATOM   2061  CA  ARG A 299      52.043  -6.683 -12.386  1.00  0.00           C  
ATOM   2062  C   ARG A 299      52.016  -7.617 -13.586  1.00  0.00           C  
ATOM   2063  O   ARG A 299      50.974  -7.807 -14.214  1.00  0.00           O  
ATOM   2064  CB  ARG A 299      52.279  -5.241 -12.810  1.00  0.00           C  
ATOM   2065  CEN ARG A 299      52.081  -2.771 -12.919  1.00  0.00           X  
ATOM   2066  H   ARG A 299      53.825  -6.562 -11.204  1.00  0.00           H  
ATOM   2067  N   GLY A 300      53.122  -8.208 -13.931  1.00  0.00           N  
ATOM   2068  CA  GLY A 300      53.028  -9.169 -15.017  1.00  0.00           C  
ATOM   2069  C   GLY A 300      53.042  -8.422 -16.331  1.00  0.00           C  
ATOM   2070  O   GLY A 300      52.400  -8.834 -17.297  1.00  0.00           O  
ATOM   2071  CEN GLY A 300      53.028  -9.170 -15.017  1.00  0.00           X  
ATOM   2072  H   GLY A 300      53.976  -7.979 -13.443  1.00  0.00           H  
ATOM   2073  N   ALA A 301      53.783  -7.326 -16.336  1.00  0.00           N  
ATOM   2074  CA  ALA A 301      53.893  -6.455 -17.489  1.00  0.00           C  
ATOM   2075  C   ALA A 301      54.457  -7.206 -18.691  1.00  0.00           C  
ATOM   2076  O   ALA A 301      55.315  -8.075 -18.542  1.00  0.00           O  
ATOM   2077  CB  ALA A 301      54.757  -5.247 -17.156  1.00  0.00           C  
ATOM   2078  CEN ALA A 301      54.756  -5.248 -17.157  1.00  0.00           X  
ATOM   2079  H   ALA A 301      54.298  -7.075 -15.505  1.00  0.00           H  
TER   
ATOM   2080  N   SER B   1      16.998  14.494  23.251  1.00  0.00           N  
ATOM   2081  CA  SER B   1      16.912  15.247  24.504  1.00  0.00           C  
ATOM   2082  C   SER B   1      18.197  15.227  25.325  1.00  0.00           C  
ATOM   2083  O   SER B   1      18.478  16.170  26.069  1.00  0.00           O  
ATOM   2084  CB  SER B   1      15.766  14.710  25.339  1.00  0.00           C  
ATOM   2085  CEN SER B   1      15.420  14.350  25.556  1.00  0.00           X  
ATOM   2086  H   SER B   1      16.381  13.724  23.087  1.00  0.00           H  
ATOM   2087  N   VAL B   2      18.976  14.157  25.165  1.00  0.00           N  
ATOM   2088  CA  VAL B   2      20.241  13.941  25.856  1.00  0.00           C  
ATOM   2089  C   VAL B   2      21.291  14.924  25.372  1.00  0.00           C  
ATOM   2090  O   VAL B   2      22.235  15.229  26.101  1.00  0.00           O  
ATOM   2091  CB  VAL B   2      20.763  12.506  25.657  1.00  0.00           C  
ATOM   2092  CEN VAL B   2      20.868  11.905  25.977  1.00  0.00           X  
ATOM   2093  H   VAL B   2      18.681  13.432  24.525  1.00  0.00           H  
ATOM   2094  N   GLU B   3      21.125  15.376  24.130  1.00  0.00           N  
ATOM   2095  CA  GLU B   3      21.990  16.344  23.482  1.00  0.00           C  
ATOM   2096  C   GLU B   3      21.879  17.669  24.224  1.00  0.00           C  
ATOM   2097  O   GLU B   3      22.893  18.308  24.510  1.00  0.00           O  
ATOM   2098  CB  GLU B   3      21.619  16.514  22.007  1.00  0.00           C  
ATOM   2099  CEN GLU B   3      21.903  16.166  20.363  1.00  0.00           X  
ATOM   2100  H   GLU B   3      20.363  15.008  23.582  1.00  0.00           H  
ATOM   2101  N   LEU B   4      20.643  18.050  24.543  1.00  0.00           N  
ATOM   2102  CA  LEU B   4      20.367  19.268  25.292  1.00  0.00           C  
ATOM   2103  C   LEU B   4      20.856  19.114  26.718  1.00  0.00           C  
ATOM   2104  O   LEU B   4      21.328  20.097  27.292  1.00  0.00           O  
ATOM   2105  CB  LEU B   4      18.868  19.593  25.266  1.00  0.00           C  
ATOM   2106  CEN LEU B   4      18.039  20.643  24.503  1.00  0.00           X  
ATOM   2107  H   LEU B   4      19.862  17.480  24.253  1.00  0.00           H  
ATOM   2108  N   LEU B   5      20.715  17.917  27.286  1.00  0.00           N  
ATOM   2109  CA  LEU B   5      21.276  17.654  28.603  1.00  0.00           C  
ATOM   2110  C   LEU B   5      22.774  17.865  28.620  1.00  0.00           C  
ATOM   2111  O   LEU B   5      23.281  18.464  29.564  1.00  0.00           O  
ATOM   2112  CB  LEU B   5      20.937  16.226  29.048  1.00  0.00           C  
ATOM   2113  CEN LEU B   5      19.919  15.658  30.054  1.00  0.00           X  
ATOM   2114  H   LEU B   5      20.174  17.196  26.824  1.00  0.00           H  
ATOM   2115  N   ALA B   6      23.474  17.342  27.609  1.00  0.00           N  
ATOM   2116  CA  ALA B   6      24.919  17.515  27.500  1.00  0.00           C  
ATOM   2117  C   ALA B   6      25.259  18.994  27.448  1.00  0.00           C  
ATOM   2118  O   ALA B   6      26.225  19.404  28.101  1.00  0.00           O  
ATOM   2119  CB  ALA B   6      25.459  16.793  26.274  1.00  0.00           C  
ATOM   2120  CEN ALA B   6      25.459  16.794  26.275  1.00  0.00           X  
ATOM   2121  H   ALA B   6      23.010  16.770  26.921  1.00  0.00           H  
ATOM   2122  N   VAL B   7      24.489  19.782  26.700  1.00  0.00           N  
ATOM   2123  CA  VAL B   7      24.703  21.222  26.651  1.00  0.00           C  
ATOM   2124  C   VAL B   7      24.534  21.839  28.029  1.00  0.00           C  
ATOM   2125  O   VAL B   7      25.346  22.677  28.422  1.00  0.00           O  
ATOM   2126  CB  VAL B   7      23.735  21.908  25.669  1.00  0.00           C  
ATOM   2127  CEN VAL B   7      23.698  22.228  25.059  1.00  0.00           X  
ATOM   2128  H   VAL B   7      23.768  19.371  26.115  1.00  0.00           H  
ATOM   2129  N   ALA B   8      23.471  21.448  28.731  1.00  0.00           N  
ATOM   2130  CA  ALA B   8      23.180  21.930  30.075  1.00  0.00           C  
ATOM   2131  C   ALA B   8      24.290  21.554  31.055  1.00  0.00           C  
ATOM   2132  O   ALA B   8      24.605  22.352  31.935  1.00  0.00           O  
ATOM   2133  CB  ALA B   8      21.841  21.385  30.550  1.00  0.00           C  
ATOM   2134  CEN ALA B   8      21.842  21.385  30.550  1.00  0.00           X  
ATOM   2135  H   ALA B   8      22.811  20.810  28.307  1.00  0.00           H  
ATOM   2136  N   ALA B   9      24.857  20.351  30.921  1.00  0.00           N  
ATOM   2137  CA  ALA B   9      25.960  19.903  31.760  1.00  0.00           C  
ATOM   2138  C   ALA B   9      27.199  20.751  31.509  1.00  0.00           C  
ATOM   2139  O   ALA B   9      27.871  21.151  32.462  1.00  0.00           O  
ATOM   2140  CB  ALA B   9      26.257  18.431  31.513  1.00  0.00           C  
ATOM   2141  CEN ALA B   9      26.257  18.432  31.513  1.00  0.00           X  
ATOM   2142  H   ALA B   9      24.485  19.707  30.237  1.00  0.00           H  
ATOM   2143  N   LEU B  10      27.476  21.031  30.233  1.00  0.00           N  
ATOM   2144  CA  LEU B  10      28.599  21.871  29.842  1.00  0.00           C  
ATOM   2145  C   LEU B  10      28.403  23.287  30.355  1.00  0.00           C  
ATOM   2146  O   LEU B  10      29.366  23.932  30.768  1.00  0.00           O  
ATOM   2147  CB  LEU B  10      28.766  21.869  28.317  1.00  0.00           C  
ATOM   2148  CEN LEU B  10      29.773  21.182  27.376  1.00  0.00           X  
ATOM   2149  H   LEU B  10      26.911  20.621  29.499  1.00  0.00           H  
ATOM   2150  N   GLN B  11      27.160  23.755  30.327  1.00  0.00           N  
ATOM   2151  CA  GLN B  11      26.813  25.073  30.815  1.00  0.00           C  
ATOM   2152  C   GLN B  11      26.963  25.208  32.316  1.00  0.00           C  
ATOM   2153  O   GLN B  11      27.522  26.207  32.765  1.00  0.00           O  
ATOM   2154  CB  GLN B  11      25.374  25.414  30.419  1.00  0.00           C  
ATOM   2155  CEN GLN B  11      24.386  26.284  29.272  1.00  0.00           X  
ATOM   2156  H   GLN B  11      26.423  23.207  29.905  1.00  0.00           H  
ATOM   2157  N   GLU B  12      26.511  24.211  33.074  1.00  0.00           N  
ATOM   2158  CA  GLU B  12      26.641  24.217  34.527  1.00  0.00           C  
ATOM   2159  C   GLU B  12      28.111  24.272  34.896  1.00  0.00           C  
ATOM   2160  O   GLU B  12      28.498  25.008  35.805  1.00  0.00           O  
ATOM   2161  CB  GLU B  12      25.978  22.984  35.145  1.00  0.00           C  
ATOM   2162  CEN GLU B  12      24.657  22.261  35.942  1.00  0.00           X  
ATOM   2163  H   GLU B  12      26.022  23.439  32.644  1.00  0.00           H  
ATOM   2164  N   LEU B  13      28.907  23.471  34.192  1.00  0.00           N  
ATOM   2165  CA  LEU B  13      30.350  23.421  34.345  1.00  0.00           C  
ATOM   2166  C   LEU B  13      30.970  24.805  34.131  1.00  0.00           C  
ATOM   2167  O   LEU B  13      31.788  25.232  34.946  1.00  0.00           O  
ATOM   2168  CB  LEU B  13      30.948  22.402  33.367  1.00  0.00           C  
ATOM   2169  CEN LEU B  13      31.497  20.974  33.550  1.00  0.00           X  
ATOM   2170  H   LEU B  13      28.505  22.825  33.524  1.00  0.00           H  
ATOM   2171  N   ASN B  14      30.587  25.483  33.041  1.00  0.00           N  
ATOM   2172  CA  ASN B  14      31.097  26.817  32.720  1.00  0.00           C  
ATOM   2173  C   ASN B  14      30.784  27.854  33.781  1.00  0.00           C  
ATOM   2174  O   ASN B  14      31.627  28.698  34.089  1.00  0.00           O  
ATOM   2175  CB  ASN B  14      30.568  27.293  31.379  1.00  0.00           C  
ATOM   2176  CEN ASN B  14      30.859  27.269  30.371  1.00  0.00           X  
ATOM   2177  H   ASN B  14      29.959  25.048  32.378  1.00  0.00           H  
ATOM   2178  N   ILE B  15      29.569  27.785  34.309  1.00  0.00           N  
ATOM   2179  CA  ILE B  15      29.092  28.662  35.357  1.00  0.00           C  
ATOM   2180  C   ILE B  15      29.896  28.522  36.628  1.00  0.00           C  
ATOM   2181  O   ILE B  15      30.292  29.517  37.233  1.00  0.00           O  
ATOM   2182  CB  ILE B  15      27.609  28.397  35.674  1.00  0.00           C  
ATOM   2183  CEN ILE B  15      26.582  28.628  35.393  1.00  0.00           X  
ATOM   2184  H   ILE B  15      28.920  27.096  33.948  1.00  0.00           H  
ATOM   2185  N   GLU B  16      30.116  27.272  37.027  1.00  0.00           N  
ATOM   2186  CA  GLU B  16      30.877  27.031  38.233  1.00  0.00           C  
ATOM   2187  C   GLU B  16      32.333  27.408  38.033  1.00  0.00           C  
ATOM   2188  O   GLU B  16      32.950  27.877  38.987  1.00  0.00           O  
ATOM   2189  CB  GLU B  16      30.760  25.565  38.657  1.00  0.00           C  
ATOM   2190  CEN GLU B  16      30.052  24.363  39.635  1.00  0.00           X  
ATOM   2191  H   GLU B  16      29.726  26.488  36.518  1.00  0.00           H  
ATOM   2192  N   LEU B  17      32.871  27.212  36.827  1.00  0.00           N  
ATOM   2193  CA  LEU B  17      34.229  27.637  36.528  1.00  0.00           C  
ATOM   2194  C   LEU B  17      34.348  29.144  36.684  1.00  0.00           C  
ATOM   2195  O   LEU B  17      35.338  29.613  37.242  1.00  0.00           O  
ATOM   2196  CB  LEU B  17      34.627  27.206  35.111  1.00  0.00           C  
ATOM   2197  CEN LEU B  17      35.539  26.085  34.577  1.00  0.00           X  
ATOM   2198  H   LEU B  17      32.355  26.722  36.109  1.00  0.00           H  
ATOM   2199  N   ALA B  18      33.375  29.895  36.157  1.00  0.00           N  
ATOM   2200  CA  ALA B  18      33.367  31.350  36.289  1.00  0.00           C  
ATOM   2201  C   ALA B  18      33.404  31.750  37.759  1.00  0.00           C  
ATOM   2202  O   ALA B  18      34.141  32.674  38.117  1.00  0.00           O  
ATOM   2203  CB  ALA B  18      32.147  31.945  35.601  1.00  0.00           C  
ATOM   2204  CEN ALA B  18      32.147  31.945  35.602  1.00  0.00           X  
ATOM   2205  H   ALA B  18      32.639  29.461  35.618  1.00  0.00           H  
ATOM   2206  N   ARG B  19      32.606  31.070  38.586  1.00  0.00           N  
ATOM   2207  CA  ARG B  19      32.592  31.301  40.021  1.00  0.00           C  
ATOM   2208  C   ARG B  19      33.962  31.028  40.640  1.00  0.00           C  
ATOM   2209  O   ARG B  19      34.414  31.800  41.485  1.00  0.00           O  
ATOM   2210  CB  ARG B  19      31.496  30.507  40.716  1.00  0.00           C  
ATOM   2211  CEN ARG B  19      29.314  29.939  41.751  1.00  0.00           X  
ATOM   2212  H   ARG B  19      31.955  30.395  38.200  1.00  0.00           H  
ATOM   2213  N   ALA B  20      34.598  29.924  40.242  1.00  0.00           N  
ATOM   2214  CA  ALA B  20      35.932  29.569  40.716  1.00  0.00           C  
ATOM   2215  C   ALA B  20      36.980  30.608  40.354  1.00  0.00           C  
ATOM   2216  O   ALA B  20      37.862  30.904  41.165  1.00  0.00           O  
ATOM   2217  CB  ALA B  20      36.335  28.208  40.166  1.00  0.00           C  
ATOM   2218  CEN ALA B  20      36.335  28.210  40.167  1.00  0.00           X  
ATOM   2219  H   ALA B  20      34.131  29.281  39.616  1.00  0.00           H  
ATOM   2220  N   LEU B  21      36.894  31.147  39.144  1.00  0.00           N  
ATOM   2221  CA  LEU B  21      37.830  32.164  38.711  1.00  0.00           C  
ATOM   2222  C   LEU B  21      37.596  33.461  39.472  1.00  0.00           C  
ATOM   2223  O   LEU B  21      38.566  34.153  39.782  1.00  0.00           O  
ATOM   2224  CB  LEU B  21      37.705  32.394  37.200  1.00  0.00           C  
ATOM   2225  CEN LEU B  21      38.577  31.971  36.002  1.00  0.00           X  
ATOM   2226  H   LEU B  21      36.191  30.818  38.491  1.00  0.00           H  
ATOM   2227  N   LEU B  22      36.331  33.774  39.774  1.00  0.00           N  
ATOM   2228  CA  LEU B  22      36.004  34.937  40.585  1.00  0.00           C  
ATOM   2229  C   LEU B  22      36.654  34.803  41.950  1.00  0.00           C  
ATOM   2230  O   LEU B  22      37.235  35.779  42.442  1.00  0.00           O  
ATOM   2231  CB  LEU B  22      34.485  35.097  40.719  1.00  0.00           C  
ATOM   2232  CEN LEU B  22      33.474  36.066  40.077  1.00  0.00           X  
ATOM   2233  H   LEU B  22      35.571  33.229  39.397  1.00  0.00           H  
ATOM   2234  N   GLU B  23      36.522  33.626  42.563  1.00  0.00           N  
ATOM   2235  CA  GLU B  23      37.148  33.318  43.844  1.00  0.00           C  
ATOM   2236  C   GLU B  23      38.651  33.521  43.801  1.00  0.00           C  
ATOM   2237  O   GLU B  23      39.199  34.108  44.731  1.00  0.00           O  
ATOM   2238  CB  GLU B  23      36.829  31.881  44.262  1.00  0.00           C  
ATOM   2239  CEN GLU B  23      35.904  30.780  45.176  1.00  0.00           X  
ATOM   2240  H   GLU B  23      35.928  32.917  42.144  1.00  0.00           H  
ATOM   2241  N   ALA B  24      39.311  33.009  42.760  1.00  0.00           N  
ATOM   2242  CA  ALA B  24      40.751  33.181  42.612  1.00  0.00           C  
ATOM   2243  C   ALA B  24      41.113  34.663  42.592  1.00  0.00           C  
ATOM   2244  O   ALA B  24      42.080  35.056  43.247  1.00  0.00           O  
ATOM   2245  CB  ALA B  24      41.245  32.490  41.350  1.00  0.00           C  
ATOM   2246  CEN ALA B  24      41.245  32.490  41.350  1.00  0.00           X  
ATOM   2247  H   ALA B  24      38.813  32.454  42.072  1.00  0.00           H  
ATOM   2248  N   VAL B  25      40.337  35.472  41.865  1.00  0.00           N  
ATOM   2249  CA  VAL B  25      40.569  36.912  41.825  1.00  0.00           C  
ATOM   2250  C   VAL B  25      40.392  37.528  43.201  1.00  0.00           C  
ATOM   2251  O   VAL B  25      41.211  38.364  43.596  1.00  0.00           O  
ATOM   2252  CB  VAL B  25      39.622  37.614  40.834  1.00  0.00           C  
ATOM   2253  CEN VAL B  25      39.596  37.936  40.226  1.00  0.00           X  
ATOM   2254  H   VAL B  25      39.593  35.080  41.297  1.00  0.00           H  
ATOM   2255  N   ALA B  26      39.333  37.140  43.903  1.00  0.00           N  
ATOM   2256  CA  ALA B  26      39.044  37.632  45.241  1.00  0.00           C  
ATOM   2257  C   ALA B  26      40.176  37.309  46.206  1.00  0.00           C  
ATOM   2258  O   ALA B  26      40.500  38.138  47.055  1.00  0.00           O  
ATOM   2259  CB  ALA B  26      37.731  37.052  45.746  1.00  0.00           C  
ATOM   2260  CEN ALA B  26      37.732  37.053  45.746  1.00  0.00           X  
ATOM   2261  H   ALA B  26      38.671  36.499  43.482  1.00  0.00           H  
ATOM   2262  N   ARG B  27      40.758  36.112  46.095  1.00  0.00           N  
ATOM   2263  CA  ARG B  27      41.876  35.743  46.950  1.00  0.00           C  
ATOM   2264  C   ARG B  27      43.106  36.579  46.641  1.00  0.00           C  
ATOM   2265  O   ARG B  27      43.805  36.992  47.571  1.00  0.00           O  
ATOM   2266  CB  ARG B  27      42.184  34.255  46.881  1.00  0.00           C  
ATOM   2267  CEN ARG B  27      42.205  31.840  47.448  1.00  0.00           X  
ATOM   2268  H   ARG B  27      40.392  35.434  45.443  1.00  0.00           H  
ATOM   2269  N   LEU B  28      43.353  36.849  45.358  1.00  0.00           N  
ATOM   2270  CA  LEU B  28      44.469  37.697  44.968  1.00  0.00           C  
ATOM   2271  C   LEU B  28      44.263  39.108  45.491  1.00  0.00           C  
ATOM   2272  O   LEU B  28      45.227  39.761  45.896  1.00  0.00           O  
ATOM   2273  CB  LEU B  28      44.630  37.705  43.443  1.00  0.00           C  
ATOM   2274  CEN LEU B  28      45.638  37.029  42.494  1.00  0.00           X  
ATOM   2275  H   LEU B  28      42.784  36.426  44.632  1.00  0.00           H  
ATOM   2276  N   GLN B  29      43.014  39.568  45.480  1.00  0.00           N  
ATOM   2277  CA  GLN B  29      42.650  40.882  45.969  1.00  0.00           C  
ATOM   2278  C   GLN B  29      42.805  41.038  47.469  1.00  0.00           C  
ATOM   2279  O   GLN B  29      43.321  42.065  47.913  1.00  0.00           O  
ATOM   2280  CB  GLN B  29      41.203  41.195  45.578  1.00  0.00           C  
ATOM   2281  CEN GLN B  29      40.193  42.038  44.431  1.00  0.00           X  
ATOM   2282  H   GLN B  29      42.286  39.006  45.061  1.00  0.00           H  
ATOM   2283  N   GLU B  30      42.413  40.031  48.241  1.00  0.00           N  
ATOM   2284  CA  GLU B  30      42.572  40.090  49.688  1.00  0.00           C  
ATOM   2285  C   GLU B  30      44.045  40.100  50.043  1.00  0.00           C  
ATOM   2286  O   GLU B  30      44.464  40.815  50.955  1.00  0.00           O  
ATOM   2287  CB  GLU B  30      41.870  38.911  50.365  1.00  0.00           C  
ATOM   2288  CEN GLU B  30      40.532  38.275  51.207  1.00  0.00           X  
ATOM   2289  H   GLU B  30      41.945  39.231  47.830  1.00  0.00           H  
ATOM   2290  N   LEU B  31      44.802  39.279  49.318  1.00  0.00           N  
ATOM   2291  CA  LEU B  31      46.239  39.167  49.447  1.00  0.00           C  
ATOM   2292  C   LEU B  31      46.892  40.535  49.198  1.00  0.00           C  
ATOM   2293  O   LEU B  31      47.767  40.935  49.966  1.00  0.00           O  
ATOM   2294  CB  LEU B  31      46.779  38.113  48.473  1.00  0.00           C  
ATOM   2295  CEN LEU B  31      47.276  36.668  48.667  1.00  0.00           X  
ATOM   2296  H   LEU B  31      44.370  38.657  48.647  1.00  0.00           H  
ATOM   2297  N   ASN B  32      46.478  41.230  48.132  1.00  0.00           N  
ATOM   2298  CA  ASN B  32      46.986  42.558  47.802  1.00  0.00           C  
ATOM   2299  C   ASN B  32      46.728  43.590  48.880  1.00  0.00           C  
ATOM   2300  O   ASN B  32      47.606  44.404  49.172  1.00  0.00           O  
ATOM   2301  CB  ASN B  32      46.410  43.047  46.486  1.00  0.00           C  
ATOM   2302  CEN ASN B  32      46.659  43.026  45.467  1.00  0.00           X  
ATOM   2303  H   ASN B  32      45.812  40.814  47.488  1.00  0.00           H  
ATOM   2304  N   ILE B  33      45.529  43.549  49.460  1.00  0.00           N  
ATOM   2305  CA  ILE B  33      45.137  44.447  50.534  1.00  0.00           C  
ATOM   2306  C   ILE B  33      46.034  44.251  51.739  1.00  0.00           C  
ATOM   2307  O   ILE B  33      46.482  45.234  52.340  1.00  0.00           O  
ATOM   2308  CB  ILE B  33      43.671  44.233  50.952  1.00  0.00           C  
ATOM   2309  CEN ILE B  33      42.635  44.504  50.745  1.00  0.00           X  
ATOM   2310  H   ILE B  33      44.838  42.895  49.109  1.00  0.00           H  
ATOM   2311  N   ASP B  34      46.268  42.990  52.094  1.00  0.00           N  
ATOM   2312  CA  ASP B  34      47.137  42.652  53.209  1.00  0.00           C  
ATOM   2313  C   ASP B  34      48.567  43.122  52.949  1.00  0.00           C  
ATOM   2314  O   ASP B  34      49.221  43.593  53.879  1.00  0.00           O  
ATOM   2315  CB  ASP B  34      47.113  41.143  53.468  1.00  0.00           C  
ATOM   2316  CEN ASP B  34      46.664  40.458  54.073  1.00  0.00           X  
ATOM   2317  H   ASP B  34      45.802  42.234  51.603  1.00  0.00           H  
ATOM   2318  N   LEU B  35      49.052  42.973  51.711  1.00  0.00           N  
ATOM   2319  CA  LEU B  35      50.386  43.443  51.357  1.00  0.00           C  
ATOM   2320  C   LEU B  35      50.518  44.948  51.542  1.00  0.00           C  
ATOM   2321  O   LEU B  35      51.545  45.397  52.055  1.00  0.00           O  
ATOM   2322  CB  LEU B  35      50.715  43.056  49.910  1.00  0.00           C  
ATOM   2323  CEN LEU B  35      51.611  41.962  49.299  1.00  0.00           X  
ATOM   2324  H   LEU B  35      48.511  42.483  51.015  1.00  0.00           H  
ATOM   2325  N   VAL B  36      49.523  45.712  51.083  1.00  0.00           N  
ATOM   2326  CA  VAL B  36      49.530  47.161  51.259  1.00  0.00           C  
ATOM   2327  C   VAL B  36      49.546  47.535  52.732  1.00  0.00           C  
ATOM   2328  O   VAL B  36      50.278  48.444  53.125  1.00  0.00           O  
ATOM   2329  CB  VAL B  36      48.310  47.820  50.588  1.00  0.00           C  
ATOM   2330  CEN VAL B  36      48.115  48.217  50.060  1.00  0.00           X  
ATOM   2331  H   VAL B  36      48.759  45.284  50.574  1.00  0.00           H  
ATOM   2332  N   ARG B  37      48.713  46.851  53.520  1.00  0.00           N  
ATOM   2333  CA  ARG B  37      48.634  47.040  54.959  1.00  0.00           C  
ATOM   2334  C   ARG B  37      50.000  46.888  55.601  1.00  0.00           C  
ATOM   2335  O   ARG B  37      50.415  47.761  56.366  1.00  0.00           O  
ATOM   2336  CB  ARG B  37      47.608  46.122  55.607  1.00  0.00           C  
ATOM   2337  CEN ARG B  37      45.473  45.313  56.576  1.00  0.00           X  
ATOM   2338  H   ARG B  37      48.073  46.183  53.108  1.00  0.00           H  
ATOM   2339  N   LYS B  38      50.674  45.790  55.281  1.00  0.00           N  
ATOM   2340  CA  LYS B  38      52.016  45.504  55.758  1.00  0.00           C  
ATOM   2341  C   LYS B  38      53.036  46.508  55.266  1.00  0.00           C  
ATOM   2342  O   LYS B  38      53.922  46.909  56.016  1.00  0.00           O  
ATOM   2343  CB  LYS B  38      52.437  44.096  55.336  1.00  0.00           C  
ATOM   2344  CEN LYS B  38      52.752  42.069  55.857  1.00  0.00           X  
ATOM   2345  H   LYS B  38      50.230  45.094  54.694  1.00  0.00           H  
ATOM   2346  N   THR B  39      52.924  46.946  54.020  1.00  0.00           N  
ATOM   2347  CA  THR B  39      53.852  47.929  53.486  1.00  0.00           C  
ATOM   2348  C   THR B  39      53.800  49.203  54.320  1.00  0.00           C  
ATOM   2349  O   THR B  39      54.839  49.814  54.590  1.00  0.00           O  
ATOM   2350  CB  THR B  39      53.543  48.267  52.016  1.00  0.00           C  
ATOM   2351  CEN THR B  39      53.480  48.113  51.455  1.00  0.00           X  
ATOM   2352  H   THR B  39      52.214  46.573  53.403  1.00  0.00           H  
ATOM   2353  N   SER B  40      52.591  49.634  54.685  1.00  0.00           N  
ATOM   2354  CA  SER B  40      52.401  50.801  55.540  1.00  0.00           C  
ATOM   2355  C   SER B  40      52.884  50.578  56.982  1.00  0.00           C  
ATOM   2356  O   SER B  40      53.628  51.402  57.516  1.00  0.00           O  
ATOM   2357  CB  SER B  40      50.936  51.194  55.535  1.00  0.00           C  
ATOM   2358  CEN SER B  40      50.395  51.138  55.526  1.00  0.00           X  
ATOM   2359  H   SER B  40      51.771  49.152  54.330  1.00  0.00           H  
ATOM   2360  N   GLU B  41      52.460  49.479  57.612  1.00  0.00           N  
ATOM   2361  CA  GLU B  41      52.819  49.181  59.002  1.00  0.00           C  
ATOM   2362  C   GLU B  41      54.289  48.869  59.266  1.00  0.00           C  
ATOM   2363  O   GLU B  41      54.835  49.274  60.292  1.00  0.00           O  
ATOM   2364  CB  GLU B  41      51.972  48.008  59.499  1.00  0.00           C  
ATOM   2365  CEN GLU B  41      50.609  47.421  60.337  1.00  0.00           X  
ATOM   2366  H   GLU B  41      51.853  48.827  57.131  1.00  0.00           H  
ATOM   2367  N   LEU B  42      54.924  48.139  58.357  1.00  0.00           N  
ATOM   2368  CA  LEU B  42      56.322  47.773  58.494  1.00  0.00           C  
ATOM   2369  C   LEU B  42      57.250  48.937  58.191  1.00  0.00           C  
ATOM   2370  O   LEU B  42      56.984  49.755  57.311  1.00  0.00           O  
ATOM   2371  CB  LEU B  42      56.644  46.588  57.575  1.00  0.00           C  
ATOM   2372  CEN LEU B  42      56.855  45.085  57.841  1.00  0.00           X  
ATOM   2373  H   LEU B  42      54.436  47.799  57.540  1.00  0.00           H  
ATOM   2374  N   THR B  43      58.345  49.004  58.938  1.00  0.00           N  
ATOM   2375  CA  THR B  43      59.337  50.049  58.731  1.00  0.00           C  
ATOM   2376  C   THR B  43      60.634  49.448  58.199  1.00  0.00           C  
ATOM   2377  O   THR B  43      61.435  50.138  57.568  1.00  0.00           O  
ATOM   2378  CB  THR B  43      59.628  50.824  60.029  1.00  0.00           C  
ATOM   2379  CEN THR B  43      59.458  51.159  60.477  1.00  0.00           X  
ATOM   2380  H   THR B  43      58.484  48.328  59.677  1.00  0.00           H  
ATOM   2381  N   ASP B  44      60.849  48.162  58.462  1.00  0.00           N  
ATOM   2382  CA  ASP B  44      62.045  47.493  57.972  1.00  0.00           C  
ATOM   2383  C   ASP B  44      61.899  47.125  56.505  1.00  0.00           C  
ATOM   2384  O   ASP B  44      60.982  46.387  56.146  1.00  0.00           O  
ATOM   2385  CB  ASP B  44      62.340  46.242  58.803  1.00  0.00           C  
ATOM   2386  CEN ASP B  44      62.923  45.936  59.580  1.00  0.00           X  
ATOM   2387  H   ASP B  44      60.189  47.630  59.007  1.00  0.00           H  
ATOM   2388  N   GLU B  45      62.843  47.602  55.696  1.00  0.00           N  
ATOM   2389  CA  GLU B  45      62.839  47.391  54.252  1.00  0.00           C  
ATOM   2390  C   GLU B  45      62.964  45.937  53.857  1.00  0.00           C  
ATOM   2391  O   GLU B  45      62.239  45.493  52.968  1.00  0.00           O  
ATOM   2392  CB  GLU B  45      63.969  48.191  53.601  1.00  0.00           C  
ATOM   2393  CEN GLU B  45      64.508  49.577  52.768  1.00  0.00           X  
ATOM   2394  H   GLU B  45      63.597  48.140  56.103  1.00  0.00           H  
ATOM   2395  N   LYS B  46      63.866  45.203  54.506  1.00  0.00           N  
ATOM   2396  CA  LYS B  46      64.071  43.801  54.180  1.00  0.00           C  
ATOM   2397  C   LYS B  46      62.818  43.006  54.498  1.00  0.00           C  
ATOM   2398  O   LYS B  46      62.425  42.164  53.692  1.00  0.00           O  
ATOM   2399  CB  LYS B  46      65.270  43.234  54.943  1.00  0.00           C  
ATOM   2400  CEN LYS B  46      67.287  42.597  54.929  1.00  0.00           X  
ATOM   2401  H   LYS B  46      64.423  45.616  55.242  1.00  0.00           H  
ATOM   2402  N   THR B  47      62.204  43.277  55.653  1.00  0.00           N  
ATOM   2403  CA  THR B  47      60.985  42.588  56.050  1.00  0.00           C  
ATOM   2404  C   THR B  47      59.878  42.844  55.038  1.00  0.00           C  
ATOM   2405  O   THR B  47      59.175  41.900  54.671  1.00  0.00           O  
ATOM   2406  CB  THR B  47      60.509  43.028  57.447  1.00  0.00           C  
ATOM   2407  CEN THR B  47      60.590  43.086  58.023  1.00  0.00           X  
ATOM   2408  H   THR B  47      62.605  43.944  56.303  1.00  0.00           H  
ATOM   2409  N   ILE B  48      59.728  44.096  54.594  1.00  0.00           N  
ATOM   2410  CA  ILE B  48      58.731  44.429  53.582  1.00  0.00           C  
ATOM   2411  C   ILE B  48      58.982  43.651  52.303  1.00  0.00           C  
ATOM   2412  O   ILE B  48      58.029  43.123  51.733  1.00  0.00           O  
ATOM   2413  CB  ILE B  48      58.724  45.935  53.262  1.00  0.00           C  
ATOM   2414  CEN ILE B  48      58.326  46.907  53.554  1.00  0.00           X  
ATOM   2415  H   ILE B  48      60.288  44.846  54.986  1.00  0.00           H  
ATOM   2416  N   ARG B  49      60.239  43.587  51.868  1.00  0.00           N  
ATOM   2417  CA  ARG B  49      60.605  42.856  50.666  1.00  0.00           C  
ATOM   2418  C   ARG B  49      60.285  41.379  50.771  1.00  0.00           C  
ATOM   2419  O   ARG B  49      59.859  40.782  49.787  1.00  0.00           O  
ATOM   2420  CB  ARG B  49      62.064  43.075  50.291  1.00  0.00           C  
ATOM   2421  CEN ARG B  49      64.085  44.007  49.196  1.00  0.00           X  
ATOM   2422  H   ARG B  49      60.971  44.088  52.363  1.00  0.00           H  
ATOM   2423  N   GLU B  50      60.501  40.801  51.953  1.00  0.00           N  
ATOM   2424  CA  GLU B  50      60.192  39.401  52.167  1.00  0.00           C  
ATOM   2425  C   GLU B  50      58.696  39.164  52.139  1.00  0.00           C  
ATOM   2426  O   GLU B  50      58.257  38.124  51.655  1.00  0.00           O  
ATOM   2427  CB  GLU B  50      60.776  38.920  53.498  1.00  0.00           C  
ATOM   2428  CEN GLU B  50      62.000  38.116  54.368  1.00  0.00           X  
ATOM   2429  H   GLU B  50      60.929  41.328  52.704  1.00  0.00           H  
ATOM   2430  N   GLU B  51      57.915  40.130  52.643  1.00  0.00           N  
ATOM   2431  CA  GLU B  51      56.474  39.981  52.594  1.00  0.00           C  
ATOM   2432  C   GLU B  51      55.994  40.111  51.156  1.00  0.00           C  
ATOM   2433  O   GLU B  51      55.079  39.379  50.776  1.00  0.00           O  
ATOM   2434  CB  GLU B  51      55.789  41.019  53.486  1.00  0.00           C  
ATOM   2435  CEN GLU B  51      55.034  41.435  54.955  1.00  0.00           X  
ATOM   2436  H   GLU B  51      58.319  40.934  53.106  1.00  0.00           H  
ATOM   2437  N   ILE B  52      56.617  40.984  50.357  1.00  0.00           N  
ATOM   2438  CA  ILE B  52      56.269  41.125  48.947  1.00  0.00           C  
ATOM   2439  C   ILE B  52      56.571  39.831  48.209  1.00  0.00           C  
ATOM   2440  O   ILE B  52      55.760  39.404  47.387  1.00  0.00           O  
ATOM   2441  CB  ILE B  52      57.031  42.284  48.279  1.00  0.00           C  
ATOM   2442  CEN ILE B  52      57.027  43.356  48.077  1.00  0.00           X  
ATOM   2443  H   ILE B  52      57.312  41.607  50.745  1.00  0.00           H  
ATOM   2444  N   ARG B  53      57.747  39.259  48.470  1.00  0.00           N  
ATOM   2445  CA  ARG B  53      58.157  37.986  47.893  1.00  0.00           C  
ATOM   2446  C   ARG B  53      57.179  36.866  48.187  1.00  0.00           C  
ATOM   2447  O   ARG B  53      56.793  36.149  47.262  1.00  0.00           O  
ATOM   2448  CB  ARG B  53      59.566  37.601  48.317  1.00  0.00           C  
ATOM   2449  CEN ARG B  53      62.032  37.337  48.278  1.00  0.00           X  
ATOM   2450  H   ARG B  53      58.409  39.733  49.067  1.00  0.00           H  
ATOM   2451  N   LYS B  54      56.800  36.717  49.457  1.00  0.00           N  
ATOM   2452  CA  LYS B  54      55.850  35.682  49.845  1.00  0.00           C  
ATOM   2453  C   LYS B  54      54.522  35.903  49.150  1.00  0.00           C  
ATOM   2454  O   LYS B  54      53.912  34.928  48.703  1.00  0.00           O  
ATOM   2455  CB  LYS B  54      55.658  35.661  51.362  1.00  0.00           C  
ATOM   2456  CEN LYS B  54      56.046  34.732  53.223  1.00  0.00           X  
ATOM   2457  H   LYS B  54      57.190  37.307  50.181  1.00  0.00           H  
ATOM   2458  N   VAL B  55      54.083  37.157  49.050  1.00  0.00           N  
ATOM   2459  CA  VAL B  55      52.865  37.473  48.323  1.00  0.00           C  
ATOM   2460  C   VAL B  55      52.940  37.068  46.872  1.00  0.00           C  
ATOM   2461  O   VAL B  55      51.972  36.509  46.366  1.00  0.00           O  
ATOM   2462  CB  VAL B  55      52.543  38.977  48.397  1.00  0.00           C  
ATOM   2463  CEN VAL B  55      52.112  39.439  48.672  1.00  0.00           X  
ATOM   2464  H   VAL B  55      54.573  37.915  49.509  1.00  0.00           H  
ATOM   2465  N   LYS B  56      54.049  37.370  46.213  1.00  0.00           N  
ATOM   2466  CA  LYS B  56      54.246  36.974  44.829  1.00  0.00           C  
ATOM   2467  C   LYS B  56      54.184  35.464  44.656  1.00  0.00           C  
ATOM   2468  O   LYS B  56      53.575  34.987  43.695  1.00  0.00           O  
ATOM   2469  CB  LYS B  56      55.585  37.504  44.311  1.00  0.00           C  
ATOM   2470  CEN LYS B  56      56.643  38.918  43.147  1.00  0.00           X  
ATOM   2471  H   LYS B  56      54.767  37.920  46.666  1.00  0.00           H  
ATOM   2472  N   GLU B  57      54.808  34.720  45.564  1.00  0.00           N  
ATOM   2473  CA  GLU B  57      54.784  33.267  45.510  1.00  0.00           C  
ATOM   2474  C   GLU B  57      53.361  32.735  45.697  1.00  0.00           C  
ATOM   2475  O   GLU B  57      52.975  31.765  45.038  1.00  0.00           O  
ATOM   2476  CB  GLU B  57      55.715  32.678  46.573  1.00  0.00           C  
ATOM   2477  CEN GLU B  57      57.216  32.000  47.009  1.00  0.00           X  
ATOM   2478  H   GLU B  57      55.349  35.170  46.295  1.00  0.00           H  
ATOM   2479  N   GLU B  58      52.593  33.365  46.588  1.00  0.00           N  
ATOM   2480  CA  GLU B  58      51.209  32.979  46.790  1.00  0.00           C  
ATOM   2481  C   GLU B  58      50.321  33.380  45.623  1.00  0.00           C  
ATOM   2482  O   GLU B  58      49.405  32.630  45.290  1.00  0.00           O  
ATOM   2483  CB  GLU B  58      50.674  33.595  48.085  1.00  0.00           C  
ATOM   2484  CEN GLU B  58      50.300  33.455  49.742  1.00  0.00           X  
ATOM   2485  H   GLU B  58      52.980  34.101  47.167  1.00  0.00           H  
ATOM   2486  N   SER B  59      50.592  34.528  45.000  1.00  0.00           N  
ATOM   2487  CA  SER B  59      49.823  34.982  43.852  1.00  0.00           C  
ATOM   2488  C   SER B  59      49.979  34.007  42.704  1.00  0.00           C  
ATOM   2489  O   SER B  59      49.008  33.681  42.016  1.00  0.00           O  
ATOM   2490  CB  SER B  59      50.260  36.373  43.434  1.00  0.00           C  
ATOM   2491  CEN SER B  59      50.589  36.797  43.345  1.00  0.00           X  
ATOM   2492  H   SER B  59      51.323  35.130  45.343  1.00  0.00           H  
ATOM   2493  N   LYS B  60      51.229  33.573  42.519  1.00  0.00           N  
ATOM   2494  CA  LYS B  60      51.637  32.591  41.532  1.00  0.00           C  
ATOM   2495  C   LYS B  60      50.805  31.337  41.723  1.00  0.00           C  
ATOM   2496  O   LYS B  60      50.166  30.884  40.773  1.00  0.00           O  
ATOM   2497  CB  LYS B  60      53.129  32.276  41.650  1.00  0.00           C  
ATOM   2498  CEN LYS B  60      55.091  32.496  40.890  1.00  0.00           X  
ATOM   2499  H   LYS B  60      51.975  33.973  43.070  1.00  0.00           H  
ATOM   2500  N   ARG B  61      50.824  30.809  42.951  1.00  0.00           N  
ATOM   2501  CA  ARG B  61      50.073  29.617  43.318  1.00  0.00           C  
ATOM   2502  C   ARG B  61      48.581  29.730  43.049  1.00  0.00           C  
ATOM   2503  O   ARG B  61      48.010  28.800  42.485  1.00  0.00           O  
ATOM   2504  CB  ARG B  61      50.332  29.220  44.764  1.00  0.00           C  
ATOM   2505  CEN ARG B  61      51.313  28.088  46.741  1.00  0.00           X  
ATOM   2506  H   ARG B  61      51.410  31.225  43.664  1.00  0.00           H  
ATOM   2507  N   ILE B  62      47.963  30.849  43.436  1.00  0.00           N  
ATOM   2508  CA  ILE B  62      46.530  31.041  43.218  1.00  0.00           C  
ATOM   2509  C   ILE B  62      46.185  30.979  41.736  1.00  0.00           C  
ATOM   2510  O   ILE B  62      45.208  30.324  41.364  1.00  0.00           O  
ATOM   2511  CB  ILE B  62      46.045  32.386  43.791  1.00  0.00           C  
ATOM   2512  CEN ILE B  62      45.686  32.898  44.684  1.00  0.00           X  
ATOM   2513  H   ILE B  62      48.483  31.567  43.920  1.00  0.00           H  
ATOM   2514  N   VAL B  63      46.974  31.659  40.905  1.00  0.00           N  
ATOM   2515  CA  VAL B  63      46.749  31.635  39.467  1.00  0.00           C  
ATOM   2516  C   VAL B  63      46.942  30.234  38.893  1.00  0.00           C  
ATOM   2517  O   VAL B  63      46.157  29.821  38.042  1.00  0.00           O  
ATOM   2518  CB  VAL B  63      47.689  32.612  38.736  1.00  0.00           C  
ATOM   2519  CEN VAL B  63      47.710  33.210  38.394  1.00  0.00           X  
ATOM   2520  H   VAL B  63      47.732  32.228  41.270  1.00  0.00           H  
ATOM   2521  N   GLU B  64      47.980  29.521  39.329  1.00  0.00           N  
ATOM   2522  CA  GLU B  64      48.232  28.165  38.853  1.00  0.00           C  
ATOM   2523  C   GLU B  64      47.114  27.202  39.220  1.00  0.00           C  
ATOM   2524  O   GLU B  64      46.778  26.327  38.422  1.00  0.00           O  
ATOM   2525  CB  GLU B  64      49.561  27.648  39.408  1.00  0.00           C  
ATOM   2526  CEN GLU B  64      51.227  27.350  39.212  1.00  0.00           X  
ATOM   2527  H   GLU B  64      48.636  29.929  39.984  1.00  0.00           H  
ATOM   2528  N   GLU B  65      46.558  27.343  40.422  1.00  0.00           N  
ATOM   2529  CA  GLU B  65      45.443  26.509  40.835  1.00  0.00           C  
ATOM   2530  C   GLU B  65      44.213  26.818  40.001  1.00  0.00           C  
ATOM   2531  O   GLU B  65      43.462  25.903  39.656  1.00  0.00           O  
ATOM   2532  CB  GLU B  65      45.138  26.708  42.322  1.00  0.00           C  
ATOM   2533  CEN GLU B  65      45.274  26.189  43.939  1.00  0.00           X  
ATOM   2534  H   GLU B  65      46.937  28.010  41.081  1.00  0.00           H  
ATOM   2535  N   ALA B  66      44.004  28.099  39.690  1.00  0.00           N  
ATOM   2536  CA  ALA B  66      42.903  28.507  38.835  1.00  0.00           C  
ATOM   2537  C   ALA B  66      43.062  27.874  37.454  1.00  0.00           C  
ATOM   2538  O   ALA B  66      42.070  27.413  36.887  1.00  0.00           O  
ATOM   2539  CB  ALA B  66      42.833  30.024  38.734  1.00  0.00           C  
ATOM   2540  CEN ALA B  66      42.833  30.023  38.734  1.00  0.00           X  
ATOM   2541  H   ALA B  66      44.588  28.824  40.092  1.00  0.00           H  
ATOM   2542  N   GLU B  67      44.295  27.857  36.934  1.00  0.00           N  
ATOM   2543  CA  GLU B  67      44.612  27.219  35.662  1.00  0.00           C  
ATOM   2544  C   GLU B  67      44.260  25.747  35.695  1.00  0.00           C  
ATOM   2545  O   GLU B  67      43.644  25.258  34.751  1.00  0.00           O  
ATOM   2546  CB  GLU B  67      46.093  27.397  35.322  1.00  0.00           C  
ATOM   2547  CEN GLU B  67      47.326  28.211  34.473  1.00  0.00           X  
ATOM   2548  H   GLU B  67      45.039  28.342  37.417  1.00  0.00           H  
ATOM   2549  N   GLU B  68      44.692  25.053  36.752  1.00  0.00           N  
ATOM   2550  CA  GLU B  68      44.375  23.645  36.938  1.00  0.00           C  
ATOM   2551  C   GLU B  68      42.876  23.399  36.900  1.00  0.00           C  
ATOM   2552  O   GLU B  68      42.453  22.426  36.280  1.00  0.00           O  
ATOM   2553  CB  GLU B  68      44.954  23.139  38.261  1.00  0.00           C  
ATOM   2554  CEN GLU B  68      46.176  22.319  39.120  1.00  0.00           X  
ATOM   2555  H   GLU B  68      45.280  25.507  37.438  1.00  0.00           H  
ATOM   2556  N   LEU B  69      42.089  24.246  37.563  1.00  0.00           N  
ATOM   2557  CA  LEU B  69      40.647  24.065  37.541  1.00  0.00           C  
ATOM   2558  C   LEU B  69      40.069  24.294  36.145  1.00  0.00           C  
ATOM   2559  O   LEU B  69      39.120  23.603  35.776  1.00  0.00           O  
ATOM   2560  CB  LEU B  69      39.986  25.009  38.553  1.00  0.00           C  
ATOM   2561  CEN LEU B  69      39.381  24.784  39.952  1.00  0.00           X  
ATOM   2562  H   LEU B  69      42.493  24.991  38.118  1.00  0.00           H  
ATOM   2563  N   ILE B  70      40.634  25.236  35.377  1.00  0.00           N  
ATOM   2564  CA  ILE B  70      40.188  25.462  34.003  1.00  0.00           C  
ATOM   2565  C   ILE B  70      40.481  24.212  33.176  1.00  0.00           C  
ATOM   2566  O   ILE B  70      39.644  23.802  32.375  1.00  0.00           O  
ATOM   2567  CB  ILE B  70      40.877  26.681  33.362  1.00  0.00           C  
ATOM   2568  CEN ILE B  70      40.834  27.762  33.229  1.00  0.00           X  
ATOM   2569  H   ILE B  70      41.343  25.843  35.769  1.00  0.00           H  
ATOM   2570  N   ARG B  71      41.675  23.646  33.354  1.00  0.00           N  
ATOM   2571  CA  ARG B  71      42.084  22.429  32.663  1.00  0.00           C  
ATOM   2572  C   ARG B  71      41.238  21.228  33.037  1.00  0.00           C  
ATOM   2573  O   ARG B  71      40.948  20.400  32.174  1.00  0.00           O  
ATOM   2574  CB  ARG B  71      43.563  22.135  32.866  1.00  0.00           C  
ATOM   2575  CEN ARG B  71      46.010  22.057  32.468  1.00  0.00           X  
ATOM   2576  H   ARG B  71      42.343  24.093  33.968  1.00  0.00           H  
ATOM   2577  N   LEU B  72      40.862  21.105  34.306  1.00  0.00           N  
ATOM   2578  CA  LEU B  72      39.994  20.010  34.699  1.00  0.00           C  
ATOM   2579  C   LEU B  72      38.622  20.184  34.081  1.00  0.00           C  
ATOM   2580  O   LEU B  72      38.014  19.195  33.676  1.00  0.00           O  
ATOM   2581  CB  LEU B  72      39.891  19.926  36.227  1.00  0.00           C  
ATOM   2582  CEN LEU B  72      40.508  18.969  37.266  1.00  0.00           X  
ATOM   2583  H   LEU B  72      41.211  21.741  35.012  1.00  0.00           H  
ATOM   2584  N   ALA B  73      38.139  21.429  34.012  1.00  0.00           N  
ATOM   2585  CA  ALA B  73      36.871  21.708  33.357  1.00  0.00           C  
ATOM   2586  C   ALA B  73      36.983  21.346  31.882  1.00  0.00           C  
ATOM   2587  O   ALA B  73      36.031  20.822  31.316  1.00  0.00           O  
ATOM   2588  CB  ALA B  73      36.477  23.167  33.534  1.00  0.00           C  
ATOM   2589  CEN ALA B  73      36.477  23.166  33.533  1.00  0.00           X  
ATOM   2590  H   ALA B  73      38.625  22.198  34.454  1.00  0.00           H  
ATOM   2591  N   LYS B  74      38.134  21.632  31.267  1.00  0.00           N  
ATOM   2592  CA  LYS B  74      38.383  21.294  29.875  1.00  0.00           C  
ATOM   2593  C   LYS B  74      38.320  19.790  29.639  1.00  0.00           C  
ATOM   2594  O   LYS B  74      37.723  19.360  28.649  1.00  0.00           O  
ATOM   2595  CB  LYS B  74      39.743  21.837  29.434  1.00  0.00           C  
ATOM   2596  CEN LYS B  74      40.852  23.294  28.373  1.00  0.00           X  
ATOM   2597  H   LYS B  74      38.848  22.150  31.757  1.00  0.00           H  
ATOM   2598  N   LEU B  75      38.920  19.002  30.530  1.00  0.00           N  
ATOM   2599  CA  LEU B  75      38.859  17.553  30.404  1.00  0.00           C  
ATOM   2600  C   LEU B  75      37.461  17.015  30.663  1.00  0.00           C  
ATOM   2601  O   LEU B  75      37.076  16.015  30.050  1.00  0.00           O  
ATOM   2602  CB  LEU B  75      39.861  16.900  31.364  1.00  0.00           C  
ATOM   2603  CEN LEU B  75      41.241  16.249  31.150  1.00  0.00           X  
ATOM   2604  H   LEU B  75      39.464  19.415  31.278  1.00  0.00           H  
ATOM   2605  N   ALA B  76      36.714  17.667  31.552  1.00  0.00           N  
ATOM   2606  CA  ALA B  76      35.336  17.296  31.813  1.00  0.00           C  
ATOM   2607  C   ALA B  76      34.484  17.586  30.591  1.00  0.00           C  
ATOM   2608  O   ALA B  76      33.632  16.767  30.245  1.00  0.00           O  
ATOM   2609  CB  ALA B  76      34.803  18.032  33.034  1.00  0.00           C  
ATOM   2610  CEN ALA B  76      34.802  18.031  33.033  1.00  0.00           X  
ATOM   2611  H   ALA B  76      37.116  18.412  32.105  1.00  0.00           H  
ATOM   2612  N   SER B  77      34.718  18.732  29.944  1.00  0.00           N  
ATOM   2613  CA  SER B  77      33.991  19.101  28.738  1.00  0.00           C  
ATOM   2614  C   SER B  77      34.246  18.085  27.641  1.00  0.00           C  
ATOM   2615  O   SER B  77      33.316  17.720  26.917  1.00  0.00           O  
ATOM   2616  CB  SER B  77      34.392  20.490  28.282  1.00  0.00           C  
ATOM   2617  CEN SER B  77      34.708  20.924  28.191  1.00  0.00           X  
ATOM   2618  H   SER B  77      35.389  19.390  30.313  1.00  0.00           H  
ATOM   2619  N   GLU B  78      35.508  17.664  27.512  1.00  0.00           N  
ATOM   2620  CA  GLU B  78      35.877  16.641  26.549  1.00  0.00           C  
ATOM   2621  C   GLU B  78      35.144  15.344  26.810  1.00  0.00           C  
ATOM   2622  O   GLU B  78      34.619  14.762  25.862  1.00  0.00           O  
ATOM   2623  CB  GLU B  78      37.388  16.402  26.574  1.00  0.00           C  
ATOM   2624  CEN GLU B  78      38.937  16.669  25.916  1.00  0.00           X  
ATOM   2625  H   GLU B  78      36.246  18.089  28.056  1.00  0.00           H  
ATOM   2626  N   ALA B  79      35.138  14.897  28.066  1.00  0.00           N  
ATOM   2627  CA  ALA B  79      34.440  13.683  28.466  1.00  0.00           C  
ATOM   2628  C   ALA B  79      32.968  13.758  28.091  1.00  0.00           C  
ATOM   2629  O   ALA B  79      32.439  12.786  27.554  1.00  0.00           O  
ATOM   2630  CB  ALA B  79      34.601  13.444  29.961  1.00  0.00           C  
ATOM   2631  CEN ALA B  79      34.600  13.444  29.960  1.00  0.00           X  
ATOM   2632  H   ALA B  79      35.665  15.391  28.771  1.00  0.00           H  
ATOM   2633  N   ILE B  80      32.323  14.893  28.368  1.00  0.00           N  
ATOM   2634  CA  ILE B  80      30.923  15.101  28.021  1.00  0.00           C  
ATOM   2635  C   ILE B  80      30.718  15.001  26.514  1.00  0.00           C  
ATOM   2636  O   ILE B  80      29.778  14.358  26.047  1.00  0.00           O  
ATOM   2637  CB  ILE B  80      30.413  16.468  28.513  1.00  0.00           C  
ATOM   2638  CEN ILE B  80      29.986  17.009  29.357  1.00  0.00           X  
ATOM   2639  H   ILE B  80      32.828  15.632  28.836  1.00  0.00           H  
ATOM   2640  N   ALA B  81      31.596  15.637  25.737  1.00  0.00           N  
ATOM   2641  CA  ALA B  81      31.537  15.575  24.281  1.00  0.00           C  
ATOM   2642  C   ALA B  81      31.733  14.145  23.776  1.00  0.00           C  
ATOM   2643  O   ALA B  81      31.084  13.719  22.821  1.00  0.00           O  
ATOM   2644  CB  ALA B  81      32.577  16.505  23.672  1.00  0.00           C  
ATOM   2645  CEN ALA B  81      32.576  16.504  23.672  1.00  0.00           X  
ATOM   2646  H   ALA B  81      32.327  16.179  26.177  1.00  0.00           H  
ATOM   2647  N   ARG B  82      32.627  13.382  24.404  1.00  0.00           N  
ATOM   2648  CA  ARG B  82      32.862  11.992  24.042  1.00  0.00           C  
ATOM   2649  C   ARG B  82      31.642  11.133  24.356  1.00  0.00           C  
ATOM   2650  O   ARG B  82      31.313  10.208  23.613  1.00  0.00           O  
ATOM   2651  CB  ARG B  82      34.121  11.434  24.689  1.00  0.00           C  
ATOM   2652  CEN ARG B  82      36.482  10.744  25.003  1.00  0.00           X  
ATOM   2653  H   ARG B  82      33.160  13.790  25.159  1.00  0.00           H  
ATOM   2654  N   MET B  83      30.959  11.428  25.462  1.00  0.00           N  
ATOM   2655  CA  MET B  83      29.728  10.736  25.814  1.00  0.00           C  
ATOM   2656  C   MET B  83      28.591  11.114  24.868  1.00  0.00           C  
ATOM   2657  O   MET B  83      27.747  10.283  24.534  1.00  0.00           O  
ATOM   2658  CB  MET B  83      29.343  11.052  27.258  1.00  0.00           C  
ATOM   2659  CEN MET B  83      29.242  10.345  28.861  1.00  0.00           X  
ATOM   2660  H   MET B  83      31.308  12.154  26.071  1.00  0.00           H  
ATOM   2661  N   ALA B  84      28.574  12.378  24.438  1.00  0.00           N  
ATOM   2662  CA  ALA B  84      27.585  12.906  23.508  1.00  0.00           C  
ATOM   2663  C   ALA B  84      27.703  12.278  22.118  1.00  0.00           C  
ATOM   2664  O   ALA B  84      26.702  12.083  21.428  1.00  0.00           O  
ATOM   2665  CB  ALA B  84      27.713  14.419  23.417  1.00  0.00           C  
ATOM   2666  CEN ALA B  84      27.713  14.418  23.417  1.00  0.00           X  
ATOM   2667  H   ALA B  84      29.297  12.991  24.789  1.00  0.00           H  
ATOM   2668  N   GLU B  85      28.945  11.949  21.685  1.00  0.00           N  
ATOM   2669  CA  GLU B  85      29.273  11.406  20.372  1.00  0.00           C  
ATOM   2670  C   GLU B  85      28.844   9.948  20.256  1.00  0.00           C  
ATOM   2671  O   GLU B  85      28.240   9.546  19.261  1.00  0.00           O  
ATOM   2672  CB  GLU B  85      30.773  11.536  20.099  1.00  0.00           C  
ATOM   2673  CEN GLU B  85      32.075  12.360  19.371  1.00  0.00           X  
ATOM   2674  H   GLU B  85      29.688  12.106  22.352  1.00  0.00           H  
ATOM   2675  N   VAL B  86      29.160   9.161  21.277  1.00  0.00           N  
ATOM   2676  CA  VAL B  86      28.852   7.735  21.271  1.00  0.00           C  
ATOM   2677  C   VAL B  86      27.348   7.497  21.336  1.00  0.00           C  
ATOM   2678  O   VAL B  86      26.843   6.506  20.810  1.00  0.00           O  
ATOM   2679  CB  VAL B  86      29.530   7.005  22.446  1.00  0.00           C  
ATOM   2680  CEN VAL B  86      30.031   6.561  22.607  1.00  0.00           X  
ATOM   2681  H   VAL B  86      29.625   9.559  22.080  1.00  0.00           H  
ATOM   2682  N   ALA B  87      26.637   8.414  21.984  1.00  0.00           N  
ATOM   2683  CA  ALA B  87      25.179   8.407  21.964  1.00  0.00           C  
ATOM   2684  C   ALA B  87      24.645   8.656  20.559  1.00  0.00           C  
ATOM   2685  O   ALA B  87      23.769   7.936  20.082  1.00  0.00           O  
ATOM   2686  CB  ALA B  87      24.631   9.444  22.934  1.00  0.00           C  
ATOM   2687  CEN ALA B  87      24.631   9.444  22.933  1.00  0.00           X  
ATOM   2688  H   ALA B  87      27.119   9.134  22.504  1.00  0.00           H  
ATOM   2689  N   ALA B  88      25.181   9.678  19.900  1.00  0.00           N  
ATOM   2690  CA  ALA B  88      24.781  10.006  18.539  1.00  0.00           C  
ATOM   2691  C   ALA B  88      25.142   8.884  17.573  1.00  0.00           C  
ATOM   2692  O   ALA B  88      24.411   8.609  16.623  1.00  0.00           O  
ATOM   2693  CB  ALA B  88      25.422  11.315  18.100  1.00  0.00           C  
ATOM   2694  CEN ALA B  88      25.422  11.314  18.100  1.00  0.00           X  
ATOM   2695  H   ALA B  88      25.884  10.244  20.357  1.00  0.00           H  
ATOM   2696  N   ARG B  89      26.278   8.240  17.822  1.00  0.00           N  
ATOM   2697  CA  ARG B  89      26.726   7.128  16.993  1.00  0.00           C  
ATOM   2698  C   ARG B  89      25.787   5.936  17.113  1.00  0.00           C  
ATOM   2699  O   ARG B  89      25.598   5.180  16.160  1.00  0.00           O  
ATOM   2700  CB  ARG B  89      28.166   6.734  17.289  1.00  0.00           C  
ATOM   2701  CEN ARG B  89      30.636   6.595  17.121  1.00  0.00           X  
ATOM   2702  H   ARG B  89      26.845   8.527  18.608  1.00  0.00           H  
ATOM   2703  N   GLY B  90      25.189   5.738  18.252  1.00  0.00           N  
ATOM   2704  CA  GLY B  90      24.223   4.654  18.296  1.00  0.00           C  
ATOM   2705  C   GLY B  90      24.964   3.350  18.479  1.00  0.00           C  
ATOM   2706  O   GLY B  90      24.551   2.312  17.963  1.00  0.00           O  
ATOM   2707  CEN GLY B  90      24.223   4.654  18.296  1.00  0.00           X  
ATOM   2708  H   GLY B  90      25.415   6.331  19.037  1.00  0.00           H  
ATOM   2709  N   ALA B  91      26.057   3.434  19.220  1.00  0.00           N  
ATOM   2710  CA  ALA B  91      26.921   2.300  19.482  1.00  0.00           C  
ATOM   2711  C   ALA B  91      26.162   1.186  20.190  1.00  0.00           C  
ATOM   2712  O   ALA B  91      25.289   1.445  21.018  1.00  0.00           O  
ATOM   2713  CB  ALA B  91      28.128   2.733  20.302  1.00  0.00           C  
ATOM   2714  CEN ALA B  91      28.127   2.732  20.301  1.00  0.00           X  
ATOM   2715  H   ALA B  91      26.309   4.325  19.626  1.00  0.00           H  
ATOM   2716  N   PRO B  92      26.506  -0.051  19.855  1.00  0.00           N  
ATOM   2717  CA  PRO B  92      25.948  -1.218  20.526  1.00  0.00           C  
ATOM   2718  C   PRO B  92      26.049  -1.092  22.043  1.00  0.00           C  
ATOM   2719  O   PRO B  92      26.962  -0.453  22.564  1.00  0.00           O  
ATOM   2720  CB  PRO B  92      26.782  -2.392  19.986  1.00  0.00           C  
ATOM   2721  CEN PRO B  92      27.669  -1.111  19.115  1.00  0.00           X  
ATOM   2722  N   PRO B  93      25.098  -1.710  22.742  1.00  0.00           N  
ATOM   2723  CA  PRO B  93      25.083  -1.690  24.200  1.00  0.00           C  
ATOM   2724  C   PRO B  93      26.430  -2.048  24.802  1.00  0.00           C  
ATOM   2725  O   PRO B  93      26.860  -1.451  25.789  1.00  0.00           O  
ATOM   2726  CB  PRO B  93      24.001  -2.718  24.570  1.00  0.00           C  
ATOM   2727  CEN PRO B  93      23.907  -2.970  22.806  1.00  0.00           X  
ATOM   2728  N   GLU B  94      27.109  -3.028  24.214  1.00  0.00           N  
ATOM   2729  CA  GLU B  94      28.387  -3.469  24.755  1.00  0.00           C  
ATOM   2730  C   GLU B  94      29.441  -2.382  24.601  1.00  0.00           C  
ATOM   2731  O   GLU B  94      30.220  -2.126  25.518  1.00  0.00           O  
ATOM   2732  CB  GLU B  94      28.848  -4.755  24.065  1.00  0.00           C  
ATOM   2733  CEN GLU B  94      29.004  -6.452  24.057  1.00  0.00           X  
ATOM   2734  H   GLU B  94      26.727  -3.463  23.387  1.00  0.00           H  
ATOM   2735  N   LEU B  95      29.468  -1.737  23.433  1.00  0.00           N  
ATOM   2736  CA  LEU B  95      30.485  -0.726  23.174  1.00  0.00           C  
ATOM   2737  C   LEU B  95      30.183   0.565  23.924  1.00  0.00           C  
ATOM   2738  O   LEU B  95      31.093   1.254  24.386  1.00  0.00           O  
ATOM   2739  CB  LEU B  95      30.591  -0.456  21.668  1.00  0.00           C  
ATOM   2740  CEN LEU B  95      31.622  -0.873  20.601  1.00  0.00           X  
ATOM   2741  H   LEU B  95      28.776  -1.958  22.732  1.00  0.00           H  
ATOM   2742  N   LEU B  96      28.900   0.888  24.043  1.00  0.00           N  
ATOM   2743  CA  LEU B  96      28.471   2.074  24.774  1.00  0.00           C  
ATOM   2744  C   LEU B  96      28.893   2.002  26.236  1.00  0.00           C  
ATOM   2745  O   LEU B  96      29.487   2.939  26.769  1.00  0.00           O  
ATOM   2746  CB  LEU B  96      26.951   2.244  24.665  1.00  0.00           C  
ATOM   2747  CEN LEU B  96      26.062   3.194  23.840  1.00  0.00           X  
ATOM   2748  H   LEU B  96      28.202   0.296  23.616  1.00  0.00           H  
ATOM   2749  N   ILE B  97      28.581   0.882  26.881  1.00  0.00           N  
ATOM   2750  CA  ILE B  97      28.869   0.712  28.302  1.00  0.00           C  
ATOM   2751  C   ILE B  97      30.369   0.638  28.556  1.00  0.00           C  
ATOM   2752  O   ILE B  97      30.875   1.223  29.513  1.00  0.00           O  
ATOM   2753  CB  ILE B  97      28.199  -0.554  28.866  1.00  0.00           C  
ATOM   2754  CEN ILE B  97      27.284  -0.964  29.294  1.00  0.00           X  
ATOM   2755  H   ILE B  97      28.133   0.132  26.376  1.00  0.00           H  
ATOM   2756  N   GLU B  98      31.073  -0.087  27.693  1.00  0.00           N  
ATOM   2757  CA  GLU B  98      32.516  -0.252  27.832  1.00  0.00           C  
ATOM   2758  C   GLU B  98      33.229   1.092  27.810  1.00  0.00           C  
ATOM   2759  O   GLU B  98      34.117   1.349  28.624  1.00  0.00           O  
ATOM   2760  CB  GLU B  98      33.061  -1.154  26.723  1.00  0.00           C  
ATOM   2761  CEN GLU B  98      33.587  -2.685  26.189  1.00  0.00           X  
ATOM   2762  H   GLU B  98      30.598  -0.532  26.921  1.00  0.00           H  
ATOM   2763  N   LEU B  99      32.839   1.950  26.873  1.00  0.00           N  
ATOM   2764  CA  LEU B  99      33.426   3.278  26.754  1.00  0.00           C  
ATOM   2765  C   LEU B  99      33.127   4.125  27.986  1.00  0.00           C  
ATOM   2766  O   LEU B  99      34.023   4.745  28.558  1.00  0.00           O  
ATOM   2767  CB  LEU B  99      32.911   3.975  25.489  1.00  0.00           C  
ATOM   2768  CEN LEU B  99      33.548   4.250  24.114  1.00  0.00           X  
ATOM   2769  H   LEU B  99      32.114   1.674  26.225  1.00  0.00           H  
ATOM   2770  N   LEU B 100      31.859   4.146  28.387  1.00  0.00           N  
ATOM   2771  CA  LEU B 100      31.421   4.989  29.494  1.00  0.00           C  
ATOM   2772  C   LEU B 100      32.146   4.624  30.784  1.00  0.00           C  
ATOM   2773  O   LEU B 100      32.548   5.499  31.550  1.00  0.00           O  
ATOM   2774  CB  LEU B 100      29.903   4.870  29.682  1.00  0.00           C  
ATOM   2775  CEN LEU B 100      28.730   5.802  29.325  1.00  0.00           X  
ATOM   2776  H   LEU B 100      31.184   3.565  27.913  1.00  0.00           H  
ATOM   2777  N   GLU B 101      32.310   3.327  31.017  1.00  0.00           N  
ATOM   2778  CA  GLU B 101      32.973   2.843  32.223  1.00  0.00           C  
ATOM   2779  C   GLU B 101      34.413   3.335  32.293  1.00  0.00           C  
ATOM   2780  O   GLU B 101      34.893   3.728  33.357  1.00  0.00           O  
ATOM   2781  CB  GLU B 101      32.936   1.314  32.280  1.00  0.00           C  
ATOM   2782  CEN GLU B 101      32.238  -0.126  32.865  1.00  0.00           X  
ATOM   2783  H   GLU B 101      31.967   2.658  30.344  1.00  0.00           H  
ATOM   2784  N   ARG B 102      35.098   3.309  31.155  1.00  0.00           N  
ATOM   2785  CA  ARG B 102      36.494   3.726  31.092  1.00  0.00           C  
ATOM   2786  C   ARG B 102      36.627   5.234  31.254  1.00  0.00           C  
ATOM   2787  O   ARG B 102      37.525   5.717  31.944  1.00  0.00           O  
ATOM   2788  CB  ARG B 102      37.181   3.240  29.824  1.00  0.00           C  
ATOM   2789  CEN ARG B 102      38.532   1.845  28.282  1.00  0.00           X  
ATOM   2790  H   ARG B 102      34.640   2.994  30.312  1.00  0.00           H  
ATOM   2791  N   LEU B 103      35.728   5.976  30.616  1.00  0.00           N  
ATOM   2792  CA  LEU B 103      35.744   7.431  30.688  1.00  0.00           C  
ATOM   2793  C   LEU B 103      35.568   7.914  32.121  1.00  0.00           C  
ATOM   2794  O   LEU B 103      36.222   8.863  32.553  1.00  0.00           O  
ATOM   2795  CB  LEU B 103      34.650   8.018  29.788  1.00  0.00           C  
ATOM   2796  CEN LEU B 103      34.687   8.706  28.410  1.00  0.00           X  
ATOM   2797  H   LEU B 103      35.014   5.518  30.067  1.00  0.00           H  
ATOM   2798  N   LEU B 104      34.680   7.255  32.858  1.00  0.00           N  
ATOM   2799  CA  LEU B 104      34.395   7.634  34.237  1.00  0.00           C  
ATOM   2800  C   LEU B 104      35.574   7.318  35.148  1.00  0.00           C  
ATOM   2801  O   LEU B 104      35.893   8.088  36.055  1.00  0.00           O  
ATOM   2802  CB  LEU B 104      33.131   6.920  34.732  1.00  0.00           C  
ATOM   2803  CEN LEU B 104      31.683   7.395  34.958  1.00  0.00           X  
ATOM   2804  H   LEU B 104      34.190   6.470  32.453  1.00  0.00           H  
ATOM   2805  N   LYS B 105      36.218   6.182  34.905  1.00  0.00           N  
ATOM   2806  CA  LYS B 105      37.399   5.793  35.664  1.00  0.00           C  
ATOM   2807  C   LYS B 105      38.559   6.747  35.405  1.00  0.00           C  
ATOM   2808  O   LYS B 105      39.318   7.078  36.315  1.00  0.00           O  
ATOM   2809  CB  LYS B 105      37.809   4.360  35.320  1.00  0.00           C  
ATOM   2810  CEN LYS B 105      37.872   2.316  35.862  1.00  0.00           X  
ATOM   2811  H   LYS B 105      35.880   5.572  34.174  1.00  0.00           H  
ATOM   2812  N   LYS B 106      38.692   7.184  34.159  1.00  0.00           N  
ATOM   2813  CA  LYS B 106      39.718   8.155  33.792  1.00  0.00           C  
ATOM   2814  C   LYS B 106      39.476   9.495  34.472  1.00  0.00           C  
ATOM   2815  O   LYS B 106      40.419  10.180  34.868  1.00  0.00           O  
ATOM   2816  CB  LYS B 106      39.765   8.337  32.274  1.00  0.00           C  
ATOM   2817  CEN LYS B 106      40.733   7.945  30.434  1.00  0.00           X  
ATOM   2818  H   LYS B 106      38.066   6.837  33.445  1.00  0.00           H  
ATOM   2819  N   ALA B 107      38.208   9.865  34.607  1.00  0.00           N  
ATOM   2820  CA  ALA B 107      37.834  11.069  35.340  1.00  0.00           C  
ATOM   2821  C   ALA B 107      38.285  10.990  36.792  1.00  0.00           C  
ATOM   2822  O   ALA B 107      38.740  11.981  37.365  1.00  0.00           O  
ATOM   2823  CB  ALA B 107      36.331  11.294  35.261  1.00  0.00           C  
ATOM   2824  CEN ALA B 107      36.332  11.294  35.261  1.00  0.00           X  
ATOM   2825  H   ALA B 107      37.482   9.300  34.190  1.00  0.00           H  
ATOM   2826  N   GLN B 108      38.157   9.809  37.384  1.00  0.00           N  
ATOM   2827  CA  GLN B 108      38.570   9.594  38.767  1.00  0.00           C  
ATOM   2828  C   GLN B 108      40.086   9.653  38.903  1.00  0.00           C  
ATOM   2829  O   GLN B 108      40.612  10.230  39.855  1.00  0.00           O  
ATOM   2830  CB  GLN B 108      38.057   8.245  39.277  1.00  0.00           C  
ATOM   2831  CEN GLN B 108      36.823   7.465  40.233  1.00  0.00           X  
ATOM   2832  H   GLN B 108      37.764   9.039  36.863  1.00  0.00           H  
ATOM   2833  N   GLU B 109      40.785   9.049  37.948  1.00  0.00           N  
ATOM   2834  CA  GLU B 109      42.243   9.065  37.939  1.00  0.00           C  
ATOM   2835  C   GLU B 109      42.778  10.479  37.750  1.00  0.00           C  
ATOM   2836  O   GLU B 109      43.769  10.866  38.370  1.00  0.00           O  
ATOM   2837  CB  GLU B 109      42.782   8.148  36.839  1.00  0.00           C  
ATOM   2838  CEN GLU B 109      43.437   6.652  36.352  1.00  0.00           X  
ATOM   2839  H   GLU B 109      40.293   8.568  37.208  1.00  0.00           H  
ATOM   2840  N   ALA B 110      42.081  11.218  36.872  1.00  0.00           N  
ATOM   2841  CA  ALA B 110      42.342  12.616  36.546  1.00  0.00           C  
ATOM   2842  C   ALA B 110      42.166  13.544  37.742  1.00  0.00           C  
ATOM   2843  O   ALA B 110      42.862  14.553  37.866  1.00  0.00           O  
ATOM   2844  CB  ALA B 110      41.441  13.060  35.403  1.00  0.00           C  
ATOM   2845  CEN ALA B 110      41.442  13.060  35.404  1.00  0.00           X  
ATOM   2846  H   ALA B 110      41.303  10.796  36.382  1.00  0.00           H  
ATOM   2847  N   GLY B 111      41.235  13.202  38.622  1.00  0.00           N  
ATOM   2848  CA  GLY B 111      41.058  13.942  39.868  1.00  0.00           C  
ATOM   2849  C   GLY B 111      39.986  15.020  39.736  1.00  0.00           C  
ATOM   2850  O   GLY B 111      40.136  16.124  40.261  1.00  0.00           O  
ATOM   2851  CEN GLY B 111      41.058  13.942  39.868  1.00  0.00           X  
ATOM   2852  H   GLY B 111      40.637  12.412  38.424  1.00  0.00           H  
ATOM   2853  N   MET B 112      38.909  14.688  39.032  1.00  0.00           N  
ATOM   2854  CA  MET B 112      37.758  15.578  38.915  1.00  0.00           C  
ATOM   2855  C   MET B 112      36.962  15.592  40.215  1.00  0.00           C  
ATOM   2856  O   MET B 112      36.863  14.576  40.904  1.00  0.00           O  
ATOM   2857  CB  MET B 112      36.868  15.150  37.750  1.00  0.00           C  
ATOM   2858  CEN MET B 112      36.353  15.626  36.142  1.00  0.00           X  
ATOM   2859  H   MET B 112      38.883  13.794  38.564  1.00  0.00           H  
ATOM   2860  N   SER B 113      36.395  16.743  40.551  1.00  0.00           N  
ATOM   2861  CA  SER B 113      35.674  16.894  41.811  1.00  0.00           C  
ATOM   2862  C   SER B 113      34.403  16.064  41.832  1.00  0.00           C  
ATOM   2863  O   SER B 113      33.868  15.704  40.784  1.00  0.00           O  
ATOM   2864  CB  SER B 113      35.350  18.355  42.053  1.00  0.00           C  
ATOM   2865  CEN SER B 113      35.216  18.871  41.943  1.00  0.00           X  
ATOM   2866  H   SER B 113      36.463  17.529  39.920  1.00  0.00           H  
ATOM   2867  N   PRO B 114      33.922  15.765  43.033  1.00  0.00           N  
ATOM   2868  CA  PRO B 114      32.683  15.020  43.188  1.00  0.00           C  
ATOM   2869  C   PRO B 114      31.565  15.618  42.353  1.00  0.00           C  
ATOM   2870  O   PRO B 114      30.733  14.895  41.803  1.00  0.00           O  
ATOM   2871  CB  PRO B 114      32.385  15.101  44.694  1.00  0.00           C  
ATOM   2872  CEN PRO B 114      33.854  16.114  44.737  1.00  0.00           X  
ATOM   2873  N   GLU B 115      31.511  16.952  42.234  1.00  0.00           N  
ATOM   2874  CA  GLU B 115      30.429  17.513  41.434  1.00  0.00           C  
ATOM   2875  C   GLU B 115      30.601  17.175  39.959  1.00  0.00           C  
ATOM   2876  O   GLU B 115      29.640  16.817  39.277  1.00  0.00           O  
ATOM   2877  CB  GLU B 115      30.356  19.030  41.619  1.00  0.00           C  
ATOM   2878  CEN GLU B 115      29.653  20.396  42.357  1.00  0.00           X  
ATOM   2879  H   GLU B 115      32.210  17.515  42.695  1.00  0.00           H  
ATOM   2880  N   ILE B 116      31.833  17.290  39.470  1.00  0.00           N  
ATOM   2881  CA  ILE B 116      32.133  16.994  38.075  1.00  0.00           C  
ATOM   2882  C   ILE B 116      31.930  15.518  37.767  1.00  0.00           C  
ATOM   2883  O   ILE B 116      31.443  15.159  36.696  1.00  0.00           O  
ATOM   2884  CB  ILE B 116      33.577  17.390  37.713  1.00  0.00           C  
ATOM   2885  CEN ILE B 116      34.223  18.204  37.383  1.00  0.00           X  
ATOM   2886  H   ILE B 116      32.579  17.589  40.082  1.00  0.00           H  
ATOM   2887  N   ILE B 117      32.304  14.663  38.715  1.00  0.00           N  
ATOM   2888  CA  ILE B 117      32.115  13.225  38.567  1.00  0.00           C  
ATOM   2889  C   ILE B 117      30.638  12.865  38.519  1.00  0.00           C  
ATOM   2890  O   ILE B 117      30.211  12.062  37.689  1.00  0.00           O  
ATOM   2891  CB  ILE B 117      32.786  12.447  39.714  1.00  0.00           C  
ATOM   2892  CEN ILE B 117      33.717  12.000  40.064  1.00  0.00           X  
ATOM   2893  H   ILE B 117      32.730  15.020  39.558  1.00  0.00           H  
ATOM   2894  N   HIS B 118      29.859  13.461  39.417  1.00  0.00           N  
ATOM   2895  CA  HIS B 118      28.422  13.223  39.463  1.00  0.00           C  
ATOM   2896  C   HIS B 118      27.766  13.548  38.127  1.00  0.00           C  
ATOM   2897  O   HIS B 118      26.989  12.754  37.597  1.00  0.00           O  
ATOM   2898  CB  HIS B 118      27.773  14.048  40.580  1.00  0.00           C  
ATOM   2899  CEN HIS B 118      27.379  13.874  41.938  1.00  0.00           X  
ATOM   2900  H   HIS B 118      30.274  14.097  40.084  1.00  0.00           H  
ATOM   2901  N   LEU B 119      28.084  14.720  37.587  1.00  0.00           N  
ATOM   2902  CA  LEU B 119      27.494  15.169  36.331  1.00  0.00           C  
ATOM   2903  C   LEU B 119      27.799  14.198  35.199  1.00  0.00           C  
ATOM   2904  O   LEU B 119      26.944  13.921  34.358  1.00  0.00           O  
ATOM   2905  CB  LEU B 119      28.001  16.574  35.980  1.00  0.00           C  
ATOM   2906  CEN LEU B 119      27.355  17.970  36.062  1.00  0.00           X  
ATOM   2907  H   LEU B 119      28.752  15.313  38.057  1.00  0.00           H  
ATOM   2908  N   LEU B 120      29.023  13.682  35.184  1.00  0.00           N  
ATOM   2909  CA  LEU B 120      29.418  12.678  34.203  1.00  0.00           C  
ATOM   2910  C   LEU B 120      28.624  11.390  34.385  1.00  0.00           C  
ATOM   2911  O   LEU B 120      28.221  10.757  33.410  1.00  0.00           O  
ATOM   2912  CB  LEU B 120      30.923  12.398  34.308  1.00  0.00           C  
ATOM   2913  CEN LEU B 120      32.127  12.817  33.443  1.00  0.00           X  
ATOM   2914  H   LEU B 120      29.697  13.994  35.867  1.00  0.00           H  
ATOM   2915  N   LEU B 121      28.406  11.006  35.637  1.00  0.00           N  
ATOM   2916  CA  LEU B 121      27.653   9.798  35.949  1.00  0.00           C  
ATOM   2917  C   LEU B 121      26.195   9.934  35.533  1.00  0.00           C  
ATOM   2918  O   LEU B 121      25.605   9.001  34.989  1.00  0.00           O  
ATOM   2919  CB  LEU B 121      27.754   9.483  37.447  1.00  0.00           C  
ATOM   2920  CEN LEU B 121      28.560   8.440  38.244  1.00  0.00           X  
ATOM   2921  H   LEU B 121      28.771  11.567  36.394  1.00  0.00           H  
ATOM   2922  N   GLU B 122      25.619  11.103  35.791  1.00  0.00           N  
ATOM   2923  CA  GLU B 122      24.227  11.365  35.441  1.00  0.00           C  
ATOM   2924  C   GLU B 122      24.003  11.241  33.940  1.00  0.00           C  
ATOM   2925  O   GLU B 122      23.049  10.601  33.496  1.00  0.00           O  
ATOM   2926  CB  GLU B 122      23.806  12.756  35.921  1.00  0.00           C  
ATOM   2927  CEN GLU B 122      23.031  13.750  37.067  1.00  0.00           X  
ATOM   2928  H   GLU B 122      26.158  11.829  36.240  1.00  0.00           H  
ATOM   2929  N   LEU B 123      24.888  11.854  33.161  1.00  0.00           N  
ATOM   2930  CA  LEU B 123      24.789  11.814  31.708  1.00  0.00           C  
ATOM   2931  C   LEU B 123      24.997  10.399  31.181  1.00  0.00           C  
ATOM   2932  O   LEU B 123      24.319   9.969  30.248  1.00  0.00           O  
ATOM   2933  CB  LEU B 123      25.809  12.772  31.080  1.00  0.00           C  
ATOM   2934  CEN LEU B 123      25.674  14.162  30.428  1.00  0.00           X  
ATOM   2935  H   LEU B 123      25.649  12.363  33.588  1.00  0.00           H  
ATOM   2936  N   ALA B 124      25.936   9.680  31.784  1.00  0.00           N  
ATOM   2937  CA  ALA B 124      26.241   8.315  31.371  1.00  0.00           C  
ATOM   2938  C   ALA B 124      25.022   7.415  31.510  1.00  0.00           C  
ATOM   2939  O   ALA B 124      24.761   6.567  30.654  1.00  0.00           O  
ATOM   2940  CB  ALA B 124      27.406   7.764  32.180  1.00  0.00           C  
ATOM   2941  CEN ALA B 124      27.405   7.764  32.179  1.00  0.00           X  
ATOM   2942  H   ALA B 124      26.453  10.089  32.549  1.00  0.00           H  
ATOM   2943  N   LEU B 125      24.275   7.600  32.594  1.00  0.00           N  
ATOM   2944  CA  LEU B 125      23.073   6.811  32.841  1.00  0.00           C  
ATOM   2945  C   LEU B 125      21.965   7.172  31.861  1.00  0.00           C  
ATOM   2946  O   LEU B 125      21.266   6.298  31.348  1.00  0.00           O  
ATOM   2947  CB  LEU B 125      22.595   7.011  34.285  1.00  0.00           C  
ATOM   2948  CEN LEU B 125      22.679   6.130  35.546  1.00  0.00           X  
ATOM   2949  H   LEU B 125      24.545   8.306  33.264  1.00  0.00           H  
ATOM   2950  N   ALA B 126      21.809   8.466  31.603  1.00  0.00           N  
ATOM   2951  CA  ALA B 126      20.777   8.947  30.692  1.00  0.00           C  
ATOM   2952  C   ALA B 126      20.970   8.379  29.292  1.00  0.00           C  
ATOM   2953  O   ALA B 126      20.004   8.011  28.623  1.00  0.00           O  
ATOM   2954  CB  ALA B 126      20.769  10.468  30.654  1.00  0.00           C  
ATOM   2955  CEN ALA B 126      20.769  10.467  30.654  1.00  0.00           X  
ATOM   2956  H   ALA B 126      22.422   9.135  32.048  1.00  0.00           H  
ATOM   2957  N   ILE B 127      22.222   8.311  28.853  1.00  0.00           N  
ATOM   2958  CA  ILE B 127      22.544   7.781  27.534  1.00  0.00           C  
ATOM   2959  C   ILE B 127      22.192   6.303  27.432  1.00  0.00           C  
ATOM   2960  O   ILE B 127      21.616   5.859  26.439  1.00  0.00           O  
ATOM   2961  CB  ILE B 127      24.035   7.968  27.199  1.00  0.00           C  
ATOM   2962  CEN ILE B 127      24.779   8.654  26.792  1.00  0.00           X  
ATOM   2963  H   ILE B 127      22.972   8.634  29.450  1.00  0.00           H  
ATOM   2964  N   VAL B 128      22.539   5.546  28.466  1.00  0.00           N  
ATOM   2965  CA  VAL B 128      22.215   4.125  28.518  1.00  0.00           C  
ATOM   2966  C   VAL B 128      20.710   3.901  28.500  1.00  0.00           C  
ATOM   2967  O   VAL B 128      20.214   3.009  27.811  1.00  0.00           O  
ATOM   2968  CB  VAL B 128      22.807   3.455  29.772  1.00  0.00           C  
ATOM   2969  CEN VAL B 128      23.291   3.016  29.990  1.00  0.00           X  
ATOM   2970  H   VAL B 128      23.040   5.964  29.238  1.00  0.00           H  
ATOM   2971  N   GLU B 129      19.987   4.716  29.260  1.00  0.00           N  
ATOM   2972  CA  GLU B 129      18.530   4.658  29.276  1.00  0.00           C  
ATOM   2973  C   GLU B 129      17.954   4.924  27.892  1.00  0.00           C  
ATOM   2974  O   GLU B 129      17.082   4.193  27.420  1.00  0.00           O  
ATOM   2975  CB  GLU B 129      17.964   5.662  30.283  1.00  0.00           C  
ATOM   2976  CEN GLU B 129      17.325   6.006  31.824  1.00  0.00           X  
ATOM   2977  H   GLU B 129      20.457   5.393  29.843  1.00  0.00           H  
ATOM   2978  N   ALA B 130      18.445   5.974  27.243  1.00  0.00           N  
ATOM   2979  CA  ALA B 130      17.958   6.358  25.924  1.00  0.00           C  
ATOM   2980  C   ALA B 130      18.277   5.288  24.887  1.00  0.00           C  
ATOM   2981  O   ALA B 130      17.470   5.006  24.003  1.00  0.00           O  
ATOM   2982  CB  ALA B 130      18.551   7.696  25.510  1.00  0.00           C  
ATOM   2983  CEN ALA B 130      18.551   7.695  25.509  1.00  0.00           X  
ATOM   2984  H   ALA B 130      19.175   6.522  27.676  1.00  0.00           H  
ATOM   2985  N   ARG B 131      19.462   4.694  25.001  1.00  0.00           N  
ATOM   2986  CA  ARG B 131      19.887   3.650  24.076  1.00  0.00           C  
ATOM   2987  C   ARG B 131      18.987   2.425  24.180  1.00  0.00           C  
ATOM   2988  O   ARG B 131      18.725   1.749  23.184  1.00  0.00           O  
ATOM   2989  CB  ARG B 131      21.352   3.281  24.260  1.00  0.00           C  
ATOM   2990  CEN ARG B 131      23.810   3.226  23.933  1.00  0.00           X  
ATOM   2991  H   ARG B 131      20.081   4.973  25.747  1.00  0.00           H  
ATOM   2992  N   GLY B 132      18.506   2.112  25.348  1.00  0.00           N  
ATOM   2993  CA  GLY B 132      17.610   0.970  25.390  1.00  0.00           C  
ATOM   2994  C   GLY B 132      18.424  -0.276  25.647  1.00  0.00           C  
ATOM   2995  O   GLY B 132      18.130  -1.344  25.109  1.00  0.00           O  
ATOM   2996  CEN GLY B 132      17.610   0.970  25.390  1.00  0.00           X  
ATOM   2997  H   GLY B 132      18.769   2.665  26.152  1.00  0.00           H  
ATOM   2998  N   VAL B 133      19.443  -0.113  26.475  1.00  0.00           N  
ATOM   2999  CA  VAL B 133      20.317  -1.199  26.878  1.00  0.00           C  
ATOM   3000  C   VAL B 133      19.568  -2.219  27.723  1.00  0.00           C  
ATOM   3001  O   VAL B 133      18.864  -1.860  28.667  1.00  0.00           O  
ATOM   3002  CB  VAL B 133      21.533  -0.681  27.668  1.00  0.00           C  
ATOM   3003  CEN VAL B 133      22.214  -0.582  27.635  1.00  0.00           X  
ATOM   3004  H   VAL B 133      19.630   0.806  26.850  1.00  0.00           H  
ATOM   3005  N   PRO B 134      19.727  -3.488  27.374  1.00  0.00           N  
ATOM   3006  CA  PRO B 134      19.052  -4.573  28.073  1.00  0.00           C  
ATOM   3007  C   PRO B 134      19.238  -4.469  29.584  1.00  0.00           C  
ATOM   3008  O   PRO B 134      20.285  -4.029  30.062  1.00  0.00           O  
ATOM   3009  CB  PRO B 134      19.696  -5.845  27.497  1.00  0.00           C  
ATOM   3010  CEN PRO B 134      20.704  -4.689  26.582  1.00  0.00           X  
ATOM   3011  N   PRO B 135      18.213  -4.878  30.327  1.00  0.00           N  
ATOM   3012  CA  PRO B 135      18.249  -4.823  31.784  1.00  0.00           C  
ATOM   3013  C   PRO B 135      19.506  -5.458  32.357  1.00  0.00           C  
ATOM   3014  O   PRO B 135      20.068  -4.968  33.337  1.00  0.00           O  
ATOM   3015  CB  PRO B 135      16.981  -5.580  32.213  1.00  0.00           C  
ATOM   3016  CEN PRO B 135      16.776  -5.843  30.459  1.00  0.00           X  
ATOM   3017  N   GLU B 136      19.956  -6.552  31.751  1.00  0.00           N  
ATOM   3018  CA  GLU B 136      21.098  -7.275  32.290  1.00  0.00           C  
ATOM   3019  C   GLU B 136      22.359  -6.422  32.217  1.00  0.00           C  
ATOM   3020  O   GLU B 136      23.116  -6.333  33.183  1.00  0.00           O  
ATOM   3021  CB  GLU B 136      21.305  -8.592  31.538  1.00  0.00           C  
ATOM   3022  CEN GLU B 136      21.108 -10.281  31.437  1.00  0.00           X  
ATOM   3023  H   GLU B 136      19.495  -6.875  30.913  1.00  0.00           H  
ATOM   3024  N   GLN B 137      22.586  -5.790  31.066  1.00  0.00           N  
ATOM   3025  CA  GLN B 137      23.760  -4.936  30.912  1.00  0.00           C  
ATOM   3026  C   GLN B 137      23.574  -3.611  31.639  1.00  0.00           C  
ATOM   3027  O   GLN B 137      24.532  -3.039  32.162  1.00  0.00           O  
ATOM   3028  CB  GLN B 137      24.046  -4.677  29.431  1.00  0.00           C  
ATOM   3029  CEN GLN B 137      25.043  -5.142  28.075  1.00  0.00           X  
ATOM   3030  H   GLN B 137      21.938  -5.910  30.302  1.00  0.00           H  
ATOM   3031  N   LEU B 138      22.339  -3.125  31.668  1.00  0.00           N  
ATOM   3032  CA  LEU B 138      22.029  -1.853  32.310  1.00  0.00           C  
ATOM   3033  C   LEU B 138      22.268  -1.924  33.813  1.00  0.00           C  
ATOM   3034  O   LEU B 138      22.867  -1.021  34.399  1.00  0.00           O  
ATOM   3035  CB  LEU B 138      20.578  -1.451  32.017  1.00  0.00           C  
ATOM   3036  CEN LEU B 138      19.953  -0.413  31.067  1.00  0.00           X  
ATOM   3037  H   LEU B 138      21.593  -3.652  31.234  1.00  0.00           H  
ATOM   3038  N   ALA B 139      21.796  -3.000  34.432  1.00  0.00           N  
ATOM   3039  CA  ALA B 139      21.918  -3.169  35.875  1.00  0.00           C  
ATOM   3040  C   ALA B 139      23.380  -3.200  36.305  1.00  0.00           C  
ATOM   3041  O   ALA B 139      23.777  -2.503  37.237  1.00  0.00           O  
ATOM   3042  CB  ALA B 139      21.203  -4.436  36.321  1.00  0.00           C  
ATOM   3043  CEN ALA B 139      21.204  -4.435  36.321  1.00  0.00           X  
ATOM   3044  H   ALA B 139      21.340  -3.720  33.889  1.00  0.00           H  
ATOM   3045  N   GLU B 140      24.176  -4.013  35.618  1.00  0.00           N  
ATOM   3046  CA  GLU B 140      25.597  -4.127  35.919  1.00  0.00           C  
ATOM   3047  C   GLU B 140      26.302  -2.786  35.764  1.00  0.00           C  
ATOM   3048  O   GLU B 140      27.119  -2.403  36.603  1.00  0.00           O  
ATOM   3049  CB  GLU B 140      26.254  -5.174  35.016  1.00  0.00           C  
ATOM   3050  CEN GLU B 140      26.837  -6.756  34.772  1.00  0.00           X  
ATOM   3051  H   GLU B 140      23.785  -4.566  34.868  1.00  0.00           H  
ATOM   3052  N   PHE B 141      25.983  -2.075  34.689  1.00  0.00           N  
ATOM   3053  CA  PHE B 141      26.561  -0.759  34.438  1.00  0.00           C  
ATOM   3054  C   PHE B 141      26.278   0.195  35.592  1.00  0.00           C  
ATOM   3055  O   PHE B 141      27.192   0.813  36.136  1.00  0.00           O  
ATOM   3056  CB  PHE B 141      26.020  -0.177  33.130  1.00  0.00           C  
ATOM   3057  CEN PHE B 141      26.472  -0.043  31.613  1.00  0.00           X  
ATOM   3058  H   PHE B 141      25.321  -2.454  34.027  1.00  0.00           H  
ATOM   3059  N   ALA B 142      25.007   0.309  35.961  1.00  0.00           N  
ATOM   3060  CA  ALA B 142      24.587   1.262  36.982  1.00  0.00           C  
ATOM   3061  C   ALA B 142      25.293   0.996  38.305  1.00  0.00           C  
ATOM   3062  O   ALA B 142      25.693   1.927  39.004  1.00  0.00           O  
ATOM   3063  CB  ALA B 142      23.077   1.212  37.164  1.00  0.00           C  
ATOM   3064  CEN ALA B 142      23.078   1.212  37.165  1.00  0.00           X  
ATOM   3065  H   ALA B 142      24.313  -0.280  35.523  1.00  0.00           H  
ATOM   3066  N   GLU B 143      25.441  -0.280  38.646  1.00  0.00           N  
ATOM   3067  CA  GLU B 143      26.079  -0.671  39.897  1.00  0.00           C  
ATOM   3068  C   GLU B 143      27.529  -0.201  39.946  1.00  0.00           C  
ATOM   3069  O   GLU B 143      28.000   0.280  40.976  1.00  0.00           O  
ATOM   3070  CB  GLU B 143      26.011  -2.188  40.081  1.00  0.00           C  
ATOM   3071  CEN GLU B 143      25.276  -3.560  40.775  1.00  0.00           X  
ATOM   3072  H   GLU B 143      25.104  -0.999  38.021  1.00  0.00           H  
ATOM   3073  N   ARG B 144      28.230  -0.344  38.828  1.00  0.00           N  
ATOM   3074  CA  ARG B 144      29.627   0.067  38.742  1.00  0.00           C  
ATOM   3075  C   ARG B 144      29.770   1.573  38.911  1.00  0.00           C  
ATOM   3076  O   ARG B 144      30.723   2.050  39.528  1.00  0.00           O  
ATOM   3077  CB  ARG B 144      30.288  -0.415  37.459  1.00  0.00           C  
ATOM   3078  CEN ARG B 144      31.604  -1.807  35.884  1.00  0.00           X  
ATOM   3079  H   ARG B 144      27.785  -0.747  38.016  1.00  0.00           H  
ATOM   3080  N   LEU B 145      28.817   2.319  38.364  1.00  0.00           N  
ATOM   3081  CA  LEU B 145      28.845   3.776  38.438  1.00  0.00           C  
ATOM   3082  C   LEU B 145      28.748   4.253  39.881  1.00  0.00           C  
ATOM   3083  O   LEU B 145      29.400   5.223  40.270  1.00  0.00           O  
ATOM   3084  CB  LEU B 145      27.706   4.372  37.601  1.00  0.00           C  
ATOM   3085  CEN LEU B 145      27.672   5.066  36.227  1.00  0.00           X  
ATOM   3086  H   LEU B 145      28.054   1.866  37.880  1.00  0.00           H  
ATOM   3087  N   VAL B 146      27.930   3.568  40.673  1.00  0.00           N  
ATOM   3088  CA  VAL B 146      27.808   3.872  42.094  1.00  0.00           C  
ATOM   3089  C   VAL B 146      29.121   3.630  42.826  1.00  0.00           C  
ATOM   3090  O   VAL B 146      29.531   4.429  43.666  1.00  0.00           O  
ATOM   3091  CB  VAL B 146      26.700   3.033  42.758  1.00  0.00           C  
ATOM   3092  CEN VAL B 146      26.069   3.066  43.033  1.00  0.00           X  
ATOM   3093  H   VAL B 146      27.380   2.817  40.282  1.00  0.00           H  
ATOM   3094  N   GLU B 147      29.778   2.523  42.500  1.00  0.00           N  
ATOM   3095  CA  GLU B 147      31.075   2.202  43.085  1.00  0.00           C  
ATOM   3096  C   GLU B 147      32.113   3.258  42.734  1.00  0.00           C  
ATOM   3097  O   GLU B 147      32.944   3.627  43.566  1.00  0.00           O  
ATOM   3098  CB  GLU B 147      31.548   0.824  42.617  1.00  0.00           C  
ATOM   3099  CEN GLU B 147      31.732  -0.847  42.895  1.00  0.00           X  
ATOM   3100  H   GLU B 147      29.370   1.886  41.830  1.00  0.00           H  
ATOM   3101  N   ILE B 148      32.062   3.743  41.499  1.00  0.00           N  
ATOM   3102  CA  ILE B 148      33.001   4.759  41.036  1.00  0.00           C  
ATOM   3103  C   ILE B 148      32.864   6.044  41.843  1.00  0.00           C  
ATOM   3104  O   ILE B 148      33.859   6.631  42.269  1.00  0.00           O  
ATOM   3105  CB  ILE B 148      32.799   5.078  39.543  1.00  0.00           C  
ATOM   3106  CEN ILE B 148      33.057   4.784  38.526  1.00  0.00           X  
ATOM   3107  H   ILE B 148      31.357   3.399  40.864  1.00  0.00           H  
ATOM   3108  N   LEU B 149      31.624   6.477  42.049  1.00  0.00           N  
ATOM   3109  CA  LEU B 149      31.353   7.686  42.818  1.00  0.00           C  
ATOM   3110  C   LEU B 149      31.799   7.530  44.267  1.00  0.00           C  
ATOM   3111  O   LEU B 149      32.334   8.464  44.866  1.00  0.00           O  
ATOM   3112  CB  LEU B 149      29.860   8.031  42.754  1.00  0.00           C  
ATOM   3113  CEN LEU B 149      29.066   9.096  41.975  1.00  0.00           X  
ATOM   3114  H   LEU B 149      30.850   5.955  41.664  1.00  0.00           H  
ATOM   3115  N   ARG B 150      31.575   6.345  44.825  1.00  0.00           N  
ATOM   3116  CA  ARG B 150      32.038   6.034  46.172  1.00  0.00           C  
ATOM   3117  C   ARG B 150      33.554   6.142  46.272  1.00  0.00           C  
ATOM   3118  O   ARG B 150      34.080   6.786  47.180  1.00  0.00           O  
ATOM   3119  CB  ARG B 150      31.544   4.676  46.649  1.00  0.00           C  
ATOM   3120  CEN ARG B 150      30.158   2.950  47.768  1.00  0.00           X  
ATOM   3121  H   ARG B 150      31.071   5.643  44.302  1.00  0.00           H  
ATOM   3122  N   GLU B 151      34.252   5.511  45.334  1.00  0.00           N  
ATOM   3123  CA  GLU B 151      35.709   5.504  45.337  1.00  0.00           C  
ATOM   3124  C   GLU B 151      36.267   6.905  45.129  1.00  0.00           C  
ATOM   3125  O   GLU B 151      37.312   7.256  45.677  1.00  0.00           O  
ATOM   3126  CB  GLU B 151      36.242   4.559  44.258  1.00  0.00           C  
ATOM   3127  CEN GLU B 151      36.878   3.045  43.804  1.00  0.00           X  
ATOM   3128  H   GLU B 151      33.758   5.022  44.600  1.00  0.00           H  
ATOM   3129  N   ALA B 152      35.526   7.678  44.317  1.00  0.00           N  
ATOM   3130  CA  ALA B 152      35.811   9.069  43.979  1.00  0.00           C  
ATOM   3131  C   ALA B 152      35.661  10.008  45.170  1.00  0.00           C  
ATOM   3132  O   ALA B 152      36.068  11.169  45.113  1.00  0.00           O  
ATOM   3133  CB  ALA B 152      34.908   9.521  42.840  1.00  0.00           C  
ATOM   3134  CEN ALA B 152      34.909   9.521  42.841  1.00  0.00           X  
ATOM   3135  H   ALA B 152      34.695   7.290  43.891  1.00  0.00           H  
ATOM   3136  N   GLY B 153      35.078   9.506  46.248  1.00  0.00           N  
ATOM   3137  CA  GLY B 153      34.863  10.314  47.446  1.00  0.00           C  
ATOM   3138  C   GLY B 153      33.615  11.182  47.323  1.00  0.00           C  
ATOM   3139  O   GLY B 153      33.549  12.275  47.885  1.00  0.00           O  
ATOM   3140  CEN GLY B 153      34.864  10.313  47.446  1.00  0.00           X  
ATOM   3141  H   GLY B 153      34.776   8.543  46.240  1.00  0.00           H  
ATOM   3142  N   GLY B 154      32.628  10.683  46.583  1.00  0.00           N  
ATOM   3143  CA  GLY B 154      31.368  11.395  46.396  1.00  0.00           C  
ATOM   3144  C   GLY B 154      30.611  11.490  47.716  1.00  0.00           C  
ATOM   3145  O   GLY B 154      30.634  10.562  48.524  1.00  0.00           O  
ATOM   3146  CEN GLY B 154      31.368  11.395  46.396  1.00  0.00           X  
ATOM   3147  H   GLY B 154      32.754   9.786  46.137  1.00  0.00           H  
ATOM   3148  N   SER B 155      29.937  12.613  47.936  1.00  0.00           N  
ATOM   3149  CA  SER B 155      29.186  12.819  49.167  1.00  0.00           C  
ATOM   3150  C   SER B 155      27.911  11.993  49.190  1.00  0.00           C  
ATOM   3151  O   SER B 155      27.389  11.611  48.144  1.00  0.00           O  
ATOM   3152  CB  SER B 155      28.861  14.290  49.339  1.00  0.00           C  
ATOM   3153  CEN SER B 155      28.731  14.801  49.204  1.00  0.00           X  
ATOM   3154  H   SER B 155      29.948  13.338  47.232  1.00  0.00           H  
ATOM   3155  N   PRO B 156      27.415  11.719  50.390  1.00  0.00           N  
ATOM   3156  CA  PRO B 156      26.159  11.003  50.546  1.00  0.00           C  
ATOM   3157  C   PRO B 156      25.054  11.629  49.714  1.00  0.00           C  
ATOM   3158  O   PRO B 156      24.189  10.929  49.187  1.00  0.00           O  
ATOM   3159  CB  PRO B 156      25.865  11.087  52.053  1.00  0.00           C  
ATOM   3160  CEN PRO B 156      27.358  12.065  52.095  1.00  0.00           X  
ATOM   3161  N   GLU B 157      25.049  12.962  49.573  1.00  0.00           N  
ATOM   3162  CA  GLU B 157      23.969  13.552  48.789  1.00  0.00           C  
ATOM   3163  C   GLU B 157      24.095  13.189  47.317  1.00  0.00           C  
ATOM   3164  O   GLU B 157      23.107  12.858  46.660  1.00  0.00           O  
ATOM   3165  CB  GLU B 157      23.955  15.073  48.956  1.00  0.00           C  
ATOM   3166  CEN GLU B 157      23.318  16.473  49.690  1.00  0.00           X  
ATOM   3167  H   GLU B 157      25.781  13.505  50.006  1.00  0.00           H  
ATOM   3168  N   LEU B 158      25.318  13.252  46.799  1.00  0.00           N  
ATOM   3169  CA  LEU B 158      25.573  12.936  45.398  1.00  0.00           C  
ATOM   3170  C   LEU B 158      25.298  11.467  45.107  1.00  0.00           C  
ATOM   3171  O   LEU B 158      24.779  11.122  44.045  1.00  0.00           O  
ATOM   3172  CB  LEU B 158      27.019  13.290  45.029  1.00  0.00           C  
ATOM   3173  CEN LEU B 158      27.639  14.454  44.232  1.00  0.00           X  
ATOM   3174  H   LEU B 158      26.090  13.526  47.390  1.00  0.00           H  
ATOM   3175  N   VAL B 159      25.651  10.604  46.054  1.00  0.00           N  
ATOM   3176  CA  VAL B 159      25.398   9.175  45.920  1.00  0.00           C  
ATOM   3177  C   VAL B 159      23.906   8.872  45.957  1.00  0.00           C  
ATOM   3178  O   VAL B 159      23.406   8.068  45.171  1.00  0.00           O  
ATOM   3179  CB  VAL B 159      26.102   8.370  47.028  1.00  0.00           C  
ATOM   3180  CEN VAL B 159      26.620   7.932  47.152  1.00  0.00           X  
ATOM   3181  H   VAL B 159      26.105  10.947  46.888  1.00  0.00           H  
ATOM   3182  N   PHE B 160      23.198   9.522  46.875  1.00  0.00           N  
ATOM   3183  CA  PHE B 160      21.753   9.363  46.982  1.00  0.00           C  
ATOM   3184  C   PHE B 160      21.062   9.699  45.667  1.00  0.00           C  
ATOM   3185  O   PHE B 160      20.231   8.934  45.180  1.00  0.00           O  
ATOM   3186  CB  PHE B 160      21.201  10.242  48.106  1.00  0.00           C  
ATOM   3187  CEN PHE B 160      20.766  10.092  49.628  1.00  0.00           X  
ATOM   3188  H   PHE B 160      23.675  10.142  47.515  1.00  0.00           H  
ATOM   3189  N   GLU B 161      21.412  10.849  45.099  1.00  0.00           N  
ATOM   3190  CA  GLU B 161      20.785  11.315  43.868  1.00  0.00           C  
ATOM   3191  C   GLU B 161      21.095  10.383  42.703  1.00  0.00           C  
ATOM   3192  O   GLU B 161      20.242  10.131  41.853  1.00  0.00           O  
ATOM   3193  CB  GLU B 161      21.242  12.738  43.540  1.00  0.00           C  
ATOM   3194  CEN GLU B 161      20.965  14.419  43.558  1.00  0.00           X  
ATOM   3195  H   GLU B 161      22.129  11.414  45.531  1.00  0.00           H  
ATOM   3196  N   LEU B 162      22.322   9.874  42.673  1.00  0.00           N  
ATOM   3197  CA  LEU B 162      22.716   8.887  41.674  1.00  0.00           C  
ATOM   3198  C   LEU B 162      21.885   7.615  41.797  1.00  0.00           C  
ATOM   3199  O   LEU B 162      21.371   7.100  40.805  1.00  0.00           O  
ATOM   3200  CB  LEU B 162      24.209   8.564  41.809  1.00  0.00           C  
ATOM   3201  CEN LEU B 162      25.446   8.974  40.988  1.00  0.00           X  
ATOM   3202  H   LEU B 162      22.999  10.178  43.358  1.00  0.00           H  
ATOM   3203  N   LEU B 163      21.756   7.115  43.021  1.00  0.00           N  
ATOM   3204  CA  LEU B 163      21.009   5.888  43.272  1.00  0.00           C  
ATOM   3205  C   LEU B 163      19.543   6.048  42.892  1.00  0.00           C  
ATOM   3206  O   LEU B 163      18.939   5.145  42.314  1.00  0.00           O  
ATOM   3207  CB  LEU B 163      21.136   5.482  44.746  1.00  0.00           C  
ATOM   3208  CEN LEU B 163      21.955   4.392  45.463  1.00  0.00           X  
ATOM   3209  H   LEU B 163      22.188   7.596  43.797  1.00  0.00           H  
ATOM   3210  N   LYS B 164      18.974   7.204  43.221  1.00  0.00           N  
ATOM   3211  CA  LYS B 164      17.582   7.493  42.897  1.00  0.00           C  
ATOM   3212  C   LYS B 164      17.351   7.464  41.392  1.00  0.00           C  
ATOM   3213  O   LYS B 164      16.381   6.876  40.914  1.00  0.00           O  
ATOM   3214  CB  LYS B 164      17.170   8.851  43.466  1.00  0.00           C  
ATOM   3215  CEN LYS B 164      16.131   9.954  44.943  1.00  0.00           X  
ATOM   3216  H   LYS B 164      19.521   7.900  43.708  1.00  0.00           H  
ATOM   3217  N   ARG B 165      18.247   8.102  40.648  1.00  0.00           N  
ATOM   3218  CA  ARG B 165      18.159   8.123  39.192  1.00  0.00           C  
ATOM   3219  C   ARG B 165      18.196   6.712  38.619  1.00  0.00           C  
ATOM   3220  O   ARG B 165      17.413   6.374  37.731  1.00  0.00           O  
ATOM   3221  CB  ARG B 165      19.228   9.007  38.564  1.00  0.00           C  
ATOM   3222  CEN ARG B 165      20.336  10.986  37.560  1.00  0.00           X  
ATOM   3223  H   ARG B 165      19.010   8.585  41.101  1.00  0.00           H  
ATOM   3224  N   ILE B 166      19.106   5.892  39.131  1.00  0.00           N  
ATOM   3225  CA  ILE B 166      19.249   4.518  38.667  1.00  0.00           C  
ATOM   3226  C   ILE B 166      17.969   3.725  38.891  1.00  0.00           C  
ATOM   3227  O   ILE B 166      17.524   2.984  38.013  1.00  0.00           O  
ATOM   3228  CB  ILE B 166      20.415   3.802  39.372  1.00  0.00           C  
ATOM   3229  CEN ILE B 166      21.490   3.618  39.356  1.00  0.00           X  
ATOM   3230  H   ILE B 166      19.717   6.230  39.860  1.00  0.00           H  
ATOM   3231  N   MET B 167      17.378   3.883  40.070  1.00  0.00           N  
ATOM   3232  CA  MET B 167      16.145   3.186  40.410  1.00  0.00           C  
ATOM   3233  C   MET B 167      15.012   3.582  39.473  1.00  0.00           C  
ATOM   3234  O   MET B 167      14.192   2.749  39.089  1.00  0.00           O  
ATOM   3235  CB  MET B 167      15.757   3.475  41.859  1.00  0.00           C  
ATOM   3236  CEN MET B 167      15.651   2.737  43.447  1.00  0.00           X  
ATOM   3237  H   MET B 167      17.796   4.503  40.749  1.00  0.00           H  
ATOM   3238  N   GLU B 168      14.972   4.858  39.107  1.00  0.00           N  
ATOM   3239  CA  GLU B 168      13.967   5.359  38.176  1.00  0.00           C  
ATOM   3240  C   GLU B 168      14.146   4.746  36.793  1.00  0.00           C  
ATOM   3241  O   GLU B 168      13.171   4.438  36.110  1.00  0.00           O  
ATOM   3242  CB  GLU B 168      14.032   6.885  38.088  1.00  0.00           C  
ATOM   3243  CEN GLU B 168      13.440   8.417  38.543  1.00  0.00           X  
ATOM   3244  H   GLU B 168      15.655   5.500  39.483  1.00  0.00           H  
ATOM   3245  N   ILE B 169      15.399   4.573  36.386  1.00  0.00           N  
ATOM   3246  CA  ILE B 169      15.708   4.079  35.049  1.00  0.00           C  
ATOM   3247  C   ILE B 169      15.259   2.634  34.879  1.00  0.00           C  
ATOM   3248  O   ILE B 169      14.642   2.280  33.874  1.00  0.00           O  
ATOM   3249  CB  ILE B 169      17.214   4.179  34.744  1.00  0.00           C  
ATOM   3250  CEN ILE B 169      18.009   4.828  34.378  1.00  0.00           X  
ATOM   3251  H   ILE B 169      16.157   4.788  37.017  1.00  0.00           H  
ATOM   3252  N   ILE B 170      15.572   1.802  35.865  1.00  0.00           N  
ATOM   3253  CA  ILE B 170      15.244   0.382  35.803  1.00  0.00           C  
ATOM   3254  C   ILE B 170      13.738   0.161  35.873  1.00  0.00           C  
ATOM   3255  O   ILE B 170      13.215  -0.802  35.312  1.00  0.00           O  
ATOM   3256  CB  ILE B 170      15.921  -0.404  36.940  1.00  0.00           C  
ATOM   3257  CEN ILE B 170      16.831  -0.920  37.250  1.00  0.00           X  
ATOM   3258  H   ILE B 170      16.049   2.160  36.678  1.00  0.00           H  
ATOM   3259  N   GLU B 171      13.045   1.060  36.564  1.00  0.00           N  
ATOM   3260  CA  GLU B 171      11.588   1.075  36.556  1.00  0.00           C  
ATOM   3261  C   GLU B 171      11.045   1.386  35.166  1.00  0.00           C  
ATOM   3262  O   GLU B 171      10.155   0.698  34.668  1.00  0.00           O  
ATOM   3263  CB  GLU B 171      11.058   2.094  37.567  1.00  0.00           C  
ATOM   3264  CEN GLU B 171      10.414   2.452  39.103  1.00  0.00           X  
ATOM   3265  H   GLU B 171      13.541   1.752  37.107  1.00  0.00           H  
ATOM   3266  N   ARG B 172      11.590   2.428  34.546  1.00  0.00           N  
ATOM   3267  CA  ARG B 172      11.183   2.815  33.200  1.00  0.00           C  
ATOM   3268  C   ARG B 172      11.521   1.728  32.188  1.00  0.00           C  
ATOM   3269  O   ARG B 172      10.777   1.502  31.235  1.00  0.00           O  
ATOM   3270  CB  ARG B 172      11.765   4.159  32.788  1.00  0.00           C  
ATOM   3271  CEN ARG B 172      11.967   6.599  32.387  1.00  0.00           X  
ATOM   3272  H   ARG B 172      12.303   2.963  35.017  1.00  0.00           H  
ATOM   3273  N   ARG B 173      12.648   1.058  32.401  1.00  0.00           N  
ATOM   3274  CA  ARG B 173      13.074  -0.024  31.522  1.00  0.00           C  
ATOM   3275  C   ARG B 173      12.119  -1.208  31.604  1.00  0.00           C  
ATOM   3276  O   ARG B 173      11.913  -1.922  30.623  1.00  0.00           O  
ATOM   3277  CB  ARG B 173      14.511  -0.448  31.789  1.00  0.00           C  
ATOM   3278  CEN ARG B 173      16.978  -0.612  31.592  1.00  0.00           X  
ATOM   3279  H   ARG B 173      13.225   1.306  33.192  1.00  0.00           H  
ATOM   3280  N   GLY B 174      11.528  -1.444  32.739  1.00  0.00           N  
ATOM   3281  CA  GLY B 174      10.549  -2.515  32.747  1.00  0.00           C  
ATOM   3282  C   GLY B 174      11.273  -3.835  32.872  1.00  0.00           C  
ATOM   3283  O   GLY B 174      10.841  -4.845  32.319  1.00  0.00           O  
ATOM   3284  CEN GLY B 174      10.548  -2.516  32.747  1.00  0.00           X  
ATOM   3285  H   GLY B 174      11.770  -0.885  33.545  1.00  0.00           H  
ATOM   3286  N   ALA B 175      12.373  -3.795  33.607  1.00  0.00           N  
ATOM   3287  CA  ALA B 175      13.224  -4.952  33.815  1.00  0.00           C  
ATOM   3288  C   ALA B 175      12.454  -6.082  34.485  1.00  0.00           C  
ATOM   3289  O   ALA B 175      11.592  -5.845  35.330  1.00  0.00           O  
ATOM   3290  CB  ALA B 175      14.443  -4.570  34.641  1.00  0.00           C  
ATOM   3291  CEN ALA B 175      14.442  -4.570  34.641  1.00  0.00           X  
ATOM   3292  H   ALA B 175      12.641  -2.926  34.045  1.00  0.00           H  
ATOM   3293  N   PRO B 176      12.778  -7.309  34.096  1.00  0.00           N  
ATOM   3294  CA  PRO B 176      12.208  -8.494  34.724  1.00  0.00           C  
ATOM   3295  C   PRO B 176      12.326  -8.432  36.245  1.00  0.00           C  
ATOM   3296  O   PRO B 176      13.253  -7.826  36.783  1.00  0.00           O  
ATOM   3297  CB  PRO B 176      13.019  -9.657  34.129  1.00  0.00           C  
ATOM   3298  CEN PRO B 176      13.917  -8.355  33.302  1.00  0.00           X  
ATOM   3299  N   PRO B 177      11.372  -9.065  36.928  1.00  0.00           N  
ATOM   3300  CA  PRO B 177      11.368  -9.103  38.384  1.00  0.00           C  
ATOM   3301  C   PRO B 177      12.716  -9.503  38.959  1.00  0.00           C  
ATOM   3302  O   PRO B 177      13.162  -8.951  39.966  1.00  0.00           O  
ATOM   3303  CB  PRO B 177      10.276 -10.132  38.722  1.00  0.00           C  
ATOM   3304  CEN PRO B 177      10.165 -10.311  36.950  1.00  0.00           X  
ATOM   3305  N   GLU B 178      13.376 -10.467  38.327  1.00  0.00           N  
ATOM   3306  CA  GLU B 178      14.651 -10.946  38.838  1.00  0.00           C  
ATOM   3307  C   GLU B 178      15.720  -9.869  38.717  1.00  0.00           C  
ATOM   3308  O   GLU B 178      16.511  -9.660  39.637  1.00  0.00           O  
ATOM   3309  CB  GLU B 178      15.088 -12.211  38.096  1.00  0.00           C  
ATOM   3310  CEN GLU B 178      15.220 -13.908  38.020  1.00  0.00           X  
ATOM   3311  H   GLU B 178      12.981 -10.864  37.486  1.00  0.00           H  
ATOM   3312  N   LEU B 179      15.748  -9.178  37.577  1.00  0.00           N  
ATOM   3313  CA  LEU B 179      16.775  -8.170  37.349  1.00  0.00           C  
ATOM   3314  C   LEU B 179      16.497  -6.908  38.154  1.00  0.00           C  
ATOM   3315  O   LEU B 179      17.419  -6.251  38.636  1.00  0.00           O  
ATOM   3316  CB  LEU B 179      16.871  -7.840  35.855  1.00  0.00           C  
ATOM   3317  CEN LEU B 179      17.886  -8.225  34.762  1.00  0.00           X  
ATOM   3318  H   LEU B 179      15.046  -9.362  36.874  1.00  0.00           H  
ATOM   3319  N   LEU B 180      15.220  -6.573  38.298  1.00  0.00           N  
ATOM   3320  CA  LEU B 180      14.814  -5.411  39.080  1.00  0.00           C  
ATOM   3321  C   LEU B 180      15.247  -5.548  40.534  1.00  0.00           C  
ATOM   3322  O   LEU B 180      15.859  -4.641  41.098  1.00  0.00           O  
ATOM   3323  CB  LEU B 180      13.295  -5.217  38.990  1.00  0.00           C  
ATOM   3324  CEN LEU B 180      12.412  -4.224  38.212  1.00  0.00           X  
ATOM   3325  H   LEU B 180      14.510  -7.138  37.854  1.00  0.00           H  
ATOM   3326  N   ILE B 181      14.925  -6.688  41.137  1.00  0.00           N  
ATOM   3327  CA  ILE B 181      15.221  -6.920  42.545  1.00  0.00           C  
ATOM   3328  C   ILE B 181      16.722  -7.024  42.783  1.00  0.00           C  
ATOM   3329  O   ILE B 181      17.244  -6.485  43.759  1.00  0.00           O  
ATOM   3330  CB  ILE B 181      14.539  -8.200  43.062  1.00  0.00           C  
ATOM   3331  CEN ILE B 181      13.622  -8.616  43.480  1.00  0.00           X  
ATOM   3332  H   ILE B 181      14.463  -7.413  40.605  1.00  0.00           H  
ATOM   3333  N   GLU B 182      17.410  -7.722  41.885  1.00  0.00           N  
ATOM   3334  CA  GLU B 182      18.850  -7.913  42.005  1.00  0.00           C  
ATOM   3335  C   GLU B 182      19.584  -6.579  42.031  1.00  0.00           C  
ATOM   3336  O   GLU B 182      20.480  -6.367  42.846  1.00  0.00           O  
ATOM   3337  CB  GLU B 182      19.373  -8.778  40.855  1.00  0.00           C  
ATOM   3338  CEN GLU B 182      19.871 -10.293  40.255  1.00  0.00           X  
ATOM   3339  H   GLU B 182      16.922  -8.131  41.101  1.00  0.00           H  
ATOM   3340  N   LEU B 183      19.196  -5.679  41.132  1.00  0.00           N  
ATOM   3341  CA  LEU B 183      19.802  -4.355  41.063  1.00  0.00           C  
ATOM   3342  C   LEU B 183      19.524  -3.555  42.328  1.00  0.00           C  
ATOM   3343  O   LEU B 183      20.433  -2.971  42.918  1.00  0.00           O  
ATOM   3344  CB  LEU B 183      19.287  -3.601  39.830  1.00  0.00           C  
ATOM   3345  CEN LEU B 183      19.917  -3.279  38.462  1.00  0.00           X  
ATOM   3346  H   LEU B 183      18.463  -5.919  40.479  1.00  0.00           H  
ATOM   3347  N   LEU B 184      18.260  -3.532  42.742  1.00  0.00           N  
ATOM   3348  CA  LEU B 184      17.844  -2.729  43.886  1.00  0.00           C  
ATOM   3349  C   LEU B 184      18.574  -3.157  45.153  1.00  0.00           C  
ATOM   3350  O   LEU B 184      18.995  -2.318  45.950  1.00  0.00           O  
ATOM   3351  CB  LEU B 184      16.326  -2.835  44.083  1.00  0.00           C  
ATOM   3352  CEN LEU B 184      15.163  -1.873  43.776  1.00  0.00           X  
ATOM   3353  H   LEU B 184      17.573  -4.085  42.252  1.00  0.00           H  
ATOM   3354  N   GLU B 185      18.722  -4.463  45.333  1.00  0.00           N  
ATOM   3355  CA  GLU B 185      19.388  -5.004  46.514  1.00  0.00           C  
ATOM   3356  C   GLU B 185      20.836  -4.536  46.590  1.00  0.00           C  
ATOM   3357  O   GLU B 185      21.330  -4.192  47.665  1.00  0.00           O  
ATOM   3358  CB  GLU B 185      19.329  -6.533  46.510  1.00  0.00           C  
ATOM   3359  CEN GLU B 185      18.614  -7.984  47.045  1.00  0.00           X  
ATOM   3360  H   GLU B 185      18.364  -5.100  44.635  1.00  0.00           H  
ATOM   3361  N   ARG B 186      21.510  -4.525  45.446  1.00  0.00           N  
ATOM   3362  CA  ARG B 186      22.911  -4.124  45.386  1.00  0.00           C  
ATOM   3363  C   ARG B 186      23.066  -2.626  45.609  1.00  0.00           C  
ATOM   3364  O   ARG B 186      23.977  -2.183  46.310  1.00  0.00           O  
ATOM   3365  CB  ARG B 186      23.580  -4.567  44.094  1.00  0.00           C  
ATOM   3366  CEN ARG B 186      24.899  -5.916  42.483  1.00  0.00           X  
ATOM   3367  H   ARG B 186      21.041  -4.799  44.596  1.00  0.00           H  
ATOM   3368  N   LEU B 187      22.172  -1.847  45.009  1.00  0.00           N  
ATOM   3369  CA  LEU B 187      22.210  -0.396  45.139  1.00  0.00           C  
ATOM   3370  C   LEU B 187      22.052   0.030  46.593  1.00  0.00           C  
ATOM   3371  O   LEU B 187      22.723   0.953  47.055  1.00  0.00           O  
ATOM   3372  CB  LEU B 187      21.116   0.242  44.273  1.00  0.00           C  
ATOM   3373  CEN LEU B 187      21.151   0.985  42.924  1.00  0.00           X  
ATOM   3374  H   LEU B 187      21.448  -2.272  44.447  1.00  0.00           H  
ATOM   3375  N   LEU B 188      21.162  -0.645  47.310  1.00  0.00           N  
ATOM   3376  CA  LEU B 188      20.894  -0.319  48.704  1.00  0.00           C  
ATOM   3377  C   LEU B 188      22.076  -0.686  49.593  1.00  0.00           C  
ATOM   3378  O   LEU B 188      22.413   0.042  50.527  1.00  0.00           O  
ATOM   3379  CB  LEU B 188      19.624  -1.036  49.180  1.00  0.00           C  
ATOM   3380  CEN LEU B 188      18.184  -0.552  49.435  1.00  0.00           X  
ATOM   3381  H   LEU B 188      20.656  -1.405  46.878  1.00  0.00           H  
ATOM   3382  N   GLU B 189      22.702  -1.820  49.297  1.00  0.00           N  
ATOM   3383  CA  GLU B 189      23.884  -2.256  50.030  1.00  0.00           C  
ATOM   3384  C   GLU B 189      25.055  -1.309  49.799  1.00  0.00           C  
ATOM   3385  O   GLU B 189      25.825  -1.024  50.716  1.00  0.00           O  
ATOM   3386  CB  GLU B 189      24.270  -3.680  49.625  1.00  0.00           C  
ATOM   3387  CEN GLU B 189      24.256  -5.357  49.928  1.00  0.00           X  
ATOM   3388  H   GLU B 189      22.349  -2.395  48.546  1.00  0.00           H  
ATOM   3389  N   LEU B 190      25.183  -0.822  48.569  1.00  0.00           N  
ATOM   3390  CA  LEU B 190      26.220   0.147  48.233  1.00  0.00           C  
ATOM   3391  C   LEU B 190      26.002   1.462  48.970  1.00  0.00           C  
ATOM   3392  O   LEU B 190      26.957   2.118  49.384  1.00  0.00           O  
ATOM   3393  CB  LEU B 190      26.253   0.384  46.718  1.00  0.00           C  
ATOM   3394  CEN LEU B 190      27.209  -0.089  45.606  1.00  0.00           X  
ATOM   3395  H   LEU B 190      24.547  -1.133  47.850  1.00  0.00           H  
ATOM   3396  N   ALA B 191      24.739   1.845  49.130  1.00  0.00           N  
ATOM   3397  CA  ALA B 191      24.389   3.023  49.915  1.00  0.00           C  
ATOM   3398  C   ALA B 191      24.851   2.880  51.359  1.00  0.00           C  
ATOM   3399  O   ALA B 191      25.324   3.840  51.967  1.00  0.00           O  
ATOM   3400  CB  ALA B 191      22.888   3.271  49.857  1.00  0.00           C  
ATOM   3401  CEN ALA B 191      22.889   3.271  49.858  1.00  0.00           X  
ATOM   3402  H   ALA B 191      24.003   1.306  48.697  1.00  0.00           H  
ATOM   3403  N   ARG B 192      24.711   1.677  51.903  1.00  0.00           N  
ATOM   3404  CA  ARG B 192      25.133   1.402  53.274  1.00  0.00           C  
ATOM   3405  C   ARG B 192      26.651   1.433  53.398  1.00  0.00           C  
ATOM   3406  O   ARG B 192      27.192   1.967  54.367  1.00  0.00           O  
ATOM   3407  CB  ARG B 192      24.557   0.096  53.801  1.00  0.00           C  
ATOM   3408  CEN ARG B 192      23.059  -1.500  54.968  1.00  0.00           X  
ATOM   3409  H   ARG B 192      24.303   0.933  51.356  1.00  0.00           H  
ATOM   3410  N   GLU B 193      27.333   0.860  52.413  1.00  0.00           N  
ATOM   3411  CA  GLU B 193      28.791   0.856  52.392  1.00  0.00           C  
ATOM   3412  C   GLU B 193      29.344   2.269  52.254  1.00  0.00           C  
ATOM   3413  O   GLU B 193      30.345   2.618  52.881  1.00  0.00           O  
ATOM   3414  CB  GLU B 193      29.308  -0.025  51.254  1.00  0.00           C  
ATOM   3415  CEN GLU B 193      29.938  -1.511  50.705  1.00  0.00           X  
ATOM   3416  H   GLU B 193      26.828   0.415  51.659  1.00  0.00           H  
ATOM   3417  N   ALA B 194      28.649   3.052  51.414  1.00  0.00           N  
ATOM   3418  CA  ALA B 194      28.928   4.458  51.142  1.00  0.00           C  
ATOM   3419  C   ALA B 194      28.775   5.340  52.376  1.00  0.00           C  
ATOM   3420  O   ALA B 194      29.485   6.333  52.533  1.00  0.00           O  
ATOM   3421  CB  ALA B 194      28.025   4.960  50.025  1.00  0.00           C  
ATOM   3422  CEN ALA B 194      28.025   4.960  50.026  1.00  0.00           X  
ATOM   3423  H   ALA B 194      27.863   2.662  50.914  1.00  0.00           H  
ATOM   3424  N   GLY B 195      27.847   4.976  53.249  1.00  0.00           N  
ATOM   3425  CA  GLY B 195      27.689   5.667  54.526  1.00  0.00           C  
ATOM   3426  C   GLY B 195      26.632   6.763  54.447  1.00  0.00           C  
ATOM   3427  O   GLY B 195      26.801   7.843  55.014  1.00  0.00           O  
ATOM   3428  CEN GLY B 195      27.689   5.667  54.526  1.00  0.00           X  
ATOM   3429  H   GLY B 195      27.237   4.202  53.025  1.00  0.00           H  
ATOM   3430  N   LEU B 196      25.545   6.476  53.738  1.00  0.00           N  
ATOM   3431  CA  LEU B 196      24.406   7.385  53.668  1.00  0.00           C  
ATOM   3432  C   LEU B 196      23.621   7.356  54.974  1.00  0.00           C  
ATOM   3433  O   LEU B 196      23.513   6.316  55.623  1.00  0.00           O  
ATOM   3434  CB  LEU B 196      23.500   7.018  52.486  1.00  0.00           C  
ATOM   3435  CEN LEU B 196      23.283   7.651  51.098  1.00  0.00           X  
ATOM   3436  H   LEU B 196      25.504   5.601  53.235  1.00  0.00           H  
ATOM   3437  N   SER B 197      23.072   8.502  55.362  1.00  0.00           N  
ATOM   3438  CA  SER B 197      22.364   8.611  56.633  1.00  0.00           C  
ATOM   3439  C   SER B 197      21.081   7.799  56.632  1.00  0.00           C  
ATOM   3440  O   SER B 197      20.533   7.487  55.575  1.00  0.00           O  
ATOM   3441  CB  SER B 197      22.063  10.065  56.938  1.00  0.00           C  
ATOM   3442  CEN SER B 197      21.935  10.587  56.850  1.00  0.00           X  
ATOM   3443  H   SER B 197      23.146   9.310  54.762  1.00  0.00           H  
ATOM   3444  N   PRO B 198      20.607   7.458  57.825  1.00  0.00           N  
ATOM   3445  CA  PRO B 198      19.360   6.724  57.961  1.00  0.00           C  
ATOM   3446  C   PRO B 198      18.243   7.370  57.161  1.00  0.00           C  
ATOM   3447  O   PRO B 198      17.396   6.681  56.590  1.00  0.00           O  
ATOM   3448  CB  PRO B 198      19.075   6.749  59.472  1.00  0.00           C  
ATOM   3449  CEN PRO B 198      20.558   7.740  59.541  1.00  0.00           X  
ATOM   3450  N   GLU B 199      18.205   8.709  57.096  1.00  0.00           N  
ATOM   3451  CA  GLU B 199      17.126   9.316  56.327  1.00  0.00           C  
ATOM   3452  C   GLU B 199      17.280   9.034  54.840  1.00  0.00           C  
ATOM   3453  O   GLU B 199      16.309   8.718  54.153  1.00  0.00           O  
ATOM   3454  CB  GLU B 199      17.076  10.825  56.573  1.00  0.00           C  
ATOM   3455  CEN GLU B 199      16.398  12.170  57.370  1.00  0.00           X  
ATOM   3456  H   GLU B 199      18.917   9.243  57.573  1.00  0.00           H  
ATOM   3457  N   LEU B 200      18.509   9.153  54.347  1.00  0.00           N  
ATOM   3458  CA  LEU B 200      18.794   8.911  52.937  1.00  0.00           C  
ATOM   3459  C   LEU B 200      18.568   7.452  52.573  1.00  0.00           C  
ATOM   3460  O   LEU B 200      18.075   7.142  51.488  1.00  0.00           O  
ATOM   3461  CB  LEU B 200      20.233   9.326  52.608  1.00  0.00           C  
ATOM   3462  CEN LEU B 200      20.829  10.543  51.875  1.00  0.00           X  
ATOM   3463  H   LEU B 200      19.263   9.422  54.962  1.00  0.00           H  
ATOM   3464  N   VAL B 201      18.935   6.554  53.482  1.00  0.00           N  
ATOM   3465  CA  VAL B 201      18.729   5.126  53.276  1.00  0.00           C  
ATOM   3466  C   VAL B 201      17.246   4.778  53.277  1.00  0.00           C  
ATOM   3467  O   VAL B 201      16.784   3.996  52.445  1.00  0.00           O  
ATOM   3468  CB  VAL B 201      19.443   4.291  54.356  1.00  0.00           C  
ATOM   3469  CEN VAL B 201      19.972   3.864  54.467  1.00  0.00           X  
ATOM   3470  H   VAL B 201      19.366   6.871  54.339  1.00  0.00           H  
ATOM   3471  N   PHE B 202      16.506   5.360  54.214  1.00  0.00           N  
ATOM   3472  CA  PHE B 202      15.066   5.152  54.292  1.00  0.00           C  
ATOM   3473  C   PHE B 202      14.383   5.530  52.984  1.00  0.00           C  
ATOM   3474  O   PHE B 202      13.582   4.762  52.448  1.00  0.00           O  
ATOM   3475  CB  PHE B 202      14.471   5.958  55.448  1.00  0.00           C  
ATOM   3476  CEN PHE B 202      14.020   5.721  56.954  1.00  0.00           X  
ATOM   3477  H   PHE B 202      16.955   5.963  54.890  1.00  0.00           H  
ATOM   3478  N   GLU B 203      14.703   6.716  52.476  1.00  0.00           N  
ATOM   3479  CA  GLU B 203      14.079   7.220  51.260  1.00  0.00           C  
ATOM   3480  C   GLU B 203      14.434   6.356  50.057  1.00  0.00           C  
ATOM   3481  O   GLU B 203      13.601   6.118  49.182  1.00  0.00           O  
ATOM   3482  CB  GLU B 203      14.496   8.671  51.007  1.00  0.00           C  
ATOM   3483  CEN GLU B 203      14.167  10.340  51.101  1.00  0.00           X  
ATOM   3484  H   GLU B 203      15.397   7.282  52.945  1.00  0.00           H  
ATOM   3485  N   LEU B 204      15.677   5.886  50.020  1.00  0.00           N  
ATOM   3486  CA  LEU B 204      16.116   4.961  48.982  1.00  0.00           C  
ATOM   3487  C   LEU B 204      15.323   3.660  49.031  1.00  0.00           C  
ATOM   3488  O   LEU B 204      14.839   3.178  48.009  1.00  0.00           O  
ATOM   3489  CB  LEU B 204      17.616   4.678  49.125  1.00  0.00           C  
ATOM   3490  CEN LEU B 204      18.851   5.166  48.344  1.00  0.00           X  
ATOM   3491  H   LEU B 204      16.334   6.177  50.730  1.00  0.00           H  
ATOM   3492  N   LEU B 205      15.193   3.098  50.229  1.00  0.00           N  
ATOM   3493  CA  LEU B 205      14.481   1.838  50.410  1.00  0.00           C  
ATOM   3494  C   LEU B 205      13.016   1.972  50.015  1.00  0.00           C  
ATOM   3495  O   LEU B 205      12.448   1.078  49.385  1.00  0.00           O  
ATOM   3496  CB  LEU B 205      14.600   1.366  51.864  1.00  0.00           C  
ATOM   3497  CEN LEU B 205      15.443   0.268  52.541  1.00  0.00           X  
ATOM   3498  H   LEU B 205      15.599   3.554  51.032  1.00  0.00           H  
ATOM   3499  N   ARG B 206      12.407   3.092  50.390  1.00  0.00           N  
ATOM   3500  CA  ARG B 206      11.012   3.353  50.058  1.00  0.00           C  
ATOM   3501  C   ARG B 206      10.802   3.389  48.551  1.00  0.00           C  
ATOM   3502  O   ARG B 206       9.858   2.796  48.032  1.00  0.00           O  
ATOM   3503  CB  ARG B 206      10.491   4.618  50.724  1.00  0.00           C  
ATOM   3504  CEN ARG B 206       9.377   6.115  52.358  1.00  0.00           X  
ATOM   3505  H   ARG B 206      12.926   3.780  50.918  1.00  0.00           H  
ATOM   3506  N   ARG B 207      11.688   4.090  47.852  1.00  0.00           N  
ATOM   3507  CA  ARG B 207      11.619   4.177  46.398  1.00  0.00           C  
ATOM   3508  C   ARG B 207      11.707   2.798  45.759  1.00  0.00           C  
ATOM   3509  O   ARG B 207      10.947   2.479  44.845  1.00  0.00           O  
ATOM   3510  CB  ARG B 207      12.666   5.123  45.829  1.00  0.00           C  
ATOM   3511  CEN ARG B 207      13.723   7.182  44.937  1.00  0.00           X  
ATOM   3512  H   ARG B 207      12.428   4.574  48.339  1.00  0.00           H  
ATOM   3513  N   ILE B 208      12.635   1.982  46.245  1.00  0.00           N  
ATOM   3514  CA  ILE B 208      12.828   0.637  45.718  1.00  0.00           C  
ATOM   3515  C   ILE B 208      11.570  -0.205  45.886  1.00  0.00           C  
ATOM   3516  O   ILE B 208      11.161  -0.916  44.966  1.00  0.00           O  
ATOM   3517  CB  ILE B 208      14.007  -0.075  46.405  1.00  0.00           C  
ATOM   3518  CEN ILE B 208      15.087  -0.225  46.396  1.00  0.00           X  
ATOM   3519  H   ILE B 208      13.226   2.303  46.999  1.00  0.00           H  
ATOM   3520  N   MET B 209      10.959  -0.122  47.063  1.00  0.00           N  
ATOM   3521  CA  MET B 209       9.744  -0.872  47.349  1.00  0.00           C  
ATOM   3522  C   MET B 209       8.611  -0.465  46.414  1.00  0.00           C  
ATOM   3523  O   MET B 209       7.824  -1.304  45.980  1.00  0.00           O  
ATOM   3524  CB  MET B 209       9.328  -0.665  48.804  1.00  0.00           C  
ATOM   3525  CEN MET B 209       9.224  -1.482  50.354  1.00  0.00           X  
ATOM   3526  H   MET B 209      11.348   0.478  47.776  1.00  0.00           H  
ATOM   3527  N   GLU B 210       8.536   0.825  46.109  1.00  0.00           N  
ATOM   3528  CA  GLU B 210       7.530   1.338  45.188  1.00  0.00           C  
ATOM   3529  C   GLU B 210       7.746   0.798  43.780  1.00  0.00           C  
ATOM   3530  O   GLU B 210       6.791   0.494  43.069  1.00  0.00           O  
ATOM   3531  CB  GLU B 210       7.548   2.868  45.174  1.00  0.00           C  
ATOM   3532  CEN GLU B 210       6.904   4.358  45.693  1.00  0.00           X  
ATOM   3533  H   GLU B 210       9.194   1.469  46.526  1.00  0.00           H  
ATOM   3534  N   ILE B 211       9.010   0.684  43.385  1.00  0.00           N  
ATOM   3535  CA  ILE B 211       9.352   0.265  42.030  1.00  0.00           C  
ATOM   3536  C   ILE B 211       8.951  -1.184  41.784  1.00  0.00           C  
ATOM   3537  O   ILE B 211       8.360  -1.508  40.755  1.00  0.00           O  
ATOM   3538  CB  ILE B 211      10.857   0.426  41.752  1.00  0.00           C  
ATOM   3539  CEN ILE B 211      11.636   1.117  41.428  1.00  0.00           X  
ATOM   3540  H   ILE B 211       9.752   0.892  44.036  1.00  0.00           H  
ATOM   3541  N   ILE B 212       9.276  -2.053  42.735  1.00  0.00           N  
ATOM   3542  CA  ILE B 212       8.993  -3.478  42.602  1.00  0.00           C  
ATOM   3543  C   ILE B 212       7.495  -3.747  42.638  1.00  0.00           C  
ATOM   3544  O   ILE B 212       7.009  -4.697  42.023  1.00  0.00           O  
ATOM   3545  CB  ILE B 212       9.679  -4.297  43.710  1.00  0.00           C  
ATOM   3546  CEN ILE B 212      10.600  -4.800  44.008  1.00  0.00           X  
ATOM   3547  H   ILE B 212       9.731  -1.720  43.572  1.00  0.00           H  
ATOM   3548  N   ALA B 213       6.765  -2.905  43.360  1.00  0.00           N  
ATOM   3549  CA  ALA B 213       5.308  -2.933  43.330  1.00  0.00           C  
ATOM   3550  C   ALA B 213       4.775  -2.573  41.950  1.00  0.00           C  
ATOM   3551  O   ALA B 213       3.913  -3.264  41.405  1.00  0.00           O  
ATOM   3552  CB  ALA B 213       4.739  -1.993  44.382  1.00  0.00           C  
ATOM   3553  CEN ALA B 213       4.739  -1.993  44.381  1.00  0.00           X  
ATOM   3554  H   ALA B 213       7.231  -2.224  43.943  1.00  0.00           H  
ATOM   3555  N   ARG B 214       5.295  -1.486  41.387  1.00  0.00           N  
ATOM   3556  CA  ARG B 214       4.894  -1.047  40.055  1.00  0.00           C  
ATOM   3557  C   ARG B 214       5.280  -2.074  38.998  1.00  0.00           C  
ATOM   3558  O   ARG B 214       4.557  -2.277  38.024  1.00  0.00           O  
ATOM   3559  CB  ARG B 214       5.440   0.332  39.717  1.00  0.00           C  
ATOM   3560  CEN ARG B 214       5.572   2.793  39.435  1.00  0.00           X  
ATOM   3561  H   ARG B 214       5.985  -0.953  41.894  1.00  0.00           H  
ATOM   3562  N   ARG B 215       6.425  -2.718  39.196  1.00  0.00           N  
ATOM   3563  CA  ARG B 215       6.896  -3.745  38.274  1.00  0.00           C  
ATOM   3564  C   ARG B 215       5.978  -4.959  38.284  1.00  0.00           C  
ATOM   3565  O   ARG B 215       5.808  -5.630  37.267  1.00  0.00           O  
ATOM   3566  CB  ARG B 215       8.342  -4.137  38.541  1.00  0.00           C  
ATOM   3567  CEN ARG B 215      10.815  -4.218  38.373  1.00  0.00           X  
ATOM   3568  H   ARG B 215       6.983  -2.492  40.007  1.00  0.00           H  
ATOM   3569  N   GLY B 216       5.380  -5.267  39.398  1.00  0.00           N  
ATOM   3570  CA  GLY B 216       4.434  -6.367  39.339  1.00  0.00           C  
ATOM   3571  C   GLY B 216       5.197  -7.669  39.412  1.00  0.00           C  
ATOM   3572  O   GLY B 216       4.805  -8.664  38.805  1.00  0.00           O  
ATOM   3573  CEN GLY B 216       4.434  -6.367  39.339  1.00  0.00           X  
ATOM   3574  H   GLY B 216       5.593  -4.741  40.233  1.00  0.00           H  
ATOM   3575  N   ALA B 217       6.285  -7.630  40.166  1.00  0.00           N  
ATOM   3576  CA  ALA B 217       7.169  -8.769  40.332  1.00  0.00           C  
ATOM   3577  C   ALA B 217       6.426  -9.954  40.935  1.00  0.00           C  
ATOM   3578  O   ALA B 217       5.546  -9.783  41.777  1.00  0.00           O  
ATOM   3579  CB  ALA B 217       8.364  -8.388  41.194  1.00  0.00           C  
ATOM   3580  CEN ALA B 217       8.363  -8.389  41.194  1.00  0.00           X  
ATOM   3581  H   ALA B 217       6.520  -6.775  40.649  1.00  0.00           H  
ATOM   3582  N   PRO B 218       6.794 -11.150  40.494  1.00  0.00           N  
ATOM   3583  CA  PRO B 218       6.252 -12.381  41.055  1.00  0.00           C  
ATOM   3584  C   PRO B 218       6.347 -12.388  42.580  1.00  0.00           C  
ATOM   3585  O   PRO B 218       7.248 -11.780  43.159  1.00  0.00           O  
ATOM   3586  CB  PRO B 218       7.106 -13.489  40.417  1.00  0.00           C  
ATOM   3587  CEN PRO B 218       7.976 -12.122  39.667  1.00  0.00           X  
ATOM   3588  N   PRO B 219       5.404 -13.081  43.217  1.00  0.00           N  
ATOM   3589  CA  PRO B 219       5.382 -13.190  44.669  1.00  0.00           C  
ATOM   3590  C   PRO B 219       6.734 -13.575  45.245  1.00  0.00           C  
ATOM   3591  O   PRO B 219       7.147 -13.058  46.283  1.00  0.00           O  
ATOM   3592  CB  PRO B 219       4.318 -14.266  44.941  1.00  0.00           C  
ATOM   3593  CEN PRO B 219       4.238 -14.364  43.160  1.00  0.00           X  
ATOM   3594  N   GLU B 220       7.432 -14.487  44.578  1.00  0.00           N  
ATOM   3595  CA  GLU B 220       8.715 -14.951  45.085  1.00  0.00           C  
ATOM   3596  C   GLU B 220       9.750 -13.838  45.031  1.00  0.00           C  
ATOM   3597  O   GLU B 220      10.521 -13.648  45.972  1.00  0.00           O  
ATOM   3598  CB  GLU B 220       9.201 -16.164  44.289  1.00  0.00           C  
ATOM   3599  CEN GLU B 220       9.387 -17.851  44.135  1.00  0.00           X  
ATOM   3600  H   GLU B 220       7.060 -14.854  43.713  1.00  0.00           H  
ATOM   3601  N   LEU B 221       9.772 -13.092  43.926  1.00  0.00           N  
ATOM   3602  CA  LEU B 221      10.771 -12.043  43.762  1.00  0.00           C  
ATOM   3603  C   LEU B 221      10.443 -10.830  44.622  1.00  0.00           C  
ATOM   3604  O   LEU B 221      11.337 -10.169  45.147  1.00  0.00           O  
ATOM   3605  CB  LEU B 221      10.876 -11.638  42.286  1.00  0.00           C  
ATOM   3606  CEN LEU B 221      11.917 -11.939  41.191  1.00  0.00           X  
ATOM   3607  H   LEU B 221       9.087 -13.263  43.204  1.00  0.00           H  
ATOM   3608  N   LEU B 222       9.153 -10.541  44.761  1.00  0.00           N  
ATOM   3609  CA  LEU B 222       8.701  -9.431  45.592  1.00  0.00           C  
ATOM   3610  C   LEU B 222       9.117  -9.625  47.045  1.00  0.00           C  
ATOM   3611  O   LEU B 222       9.694  -8.727  47.660  1.00  0.00           O  
ATOM   3612  CB  LEU B 222       7.179  -9.278  45.488  1.00  0.00           C  
ATOM   3613  CEN LEU B 222       6.277  -8.275  44.745  1.00  0.00           X  
ATOM   3614  H   LEU B 222       8.467 -11.105  44.281  1.00  0.00           H  
ATOM   3615  N   ILE B 223       8.823 -10.802  47.587  1.00  0.00           N  
ATOM   3616  CA  ILE B 223       9.108 -11.091  48.987  1.00  0.00           C  
ATOM   3617  C   ILE B 223      10.607 -11.162  49.242  1.00  0.00           C  
ATOM   3618  O   ILE B 223      11.099 -10.654  50.251  1.00  0.00           O  
ATOM   3619  CB  ILE B 223       8.459 -12.414  49.434  1.00  0.00           C  
ATOM   3620  CEN ILE B 223       7.550 -12.876  49.819  1.00  0.00           X  
ATOM   3621  H   ILE B 223       8.391 -11.514  47.015  1.00  0.00           H  
ATOM   3622  N   GLU B 224      11.329 -11.794  48.324  1.00  0.00           N  
ATOM   3623  CA  GLU B 224      12.774 -11.946  48.456  1.00  0.00           C  
ATOM   3624  C   GLU B 224      13.464 -10.593  48.556  1.00  0.00           C  
ATOM   3625  O   GLU B 224      14.342 -10.393  49.394  1.00  0.00           O  
ATOM   3626  CB  GLU B 224      13.339 -12.739  47.275  1.00  0.00           C  
ATOM   3627  CEN GLU B 224      13.893 -14.207  46.612  1.00  0.00           X  
ATOM   3628  H   GLU B 224      10.865 -12.179  47.513  1.00  0.00           H  
ATOM   3629  N   LEU B 225      13.061  -9.663  47.695  1.00  0.00           N  
ATOM   3630  CA  LEU B 225      13.625  -8.320  47.698  1.00  0.00           C  
ATOM   3631  C   LEU B 225      13.305  -7.590  48.996  1.00  0.00           C  
ATOM   3632  O   LEU B 225      14.187  -7.008  49.626  1.00  0.00           O  
ATOM   3633  CB  LEU B 225      13.104  -7.523  46.496  1.00  0.00           C  
ATOM   3634  CEN LEU B 225      13.743  -7.116  45.155  1.00  0.00           X  
ATOM   3635  H   LEU B 225      12.344  -9.893  47.021  1.00  0.00           H  
ATOM   3636  N   LEU B 226      12.036  -7.627  49.391  1.00  0.00           N  
ATOM   3637  CA  LEU B 226      11.579  -6.892  50.566  1.00  0.00           C  
ATOM   3638  C   LEU B 226      12.305  -7.357  51.822  1.00  0.00           C  
ATOM   3639  O   LEU B 226      12.688  -6.545  52.664  1.00  0.00           O  
ATOM   3640  CB  LEU B 226      10.063  -7.052  50.735  1.00  0.00           C  
ATOM   3641  CEN LEU B 226       8.875  -6.113  50.456  1.00  0.00           X  
ATOM   3642  H   LEU B 226      11.373  -8.175  48.865  1.00  0.00           H  
ATOM   3643  N   GLU B 227      12.491  -8.665  51.941  1.00  0.00           N  
ATOM   3644  CA  GLU B 227      13.157  -9.242  53.105  1.00  0.00           C  
ATOM   3645  C   GLU B 227      14.589  -8.733  53.225  1.00  0.00           C  
ATOM   3646  O   GLU B 227      15.057  -8.427  54.323  1.00  0.00           O  
ATOM   3647  CB  GLU B 227      13.146 -10.770  53.027  1.00  0.00           C  
ATOM   3648  CEN GLU B 227      12.469 -12.267  53.480  1.00  0.00           X  
ATOM   3649  H   GLU B 227      12.163  -9.279  51.210  1.00  0.00           H  
ATOM   3650  N   ARG B 228      15.278  -8.647  52.094  1.00  0.00           N  
ATOM   3651  CA  ARG B 228      16.667  -8.201  52.075  1.00  0.00           C  
ATOM   3652  C   ARG B 228      16.771  -6.711  52.370  1.00  0.00           C  
ATOM   3653  O   ARG B 228      17.659  -6.275  53.105  1.00  0.00           O  
ATOM   3654  CB  ARG B 228      17.368  -8.561  50.773  1.00  0.00           C  
ATOM   3655  CEN ARG B 228      18.751  -9.791  49.122  1.00  0.00           X  
ATOM   3656  H   ARG B 228      14.829  -8.895  51.224  1.00  0.00           H  
ATOM   3657  N   LEU B 229      15.862  -5.933  51.795  1.00  0.00           N  
ATOM   3658  CA  LEU B 229      15.853  -4.489  51.993  1.00  0.00           C  
ATOM   3659  C   LEU B 229      15.660  -4.138  53.464  1.00  0.00           C  
ATOM   3660  O   LEU B 229      16.296  -3.219  53.979  1.00  0.00           O  
ATOM   3661  CB  LEU B 229      14.752  -3.844  51.141  1.00  0.00           C  
ATOM   3662  CEN LEU B 229      14.783  -3.037  49.829  1.00  0.00           X  
ATOM   3663  H   LEU B 229      15.159  -6.352  51.202  1.00  0.00           H  
ATOM   3664  N   LEU B 230      14.783  -4.873  54.135  1.00  0.00           N  
ATOM   3665  CA  LEU B 230      14.486  -4.623  55.538  1.00  0.00           C  
ATOM   3666  C   LEU B 230      15.667  -4.996  56.426  1.00  0.00           C  
ATOM   3667  O   LEU B 230      15.968  -4.303  57.399  1.00  0.00           O  
ATOM   3668  CB  LEU B 230      13.233  -5.400  55.959  1.00  0.00           C  
ATOM   3669  CEN LEU B 230      11.775  -4.973  56.215  1.00  0.00           X  
ATOM   3670  H   LEU B 230      14.307  -5.628  53.660  1.00  0.00           H  
ATOM   3671  N   GLU B 231      16.332  -6.095  56.086  1.00  0.00           N  
ATOM   3672  CA  GLU B 231      17.518  -6.530  56.816  1.00  0.00           C  
ATOM   3673  C   GLU B 231      18.660  -5.537  56.648  1.00  0.00           C  
ATOM   3674  O   GLU B 231      19.409  -5.273  57.590  1.00  0.00           O  
ATOM   3675  CB  GLU B 231      17.955  -7.920  56.350  1.00  0.00           C  
ATOM   3676  CEN GLU B 231      17.991  -9.609  56.574  1.00  0.00           X  
ATOM   3677  H   GLU B 231      16.008  -6.643  55.304  1.00  0.00           H  
ATOM   3678  N   LEU B 232      18.790  -4.989  55.445  1.00  0.00           N  
ATOM   3679  CA  LEU B 232      19.801  -3.972  55.171  1.00  0.00           C  
ATOM   3680  C   LEU B 232      19.532  -2.702  55.966  1.00  0.00           C  
ATOM   3681  O   LEU B 232      20.460  -2.037  56.425  1.00  0.00           O  
ATOM   3682  CB  LEU B 232      19.848  -3.660  53.669  1.00  0.00           C  
ATOM   3683  CEN LEU B 232      20.834  -4.048  52.551  1.00  0.00           X  
ATOM   3684  H   LEU B 232      18.174  -5.282  54.702  1.00  0.00           H  
ATOM   3685  N   ALA B 233      18.256  -2.366  56.125  1.00  0.00           N  
ATOM   3686  CA  ALA B 233      17.858  -1.238  56.959  1.00  0.00           C  
ATOM   3687  C   ALA B 233      18.305  -1.435  58.402  1.00  0.00           C  
ATOM   3688  O   ALA B 233      18.740  -0.492  59.062  1.00  0.00           O  
ATOM   3689  CB  ALA B 233      16.352  -1.032  56.891  1.00  0.00           C  
ATOM   3690  CEN ALA B 233      16.353  -1.032  56.892  1.00  0.00           X  
ATOM   3691  H   ALA B 233      17.543  -2.906  55.655  1.00  0.00           H  
ATOM   3692  N   ARG B 234      18.194  -2.667  58.887  1.00  0.00           N  
ATOM   3693  CA  ARG B 234      18.606  -2.995  60.247  1.00  0.00           C  
ATOM   3694  C   ARG B 234      20.121  -2.923  60.396  1.00  0.00           C  
ATOM   3695  O   ARG B 234      20.633  -2.420  61.398  1.00  0.00           O  
ATOM   3696  CB  ARG B 234      18.065  -4.342  60.702  1.00  0.00           C  
ATOM   3697  CEN ARG B 234      16.603  -6.038  61.769  1.00  0.00           X  
ATOM   3698  H   ARG B 234      17.818  -3.396  58.298  1.00  0.00           H  
ATOM   3699  N   GLU B 235      20.834  -3.427  59.395  1.00  0.00           N  
ATOM   3700  CA  GLU B 235      22.291  -3.386  59.398  1.00  0.00           C  
ATOM   3701  C   GLU B 235      22.802  -1.951  59.334  1.00  0.00           C  
ATOM   3702  O   GLU B 235      23.783  -1.602  59.992  1.00  0.00           O  
ATOM   3703  CB  GLU B 235      22.852  -4.196  58.227  1.00  0.00           C  
ATOM   3704  CEN GLU B 235      23.535  -5.634  57.619  1.00  0.00           X  
ATOM   3705  H   GLU B 235      20.354  -3.850  58.615  1.00  0.00           H  
ATOM   3706  N   ALA B 236      22.094  -1.152  58.522  1.00  0.00           N  
ATOM   3707  CA  ALA B 236      22.332   0.275  58.321  1.00  0.00           C  
ATOM   3708  C   ALA B 236      22.135   1.092  59.593  1.00  0.00           C  
ATOM   3709  O   ALA B 236      22.812   2.097  59.808  1.00  0.00           O  
ATOM   3710  CB  ALA B 236      21.428   0.801  57.216  1.00  0.00           C  
ATOM   3711  CEN ALA B 236      21.428   0.801  57.217  1.00  0.00           X  
ATOM   3712  H   ALA B 236      21.328  -1.541  57.993  1.00  0.00           H  
ATOM   3713  N   GLY B 237      21.207   0.658  60.435  1.00  0.00           N  
ATOM   3714  CA  GLY B 237      21.011   1.282  61.740  1.00  0.00           C  
ATOM   3715  C   GLY B 237      19.921   2.348  61.697  1.00  0.00           C  
ATOM   3716  O   GLY B 237      20.047   3.403  62.317  1.00  0.00           O  
ATOM   3717  CEN GLY B 237      21.011   1.282  61.741  1.00  0.00           X  
ATOM   3718  H   GLY B 237      20.625  -0.122  60.165  1.00  0.00           H  
ATOM   3719  N   LEU B 238      18.854   2.061  60.960  1.00  0.00           N  
ATOM   3720  CA  LEU B 238      17.688   2.937  60.915  1.00  0.00           C  
ATOM   3721  C   LEU B 238      16.886   2.822  62.207  1.00  0.00           C  
ATOM   3722  O   LEU B 238      16.802   1.750  62.803  1.00  0.00           O  
ATOM   3723  CB  LEU B 238      16.810   2.597  59.704  1.00  0.00           C  
ATOM   3724  CEN LEU B 238      16.593   3.287  58.344  1.00  0.00           X  
ATOM   3725  H   LEU B 238      18.846   1.211  60.415  1.00  0.00           H  
ATOM   3726  N   SER B 239      16.296   3.931  62.640  1.00  0.00           N  
ATOM   3727  CA  SER B 239      15.567   3.957  63.903  1.00  0.00           C  
ATOM   3728  C   SER B 239      14.311   3.106  63.845  1.00  0.00           C  
ATOM   3729  O   SER B 239      13.787   2.829  62.766  1.00  0.00           O  
ATOM   3730  CB  SER B 239      15.216   5.385  64.272  1.00  0.00           C  
ATOM   3731  CEN SER B 239      15.072   5.906  64.207  1.00  0.00           X  
ATOM   3732  H   SER B 239      16.353   4.768  62.080  1.00  0.00           H  
ATOM   3733  N   PRO B 240      13.831   2.694  65.013  1.00  0.00           N  
ATOM   3734  CA  PRO B 240      12.606   1.918  65.096  1.00  0.00           C  
ATOM   3735  C   PRO B 240      11.481   2.565  64.309  1.00  0.00           C  
ATOM   3736  O   PRO B 240      10.664   1.880  63.694  1.00  0.00           O  
ATOM   3737  CB  PRO B 240      12.299   1.864  66.602  1.00  0.00           C  
ATOM   3738  CEN PRO B 240      13.750   2.895  66.739  1.00  0.00           X  
ATOM   3739  N   ARG B 241      11.402   3.905  64.308  1.00  0.00           N  
ATOM   3740  CA  ARG B 241      10.315   4.516  63.553  1.00  0.00           C  
ATOM   3741  C   ARG B 241      10.499   4.309  62.056  1.00  0.00           C  
ATOM   3742  O   ARG B 241       9.546   3.997  61.340  1.00  0.00           O  
ATOM   3743  CB  ARG B 241      10.135   5.988  63.894  1.00  0.00           C  
ATOM   3744  CEN ARG B 241       9.271   8.056  64.955  1.00  0.00           X  
ATOM   3745  H   ARG B 241      12.089   4.438  64.821  1.00  0.00           H  
ATOM   3746  N   GLN B 242      11.730   4.490  61.586  1.00  0.00           N  
ATOM   3747  CA  GLN B 242      12.040   4.324  60.173  1.00  0.00           C  
ATOM   3748  C   GLN B 242      11.866   2.875  59.734  1.00  0.00           C  
ATOM   3749  O   GLN B 242      11.389   2.603  58.632  1.00  0.00           O  
ATOM   3750  CB  GLN B 242      13.472   4.783  59.884  1.00  0.00           C  
ATOM   3751  CEN GLN B 242      14.445   6.091  59.258  1.00  0.00           X  
ATOM   3752  H   GLN B 242      12.467   4.746  62.225  1.00  0.00           H  
ATOM   3753  N   ILE B 243      12.250   1.947  60.604  1.00  0.00           N  
ATOM   3754  CA  ILE B 243      12.089   0.527  60.331  1.00  0.00           C  
ATOM   3755  C   ILE B 243      10.617   0.144  60.244  1.00  0.00           C  
ATOM   3756  O   ILE B 243      10.208  -0.588  59.344  1.00  0.00           O  
ATOM   3757  CB  ILE B 243      12.772  -0.336  61.408  1.00  0.00           C  
ATOM   3758  CEN ILE B 243      13.710  -0.792  61.723  1.00  0.00           X  
ATOM   3759  H   ILE B 243      12.668   2.236  61.480  1.00  0.00           H  
ATOM   3760  N   TYR B 244       9.826   0.647  61.186  1.00  0.00           N  
ATOM   3761  CA  TYR B 244       8.391   0.381  61.203  1.00  0.00           C  
ATOM   3762  C   TYR B 244       7.736   0.810  59.896  1.00  0.00           C  
ATOM   3763  O   TYR B 244       6.975   0.052  59.295  1.00  0.00           O  
ATOM   3764  CB  TYR B 244       7.727   1.096  62.382  1.00  0.00           C  
ATOM   3765  CEN TYR B 244       7.140   0.770  64.000  1.00  0.00           X  
ATOM   3766  H   TYR B 244      10.226   1.229  61.908  1.00  0.00           H  
ATOM   3767  N   LEU B 245       8.034   2.029  59.463  1.00  0.00           N  
ATOM   3768  CA  LEU B 245       7.442   2.577  58.250  1.00  0.00           C  
ATOM   3769  C   LEU B 245       7.769   1.714  57.038  1.00  0.00           C  
ATOM   3770  O   LEU B 245       6.923   1.498  56.170  1.00  0.00           O  
ATOM   3771  CB  LEU B 245       7.925   4.016  58.027  1.00  0.00           C  
ATOM   3772  CEN LEU B 245       7.254   5.388  58.231  1.00  0.00           X  
ATOM   3773  H   LEU B 245       8.690   2.593  59.988  1.00  0.00           H  
ATOM   3774  N   LEU B 246       9.002   1.224  56.983  1.00  0.00           N  
ATOM   3775  CA  LEU B 246       9.419   0.317  55.922  1.00  0.00           C  
ATOM   3776  C   LEU B 246       8.649  -0.996  55.983  1.00  0.00           C  
ATOM   3777  O   LEU B 246       8.259  -1.549  54.955  1.00  0.00           O  
ATOM   3778  CB  LEU B 246      10.928   0.056  56.011  1.00  0.00           C  
ATOM   3779  CEN LEU B 246      12.128   0.571  55.194  1.00  0.00           X  
ATOM   3780  H   LEU B 246       9.669   1.487  57.695  1.00  0.00           H  
ATOM   3781  N   LEU B 247       8.432  -1.492  57.197  1.00  0.00           N  
ATOM   3782  CA  LEU B 247       7.699  -2.736  57.397  1.00  0.00           C  
ATOM   3783  C   LEU B 247       6.240  -2.588  56.986  1.00  0.00           C  
ATOM   3784  O   LEU B 247       5.669  -3.481  56.360  1.00  0.00           O  
ATOM   3785  CB  LEU B 247       7.799  -3.180  58.862  1.00  0.00           C  
ATOM   3786  CEN LEU B 247       8.620  -4.275  59.570  1.00  0.00           X  
ATOM   3787  H   LEU B 247       8.783  -0.993  58.003  1.00  0.00           H  
ATOM   3788  N   MET B 248       5.642  -1.459  57.342  1.00  0.00           N  
ATOM   3789  CA  MET B 248       4.248  -1.189  57.010  1.00  0.00           C  
ATOM   3790  C   MET B 248       4.033  -1.186  55.501  1.00  0.00           C  
ATOM   3791  O   MET B 248       3.092  -1.801  54.999  1.00  0.00           O  
ATOM   3792  CB  MET B 248       3.811   0.146  57.609  1.00  0.00           C  
ATOM   3793  CEN MET B 248       2.798   0.848  58.857  1.00  0.00           X  
ATOM   3794  H   MET B 248       6.168  -0.765  57.857  1.00  0.00           H  
ATOM   3795  N   LEU B 249       4.909  -0.491  54.785  1.00  0.00           N  
ATOM   3796  CA  LEU B 249       4.817  -0.407  53.333  1.00  0.00           C  
ATOM   3797  C   LEU B 249       5.052  -1.764  52.686  1.00  0.00           C  
ATOM   3798  O   LEU B 249       4.385  -2.122  51.714  1.00  0.00           O  
ATOM   3799  CB  LEU B 249       5.822   0.620  52.796  1.00  0.00           C  
ATOM   3800  CEN LEU B 249       5.666   2.058  52.267  1.00  0.00           X  
ATOM   3801  H   LEU B 249       5.661  -0.008  55.260  1.00  0.00           H  
ATOM   3802  N   ALA B 250       6.002  -2.516  53.228  1.00  0.00           N  
ATOM   3803  CA  ALA B 250       6.331  -3.835  52.699  1.00  0.00           C  
ATOM   3804  C   ALA B 250       5.128  -4.766  52.751  1.00  0.00           C  
ATOM   3805  O   ALA B 250       4.888  -5.538  51.823  1.00  0.00           O  
ATOM   3806  CB  ALA B 250       7.503  -4.435  53.462  1.00  0.00           C  
ATOM   3807  CEN ALA B 250       7.502  -4.435  53.462  1.00  0.00           X  
ATOM   3808  H   ALA B 250       6.509  -2.167  54.029  1.00  0.00           H  
ATOM   3809  N   LEU B 251       4.374  -4.688  53.843  1.00  0.00           N  
ATOM   3810  CA  LEU B 251       3.185  -5.518  54.013  1.00  0.00           C  
ATOM   3811  C   LEU B 251       2.076  -5.089  53.062  1.00  0.00           C  
ATOM   3812  O   LEU B 251       1.395  -5.929  52.471  1.00  0.00           O  
ATOM   3813  CB  LEU B 251       2.697  -5.455  55.465  1.00  0.00           C  
ATOM   3814  CEN LEU B 251       2.791  -6.443  56.644  1.00  0.00           X  
ATOM   3815  H   LEU B 251       4.630  -4.040  54.573  1.00  0.00           H  
ATOM   3816  N   ILE B 252       1.898  -3.782  52.917  1.00  0.00           N  
ATOM   3817  CA  ILE B 252       0.860  -3.242  52.047  1.00  0.00           C  
ATOM   3818  C   ILE B 252       1.070  -3.680  50.604  1.00  0.00           C  
ATOM   3819  O   ILE B 252       0.114  -4.005  49.899  1.00  0.00           O  
ATOM   3820  CB  ILE B 252       0.815  -1.704  52.105  1.00  0.00           C  
ATOM   3821  CEN ILE B 252       0.415  -0.843  52.640  1.00  0.00           X  
ATOM   3822  H   ILE B 252       2.496  -3.146  53.424  1.00  0.00           H  
ATOM   3823  N   ILE B 253       2.325  -3.687  50.167  1.00  0.00           N  
ATOM   3824  CA  ILE B 253       2.660  -4.092  48.808  1.00  0.00           C  
ATOM   3825  C   ILE B 253       2.335  -5.563  48.576  1.00  0.00           C  
ATOM   3826  O   ILE B 253       1.773  -5.929  47.544  1.00  0.00           O  
ATOM   3827  CB  ILE B 253       4.149  -3.848  48.497  1.00  0.00           C  
ATOM   3828  CEN ILE B 253       4.881  -3.116  48.155  1.00  0.00           X  
ATOM   3829  H   ILE B 253       3.065  -3.405  50.795  1.00  0.00           H  
ATOM   3830  N   VAL B 254       2.693  -6.402  49.541  1.00  0.00           N  
ATOM   3831  CA  VAL B 254       2.393  -7.828  49.465  1.00  0.00           C  
ATOM   3832  C   VAL B 254       0.894  -8.077  49.419  1.00  0.00           C  
ATOM   3833  O   VAL B 254       0.417  -8.913  48.652  1.00  0.00           O  
ATOM   3834  CB  VAL B 254       2.992  -8.596  50.658  1.00  0.00           C  
ATOM   3835  CEN VAL B 254       3.483  -9.044  50.839  1.00  0.00           X  
ATOM   3836  H   VAL B 254       3.183  -6.044  50.348  1.00  0.00           H  
ATOM   3837  N   TYR B 255       0.152  -7.344  50.244  1.00  0.00           N  
ATOM   3838  CA  TYR B 255      -1.303  -7.429  50.247  1.00  0.00           C  
ATOM   3839  C   TYR B 255      -1.878  -7.050  48.888  1.00  0.00           C  
ATOM   3840  O   TYR B 255      -2.736  -7.752  48.350  1.00  0.00           O  
ATOM   3841  CB  TYR B 255      -1.890  -6.527  51.336  1.00  0.00           C  
ATOM   3842  CEN TYR B 255      -2.537  -6.622  52.961  1.00  0.00           X  
ATOM   3843  H   TYR B 255       0.608  -6.712  50.887  1.00  0.00           H  
ATOM   3844  N   GLN B 256      -1.403  -5.939  48.337  1.00  0.00           N  
ATOM   3845  CA  GLN B 256      -1.892  -5.451  47.053  1.00  0.00           C  
ATOM   3846  C   GLN B 256      -1.549  -6.419  45.930  1.00  0.00           C  
ATOM   3847  O   GLN B 256      -2.348  -6.636  45.018  1.00  0.00           O  
ATOM   3848  CB  GLN B 256      -1.302  -4.072  46.744  1.00  0.00           C  
ATOM   3849  CEN GLN B 256      -1.621  -2.356  46.756  1.00  0.00           X  
ATOM   3850  H   GLN B 256      -0.685  -5.420  48.820  1.00  0.00           H  
ATOM   3851  N   ARG B 257      -0.357  -7.000  45.996  1.00  0.00           N  
ATOM   3852  CA  ARG B 257       0.093  -7.952  44.987  1.00  0.00           C  
ATOM   3853  C   ARG B 257      -0.786  -9.196  44.977  1.00  0.00           C  
ATOM   3854  O   ARG B 257      -1.031  -9.785  43.926  1.00  0.00           O  
ATOM   3855  CB  ARG B 257       1.563  -8.310  45.149  1.00  0.00           C  
ATOM   3856  CEN ARG B 257       4.024  -8.295  44.837  1.00  0.00           X  
ATOM   3857  H   ARG B 257       0.256  -6.777  46.768  1.00  0.00           H  
ATOM   3858  N   GLY B 258      -1.266  -9.617  46.110  1.00  0.00           N  
ATOM   3859  CA  GLY B 258      -2.141 -10.776  46.048  1.00  0.00           C  
ATOM   3860  C   GLY B 258      -1.306 -12.026  46.198  1.00  0.00           C  
ATOM   3861  O   GLY B 258      -1.579 -13.046  45.566  1.00  0.00           O  
ATOM   3862  CEN GLY B 258      -2.142 -10.776  46.048  1.00  0.00           X  
ATOM   3863  H   GLY B 258      -1.016  -9.134  46.960  1.00  0.00           H  
ATOM   3864  N   VAL B 259      -0.293 -11.917  47.044  1.00  0.00           N  
ATOM   3865  CA  VAL B 259       0.597 -13.018  47.354  1.00  0.00           C  
ATOM   3866  C   VAL B 259      -0.136 -14.122  48.101  1.00  0.00           C  
ATOM   3867  O   VAL B 259      -0.850 -13.862  49.069  1.00  0.00           O  
ATOM   3868  CB  VAL B 259       1.801 -12.550  48.194  1.00  0.00           C  
ATOM   3869  CEN VAL B 259       2.480 -12.436  48.174  1.00  0.00           X  
ATOM   3870  H   VAL B 259      -0.124 -11.031  47.498  1.00  0.00           H  
ATOM   3871  N   PRO B 260       0.047 -15.353  47.643  1.00  0.00           N  
ATOM   3872  CA  PRO B 260      -0.612 -16.507  48.241  1.00  0.00           C  
ATOM   3873  C   PRO B 260      -0.432 -16.533  49.757  1.00  0.00           C  
ATOM   3874  O   PRO B 260       0.605 -16.119  50.276  1.00  0.00           O  
ATOM   3875  CB  PRO B 260       0.059 -17.711  47.558  1.00  0.00           C  
ATOM   3876  CEN PRO B 260       1.049 -16.462  46.755  1.00  0.00           X  
ATOM   3877  N   PRO B 261      -1.454 -17.024  50.455  1.00  0.00           N  
ATOM   3878  CA  PRO B 261      -1.423 -17.095  51.912  1.00  0.00           C  
ATOM   3879  C   PRO B 261      -0.159 -17.755  52.432  1.00  0.00           C  
ATOM   3880  O   PRO B 261       0.390 -17.346  53.454  1.00  0.00           O  
ATOM   3881  CB  PRO B 261      -2.680 -17.907  52.269  1.00  0.00           C  
ATOM   3882  CEN PRO B 261      -2.877 -18.020  50.498  1.00  0.00           X  
ATOM   3883  N   GLU B 262       0.314 -18.785  51.735  1.00  0.00           N  
ATOM   3884  CA  GLU B 262       1.466 -19.533  52.215  1.00  0.00           C  
ATOM   3885  C   GLU B 262       2.713 -18.655  52.224  1.00  0.00           C  
ATOM   3886  O   GLU B 262       3.463 -18.638  53.198  1.00  0.00           O  
ATOM   3887  CB  GLU B 262       1.698 -20.775  51.351  1.00  0.00           C  
ATOM   3888  CEN GLU B 262       1.529 -22.452  51.101  1.00  0.00           X  
ATOM   3889  H   GLU B 262      -0.139 -19.041  50.869  1.00  0.00           H  
ATOM   3890  N   GLN B 263       2.932 -17.920  51.135  1.00  0.00           N  
ATOM   3891  CA  GLN B 263       4.091 -17.036  51.063  1.00  0.00           C  
ATOM   3892  C   GLN B 263       3.879 -15.783  51.903  1.00  0.00           C  
ATOM   3893  O   GLN B 263       4.824 -15.242  52.479  1.00  0.00           O  
ATOM   3894  CB  GLN B 263       4.378 -16.642  49.612  1.00  0.00           C  
ATOM   3895  CEN GLN B 263       5.387 -16.968  48.225  1.00  0.00           X  
ATOM   3896  H   GLN B 263       2.288 -17.982  50.358  1.00  0.00           H  
ATOM   3897  N   LEU B 264       2.634 -15.323  51.967  1.00  0.00           N  
ATOM   3898  CA  LEU B 264       2.299 -14.118  52.717  1.00  0.00           C  
ATOM   3899  C   LEU B 264       2.534 -14.316  54.208  1.00  0.00           C  
ATOM   3900  O   LEU B 264       3.113 -13.459  54.875  1.00  0.00           O  
ATOM   3901  CB  LEU B 264       0.842 -13.718  52.455  1.00  0.00           C  
ATOM   3902  CEN LEU B 264       0.200 -12.610  51.598  1.00  0.00           X  
ATOM   3903  H   LEU B 264       1.901 -15.821  51.484  1.00  0.00           H  
ATOM   3904  N   ALA B 265       2.079 -15.452  54.728  1.00  0.00           N  
ATOM   3905  CA  ALA B 265       2.199 -15.744  56.151  1.00  0.00           C  
ATOM   3906  C   ALA B 265       3.657 -15.787  56.585  1.00  0.00           C  
ATOM   3907  O   ALA B 265       4.039 -15.168  57.578  1.00  0.00           O  
ATOM   3908  CB  ALA B 265       1.506 -17.058  56.483  1.00  0.00           C  
ATOM   3909  CEN ALA B 265       1.507 -17.057  56.483  1.00  0.00           X  
ATOM   3910  H   ALA B 265       1.638 -16.128  54.122  1.00  0.00           H  
ATOM   3911  N   GLU B 266       4.472 -16.524  55.834  1.00  0.00           N  
ATOM   3912  CA  GLU B 266       5.895 -16.638  56.131  1.00  0.00           C  
ATOM   3913  C   GLU B 266       6.574 -15.275  56.100  1.00  0.00           C  
ATOM   3914  O   GLU B 266       7.381 -14.953  56.973  1.00  0.00           O  
ATOM   3915  CB  GLU B 266       6.575 -17.587  55.142  1.00  0.00           C  
ATOM   3916  CEN GLU B 266       7.190 -19.129  54.761  1.00  0.00           X  
ATOM   3917  H   GLU B 266       4.093 -17.015  55.037  1.00  0.00           H  
ATOM   3918  N   PHE B 267       6.246 -14.479  55.089  1.00  0.00           N  
ATOM   3919  CA  PHE B 267       6.802 -13.136  54.959  1.00  0.00           C  
ATOM   3920  C   PHE B 267       6.498 -12.293  56.188  1.00  0.00           C  
ATOM   3921  O   PHE B 267       7.399 -11.709  56.791  1.00  0.00           O  
ATOM   3922  CB  PHE B 267       6.258 -12.450  53.704  1.00  0.00           C  
ATOM   3923  CEN PHE B 267       6.716 -12.173  52.207  1.00  0.00           X  
ATOM   3924  H   PHE B 267       5.595 -14.811  54.392  1.00  0.00           H  
ATOM   3925  N   ALA B 268       5.223 -12.235  56.560  1.00  0.00           N  
ATOM   3926  CA  ALA B 268       4.783 -11.382  57.658  1.00  0.00           C  
ATOM   3927  C   ALA B 268       5.487 -11.751  58.958  1.00  0.00           C  
ATOM   3928  O   ALA B 268       5.868 -10.877  59.737  1.00  0.00           O  
ATOM   3929  CB  ALA B 268       3.273 -11.470  57.826  1.00  0.00           C  
ATOM   3930  CEN ALA B 268       3.274 -11.470  57.826  1.00  0.00           X  
ATOM   3931  H   ALA B 268       4.542 -12.794  56.068  1.00  0.00           H  
ATOM   3932  N   GLU B 269       5.658 -13.049  59.185  1.00  0.00           N  
ATOM   3933  CA  GLU B 269       6.296 -13.537  60.401  1.00  0.00           C  
ATOM   3934  C   GLU B 269       7.737 -13.048  60.499  1.00  0.00           C  
ATOM   3935  O   GLU B 269       8.197 -12.650  61.571  1.00  0.00           O  
ATOM   3936  CB  GLU B 269       6.255 -15.066  60.451  1.00  0.00           C  
ATOM   3937  CEN GLU B 269       5.541 -16.505  61.018  1.00  0.00           X  
ATOM   3938  H   GLU B 269       5.335 -13.714  58.498  1.00  0.00           H  
ATOM   3939  N   LYS B 270       8.447 -13.079  59.376  1.00  0.00           N  
ATOM   3940  CA  LYS B 270       9.835 -12.640  59.335  1.00  0.00           C  
ATOM   3941  C   LYS B 270       9.953 -11.151  59.637  1.00  0.00           C  
ATOM   3942  O   LYS B 270      10.893 -10.713  60.297  1.00  0.00           O  
ATOM   3943  CB  LYS B 270      10.454 -12.951  57.971  1.00  0.00           C  
ATOM   3944  CEN LYS B 270      11.725 -14.167  56.795  1.00  0.00           X  
ATOM   3945  H   LYS B 270       8.013 -13.416  58.530  1.00  0.00           H  
ATOM   3946  N   LEU B 271       8.987 -10.375  59.151  1.00  0.00           N  
ATOM   3947  CA  LEU B 271       8.988  -8.932  59.353  1.00  0.00           C  
ATOM   3948  C   LEU B 271       8.877  -8.584  60.832  1.00  0.00           C  
ATOM   3949  O   LEU B 271       9.509  -7.641  61.309  1.00  0.00           O  
ATOM   3950  CB  LEU B 271       7.843  -8.285  58.565  1.00  0.00           C  
ATOM   3951  CEN LEU B 271       7.802  -7.475  57.255  1.00  0.00           X  
ATOM   3952  H   LEU B 271       8.233 -10.798  58.627  1.00  0.00           H  
ATOM   3953  N   LYS B 272       8.068  -9.351  61.558  1.00  0.00           N  
ATOM   3954  CA  LYS B 272       7.935  -9.175  62.998  1.00  0.00           C  
ATOM   3955  C   LYS B 272       9.249  -9.459  63.711  1.00  0.00           C  
ATOM   3956  O   LYS B 272       9.641  -8.729  64.623  1.00  0.00           O  
ATOM   3957  CB  LYS B 272       6.832 -10.080  63.548  1.00  0.00           C  
ATOM   3958  CEN LYS B 272       4.858 -10.286  64.282  1.00  0.00           X  
ATOM   3959  H   LYS B 272       7.533 -10.074  61.097  1.00  0.00           H  
ATOM   3960  N   GLU B 273       9.929 -10.520  63.294  1.00  0.00           N  
ATOM   3961  CA  GLU B 273      11.228 -10.869  63.856  1.00  0.00           C  
ATOM   3962  C   GLU B 273      12.250  -9.768  63.606  1.00  0.00           C  
ATOM   3963  O   GLU B 273      13.069  -9.460  64.473  1.00  0.00           O  
ATOM   3964  CB  GLU B 273      11.727 -12.192  63.271  1.00  0.00           C  
ATOM   3965  CEN GLU B 273      11.940 -13.878  63.400  1.00  0.00           X  
ATOM   3966  H   GLU B 273       9.533 -11.103  62.569  1.00  0.00           H  
ATOM   3967  N   ILE B 274      12.194  -9.176  62.418  1.00  0.00           N  
ATOM   3968  CA  ILE B 274      13.116  -8.106  62.051  1.00  0.00           C  
ATOM   3969  C   ILE B 274      12.952  -6.901  62.968  1.00  0.00           C  
ATOM   3970  O   ILE B 274      13.934  -6.337  63.449  1.00  0.00           O  
ATOM   3971  CB  ILE B 274      12.913  -7.660  60.592  1.00  0.00           C  
ATOM   3972  CEN ILE B 274      13.180  -7.856  59.553  1.00  0.00           X  
ATOM   3973  H   ILE B 274      11.498  -9.477  61.752  1.00  0.00           H  
ATOM   3974  N   LEU B 275      11.705  -6.512  63.205  1.00  0.00           N  
ATOM   3975  CA  LEU B 275      11.408  -5.379  64.075  1.00  0.00           C  
ATOM   3976  C   LEU B 275      11.850  -5.652  65.507  1.00  0.00           C  
ATOM   3977  O   LEU B 275      12.367  -4.767  66.187  1.00  0.00           O  
ATOM   3978  CB  LEU B 275       9.909  -5.057  64.032  1.00  0.00           C  
ATOM   3979  CEN LEU B 275       9.098  -3.942  63.344  1.00  0.00           X  
ATOM   3980  H   LEU B 275      10.941  -7.010  62.769  1.00  0.00           H  
ATOM   3981  N   ARG B 276      11.648  -6.886  65.957  1.00  0.00           N  
ATOM   3982  CA  ARG B 276      12.109  -7.307  67.272  1.00  0.00           C  
ATOM   3983  C   ARG B 276      13.622  -7.180  67.393  1.00  0.00           C  
ATOM   3984  O   ARG B 276      14.133  -6.612  68.356  1.00  0.00           O  
ATOM   3985  CB  ARG B 276      11.638  -8.712  67.621  1.00  0.00           C  
ATOM   3986  CEN ARG B 276      10.277 -10.556  68.569  1.00  0.00           X  
ATOM   3987  H   ARG B 276      11.158  -7.548  65.372  1.00  0.00           H  
ATOM   3988  N   GLU B 277      14.336  -7.716  66.406  1.00  0.00           N  
ATOM   3989  CA  GLU B 277      15.793  -7.697  66.416  1.00  0.00           C  
ATOM   3990  C   GLU B 277      16.327  -6.272  66.334  1.00  0.00           C  
ATOM   3991  O   GLU B 277      17.362  -5.954  66.917  1.00  0.00           O  
ATOM   3992  CB  GLU B 277      16.346  -8.534  65.260  1.00  0.00           C  
ATOM   3993  CEN GLU B 277      17.010  -9.991  64.677  1.00  0.00           X  
ATOM   3994  H   GLU B 277      13.854  -8.145  65.628  1.00  0.00           H  
ATOM   3995  N   ALA B 278      15.574  -5.445  65.590  1.00  0.00           N  
ATOM   3996  CA  ALA B 278      15.836  -4.026  65.377  1.00  0.00           C  
ATOM   3997  C   ALA B 278      15.664  -3.197  66.645  1.00  0.00           C  
ATOM   3998  O   ALA B 278      16.051  -2.030  66.692  1.00  0.00           O  
ATOM   3999  CB  ALA B 278      14.932  -3.491  64.276  1.00  0.00           C  
ATOM   4000  CEN ALA B 278      14.933  -3.491  64.277  1.00  0.00           X  
ATOM   4001  H   ALA B 278      14.754  -5.809  65.127  1.00  0.00           H  
ATOM   4002  N   GLY B 279      15.086  -3.803  67.672  1.00  0.00           N  
ATOM   4003  CA  GLY B 279      14.853  -3.106  68.934  1.00  0.00           C  
ATOM   4004  C   GLY B 279      13.589  -2.253  68.883  1.00  0.00           C  
ATOM   4005  O   GLY B 279      13.501  -1.216  69.538  1.00  0.00           O  
ATOM   4006  CEN GLY B 279      14.853  -3.105  68.935  1.00  0.00           X  
ATOM   4007  H   GLY B 279      14.801  -4.766  67.577  1.00  0.00           H  
ATOM   4008  N   GLY B 280      12.616  -2.702  68.096  1.00  0.00           N  
ATOM   4009  CA  GLY B 280      11.342  -1.998  67.965  1.00  0.00           C  
ATOM   4010  C   GLY B 280      10.578  -2.033  69.284  1.00  0.00           C  
ATOM   4011  O   GLY B 280      10.615  -3.028  70.007  1.00  0.00           O  
ATOM   4012  CEN GLY B 280      11.342  -1.998  67.965  1.00  0.00           X  
ATOM   4013  H   GLY B 280      12.757  -3.555  67.573  1.00  0.00           H  
ATOM   4014  N   SER B 281       9.884  -0.946  69.599  1.00  0.00           N  
ATOM   4015  CA  SER B 281       9.125  -0.864  70.839  1.00  0.00           C  
ATOM   4016  C   SER B 281       7.864  -1.710  70.781  1.00  0.00           C  
ATOM   4017  O   SER B 281       7.354  -2.008  69.701  1.00  0.00           O  
ATOM   4018  CB  SER B 281       8.775   0.580  71.140  1.00  0.00           C  
ATOM   4019  CEN SER B 281       8.637   1.099  71.050  1.00  0.00           X  
ATOM   4020  H   SER B 281       9.884  -0.162  68.960  1.00  0.00           H  
ATOM   4021  N   PRO B 282       7.369  -2.098  71.951  1.00  0.00           N  
ATOM   4022  CA  PRO B 282       6.126  -2.846  72.034  1.00  0.00           C  
ATOM   4023  C   PRO B 282       5.012  -2.169  71.256  1.00  0.00           C  
ATOM   4024  O   PRO B 282       4.162  -2.833  70.665  1.00  0.00           O  
ATOM   4025  CB  PRO B 282       5.824  -2.902  73.541  1.00  0.00           C  
ATOM   4026  CEN PRO B 282       7.298  -1.905  73.679  1.00  0.00           X  
ATOM   4027  N   GLU B 283       4.985  -0.829  71.231  1.00  0.00           N  
ATOM   4028  CA  GLU B 283       3.895  -0.192  70.498  1.00  0.00           C  
ATOM   4029  C   GLU B 283       4.036  -0.421  68.998  1.00  0.00           C  
ATOM   4030  O   GLU B 283       3.056  -0.709  68.310  1.00  0.00           O  
ATOM   4031  CB  GLU B 283       3.850   1.308  70.799  1.00  0.00           C  
ATOM   4032  CEN GLU B 283       3.181   2.623  71.652  1.00  0.00           X  
ATOM   4033  H   GLU B 283       5.703  -0.313  71.715  1.00  0.00           H  
ATOM   4034  N   LEU B 284       5.260  -0.291  68.494  1.00  0.00           N  
ATOM   4035  CA  LEU B 284       5.525  -0.478  67.073  1.00  0.00           C  
ATOM   4036  C   LEU B 284       5.279  -1.919  66.653  1.00  0.00           C  
ATOM   4037  O   LEU B 284       4.769  -2.178  65.561  1.00  0.00           O  
ATOM   4038  CB  LEU B 284       6.965  -0.064  66.743  1.00  0.00           C  
ATOM   4039  CEN LEU B 284       7.564   1.177  66.055  1.00  0.00           X  
ATOM   4040  H   LEU B 284       6.022  -0.057  69.111  1.00  0.00           H  
ATOM   4041  N   GLN B 285       5.641  -2.856  67.523  1.00  0.00           N  
ATOM   4042  CA  GLN B 285       5.416  -4.272  67.261  1.00  0.00           C  
ATOM   4043  C   GLN B 285       3.929  -4.604  67.264  1.00  0.00           C  
ATOM   4044  O   GLN B 285       3.447  -5.344  66.407  1.00  0.00           O  
ATOM   4045  CB  GLN B 285       6.138  -5.131  68.303  1.00  0.00           C  
ATOM   4046  CEN GLN B 285       7.558  -6.101  68.605  1.00  0.00           X  
ATOM   4047  H   GLN B 285       6.086  -2.581  68.385  1.00  0.00           H  
ATOM   4048  N   LYS B 286       3.205  -4.050  68.232  1.00  0.00           N  
ATOM   4049  CA  LYS B 286       1.764  -4.243  68.317  1.00  0.00           C  
ATOM   4050  C   LYS B 286       1.072  -3.804  67.033  1.00  0.00           C  
ATOM   4051  O   LYS B 286       0.256  -4.539  66.474  1.00  0.00           O  
ATOM   4052  CB  LYS B 286       1.190  -3.478  69.511  1.00  0.00           C  
ATOM   4053  CEN LYS B 286       0.422  -3.512  71.482  1.00  0.00           X  
ATOM   4054  H   LYS B 286       3.668  -3.481  68.927  1.00  0.00           H  
ATOM   4055  N   ALA B 287       1.403  -2.604  66.569  1.00  0.00           N  
ATOM   4056  CA  ALA B 287       0.773  -2.041  65.381  1.00  0.00           C  
ATOM   4057  C   ALA B 287       1.105  -2.863  64.139  1.00  0.00           C  
ATOM   4058  O   ALA B 287       0.260  -3.054  63.267  1.00  0.00           O  
ATOM   4059  CB  ALA B 287       1.197  -0.592  65.193  1.00  0.00           C  
ATOM   4060  CEN ALA B 287       1.197  -0.593  65.193  1.00  0.00           X  
ATOM   4061  H   ALA B 287       2.108  -2.066  67.051  1.00  0.00           H  
ATOM   4062  N   LEU B 288       2.340  -3.346  64.071  1.00  0.00           N  
ATOM   4063  CA  LEU B 288       2.756  -4.233  62.991  1.00  0.00           C  
ATOM   4064  C   LEU B 288       1.947  -5.525  62.999  1.00  0.00           C  
ATOM   4065  O   LEU B 288       1.445  -5.959  61.963  1.00  0.00           O  
ATOM   4066  CB  LEU B 288       4.254  -4.539  63.105  1.00  0.00           C  
ATOM   4067  CEN LEU B 288       5.487  -4.036  62.329  1.00  0.00           X  
ATOM   4068  H   LEU B 288       3.008  -3.091  64.785  1.00  0.00           H  
ATOM   4069  N   LYS B 289       1.824  -6.133  64.172  1.00  0.00           N  
ATOM   4070  CA  LYS B 289       1.097  -7.390  64.310  1.00  0.00           C  
ATOM   4071  C   LYS B 289      -0.372  -7.223  63.938  1.00  0.00           C  
ATOM   4072  O   LYS B 289      -0.955  -8.081  63.280  1.00  0.00           O  
ATOM   4073  CB  LYS B 289       1.221  -7.924  65.738  1.00  0.00           C  
ATOM   4074  CEN LYS B 289       2.096  -9.301  67.086  1.00  0.00           X  
ATOM   4075  H   LYS B 289       2.243  -5.715  64.990  1.00  0.00           H  
ATOM   4076  N   GLU B 290      -0.961  -6.112  64.364  1.00  0.00           N  
ATOM   4077  CA  GLU B 290      -2.357  -5.819  64.059  1.00  0.00           C  
ATOM   4078  C   GLU B 290      -2.581  -5.719  62.556  1.00  0.00           C  
ATOM   4079  O   GLU B 290      -3.539  -6.280  62.023  1.00  0.00           O  
ATOM   4080  CB  GLU B 290      -2.795  -4.522  64.744  1.00  0.00           C  
ATOM   4081  CEN GLU B 290      -3.580  -3.723  66.027  1.00  0.00           X  
ATOM   4082  H   GLU B 290      -0.430  -5.451  64.913  1.00  0.00           H  
ATOM   4083  N   LEU B 291      -1.693  -5.004  61.876  1.00  0.00           N  
ATOM   4084  CA  LEU B 291      -1.777  -4.856  60.428  1.00  0.00           C  
ATOM   4085  C   LEU B 291      -1.713  -6.210  59.733  1.00  0.00           C  
ATOM   4086  O   LEU B 291      -2.485  -6.482  58.812  1.00  0.00           O  
ATOM   4087  CB  LEU B 291      -0.652  -3.943  59.923  1.00  0.00           C  
ATOM   4088  CEN LEU B 291      -0.629  -2.477  59.448  1.00  0.00           X  
ATOM   4089  H   LEU B 291      -0.944  -4.549  62.373  1.00  0.00           H  
ATOM   4090  N   ILE B 292      -0.790  -7.055  60.175  1.00  0.00           N  
ATOM   4091  CA  ILE B 292      -0.620  -8.381  59.592  1.00  0.00           C  
ATOM   4092  C   ILE B 292      -1.888  -9.213  59.738  1.00  0.00           C  
ATOM   4093  O   ILE B 292      -2.315  -9.881  58.798  1.00  0.00           O  
ATOM   4094  CB  ILE B 292       0.556  -9.136  60.238  1.00  0.00           C  
ATOM   4095  CEN ILE B 292       1.633  -9.300  60.212  1.00  0.00           X  
ATOM   4096  H   ILE B 292      -0.189  -6.773  60.936  1.00  0.00           H  
ATOM   4097  N   GLU B 293      -2.485  -9.170  60.926  1.00  0.00           N  
ATOM   4098  CA  GLU B 293      -3.706  -9.914  61.196  1.00  0.00           C  
ATOM   4099  C   GLU B 293      -4.843  -9.458  60.291  1.00  0.00           C  
ATOM   4100  O   GLU B 293      -5.647 -10.268  59.830  1.00  0.00           O  
ATOM   4101  CB  GLU B 293      -4.109  -9.763  62.665  1.00  0.00           C  
ATOM   4102  CEN GLU B 293      -4.147 -10.372  64.256  1.00  0.00           X  
ATOM   4103  H   GLU B 293      -2.081  -8.603  61.659  1.00  0.00           H  
ATOM   4104  N   ALA B 294      -4.904  -8.155  60.038  1.00  0.00           N  
ATOM   4105  CA  ALA B 294      -5.915  -7.592  59.149  1.00  0.00           C  
ATOM   4106  C   ALA B 294      -5.718  -8.077  57.720  1.00  0.00           C  
ATOM   4107  O   ALA B 294      -6.685  -8.341  57.004  1.00  0.00           O  
ATOM   4108  CB  ALA B 294      -5.884  -6.072  59.204  1.00  0.00           C  
ATOM   4109  CEN ALA B 294      -5.884  -6.073  59.204  1.00  0.00           X  
ATOM   4110  H   ALA B 294      -4.235  -7.537  60.474  1.00  0.00           H  
ATOM   4111  N   ILE B 295      -4.461  -8.192  57.305  1.00  0.00           N  
ATOM   4112  CA  ILE B 295      -4.138  -8.562  55.931  1.00  0.00           C  
ATOM   4113  C   ILE B 295      -4.561  -9.994  55.632  1.00  0.00           C  
ATOM   4114  O   ILE B 295      -5.167 -10.268  54.595  1.00  0.00           O  
ATOM   4115  CB  ILE B 295      -2.632  -8.412  55.645  1.00  0.00           C  
ATOM   4116  CEN ILE B 295      -1.847  -7.719  55.341  1.00  0.00           X  
ATOM   4117  H   ILE B 295      -3.711  -8.020  57.957  1.00  0.00           H  
ATOM   4118  N   GLU B 296      -4.237 -10.905  56.542  1.00  0.00           N  
ATOM   4119  CA  GLU B 296      -4.539 -12.319  56.356  1.00  0.00           C  
ATOM   4120  C   GLU B 296      -6.042 -12.570  56.396  1.00  0.00           C  
ATOM   4121  O   GLU B 296      -6.544 -13.490  55.750  1.00  0.00           O  
ATOM   4122  CB  GLU B 296      -3.836 -13.163  57.421  1.00  0.00           C  
ATOM   4123  CEN GLU B 296      -2.542 -14.166  57.894  1.00  0.00           X  
ATOM   4124  H   GLU B 296      -3.769 -10.610  57.388  1.00  0.00           H  
ATOM   4125  N   GLU B 297      -6.752 -11.748  57.160  1.00  0.00           N  
ATOM   4126  CA  GLU B 297      -8.210 -11.758  57.145  1.00  0.00           C  
ATOM   4127  C   GLU B 297      -8.751 -11.335  55.785  1.00  0.00           C  
ATOM   4128  O   GLU B 297      -9.628 -11.993  55.224  1.00  0.00           O  
ATOM   4129  CB  GLU B 297      -8.764 -10.842  58.239  1.00  0.00           C  
ATOM   4130  CEN GLU B 297      -9.423 -10.634  59.797  1.00  0.00           X  
ATOM   4131  H   GLU B 297      -6.271 -11.098  57.764  1.00  0.00           H  
ATOM   4132  N   LEU B 298      -8.225 -10.234  55.261  1.00  0.00           N  
ATOM   4133  CA  LEU B 298      -8.634  -9.737  53.953  1.00  0.00           C  
ATOM   4134  C   LEU B 298      -8.270 -10.725  52.850  1.00  0.00           C  
ATOM   4135  O   LEU B 298      -9.007 -10.880  51.878  1.00  0.00           O  
ATOM   4136  CB  LEU B 298      -7.990  -8.371  53.682  1.00  0.00           C  
ATOM   4137  CEN LEU B 298      -8.539  -6.932  53.710  1.00  0.00           X  
ATOM   4138  H   LEU B 298      -7.523  -9.729  55.783  1.00  0.00           H  
ATOM   4139  N   ARG B 299      -7.133 -11.390  53.012  1.00  0.00           N  
ATOM   4140  CA  ARG B 299      -6.683 -12.386  52.043  1.00  0.00           C  
ATOM   4141  C   ARG B 299      -7.617 -13.586  52.016  1.00  0.00           C  
ATOM   4142  O   ARG B 299      -7.807 -14.214  50.974  1.00  0.00           O  
ATOM   4143  CB  ARG B 299      -5.241 -12.810  52.279  1.00  0.00           C  
ATOM   4144  CEN ARG B 299      -2.771 -12.919  52.081  1.00  0.00           X  
ATOM   4145  H   ARG B 299      -6.562 -11.204  53.825  1.00  0.00           H  
ATOM   4146  N   GLY B 300      -8.208 -13.931  53.122  1.00  0.00           N  
ATOM   4147  CA  GLY B 300      -9.169 -15.017  53.028  1.00  0.00           C  
ATOM   4148  C   GLY B 300      -8.422 -16.331  53.042  1.00  0.00           C  
ATOM   4149  O   GLY B 300      -8.834 -17.297  52.400  1.00  0.00           O  
ATOM   4150  CEN GLY B 300      -9.170 -15.017  53.028  1.00  0.00           X  
ATOM   4151  H   GLY B 300      -7.979 -13.443  53.976  1.00  0.00           H  
ATOM   4152  N   ALA B 301      -7.326 -16.336  53.783  1.00  0.00           N  
ATOM   4153  CA  ALA B 301      -6.455 -17.489  53.893  1.00  0.00           C  
ATOM   4154  C   ALA B 301      -7.206 -18.691  54.457  1.00  0.00           C  
ATOM   4155  O   ALA B 301      -8.075 -18.542  55.315  1.00  0.00           O  
ATOM   4156  CB  ALA B 301      -5.247 -17.156  54.757  1.00  0.00           C  
ATOM   4157  CEN ALA B 301      -5.248 -17.157  54.756  1.00  0.00           X  
ATOM   4158  H   ALA B 301      -7.075 -15.505  54.298  1.00  0.00           H  
TER   
ATOM   4159  N   SER C   1      14.494  23.251  16.998  1.00  0.00           N  
ATOM   4160  CA  SER C   1      15.247  24.504  16.912  1.00  0.00           C  
ATOM   4161  C   SER C   1      15.227  25.325  18.197  1.00  0.00           C  
ATOM   4162  O   SER C   1      16.170  26.069  18.478  1.00  0.00           O  
ATOM   4163  CB  SER C   1      14.710  25.339  15.766  1.00  0.00           C  
ATOM   4164  CEN SER C   1      14.350  25.556  15.420  1.00  0.00           X  
ATOM   4165  H   SER C   1      13.724  23.087  16.381  1.00  0.00           H  
ATOM   4166  N   VAL C   2      14.157  25.165  18.976  1.00  0.00           N  
ATOM   4167  CA  VAL C   2      13.941  25.856  20.241  1.00  0.00           C  
ATOM   4168  C   VAL C   2      14.924  25.372  21.291  1.00  0.00           C  
ATOM   4169  O   VAL C   2      15.229  26.101  22.235  1.00  0.00           O  
ATOM   4170  CB  VAL C   2      12.506  25.657  20.763  1.00  0.00           C  
ATOM   4171  CEN VAL C   2      11.905  25.977  20.868  1.00  0.00           X  
ATOM   4172  H   VAL C   2      13.432  24.525  18.681  1.00  0.00           H  
ATOM   4173  N   GLU C   3      15.376  24.130  21.125  1.00  0.00           N  
ATOM   4174  CA  GLU C   3      16.344  23.482  21.990  1.00  0.00           C  
ATOM   4175  C   GLU C   3      17.669  24.224  21.879  1.00  0.00           C  
ATOM   4176  O   GLU C   3      18.308  24.510  22.893  1.00  0.00           O  
ATOM   4177  CB  GLU C   3      16.514  22.007  21.619  1.00  0.00           C  
ATOM   4178  CEN GLU C   3      16.166  20.363  21.903  1.00  0.00           X  
ATOM   4179  H   GLU C   3      15.008  23.582  20.363  1.00  0.00           H  
ATOM   4180  N   LEU C   4      18.050  24.543  20.643  1.00  0.00           N  
ATOM   4181  CA  LEU C   4      19.268  25.292  20.367  1.00  0.00           C  
ATOM   4182  C   LEU C   4      19.114  26.718  20.856  1.00  0.00           C  
ATOM   4183  O   LEU C   4      20.097  27.292  21.328  1.00  0.00           O  
ATOM   4184  CB  LEU C   4      19.593  25.266  18.868  1.00  0.00           C  
ATOM   4185  CEN LEU C   4      20.643  24.503  18.039  1.00  0.00           X  
ATOM   4186  H   LEU C   4      17.480  24.253  19.862  1.00  0.00           H  
ATOM   4187  N   LEU C   5      17.917  27.286  20.715  1.00  0.00           N  
ATOM   4188  CA  LEU C   5      17.654  28.603  21.276  1.00  0.00           C  
ATOM   4189  C   LEU C   5      17.865  28.620  22.774  1.00  0.00           C  
ATOM   4190  O   LEU C   5      18.464  29.564  23.281  1.00  0.00           O  
ATOM   4191  CB  LEU C   5      16.226  29.048  20.937  1.00  0.00           C  
ATOM   4192  CEN LEU C   5      15.658  30.054  19.919  1.00  0.00           X  
ATOM   4193  H   LEU C   5      17.196  26.824  20.174  1.00  0.00           H  
ATOM   4194  N   ALA C   6      17.342  27.609  23.474  1.00  0.00           N  
ATOM   4195  CA  ALA C   6      17.515  27.500  24.919  1.00  0.00           C  
ATOM   4196  C   ALA C   6      18.994  27.448  25.259  1.00  0.00           C  
ATOM   4197  O   ALA C   6      19.404  28.101  26.225  1.00  0.00           O  
ATOM   4198  CB  ALA C   6      16.793  26.274  25.459  1.00  0.00           C  
ATOM   4199  CEN ALA C   6      16.794  26.275  25.459  1.00  0.00           X  
ATOM   4200  H   ALA C   6      16.770  26.921  23.010  1.00  0.00           H  
ATOM   4201  N   VAL C   7      19.782  26.700  24.489  1.00  0.00           N  
ATOM   4202  CA  VAL C   7      21.222  26.651  24.703  1.00  0.00           C  
ATOM   4203  C   VAL C   7      21.839  28.029  24.534  1.00  0.00           C  
ATOM   4204  O   VAL C   7      22.677  28.422  25.346  1.00  0.00           O  
ATOM   4205  CB  VAL C   7      21.908  25.669  23.735  1.00  0.00           C  
ATOM   4206  CEN VAL C   7      22.228  25.059  23.698  1.00  0.00           X  
ATOM   4207  H   VAL C   7      19.371  26.115  23.768  1.00  0.00           H  
ATOM   4208  N   ALA C   8      21.448  28.731  23.471  1.00  0.00           N  
ATOM   4209  CA  ALA C   8      21.930  30.075  23.180  1.00  0.00           C  
ATOM   4210  C   ALA C   8      21.554  31.055  24.290  1.00  0.00           C  
ATOM   4211  O   ALA C   8      22.352  31.935  24.605  1.00  0.00           O  
ATOM   4212  CB  ALA C   8      21.385  30.550  21.841  1.00  0.00           C  
ATOM   4213  CEN ALA C   8      21.385  30.550  21.842  1.00  0.00           X  
ATOM   4214  H   ALA C   8      20.810  28.307  22.811  1.00  0.00           H  
ATOM   4215  N   ALA C   9      20.351  30.921  24.857  1.00  0.00           N  
ATOM   4216  CA  ALA C   9      19.903  31.760  25.960  1.00  0.00           C  
ATOM   4217  C   ALA C   9      20.751  31.509  27.199  1.00  0.00           C  
ATOM   4218  O   ALA C   9      21.151  32.462  27.871  1.00  0.00           O  
ATOM   4219  CB  ALA C   9      18.431  31.513  26.257  1.00  0.00           C  
ATOM   4220  CEN ALA C   9      18.432  31.513  26.257  1.00  0.00           X  
ATOM   4221  H   ALA C   9      19.707  30.237  24.485  1.00  0.00           H  
ATOM   4222  N   LEU C  10      21.031  30.233  27.476  1.00  0.00           N  
ATOM   4223  CA  LEU C  10      21.871  29.842  28.599  1.00  0.00           C  
ATOM   4224  C   LEU C  10      23.287  30.355  28.403  1.00  0.00           C  
ATOM   4225  O   LEU C  10      23.932  30.768  29.366  1.00  0.00           O  
ATOM   4226  CB  LEU C  10      21.869  28.317  28.766  1.00  0.00           C  
ATOM   4227  CEN LEU C  10      21.182  27.376  29.773  1.00  0.00           X  
ATOM   4228  H   LEU C  10      20.621  29.499  26.911  1.00  0.00           H  
ATOM   4229  N   GLN C  11      23.755  30.327  27.160  1.00  0.00           N  
ATOM   4230  CA  GLN C  11      25.073  30.815  26.813  1.00  0.00           C  
ATOM   4231  C   GLN C  11      25.208  32.316  26.963  1.00  0.00           C  
ATOM   4232  O   GLN C  11      26.207  32.765  27.522  1.00  0.00           O  
ATOM   4233  CB  GLN C  11      25.414  30.419  25.374  1.00  0.00           C  
ATOM   4234  CEN GLN C  11      26.284  29.272  24.386  1.00  0.00           X  
ATOM   4235  H   GLN C  11      23.207  29.905  26.423  1.00  0.00           H  
ATOM   4236  N   GLU C  12      24.211  33.074  26.511  1.00  0.00           N  
ATOM   4237  CA  GLU C  12      24.217  34.527  26.641  1.00  0.00           C  
ATOM   4238  C   GLU C  12      24.272  34.896  28.111  1.00  0.00           C  
ATOM   4239  O   GLU C  12      25.008  35.805  28.498  1.00  0.00           O  
ATOM   4240  CB  GLU C  12      22.984  35.145  25.978  1.00  0.00           C  
ATOM   4241  CEN GLU C  12      22.261  35.942  24.657  1.00  0.00           X  
ATOM   4242  H   GLU C  12      23.439  32.644  26.022  1.00  0.00           H  
ATOM   4243  N   LEU C  13      23.471  34.192  28.907  1.00  0.00           N  
ATOM   4244  CA  LEU C  13      23.421  34.345  30.350  1.00  0.00           C  
ATOM   4245  C   LEU C  13      24.805  34.131  30.970  1.00  0.00           C  
ATOM   4246  O   LEU C  13      25.232  34.946  31.788  1.00  0.00           O  
ATOM   4247  CB  LEU C  13      22.402  33.367  30.948  1.00  0.00           C  
ATOM   4248  CEN LEU C  13      20.974  33.550  31.497  1.00  0.00           X  
ATOM   4249  H   LEU C  13      22.825  33.524  28.505  1.00  0.00           H  
ATOM   4250  N   ASN C  14      25.483  33.041  30.587  1.00  0.00           N  
ATOM   4251  CA  ASN C  14      26.817  32.720  31.097  1.00  0.00           C  
ATOM   4252  C   ASN C  14      27.854  33.781  30.784  1.00  0.00           C  
ATOM   4253  O   ASN C  14      28.698  34.089  31.627  1.00  0.00           O  
ATOM   4254  CB  ASN C  14      27.293  31.379  30.568  1.00  0.00           C  
ATOM   4255  CEN ASN C  14      27.269  30.371  30.859  1.00  0.00           X  
ATOM   4256  H   ASN C  14      25.048  32.378  29.959  1.00  0.00           H  
ATOM   4257  N   ILE C  15      27.785  34.309  29.569  1.00  0.00           N  
ATOM   4258  CA  ILE C  15      28.662  35.357  29.092  1.00  0.00           C  
ATOM   4259  C   ILE C  15      28.522  36.628  29.896  1.00  0.00           C  
ATOM   4260  O   ILE C  15      29.517  37.233  30.292  1.00  0.00           O  
ATOM   4261  CB  ILE C  15      28.397  35.674  27.609  1.00  0.00           C  
ATOM   4262  CEN ILE C  15      28.628  35.393  26.582  1.00  0.00           X  
ATOM   4263  H   ILE C  15      27.096  33.948  28.920  1.00  0.00           H  
ATOM   4264  N   GLU C  16      27.272  37.027  30.116  1.00  0.00           N  
ATOM   4265  CA  GLU C  16      27.031  38.233  30.877  1.00  0.00           C  
ATOM   4266  C   GLU C  16      27.408  38.033  32.333  1.00  0.00           C  
ATOM   4267  O   GLU C  16      27.877  38.987  32.950  1.00  0.00           O  
ATOM   4268  CB  GLU C  16      25.565  38.657  30.760  1.00  0.00           C  
ATOM   4269  CEN GLU C  16      24.363  39.635  30.052  1.00  0.00           X  
ATOM   4270  H   GLU C  16      26.488  36.518  29.726  1.00  0.00           H  
ATOM   4271  N   LEU C  17      27.212  36.827  32.871  1.00  0.00           N  
ATOM   4272  CA  LEU C  17      27.637  36.528  34.229  1.00  0.00           C  
ATOM   4273  C   LEU C  17      29.144  36.684  34.348  1.00  0.00           C  
ATOM   4274  O   LEU C  17      29.613  37.242  35.338  1.00  0.00           O  
ATOM   4275  CB  LEU C  17      27.206  35.111  34.627  1.00  0.00           C  
ATOM   4276  CEN LEU C  17      26.085  34.577  35.539  1.00  0.00           X  
ATOM   4277  H   LEU C  17      26.722  36.109  32.355  1.00  0.00           H  
ATOM   4278  N   ALA C  18      29.895  36.157  33.375  1.00  0.00           N  
ATOM   4279  CA  ALA C  18      31.350  36.289  33.367  1.00  0.00           C  
ATOM   4280  C   ALA C  18      31.750  37.759  33.404  1.00  0.00           C  
ATOM   4281  O   ALA C  18      32.674  38.117  34.141  1.00  0.00           O  
ATOM   4282  CB  ALA C  18      31.945  35.601  32.147  1.00  0.00           C  
ATOM   4283  CEN ALA C  18      31.945  35.602  32.147  1.00  0.00           X  
ATOM   4284  H   ALA C  18      29.461  35.618  32.639  1.00  0.00           H  
ATOM   4285  N   ARG C  19      31.070  38.586  32.606  1.00  0.00           N  
ATOM   4286  CA  ARG C  19      31.301  40.021  32.592  1.00  0.00           C  
ATOM   4287  C   ARG C  19      31.028  40.640  33.962  1.00  0.00           C  
ATOM   4288  O   ARG C  19      31.800  41.485  34.414  1.00  0.00           O  
ATOM   4289  CB  ARG C  19      30.507  40.716  31.496  1.00  0.00           C  
ATOM   4290  CEN ARG C  19      29.939  41.751  29.314  1.00  0.00           X  
ATOM   4291  H   ARG C  19      30.395  38.200  31.955  1.00  0.00           H  
ATOM   4292  N   ALA C  20      29.924  40.242  34.598  1.00  0.00           N  
ATOM   4293  CA  ALA C  20      29.569  40.716  35.932  1.00  0.00           C  
ATOM   4294  C   ALA C  20      30.608  40.354  36.980  1.00  0.00           C  
ATOM   4295  O   ALA C  20      30.904  41.165  37.862  1.00  0.00           O  
ATOM   4296  CB  ALA C  20      28.208  40.166  36.335  1.00  0.00           C  
ATOM   4297  CEN ALA C  20      28.210  40.167  36.335  1.00  0.00           X  
ATOM   4298  H   ALA C  20      29.281  39.616  34.131  1.00  0.00           H  
ATOM   4299  N   LEU C  21      31.147  39.144  36.894  1.00  0.00           N  
ATOM   4300  CA  LEU C  21      32.164  38.711  37.830  1.00  0.00           C  
ATOM   4301  C   LEU C  21      33.461  39.472  37.596  1.00  0.00           C  
ATOM   4302  O   LEU C  21      34.153  39.782  38.566  1.00  0.00           O  
ATOM   4303  CB  LEU C  21      32.394  37.200  37.705  1.00  0.00           C  
ATOM   4304  CEN LEU C  21      31.971  36.002  38.577  1.00  0.00           X  
ATOM   4305  H   LEU C  21      30.818  38.491  36.191  1.00  0.00           H  
ATOM   4306  N   LEU C  22      33.774  39.774  36.331  1.00  0.00           N  
ATOM   4307  CA  LEU C  22      34.937  40.585  36.004  1.00  0.00           C  
ATOM   4308  C   LEU C  22      34.803  41.950  36.654  1.00  0.00           C  
ATOM   4309  O   LEU C  22      35.779  42.442  37.235  1.00  0.00           O  
ATOM   4310  CB  LEU C  22      35.097  40.719  34.485  1.00  0.00           C  
ATOM   4311  CEN LEU C  22      36.066  40.077  33.474  1.00  0.00           X  
ATOM   4312  H   LEU C  22      33.229  39.397  35.571  1.00  0.00           H  
ATOM   4313  N   GLU C  23      33.626  42.563  36.522  1.00  0.00           N  
ATOM   4314  CA  GLU C  23      33.318  43.844  37.148  1.00  0.00           C  
ATOM   4315  C   GLU C  23      33.521  43.801  38.651  1.00  0.00           C  
ATOM   4316  O   GLU C  23      34.108  44.731  39.199  1.00  0.00           O  
ATOM   4317  CB  GLU C  23      31.881  44.262  36.829  1.00  0.00           C  
ATOM   4318  CEN GLU C  23      30.780  45.176  35.904  1.00  0.00           X  
ATOM   4319  H   GLU C  23      32.917  42.144  35.928  1.00  0.00           H  
ATOM   4320  N   ALA C  24      33.009  42.760  39.311  1.00  0.00           N  
ATOM   4321  CA  ALA C  24      33.181  42.612  40.751  1.00  0.00           C  
ATOM   4322  C   ALA C  24      34.663  42.592  41.113  1.00  0.00           C  
ATOM   4323  O   ALA C  24      35.056  43.247  42.080  1.00  0.00           O  
ATOM   4324  CB  ALA C  24      32.490  41.350  41.245  1.00  0.00           C  
ATOM   4325  CEN ALA C  24      32.490  41.350  41.245  1.00  0.00           X  
ATOM   4326  H   ALA C  24      32.454  42.072  38.813  1.00  0.00           H  
ATOM   4327  N   VAL C  25      35.472  41.865  40.337  1.00  0.00           N  
ATOM   4328  CA  VAL C  25      36.912  41.825  40.569  1.00  0.00           C  
ATOM   4329  C   VAL C  25      37.528  43.201  40.392  1.00  0.00           C  
ATOM   4330  O   VAL C  25      38.364  43.596  41.211  1.00  0.00           O  
ATOM   4331  CB  VAL C  25      37.614  40.834  39.622  1.00  0.00           C  
ATOM   4332  CEN VAL C  25      37.936  40.226  39.596  1.00  0.00           X  
ATOM   4333  H   VAL C  25      35.080  41.297  39.593  1.00  0.00           H  
ATOM   4334  N   ALA C  26      37.140  43.903  39.333  1.00  0.00           N  
ATOM   4335  CA  ALA C  26      37.632  45.241  39.044  1.00  0.00           C  
ATOM   4336  C   ALA C  26      37.309  46.206  40.176  1.00  0.00           C  
ATOM   4337  O   ALA C  26      38.138  47.055  40.500  1.00  0.00           O  
ATOM   4338  CB  ALA C  26      37.052  45.746  37.731  1.00  0.00           C  
ATOM   4339  CEN ALA C  26      37.053  45.746  37.732  1.00  0.00           X  
ATOM   4340  H   ALA C  26      36.499  43.482  38.671  1.00  0.00           H  
ATOM   4341  N   ARG C  27      36.112  46.095  40.758  1.00  0.00           N  
ATOM   4342  CA  ARG C  27      35.743  46.950  41.876  1.00  0.00           C  
ATOM   4343  C   ARG C  27      36.579  46.641  43.106  1.00  0.00           C  
ATOM   4344  O   ARG C  27      36.992  47.571  43.805  1.00  0.00           O  
ATOM   4345  CB  ARG C  27      34.255  46.881  42.184  1.00  0.00           C  
ATOM   4346  CEN ARG C  27      31.840  47.448  42.205  1.00  0.00           X  
ATOM   4347  H   ARG C  27      35.434  45.443  40.392  1.00  0.00           H  
ATOM   4348  N   LEU C  28      36.849  45.358  43.353  1.00  0.00           N  
ATOM   4349  CA  LEU C  28      37.697  44.968  44.469  1.00  0.00           C  
ATOM   4350  C   LEU C  28      39.108  45.491  44.263  1.00  0.00           C  
ATOM   4351  O   LEU C  28      39.761  45.896  45.227  1.00  0.00           O  
ATOM   4352  CB  LEU C  28      37.705  43.443  44.630  1.00  0.00           C  
ATOM   4353  CEN LEU C  28      37.029  42.494  45.638  1.00  0.00           X  
ATOM   4354  H   LEU C  28      36.426  44.632  42.784  1.00  0.00           H  
ATOM   4355  N   GLN C  29      39.568  45.480  43.014  1.00  0.00           N  
ATOM   4356  CA  GLN C  29      40.882  45.969  42.650  1.00  0.00           C  
ATOM   4357  C   GLN C  29      41.038  47.469  42.805  1.00  0.00           C  
ATOM   4358  O   GLN C  29      42.065  47.913  43.321  1.00  0.00           O  
ATOM   4359  CB  GLN C  29      41.195  45.578  41.203  1.00  0.00           C  
ATOM   4360  CEN GLN C  29      42.038  44.431  40.193  1.00  0.00           X  
ATOM   4361  H   GLN C  29      39.006  45.061  42.286  1.00  0.00           H  
ATOM   4362  N   GLU C  30      40.031  48.241  42.413  1.00  0.00           N  
ATOM   4363  CA  GLU C  30      40.090  49.688  42.572  1.00  0.00           C  
ATOM   4364  C   GLU C  30      40.100  50.043  44.045  1.00  0.00           C  
ATOM   4365  O   GLU C  30      40.815  50.955  44.464  1.00  0.00           O  
ATOM   4366  CB  GLU C  30      38.911  50.365  41.870  1.00  0.00           C  
ATOM   4367  CEN GLU C  30      38.275  51.207  40.532  1.00  0.00           X  
ATOM   4368  H   GLU C  30      39.231  47.830  41.945  1.00  0.00           H  
ATOM   4369  N   LEU C  31      39.279  49.318  44.802  1.00  0.00           N  
ATOM   4370  CA  LEU C  31      39.167  49.447  46.239  1.00  0.00           C  
ATOM   4371  C   LEU C  31      40.535  49.198  46.892  1.00  0.00           C  
ATOM   4372  O   LEU C  31      40.935  49.966  47.767  1.00  0.00           O  
ATOM   4373  CB  LEU C  31      38.113  48.473  46.779  1.00  0.00           C  
ATOM   4374  CEN LEU C  31      36.668  48.667  47.276  1.00  0.00           X  
ATOM   4375  H   LEU C  31      38.657  48.647  44.370  1.00  0.00           H  
ATOM   4376  N   ASN C  32      41.230  48.132  46.478  1.00  0.00           N  
ATOM   4377  CA  ASN C  32      42.558  47.802  46.986  1.00  0.00           C  
ATOM   4378  C   ASN C  32      43.590  48.880  46.728  1.00  0.00           C  
ATOM   4379  O   ASN C  32      44.404  49.172  47.606  1.00  0.00           O  
ATOM   4380  CB  ASN C  32      43.047  46.486  46.410  1.00  0.00           C  
ATOM   4381  CEN ASN C  32      43.026  45.467  46.659  1.00  0.00           X  
ATOM   4382  H   ASN C  32      40.814  47.488  45.812  1.00  0.00           H  
ATOM   4383  N   ILE C  33      43.549  49.460  45.529  1.00  0.00           N  
ATOM   4384  CA  ILE C  33      44.447  50.534  45.137  1.00  0.00           C  
ATOM   4385  C   ILE C  33      44.251  51.739  46.034  1.00  0.00           C  
ATOM   4386  O   ILE C  33      45.234  52.340  46.482  1.00  0.00           O  
ATOM   4387  CB  ILE C  33      44.233  50.952  43.671  1.00  0.00           C  
ATOM   4388  CEN ILE C  33      44.504  50.745  42.635  1.00  0.00           X  
ATOM   4389  H   ILE C  33      42.895  49.109  44.838  1.00  0.00           H  
ATOM   4390  N   ASP C  34      42.990  52.094  46.268  1.00  0.00           N  
ATOM   4391  CA  ASP C  34      42.652  53.209  47.137  1.00  0.00           C  
ATOM   4392  C   ASP C  34      43.122  52.949  48.567  1.00  0.00           C  
ATOM   4393  O   ASP C  34      43.593  53.879  49.221  1.00  0.00           O  
ATOM   4394  CB  ASP C  34      41.143  53.468  47.113  1.00  0.00           C  
ATOM   4395  CEN ASP C  34      40.458  54.073  46.664  1.00  0.00           X  
ATOM   4396  H   ASP C  34      42.234  51.603  45.802  1.00  0.00           H  
ATOM   4397  N   LEU C  35      42.973  51.711  49.052  1.00  0.00           N  
ATOM   4398  CA  LEU C  35      43.443  51.357  50.386  1.00  0.00           C  
ATOM   4399  C   LEU C  35      44.948  51.542  50.518  1.00  0.00           C  
ATOM   4400  O   LEU C  35      45.397  52.055  51.545  1.00  0.00           O  
ATOM   4401  CB  LEU C  35      43.056  49.910  50.715  1.00  0.00           C  
ATOM   4402  CEN LEU C  35      41.962  49.299  51.611  1.00  0.00           X  
ATOM   4403  H   LEU C  35      42.483  51.015  48.511  1.00  0.00           H  
ATOM   4404  N   VAL C  36      45.712  51.083  49.523  1.00  0.00           N  
ATOM   4405  CA  VAL C  36      47.161  51.259  49.530  1.00  0.00           C  
ATOM   4406  C   VAL C  36      47.535  52.732  49.546  1.00  0.00           C  
ATOM   4407  O   VAL C  36      48.444  53.125  50.278  1.00  0.00           O  
ATOM   4408  CB  VAL C  36      47.820  50.588  48.310  1.00  0.00           C  
ATOM   4409  CEN VAL C  36      48.217  50.060  48.115  1.00  0.00           X  
ATOM   4410  H   VAL C  36      45.284  50.574  48.759  1.00  0.00           H  
ATOM   4411  N   ARG C  37      46.851  53.520  48.713  1.00  0.00           N  
ATOM   4412  CA  ARG C  37      47.040  54.959  48.634  1.00  0.00           C  
ATOM   4413  C   ARG C  37      46.888  55.601  50.000  1.00  0.00           C  
ATOM   4414  O   ARG C  37      47.761  56.366  50.415  1.00  0.00           O  
ATOM   4415  CB  ARG C  37      46.122  55.607  47.608  1.00  0.00           C  
ATOM   4416  CEN ARG C  37      45.313  56.576  45.473  1.00  0.00           X  
ATOM   4417  H   ARG C  37      46.183  53.108  48.073  1.00  0.00           H  
ATOM   4418  N   LYS C  38      45.790  55.281  50.674  1.00  0.00           N  
ATOM   4419  CA  LYS C  38      45.504  55.758  52.016  1.00  0.00           C  
ATOM   4420  C   LYS C  38      46.508  55.266  53.036  1.00  0.00           C  
ATOM   4421  O   LYS C  38      46.909  56.016  53.922  1.00  0.00           O  
ATOM   4422  CB  LYS C  38      44.096  55.336  52.437  1.00  0.00           C  
ATOM   4423  CEN LYS C  38      42.069  55.857  52.752  1.00  0.00           X  
ATOM   4424  H   LYS C  38      45.094  54.694  50.230  1.00  0.00           H  
ATOM   4425  N   THR C  39      46.946  54.020  52.924  1.00  0.00           N  
ATOM   4426  CA  THR C  39      47.929  53.486  53.852  1.00  0.00           C  
ATOM   4427  C   THR C  39      49.203  54.320  53.800  1.00  0.00           C  
ATOM   4428  O   THR C  39      49.814  54.590  54.839  1.00  0.00           O  
ATOM   4429  CB  THR C  39      48.267  52.016  53.543  1.00  0.00           C  
ATOM   4430  CEN THR C  39      48.113  51.455  53.480  1.00  0.00           X  
ATOM   4431  H   THR C  39      46.573  53.403  52.214  1.00  0.00           H  
ATOM   4432  N   SER C  40      49.634  54.685  52.591  1.00  0.00           N  
ATOM   4433  CA  SER C  40      50.801  55.540  52.401  1.00  0.00           C  
ATOM   4434  C   SER C  40      50.578  56.982  52.884  1.00  0.00           C  
ATOM   4435  O   SER C  40      51.402  57.516  53.628  1.00  0.00           O  
ATOM   4436  CB  SER C  40      51.194  55.535  50.936  1.00  0.00           C  
ATOM   4437  CEN SER C  40      51.138  55.526  50.395  1.00  0.00           X  
ATOM   4438  H   SER C  40      49.152  54.330  51.771  1.00  0.00           H  
ATOM   4439  N   GLU C  41      49.479  57.612  52.460  1.00  0.00           N  
ATOM   4440  CA  GLU C  41      49.181  59.002  52.819  1.00  0.00           C  
ATOM   4441  C   GLU C  41      48.869  59.266  54.289  1.00  0.00           C  
ATOM   4442  O   GLU C  41      49.274  60.292  54.835  1.00  0.00           O  
ATOM   4443  CB  GLU C  41      48.008  59.499  51.972  1.00  0.00           C  
ATOM   4444  CEN GLU C  41      47.421  60.337  50.609  1.00  0.00           X  
ATOM   4445  H   GLU C  41      48.827  57.131  51.853  1.00  0.00           H  
ATOM   4446  N   LEU C  42      48.139  58.357  54.924  1.00  0.00           N  
ATOM   4447  CA  LEU C  42      47.773  58.494  56.322  1.00  0.00           C  
ATOM   4448  C   LEU C  42      48.937  58.191  57.250  1.00  0.00           C  
ATOM   4449  O   LEU C  42      49.755  57.311  56.984  1.00  0.00           O  
ATOM   4450  CB  LEU C  42      46.588  57.575  56.644  1.00  0.00           C  
ATOM   4451  CEN LEU C  42      45.085  57.841  56.855  1.00  0.00           X  
ATOM   4452  H   LEU C  42      47.799  57.540  54.436  1.00  0.00           H  
ATOM   4453  N   THR C  43      49.004  58.938  58.345  1.00  0.00           N  
ATOM   4454  CA  THR C  43      50.049  58.731  59.337  1.00  0.00           C  
ATOM   4455  C   THR C  43      49.448  58.199  60.634  1.00  0.00           C  
ATOM   4456  O   THR C  43      50.138  57.568  61.435  1.00  0.00           O  
ATOM   4457  CB  THR C  43      50.824  60.029  59.628  1.00  0.00           C  
ATOM   4458  CEN THR C  43      51.159  60.477  59.458  1.00  0.00           X  
ATOM   4459  H   THR C  43      48.328  59.677  58.484  1.00  0.00           H  
ATOM   4460  N   ASP C  44      48.162  58.462  60.849  1.00  0.00           N  
ATOM   4461  CA  ASP C  44      47.493  57.972  62.045  1.00  0.00           C  
ATOM   4462  C   ASP C  44      47.125  56.505  61.899  1.00  0.00           C  
ATOM   4463  O   ASP C  44      46.387  56.146  60.982  1.00  0.00           O  
ATOM   4464  CB  ASP C  44      46.242  58.803  62.340  1.00  0.00           C  
ATOM   4465  CEN ASP C  44      45.936  59.580  62.923  1.00  0.00           X  
ATOM   4466  H   ASP C  44      47.630  59.007  60.189  1.00  0.00           H  
ATOM   4467  N   GLU C  45      47.602  55.696  62.843  1.00  0.00           N  
ATOM   4468  CA  GLU C  45      47.391  54.252  62.839  1.00  0.00           C  
ATOM   4469  C   GLU C  45      45.937  53.857  62.964  1.00  0.00           C  
ATOM   4470  O   GLU C  45      45.493  52.968  62.239  1.00  0.00           O  
ATOM   4471  CB  GLU C  45      48.191  53.601  63.969  1.00  0.00           C  
ATOM   4472  CEN GLU C  45      49.577  52.768  64.508  1.00  0.00           X  
ATOM   4473  H   GLU C  45      48.140  56.103  63.597  1.00  0.00           H  
ATOM   4474  N   LYS C  46      45.203  54.506  63.866  1.00  0.00           N  
ATOM   4475  CA  LYS C  46      43.801  54.180  64.071  1.00  0.00           C  
ATOM   4476  C   LYS C  46      43.006  54.498  62.818  1.00  0.00           C  
ATOM   4477  O   LYS C  46      42.164  53.692  62.425  1.00  0.00           O  
ATOM   4478  CB  LYS C  46      43.234  54.943  65.270  1.00  0.00           C  
ATOM   4479  CEN LYS C  46      42.597  54.929  67.287  1.00  0.00           X  
ATOM   4480  H   LYS C  46      45.616  55.242  64.423  1.00  0.00           H  
ATOM   4481  N   THR C  47      43.277  55.653  62.204  1.00  0.00           N  
ATOM   4482  CA  THR C  47      42.588  56.050  60.985  1.00  0.00           C  
ATOM   4483  C   THR C  47      42.844  55.038  59.878  1.00  0.00           C  
ATOM   4484  O   THR C  47      41.900  54.671  59.175  1.00  0.00           O  
ATOM   4485  CB  THR C  47      43.028  57.447  60.509  1.00  0.00           C  
ATOM   4486  CEN THR C  47      43.086  58.023  60.590  1.00  0.00           X  
ATOM   4487  H   THR C  47      43.944  56.303  62.605  1.00  0.00           H  
ATOM   4488  N   ILE C  48      44.096  54.594  59.728  1.00  0.00           N  
ATOM   4489  CA  ILE C  48      44.429  53.582  58.731  1.00  0.00           C  
ATOM   4490  C   ILE C  48      43.651  52.303  58.982  1.00  0.00           C  
ATOM   4491  O   ILE C  48      43.123  51.733  58.029  1.00  0.00           O  
ATOM   4492  CB  ILE C  48      45.935  53.262  58.724  1.00  0.00           C  
ATOM   4493  CEN ILE C  48      46.907  53.554  58.326  1.00  0.00           X  
ATOM   4494  H   ILE C  48      44.846  54.986  60.288  1.00  0.00           H  
ATOM   4495  N   ARG C  49      43.587  51.868  60.239  1.00  0.00           N  
ATOM   4496  CA  ARG C  49      42.856  50.666  60.605  1.00  0.00           C  
ATOM   4497  C   ARG C  49      41.379  50.771  60.285  1.00  0.00           C  
ATOM   4498  O   ARG C  49      40.782  49.787  59.859  1.00  0.00           O  
ATOM   4499  CB  ARG C  49      43.075  50.291  62.064  1.00  0.00           C  
ATOM   4500  CEN ARG C  49      44.007  49.196  64.085  1.00  0.00           X  
ATOM   4501  H   ARG C  49      44.088  52.363  60.971  1.00  0.00           H  
ATOM   4502  N   GLU C  50      40.801  51.953  60.501  1.00  0.00           N  
ATOM   4503  CA  GLU C  50      39.401  52.167  60.192  1.00  0.00           C  
ATOM   4504  C   GLU C  50      39.164  52.139  58.696  1.00  0.00           C  
ATOM   4505  O   GLU C  50      38.124  51.655  58.257  1.00  0.00           O  
ATOM   4506  CB  GLU C  50      38.920  53.498  60.776  1.00  0.00           C  
ATOM   4507  CEN GLU C  50      38.116  54.368  62.000  1.00  0.00           X  
ATOM   4508  H   GLU C  50      41.328  52.704  60.929  1.00  0.00           H  
ATOM   4509  N   GLU C  51      40.130  52.643  57.915  1.00  0.00           N  
ATOM   4510  CA  GLU C  51      39.981  52.594  56.474  1.00  0.00           C  
ATOM   4511  C   GLU C  51      40.111  51.156  55.994  1.00  0.00           C  
ATOM   4512  O   GLU C  51      39.379  50.776  55.079  1.00  0.00           O  
ATOM   4513  CB  GLU C  51      41.019  53.486  55.789  1.00  0.00           C  
ATOM   4514  CEN GLU C  51      41.435  54.955  55.034  1.00  0.00           X  
ATOM   4515  H   GLU C  51      40.934  53.106  58.319  1.00  0.00           H  
ATOM   4516  N   ILE C  52      40.984  50.357  56.617  1.00  0.00           N  
ATOM   4517  CA  ILE C  52      41.125  48.947  56.269  1.00  0.00           C  
ATOM   4518  C   ILE C  52      39.831  48.209  56.571  1.00  0.00           C  
ATOM   4519  O   ILE C  52      39.404  47.387  55.760  1.00  0.00           O  
ATOM   4520  CB  ILE C  52      42.284  48.279  57.031  1.00  0.00           C  
ATOM   4521  CEN ILE C  52      43.356  48.077  57.027  1.00  0.00           X  
ATOM   4522  H   ILE C  52      41.607  50.745  57.312  1.00  0.00           H  
ATOM   4523  N   ARG C  53      39.259  48.470  57.747  1.00  0.00           N  
ATOM   4524  CA  ARG C  53      37.986  47.893  58.157  1.00  0.00           C  
ATOM   4525  C   ARG C  53      36.866  48.187  57.179  1.00  0.00           C  
ATOM   4526  O   ARG C  53      36.149  47.262  56.793  1.00  0.00           O  
ATOM   4527  CB  ARG C  53      37.601  48.317  59.566  1.00  0.00           C  
ATOM   4528  CEN ARG C  53      37.337  48.278  62.032  1.00  0.00           X  
ATOM   4529  H   ARG C  53      39.733  49.067  58.409  1.00  0.00           H  
ATOM   4530  N   LYS C  54      36.717  49.457  56.800  1.00  0.00           N  
ATOM   4531  CA  LYS C  54      35.682  49.845  55.850  1.00  0.00           C  
ATOM   4532  C   LYS C  54      35.903  49.150  54.522  1.00  0.00           C  
ATOM   4533  O   LYS C  54      34.928  48.703  53.912  1.00  0.00           O  
ATOM   4534  CB  LYS C  54      35.661  51.362  55.658  1.00  0.00           C  
ATOM   4535  CEN LYS C  54      34.732  53.223  56.046  1.00  0.00           X  
ATOM   4536  H   LYS C  54      37.307  50.181  57.190  1.00  0.00           H  
ATOM   4537  N   VAL C  55      37.157  49.050  54.083  1.00  0.00           N  
ATOM   4538  CA  VAL C  55      37.473  48.323  52.865  1.00  0.00           C  
ATOM   4539  C   VAL C  55      37.068  46.872  52.940  1.00  0.00           C  
ATOM   4540  O   VAL C  55      36.509  46.366  51.972  1.00  0.00           O  
ATOM   4541  CB  VAL C  55      38.977  48.397  52.543  1.00  0.00           C  
ATOM   4542  CEN VAL C  55      39.439  48.672  52.112  1.00  0.00           X  
ATOM   4543  H   VAL C  55      37.915  49.509  54.573  1.00  0.00           H  
ATOM   4544  N   LYS C  56      37.370  46.213  54.049  1.00  0.00           N  
ATOM   4545  CA  LYS C  56      36.974  44.829  54.246  1.00  0.00           C  
ATOM   4546  C   LYS C  56      35.464  44.656  54.184  1.00  0.00           C  
ATOM   4547  O   LYS C  56      34.987  43.695  53.575  1.00  0.00           O  
ATOM   4548  CB  LYS C  56      37.504  44.311  55.585  1.00  0.00           C  
ATOM   4549  CEN LYS C  56      38.918  43.147  56.643  1.00  0.00           X  
ATOM   4550  H   LYS C  56      37.920  46.666  54.767  1.00  0.00           H  
ATOM   4551  N   GLU C  57      34.720  45.564  54.808  1.00  0.00           N  
ATOM   4552  CA  GLU C  57      33.267  45.510  54.784  1.00  0.00           C  
ATOM   4553  C   GLU C  57      32.735  45.697  53.361  1.00  0.00           C  
ATOM   4554  O   GLU C  57      31.765  45.038  52.975  1.00  0.00           O  
ATOM   4555  CB  GLU C  57      32.678  46.573  55.715  1.00  0.00           C  
ATOM   4556  CEN GLU C  57      32.000  47.009  57.216  1.00  0.00           X  
ATOM   4557  H   GLU C  57      35.170  46.295  55.349  1.00  0.00           H  
ATOM   4558  N   GLU C  58      33.365  46.588  52.593  1.00  0.00           N  
ATOM   4559  CA  GLU C  58      32.979  46.790  51.209  1.00  0.00           C  
ATOM   4560  C   GLU C  58      33.380  45.623  50.321  1.00  0.00           C  
ATOM   4561  O   GLU C  58      32.630  45.290  49.405  1.00  0.00           O  
ATOM   4562  CB  GLU C  58      33.595  48.085  50.674  1.00  0.00           C  
ATOM   4563  CEN GLU C  58      33.455  49.742  50.300  1.00  0.00           X  
ATOM   4564  H   GLU C  58      34.101  47.167  52.980  1.00  0.00           H  
ATOM   4565  N   SER C  59      34.528  45.000  50.592  1.00  0.00           N  
ATOM   4566  CA  SER C  59      34.982  43.852  49.823  1.00  0.00           C  
ATOM   4567  C   SER C  59      34.007  42.704  49.979  1.00  0.00           C  
ATOM   4568  O   SER C  59      33.681  42.016  49.008  1.00  0.00           O  
ATOM   4569  CB  SER C  59      36.373  43.434  50.260  1.00  0.00           C  
ATOM   4570  CEN SER C  59      36.797  43.345  50.589  1.00  0.00           X  
ATOM   4571  H   SER C  59      35.130  45.343  51.323  1.00  0.00           H  
ATOM   4572  N   LYS C  60      33.573  42.519  51.229  1.00  0.00           N  
ATOM   4573  CA  LYS C  60      32.591  41.532  51.637  1.00  0.00           C  
ATOM   4574  C   LYS C  60      31.337  41.723  50.805  1.00  0.00           C  
ATOM   4575  O   LYS C  60      30.884  40.773  50.166  1.00  0.00           O  
ATOM   4576  CB  LYS C  60      32.276  41.650  53.129  1.00  0.00           C  
ATOM   4577  CEN LYS C  60      32.496  40.890  55.091  1.00  0.00           X  
ATOM   4578  H   LYS C  60      33.973  43.070  51.975  1.00  0.00           H  
ATOM   4579  N   ARG C  61      30.809  42.951  50.824  1.00  0.00           N  
ATOM   4580  CA  ARG C  61      29.617  43.318  50.073  1.00  0.00           C  
ATOM   4581  C   ARG C  61      29.730  43.049  48.581  1.00  0.00           C  
ATOM   4582  O   ARG C  61      28.800  42.485  48.010  1.00  0.00           O  
ATOM   4583  CB  ARG C  61      29.220  44.764  50.332  1.00  0.00           C  
ATOM   4584  CEN ARG C  61      28.088  46.741  51.313  1.00  0.00           X  
ATOM   4585  H   ARG C  61      31.225  43.664  51.410  1.00  0.00           H  
ATOM   4586  N   ILE C  62      30.849  43.436  47.963  1.00  0.00           N  
ATOM   4587  CA  ILE C  62      31.041  43.218  46.530  1.00  0.00           C  
ATOM   4588  C   ILE C  62      30.979  41.736  46.185  1.00  0.00           C  
ATOM   4589  O   ILE C  62      30.324  41.364  45.208  1.00  0.00           O  
ATOM   4590  CB  ILE C  62      32.386  43.791  46.045  1.00  0.00           C  
ATOM   4591  CEN ILE C  62      32.898  44.684  45.686  1.00  0.00           X  
ATOM   4592  H   ILE C  62      31.567  43.920  48.483  1.00  0.00           H  
ATOM   4593  N   VAL C  63      31.659  40.905  46.974  1.00  0.00           N  
ATOM   4594  CA  VAL C  63      31.635  39.467  46.749  1.00  0.00           C  
ATOM   4595  C   VAL C  63      30.234  38.893  46.942  1.00  0.00           C  
ATOM   4596  O   VAL C  63      29.821  38.042  46.157  1.00  0.00           O  
ATOM   4597  CB  VAL C  63      32.612  38.736  47.689  1.00  0.00           C  
ATOM   4598  CEN VAL C  63      33.210  38.394  47.710  1.00  0.00           X  
ATOM   4599  H   VAL C  63      32.228  41.270  47.732  1.00  0.00           H  
ATOM   4600  N   GLU C  64      29.521  39.329  47.980  1.00  0.00           N  
ATOM   4601  CA  GLU C  64      28.165  38.853  48.232  1.00  0.00           C  
ATOM   4602  C   GLU C  64      27.202  39.220  47.114  1.00  0.00           C  
ATOM   4603  O   GLU C  64      26.327  38.422  46.778  1.00  0.00           O  
ATOM   4604  CB  GLU C  64      27.648  39.408  49.561  1.00  0.00           C  
ATOM   4605  CEN GLU C  64      27.350  39.212  51.227  1.00  0.00           X  
ATOM   4606  H   GLU C  64      29.929  39.984  48.636  1.00  0.00           H  
ATOM   4607  N   GLU C  65      27.343  40.422  46.558  1.00  0.00           N  
ATOM   4608  CA  GLU C  65      26.509  40.835  45.443  1.00  0.00           C  
ATOM   4609  C   GLU C  65      26.818  40.001  44.213  1.00  0.00           C  
ATOM   4610  O   GLU C  65      25.903  39.656  43.462  1.00  0.00           O  
ATOM   4611  CB  GLU C  65      26.708  42.322  45.138  1.00  0.00           C  
ATOM   4612  CEN GLU C  65      26.189  43.939  45.274  1.00  0.00           X  
ATOM   4613  H   GLU C  65      28.010  41.081  46.937  1.00  0.00           H  
ATOM   4614  N   ALA C  66      28.099  39.690  44.004  1.00  0.00           N  
ATOM   4615  CA  ALA C  66      28.507  38.835  42.903  1.00  0.00           C  
ATOM   4616  C   ALA C  66      27.874  37.454  43.062  1.00  0.00           C  
ATOM   4617  O   ALA C  66      27.413  36.887  42.070  1.00  0.00           O  
ATOM   4618  CB  ALA C  66      30.024  38.734  42.833  1.00  0.00           C  
ATOM   4619  CEN ALA C  66      30.023  38.734  42.833  1.00  0.00           X  
ATOM   4620  H   ALA C  66      28.824  40.092  44.588  1.00  0.00           H  
ATOM   4621  N   GLU C  67      27.857  36.934  44.295  1.00  0.00           N  
ATOM   4622  CA  GLU C  67      27.219  35.662  44.612  1.00  0.00           C  
ATOM   4623  C   GLU C  67      25.747  35.695  44.260  1.00  0.00           C  
ATOM   4624  O   GLU C  67      25.258  34.751  43.644  1.00  0.00           O  
ATOM   4625  CB  GLU C  67      27.397  35.322  46.093  1.00  0.00           C  
ATOM   4626  CEN GLU C  67      28.211  34.473  47.326  1.00  0.00           X  
ATOM   4627  H   GLU C  67      28.342  37.417  45.039  1.00  0.00           H  
ATOM   4628  N   GLU C  68      25.053  36.752  44.692  1.00  0.00           N  
ATOM   4629  CA  GLU C  68      23.645  36.938  44.375  1.00  0.00           C  
ATOM   4630  C   GLU C  68      23.399  36.900  42.876  1.00  0.00           C  
ATOM   4631  O   GLU C  68      22.426  36.280  42.453  1.00  0.00           O  
ATOM   4632  CB  GLU C  68      23.139  38.261  44.954  1.00  0.00           C  
ATOM   4633  CEN GLU C  68      22.319  39.120  46.176  1.00  0.00           X  
ATOM   4634  H   GLU C  68      25.507  37.438  45.280  1.00  0.00           H  
ATOM   4635  N   LEU C  69      24.246  37.563  42.089  1.00  0.00           N  
ATOM   4636  CA  LEU C  69      24.065  37.541  40.647  1.00  0.00           C  
ATOM   4637  C   LEU C  69      24.294  36.145  40.069  1.00  0.00           C  
ATOM   4638  O   LEU C  69      23.603  35.776  39.120  1.00  0.00           O  
ATOM   4639  CB  LEU C  69      25.009  38.553  39.986  1.00  0.00           C  
ATOM   4640  CEN LEU C  69      24.784  39.952  39.381  1.00  0.00           X  
ATOM   4641  H   LEU C  69      24.991  38.118  42.493  1.00  0.00           H  
ATOM   4642  N   ILE C  70      25.236  35.377  40.634  1.00  0.00           N  
ATOM   4643  CA  ILE C  70      25.462  34.003  40.188  1.00  0.00           C  
ATOM   4644  C   ILE C  70      24.212  33.176  40.481  1.00  0.00           C  
ATOM   4645  O   ILE C  70      23.802  32.375  39.644  1.00  0.00           O  
ATOM   4646  CB  ILE C  70      26.681  33.362  40.877  1.00  0.00           C  
ATOM   4647  CEN ILE C  70      27.762  33.229  40.834  1.00  0.00           X  
ATOM   4648  H   ILE C  70      25.843  35.769  41.343  1.00  0.00           H  
ATOM   4649  N   ARG C  71      23.646  33.354  41.675  1.00  0.00           N  
ATOM   4650  CA  ARG C  71      22.429  32.663  42.084  1.00  0.00           C  
ATOM   4651  C   ARG C  71      21.228  33.037  41.238  1.00  0.00           C  
ATOM   4652  O   ARG C  71      20.400  32.174  40.948  1.00  0.00           O  
ATOM   4653  CB  ARG C  71      22.135  32.866  43.563  1.00  0.00           C  
ATOM   4654  CEN ARG C  71      22.057  32.468  46.010  1.00  0.00           X  
ATOM   4655  H   ARG C  71      24.093  33.968  42.343  1.00  0.00           H  
ATOM   4656  N   LEU C  72      21.105  34.306  40.862  1.00  0.00           N  
ATOM   4657  CA  LEU C  72      20.010  34.699  39.994  1.00  0.00           C  
ATOM   4658  C   LEU C  72      20.184  34.081  38.622  1.00  0.00           C  
ATOM   4659  O   LEU C  72      19.195  33.676  38.014  1.00  0.00           O  
ATOM   4660  CB  LEU C  72      19.926  36.227  39.891  1.00  0.00           C  
ATOM   4661  CEN LEU C  72      18.969  37.266  40.508  1.00  0.00           X  
ATOM   4662  H   LEU C  72      21.741  35.012  41.211  1.00  0.00           H  
ATOM   4663  N   ALA C  73      21.429  34.012  38.139  1.00  0.00           N  
ATOM   4664  CA  ALA C  73      21.708  33.357  36.871  1.00  0.00           C  
ATOM   4665  C   ALA C  73      21.346  31.882  36.983  1.00  0.00           C  
ATOM   4666  O   ALA C  73      20.822  31.316  36.031  1.00  0.00           O  
ATOM   4667  CB  ALA C  73      23.167  33.534  36.477  1.00  0.00           C  
ATOM   4668  CEN ALA C  73      23.166  33.533  36.477  1.00  0.00           X  
ATOM   4669  H   ALA C  73      22.198  34.454  38.625  1.00  0.00           H  
ATOM   4670  N   LYS C  74      21.632  31.267  38.134  1.00  0.00           N  
ATOM   4671  CA  LYS C  74      21.294  29.875  38.383  1.00  0.00           C  
ATOM   4672  C   LYS C  74      19.790  29.639  38.320  1.00  0.00           C  
ATOM   4673  O   LYS C  74      19.360  28.649  37.723  1.00  0.00           O  
ATOM   4674  CB  LYS C  74      21.837  29.434  39.743  1.00  0.00           C  
ATOM   4675  CEN LYS C  74      23.294  28.373  40.852  1.00  0.00           X  
ATOM   4676  H   LYS C  74      22.150  31.757  38.848  1.00  0.00           H  
ATOM   4677  N   LEU C  75      19.002  30.530  38.920  1.00  0.00           N  
ATOM   4678  CA  LEU C  75      17.553  30.404  38.859  1.00  0.00           C  
ATOM   4679  C   LEU C  75      17.015  30.663  37.461  1.00  0.00           C  
ATOM   4680  O   LEU C  75      16.015  30.050  37.076  1.00  0.00           O  
ATOM   4681  CB  LEU C  75      16.900  31.364  39.861  1.00  0.00           C  
ATOM   4682  CEN LEU C  75      16.249  31.150  41.241  1.00  0.00           X  
ATOM   4683  H   LEU C  75      19.415  31.278  39.464  1.00  0.00           H  
ATOM   4684  N   ALA C  76      17.667  31.552  36.714  1.00  0.00           N  
ATOM   4685  CA  ALA C  76      17.296  31.813  35.336  1.00  0.00           C  
ATOM   4686  C   ALA C  76      17.586  30.591  34.484  1.00  0.00           C  
ATOM   4687  O   ALA C  76      16.767  30.245  33.632  1.00  0.00           O  
ATOM   4688  CB  ALA C  76      18.032  33.034  34.803  1.00  0.00           C  
ATOM   4689  CEN ALA C  76      18.031  33.033  34.802  1.00  0.00           X  
ATOM   4690  H   ALA C  76      18.412  32.105  37.116  1.00  0.00           H  
ATOM   4691  N   SER C  77      18.732  29.944  34.718  1.00  0.00           N  
ATOM   4692  CA  SER C  77      19.101  28.738  33.991  1.00  0.00           C  
ATOM   4693  C   SER C  77      18.085  27.641  34.246  1.00  0.00           C  
ATOM   4694  O   SER C  77      17.720  26.917  33.316  1.00  0.00           O  
ATOM   4695  CB  SER C  77      20.490  28.282  34.392  1.00  0.00           C  
ATOM   4696  CEN SER C  77      20.924  28.191  34.708  1.00  0.00           X  
ATOM   4697  H   SER C  77      19.390  30.313  35.389  1.00  0.00           H  
ATOM   4698  N   GLU C  78      17.664  27.512  35.508  1.00  0.00           N  
ATOM   4699  CA  GLU C  78      16.641  26.549  35.877  1.00  0.00           C  
ATOM   4700  C   GLU C  78      15.344  26.810  35.144  1.00  0.00           C  
ATOM   4701  O   GLU C  78      14.762  25.862  34.619  1.00  0.00           O  
ATOM   4702  CB  GLU C  78      16.402  26.574  37.388  1.00  0.00           C  
ATOM   4703  CEN GLU C  78      16.669  25.916  38.937  1.00  0.00           X  
ATOM   4704  H   GLU C  78      18.089  28.056  36.246  1.00  0.00           H  
ATOM   4705  N   ALA C  79      14.897  28.066  35.138  1.00  0.00           N  
ATOM   4706  CA  ALA C  79      13.683  28.466  34.440  1.00  0.00           C  
ATOM   4707  C   ALA C  79      13.758  28.091  32.968  1.00  0.00           C  
ATOM   4708  O   ALA C  79      12.786  27.554  32.439  1.00  0.00           O  
ATOM   4709  CB  ALA C  79      13.444  29.961  34.601  1.00  0.00           C  
ATOM   4710  CEN ALA C  79      13.444  29.960  34.600  1.00  0.00           X  
ATOM   4711  H   ALA C  79      15.391  28.771  35.665  1.00  0.00           H  
ATOM   4712  N   ILE C  80      14.893  28.368  32.323  1.00  0.00           N  
ATOM   4713  CA  ILE C  80      15.101  28.021  30.923  1.00  0.00           C  
ATOM   4714  C   ILE C  80      15.001  26.514  30.718  1.00  0.00           C  
ATOM   4715  O   ILE C  80      14.358  26.047  29.778  1.00  0.00           O  
ATOM   4716  CB  ILE C  80      16.468  28.513  30.413  1.00  0.00           C  
ATOM   4717  CEN ILE C  80      17.009  29.357  29.986  1.00  0.00           X  
ATOM   4718  H   ILE C  80      15.632  28.836  32.828  1.00  0.00           H  
ATOM   4719  N   ALA C  81      15.637  25.737  31.596  1.00  0.00           N  
ATOM   4720  CA  ALA C  81      15.575  24.281  31.537  1.00  0.00           C  
ATOM   4721  C   ALA C  81      14.145  23.776  31.733  1.00  0.00           C  
ATOM   4722  O   ALA C  81      13.719  22.821  31.084  1.00  0.00           O  
ATOM   4723  CB  ALA C  81      16.505  23.672  32.577  1.00  0.00           C  
ATOM   4724  CEN ALA C  81      16.504  23.672  32.576  1.00  0.00           X  
ATOM   4725  H   ALA C  81      16.179  26.177  32.327  1.00  0.00           H  
ATOM   4726  N   ARG C  82      13.382  24.404  32.627  1.00  0.00           N  
ATOM   4727  CA  ARG C  82      11.992  24.042  32.862  1.00  0.00           C  
ATOM   4728  C   ARG C  82      11.133  24.356  31.642  1.00  0.00           C  
ATOM   4729  O   ARG C  82      10.208  23.613  31.313  1.00  0.00           O  
ATOM   4730  CB  ARG C  82      11.434  24.689  34.121  1.00  0.00           C  
ATOM   4731  CEN ARG C  82      10.744  25.003  36.482  1.00  0.00           X  
ATOM   4732  H   ARG C  82      13.790  25.159  33.160  1.00  0.00           H  
ATOM   4733  N   MET C  83      11.428  25.462  30.959  1.00  0.00           N  
ATOM   4734  CA  MET C  83      10.736  25.814  29.728  1.00  0.00           C  
ATOM   4735  C   MET C  83      11.114  24.868  28.591  1.00  0.00           C  
ATOM   4736  O   MET C  83      10.283  24.534  27.747  1.00  0.00           O  
ATOM   4737  CB  MET C  83      11.052  27.258  29.343  1.00  0.00           C  
ATOM   4738  CEN MET C  83      10.345  28.861  29.242  1.00  0.00           X  
ATOM   4739  H   MET C  83      12.154  26.071  31.308  1.00  0.00           H  
ATOM   4740  N   ALA C  84      12.378  24.438  28.574  1.00  0.00           N  
ATOM   4741  CA  ALA C  84      12.906  23.508  27.585  1.00  0.00           C  
ATOM   4742  C   ALA C  84      12.278  22.118  27.703  1.00  0.00           C  
ATOM   4743  O   ALA C  84      12.083  21.428  26.702  1.00  0.00           O  
ATOM   4744  CB  ALA C  84      14.419  23.417  27.713  1.00  0.00           C  
ATOM   4745  CEN ALA C  84      14.418  23.417  27.713  1.00  0.00           X  
ATOM   4746  H   ALA C  84      12.991  24.789  29.297  1.00  0.00           H  
ATOM   4747  N   GLU C  85      11.949  21.685  28.945  1.00  0.00           N  
ATOM   4748  CA  GLU C  85      11.406  20.372  29.273  1.00  0.00           C  
ATOM   4749  C   GLU C  85       9.948  20.256  28.844  1.00  0.00           C  
ATOM   4750  O   GLU C  85       9.546  19.261  28.240  1.00  0.00           O  
ATOM   4751  CB  GLU C  85      11.536  20.099  30.773  1.00  0.00           C  
ATOM   4752  CEN GLU C  85      12.360  19.371  32.075  1.00  0.00           X  
ATOM   4753  H   GLU C  85      12.106  22.352  29.688  1.00  0.00           H  
ATOM   4754  N   VAL C  86       9.161  21.277  29.160  1.00  0.00           N  
ATOM   4755  CA  VAL C  86       7.735  21.271  28.852  1.00  0.00           C  
ATOM   4756  C   VAL C  86       7.497  21.336  27.348  1.00  0.00           C  
ATOM   4757  O   VAL C  86       6.506  20.810  26.843  1.00  0.00           O  
ATOM   4758  CB  VAL C  86       7.005  22.446  29.530  1.00  0.00           C  
ATOM   4759  CEN VAL C  86       6.561  22.607  30.031  1.00  0.00           X  
ATOM   4760  H   VAL C  86       9.559  22.080  29.625  1.00  0.00           H  
ATOM   4761  N   ALA C  87       8.414  21.984  26.637  1.00  0.00           N  
ATOM   4762  CA  ALA C  87       8.407  21.964  25.179  1.00  0.00           C  
ATOM   4763  C   ALA C  87       8.656  20.559  24.645  1.00  0.00           C  
ATOM   4764  O   ALA C  87       7.936  20.082  23.769  1.00  0.00           O  
ATOM   4765  CB  ALA C  87       9.444  22.934  24.631  1.00  0.00           C  
ATOM   4766  CEN ALA C  87       9.444  22.933  24.631  1.00  0.00           X  
ATOM   4767  H   ALA C  87       9.134  22.504  27.119  1.00  0.00           H  
ATOM   4768  N   ALA C  88       9.678  19.900  25.181  1.00  0.00           N  
ATOM   4769  CA  ALA C  88      10.006  18.539  24.781  1.00  0.00           C  
ATOM   4770  C   ALA C  88       8.884  17.573  25.142  1.00  0.00           C  
ATOM   4771  O   ALA C  88       8.609  16.623  24.411  1.00  0.00           O  
ATOM   4772  CB  ALA C  88      11.315  18.100  25.422  1.00  0.00           C  
ATOM   4773  CEN ALA C  88      11.314  18.100  25.422  1.00  0.00           X  
ATOM   4774  H   ALA C  88      10.244  20.357  25.884  1.00  0.00           H  
ATOM   4775  N   ARG C  89       8.240  17.822  26.278  1.00  0.00           N  
ATOM   4776  CA  ARG C  89       7.128  16.993  26.726  1.00  0.00           C  
ATOM   4777  C   ARG C  89       5.936  17.113  25.787  1.00  0.00           C  
ATOM   4778  O   ARG C  89       5.180  16.160  25.598  1.00  0.00           O  
ATOM   4779  CB  ARG C  89       6.734  17.289  28.166  1.00  0.00           C  
ATOM   4780  CEN ARG C  89       6.595  17.121  30.636  1.00  0.00           X  
ATOM   4781  H   ARG C  89       8.527  18.608  26.845  1.00  0.00           H  
ATOM   4782  N   GLY C  90       5.738  18.252  25.189  1.00  0.00           N  
ATOM   4783  CA  GLY C  90       4.654  18.296  24.223  1.00  0.00           C  
ATOM   4784  C   GLY C  90       3.350  18.479  24.964  1.00  0.00           C  
ATOM   4785  O   GLY C  90       2.312  17.963  24.551  1.00  0.00           O  
ATOM   4786  CEN GLY C  90       4.654  18.296  24.223  1.00  0.00           X  
ATOM   4787  H   GLY C  90       6.331  19.037  25.415  1.00  0.00           H  
ATOM   4788  N   ALA C  91       3.434  19.220  26.057  1.00  0.00           N  
ATOM   4789  CA  ALA C  91       2.300  19.482  26.921  1.00  0.00           C  
ATOM   4790  C   ALA C  91       1.186  20.190  26.162  1.00  0.00           C  
ATOM   4791  O   ALA C  91       1.445  21.018  25.289  1.00  0.00           O  
ATOM   4792  CB  ALA C  91       2.733  20.302  28.128  1.00  0.00           C  
ATOM   4793  CEN ALA C  91       2.732  20.301  28.127  1.00  0.00           X  
ATOM   4794  H   ALA C  91       4.325  19.626  26.309  1.00  0.00           H  
ATOM   4795  N   PRO C  92      -0.051  19.855  26.506  1.00  0.00           N  
ATOM   4796  CA  PRO C  92      -1.218  20.526  25.948  1.00  0.00           C  
ATOM   4797  C   PRO C  92      -1.092  22.043  26.049  1.00  0.00           C  
ATOM   4798  O   PRO C  92      -0.453  22.564  26.962  1.00  0.00           O  
ATOM   4799  CB  PRO C  92      -2.392  19.986  26.782  1.00  0.00           C  
ATOM   4800  CEN PRO C  92      -1.111  19.115  27.669  1.00  0.00           X  
ATOM   4801  N   PRO C  93      -1.710  22.742  25.098  1.00  0.00           N  
ATOM   4802  CA  PRO C  93      -1.690  24.200  25.083  1.00  0.00           C  
ATOM   4803  C   PRO C  93      -2.048  24.802  26.430  1.00  0.00           C  
ATOM   4804  O   PRO C  93      -1.451  25.789  26.860  1.00  0.00           O  
ATOM   4805  CB  PRO C  93      -2.718  24.570  24.001  1.00  0.00           C  
ATOM   4806  CEN PRO C  93      -2.970  22.806  23.907  1.00  0.00           X  
ATOM   4807  N   GLU C  94      -3.028  24.214  27.109  1.00  0.00           N  
ATOM   4808  CA  GLU C  94      -3.469  24.755  28.387  1.00  0.00           C  
ATOM   4809  C   GLU C  94      -2.382  24.601  29.441  1.00  0.00           C  
ATOM   4810  O   GLU C  94      -2.126  25.518  30.220  1.00  0.00           O  
ATOM   4811  CB  GLU C  94      -4.755  24.065  28.848  1.00  0.00           C  
ATOM   4812  CEN GLU C  94      -6.452  24.057  29.004  1.00  0.00           X  
ATOM   4813  H   GLU C  94      -3.463  23.387  26.727  1.00  0.00           H  
ATOM   4814  N   LEU C  95      -1.737  23.433  29.468  1.00  0.00           N  
ATOM   4815  CA  LEU C  95      -0.726  23.174  30.485  1.00  0.00           C  
ATOM   4816  C   LEU C  95       0.565  23.924  30.183  1.00  0.00           C  
ATOM   4817  O   LEU C  95       1.254  24.386  31.093  1.00  0.00           O  
ATOM   4818  CB  LEU C  95      -0.456  21.668  30.591  1.00  0.00           C  
ATOM   4819  CEN LEU C  95      -0.873  20.601  31.622  1.00  0.00           X  
ATOM   4820  H   LEU C  95      -1.958  22.732  28.776  1.00  0.00           H  
ATOM   4821  N   LEU C  96       0.888  24.043  28.900  1.00  0.00           N  
ATOM   4822  CA  LEU C  96       2.074  24.774  28.471  1.00  0.00           C  
ATOM   4823  C   LEU C  96       2.002  26.236  28.893  1.00  0.00           C  
ATOM   4824  O   LEU C  96       2.939  26.769  29.487  1.00  0.00           O  
ATOM   4825  CB  LEU C  96       2.244  24.665  26.951  1.00  0.00           C  
ATOM   4826  CEN LEU C  96       3.194  23.840  26.062  1.00  0.00           X  
ATOM   4827  H   LEU C  96       0.296  23.616  28.202  1.00  0.00           H  
ATOM   4828  N   ILE C  97       0.882  26.881  28.581  1.00  0.00           N  
ATOM   4829  CA  ILE C  97       0.712  28.302  28.869  1.00  0.00           C  
ATOM   4830  C   ILE C  97       0.638  28.556  30.369  1.00  0.00           C  
ATOM   4831  O   ILE C  97       1.223  29.513  30.875  1.00  0.00           O  
ATOM   4832  CB  ILE C  97      -0.554  28.866  28.199  1.00  0.00           C  
ATOM   4833  CEN ILE C  97      -0.964  29.294  27.284  1.00  0.00           X  
ATOM   4834  H   ILE C  97       0.132  26.376  28.133  1.00  0.00           H  
ATOM   4835  N   GLU C  98      -0.087  27.693  31.073  1.00  0.00           N  
ATOM   4836  CA  GLU C  98      -0.252  27.832  32.516  1.00  0.00           C  
ATOM   4837  C   GLU C  98       1.092  27.810  33.229  1.00  0.00           C  
ATOM   4838  O   GLU C  98       1.349  28.624  34.117  1.00  0.00           O  
ATOM   4839  CB  GLU C  98      -1.154  26.723  33.061  1.00  0.00           C  
ATOM   4840  CEN GLU C  98      -2.685  26.189  33.587  1.00  0.00           X  
ATOM   4841  H   GLU C  98      -0.532  26.921  30.598  1.00  0.00           H  
ATOM   4842  N   LEU C  99       1.950  26.873  32.839  1.00  0.00           N  
ATOM   4843  CA  LEU C  99       3.278  26.754  33.426  1.00  0.00           C  
ATOM   4844  C   LEU C  99       4.125  27.986  33.127  1.00  0.00           C  
ATOM   4845  O   LEU C  99       4.745  28.558  34.023  1.00  0.00           O  
ATOM   4846  CB  LEU C  99       3.975  25.489  32.911  1.00  0.00           C  
ATOM   4847  CEN LEU C  99       4.250  24.114  33.548  1.00  0.00           X  
ATOM   4848  H   LEU C  99       1.674  26.225  32.114  1.00  0.00           H  
ATOM   4849  N   LEU C 100       4.146  28.387  31.859  1.00  0.00           N  
ATOM   4850  CA  LEU C 100       4.989  29.494  31.421  1.00  0.00           C  
ATOM   4851  C   LEU C 100       4.624  30.784  32.146  1.00  0.00           C  
ATOM   4852  O   LEU C 100       5.499  31.550  32.548  1.00  0.00           O  
ATOM   4853  CB  LEU C 100       4.870  29.682  29.903  1.00  0.00           C  
ATOM   4854  CEN LEU C 100       5.802  29.325  28.730  1.00  0.00           X  
ATOM   4855  H   LEU C 100       3.565  27.913  31.184  1.00  0.00           H  
ATOM   4856  N   GLU C 101       3.327  31.017  32.310  1.00  0.00           N  
ATOM   4857  CA  GLU C 101       2.843  32.223  32.973  1.00  0.00           C  
ATOM   4858  C   GLU C 101       3.335  32.293  34.413  1.00  0.00           C  
ATOM   4859  O   GLU C 101       3.728  33.357  34.893  1.00  0.00           O  
ATOM   4860  CB  GLU C 101       1.314  32.280  32.936  1.00  0.00           C  
ATOM   4861  CEN GLU C 101      -0.126  32.865  32.238  1.00  0.00           X  
ATOM   4862  H   GLU C 101       2.658  30.344  31.967  1.00  0.00           H  
ATOM   4863  N   ARG C 102       3.309  31.155  35.098  1.00  0.00           N  
ATOM   4864  CA  ARG C 102       3.726  31.092  36.494  1.00  0.00           C  
ATOM   4865  C   ARG C 102       5.234  31.254  36.627  1.00  0.00           C  
ATOM   4866  O   ARG C 102       5.717  31.944  37.525  1.00  0.00           O  
ATOM   4867  CB  ARG C 102       3.240  29.824  37.181  1.00  0.00           C  
ATOM   4868  CEN ARG C 102       1.845  28.282  38.532  1.00  0.00           X  
ATOM   4869  H   ARG C 102       2.994  30.312  34.640  1.00  0.00           H  
ATOM   4870  N   LEU C 103       5.976  30.616  35.728  1.00  0.00           N  
ATOM   4871  CA  LEU C 103       7.431  30.688  35.744  1.00  0.00           C  
ATOM   4872  C   LEU C 103       7.914  32.121  35.568  1.00  0.00           C  
ATOM   4873  O   LEU C 103       8.863  32.553  36.222  1.00  0.00           O  
ATOM   4874  CB  LEU C 103       8.018  29.788  34.650  1.00  0.00           C  
ATOM   4875  CEN LEU C 103       8.706  28.410  34.687  1.00  0.00           X  
ATOM   4876  H   LEU C 103       5.518  30.067  35.014  1.00  0.00           H  
ATOM   4877  N   LEU C 104       7.255  32.858  34.680  1.00  0.00           N  
ATOM   4878  CA  LEU C 104       7.634  34.237  34.395  1.00  0.00           C  
ATOM   4879  C   LEU C 104       7.318  35.148  35.574  1.00  0.00           C  
ATOM   4880  O   LEU C 104       8.088  36.055  35.893  1.00  0.00           O  
ATOM   4881  CB  LEU C 104       6.920  34.732  33.131  1.00  0.00           C  
ATOM   4882  CEN LEU C 104       7.395  34.958  31.683  1.00  0.00           X  
ATOM   4883  H   LEU C 104       6.470  32.453  34.190  1.00  0.00           H  
ATOM   4884  N   LYS C 105       6.182  34.905  36.218  1.00  0.00           N  
ATOM   4885  CA  LYS C 105       5.793  35.664  37.399  1.00  0.00           C  
ATOM   4886  C   LYS C 105       6.747  35.405  38.559  1.00  0.00           C  
ATOM   4887  O   LYS C 105       7.078  36.315  39.318  1.00  0.00           O  
ATOM   4888  CB  LYS C 105       4.360  35.320  37.809  1.00  0.00           C  
ATOM   4889  CEN LYS C 105       2.316  35.862  37.872  1.00  0.00           X  
ATOM   4890  H   LYS C 105       5.572  34.174  35.880  1.00  0.00           H  
ATOM   4891  N   LYS C 106       7.184  34.159  38.692  1.00  0.00           N  
ATOM   4892  CA  LYS C 106       8.155  33.792  39.718  1.00  0.00           C  
ATOM   4893  C   LYS C 106       9.495  34.472  39.476  1.00  0.00           C  
ATOM   4894  O   LYS C 106      10.180  34.868  40.419  1.00  0.00           O  
ATOM   4895  CB  LYS C 106       8.337  32.274  39.765  1.00  0.00           C  
ATOM   4896  CEN LYS C 106       7.945  30.434  40.733  1.00  0.00           X  
ATOM   4897  H   LYS C 106       6.837  33.445  38.066  1.00  0.00           H  
ATOM   4898  N   ALA C 107       9.865  34.607  38.208  1.00  0.00           N  
ATOM   4899  CA  ALA C 107      11.069  35.340  37.834  1.00  0.00           C  
ATOM   4900  C   ALA C 107      10.990  36.792  38.285  1.00  0.00           C  
ATOM   4901  O   ALA C 107      11.981  37.365  38.740  1.00  0.00           O  
ATOM   4902  CB  ALA C 107      11.294  35.261  36.331  1.00  0.00           C  
ATOM   4903  CEN ALA C 107      11.294  35.261  36.332  1.00  0.00           X  
ATOM   4904  H   ALA C 107       9.300  34.190  37.482  1.00  0.00           H  
ATOM   4905  N   GLN C 108       9.809  37.384  38.157  1.00  0.00           N  
ATOM   4906  CA  GLN C 108       9.594  38.767  38.570  1.00  0.00           C  
ATOM   4907  C   GLN C 108       9.653  38.903  40.086  1.00  0.00           C  
ATOM   4908  O   GLN C 108      10.230  39.855  40.612  1.00  0.00           O  
ATOM   4909  CB  GLN C 108       8.245  39.277  38.057  1.00  0.00           C  
ATOM   4910  CEN GLN C 108       7.465  40.233  36.823  1.00  0.00           X  
ATOM   4911  H   GLN C 108       9.039  36.863  37.764  1.00  0.00           H  
ATOM   4912  N   GLU C 109       9.049  37.948  40.785  1.00  0.00           N  
ATOM   4913  CA  GLU C 109       9.065  37.939  42.243  1.00  0.00           C  
ATOM   4914  C   GLU C 109      10.479  37.750  42.778  1.00  0.00           C  
ATOM   4915  O   GLU C 109      10.866  38.370  43.769  1.00  0.00           O  
ATOM   4916  CB  GLU C 109       8.148  36.839  42.782  1.00  0.00           C  
ATOM   4917  CEN GLU C 109       6.652  36.352  43.437  1.00  0.00           X  
ATOM   4918  H   GLU C 109       8.568  37.208  40.293  1.00  0.00           H  
ATOM   4919  N   ALA C 110      11.218  36.872  42.081  1.00  0.00           N  
ATOM   4920  CA  ALA C 110      12.616  36.546  42.342  1.00  0.00           C  
ATOM   4921  C   ALA C 110      13.544  37.742  42.166  1.00  0.00           C  
ATOM   4922  O   ALA C 110      14.553  37.866  42.862  1.00  0.00           O  
ATOM   4923  CB  ALA C 110      13.060  35.403  41.441  1.00  0.00           C  
ATOM   4924  CEN ALA C 110      13.060  35.404  41.442  1.00  0.00           X  
ATOM   4925  H   ALA C 110      10.796  36.382  41.303  1.00  0.00           H  
ATOM   4926  N   GLY C 111      13.202  38.622  41.235  1.00  0.00           N  
ATOM   4927  CA  GLY C 111      13.942  39.868  41.058  1.00  0.00           C  
ATOM   4928  C   GLY C 111      15.020  39.736  39.986  1.00  0.00           C  
ATOM   4929  O   GLY C 111      16.124  40.261  40.136  1.00  0.00           O  
ATOM   4930  CEN GLY C 111      13.942  39.868  41.058  1.00  0.00           X  
ATOM   4931  H   GLY C 111      12.412  38.424  40.637  1.00  0.00           H  
ATOM   4932  N   MET C 112      14.688  39.032  38.909  1.00  0.00           N  
ATOM   4933  CA  MET C 112      15.578  38.915  37.758  1.00  0.00           C  
ATOM   4934  C   MET C 112      15.592  40.215  36.962  1.00  0.00           C  
ATOM   4935  O   MET C 112      14.576  40.904  36.863  1.00  0.00           O  
ATOM   4936  CB  MET C 112      15.150  37.750  36.868  1.00  0.00           C  
ATOM   4937  CEN MET C 112      15.626  36.142  36.353  1.00  0.00           X  
ATOM   4938  H   MET C 112      13.794  38.564  38.883  1.00  0.00           H
[truncated: 1,620,885 more chars]
