# Supplementary material for: Blueprinting extendable nanomaterials with standardized protein blocks
Source: Nature. 2024 Mar 13;627(8005):898–904. doi: 10.1038/s41586-024-07188-4 (PMC10972742; doi:10.1038/s41586-024-07188-4)
Supplement: Supplementary file 4 — Design models with ideal backbones as well as experimentally determined structures for comparison. For reference to design names, see Supplementary Fig. 1. [file 41586_2024_7188_MOESM4_ESM.zip › cage_T3_5_+4_design.pdb]

ATOM      1  N   SER A   1      34.108  28.206  25.139  1.00  0.00           N  
ATOM      2  CA  SER A   1      35.406  28.142  25.815  1.00  0.00           C  
ATOM      3  C   SER A   1      36.167  29.464  25.814  1.00  0.00           C  
ATOM      4  O   SER A   1      36.952  29.733  26.727  1.00  0.00           O  
ATOM      5  CB  SER A   1      36.257  27.064  25.174  1.00  0.00           C  
ATOM      6  CEN SER A   1      36.468  26.747  24.785  1.00  0.00           X  
ATOM      7  H   SER A   1      33.926  27.620  24.350  1.00  0.00           H  
ATOM      8  N   VAL A   2      35.910  30.285  24.795  1.00  0.00           N  
ATOM      9  CA  VAL A   2      36.532  31.590  24.606  1.00  0.00           C  
ATOM     10  C   VAL A   2      36.060  32.568  25.667  1.00  0.00           C  
ATOM     11  O   VAL A   2      36.764  33.530  25.978  1.00  0.00           O  
ATOM     12  CB  VAL A   2      36.226  32.171  23.212  1.00  0.00           C  
ATOM     13  CEN VAL A   2      36.505  32.320  22.600  1.00  0.00           X  
ATOM     14  H   VAL A   2      35.242  29.996  24.093  1.00  0.00           H  
ATOM     15  N   GLU A   3      34.855  32.323  26.179  1.00  0.00           N  
ATOM     16  CA  GLU A   3      34.228  33.108  27.225  1.00  0.00           C  
ATOM     17  C   GLU A   3      35.051  32.969  28.498  1.00  0.00           C  
ATOM     18  O   GLU A   3      35.330  33.963  29.171  1.00  0.00           O  
ATOM     19  CB  GLU A   3      32.784  32.661  27.459  1.00  0.00           C  
ATOM     20  CEN GLU A   3      31.112  32.885  27.219  1.00  0.00           X  
ATOM     21  H   GLU A   3      34.321  31.554  25.804  1.00  0.00           H  
ATOM     22  N   LEU A   4      35.445  31.732  28.797  1.00  0.00           N  
ATOM     23  CA  LEU A   4      36.276  31.433  29.955  1.00  0.00           C  
ATOM     24  C   LEU A   4      37.668  31.995  29.746  1.00  0.00           C  
ATOM     25  O   LEU A   4      38.277  32.445  30.718  1.00  0.00           O  
ATOM     26  CB  LEU A   4      36.336  29.921  30.204  1.00  0.00           C  
ATOM     27  CEN LEU A   4      35.672  29.007  31.252  1.00  0.00           X  
ATOM     28  H   LEU A   4      35.158  30.967  28.206  1.00  0.00           H  
ATOM     29  N   LEU A   5      38.171  31.938  28.514  1.00  0.00           N  
ATOM     30  CA  LEU A   5      39.444  32.572  28.205  1.00  0.00           C  
ATOM     31  C   LEU A   5      39.408  34.058  28.491  1.00  0.00           C  
ATOM     32  O   LEU A   5      40.362  34.578  29.061  1.00  0.00           O  
ATOM     33  CB  LEU A   5      39.818  32.324  26.739  1.00  0.00           C  
ATOM     34  CEN LEU A   5      40.833  31.382  26.064  1.00  0.00           X  
ATOM     35  H   LEU A   5      37.691  31.411  27.793  1.00  0.00           H  
ATOM     36  N   ALA A   6      38.338  34.734  28.062  1.00  0.00           N  
ATOM     37  CA  ALA A   6      38.176  36.162  28.314  1.00  0.00           C  
ATOM     38  C   ALA A   6      38.196  36.427  29.809  1.00  0.00           C  
ATOM     39  O   ALA A   6      38.829  37.402  30.230  1.00  0.00           O  
ATOM     40  CB  ALA A   6      36.887  36.678  27.691  1.00  0.00           C  
ATOM     41  CEN ALA A   6      36.888  36.678  27.692  1.00  0.00           X  
ATOM     42  H   ALA A   6      37.639  34.266  27.507  1.00  0.00           H  
ATOM     43  N   VAL A   7      37.530  35.586  30.598  1.00  0.00           N  
ATOM     44  CA  VAL A   7      37.557  35.728  32.047  1.00  0.00           C  
ATOM     45  C   VAL A   7      38.974  35.594  32.576  1.00  0.00           C  
ATOM     46  O   VAL A   7      39.380  36.383  33.431  1.00  0.00           O  
ATOM     47  CB  VAL A   7      36.660  34.684  32.738  1.00  0.00           C  
ATOM     48  CEN VAL A   7      36.072  34.602  33.089  1.00  0.00           X  
ATOM     49  H   VAL A   7      36.954  34.859  30.184  1.00  0.00           H  
ATOM     50  N   ALA A   8      39.698  34.585  32.093  1.00  0.00           N  
ATOM     51  CA  ALA A   8      41.080  34.335  32.482  1.00  0.00           C  
ATOM     52  C   ALA A   8      41.986  35.506  32.108  1.00  0.00           C  
ATOM     53  O   ALA A   8      42.897  35.823  32.870  1.00  0.00           O  
ATOM     54  CB  ALA A   8      41.580  33.047  31.844  1.00  0.00           C  
ATOM     55  CEN ALA A   8      41.580  33.048  31.844  1.00  0.00           X  
ATOM     56  H   ALA A   8      39.267  33.938  31.447  1.00  0.00           H  
ATOM     57  N   ALA A   9      41.757  36.123  30.945  1.00  0.00           N  
ATOM     58  CA  ALA A   9      42.519  37.285  30.508  1.00  0.00           C  
ATOM     59  C   ALA A   9      42.265  38.468  31.430  1.00  0.00           C  
ATOM     60  O   ALA A   9      43.209  39.164  31.809  1.00  0.00           O  
ATOM     61  CB  ALA A   9      42.174  37.640  29.069  1.00  0.00           C  
ATOM     62  CEN ALA A   9      42.174  37.640  29.070  1.00  0.00           X  
ATOM     63  H   ALA A   9      41.054  35.752  30.323  1.00  0.00           H  
ATOM     64  N   LEU A  10      40.996  38.671  31.796  1.00  0.00           N  
ATOM     65  CA  LEU A  10      40.606  39.733  32.712  1.00  0.00           C  
ATOM     66  C   LEU A  10      41.209  39.493  34.085  1.00  0.00           C  
ATOM     67  O   LEU A  10      41.617  40.442  34.754  1.00  0.00           O  
ATOM     68  CB  LEU A  10      39.078  39.828  32.805  1.00  0.00           C  
ATOM     69  CEN LEU A  10      38.055  40.822  32.224  1.00  0.00           X  
ATOM     70  H   LEU A  10      40.265  38.094  31.399  1.00  0.00           H  
ATOM     71  N   GLN A  11      41.264  38.229  34.491  1.00  0.00           N  
ATOM     72  CA  GLN A  11      41.844  37.842  35.759  1.00  0.00           C  
ATOM     73  C   GLN A  11      43.341  38.055  35.816  1.00  0.00           C  
ATOM     74  O   GLN A  11      43.823  38.586  36.816  1.00  0.00           O  
ATOM     75  CB  GLN A  11      41.531  36.371  36.049  1.00  0.00           C  
ATOM     76  CEN GLN A  11      40.482  35.290  36.930  1.00  0.00           X  
ATOM     77  H   GLN A  11      40.843  37.500  33.930  1.00  0.00           H  
ATOM     78  N   GLU A  12      44.059  37.687  34.757  1.00  0.00           N  
ATOM     79  CA  GLU A  12      45.502  37.885  34.687  1.00  0.00           C  
ATOM     80  C   GLU A  12      45.810  39.366  34.796  1.00  0.00           C  
ATOM     81  O   GLU A  12      46.742  39.759  35.498  1.00  0.00           O  
ATOM     82  CB  GLU A  12      46.076  37.312  33.389  1.00  0.00           C  
ATOM     83  CEN GLU A  12      46.885  36.066  32.556  1.00  0.00           X  
ATOM     84  H   GLU A  12      43.606  37.217  33.986  1.00  0.00           H  
ATOM     85  N   LEU A  13      45.025  40.167  34.077  1.00  0.00           N  
ATOM     86  CA  LEU A  13      45.112  41.615  34.092  1.00  0.00           C  
ATOM     87  C   LEU A  13      44.952  42.158  35.516  1.00  0.00           C  
ATOM     88  O   LEU A  13      45.755  42.991  35.937  1.00  0.00           O  
ATOM     89  CB  LEU A  13      44.050  42.216  33.162  1.00  0.00           C  
ATOM     90  CEN LEU A  13      44.125  42.841  31.756  1.00  0.00           X  
ATOM     91  H   LEU A  13      44.339  39.765  33.451  1.00  0.00           H  
ATOM     92  N   ASN A  14      43.922  41.692  36.235  1.00  0.00           N  
ATOM     93  CA  ASN A  14      43.658  42.121  37.609  1.00  0.00           C  
ATOM     94  C   ASN A  14      44.790  41.809  38.567  1.00  0.00           C  
ATOM     95  O   ASN A  14      45.110  42.623  39.433  1.00  0.00           O  
ATOM     96  CB  ASN A  14      42.371  41.508  38.132  1.00  0.00           C  
ATOM     97  CEN ASN A  14      41.352  41.752  38.180  1.00  0.00           X  
ATOM     98  H   ASN A  14      43.262  41.056  35.806  1.00  0.00           H  
ATOM     99  N   ILE A  15      45.367  40.625  38.406  1.00  0.00           N  
ATOM    100  CA  ILE A  15      46.484  40.155  39.197  1.00  0.00           C  
ATOM    101  C   ILE A  15      47.708  41.023  39.027  1.00  0.00           C  
ATOM    102  O   ILE A  15      48.353  41.399  40.005  1.00  0.00           O  
ATOM    103  CB  ILE A  15      46.850  38.703  38.839  1.00  0.00           C  
ATOM    104  CEN ILE A  15      46.628  37.653  39.033  1.00  0.00           X  
ATOM    105  H   ILE A  15      44.994  39.993  37.706  1.00  0.00           H  
ATOM    106  N   GLU A  16      48.023  41.321  37.768  1.00  0.00           N  
ATOM    107  CA  GLU A  16      49.178  42.148  37.499  1.00  0.00           C  
ATOM    108  C   GLU A  16      48.937  43.574  37.960  1.00  0.00           C  
ATOM    109  O   GLU A  16      49.889  44.211  38.405  1.00  0.00           O  
ATOM    110  CB  GLU A  16      49.520  42.123  36.008  1.00  0.00           C  
ATOM    111  CEN GLU A  16      50.456  41.520  34.718  1.00  0.00           X  
ATOM    112  H   GLU A  16      47.486  40.946  36.996  1.00  0.00           H  
ATOM    113  N   LEU A  17      47.700  44.064  37.861  1.00  0.00           N  
ATOM    114  CA  LEU A  17      47.366  45.384  38.370  1.00  0.00           C  
ATOM    115  C   LEU A  17      47.605  45.438  39.870  1.00  0.00           C  
ATOM    116  O   LEU A  17      48.146  46.429  40.356  1.00  0.00           O  
ATOM    117  CB  LEU A  17      45.910  45.736  38.040  1.00  0.00           C  
ATOM    118  CEN LEU A  17      45.272  46.675  36.999  1.00  0.00           X  
ATOM    119  H   LEU A  17      46.977  43.540  37.386  1.00  0.00           H  
ATOM    120  N   ALA A  18      47.167  44.406  40.599  1.00  0.00           N  
ATOM    121  CA  ALA A  18      47.384  44.334  42.042  1.00  0.00           C  
ATOM    122  C   ALA A  18      48.871  44.421  42.360  1.00  0.00           C  
ATOM    123  O   ALA A  18      49.251  45.128  43.298  1.00  0.00           O  
ATOM    124  CB  ALA A  18      46.786  43.056  42.612  1.00  0.00           C  
ATOM    125  CEN ALA A  18      46.787  43.056  42.612  1.00  0.00           X  
ATOM    126  H   ALA A  18      46.636  43.668  40.159  1.00  0.00           H  
ATOM    127  N   ARG A  19      49.691  43.696  41.594  1.00  0.00           N  
ATOM    128  CA  ARG A  19      51.137  43.738  41.743  1.00  0.00           C  
ATOM    129  C   ARG A  19      51.678  45.147  41.505  1.00  0.00           C  
ATOM    130  O   ARG A  19      52.546  45.600  42.250  1.00  0.00           O  
ATOM    131  CB  ARG A  19      51.831  42.715  40.856  1.00  0.00           C  
ATOM    132  CEN ARG A  19      52.926  40.614  40.121  1.00  0.00           X  
ATOM    133  H   ARG A  19      49.295  43.061  40.910  1.00  0.00           H  
ATOM    134  N   ALA A  20      51.188  45.816  40.459  1.00  0.00           N  
ATOM    135  CA  ALA A  20      51.582  47.186  40.146  1.00  0.00           C  
ATOM    136  C   ALA A  20      51.237  48.164  41.256  1.00  0.00           C  
ATOM    137  O   ALA A  20      52.023  49.069  41.550  1.00  0.00           O  
ATOM    138  CB  ALA A  20      50.936  47.628  38.841  1.00  0.00           C  
ATOM    139  CEN ALA A  20      50.937  47.628  38.842  1.00  0.00           X  
ATOM    140  H   ALA A  20      50.547  45.351  39.830  1.00  0.00           H  
ATOM    141  N   LEU A  21      50.065  47.996  41.857  1.00  0.00           N  
ATOM    142  CA  LEU A  21      49.652  48.861  42.944  1.00  0.00           C  
ATOM    143  C   LEU A  21      50.497  48.601  44.182  1.00  0.00           C  
ATOM    144  O   LEU A  21      50.804  49.550  44.904  1.00  0.00           O  
ATOM    145  CB  LEU A  21      48.163  48.655  43.252  1.00  0.00           C  
ATOM    146  CEN LEU A  21      46.906  49.489  42.942  1.00  0.00           X  
ATOM    147  H   LEU A  21      49.425  47.280  41.531  1.00  0.00           H  
ATOM    148  N   LEU A  22      50.872  47.337  44.413  1.00  0.00           N  
ATOM    149  CA  LEU A  22      51.763  46.993  45.510  1.00  0.00           C  
ATOM    150  C   LEU A  22      53.088  47.711  45.332  1.00  0.00           C  
ATOM    151  O   LEU A  22      53.611  48.267  46.307  1.00  0.00           O  
ATOM    152  CB  LEU A  22      51.973  45.475  45.584  1.00  0.00           C  
ATOM    153  CEN LEU A  22      51.434  44.390  46.536  1.00  0.00           X  
ATOM    154  H   LEU A  22      50.497  46.587  43.852  1.00  0.00           H  
ATOM    155  N   GLU A  23      53.637  47.665  44.117  1.00  0.00           N  
ATOM    156  CA  GLU A  23      54.868  48.364  43.770  1.00  0.00           C  
ATOM    157  C   GLU A  23      54.771  49.853  44.051  1.00  0.00           C  
ATOM    158  O   GLU A  23      55.710  50.414  44.611  1.00  0.00           O  
ATOM    159  CB  GLU A  23      55.215  48.135  42.297  1.00  0.00           C  
ATOM    160  CEN GLU A  23      56.102  47.308  41.101  1.00  0.00           X  
ATOM    161  H   GLU A  23      53.203  47.087  43.404  1.00  0.00           H  
ATOM    162  N   ALA A  24      53.674  50.487  43.633  1.00  0.00           N  
ATOM    163  CA  ALA A  24      53.474  51.909  43.886  1.00  0.00           C  
ATOM    164  C   ALA A  24      53.525  52.198  45.383  1.00  0.00           C  
ATOM    165  O   ALA A  24      54.159  53.173  45.787  1.00  0.00           O  
ATOM    166  CB  ALA A  24      52.153  52.376  43.293  1.00  0.00           C  
ATOM    167  CEN ALA A  24      52.153  52.376  43.294  1.00  0.00           X  
ATOM    168  H   ALA A  24      52.978  49.985  43.093  1.00  0.00           H  
ATOM    169  N   VAL A  25      52.881  51.350  46.191  1.00  0.00           N  
ATOM    170  CA  VAL A  25      52.916  51.510  47.641  1.00  0.00           C  
ATOM    171  C   VAL A  25      54.332  51.368  48.169  1.00  0.00           C  
ATOM    172  O   VAL A  25      54.740  52.164  49.021  1.00  0.00           O  
ATOM    173  CB  VAL A  25      52.011  50.485  48.349  1.00  0.00           C  
ATOM    174  CEN VAL A  25      51.424  50.415  48.704  1.00  0.00           X  
ATOM    175  H   VAL A  25      52.325  50.600  45.795  1.00  0.00           H  
ATOM    176  N   ALA A  26      55.056  50.363  47.688  1.00  0.00           N  
ATOM    177  CA  ALA A  26      56.432  50.114  48.089  1.00  0.00           C  
ATOM    178  C   ALA A  26      57.326  51.304  47.769  1.00  0.00           C  
ATOM    179  O   ALA A  26      58.207  51.627  48.564  1.00  0.00           O  
ATOM    180  CB  ALA A  26      56.959  48.855  47.415  1.00  0.00           C  
ATOM    181  CEN ALA A  26      56.959  48.856  47.416  1.00  0.00           X  
ATOM    182  H   ALA A  26      54.627  49.714  47.039  1.00  0.00           H  
ATOM    183  N   ARG A  27      57.119  51.937  46.612  1.00  0.00           N  
ATOM    184  CA  ARG A  27      57.901  53.110  46.253  1.00  0.00           C  
ATOM    185  C   ARG A  27      57.588  54.282  47.166  1.00  0.00           C  
ATOM    186  O   ARG A  27      58.509  55.003  47.561  1.00  0.00           O  
ATOM    187  CB  ARG A  27      57.732  53.486  44.788  1.00  0.00           C  
ATOM    188  CEN ARG A  27      58.154  53.650  42.349  1.00  0.00           X  
ATOM    189  H   ARG A  27      56.445  51.574  45.954  1.00  0.00           H  
ATOM    190  N   LEU A  28      56.314  54.456  47.520  1.00  0.00           N  
ATOM    191  CA  LEU A  28      55.926  55.510  48.445  1.00  0.00           C  
ATOM    192  C   LEU A  28      56.539  55.261  49.812  1.00  0.00           C  
ATOM    193  O   LEU A  28      56.939  56.210  50.488  1.00  0.00           O  
ATOM    194  CB  LEU A  28      54.398  55.599  48.547  1.00  0.00           C  
ATOM    195  CEN LEU A  28      53.368  56.594  47.978  1.00  0.00           X  
ATOM    196  H   LEU A  28      55.589  53.874  47.111  1.00  0.00           H  
ATOM    197  N   GLN A  29      56.610  53.992  50.207  1.00  0.00           N  
ATOM    198  CA  GLN A  29      57.191  53.588  51.471  1.00  0.00           C  
ATOM    199  C   GLN A  29      58.689  53.806  51.551  1.00  0.00           C  
ATOM    200  O   GLN A  29      59.170  54.292  52.576  1.00  0.00           O  
ATOM    201  CB  GLN A  29      56.883  52.111  51.732  1.00  0.00           C  
ATOM    202  CEN GLN A  29      55.832  51.009  52.586  1.00  0.00           X  
ATOM    203  H   GLN A  29      56.191  53.274  49.634  1.00  0.00           H  
ATOM    204  N   GLU A  30      59.418  53.499  50.482  1.00  0.00           N  
ATOM    205  CA  GLU A  30      60.856  53.723  50.467  1.00  0.00           C  
ATOM    206  C   GLU A  30      61.147  55.208  50.532  1.00  0.00           C  
ATOM    207  O   GLU A  30      62.080  55.635  51.215  1.00  0.00           O  
ATOM    208  CB  GLU A  30      61.493  53.110  49.218  1.00  0.00           C  
ATOM    209  CEN GLU A  30      62.355  51.846  48.468  1.00  0.00           X  
ATOM    210  H   GLU A  30      58.981  53.051  49.684  1.00  0.00           H  
ATOM    211  N   LEU A  31      60.343  55.969  49.793  1.00  0.00           N  
ATOM    212  CA  LEU A  31      60.402  57.414  49.747  1.00  0.00           C  
ATOM    213  C   LEU A  31      60.205  57.988  51.158  1.00  0.00           C  
ATOM    214  O   LEU A  31      60.956  58.878  51.558  1.00  0.00           O  
ATOM    215  CB  LEU A  31      59.345  57.959  48.779  1.00  0.00           C  
ATOM    216  CEN LEU A  31      59.431  58.534  47.352  1.00  0.00           X  
ATOM    217  H   LEU A  31      59.655  55.537  49.189  1.00  0.00           H  
ATOM    218  N   ASN A  32      59.200  57.492  51.891  1.00  0.00           N  
ATOM    219  CA  ASN A  32      58.927  57.920  53.259  1.00  0.00           C  
ATOM    220  C   ASN A  32      60.075  57.663  54.215  1.00  0.00           C  
ATOM    221  O   ASN A  32      60.375  58.513  55.054  1.00  0.00           O  
ATOM    222  CB  ASN A  32      57.669  57.259  53.792  1.00  0.00           C  
ATOM    223  CEN ASN A  32      56.640  57.462  53.841  1.00  0.00           X  
ATOM    224  H   ASN A  32      58.563  56.817  51.479  1.00  0.00           H  
ATOM    225  N   ILE A  33      60.704  56.495  54.080  1.00  0.00           N  
ATOM    226  CA  ILE A  33      61.844  56.111  54.894  1.00  0.00           C  
ATOM    227  C   ILE A  33      62.995  57.072  54.677  1.00  0.00           C  
ATOM    228  O   ILE A  33      63.633  57.499  55.646  1.00  0.00           O  
ATOM    229  CB  ILE A  33      62.313  54.678  54.583  1.00  0.00           C  
ATOM    230  CEN ILE A  33      62.167  53.622  54.812  1.00  0.00           X  
ATOM    231  H   ILE A  33      60.345  55.821  53.412  1.00  0.00           H  
ATOM    232  N   ASP A  34      63.265  57.383  53.411  1.00  0.00           N  
ATOM    233  CA  ASP A  34      64.319  58.318  53.055  1.00  0.00           C  
ATOM    234  C   ASP A  34      64.024  59.710  53.611  1.00  0.00           C  
ATOM    235  O   ASP A  34      64.951  60.383  54.061  1.00  0.00           O  
ATOM    236  CB  ASP A  34      64.490  58.379  51.535  1.00  0.00           C  
ATOM    237  CEN ASP A  34      65.073  57.992  50.795  1.00  0.00           X  
ATOM    238  H   ASP A  34      62.751  56.931  52.661  1.00  0.00           H  
ATOM    239  N   LEU A  35      62.760  60.143  53.557  1.00  0.00           N  
ATOM    240  CA  LEU A  35      62.376  61.435  54.114  1.00  0.00           C  
ATOM    241  C   LEU A  35      62.643  61.503  55.611  1.00  0.00           C  
ATOM    242  O   LEU A  35      63.136  62.529  56.082  1.00  0.00           O  
ATOM    243  CB  LEU A  35      60.896  61.715  53.826  1.00  0.00           C  
ATOM    244  CEN LEU A  35      60.182  62.633  52.816  1.00  0.00           X  
ATOM    245  H   LEU A  35      62.060  59.594  53.080  1.00  0.00           H  
ATOM    246  N   VAL A  36      62.274  60.452  56.347  1.00  0.00           N  
ATOM    247  CA  VAL A  36      62.535  60.397  57.783  1.00  0.00           C  
ATOM    248  C   VAL A  36      64.024  60.463  58.074  1.00  0.00           C  
ATOM    249  O   VAL A  36      64.438  61.169  58.995  1.00  0.00           O  
ATOM    250  CB  VAL A  36      61.957  59.117  58.416  1.00  0.00           C  
ATOM    251  CEN VAL A  36      61.463  58.878  58.832  1.00  0.00           X  
ATOM    252  H   VAL A  36      61.775  59.687  55.911  1.00  0.00           H  
ATOM    253  N   ARG A  37      64.806  59.702  57.304  1.00  0.00           N  
ATOM    254  CA  ARG A  37      66.257  59.682  57.408  1.00  0.00           C  
ATOM    255  C   ARG A  37      66.828  61.082  57.289  1.00  0.00           C  
ATOM    256  O   ARG A  37      67.623  61.489  58.138  1.00  0.00           O  
ATOM    257  CB  ARG A  37      66.894  58.732  56.404  1.00  0.00           C  
ATOM    258  CEN ARG A  37      67.906  56.686  55.434  1.00  0.00           X  
ATOM    259  H   ARG A  37      64.384  59.077  56.629  1.00  0.00           H  
ATOM    260  N   LYS A  38      66.415  61.793  56.247  1.00  0.00           N  
ATOM    261  CA  LYS A  38      66.815  63.168  56.004  1.00  0.00           C  
ATOM    262  C   LYS A  38      66.338  64.114  57.084  1.00  0.00           C  
ATOM    263  O   LYS A  38      67.071  65.014  57.487  1.00  0.00           O  
ATOM    264  CB  LYS A  38      66.293  63.635  54.644  1.00  0.00           C  
ATOM    265  CEN LYS A  38      66.679  64.072  52.610  1.00  0.00           X  
ATOM    266  H   LYS A  38      65.808  61.355  55.563  1.00  0.00           H  
ATOM    267  N   THR A  39      65.126  63.922  57.585  1.00  0.00           N  
ATOM    268  CA  THR A  39      64.611  64.776  58.643  1.00  0.00           C  
ATOM    269  C   THR A  39      65.520  64.702  59.864  1.00  0.00           C  
ATOM    270  O   THR A  39      65.780  65.722  60.510  1.00  0.00           O  
ATOM    271  CB  THR A  39      63.178  64.383  59.047  1.00  0.00           C  
ATOM    272  CEN THR A  39      62.613  64.302  58.922  1.00  0.00           X  
ATOM    273  H   THR A  39      64.520  63.204  57.212  1.00  0.00           H  
ATOM    274  N   SER A  40      65.962  63.492  60.211  1.00  0.00           N  
ATOM    275  CA  SER A  40      66.891  63.285  61.317  1.00  0.00           C  
ATOM    276  C   SER A  40      68.295  63.846  61.037  1.00  0.00           C  
ATOM    277  O   SER A  40      68.844  64.574  61.867  1.00  0.00           O  
ATOM    278  CB  SER A  40      66.974  61.805  61.634  1.00  0.00           C  
ATOM    279  CEN SER A  40      66.985  61.268  61.552  1.00  0.00           X  
ATOM    280  H   SER A  40      65.616  62.681  59.709  1.00  0.00           H  
ATOM    281  N   GLU A  41      68.878  63.505  59.885  1.00  0.00           N  
ATOM    282  CA  GLU A  41      70.231  63.943  59.527  1.00  0.00           C  
ATOM    283  C   GLU A  41      70.411  65.437  59.276  1.00  0.00           C  
ATOM    284  O   GLU A  41      71.435  66.010  59.650  1.00  0.00           O  
ATOM    285  CB  GLU A  41      70.694  63.177  58.286  1.00  0.00           C  
ATOM    286  CEN GLU A  41      71.556  61.885  57.584  1.00  0.00           X  
ATOM    287  H   GLU A  41      68.387  62.908  59.231  1.00  0.00           H  
ATOM    288  N   LEU A  42      69.435  66.063  58.632  1.00  0.00           N  
ATOM    289  CA  LEU A  42      69.487  67.483  58.330  1.00  0.00           C  
ATOM    290  C   LEU A  42      69.214  68.338  59.555  1.00  0.00           C  
ATOM    291  O   LEU A  42      68.395  67.992  60.406  1.00  0.00           O  
ATOM    292  CB  LEU A  42      68.487  67.818  57.217  1.00  0.00           C  
ATOM    293  CEN LEU A  42      68.655  68.113  55.714  1.00  0.00           X  
ATOM    294  H   LEU A  42      68.621  65.554  58.314  1.00  0.00           H  
ATOM    295  N   THR A  43      69.914  69.462  59.635  1.00  0.00           N  
ATOM    296  CA  THR A  43      69.726  70.391  60.739  1.00  0.00           C  
ATOM    297  C   THR A  43      69.103  71.689  60.235  1.00  0.00           C  
ATOM    298  O   THR A  43      68.479  72.426  61.001  1.00  0.00           O  
ATOM    299  CB  THR A  43      71.054  70.705  61.453  1.00  0.00           C  
ATOM    300  CEN THR A  43      71.527  70.540  61.753  1.00  0.00           X  
ATOM    301  H   THR A  43      70.605  69.668  58.927  1.00  0.00           H  
ATOM    302  N   ASP A  44      69.280  71.979  58.950  1.00  0.00           N  
ATOM    303  CA  ASP A  44      68.700  73.182  58.371  1.00  0.00           C  
ATOM    304  C   ASP A  44      67.221  72.985  58.080  1.00  0.00           C  
ATOM    305  O   ASP A  44      66.860  72.088  57.318  1.00  0.00           O  
ATOM    306  CB  ASP A  44      69.442  73.575  57.091  1.00  0.00           C  
ATOM    307  CEN ASP A  44      70.174  74.208  56.772  1.00  0.00           X  
ATOM    308  H   ASP A  44      69.822  71.371  58.355  1.00  0.00           H  
ATOM    309  N   GLU A  45      66.401  73.866  58.649  1.00  0.00           N  
ATOM    310  CA  GLU A  45      64.949  73.805  58.520  1.00  0.00           C  
ATOM    311  C   GLU A  45      64.464  73.981  57.099  1.00  0.00           C  
ATOM    312  O   GLU A  45      63.584  73.237  56.670  1.00  0.00           O  
ATOM    313  CB  GLU A  45      64.297  74.864  59.412  1.00  0.00           C  
ATOM    314  CEN GLU A  45      63.525  75.295  60.869  1.00  0.00           X  
ATOM    315  H   GLU A  45      66.806  74.611  59.201  1.00  0.00           H  
ATOM    316  N   LYS A  46      65.029  74.947  56.377  1.00  0.00           N  
ATOM    317  CA  LYS A  46      64.613  75.204  55.007  1.00  0.00           C  
ATOM    318  C   LYS A  46      64.938  74.007  54.133  1.00  0.00           C  
ATOM    319  O   LYS A  46      64.101  73.618  53.319  1.00  0.00           O  
ATOM    320  CB  LYS A  46      65.288  76.463  54.460  1.00  0.00           C  
ATOM    321  CEN LYS A  46      65.147  78.506  53.928  1.00  0.00           X  
ATOM    322  H   LYS A  46      65.763  75.517  56.775  1.00  0.00           H  
ATOM    323  N   THR A  47      66.133  73.435  54.307  1.00  0.00           N  
ATOM    324  CA  THR A  47      66.542  72.270  53.535  1.00  0.00           C  
ATOM    325  C   THR A  47      65.596  71.107  53.791  1.00  0.00           C  
ATOM    326  O   THR A  47      65.205  70.434  52.835  1.00  0.00           O  
ATOM    327  CB  THR A  47      67.981  71.839  53.870  1.00  0.00           C  
ATOM    328  CEN THR A  47      68.555  71.944  53.901  1.00  0.00           X  
ATOM    329  H   THR A  47      66.803  73.834  54.956  1.00  0.00           H  
ATOM    330  N   ILE A  48      65.233  70.876  55.057  1.00  0.00           N  
ATOM    331  CA  ILE A  48      64.287  69.818  55.395  1.00  0.00           C  
ATOM    332  C   ILE A  48      62.955  70.046  54.705  1.00  0.00           C  
ATOM    333  O   ILE A  48      62.398  69.094  54.162  1.00  0.00           O  
ATOM    334  CB  ILE A  48      64.057  69.723  56.915  1.00  0.00           C  
ATOM    335  CEN ILE A  48      64.423  69.293  57.847  1.00  0.00           X  
ATOM    336  H   ILE A  48      65.644  71.416  55.811  1.00  0.00           H  
ATOM    337  N   ARG A  49      62.462  71.283  54.729  1.00  0.00           N  
ATOM    338  CA  ARG A  49      61.204  71.627  54.087  1.00  0.00           C  
ATOM    339  C   ARG A  49      61.236  71.384  52.592  1.00  0.00           C  
ATOM    340  O   ARG A  49      60.239  70.941  52.031  1.00  0.00           O  
ATOM    341  CB  ARG A  49      60.780  73.054  54.401  1.00  0.00           C  
ATOM    342  CEN ARG A  49      59.654  74.975  55.495  1.00  0.00           X  
ATOM    343  H   ARG A  49      62.953  72.012  55.238  1.00  0.00           H  
ATOM    344  N   GLU A  50      62.371  71.683  51.960  1.00  0.00           N  
ATOM    345  CA  GLU A  50      62.517  71.451  50.537  1.00  0.00           C  
ATOM    346  C   GLU A  50      62.540  69.969  50.226  1.00  0.00           C  
ATOM    347  O   GLU A  50      62.015  69.558  49.194  1.00  0.00           O  
ATOM    348  CB  GLU A  50      63.790  72.120  50.012  1.00  0.00           C  
ATOM    349  CEN GLU A  50      64.557  73.421  49.223  1.00  0.00           X  
ATOM    350  H   GLU A  50      63.133  72.119  52.465  1.00  0.00           H  
ATOM    351  N   GLU A  51      63.134  69.167  51.121  1.00  0.00           N  
ATOM    352  CA  GLU A  51      63.139  67.734  50.902  1.00  0.00           C  
ATOM    353  C   GLU A  51      61.734  67.182  51.088  1.00  0.00           C  
ATOM    354  O   GLU A  51      61.352  66.286  50.334  1.00  0.00           O  
ATOM    355  CB  GLU A  51      64.120  67.042  51.851  1.00  0.00           C  
ATOM    356  CEN GLU A  51      65.643  66.337  52.144  1.00  0.00           X  
ATOM    357  H   GLU A  51      63.625  69.553  51.916  1.00  0.00           H  
ATOM    358  N   ILE A  52      60.961  67.723  52.036  1.00  0.00           N  
ATOM    359  CA  ILE A  52      59.578  67.304  52.238  1.00  0.00           C  
ATOM    360  C   ILE A  52      58.753  67.633  51.005  1.00  0.00           C  
ATOM    361  O   ILE A  52      57.944  66.807  50.585  1.00  0.00           O  
ATOM    362  CB  ILE A  52      58.946  67.977  53.470  1.00  0.00           C  
ATOM    363  CEN ILE A  52      58.809  67.912  54.550  1.00  0.00           X  
ATOM    364  H   ILE A  52      61.354  68.406  52.670  1.00  0.00           H  
ATOM    365  N   ARG A  53      58.929  68.847  50.479  1.00  0.00           N  
ATOM    366  CA  ARG A  53      58.260  69.290  49.263  1.00  0.00           C  
ATOM    367  C   ARG A  53      58.531  68.382  48.080  1.00  0.00           C  
ATOM    368  O   ARG A  53      57.582  67.988  47.399  1.00  0.00           O  
ATOM    369  CB  ARG A  53      58.599  70.735  48.928  1.00  0.00           C  
ATOM    370  CEN ARG A  53      58.436  73.206  48.792  1.00  0.00           X  
ATOM    371  H   ARG A  53      59.523  69.513  50.952  1.00  0.00           H  
ATOM    372  N   LYS A  54      59.805  68.070  47.840  1.00  0.00           N  
ATOM    373  CA  LYS A  54      60.172  67.191  46.739  1.00  0.00           C  
ATOM    374  C   LYS A  54      59.551  65.822  46.930  1.00  0.00           C  
ATOM    375  O   LYS A  54      59.074  65.240  45.953  1.00  0.00           O  
ATOM    376  CB  LYS A  54      61.693  67.070  46.622  1.00  0.00           C  
ATOM    377  CEN LYS A  54      63.477  67.590  45.611  1.00  0.00           X  
ATOM    378  H   LYS A  54      60.544  68.465  48.408  1.00  0.00           H  
ATOM    379  N   VAL A  55      59.544  65.319  48.164  1.00  0.00           N  
ATOM    380  CA  VAL A  55      58.890  64.055  48.459  1.00  0.00           C  
ATOM    381  C   VAL A  55      57.417  64.082  48.140  1.00  0.00           C  
ATOM    382  O   VAL A  55      56.922  63.119  47.563  1.00  0.00           O  
ATOM    383  CB  VAL A  55      59.067  63.665  49.938  1.00  0.00           C  
ATOM    384  CEN VAL A  55      59.387  63.225  50.361  1.00  0.00           X  
ATOM    385  H   VAL A  55      60.024  65.793  48.919  1.00  0.00           H  
ATOM    386  N   LYS A  56      56.728  65.143  48.536  1.00  0.00           N  
ATOM    387  CA  LYS A  56      55.316  65.294  48.229  1.00  0.00           C  
ATOM    388  C   LYS A  56      55.058  65.297  46.730  1.00  0.00           C  
ATOM    389  O   LYS A  56      54.098  64.667  46.278  1.00  0.00           O  
ATOM    390  CB  LYS A  56      54.772  66.579  48.854  1.00  0.00           C  
ATOM    391  CEN LYS A  56      53.648  67.512  50.384  1.00  0.00           X  
ATOM    392  H   LYS A  56      57.181  65.853  49.094  1.00  0.00           H  
ATOM    393  N   GLU A  57      55.892  65.998  45.968  1.00  0.00           N  
ATOM    394  CA  GLU A  57      55.754  66.041  44.521  1.00  0.00           C  
ATOM    395  C   GLU A  57      55.972  64.655  43.908  1.00  0.00           C  
ATOM    396  O   GLU A  57      55.274  64.286  42.958  1.00  0.00           O  
ATOM    397  CB  GLU A  57      56.739  67.048  43.922  1.00  0.00           C  
ATOM    398  CEN GLU A  57      57.068  68.599  43.297  1.00  0.00           X  
ATOM    399  H   GLU A  57      56.624  66.550  46.404  1.00  0.00           H  
ATOM    400  N   GLU A  58      56.931  63.900  44.447  1.00  0.00           N  
ATOM    401  CA  GLU A  58      57.170  62.547  43.980  1.00  0.00           C  
ATOM    402  C   GLU A  58      56.069  61.588  44.401  1.00  0.00           C  
ATOM    403  O   GLU A  58      55.733  60.694  43.625  1.00  0.00           O  
ATOM    404  CB  GLU A  58      58.522  62.045  44.493  1.00  0.00           C  
ATOM    405  CEN GLU A  58      60.182  61.756  44.242  1.00  0.00           X  
ATOM    406  H   GLU A  58      57.534  64.278  45.168  1.00  0.00           H  
ATOM    407  N   SER A  59      55.503  61.774  45.595  1.00  0.00           N  
ATOM    408  CA  SER A  59      54.419  60.931  46.073  1.00  0.00           C  
ATOM    409  C   SER A  59      53.210  61.080  45.173  1.00  0.00           C  
ATOM    410  O   SER A  59      52.547  60.095  44.838  1.00  0.00           O  
ATOM    411  CB  SER A  59      54.064  61.281  47.505  1.00  0.00           C  
ATOM    412  CEN SER A  59      53.986  61.584  47.950  1.00  0.00           X  
ATOM    413  H   SER A  59      55.848  62.490  46.213  1.00  0.00           H  
ATOM    414  N   LYS A  60      52.945  62.340  44.815  1.00  0.00           N  
ATOM    415  CA  LYS A  60      51.885  62.748  43.912  1.00  0.00           C  
ATOM    416  C   LYS A  60      52.038  61.987  42.608  1.00  0.00           C  
ATOM    417  O   LYS A  60      51.092  61.327  42.178  1.00  0.00           O  
ATOM    418  CB  LYS A  60      51.919  64.258  43.667  1.00  0.00           C  
ATOM    419  CEN LYS A  60      51.087  66.169  44.029  1.00  0.00           X  
ATOM    420  H   LYS A  60      53.485  63.090  45.221  1.00  0.00           H  
ATOM    421  N   ARG A  61      53.231  62.089  42.014  1.00  0.00           N  
ATOM    422  CA  ARG A  61      53.560  61.414  40.766  1.00  0.00           C  
ATOM    423  C   ARG A  61      53.364  59.908  40.818  1.00  0.00           C  
ATOM    424  O   ARG A  61      52.772  59.357  39.894  1.00  0.00           O  
ATOM    425  CB  ARG A  61      54.968  61.759  40.302  1.00  0.00           C  
ATOM    426  CEN ARG A  61      56.830  62.885  39.111  1.00  0.00           X  
ATOM    427  H   ARG A  61      53.941  62.687  42.418  1.00  0.00           H  
ATOM    428  N   ILE A  62      53.843  59.255  41.880  1.00  0.00           N  
ATOM    429  CA  ILE A  62      53.699  57.806  42.012  1.00  0.00           C  
ATOM    430  C   ILE A  62      52.233  57.396  42.016  1.00  0.00           C  
ATOM    431  O   ILE A  62      51.866  56.435  41.334  1.00  0.00           O  
ATOM    432  CB  ILE A  62      54.371  57.284  43.295  1.00  0.00           C  
ATOM    433  CEN ILE A  62      55.307  56.943  43.737  1.00  0.00           X  
ATOM    434  H   ILE A  62      54.344  59.762  42.596  1.00  0.00           H  
ATOM    435  N   VAL A  63      51.409  58.111  42.781  1.00  0.00           N  
ATOM    436  CA  VAL A  63      49.984  57.821  42.827  1.00  0.00           C  
ATOM    437  C   VAL A  63      49.320  58.054  41.472  1.00  0.00           C  
ATOM    438  O   VAL A  63      48.482  57.251  41.068  1.00  0.00           O  
ATOM    439  CB  VAL A  63      49.271  58.677  43.890  1.00  0.00           C  
ATOM    440  CEN VAL A  63      48.964  58.654  44.507  1.00  0.00           X  
ATOM    441  H   VAL A  63      51.773  58.857  43.367  1.00  0.00           H  
ATOM    442  N   GLU A  64      49.668  59.144  40.789  1.00  0.00           N  
ATOM    443  CA  GLU A  64      49.102  59.438  39.477  1.00  0.00           C  
ATOM    444  C   GLU A  64      49.461  58.387  38.439  1.00  0.00           C  
ATOM    445  O   GLU A  64      48.628  58.057  37.595  1.00  0.00           O  
ATOM    446  CB  GLU A  64      49.567  60.816  38.998  1.00  0.00           C  
ATOM    447  CEN GLU A  64      49.281  62.483  38.797  1.00  0.00           X  
ATOM    448  H   GLU A  64      50.316  59.810  41.193  1.00  0.00           H  
ATOM    449  N   GLU A  65      50.692  57.882  38.484  1.00  0.00           N  
ATOM    450  CA  GLU A  65      51.104  56.828  37.572  1.00  0.00           C  
ATOM    451  C   GLU A  65      50.344  55.548  37.865  1.00  0.00           C  
ATOM    452  O   GLU A  65      49.980  54.826  36.934  1.00  0.00           O  
ATOM    453  CB  GLU A  65      52.612  56.585  37.671  1.00  0.00           C  
ATOM    454  CEN GLU A  65      54.189  56.821  37.070  1.00  0.00           X  
ATOM    455  H   GLU A  65      51.372  58.259  39.131  1.00  0.00           H  
ATOM    456  N   ALA A  66      50.119  55.263  39.149  1.00  0.00           N  
ATOM    457  CA  ALA A  66      49.338  54.104  39.549  1.00  0.00           C  
ATOM    458  C   ALA A  66      47.917  54.229  39.003  1.00  0.00           C  
ATOM    459  O   ALA A  66      47.367  53.235  38.525  1.00  0.00           O  
ATOM    460  CB  ALA A  66      49.330  53.957  41.063  1.00  0.00           C  
ATOM    461  CEN ALA A  66      49.329  53.957  41.062  1.00  0.00           X  
ATOM    462  H   ALA A  66      50.537  55.830  39.879  1.00  0.00           H  
ATOM    463  N   GLU A  67      47.343  55.436  39.078  1.00  0.00           N  
ATOM    464  CA  GLU A  67      46.023  55.724  38.530  1.00  0.00           C  
ATOM    465  C   GLU A  67      45.985  55.445  37.043  1.00  0.00           C  
ATOM    466  O   GLU A  67      45.042  54.810  36.577  1.00  0.00           O  
ATOM    467  CB  GLU A  67      45.629  57.177  38.802  1.00  0.00           C  
ATOM    468  CEN GLU A  67      44.776  58.328  39.724  1.00  0.00           X  
ATOM    469  H   GLU A  67      47.821  56.178  39.572  1.00  0.00           H  
ATOM    470  N   GLU A  68      46.979  55.959  36.313  1.00  0.00           N  
ATOM    471  CA  GLU A  68      47.096  55.719  34.882  1.00  0.00           C  
ATOM    472  C   GLU A  68      47.109  54.234  34.563  1.00  0.00           C  
ATOM    473  O   GLU A  68      46.452  53.830  33.606  1.00  0.00           O  
ATOM    474  CB  GLU A  68      48.360  56.383  34.332  1.00  0.00           C  
ATOM    475  CEN GLU A  68      49.115  57.682  33.528  1.00  0.00           X  
ATOM    476  H   GLU A  68      47.664  56.556  36.757  1.00  0.00           H  
ATOM    477  N   LEU A  69      47.855  53.439  35.330  1.00  0.00           N  
ATOM    478  CA  LEU A  69      47.885  52.007  35.078  1.00  0.00           C  
ATOM    479  C   LEU A  69      46.532  51.354  35.356  1.00  0.00           C  
ATOM    480  O   LEU A  69      46.165  50.423  34.639  1.00  0.00           O  
ATOM    481  CB  LEU A  69      48.980  51.350  35.928  1.00  0.00           C  
ATOM    482  CEN LEU A  69      50.388  50.822  35.594  1.00  0.00           X  
ATOM    483  H   LEU A  69      48.435  53.832  36.062  1.00  0.00           H  
ATOM    484  N   ILE A  70      45.797  51.837  36.367  1.00  0.00           N  
ATOM    485  CA  ILE A  70      44.459  51.317  36.647  1.00  0.00           C  
ATOM    486  C   ILE A  70      43.548  51.631  35.462  1.00  0.00           C  
ATOM    487  O   ILE A  70      42.762  50.778  35.056  1.00  0.00           O  
ATOM    488  CB  ILE A  70      43.862  51.916  37.934  1.00  0.00           C  
ATOM    489  CEN ILE A  70      43.794  51.815  39.017  1.00  0.00           X  
ATOM    490  H   ILE A  70      46.193  52.534  36.986  1.00  0.00           H  
ATOM    491  N   ARG A  71      43.640  52.858  34.949  1.00  0.00           N  
ATOM    492  CA  ARG A  71      42.862  53.293  33.795  1.00  0.00           C  
ATOM    493  C   ARG A  71      43.201  52.523  32.533  1.00  0.00           C  
ATOM    494  O   ARG A  71      42.304  52.234  31.742  1.00  0.00           O  
ATOM    495  CB  ARG A  71      42.981  54.792  33.565  1.00  0.00           C  
ATOM    496  CEN ARG A  71      42.473  57.219  33.634  1.00  0.00           X  
ATOM    497  H   ARG A  71      44.249  53.532  35.393  1.00  0.00           H  
ATOM    498  N   LEU A  72      44.476  52.213  32.320  1.00  0.00           N  
ATOM    499  CA  LEU A  72      44.842  51.419  31.161  1.00  0.00           C  
ATOM    500  C   LEU A  72      44.295  50.012  31.301  1.00  0.00           C  
ATOM    501  O   LEU A  72      43.860  49.434  30.306  1.00  0.00           O  
ATOM    502  CB  LEU A  72      46.365  51.392  30.986  1.00  0.00           C  
ATOM    503  CEN LEU A  72      47.318  52.101  30.005  1.00  0.00           X  
ATOM    504  H   LEU A  72      45.202  52.564  32.932  1.00  0.00           H  
ATOM    505  N   ALA A  73      44.321  49.467  32.521  1.00  0.00           N  
ATOM    506  CA  ALA A  73      43.739  48.158  32.772  1.00  0.00           C  
ATOM    507  C   ALA A  73      42.243  48.219  32.499  1.00  0.00           C  
ATOM    508  O   ALA A  73      41.689  47.268  31.961  1.00  0.00           O  
ATOM    509  CB  ALA A  73      44.019  47.703  34.196  1.00  0.00           C  
ATOM    510  CEN ALA A  73      44.019  47.703  34.195  1.00  0.00           X  
ATOM    511  H   ALA A  73      44.786  49.936  33.287  1.00  0.00           H  
ATOM    512  N   LYS A  74      41.596  49.324  32.878  1.00  0.00           N  
ATOM    513  CA  LYS A  74      40.177  49.525  32.632  1.00  0.00           C  
ATOM    514  C   LYS A  74      39.855  49.523  31.143  1.00  0.00           C  
ATOM    515  O   LYS A  74      38.869  48.902  30.740  1.00  0.00           O  
ATOM    516  CB  LYS A  74      39.709  50.835  33.268  1.00  0.00           C  
ATOM    517  CEN LYS A  74      38.688  51.822  34.837  1.00  0.00           X  
ATOM    518  H   LYS A  74      42.083  50.035  33.404  1.00  0.00           H  
ATOM    519  N   LEU A  75      40.671  50.201  30.337  1.00  0.00           N  
ATOM    520  CA  LEU A  75      40.463  50.204  28.896  1.00  0.00           C  
ATOM    521  C   LEU A  75      40.751  48.847  28.274  1.00  0.00           C  
ATOM    522  O   LEU A  75      40.098  48.483  27.293  1.00  0.00           O  
ATOM    523  CB  LEU A  75      41.338  51.281  28.243  1.00  0.00           C  
ATOM    524  CEN LEU A  75      41.027  52.679  27.675  1.00  0.00           X  
ATOM    525  H   LEU A  75      41.418  50.759  30.735  1.00  0.00           H  
ATOM    526  N   ALA A  76      41.709  48.112  28.837  1.00  0.00           N  
ATOM    527  CA  ALA A  76      42.008  46.768  28.382  1.00  0.00           C  
ATOM    528  C   ALA A  76      40.844  45.846  28.697  1.00  0.00           C  
ATOM    529  O   ALA A  76      40.488  45.020  27.856  1.00  0.00           O  
ATOM    530  CB  ALA A  76      43.292  46.257  29.019  1.00  0.00           C  
ATOM    531  CEN ALA A  76      43.291  46.257  29.019  1.00  0.00           X  
ATOM    532  H   ALA A  76      42.287  48.504  29.568  1.00  0.00           H  
ATOM    533  N   SER A  77      40.256  45.994  29.888  1.00  0.00           N  
ATOM    534  CA  SER A  77      39.107  45.195  30.287  1.00  0.00           C  
ATOM    535  C   SER A  77      37.941  45.447  29.349  1.00  0.00           C  
ATOM    536  O   SER A  77      37.239  44.503  28.978  1.00  0.00           O  
ATOM    537  CB  SER A  77      38.715  45.507  31.718  1.00  0.00           C  
ATOM    538  CEN SER A  77      38.637  45.797  32.172  1.00  0.00           X  
ATOM    539  H   SER A  77      40.632  46.649  30.557  1.00  0.00           H  
ATOM    540  N   GLU A  78      37.732  46.721  29.000  1.00  0.00           N  
ATOM    541  CA  GLU A  78      36.696  47.093  28.054  1.00  0.00           C  
ATOM    542  C   GLU A  78      36.912  46.436  26.708  1.00  0.00           C  
ATOM    543  O   GLU A  78      35.956  45.897  26.154  1.00  0.00           O  
ATOM    544  CB  GLU A  78      36.641  48.613  27.890  1.00  0.00           C  
ATOM    545  CEN GLU A  78      35.932  50.115  28.273  1.00  0.00           X  
ATOM    546  H   GLU A  78      38.268  47.462  29.431  1.00  0.00           H  
ATOM    547  N   ALA A  79      38.139  46.511  26.191  1.00  0.00           N  
ATOM    548  CA  ALA A  79      38.497  45.892  24.923  1.00  0.00           C  
ATOM    549  C   ALA A  79      38.192  44.401  24.944  1.00  0.00           C  
ATOM    550  O   ALA A  79      37.622  43.896  23.978  1.00  0.00           O  
ATOM    551  CB  ALA A  79      39.966  46.134  24.608  1.00  0.00           C  
ATOM    552  CEN ALA A  79      39.966  46.133  24.608  1.00  0.00           X  
ATOM    553  H   ALA A  79      38.848  47.046  26.671  1.00  0.00           H  
ATOM    554  N   ILE A  80      38.564  43.716  26.027  1.00  0.00           N  
ATOM    555  CA  ILE A  80      38.291  42.293  26.182  1.00  0.00           C  
ATOM    556  C   ILE A  80      36.791  42.023  26.158  1.00  0.00           C  
ATOM    557  O   ILE A  80      36.329  41.095  25.495  1.00  0.00           O  
ATOM    558  CB  ILE A  80      38.884  41.742  27.492  1.00  0.00           C  
ATOM    559  CEN ILE A  80      39.776  41.328  27.963  1.00  0.00           X  
ATOM    560  H   ILE A  80      39.051  44.207  26.763  1.00  0.00           H  
ATOM    561  N   ALA A  81      36.015  42.833  26.881  1.00  0.00           N  
ATOM    562  CA  ALA A  81      34.562  42.708  26.898  1.00  0.00           C  
ATOM    563  C   ALA A  81      33.965  42.950  25.511  1.00  0.00           C  
ATOM    564  O   ALA A  81      33.016  42.278  25.107  1.00  0.00           O  
ATOM    565  CB  ALA A  81      33.963  43.672  27.912  1.00  0.00           C  
ATOM    566  CEN ALA A  81      33.963  43.672  27.911  1.00  0.00           X  
ATOM    567  H   ALA A  81      36.454  43.556  27.433  1.00  0.00           H  
ATOM    568  N   ARG A  82      34.508  43.908  24.760  1.00  0.00           N  
ATOM    569  CA  ARG A  82      34.055  44.192  23.406  1.00  0.00           C  
ATOM    570  C   ARG A  82      34.371  43.031  22.470  1.00  0.00           C  
ATOM    571  O   ARG A  82      33.590  42.713  21.573  1.00  0.00           O  
ATOM    572  CB  ARG A  82      34.612  45.505  22.878  1.00  0.00           C  
ATOM    573  CEN ARG A  82      34.781  47.909  22.291  1.00  0.00           X  
ATOM    574  H   ARG A  82      35.262  44.455  25.151  1.00  0.00           H  
ATOM    575  N   MET A  83      35.521  42.387  22.667  1.00  0.00           N  
ATOM    576  CA  MET A  83      35.886  41.208  21.895  1.00  0.00           C  
ATOM    577  C   MET A  83      35.014  40.012  22.267  1.00  0.00           C  
ATOM    578  O   MET A  83      34.669  39.195  21.414  1.00  0.00           O  
ATOM    579  CB  MET A  83      37.361  40.876  22.109  1.00  0.00           C  
ATOM    580  CEN MET A  83      38.922  40.885  21.308  1.00  0.00           X  
ATOM    581  H   MET A  83      36.156  42.728  23.374  1.00  0.00           H  
ATOM    582  N   ALA A  84      34.661  39.914  23.551  1.00  0.00           N  
ATOM    583  CA  ALA A  84      33.807  38.858  24.079  1.00  0.00           C  
ATOM    584  C   ALA A  84      32.379  38.941  23.538  1.00  0.00           C  
ATOM    585  O   ALA A  84      31.723  37.920  23.331  1.00  0.00           O  
ATOM    586  CB  ALA A  84      33.800  38.909  25.600  1.00  0.00           C  
ATOM    587  CEN ALA A  84      33.799  38.909  25.599  1.00  0.00           X  
ATOM    588  H   ALA A  84      35.015  40.621  24.179  1.00  0.00           H  
ATOM    589  N   GLU A  85      31.873  40.176  23.297  1.00  0.00           N  
ATOM    590  CA  GLU A  85      30.518  40.468  22.847  1.00  0.00           C  
ATOM    591  C   GLU A  85      30.335  40.105  21.378  1.00  0.00           C  
ATOM    592  O   GLU A  85      29.346  39.475  21.003  1.00  0.00           O  
ATOM    593  CB  GLU A  85      30.187  41.946  23.069  1.00  0.00           C  
ATOM    594  CEN GLU A  85      29.452  43.171  23.997  1.00  0.00           X  
ATOM    595  H   GLU A  85      32.515  40.940  23.454  1.00  0.00           H  
ATOM    596  N   VAL A  86      31.294  40.506  20.551  1.00  0.00           N  
ATOM    597  CA  VAL A  86      31.217  40.267  19.115  1.00  0.00           C  
ATOM    598  C   VAL A  86      31.334  38.781  18.797  1.00  0.00           C  
ATOM    599  O   VAL A  86      30.773  38.300  17.813  1.00  0.00           O  
ATOM    600  CB  VAL A  86      32.316  41.033  18.355  1.00  0.00           C  
ATOM    601  CEN VAL A  86      32.429  41.562  17.928  1.00  0.00           X  
ATOM    602  H   VAL A  86      32.097  40.988  20.927  1.00  0.00           H  
ATOM    603  N   ALA A  87      32.065  38.058  19.639  1.00  0.00           N  
ATOM    604  CA  ALA A  87      32.109  36.602  19.559  1.00  0.00           C  
ATOM    605  C   ALA A  87      30.745  35.992  19.859  1.00  0.00           C  
ATOM    606  O   ALA A  87      30.266  35.130  19.123  1.00  0.00           O  
ATOM    607  CB  ALA A  87      33.160  36.051  20.510  1.00  0.00           C  
ATOM    608  CEN ALA A  87      33.159  36.051  20.510  1.00  0.00           X  
ATOM    609  H   ALA A  87      32.604  38.528  20.351  1.00  0.00           H  
ATOM    610  N   ALA A  88      30.124  36.447  20.942  1.00  0.00           N  
ATOM    611  CA  ALA A  88      28.804  35.969  21.326  1.00  0.00           C  
ATOM    612  C   ALA A  88      27.759  36.338  20.281  1.00  0.00           C  
ATOM    613  O   ALA A  88      26.827  35.577  20.022  1.00  0.00           O  
ATOM    614  CB  ALA A  88      28.415  36.524  22.689  1.00  0.00           C  
ATOM    615  CEN ALA A  88      28.415  36.524  22.688  1.00  0.00           X  
ATOM    616  H   ALA A  88      30.583  37.142  21.516  1.00  0.00           H  
ATOM    617  N   ARG A  89      27.920  37.513  19.682  1.00  0.00           N  
ATOM    618  CA  ARG A  89      27.007  37.975  18.643  1.00  0.00           C  
ATOM    619  C   ARG A  89      27.099  37.101  17.399  1.00  0.00           C  
ATOM    620  O   ARG A  89      26.112  36.906  16.690  1.00  0.00           O  
ATOM    621  CB  ARG A  89      27.217  39.445  18.306  1.00  0.00           C  
ATOM    622  CEN ARG A  89      26.933  41.909  18.303  1.00  0.00           X  
ATOM    623  H   ARG A  89      28.696  38.102  19.952  1.00  0.00           H  
ATOM    624  N   GLY A  90      28.249  36.567  17.107  1.00  0.00           N  
ATOM    625  CA  GLY A  90      28.271  35.658  15.975  1.00  0.00           C  
ATOM    626  C   GLY A  90      28.345  36.469  14.702  1.00  0.00           C  
ATOM    627  O   GLY A  90      27.788  36.083  13.675  1.00  0.00           O  
ATOM    628  CEN GLY A  90      28.271  35.658  15.975  1.00  0.00           X  
ATOM    629  H   GLY A  90      29.057  36.801  17.666  1.00  0.00           H  
ATOM    630  N   ALA A  91      29.041  37.590  14.800  1.00  0.00           N  
ATOM    631  CA  ALA A  91      29.198  38.519  13.697  1.00  0.00           C  
ATOM    632  C   ALA A  91      29.872  37.848  12.508  1.00  0.00           C  
ATOM    633  O   ALA A  91      30.751  37.003  12.676  1.00  0.00           O  
ATOM    634  CB  ALA A  91      29.988  39.741  14.145  1.00  0.00           C  
ATOM    635  CEN ALA A  91      29.988  39.740  14.144  1.00  0.00           X  
ATOM    636  H   ALA A  91      29.488  37.818  15.677  1.00  0.00           H  
ATOM    637  N   PRO A  92      29.450  38.235  11.311  1.00  0.00           N  
ATOM    638  CA  PRO A  92      30.075  37.766  10.082  1.00  0.00           C  
ATOM    639  C   PRO A  92      31.591  37.932  10.127  1.00  0.00           C  
ATOM    640  O   PRO A  92      32.108  38.837  10.781  1.00  0.00           O  
ATOM    641  CB  PRO A  92      29.431  38.630   8.984  1.00  0.00           C  
ATOM    642  CEN PRO A  92      28.598  39.413  10.355  1.00  0.00           X  
ATOM    643  N   PRO A  93      32.293  37.046   9.423  1.00  0.00           N  
ATOM    644  CA  PRO A  93      33.749  37.098   9.359  1.00  0.00           C  
ATOM    645  C   PRO A  93      34.270  38.487   9.037  1.00  0.00           C  
ATOM    646  O   PRO A  93      35.270  38.933   9.599  1.00  0.00           O  
ATOM    647  CB  PRO A  93      34.106  36.086   8.258  1.00  0.00           C  
ATOM    648  CEN PRO A  93      32.336  35.921   8.102  1.00  0.00           X  
ATOM    649  N   GLU A  94      33.596  39.184   8.128  1.00  0.00           N  
ATOM    650  CA  GLU A  94      34.053  40.506   7.722  1.00  0.00           C  
ATOM    651  C   GLU A  94      33.917  41.498   8.868  1.00  0.00           C  
ATOM    652  O   GLU A  94      34.813  42.306   9.112  1.00  0.00           O  
ATOM    653  CB  GLU A  94      33.270  40.996   6.502  1.00  0.00           C  
ATOM    654  CEN GLU A  94      33.156  41.233   4.819  1.00  0.00           X  
ATOM    655  H   GLU A  94      32.762  38.785   7.721  1.00  0.00           H  
ATOM    656  N   LEU A  95      32.790  41.440   9.578  1.00  0.00           N  
ATOM    657  CA  LEU A  95      32.546  42.393  10.653  1.00  0.00           C  
ATOM    658  C   LEU A  95      33.383  42.064  11.883  1.00  0.00           C  
ATOM    659  O   LEU A  95      33.844  42.961  12.590  1.00  0.00           O  
ATOM    660  CB  LEU A  95      31.055  42.416  11.013  1.00  0.00           C  
ATOM    661  CEN LEU A  95      29.922  43.414  10.710  1.00  0.00           X  
ATOM    662  H   LEU A  95      32.107  40.727   9.363  1.00  0.00           H  
ATOM    663  N   LEU A  96      33.577  40.774  12.133  1.00  0.00           N  
ATOM    664  CA  LEU A  96      34.395  40.324  13.252  1.00  0.00           C  
ATOM    665  C   LEU A  96      35.830  40.816  13.119  1.00  0.00           C  
ATOM    666  O   LEU A  96      36.390  41.389  14.054  1.00  0.00           O  
ATOM    667  CB  LEU A  96      34.362  38.793  13.351  1.00  0.00           C  
ATOM    668  CEN LEU A  96      33.634  37.822  14.299  1.00  0.00           X  
ATOM    669  H   LEU A  96      33.147  40.086  11.531  1.00  0.00           H  
ATOM    670  N   ILE A  97      36.421  40.589  11.951  1.00  0.00           N  
ATOM    671  CA  ILE A  97      37.816  40.951  11.715  1.00  0.00           C  
ATOM    672  C   ILE A  97      37.999  42.463  11.703  1.00  0.00           C  
ATOM    673  O   ILE A  97      38.966  42.984  12.258  1.00  0.00           O  
ATOM    674  CB  ILE A  97      38.333  40.370  10.387  1.00  0.00           C  
ATOM    675  CEN ILE A  97      38.776  39.496   9.907  1.00  0.00           X  
ATOM    676  H   ILE A  97      35.893  40.155  11.208  1.00  0.00           H  
ATOM    677  N   GLU A  98      37.065  43.160  11.065  1.00  0.00           N  
ATOM    678  CA  GLU A  98      37.130  44.614  10.966  1.00  0.00           C  
ATOM    679  C   GLU A  98      37.156  45.260  12.344  1.00  0.00           C  
ATOM    680  O   GLU A  98      37.944  46.172  12.599  1.00  0.00           O  
ATOM    681  CB  GLU A  98      35.947  45.150  10.157  1.00  0.00           C  
ATOM    682  CEN GLU A  98      35.302  45.723   8.688  1.00  0.00           X  
ATOM    683  H   GLU A  98      36.289  42.671  10.641  1.00  0.00           H  
ATOM    684  N   LEU A  99      36.289  44.786  13.232  1.00  0.00           N  
ATOM    685  CA  LEU A  99      36.223  45.302  14.593  1.00  0.00           C  
ATOM    686  C   LEU A  99      37.514  45.020  15.353  1.00  0.00           C  
ATOM    687  O   LEU A  99      38.082  45.911  15.984  1.00  0.00           O  
ATOM    688  CB  LEU A  99      35.025  44.695  15.333  1.00  0.00           C  
ATOM    689  CEN LEU A  99      33.641  45.253  15.718  1.00  0.00           X  
ATOM    690  H   LEU A  99      35.658  44.045  12.957  1.00  0.00           H  
ATOM    691  N   LEU A 100      37.971  43.773  15.287  1.00  0.00           N  
ATOM    692  CA  LEU A 100      39.144  43.347  16.042  1.00  0.00           C  
ATOM    693  C   LEU A 100      40.377  44.148  15.642  1.00  0.00           C  
ATOM    694  O   LEU A 100      41.174  44.543  16.491  1.00  0.00           O  
ATOM    695  CB  LEU A 100      39.391  41.847  15.836  1.00  0.00           C  
ATOM    696  CEN LEU A 100      39.141  40.614  16.726  1.00  0.00           X  
ATOM    697  H   LEU A 100      37.494  43.105  14.700  1.00  0.00           H  
ATOM    698  N   GLU A 101      40.526  44.385  14.344  1.00  0.00           N  
ATOM    699  CA  GLU A 101      41.672  45.126  13.827  1.00  0.00           C  
ATOM    700  C   GLU A 101      41.707  46.542  14.387  1.00  0.00           C  
ATOM    701  O   GLU A 101      42.770  47.052  14.743  1.00  0.00           O  
ATOM    702  CB  GLU A 101      41.640  45.166  12.298  1.00  0.00           C  
ATOM    703  CEN GLU A 101      42.170  44.566  10.793  1.00  0.00           X  
ATOM    704  H   GLU A 101      39.830  44.044  13.698  1.00  0.00           H  
ATOM    705  N   ARG A 102      40.541  47.174  14.460  1.00  0.00           N  
ATOM    706  CA  ARG A 102      40.441  48.544  14.950  1.00  0.00           C  
ATOM    707  C   ARG A 102      40.686  48.611  16.452  1.00  0.00           C  
ATOM    708  O   ARG A 102      41.362  49.516  16.940  1.00  0.00           O  
ATOM    709  CB  ARG A 102      39.118  49.193  14.573  1.00  0.00           C  
ATOM    710  CEN ARG A 102      37.438  50.537  13.337  1.00  0.00           X  
ATOM    711  H   ARG A 102      39.702  46.692  14.171  1.00  0.00           H  
ATOM    712  N   LEU A 103      40.132  47.649  17.182  1.00  0.00           N  
ATOM    713  CA  LEU A 103      40.289  47.598  18.630  1.00  0.00           C  
ATOM    714  C   LEU A 103      41.754  47.466  19.021  1.00  0.00           C  
ATOM    715  O   LEU A 103      42.211  48.093  19.976  1.00  0.00           O  
ATOM    716  CB  LEU A 103      39.474  46.436  19.210  1.00  0.00           C  
ATOM    717  CEN LEU A 103      38.138  46.375  19.976  1.00  0.00           X  
ATOM    718  H   LEU A 103      39.589  46.932  16.720  1.00  0.00           H  
ATOM    719  N   LEU A 104      42.489  46.646  18.278  1.00  0.00           N  
ATOM    720  CA  LEU A 104      43.899  46.408  18.563  1.00  0.00           C  
ATOM    721  C   LEU A 104      44.738  47.642  18.256  1.00  0.00           C  
ATOM    722  O   LEU A 104      45.673  47.965  18.989  1.00  0.00           O  
ATOM    723  CB  LEU A 104      44.406  45.204  17.759  1.00  0.00           C  
ATOM    724  CEN LEU A 104      44.723  43.747  18.146  1.00  0.00           X  
ATOM    725  H   LEU A 104      42.061  46.176  17.492  1.00  0.00           H  
ATOM    726  N   LYS A 105      44.400  48.328  17.170  1.00  0.00           N  
ATOM    727  CA  LYS A 105      45.082  49.561  16.799  1.00  0.00           C  
ATOM    728  C   LYS A 105      44.829  50.660  17.824  1.00  0.00           C  
ATOM    729  O   LYS A 105      45.723  51.444  18.141  1.00  0.00           O  
ATOM    730  CB  LYS A 105      44.637  50.022  15.410  1.00  0.00           C  
ATOM    731  CEN LYS A 105      45.055  50.210  13.345  1.00  0.00           X  
ATOM    732  H   LYS A 105      43.650  47.986  16.586  1.00  0.00           H  
ATOM    733  N   LYS A 106      43.606  50.713  18.337  1.00  0.00           N  
ATOM    734  CA  LYS A 106      43.253  51.673  19.378  1.00  0.00           C  
ATOM    735  C   LYS A 106      44.020  51.399  20.663  1.00  0.00           C  
ATOM    736  O   LYS A 106      44.414  52.325  21.372  1.00  0.00           O  
ATOM    737  CB  LYS A 106      41.748  51.641  19.648  1.00  0.00           C  
ATOM    738  CEN LYS A 106      39.847  52.539  19.410  1.00  0.00           X  
ATOM    739  H   LYS A 106      42.901  50.072  17.999  1.00  0.00           H  
ATOM    740  N   ALA A 107      44.232  50.122  20.960  1.00  0.00           N  
ATOM    741  CA  ALA A 107      45.051  49.725  22.100  1.00  0.00           C  
ATOM    742  C   ALA A 107      46.474  50.246  21.963  1.00  0.00           C  
ATOM    743  O   ALA A 107      47.084  50.679  22.942  1.00  0.00           O  
ATOM    744  CB  ALA A 107      45.050  48.211  22.253  1.00  0.00           C  
ATOM    745  CEN ALA A 107      45.051  48.212  22.253  1.00  0.00           X  
ATOM    746  H   ALA A 107      43.814  49.406  20.383  1.00  0.00           H  
ATOM    747  N   GLN A 108      47.000  50.203  20.745  1.00  0.00           N  
ATOM    748  CA  GLN A 108      48.349  50.691  20.474  1.00  0.00           C  
ATOM    749  C   GLN A 108      48.422  52.206  20.601  1.00  0.00           C  
ATOM    750  O   GLN A 108      49.382  52.748  21.150  1.00  0.00           O  
ATOM    751  CB  GLN A 108      48.801  50.268  19.074  1.00  0.00           C  
ATOM    752  CEN GLN A 108      49.763  49.118  18.179  1.00  0.00           X  
ATOM    753  H   GLN A 108      46.453  49.824  19.986  1.00  0.00           H  
ATOM    754  N   GLU A 109      47.403  52.888  20.089  1.00  0.00           N  
ATOM    755  CA  GLU A 109      47.331  54.342  20.179  1.00  0.00           C  
ATOM    756  C   GLU A 109      47.203  54.799  21.627  1.00  0.00           C  
ATOM    757  O   GLU A 109      47.800  55.797  22.029  1.00  0.00           O  
ATOM    758  CB  GLU A 109      46.156  54.873  19.355  1.00  0.00           C  
ATOM    759  CEN GLU A 109      45.555  55.576  17.924  1.00  0.00           X  
ATOM    760  H   GLU A 109      46.658  52.386  19.627  1.00  0.00           H  
ATOM    761  N   ALA A 110      46.401  54.026  22.378  1.00  0.00           N  
ATOM    762  CA  ALA A 110      46.146  54.205  23.804  1.00  0.00           C  
ATOM    763  C   ALA A 110      47.401  54.040  24.652  1.00  0.00           C  
ATOM    764  O   ALA A 110      47.554  54.691  25.687  1.00  0.00           O  
ATOM    765  CB  ALA A 110      45.072  53.231  24.266  1.00  0.00           C  
ATOM    766  CEN ALA A 110      45.073  53.231  24.266  1.00  0.00           X  
ATOM    767  H   ALA A 110      45.921  53.248  21.946  1.00  0.00           H  
ATOM    768  N   GLY A 111      48.299  53.169  24.214  1.00  0.00           N  
ATOM    769  CA  GLY A 111      49.593  53.014  24.874  1.00  0.00           C  
ATOM    770  C   GLY A 111      49.572  51.887  25.901  1.00  0.00           C  
ATOM    771  O   GLY A 111      50.154  52.008  26.979  1.00  0.00           O  
ATOM    772  CEN GLY A 111      49.593  53.015  24.873  1.00  0.00           X  
ATOM    773  H   GLY A 111      48.082  52.601  23.408  1.00  0.00           H  
ATOM    774  N   MET A 112      48.897  50.796  25.555  1.00  0.00           N  
ATOM    775  CA  MET A 112      48.884  49.599  26.391  1.00  0.00           C  
ATOM    776  C   MET A 112      50.216  48.865  26.290  1.00  0.00           C  
ATOM    777  O   MET A 112      50.848  48.847  25.234  1.00  0.00           O  
ATOM    778  CB  MET A 112      47.735  48.677  25.985  1.00  0.00           C  
ATOM    779  CEN MET A 112      46.182  48.065  26.524  1.00  0.00           X  
ATOM    780  H   MET A 112      48.379  50.791  24.689  1.00  0.00           H  
ATOM    781  N   SER A 113      50.644  48.258  27.390  1.00  0.00           N  
ATOM    782  CA  SER A 113      51.940  47.591  27.433  1.00  0.00           C  
ATOM    783  C   SER A 113      51.969  46.364  26.540  1.00  0.00           C  
ATOM    784  O   SER A 113      50.926  45.799  26.212  1.00  0.00           O  
ATOM    785  CB  SER A 113      52.282  47.208  28.860  1.00  0.00           C  
ATOM    786  CEN SER A 113      52.208  47.044  29.374  1.00  0.00           X  
ATOM    787  H   SER A 113      50.057  48.259  28.213  1.00  0.00           H  
ATOM    788  N   PRO A 114      53.170  45.955  26.149  1.00  0.00           N  
ATOM    789  CA  PRO A 114      53.335  44.761  25.335  1.00  0.00           C  
ATOM    790  C   PRO A 114      52.587  43.578  25.921  1.00  0.00           C  
ATOM    791  O   PRO A 114      52.032  42.758  25.189  1.00  0.00           O  
ATOM    792  CB  PRO A 114      54.855  44.530  25.315  1.00  0.00           C  
ATOM    793  CEN PRO A 114      54.892  45.949  26.397  1.00  0.00           X  
ATOM    794  N   GLU A 115      52.549  43.454  27.255  1.00  0.00           N  
ATOM    795  CA  GLU A 115      51.831  42.310  27.805  1.00  0.00           C  
ATOM    796  C   GLU A 115      50.332  42.430  27.560  1.00  0.00           C  
ATOM    797  O   GLU A 115      49.674  41.456  27.193  1.00  0.00           O  
ATOM    798  CB  GLU A 115      52.108  42.174  29.304  1.00  0.00           C  
ATOM    799  CEN GLU A 115      52.955  41.440  30.588  1.00  0.00           X  
ATOM    800  H   GLU A 115      53.011  44.146  27.826  1.00  0.00           H  
ATOM    801  N   ILE A 116      49.797  43.630  27.765  1.00  0.00           N  
ATOM    802  CA  ILE A 116      48.376  43.879  27.564  1.00  0.00           C  
ATOM    803  C   ILE A 116      47.991  43.733  26.099  1.00  0.00           C  
ATOM    804  O   ILE A 116      46.922  43.215  25.777  1.00  0.00           O  
ATOM    805  CB  ILE A 116      47.974  45.283  28.052  1.00  0.00           C  
ATOM    806  CEN ILE A 116      47.665  45.873  28.915  1.00  0.00           X  
ATOM    807  H   ILE A 116      50.393  44.388  28.067  1.00  0.00           H  
ATOM    808  N   ILE A 117      48.869  44.191  25.213  1.00  0.00           N  
ATOM    809  CA  ILE A 117      48.646  44.066  23.777  1.00  0.00           C  
ATOM    810  C   ILE A 117      48.642  42.607  23.345  1.00  0.00           C  
ATOM    811  O   ILE A 117      47.785  42.181  22.571  1.00  0.00           O  
ATOM    812  CB  ILE A 117      49.714  44.826  22.970  1.00  0.00           C  
ATOM    813  CEN ILE A 117      49.997  45.793  22.552  1.00  0.00           X  
ATOM    814  H   ILE A 117      49.713  44.639  25.542  1.00  0.00           H  
ATOM    815  N   HIS A 118      49.606  41.843  23.850  1.00  0.00           N  
ATOM    816  CA  HIS A 118      49.701  40.423  23.537  1.00  0.00           C  
ATOM    817  C   HIS A 118      48.417  39.690  23.903  1.00  0.00           C  
ATOM    818  O   HIS A 118      47.875  38.928  23.102  1.00  0.00           O  
ATOM    819  CB  HIS A 118      50.892  39.788  24.263  1.00  0.00           C  
ATOM    820  CEN HIS A 118      52.253  39.466  23.993  1.00  0.00           X  
ATOM    821  H   HIS A 118      50.291  42.258  24.467  1.00  0.00           H  
ATOM    822  N   LEU A 119      47.933  39.926  25.118  1.00  0.00           N  
ATOM    823  CA  LEU A 119      46.733  39.256  25.607  1.00  0.00           C  
ATOM    824  C   LEU A 119      45.533  39.555  24.718  1.00  0.00           C  
ATOM    825  O   LEU A 119      44.716  38.676  24.446  1.00  0.00           O  
ATOM    826  CB  LEU A 119      46.442  39.678  27.053  1.00  0.00           C  
ATOM    827  CEN LEU A 119      46.635  38.971  28.408  1.00  0.00           X  
ATOM    828  H   LEU A 119      48.407  40.585  25.717  1.00  0.00           H  
ATOM    829  N   LEU A 120      45.434  40.801  24.266  1.00  0.00           N  
ATOM    830  CA  LEU A 120      44.380  41.198  23.341  1.00  0.00           C  
ATOM    831  C   LEU A 120      44.520  40.476  22.006  1.00  0.00           C  
ATOM    832  O   LEU A 120      43.529  40.058  21.409  1.00  0.00           O  
ATOM    833  CB  LEU A 120      44.402  42.717  23.133  1.00  0.00           C  
ATOM    834  CEN LEU A 120      43.511  43.858  23.660  1.00  0.00           X  
ATOM    835  H   LEU A 120      46.104  41.490  24.573  1.00  0.00           H  
ATOM    836  N   LEU A 121      45.756  40.335  21.542  1.00  0.00           N  
ATOM    837  CA  LEU A 121      46.029  39.657  20.281  1.00  0.00           C  
ATOM    838  C   LEU A 121      45.686  38.176  20.366  1.00  0.00           C  
ATOM    839  O   LEU A 121      45.114  37.606  19.437  1.00  0.00           O  
ATOM    840  CB  LEU A 121      47.500  39.843  19.887  1.00  0.00           C  
ATOM    841  CEN LEU A 121      48.198  40.735  18.843  1.00  0.00           X  
ATOM    842  H   LEU A 121      46.527  40.708  22.077  1.00  0.00           H  
ATOM    843  N   GLU A 122      46.037  37.557  21.488  1.00  0.00           N  
ATOM    844  CA  GLU A 122      45.764  36.139  21.698  1.00  0.00           C  
ATOM    845  C   GLU A 122      44.270  35.852  21.648  1.00  0.00           C  
ATOM    846  O   GLU A 122      43.832  34.910  20.986  1.00  0.00           O  
ATOM    847  CB  GLU A 122      46.344  35.674  23.036  1.00  0.00           C  
ATOM    848  CEN GLU A 122      47.579  34.907  23.923  1.00  0.00           X  
ATOM    849  H   GLU A 122      46.504  38.080  22.214  1.00  0.00           H  
ATOM    850  N   LEU A 123      43.491  36.669  22.348  1.00  0.00           N  
ATOM    851  CA  LEU A 123      42.043  36.504  22.385  1.00  0.00           C  
ATOM    852  C   LEU A 123      41.426  36.755  21.015  1.00  0.00           C  
ATOM    853  O   LEU A 123      40.500  36.056  20.604  1.00  0.00           O  
ATOM    854  CB  LEU A 123      41.429  37.446  23.428  1.00  0.00           C  
ATOM    855  CEN LEU A 123      40.866  37.214  24.843  1.00  0.00           X  
ATOM    856  H   LEU A 123      43.913  37.423  22.870  1.00  0.00           H  
ATOM    857  N   ALA A 124      41.944  37.755  20.311  1.00  0.00           N  
ATOM    858  CA  ALA A 124      41.439  38.105  18.989  1.00  0.00           C  
ATOM    859  C   ALA A 124      41.578  36.939  18.021  1.00  0.00           C  
ATOM    860  O   ALA A 124      40.685  36.680  17.212  1.00  0.00           O  
ATOM    861  CB  ALA A 124      42.161  39.332  18.454  1.00  0.00           C  
ATOM    862  CEN ALA A 124      42.161  39.331  18.453  1.00  0.00           X  
ATOM    863  H   ALA A 124      42.708  38.287  20.703  1.00  0.00           H  
ATOM    864  N   LEU A 125      42.702  36.236  18.108  1.00  0.00           N  
ATOM    865  CA  LEU A 125      42.955  35.086  17.245  1.00  0.00           C  
ATOM    866  C   LEU A 125      42.047  33.917  17.605  1.00  0.00           C  
ATOM    867  O   LEU A 125      41.515  33.238  16.726  1.00  0.00           O  
ATOM    868  CB  LEU A 125      44.427  34.667  17.339  1.00  0.00           C  
ATOM    869  CEN LEU A 125      45.630  34.852  16.394  1.00  0.00           X  
ATOM    870  H   LEU A 125      43.400  36.503  18.787  1.00  0.00           H  
ATOM    871  N   ALA A 126      41.873  33.687  18.902  1.00  0.00           N  
ATOM    872  CA  ALA A 126      41.037  32.591  19.380  1.00  0.00           C  
ATOM    873  C   ALA A 126      39.599  32.746  18.903  1.00  0.00           C  
ATOM    874  O   ALA A 126      38.953  31.769  18.525  1.00  0.00           O  
ATOM    875  CB  ALA A 126      41.090  32.509  20.898  1.00  0.00           C  
ATOM    876  CEN ALA A 126      41.089  32.509  20.897  1.00  0.00           X  
ATOM    877  H   ALA A 126      42.329  34.287  19.574  1.00  0.00           H  
ATOM    878  N   ILE A 127      39.103  33.978  18.923  1.00  0.00           N  
ATOM    879  CA  ILE A 127      37.742  34.263  18.486  1.00  0.00           C  
ATOM    880  C   ILE A 127      37.569  33.979  17.000  1.00  0.00           C  
ATOM    881  O   ILE A 127      36.578  33.379  16.584  1.00  0.00           O  
ATOM    882  CB  ILE A 127      37.354  35.726  18.767  1.00  0.00           C  
ATOM    883  CEN ILE A 127      36.956  36.417  19.511  1.00  0.00           X  
ATOM    884  H   ILE A 127      39.684  34.738  19.250  1.00  0.00           H  
ATOM    885  N   VAL A 128      38.541  34.410  16.204  1.00  0.00           N  
ATOM    886  CA  VAL A 128      38.523  34.157  14.768  1.00  0.00           C  
ATOM    887  C   VAL A 128      38.558  32.666  14.469  1.00  0.00           C  
ATOM    888  O   VAL A 128      37.840  32.182  13.593  1.00  0.00           O  
ATOM    889  CB  VAL A 128      39.709  34.839  14.059  1.00  0.00           C  
ATOM    890  CEN VAL A 128      39.879  35.353  13.634  1.00  0.00           X  
ATOM    891  H   VAL A 128      39.313  34.925  16.603  1.00  0.00           H  
ATOM    892  N   GLU A 129      39.396  31.940  15.201  1.00  0.00           N  
ATOM    893  CA  GLU A 129      39.472  30.490  15.069  1.00  0.00           C  
ATOM    894  C   GLU A 129      38.132  29.838  15.383  1.00  0.00           C  
ATOM    895  O   GLU A 129      37.657  28.982  14.637  1.00  0.00           O  
ATOM    896  CB  GLU A 129      40.560  29.925  15.984  1.00  0.00           C  
ATOM    897  CEN GLU A 129      42.146  29.342  16.208  1.00  0.00           X  
ATOM    898  H   GLU A 129      39.996  32.405  15.868  1.00  0.00           H  
ATOM    899  N   ALA A 130      37.526  30.247  16.492  1.00  0.00           N  
ATOM    900  CA  ALA A 130      36.254  29.682  16.924  1.00  0.00           C  
ATOM    901  C   ALA A 130      35.143  30.003  15.933  1.00  0.00           C  
ATOM    902  O   ALA A 130      34.280  29.170  15.660  1.00  0.00           O  
ATOM    903  CB  ALA A 130      35.893  30.189  18.313  1.00  0.00           C  
ATOM    904  CEN ALA A 130      35.893  30.189  18.312  1.00  0.00           X  
ATOM    905  H   ALA A 130      37.957  30.969  17.051  1.00  0.00           H  
ATOM    906  N   ARG A 131      35.170  31.219  15.394  1.00  0.00           N  
ATOM    907  CA  ARG A 131      34.167  31.651  14.426  1.00  0.00           C  
ATOM    908  C   ARG A 131      34.238  30.816  13.154  1.00  0.00           C  
ATOM    909  O   ARG A 131      33.217  30.541  12.523  1.00  0.00           O  
ATOM    910  CB  ARG A 131      34.265  33.139  14.123  1.00  0.00           C  
ATOM    911  CEN ARG A 131      33.828  35.579  14.211  1.00  0.00           X  
ATOM    912  H   ARG A 131      35.903  31.858  15.662  1.00  0.00           H  
ATOM    913  N   GLY A 132      35.406  30.406  12.751  1.00  0.00           N  
ATOM    914  CA  GLY A 132      35.420  29.569  11.564  1.00  0.00           C  
ATOM    915  C   GLY A 132      35.567  30.453  10.349  1.00  0.00           C  
ATOM    916  O   GLY A 132      34.981  30.186   9.300  1.00  0.00           O  
ATOM    917  CEN GLY A 132      35.420  29.569  11.565  1.00  0.00           X  
ATOM    918  H   GLY A 132      36.229  30.679  13.271  1.00  0.00           H  
ATOM    919  N   VAL A 133      36.358  31.501  10.516  1.00  0.00           N  
ATOM    920  CA  VAL A 133      36.657  32.444   9.455  1.00  0.00           C  
ATOM    921  C   VAL A 133      37.474  31.785   8.352  1.00  0.00           C  
ATOM    922  O   VAL A 133      38.467  31.110   8.622  1.00  0.00           O  
ATOM    923  CB  VAL A 133      37.423  33.670   9.989  1.00  0.00           C  
ATOM    924  CEN VAL A 133      37.366  34.343  10.125  1.00  0.00           X  
ATOM    925  H   VAL A 133      36.778  31.660  11.421  1.00  0.00           H  
ATOM    926  N   PRO A 134      37.044  31.989   7.115  1.00  0.00           N  
ATOM    927  CA  PRO A 134      37.707  31.400   5.959  1.00  0.00           C  
ATOM    928  C   PRO A 134      39.212  31.652   5.987  1.00  0.00           C  
ATOM    929  O   PRO A 134      39.669  32.698   6.452  1.00  0.00           O  
ATOM    930  CB  PRO A 134      37.030  32.078   4.757  1.00  0.00           C  
ATOM    931  CEN PRO A 134      36.141  32.984   6.011  1.00  0.00           X  
ATOM    932  N   PRO A 135      39.974  30.683   5.485  1.00  0.00           N  
ATOM    933  CA  PRO A 135      41.428  30.785   5.459  1.00  0.00           C  
ATOM    934  C   PRO A 135      41.907  32.096   4.858  1.00  0.00           C  
ATOM    935  O   PRO A 135      42.889  32.679   5.320  1.00  0.00           O  
ATOM    936  CB  PRO A 135      41.867  29.576   4.616  1.00  0.00           C  
ATOM    937  CEN PRO A 135      40.112  29.302   4.443  1.00  0.00           X  
ATOM    938  N   GLU A 136      41.220  32.569   3.825  1.00  0.00           N  
ATOM    939  CA  GLU A 136      41.664  33.769   3.131  1.00  0.00           C  
ATOM    940  C   GLU A 136      41.586  34.982   4.050  1.00  0.00           C  
ATOM    941  O   GLU A 136      42.522  35.779   4.122  1.00  0.00           O  
ATOM    942  CB  GLU A 136      40.828  34.004   1.871  1.00  0.00           C  
ATOM    943  CEN GLU A 136      40.637  33.884   0.182  1.00  0.00           X  
ATOM    944  H   GLU A 136      40.384  32.086   3.526  1.00  0.00           H  
ATOM    945  N   GLN A 137      40.465  35.125   4.757  1.00  0.00           N  
ATOM    946  CA  GLN A 137      40.311  36.248   5.676  1.00  0.00           C  
ATOM    947  C   GLN A 137      41.121  36.033   6.947  1.00  0.00           C  
ATOM    948  O   GLN A 137      41.635  36.985   7.536  1.00  0.00           O  
ATOM    949  CB  GLN A 137      38.836  36.452   6.033  1.00  0.00           C  
ATOM    950  CEN GLN A 137      37.413  37.405   5.697  1.00  0.00           X  
ATOM    951  H   GLN A 137      39.725  34.448   4.647  1.00  0.00           H  
ATOM    952  N   LEU A 138      41.233  34.778   7.367  1.00  0.00           N  
ATOM    953  CA  LEU A 138      41.962  34.438   8.583  1.00  0.00           C  
ATOM    954  C   LEU A 138      43.446  34.749   8.440  1.00  0.00           C  
ATOM    955  O   LEU A 138      44.057  35.331   9.337  1.00  0.00           O  
ATOM    956  CB  LEU A 138      41.757  32.957   8.927  1.00  0.00           C  
ATOM    957  CEN LEU A 138      40.898  32.238   9.984  1.00  0.00           X  
ATOM    958  H   LEU A 138      40.802  34.039   6.828  1.00  0.00           H  
ATOM    959  N   ALA A 139      44.021  34.359   7.308  1.00  0.00           N  
ATOM    960  CA  ALA A 139      45.445  34.556   7.064  1.00  0.00           C  
ATOM    961  C   ALA A 139      45.807  36.037   7.083  1.00  0.00           C  
ATOM    962  O   ALA A 139      46.761  36.443   7.746  1.00  0.00           O  
ATOM    963  CB  ALA A 139      45.847  33.925   5.739  1.00  0.00           C  
ATOM    964  CEN ALA A 139      45.847  33.926   5.740  1.00  0.00           X  
ATOM    965  H   ALA A 139      43.457  33.914   6.598  1.00  0.00           H  
ATOM    966  N   GLU A 140      45.040  36.838   6.351  1.00  0.00           N  
ATOM    967  CA  GLU A 140      45.271  38.276   6.293  1.00  0.00           C  
ATOM    968  C   GLU A 140      45.165  38.907   7.675  1.00  0.00           C  
ATOM    969  O   GLU A 140      45.988  39.743   8.051  1.00  0.00           O  
ATOM    970  CB  GLU A 140      44.281  38.939   5.334  1.00  0.00           C  
ATOM    971  CEN GLU A 140      43.918  39.586   3.800  1.00  0.00           X  
ATOM    972  H   GLU A 140      44.277  36.439   5.823  1.00  0.00           H  
ATOM    973  N   PHE A 141      44.148  38.504   8.429  1.00  0.00           N  
ATOM    974  CA  PHE A 141      43.950  39.006   9.784  1.00  0.00           C  
ATOM    975  C   PHE A 141      45.169  38.732  10.656  1.00  0.00           C  
ATOM    976  O   PHE A 141      45.708  39.638  11.288  1.00  0.00           O  
ATOM    977  CB  PHE A 141      42.704  38.377  10.411  1.00  0.00           C  
ATOM    978  CEN PHE A 141      41.178  38.750  10.654  1.00  0.00           X  
ATOM    979  H   PHE A 141      43.495  37.831   8.054  1.00  0.00           H  
ATOM    980  N   ALA A 142      45.599  37.475  10.685  1.00  0.00           N  
ATOM    981  CA  ALA A 142      46.692  37.057  11.555  1.00  0.00           C  
ATOM    982  C   ALA A 142      47.965  37.837  11.251  1.00  0.00           C  
ATOM    983  O   ALA A 142      48.699  38.224  12.160  1.00  0.00           O  
ATOM    984  CB  ALA A 142      46.937  35.562  11.418  1.00  0.00           C  
ATOM    985  CEN ALA A 142      46.938  35.563  11.419  1.00  0.00           X  
ATOM    986  H   ALA A 142      45.159  36.790  10.087  1.00  0.00           H  
ATOM    987  N   GLU A 143      48.223  38.061   9.967  1.00  0.00           N  
ATOM    988  CA  GLU A 143      49.420  38.776   9.540  1.00  0.00           C  
ATOM    989  C   GLU A 143      49.434  40.202  10.079  1.00  0.00           C  
ATOM    990  O   GLU A 143      50.468  40.697  10.524  1.00  0.00           O  
ATOM    991  CB  GLU A 143      49.518  38.790   8.013  1.00  0.00           C  
ATOM    992  CEN GLU A 143      50.162  38.154   6.568  1.00  0.00           X  
ATOM    993  H   GLU A 143      47.573  37.730   9.269  1.00  0.00           H  
ATOM    994  N   ARG A 144      48.280  40.856  10.035  1.00  0.00           N  
ATOM    995  CA  ARG A 144      48.156  42.226  10.520  1.00  0.00           C  
ATOM    996  C   ARG A 144      48.407  42.304  12.020  1.00  0.00           C  
ATOM    997  O   ARG A 144      49.008  43.261  12.509  1.00  0.00           O  
ATOM    998  CB  ARG A 144      46.819  42.849  10.146  1.00  0.00           C  
ATOM    999  CEN ARG A 144      45.109  44.156   8.914  1.00  0.00           X  
ATOM   1000  H   ARG A 144      47.465  40.393   9.656  1.00  0.00           H  
ATOM   1001  N   LEU A 145      47.947  41.292  12.746  1.00  0.00           N  
ATOM   1002  CA  LEU A 145      48.106  41.252  14.196  1.00  0.00           C  
ATOM   1003  C   LEU A 145      49.577  41.200  14.586  1.00  0.00           C  
ATOM   1004  O   LEU A 145      49.993  41.822  15.564  1.00  0.00           O  
ATOM   1005  CB  LEU A 145      47.356  40.048  14.780  1.00  0.00           C  
ATOM   1006  CEN LEU A 145      46.027  39.916  15.548  1.00  0.00           X  
ATOM   1007  H   LEU A 145      47.472  40.530  12.283  1.00  0.00           H  
ATOM   1008  N   VAL A 146      50.363  40.454  13.816  1.00  0.00           N  
ATOM   1009  CA  VAL A 146      51.803  40.384  14.033  1.00  0.00           C  
ATOM   1010  C   VAL A 146      52.461  41.739  13.817  1.00  0.00           C  
ATOM   1011  O   VAL A 146      53.328  42.150  14.587  1.00  0.00           O  
ATOM   1012  CB  VAL A 146      52.465  39.350  13.103  1.00  0.00           C  
ATOM   1013  CEN VAL A 146      52.768  38.732  13.087  1.00  0.00           X  
ATOM   1014  H   VAL A 146      49.953  39.924  13.062  1.00  0.00           H  
ATOM   1015  N   GLU A 147      52.042  42.434  12.765  1.00  0.00           N  
ATOM   1016  CA  GLU A 147      52.550  43.770  12.477  1.00  0.00           C  
ATOM   1017  C   GLU A 147      52.217  44.739  13.604  1.00  0.00           C  
ATOM   1018  O   GLU A 147      53.031  45.589  13.966  1.00  0.00           O  
ATOM   1019  CB  GLU A 147      51.981  44.287  11.154  1.00  0.00           C  
ATOM   1020  CEN GLU A 147      52.152  44.564   9.482  1.00  0.00           X  
ATOM   1021  H   GLU A 147      51.354  42.026  12.147  1.00  0.00           H  
ATOM   1022  N   ILE A 148      51.016  44.607  14.154  1.00  0.00           N  
ATOM   1023  CA  ILE A 148      50.572  45.473  15.241  1.00  0.00           C  
ATOM   1024  C   ILE A 148      51.459  45.312  16.470  1.00  0.00           C  
ATOM   1025  O   ILE A 148      51.874  46.296  17.081  1.00  0.00           O  
ATOM   1026  CB  ILE A 148      49.111  45.186  15.633  1.00  0.00           C  
ATOM   1027  CEN ILE A 148      48.067  45.410  15.411  1.00  0.00           X  
ATOM   1028  H   ILE A 148      50.393  43.891  13.812  1.00  0.00           H  
ATOM   1029  N   LEU A 149      51.744  44.064  16.826  1.00  0.00           N  
ATOM   1030  CA  LEU A 149      52.594  43.771  17.975  1.00  0.00           C  
ATOM   1031  C   LEU A 149      54.009  44.291  17.760  1.00  0.00           C  
ATOM   1032  O   LEU A 149      54.638  44.808  18.685  1.00  0.00           O  
ATOM   1033  CB  LEU A 149      52.616  42.262  18.246  1.00  0.00           C  
ATOM   1034  CEN LEU A 149      51.936  41.381  19.312  1.00  0.00           X  
ATOM   1035  H   LEU A 149      51.363  43.299  16.289  1.00  0.00           H  
ATOM   1036  N   ARG A 150      54.506  44.150  16.536  1.00  0.00           N  
ATOM   1037  CA  ARG A 150      55.811  44.690  16.173  1.00  0.00           C  
ATOM   1038  C   ARG A 150      55.851  46.202  16.352  1.00  0.00           C  
ATOM   1039  O   ARG A 150      56.771  46.739  16.970  1.00  0.00           O  
ATOM   1040  CB  ARG A 150      56.229  44.286  14.767  1.00  0.00           C  
ATOM   1041  CEN ARG A 150      57.304  43.038  12.912  1.00  0.00           X  
ATOM   1042  H   ARG A 150      53.966  43.658  15.840  1.00  0.00           H  
ATOM   1043  N   GLU A 151      54.848  46.885  15.812  1.00  0.00           N  
ATOM   1044  CA  GLU A 151      54.787  48.340  15.878  1.00  0.00           C  
ATOM   1045  C   GLU A 151      54.636  48.820  17.316  1.00  0.00           C  
ATOM   1046  O   GLU A 151      55.158  49.871  17.688  1.00  0.00           O  
ATOM   1047  CB  GLU A 151      53.632  48.867  15.025  1.00  0.00           C  
ATOM   1048  CEN GLU A 151      53.062  49.553  13.573  1.00  0.00           X  
ATOM   1049  H   GLU A 151      54.109  46.382  15.341  1.00  0.00           H  
ATOM   1050  N   ALA A 152      53.905  48.005  18.095  1.00  0.00           N  
ATOM   1051  CA  ALA A 152      53.637  48.206  19.515  1.00  0.00           C  
ATOM   1052  C   ALA A 152      54.887  48.067  20.376  1.00  0.00           C  
ATOM   1053  O   ALA A 152      54.880  48.415  21.558  1.00  0.00           O  
ATOM   1054  CB  ALA A 152      52.567  47.231  19.984  1.00  0.00           C  
ATOM   1055  CEN ALA A 152      52.568  47.231  19.984  1.00  0.00           X  
ATOM   1056  H   ALA A 152      53.494  47.175  17.689  1.00  0.00           H  
ATOM   1057  N   GLY A 153      55.958  47.560  19.786  1.00  0.00           N  
ATOM   1058  CA  GLY A 153      57.209  47.363  20.512  1.00  0.00           C  
ATOM   1059  C   GLY A 153      57.193  46.070  21.322  1.00  0.00           C  
ATOM   1060  O   GLY A 153      57.820  45.977  22.376  1.00  0.00           O  
ATOM   1061  CEN GLY A 153      57.209  47.363  20.512  1.00  0.00           X  
ATOM   1062  H   GLY A 153      55.906  47.304  18.810  1.00  0.00           H  
ATOM   1063  N   GLY A 154      56.469  45.075  20.816  1.00  0.00           N  
ATOM   1064  CA  GLY A 154      56.379  43.774  21.472  1.00  0.00           C  
ATOM   1065  C   GLY A 154      57.735  43.076  21.454  1.00  0.00           C  
ATOM   1066  O   GLY A 154      58.485  43.181  20.484  1.00  0.00           O  
ATOM   1067  CEN GLY A 154      56.379  43.774  21.472  1.00  0.00           X  
ATOM   1068  H   GLY A 154      55.966  45.222  19.952  1.00  0.00           H  
ATOM   1069  N   SER A 155      58.049  42.359  22.527  1.00  0.00           N  
ATOM   1070  CA  SER A 155      59.322  41.658  22.624  1.00  0.00           C  
ATOM   1071  C   SER A 155      59.352  40.427  21.734  1.00  0.00           C  
ATOM   1072  O   SER A 155      58.309  39.875  21.386  1.00  0.00           O  
ATOM   1073  CB  SER A 155      59.594  41.270  24.065  1.00  0.00           C  
ATOM   1074  CEN SER A 155      59.495  41.110  24.575  1.00  0.00           X  
ATOM   1075  H   SER A 155      57.389  42.302  23.290  1.00  0.00           H  
ATOM   1076  N   PRO A 156      60.555  40.001  21.368  1.00  0.00           N  
ATOM   1077  CA  PRO A 156      60.723  38.790  20.582  1.00  0.00           C  
ATOM   1078  C   PRO A 156      59.978  37.618  21.197  1.00  0.00           C  
ATOM   1079  O   PRO A 156      59.450  36.764  20.485  1.00  0.00           O  
ATOM   1080  CB  PRO A 156      62.243  38.563  20.566  1.00  0.00           C  
ATOM   1081  CEN PRO A 156      62.278  40.007  21.614  1.00  0.00           X  
ATOM   1082  N   GLU A 157      59.916  37.542  22.533  1.00  0.00           N  
ATOM   1083  CA  GLU A 157      59.217  36.399  23.111  1.00  0.00           C  
ATOM   1084  C   GLU A 157      57.721  36.474  22.839  1.00  0.00           C  
ATOM   1085  O   GLU A 157      57.091  35.474  22.496  1.00  0.00           O  
ATOM   1086  CB  GLU A 157      59.473  36.320  24.618  1.00  0.00           C  
ATOM   1087  CEN GLU A 157      60.315  35.651  25.939  1.00  0.00           X  
ATOM   1088  H   GLU A 157      60.348  38.266  23.088  1.00  0.00           H  
ATOM   1089  N   LEU A 158      57.155  37.667  22.993  1.00  0.00           N  
ATOM   1090  CA  LEU A 158      55.728  37.872  22.770  1.00  0.00           C  
ATOM   1091  C   LEU A 158      55.363  37.654  21.308  1.00  0.00           C  
ATOM   1092  O   LEU A 158      54.307  37.104  20.998  1.00  0.00           O  
ATOM   1093  CB  LEU A 158      55.318  39.280  23.218  1.00  0.00           C  
ATOM   1094  CEN LEU A 158      54.564  39.805  24.455  1.00  0.00           X  
ATOM   1095  H   LEU A 158      57.727  38.451  23.273  1.00  0.00           H  
ATOM   1096  N   VAL A 159      56.242  38.092  20.411  1.00  0.00           N  
ATOM   1097  CA  VAL A 159      56.035  37.902  18.981  1.00  0.00           C  
ATOM   1098  C   VAL A 159      56.120  36.430  18.602  1.00  0.00           C  
ATOM   1099  O   VAL A 159      55.310  35.934  17.819  1.00  0.00           O  
ATOM   1100  CB  VAL A 159      57.063  38.695  18.152  1.00  0.00           C  
ATOM   1101  CEN VAL A 159      57.138  39.239  17.735  1.00  0.00           X  
ATOM   1102  H   VAL A 159      57.074  38.567  20.730  1.00  0.00           H  
ATOM   1103  N   PHE A 160      57.105  35.735  19.162  1.00  0.00           N  
ATOM   1104  CA  PHE A 160      57.266  34.306  18.924  1.00  0.00           C  
ATOM   1105  C   PHE A 160      56.004  33.540  19.298  1.00  0.00           C  
ATOM   1106  O   PHE A 160      55.510  32.724  18.520  1.00  0.00           O  
ATOM   1107  CB  PHE A 160      58.463  33.766  19.709  1.00  0.00           C  
ATOM   1108  CEN PHE A 160      59.990  33.409  19.451  1.00  0.00           X  
ATOM   1109  H   PHE A 160      57.758  36.211  19.768  1.00  0.00           H  
ATOM   1110  N   GLU A 161      55.490  33.806  20.495  1.00  0.00           N  
ATOM   1111  CA  GLU A 161      54.317  33.100  20.997  1.00  0.00           C  
ATOM   1112  C   GLU A 161      53.087  33.401  20.150  1.00  0.00           C  
ATOM   1113  O   GLU A 161      52.261  32.522  19.903  1.00  0.00           O  
ATOM   1114  CB  GLU A 161      54.053  33.473  22.457  1.00  0.00           C  
ATOM   1115  CEN GLU A 161      54.182  33.116  24.118  1.00  0.00           X  
ATOM   1116  H   GLU A 161      55.923  34.514  21.070  1.00  0.00           H  
ATOM   1117  N   LEU A 162      52.973  34.648  19.705  1.00  0.00           N  
ATOM   1118  CA  LEU A 162      51.902  35.042  18.798  1.00  0.00           C  
ATOM   1119  C   LEU A 162      51.986  34.280  17.481  1.00  0.00           C  
ATOM   1120  O   LEU A 162      50.988  33.746  16.997  1.00  0.00           O  
ATOM   1121  CB  LEU A 162      51.952  36.554  18.544  1.00  0.00           C  
ATOM   1122  CEN LEU A 162      51.103  37.730  19.062  1.00  0.00           X  
ATOM   1123  H   LEU A 162      53.644  35.340  20.005  1.00  0.00           H  
ATOM   1124  N   LEU A 163      53.183  34.233  16.907  1.00  0.00           N  
ATOM   1125  CA  LEU A 163      53.394  33.558  15.631  1.00  0.00           C  
ATOM   1126  C   LEU A 163      53.089  32.070  15.738  1.00  0.00           C  
ATOM   1127  O   LEU A 163      52.485  31.484  14.839  1.00  0.00           O  
ATOM   1128  CB  LEU A 163      54.834  33.774  15.149  1.00  0.00           C  
ATOM   1129  CEN LEU A 163      55.449  34.677  14.064  1.00  0.00           X  
ATOM   1130  H   LEU A 163      53.966  34.677  17.365  1.00  0.00           H  
ATOM   1131  N   LYS A 164      53.509  31.462  16.843  1.00  0.00           N  
ATOM   1132  CA  LYS A 164      53.264  30.044  17.078  1.00  0.00           C  
ATOM   1133  C   LYS A 164      51.772  29.745  17.122  1.00  0.00           C  
ATOM   1134  O   LYS A 164      51.303  28.783  16.514  1.00  0.00           O  
ATOM   1135  CB  LYS A 164      53.930  29.594  18.379  1.00  0.00           C  
ATOM   1136  CEN LYS A 164      55.513  28.573  19.342  1.00  0.00           X  
ATOM   1137  H   LYS A 164      54.012  31.997  17.537  1.00  0.00           H  
ATOM   1138  N   ARG A 165      51.028  30.573  17.846  1.00  0.00           N  
ATOM   1139  CA  ARG A 165      49.581  30.417  17.945  1.00  0.00           C  
ATOM   1140  C   ARG A 165      48.925  30.494  16.573  1.00  0.00           C  
ATOM   1141  O   ARG A 165      48.054  29.688  16.246  1.00  0.00           O  
ATOM   1142  CB  ARG A 165      48.960  31.411  18.916  1.00  0.00           C  
ATOM   1143  CEN ARG A 165      48.026  32.374  21.002  1.00  0.00           X  
ATOM   1144  H   ARG A 165      51.475  31.332  18.341  1.00  0.00           H  
ATOM   1145  N   ILE A 166      49.348  31.466  15.772  1.00  0.00           N  
ATOM   1146  CA  ILE A 166      48.798  31.653  14.436  1.00  0.00           C  
ATOM   1147  C   ILE A 166      49.031  30.424  13.567  1.00  0.00           C  
ATOM   1148  O   ILE A 166      48.132  29.976  12.855  1.00  0.00           O  
ATOM   1149  CB  ILE A 166      49.408  32.884  13.741  1.00  0.00           C  
ATOM   1150  CEN ILE A 166      49.334  33.965  13.613  1.00  0.00           X  
ATOM   1151  H   ILE A 166      50.068  32.093  16.099  1.00  0.00           H  
ATOM   1152  N   MET A 167      50.242  29.883  13.628  1.00  0.00           N  
ATOM   1153  CA  MET A 167      50.594  28.701  12.851  1.00  0.00           C  
ATOM   1154  C   MET A 167      49.732  27.508  13.241  1.00  0.00           C  
ATOM   1155  O   MET A 167      49.337  26.712  12.390  1.00  0.00           O  
ATOM   1156  CB  MET A 167      52.073  28.369  13.038  1.00  0.00           C  
ATOM   1157  CEN MET A 167      53.618  28.373  12.207  1.00  0.00           X  
ATOM   1158  H   MET A 167      50.938  30.301  14.229  1.00  0.00           H  
ATOM   1159  N   GLU A 168      49.444  27.389  14.532  1.00  0.00           N  
ATOM   1160  CA  GLU A 168      48.589  26.320  15.033  1.00  0.00           C  
ATOM   1161  C   GLU A 168      47.166  26.463  14.509  1.00  0.00           C  
ATOM   1162  O   GLU A 168      46.509  25.473  14.191  1.00  0.00           O  
ATOM   1163  CB  GLU A 168      48.588  26.306  16.563  1.00  0.00           C  
ATOM   1164  CEN GLU A 168      49.158  25.663  18.035  1.00  0.00           X  
ATOM   1165  H   GLU A 168      49.827  28.058  15.185  1.00  0.00           H  
ATOM   1166  N   ILE A 169      46.695  27.703  14.424  1.00  0.00           N  
ATOM   1167  CA  ILE A 169      45.319  27.972  14.022  1.00  0.00           C  
ATOM   1168  C   ILE A 169      45.084  27.586  12.568  1.00  0.00           C  
ATOM   1169  O   ILE A 169      44.088  26.941  12.240  1.00  0.00           O  
ATOM   1170  CB  ILE A 169      44.955  29.456  14.215  1.00  0.00           C  
ATOM   1171  CEN ILE A 169      44.593  30.201  14.924  1.00  0.00           X  
ATOM   1172  H   ILE A 169      47.303  28.478  14.641  1.00  0.00           H  
ATOM   1173  N   ILE A 170      46.005  27.984  11.698  1.00  0.00           N  
ATOM   1174  CA  ILE A 170      45.875  27.722  10.270  1.00  0.00           C  
ATOM   1175  C   ILE A 170      45.997  26.235   9.969  1.00  0.00           C  
ATOM   1176  O   ILE A 170      45.404  25.732   9.014  1.00  0.00           O  
ATOM   1177  CB  ILE A 170      46.932  28.490   9.456  1.00  0.00           C  
ATOM   1178  CEN ILE A 170      47.171  29.436   8.970  1.00  0.00           X  
ATOM   1179  H   ILE A 170      46.816  28.481  12.034  1.00  0.00           H  
ATOM   1180  N   GLU A 171      46.769  25.532  10.791  1.00  0.00           N  
ATOM   1181  CA  GLU A 171      46.826  24.077  10.732  1.00  0.00           C  
ATOM   1182  C   GLU A 171      45.482  23.456  11.093  1.00  0.00           C  
ATOM   1183  O   GLU A 171      44.984  22.577  10.390  1.00  0.00           O  
ATOM   1184  CB  GLU A 171      47.918  23.547  11.664  1.00  0.00           C  
ATOM   1185  CEN GLU A 171      49.499  22.958  11.901  1.00  0.00           X  
ATOM   1186  H   GLU A 171      47.330  26.018  11.476  1.00  0.00           H  
ATOM   1187  N   ARG A 172      44.901  23.920  12.195  1.00  0.00           N  
ATOM   1188  CA  ARG A 172      43.599  23.432  12.636  1.00  0.00           C  
ATOM   1189  C   ARG A 172      42.511  23.774  11.627  1.00  0.00           C  
ATOM   1190  O   ARG A 172      41.580  22.998  11.417  1.00  0.00           O  
ATOM   1191  CB  ARG A 172      43.242  23.929  14.030  1.00  0.00           C  
ATOM   1192  CEN ARG A 172      42.976  23.994  16.495  1.00  0.00           X  
ATOM   1193  H   ARG A 172      45.371  24.628  12.738  1.00  0.00           H  
ATOM   1194  N   ARG A 173      42.635  24.941  11.004  1.00  0.00           N  
ATOM   1195  CA  ARG A 173      41.676  25.377   9.996  1.00  0.00           C  
ATOM   1196  C   ARG A 173      41.730  24.486   8.763  1.00  0.00           C  
ATOM   1197  O   ARG A 173      40.719  24.268   8.096  1.00  0.00           O  
ATOM   1198  CB  ARG A 173      41.854  26.844   9.631  1.00  0.00           C  
ATOM   1199  CEN ARG A 173      41.540  29.304   9.604  1.00  0.00           X  
ATOM   1200  H   ARG A 173      43.413  25.542  11.235  1.00  0.00           H  
ATOM   1201  N   GLY A 174      42.875  23.960   8.433  1.00  0.00           N  
ATOM   1202  CA  GLY A 174      42.862  23.035   7.315  1.00  0.00           C  
ATOM   1203  C   GLY A 174      42.877  23.827   6.029  1.00  0.00           C  
ATOM   1204  O   GLY A 174      42.285  23.419   5.030  1.00  0.00           O  
ATOM   1205  CEN GLY A 174      42.862  23.035   7.315  1.00  0.00           X  
ATOM   1206  H   GLY A 174      43.701  24.212   8.957  1.00  0.00           H  
ATOM   1207  N   ALA A 175      43.564  24.957   6.082  1.00  0.00           N  
ATOM   1208  CA  ALA A 175      43.667  25.872   4.960  1.00  0.00           C  
ATOM   1209  C   ALA A 175      44.302  25.190   3.757  1.00  0.00           C  
ATOM   1210  O   ALA A 175      45.196  24.358   3.901  1.00  0.00           O  
ATOM   1211  CB  ALA A 175      44.460  27.108   5.357  1.00  0.00           C  
ATOM   1212  CEN ALA A 175      44.459  27.108   5.356  1.00  0.00           X  
ATOM   1213  H   ALA A 175      44.041  25.203   6.938  1.00  0.00           H  
ATOM   1214  N   PRO A 176      43.828  25.553   2.572  1.00  0.00           N  
ATOM   1215  CA  PRO A 176      44.410  25.072   1.326  1.00  0.00           C  
ATOM   1216  C   PRO A 176      45.926  25.257   1.308  1.00  0.00           C  
ATOM   1217  O   PRO A 176      46.456  26.178   1.929  1.00  0.00           O  
ATOM   1218  CB  PRO A 176      43.712  25.909   0.241  1.00  0.00           C  
ATOM   1219  CEN PRO A 176      42.924  26.704   1.632  1.00  0.00           X  
ATOM   1220  N   PRO A 177      46.611  24.367   0.590  1.00  0.00           N  
ATOM   1221  CA  PRO A 177      48.061  24.434   0.469  1.00  0.00           C  
ATOM   1222  C   PRO A 177      48.552  25.825   0.106  1.00  0.00           C  
ATOM   1223  O   PRO A 177      49.569  26.290   0.622  1.00  0.00           O  
ATOM   1224  CB  PRO A 177      48.386  23.409  -0.631  1.00  0.00           C  
ATOM   1225  CEN PRO A 177      46.613  23.225  -0.716  1.00  0.00           X  
ATOM   1226  N   GLU A 178      47.836  26.500  -0.786  1.00  0.00           N  
ATOM   1227  CA  GLU A 178      48.262  27.820  -1.227  1.00  0.00           C  
ATOM   1228  C   GLU A 178      48.158  28.828  -0.093  1.00  0.00           C  
ATOM   1229  O   GLU A 178      49.053  29.651   0.104  1.00  0.00           O  
ATOM   1230  CB  GLU A 178      47.428  28.282  -2.424  1.00  0.00           C  
ATOM   1231  CEN GLU A 178      47.247  28.491  -4.106  1.00  0.00           X  
ATOM   1232  H   GLU A 178      46.992  26.086  -1.154  1.00  0.00           H  
ATOM   1233  N   LEU A 179      47.060  28.769   0.662  1.00  0.00           N  
ATOM   1234  CA  LEU A 179      46.847  29.735   1.733  1.00  0.00           C  
ATOM   1235  C   LEU A 179      47.736  29.435   2.932  1.00  0.00           C  
ATOM   1236  O   LEU A 179      48.214  30.346   3.607  1.00  0.00           O  
ATOM   1237  CB  LEU A 179      45.371  29.745   2.152  1.00  0.00           C  
ATOM   1238  CEN LEU A 179      44.214  30.725   1.881  1.00  0.00           X  
ATOM   1239  H   LEU A 179      46.378  28.046   0.484  1.00  0.00           H  
ATOM   1240  N   LEU A 180      47.955  28.151   3.193  1.00  0.00           N  
ATOM   1241  CA  LEU A 180      48.820  27.726   4.286  1.00  0.00           C  
ATOM   1242  C   LEU A 180      50.244  28.232   4.090  1.00  0.00           C  
ATOM   1243  O   LEU A 180      50.833  28.826   4.993  1.00  0.00           O  
ATOM   1244  CB  LEU A 180      48.809  26.197   4.407  1.00  0.00           C  
ATOM   1245  CEN LEU A 180      48.130  25.232   5.397  1.00  0.00           X  
ATOM   1246  H   LEU A 180      47.510  27.449   2.618  1.00  0.00           H  
ATOM   1247  N   ILE A 181      50.792  27.995   2.902  1.00  0.00           N  
ATOM   1248  CA  ILE A 181      52.170  28.367   2.606  1.00  0.00           C  
ATOM   1249  C   ILE A 181      52.336  29.881   2.566  1.00  0.00           C  
ATOM   1250  O   ILE A 181      53.318  30.421   3.074  1.00  0.00           O  
ATOM   1251  CB  ILE A 181      52.641  27.773   1.266  1.00  0.00           C  
ATOM   1252  CEN ILE A 181      53.073  26.898   0.781  1.00  0.00           X  
ATOM   1253  H   ILE A 181      50.240  27.544   2.186  1.00  0.00           H  
ATOM   1254  N   GLU A 182      51.369  30.559   1.955  1.00  0.00           N  
ATOM   1255  CA  GLU A 182      51.414  32.011   1.831  1.00  0.00           C  
ATOM   1256  C   GLU A 182      51.486  32.679   3.198  1.00  0.00           C  
ATOM   1257  O   GLU A 182      52.272  33.602   3.409  1.00  0.00           O  
ATOM   1258  CB  GLU A 182      50.193  32.520   1.061  1.00  0.00           C  
ATOM   1259  CEN GLU A 182      49.484  33.062  -0.391  1.00  0.00           X  
ATOM   1260  H   GLU A 182      50.584  30.055   1.568  1.00  0.00           H  
ATOM   1261  N   LEU A 183      50.660  32.207   4.126  1.00  0.00           N  
ATOM   1262  CA  LEU A 183      50.642  32.744   5.481  1.00  0.00           C  
ATOM   1263  C   LEU A 183      51.963  32.488   6.193  1.00  0.00           C  
ATOM   1264  O   LEU A 183      52.546  33.394   6.788  1.00  0.00           O  
ATOM   1265  CB  LEU A 183      49.479  32.137   6.276  1.00  0.00           C  
ATOM   1266  CEN LEU A 183      48.106  32.687   6.706  1.00  0.00           X  
ATOM   1267  H   LEU A 183      50.027  31.456   3.886  1.00  0.00           H  
ATOM   1268  N   LEU A 184      52.432  31.245   6.128  1.00  0.00           N  
ATOM   1269  CA  LEU A 184      53.639  30.844   6.843  1.00  0.00           C  
ATOM   1270  C   LEU A 184      54.845  31.652   6.382  1.00  0.00           C  
ATOM   1271  O   LEU A 184      55.671  32.069   7.195  1.00  0.00           O  
ATOM   1272  CB  LEU A 184      53.896  29.345   6.649  1.00  0.00           C  
ATOM   1273  CEN LEU A 184      53.697  28.123   7.567  1.00  0.00           X  
ATOM   1274  H   LEU A 184      51.941  30.563   5.570  1.00  0.00           H  
ATOM   1275  N   GLU A 185      54.941  31.871   5.077  1.00  0.00           N  
ATOM   1276  CA  GLU A 185      56.058  32.617   4.505  1.00  0.00           C  
ATOM   1277  C   GLU A 185      56.098  34.043   5.041  1.00  0.00           C  
ATOM   1278  O   GLU A 185      57.169  34.569   5.348  1.00  0.00           O  
ATOM   1279  CB  GLU A 185      55.967  32.632   2.977  1.00  0.00           C  
ATOM   1280  CEN GLU A 185      56.447  32.014   1.464  1.00  0.00           X  
ATOM   1281  H   GLU A 185      54.224  31.513   4.463  1.00  0.00           H  
ATOM   1282  N   ARG A 186      54.928  34.662   5.151  1.00  0.00           N  
ATOM   1283  CA  ARG A 186      54.831  36.038   5.625  1.00  0.00           C  
ATOM   1284  C   ARG A 186      55.134  36.131   7.114  1.00  0.00           C  
ATOM   1285  O   ARG A 186      55.819  37.051   7.562  1.00  0.00           O  
ATOM   1286  CB  ARG A 186      53.486  36.666   5.291  1.00  0.00           C  
ATOM   1287  CEN ARG A 186      51.743  37.972   4.104  1.00  0.00           X  
ATOM   1288  H   ARG A 186      54.085  34.167   4.902  1.00  0.00           H  
ATOM   1289  N   LEU A 187      54.621  35.173   7.879  1.00  0.00           N  
ATOM   1290  CA  LEU A 187      54.834  35.146   9.321  1.00  0.00           C  
ATOM   1291  C   LEU A 187      56.316  35.036   9.655  1.00  0.00           C  
ATOM   1292  O   LEU A 187      56.802  35.683  10.583  1.00  0.00           O  
ATOM   1293  CB  LEU A 187      54.056  33.984   9.950  1.00  0.00           C  
ATOM   1294  CEN LEU A 187      52.752  33.920  10.769  1.00  0.00           X  
ATOM   1295  H   LEU A 187      54.068  34.445   7.450  1.00  0.00           H  
ATOM   1296  N   LEU A 188      57.031  34.214   8.897  1.00  0.00           N  
ATOM   1297  CA  LEU A 188      58.452  33.996   9.129  1.00  0.00           C  
ATOM   1298  C   LEU A 188      59.265  35.234   8.773  1.00  0.00           C  
ATOM   1299  O   LEU A 188      60.224  35.580   9.463  1.00  0.00           O  
ATOM   1300  CB  LEU A 188      58.940  32.786   8.323  1.00  0.00           C  
ATOM   1301  CEN LEU A 188      59.286  31.337   8.717  1.00  0.00           X  
ATOM   1302  H   LEU A 188      56.577  33.726   8.137  1.00  0.00           H  
ATOM   1303  N   GLU A 189      58.876  35.901   7.691  1.00  0.00           N  
ATOM   1304  CA  GLU A 189      59.530  37.135   7.275  1.00  0.00           C  
ATOM   1305  C   GLU A 189      59.303  38.246   8.291  1.00  0.00           C  
ATOM   1306  O   GLU A 189      60.201  39.045   8.563  1.00  0.00           O  
ATOM   1307  CB  GLU A 189      59.025  37.570   5.897  1.00  0.00           C  
ATOM   1308  CEN GLU A 189      59.229  37.651   4.207  1.00  0.00           X  
ATOM   1309  H   GLU A 189      58.108  35.541   7.142  1.00  0.00           H  
ATOM   1310  N   LEU A 190      58.100  38.293   8.853  1.00  0.00           N  
ATOM   1311  CA  LEU A 190      57.776  39.265   9.891  1.00  0.00           C  
ATOM   1312  C   LEU A 190      58.598  39.020  11.150  1.00  0.00           C  
ATOM   1313  O   LEU A 190      59.007  39.960  11.829  1.00  0.00           O  
ATOM   1314  CB  LEU A 190      56.277  39.216  10.215  1.00  0.00           C  
ATOM   1315  CEN LEU A 190      55.099  40.141   9.854  1.00  0.00           X  
ATOM   1316  H   LEU A 190      57.392  37.640   8.552  1.00  0.00           H  
ATOM   1317  N   ALA A 191      58.835  37.748  11.458  1.00  0.00           N  
ATOM   1318  CA  ALA A 191      59.702  37.378  12.570  1.00  0.00           C  
ATOM   1319  C   ALA A 191      61.114  37.914  12.370  1.00  0.00           C  
ATOM   1320  O   ALA A 191      61.756  38.368  13.317  1.00  0.00           O  
ATOM   1321  CB  ALA A 191      59.725  35.867  12.745  1.00  0.00           C  
ATOM   1322  CEN ALA A 191      59.726  35.868  12.745  1.00  0.00           X  
ATOM   1323  H   ALA A 191      58.404  37.019  10.908  1.00  0.00           H  
ATOM   1324  N   ARG A 192      61.592  37.858  11.132  1.00  0.00           N  
ATOM   1325  CA  ARG A 192      62.924  38.356  10.802  1.00  0.00           C  
ATOM   1326  C   ARG A 192      62.984  39.875  10.903  1.00  0.00           C  
ATOM   1327  O   ARG A 192      63.958  40.435  11.408  1.00  0.00           O  
ATOM   1328  CB  ARG A 192      63.399  37.869   9.441  1.00  0.00           C  
ATOM   1329  CEN ARG A 192      64.535  36.506   7.708  1.00  0.00           X  
ATOM   1330  H   ARG A 192      61.021  37.462  10.401  1.00  0.00           H  
ATOM   1331  N   GLU A 193      61.937  40.537  10.422  1.00  0.00           N  
ATOM   1332  CA  GLU A 193      61.853  41.991  10.494  1.00  0.00           C  
ATOM   1333  C   GLU A 193      61.774  42.469  11.938  1.00  0.00           C  
ATOM   1334  O   GLU A 193      62.375  43.480  12.302  1.00  0.00           O  
ATOM   1335  CB  GLU A 193      60.643  42.497   9.705  1.00  0.00           C  
ATOM   1336  CEN GLU A 193      59.981  43.171   8.288  1.00  0.00           X  
ATOM   1337  H   GLU A 193      61.182  40.020   9.996  1.00  0.00           H  
ATOM   1338  N   ALA A 194      61.013  41.698  12.731  1.00  0.00           N  
ATOM   1339  CA  ALA A 194      60.811  41.896  14.163  1.00  0.00           C  
ATOM   1340  C   ALA A 194      62.101  41.758  14.965  1.00  0.00           C  
ATOM   1341  O   ALA A 194      62.285  42.425  15.982  1.00  0.00           O  
ATOM   1342  CB  ALA A 194      59.767  40.918  14.680  1.00  0.00           C  
ATOM   1343  CEN ALA A 194      59.768  40.918  14.680  1.00  0.00           X  
ATOM   1344  H   ALA A 194      60.525  40.909  12.331  1.00  0.00           H  
ATOM   1345  N   GLY A 195      62.991  40.891  14.505  1.00  0.00           N  
ATOM   1346  CA  GLY A 195      64.311  40.759  15.114  1.00  0.00           C  
ATOM   1347  C   GLY A 195      64.343  39.648  16.158  1.00  0.00           C  
ATOM   1348  O   GLY A 195      64.965  39.791  17.211  1.00  0.00           O  
ATOM   1349  CEN GLY A 195      64.311  40.760  15.114  1.00  0.00           X  
ATOM   1350  H   GLY A 195      62.748  40.308  13.716  1.00  0.00           H  
ATOM   1351  N   LEU A 196      63.668  38.544  15.856  1.00  0.00           N  
ATOM   1352  CA  LEU A 196      63.701  37.360  16.709  1.00  0.00           C  
ATOM   1353  C   LEU A 196      65.036  36.639  16.566  1.00  0.00           C  
ATOM   1354  O   LEU A 196      65.627  36.613  15.487  1.00  0.00           O  
ATOM   1355  CB  LEU A 196      62.541  36.419  16.363  1.00  0.00           C  
ATOM   1356  CEN LEU A 196      61.203  36.108  17.062  1.00  0.00           X  
ATOM   1357  H   LEU A 196      63.116  38.522  15.010  1.00  0.00           H  
ATOM   1358  N   SER A 197      65.515  36.054  17.659  1.00  0.00           N  
ATOM   1359  CA  SER A 197      66.820  35.403  17.660  1.00  0.00           C  
ATOM   1360  C   SER A 197      66.827  34.162  16.785  1.00  0.00           C  
ATOM   1361  O   SER A 197      65.779  33.581  16.505  1.00  0.00           O  
ATOM   1362  CB  SER A 197      67.222  35.046  19.078  1.00  0.00           C  
ATOM   1363  CEN SER A 197      67.171  34.890  19.596  1.00  0.00           X  
ATOM   1364  H   SER A 197      64.961  36.062  18.502  1.00  0.00           H  
ATOM   1365  N   PRO A 198      68.018  33.761  16.353  1.00  0.00           N  
ATOM   1366  CA  PRO A 198      68.165  32.558  15.551  1.00  0.00           C  
ATOM   1367  C   PRO A 198      67.453  31.375  16.183  1.00  0.00           C  
ATOM   1368  O   PRO A 198      66.881  30.537  15.485  1.00  0.00           O  
ATOM   1369  CB  PRO A 198      69.685  32.343  15.475  1.00  0.00           C  
ATOM   1370  CEN PRO A 198      69.748  33.778  16.535  1.00  0.00           X  
ATOM   1371  N   GLU A 199      67.469  31.270  17.520  1.00  0.00           N  
ATOM   1372  CA  GLU A 199      66.786  30.128  18.114  1.00  0.00           C  
ATOM   1373  C   GLU A 199      65.279  30.226  17.925  1.00  0.00           C  
ATOM   1374  O   GLU A 199      64.618  29.240  17.599  1.00  0.00           O  
ATOM   1375  CB  GLU A 199      67.122  30.017  19.602  1.00  0.00           C  
ATOM   1376  CEN GLU A 199      68.025  29.312  20.864  1.00  0.00           X  
ATOM   1377  H   GLU A 199      67.945  31.976  18.062  1.00  0.00           H  
ATOM   1378  N   GLN A 200      64.738  31.424  18.133  1.00  0.00           N  
ATOM   1379  CA  GLN A 200      63.308  31.653  17.986  1.00  0.00           C  
ATOM   1380  C   GLN A 200      62.867  31.481  16.538  1.00  0.00           C  
ATOM   1381  O   GLN A 200      61.792  30.946  16.265  1.00  0.00           O  
ATOM   1382  CB  GLN A 200      62.939  33.056  18.476  1.00  0.00           C  
ATOM   1383  CEN GLN A 200      62.269  33.964  19.808  1.00  0.00           X  
ATOM   1384  H   GLN A 200      65.335  32.193  18.400  1.00  0.00           H  
ATOM   1385  N   ILE A 201      63.704  31.936  15.611  1.00  0.00           N  
ATOM   1386  CA  ILE A 201      63.426  31.787  14.189  1.00  0.00           C  
ATOM   1387  C   ILE A 201      63.424  30.320  13.777  1.00  0.00           C  
ATOM   1388  O   ILE A 201      62.542  29.873  13.044  1.00  0.00           O  
ATOM   1389  CB  ILE A 201      64.453  32.549  13.331  1.00  0.00           C  
ATOM   1390  CEN ILE A 201      64.707  33.513  12.890  1.00  0.00           X  
ATOM   1391  H   ILE A 201      64.555  32.398  15.901  1.00  0.00           H  
ATOM   1392  N   HIS A 202      64.415  29.576  14.256  1.00  0.00           N  
ATOM   1393  CA  HIS A 202      64.515  28.151  13.961  1.00  0.00           C  
ATOM   1394  C   HIS A 202      63.253  27.410  14.387  1.00  0.00           C  
ATOM   1395  O   HIS A 202      62.691  26.631  13.619  1.00  0.00           O  
ATOM   1396  CB  HIS A 202      65.738  27.539  14.652  1.00  0.00           C  
ATOM   1397  CEN HIS A 202      67.092  27.226  14.336  1.00  0.00           X  
ATOM   1398  H   HIS A 202      65.118  30.007  14.840  1.00  0.00           H  
ATOM   1399  N   LYS A 203      62.815  27.659  15.616  1.00  0.00           N  
ATOM   1400  CA  LYS A 203      61.644  26.983  16.162  1.00  0.00           C  
ATOM   1401  C   LYS A 203      60.407  27.256  15.316  1.00  0.00           C  
ATOM   1402  O   LYS A 203      59.589  26.364  15.090  1.00  0.00           O  
ATOM   1403  CB  LYS A 203      61.400  27.419  17.607  1.00  0.00           C  
ATOM   1404  CEN LYS A 203      61.519  26.982  19.674  1.00  0.00           X  
ATOM   1405  H   LYS A 203      63.305  28.333  16.187  1.00  0.00           H  
ATOM   1406  N   LEU A 204      60.274  28.493  14.851  1.00  0.00           N  
ATOM   1407  CA  LEU A 204      59.182  28.864  13.962  1.00  0.00           C  
ATOM   1408  C   LEU A 204      59.276  28.125  12.633  1.00  0.00           C  
ATOM   1409  O   LEU A 204      58.268  27.685  12.081  1.00  0.00           O  
ATOM   1410  CB  LEU A 204      59.179  30.380  13.730  1.00  0.00           C  
ATOM   1411  CEN LEU A 204      58.297  31.520  14.275  1.00  0.00           X  
ATOM   1412  H   LEU A 204      60.949  29.195  15.121  1.00  0.00           H  
ATOM   1413  N   LEU A 205      60.497  27.990  12.123  1.00  0.00           N  
ATOM   1414  CA  LEU A 205      60.728  27.296  10.862  1.00  0.00           C  
ATOM   1415  C   LEU A 205      60.405  25.812  10.983  1.00  0.00           C  
ATOM   1416  O   LEU A 205      59.805  25.222  10.085  1.00  0.00           O  
ATOM   1417  CB  LEU A 205      62.180  27.491  10.408  1.00  0.00           C  
ATOM   1418  CEN LEU A 205      62.827  28.375   9.324  1.00  0.00           X  
ATOM   1419  H   LEU A 205      61.284  28.379  12.621  1.00  0.00           H  
ATOM   1420  N   GLU A 206      60.807  25.214  12.098  1.00  0.00           N  
ATOM   1421  CA  GLU A 206      60.560  23.797  12.341  1.00  0.00           C  
ATOM   1422  C   GLU A 206      59.067  23.492  12.352  1.00  0.00           C  
ATOM   1423  O   GLU A 206      58.615  22.536  11.723  1.00  0.00           O  
ATOM   1424  CB  GLU A 206      61.196  23.362  13.663  1.00  0.00           C  
ATOM   1425  CEN GLU A 206      62.474  22.624  14.515  1.00  0.00           X  
ATOM   1426  H   GLU A 206      61.297  25.755  12.797  1.00  0.00           H  
ATOM   1427  N   GLU A 207      58.307  24.311  13.071  1.00  0.00           N  
ATOM   1428  CA  GLU A 207      56.864  24.131  13.167  1.00  0.00           C  
ATOM   1429  C   GLU A 207      56.191  24.354  11.819  1.00  0.00           C  
ATOM   1430  O   GLU A 207      55.257  23.638  11.455  1.00  0.00           O  
ATOM   1431  CB  GLU A 207      56.274  25.080  14.212  1.00  0.00           C  
ATOM   1432  CEN GLU A 207      55.694  25.362  15.790  1.00  0.00           X  
ATOM   1433  H   GLU A 207      58.741  25.080  13.565  1.00  0.00           H  
ATOM   1434  N   ALA A 208      56.668  25.349  11.081  1.00  0.00           N  
ATOM   1435  CA  ALA A 208      56.108  25.673   9.775  1.00  0.00           C  
ATOM   1436  C   ALA A 208      56.223  24.494   8.818  1.00  0.00           C  
ATOM   1437  O   ALA A 208      55.303  24.214   8.049  1.00  0.00           O  
ATOM   1438  CB  ALA A 208      56.796  26.900   9.193  1.00  0.00           C  
ATOM   1439  CEN ALA A 208      56.795  26.899   9.193  1.00  0.00           X  
ATOM   1440  H   ALA A 208      57.441  25.896  11.434  1.00  0.00           H  
ATOM   1441  N   LEU A 209      57.359  23.804   8.872  1.00  0.00           N  
ATOM   1442  CA  LEU A 209      57.591  22.645   8.017  1.00  0.00           C  
ATOM   1443  C   LEU A 209      56.711  21.472   8.430  1.00  0.00           C  
ATOM   1444  O   LEU A 209      56.154  20.774   7.582  1.00  0.00           O  
ATOM   1445  CB  LEU A 209      59.071  22.243   8.058  1.00  0.00           C  
ATOM   1446  CEN LEU A 209      60.232  22.427   7.064  1.00  0.00           X  
ATOM   1447  H   LEU A 209      58.078  24.090   9.519  1.00  0.00           H  
ATOM   1448  N   LYS A 210      56.589  21.261   9.735  1.00  0.00           N  
ATOM   1449  CA  LYS A 210      55.787  20.162  10.261  1.00  0.00           C  
ATOM   1450  C   LYS A 210      54.330  20.294   9.839  1.00  0.00           C  
ATOM   1451  O   LYS A 210      53.681  19.305   9.501  1.00  0.00           O  
ATOM   1452  CB  LYS A 210      55.890  20.105  11.786  1.00  0.00           C  
ATOM   1453  CEN LYS A 210      56.688  19.179  13.513  1.00  0.00           X  
ATOM   1454  H   LYS A 210      57.066  21.875  10.379  1.00  0.00           H  
ATOM   1455  N   ILE A 211      53.820  21.520   9.861  1.00  0.00           N  
ATOM   1456  CA  ILE A 211      52.439  21.783   9.474  1.00  0.00           C  
ATOM   1457  C   ILE A 211      52.214  21.474   7.999  1.00  0.00           C  
ATOM   1458  O   ILE A 211      51.213  20.858   7.631  1.00  0.00           O  
ATOM   1459  CB  ILE A 211      52.044  23.245   9.750  1.00  0.00           C  
ATOM   1460  CEN ILE A 211      51.667  23.942  10.500  1.00  0.00           X  
ATOM   1461  H   ILE A 211      54.405  22.291  10.153  1.00  0.00           H  
ATOM   1462  N   VAL A 212      53.148  21.904   7.159  1.00  0.00           N  
ATOM   1463  CA  VAL A 212      53.076  21.630   5.729  1.00  0.00           C  
ATOM   1464  C   VAL A 212      53.117  20.135   5.450  1.00  0.00           C  
ATOM   1465  O   VAL A 212      52.372  19.630   4.611  1.00  0.00           O  
ATOM   1466  CB  VAL A 212      54.224  22.315   4.964  1.00  0.00           C  
ATOM   1467  CEN VAL A 212      54.371  22.825   4.525  1.00  0.00           X  
ATOM   1468  H   VAL A 212      53.928  22.435   7.520  1.00  0.00           H  
ATOM   1469  N   GLU A 213      53.991  19.430   6.161  1.00  0.00           N  
ATOM   1470  CA  GLU A 213      54.080  17.979   6.047  1.00  0.00           C  
ATOM   1471  C   GLU A 213      52.760  17.317   6.424  1.00  0.00           C  
ATOM   1472  O   GLU A 213      52.268  16.443   5.709  1.00  0.00           O  
ATOM   1473  CB  GLU A 213      55.210  17.440   6.927  1.00  0.00           C  
ATOM   1474  CEN GLU A 213      56.809  16.878   7.097  1.00  0.00           X  
ATOM   1475  H   GLU A 213      54.612  19.911   6.796  1.00  0.00           H  
ATOM   1476  N   ARG A 214      52.193  17.736   7.549  1.00  0.00           N  
ATOM   1477  CA  ARG A 214      50.945  17.162   8.039  1.00  0.00           C  
ATOM   1478  C   ARG A 214      49.794  17.457   7.087  1.00  0.00           C  
ATOM   1479  O   ARG A 214      48.929  16.610   6.860  1.00  0.00           O  
ATOM   1480  CB  ARG A 214      50.624  17.610   9.457  1.00  0.00           C  
ATOM   1481  CEN ARG A 214      50.468  17.613  11.932  1.00  0.00           X  
ATOM   1482  H   ARG A 214      52.638  18.471   8.079  1.00  0.00           H  
ATOM   1483  N   ARG A 215      49.785  18.664   6.529  1.00  0.00           N  
ATOM   1484  CA  ARG A 215      48.742  19.070   5.595  1.00  0.00           C  
ATOM   1485  C   ARG A 215      48.772  18.217   4.334  1.00  0.00           C  
ATOM   1486  O   ARG A 215      47.731  17.921   3.748  1.00  0.00           O  
ATOM   1487  CB  ARG A 215      48.812  20.554   5.266  1.00  0.00           C  
ATOM   1488  CEN ARG A 215      48.355  22.991   5.333  1.00  0.00           X  
ATOM   1489  H   ARG A 215      50.521  19.316   6.759  1.00  0.00           H  
ATOM   1490  N   GLY A 216      49.928  17.814   3.893  1.00  0.00           N  
ATOM   1491  CA  GLY A 216      49.905  16.959   2.717  1.00  0.00           C  
ATOM   1492  C   GLY A 216      49.995  17.827   1.484  1.00  0.00           C  
ATOM   1493  O   GLY A 216      49.370  17.537   0.463  1.00  0.00           O  
ATOM   1494  CEN GLY A 216      49.905  16.959   2.717  1.00  0.00           X  
ATOM   1495  H   GLY A 216      50.766  18.105   4.374  1.00  0.00           H  
ATOM   1496  N   VAL A 217      50.779  18.886   1.606  1.00  0.00           N  
ATOM   1497  CA  VAL A 217      51.025  19.815   0.521  1.00  0.00           C  
ATOM   1498  C   VAL A 217      51.805  19.150  -0.604  1.00  0.00           C  
ATOM   1499  O   VAL A 217      52.817  18.489  -0.366  1.00  0.00           O  
ATOM   1500  CB  VAL A 217      51.795  21.057   1.006  1.00  0.00           C  
ATOM   1501  CEN VAL A 217      51.736  21.731   1.134  1.00  0.00           X  
ATOM   1502  H   VAL A 217      51.232  19.064   2.492  1.00  0.00           H  
ATOM   1503  N   PRO A 218      51.325  19.329  -1.827  1.00  0.00           N  
ATOM   1504  CA  PRO A 218      51.950  18.730  -3.000  1.00  0.00           C  
ATOM   1505  C   PRO A 218      53.453  19.000  -3.034  1.00  0.00           C  
ATOM   1506  O   PRO A 218      53.913  20.058  -2.604  1.00  0.00           O  
ATOM   1507  CB  PRO A 218      51.218  19.383  -4.184  1.00  0.00           C  
ATOM   1508  CEN PRO A 218      50.369  20.298  -2.908  1.00  0.00           X  
ATOM   1509  N   PRO A 219      54.204  18.032  -3.551  1.00  0.00           N  
ATOM   1510  CA  PRO A 219      55.656  18.151  -3.635  1.00  0.00           C  
ATOM   1511  C   PRO A 219      56.097  19.456  -4.274  1.00  0.00           C  
ATOM   1512  O   PRO A 219      57.088  20.057  -3.860  1.00  0.00           O  
ATOM   1513  CB  PRO A 219      56.078  16.934  -4.476  1.00  0.00           C  
ATOM   1514  CEN PRO A 219      54.321  16.636  -4.577  1.00  0.00           X  
ATOM   1515  N   GLU A 220      55.363  19.906  -5.287  1.00  0.00           N  
ATOM   1516  CA  GLU A 220      55.765  21.100  -6.014  1.00  0.00           C  
ATOM   1517  C   GLU A 220      55.709  22.326  -5.111  1.00  0.00           C  
ATOM   1518  O   GLU A 220      56.637  23.135  -5.088  1.00  0.00           O  
ATOM   1519  CB  GLU A 220      54.876  21.306  -7.243  1.00  0.00           C  
ATOM   1520  CEN GLU A 220      54.619  21.158  -8.921  1.00  0.00           X  
ATOM   1521  H   GLU A 220      54.522  19.408  -5.544  1.00  0.00           H  
ATOM   1522  N   GLN A 221      54.615  22.468  -4.364  1.00  0.00           N  
ATOM   1523  CA  GLN A 221      54.484  23.603  -3.456  1.00  0.00           C  
ATOM   1524  C   GLN A 221      55.346  23.415  -2.215  1.00  0.00           C  
ATOM   1525  O   GLN A 221      55.872  24.382  -1.660  1.00  0.00           O  
ATOM   1526  CB  GLN A 221      53.023  23.797  -3.045  1.00  0.00           C  
ATOM   1527  CEN GLN A 221      51.577  24.730  -3.339  1.00  0.00           X  
ATOM   1528  H   GLN A 221      53.880  21.780  -4.434  1.00  0.00           H  
ATOM   1529  N   LEU A 222      55.488  22.167  -1.781  1.00  0.00           N  
ATOM   1530  CA  LEU A 222      56.267  21.855  -0.589  1.00  0.00           C  
ATOM   1531  C   LEU A 222      57.743  22.181  -0.794  1.00  0.00           C  
ATOM   1532  O   LEU A 222      58.381  22.782   0.069  1.00  0.00           O  
ATOM   1533  CB  LEU A 222      56.094  20.377  -0.214  1.00  0.00           C  
ATOM   1534  CEN LEU A 222      55.284  19.666   0.886  1.00  0.00           X  
ATOM   1535  H   LEU A 222      55.045  21.417  -2.291  1.00  0.00           H  
ATOM   1536  N   ALA A 223      58.276  21.779  -1.942  1.00  0.00           N  
ATOM   1537  CA  ALA A 223      59.687  21.990  -2.244  1.00  0.00           C  
ATOM   1538  C   ALA A 223      60.033  23.473  -2.262  1.00  0.00           C  
ATOM   1539  O   ALA A 223      61.007  23.901  -1.644  1.00  0.00           O  
ATOM   1540  CB  ALA A 223      60.046  21.344  -3.574  1.00  0.00           C  
ATOM   1541  CEN ALA A 223      60.046  21.345  -3.574  1.00  0.00           X  
ATOM   1542  H   ALA A 223      57.691  21.318  -2.623  1.00  0.00           H  
ATOM   1543  N   GLU A 224      59.228  24.255  -2.975  1.00  0.00           N  
ATOM   1544  CA  GLU A 224      59.440  25.694  -3.062  1.00  0.00           C  
ATOM   1545  C   GLU A 224      59.381  26.345  -1.687  1.00  0.00           C  
ATOM   1546  O   GLU A 224      60.208  27.196  -1.357  1.00  0.00           O  
ATOM   1547  CB  GLU A 224      58.405  26.333  -3.991  1.00  0.00           C  
ATOM   1548  CEN GLU A 224      57.975  26.953  -5.519  1.00  0.00           X  
ATOM   1549  H   GLU A 224      58.450  23.841  -3.468  1.00  0.00           H  
ATOM   1550  N   PHE A 225      58.399  25.942  -0.889  1.00  0.00           N  
ATOM   1551  CA  PHE A 225      58.247  26.463   0.466  1.00  0.00           C  
ATOM   1552  C   PHE A 225      59.503  26.216   1.292  1.00  0.00           C  
ATOM   1553  O   PHE A 225      60.056  27.138   1.890  1.00  0.00           O  
ATOM   1554  CB  PHE A 225      57.034  25.830   1.150  1.00  0.00           C  
ATOM   1555  CEN PHE A 225      55.515  26.190   1.447  1.00  0.00           X  
ATOM   1556  H   PHE A 225      57.739  25.256  -1.229  1.00  0.00           H  
ATOM   1557  N   ALA A 226      59.949  24.964   1.323  1.00  0.00           N  
ATOM   1558  CA  ALA A 226      61.080  24.572   2.155  1.00  0.00           C  
ATOM   1559  C   ALA A 226      62.331  25.360   1.791  1.00  0.00           C  
ATOM   1560  O   ALA A 226      63.095  25.769   2.664  1.00  0.00           O  
ATOM   1561  CB  ALA A 226      61.336  23.077   2.031  1.00  0.00           C  
ATOM   1562  CEN ALA A 226      61.336  23.078   2.031  1.00  0.00           X  
ATOM   1563  H   ALA A 226      59.493  24.266   0.753  1.00  0.00           H  
ATOM   1564  N   GLU A 227      62.535  25.569   0.495  1.00  0.00           N  
ATOM   1565  CA  GLU A 227      63.707  26.291   0.010  1.00  0.00           C  
ATOM   1566  C   GLU A 227      63.725  27.723   0.527  1.00  0.00           C  
ATOM   1567  O   GLU A 227      64.770  28.238   0.926  1.00  0.00           O  
ATOM   1568  CB  GLU A 227      63.747  26.284  -1.519  1.00  0.00           C  
ATOM   1569  CEN GLU A 227      64.343  25.636  -2.978  1.00  0.00           X  
ATOM   1570  H   GLU A 227      61.863  25.219  -0.172  1.00  0.00           H  
ATOM   1571  N   LYS A 228      62.561  28.365   0.520  1.00  0.00           N  
ATOM   1572  CA  LYS A 228      62.441  29.740   0.989  1.00  0.00           C  
ATOM   1573  C   LYS A 228      62.751  29.843   2.476  1.00  0.00           C  
ATOM   1574  O   LYS A 228      63.359  30.815   2.927  1.00  0.00           O  
ATOM   1575  CB  LYS A 228      61.040  30.283   0.705  1.00  0.00           C  
ATOM   1576  CEN LYS A 228      59.777  31.508  -0.471  1.00  0.00           X  
ATOM   1577  H   LYS A 228      61.738  27.887   0.180  1.00  0.00           H  
ATOM   1578  N   LEU A 229      62.330  28.838   3.235  1.00  0.00           N  
ATOM   1579  CA  LEU A 229      62.545  28.822   4.678  1.00  0.00           C  
ATOM   1580  C   LEU A 229      64.032  28.792   5.010  1.00  0.00           C  
ATOM   1581  O   LEU A 229      64.478  29.433   5.962  1.00  0.00           O  
ATOM   1582  CB  LEU A 229      61.833  27.619   5.308  1.00  0.00           C  
ATOM   1583  CEN LEU A 229      60.537  27.484   6.130  1.00  0.00           X  
ATOM   1584  H   LEU A 229      61.847  28.063   2.801  1.00  0.00           H  
ATOM   1585  N   VAL A 230      64.796  28.043   4.222  1.00  0.00           N  
ATOM   1586  CA  VAL A 230      66.244  27.991   4.383  1.00  0.00           C  
ATOM   1587  C   VAL A 230      66.876  29.352   4.121  1.00  0.00           C  
ATOM   1588  O   VAL A 230      67.769  29.782   4.851  1.00  0.00           O  
ATOM   1589  CB  VAL A 230      66.880  26.950   3.443  1.00  0.00           C  
ATOM   1590  CEN VAL A 230      67.190  26.335   3.426  1.00  0.00           X  
ATOM   1591  H   VAL A 230      64.361  27.496   3.492  1.00  0.00           H  
ATOM   1592  N   GLU A 231      66.409  30.025   3.076  1.00  0.00           N  
ATOM   1593  CA  GLU A 231      66.890  31.362   2.749  1.00  0.00           C  
ATOM   1594  C   GLU A 231      66.590  32.345   3.873  1.00  0.00           C  
ATOM   1595  O   GLU A 231      67.408  33.208   4.191  1.00  0.00           O  
ATOM   1596  CB  GLU A 231      66.263  31.852   1.442  1.00  0.00           C  
ATOM   1597  CEN GLU A 231      66.365  32.106  -0.240  1.00  0.00           X  
ATOM   1598  H   GLU A 231      65.704  29.600   2.491  1.00  0.00           H  
ATOM   1599  N   ILE A 232      65.413  32.209   4.473  1.00  0.00           N  
ATOM   1600  CA  ILE A 232      65.002  33.086   5.564  1.00  0.00           C  
ATOM   1601  C   ILE A 232      65.937  32.952   6.758  1.00  0.00           C  
ATOM   1602  O   ILE A 232      66.366  33.950   7.338  1.00  0.00           O  
ATOM   1603  CB  ILE A 232      63.560  32.790   6.017  1.00  0.00           C  
ATOM   1604  CEN ILE A 232      62.506  33.000   5.833  1.00  0.00           X  
ATOM   1605  H   ILE A 232      64.784  31.479   4.165  1.00  0.00           H  
ATOM   1606  N   LEU A 233      66.251  31.714   7.122  1.00  0.00           N  
ATOM   1607  CA  LEU A 233      67.148  31.447   8.240  1.00  0.00           C  
ATOM   1608  C   LEU A 233      68.549  31.980   7.963  1.00  0.00           C  
ATOM   1609  O   LEU A 233      69.206  32.518   8.854  1.00  0.00           O  
ATOM   1610  CB  LEU A 233      67.198  29.942   8.533  1.00  0.00           C  
ATOM   1611  CEN LEU A 233      66.571  29.071   9.637  1.00  0.00           X  
ATOM   1612  H   LEU A 233      65.858  30.935   6.611  1.00  0.00           H  
ATOM   1613  N   ARG A 234      68.999  31.827   6.723  1.00  0.00           N  
ATOM   1614  CA  ARG A 234      70.281  32.376   6.299  1.00  0.00           C  
ATOM   1615  C   ARG A 234      70.311  33.890   6.456  1.00  0.00           C  
ATOM   1616  O   ARG A 234      71.249  34.446   7.028  1.00  0.00           O  
ATOM   1617  CB  ARG A 234      70.644  31.956   4.882  1.00  0.00           C  
ATOM   1618  CEN ARG A 234      71.656  30.695   3.002  1.00  0.00           X  
ATOM   1619  H   ARG A 234      68.437  31.317   6.054  1.00  0.00           H  
ATOM   1620  N   GLU A 235      69.280  34.553   5.944  1.00  0.00           N  
ATOM   1621  CA  GLU A 235      69.204  36.008   5.993  1.00  0.00           C  
ATOM   1622  C   GLU A 235      69.105  36.508   7.428  1.00  0.00           C  
ATOM   1623  O   GLU A 235      69.628  37.569   7.763  1.00  0.00           O  
ATOM   1624  CB  GLU A 235      68.010  36.511   5.178  1.00  0.00           C  
ATOM   1625  CEN GLU A 235      67.376  37.169   3.741  1.00  0.00           X  
ATOM   1626  H   GLU A 235      68.529  34.036   5.511  1.00  0.00           H  
ATOM   1627  N   ALA A 236      68.413  35.697   8.246  1.00  0.00           N  
ATOM   1628  CA  ALA A 236      68.199  35.916   9.673  1.00  0.00           C  
ATOM   1629  C   ALA A 236      69.482  35.804  10.487  1.00  0.00           C  
ATOM   1630  O   ALA A 236      69.518  36.170  11.662  1.00  0.00           O  
ATOM   1631  CB  ALA A 236      67.159  34.937  10.197  1.00  0.00           C  
ATOM   1632  CEN ALA A 236      67.160  34.938  10.197  1.00  0.00           X  
ATOM   1633  H   ALA A 236      67.997  34.857   7.870  1.00  0.00           H  
ATOM   1634  N   GLY A 237      70.536  35.300   9.861  1.00  0.00           N  
ATOM   1635  CA  GLY A 237      71.817  35.128  10.543  1.00  0.00           C  
ATOM   1636  C   GLY A 237      71.847  33.847  11.370  1.00  0.00           C  
ATOM   1637  O   GLY A 237      72.517  33.778  12.400  1.00  0.00           O  
ATOM   1638  CEN GLY A 237      71.817  35.128  10.543  1.00  0.00           X  
ATOM   1639  H   GLY A 237      70.449  35.028   8.893  1.00  0.00           H  
ATOM   1640  N   GLY A 238      71.116  32.837  10.908  1.00  0.00           N  
ATOM   1641  CA  GLY A 238      71.068  31.546  11.586  1.00  0.00           C  
ATOM   1642  C   GLY A 238      72.428  30.861  11.525  1.00  0.00           C  
ATOM   1643  O   GLY A 238      73.139  30.961  10.525  1.00  0.00           O  
ATOM   1644  CEN GLY A 238      71.068  31.545  11.586  1.00  0.00           X  
ATOM   1645  H   GLY A 238      70.577  32.966  10.063  1.00  0.00           H  
ATOM   1646  N   SER A 239      72.792  30.166  12.595  1.00  0.00           N  
ATOM   1647  CA  SER A 239      74.077  29.480  12.653  1.00  0.00           C  
ATOM   1648  C   SER A 239      74.087  28.237  11.781  1.00  0.00           C  
ATOM   1649  O   SER A 239      73.038  27.668  11.481  1.00  0.00           O  
ATOM   1650  CB  SER A 239      74.410  29.116  14.087  1.00  0.00           C  
ATOM   1651  CEN SER A 239      74.332  28.962  14.603  1.00  0.00           X  
ATOM   1652  H   SER A 239      72.164  30.112  13.384  1.00  0.00           H  
ATOM   1653  N   PRO A 240      75.279  27.818  11.374  1.00  0.00           N  
ATOM   1654  CA  PRO A 240      75.431  26.598  10.600  1.00  0.00           C  
ATOM   1655  C   PRO A 240      74.726  25.427  11.260  1.00  0.00           C  
ATOM   1656  O   PRO A 240      74.179  24.556  10.582  1.00  0.00           O  
ATOM   1657  CB  PRO A 240      76.953  26.389  10.529  1.00  0.00           C  
ATOM   1658  CEN PRO A 240      77.009  27.848  11.555  1.00  0.00           X  
ATOM   1659  N   GLU A 241      74.716  25.370  12.599  1.00  0.00           N  
ATOM   1660  CA  GLU A 241      74.053  24.228  13.220  1.00  0.00           C  
ATOM   1661  C   GLU A 241      72.546  24.282  13.006  1.00  0.00           C  
ATOM   1662  O   GLU A 241      71.916  23.270  12.703  1.00  0.00           O  
ATOM   1663  CB  GLU A 241      74.369  24.174  14.716  1.00  0.00           C  
ATOM   1664  CEN GLU A 241      75.270  23.534  16.013  1.00  0.00           X  
ATOM   1665  H   GLU A 241      75.160  26.107  13.126  1.00  0.00           H  
ATOM   1666  N   LEU A 242      71.972  25.471  13.166  1.00  0.00           N  
ATOM   1667  CA  LEU A 242      70.537  25.656  12.996  1.00  0.00           C  
ATOM   1668  C   LEU A 242      70.117  25.415  11.552  1.00  0.00           C  
ATOM   1669  O   LEU A 242      69.056  24.846  11.292  1.00  0.00           O  
ATOM   1670  CB  LEU A 242      70.128  27.066  13.442  1.00  0.00           C  
ATOM   1671  CEN LEU A 242      69.419  27.600  14.701  1.00  0.00           X  
ATOM   1672  H   LEU A 242      72.547  26.265  13.411  1.00  0.00           H  
ATOM   1673  N   VAL A 243      70.955  25.847  10.616  1.00  0.00           N  
ATOM   1674  CA  VAL A 243      70.695  25.634   9.197  1.00  0.00           C  
ATOM   1675  C   VAL A 243      70.782  24.157   8.836  1.00  0.00           C  
ATOM   1676  O   VAL A 243      69.949  23.639   8.093  1.00  0.00           O  
ATOM   1677  CB  VAL A 243      71.681  26.426   8.317  1.00  0.00           C  
ATOM   1678  CEN VAL A 243      71.734  26.964   7.889  1.00  0.00           X  
ATOM   1679  H   VAL A 243      71.794  26.336  10.893  1.00  0.00           H  
ATOM   1680  N   GLU A 244      71.795  23.482   9.368  1.00  0.00           N  
ATOM   1681  CA  GLU A 244      71.964  22.051   9.144  1.00  0.00           C  
ATOM   1682  C   GLU A 244      70.728  21.275   9.579  1.00  0.00           C  
ATOM   1683  O   GLU A 244      70.212  20.443   8.833  1.00  0.00           O  
ATOM   1684  CB  GLU A 244      73.198  21.534   9.888  1.00  0.00           C  
ATOM   1685  CEN GLU A 244      74.839  21.074   9.885  1.00  0.00           X  
ATOM   1686  H   GLU A 244      72.467  23.973   9.940  1.00  0.00           H  
ATOM   1687  N   GLU A 245      70.257  21.554  10.791  1.00  0.00           N  
ATOM   1688  CA  GLU A 245      69.114  20.843  11.349  1.00  0.00           C  
ATOM   1689  C   GLU A 245      67.849  21.118  10.545  1.00  0.00           C  
ATOM   1690  O   GLU A 245      67.024  20.227  10.344  1.00  0.00           O  
ATOM   1691  CB  GLU A 245      68.904  21.235  12.813  1.00  0.00           C  
ATOM   1692  CEN GLU A 245      69.102  20.905  14.473  1.00  0.00           X  
ATOM   1693  H   GLU A 245      70.703  22.277  11.338  1.00  0.00           H  
ATOM   1694  N   LEU A 246      67.702  22.357  10.088  1.00  0.00           N  
ATOM   1695  CA  LEU A 246      66.591  22.725   9.218  1.00  0.00           C  
ATOM   1696  C   LEU A 246      66.633  21.943   7.911  1.00  0.00           C  
ATOM   1697  O   LEU A 246      65.624  21.391   7.474  1.00  0.00           O  
ATOM   1698  CB  LEU A 246      66.612  24.233   8.940  1.00  0.00           C  
ATOM   1699  CEN LEU A 246      65.768  25.406   9.474  1.00  0.00           X  
ATOM   1700  H   LEU A 246      68.376  23.061  10.350  1.00  0.00           H  
ATOM   1701  N   LEU A 247      67.806  21.901   7.290  1.00  0.00           N  
ATOM   1702  CA  LEU A 247      67.977  21.209   6.017  1.00  0.00           C  
ATOM   1703  C   LEU A 247      67.693  19.719   6.158  1.00  0.00           C  
ATOM   1704  O   LEU A 247      67.062  19.114   5.292  1.00  0.00           O  
ATOM   1705  CB  LEU A 247      69.395  21.434   5.478  1.00  0.00           C  
ATOM   1706  CEN LEU A 247      69.958  22.328   4.356  1.00  0.00           X  
ATOM   1707  H   LEU A 247      68.603  22.361   7.710  1.00  0.00           H  
ATOM   1708  N   LYS A 248      68.163  19.135   7.254  1.00  0.00           N  
ATOM   1709  CA  LYS A 248      67.945  17.717   7.519  1.00  0.00           C  
ATOM   1710  C   LYS A 248      66.459  17.402   7.627  1.00  0.00           C  
ATOM   1711  O   LYS A 248      65.977  16.425   7.051  1.00  0.00           O  
ATOM   1712  CB  LYS A 248      68.666  17.294   8.800  1.00  0.00           C  
ATOM   1713  CEN LYS A 248      70.297  16.306   9.716  1.00  0.00           X  
ATOM   1714  H   LYS A 248      68.686  19.685   7.920  1.00  0.00           H  
ATOM   1715  N   ARG A 249      65.733  18.231   8.367  1.00  0.00           N  
ATOM   1716  CA  ARG A 249      64.294  18.062   8.525  1.00  0.00           C  
ATOM   1717  C   ARG A 249      63.584  18.109   7.178  1.00  0.00           C  
ATOM   1718  O   ARG A 249      62.709  17.289   6.897  1.00  0.00           O  
ATOM   1719  CB  ARG A 249      63.701  19.066   9.503  1.00  0.00           C  
ATOM   1720  CEN ARG A 249      62.841  20.055  11.609  1.00  0.00           X  
ATOM   1721  H   ARG A 249      66.190  19.003   8.834  1.00  0.00           H  
ATOM   1722  N   ILE A 250      63.963  19.074   6.348  1.00  0.00           N  
ATOM   1723  CA  ILE A 250      63.359  19.236   5.032  1.00  0.00           C  
ATOM   1724  C   ILE A 250      63.572  17.996   4.172  1.00  0.00           C  
ATOM   1725  O   ILE A 250      62.653  17.527   3.502  1.00  0.00           O  
ATOM   1726  CB  ILE A 250      63.928  20.463   4.297  1.00  0.00           C  
ATOM   1727  CEN ILE A 250      63.838  21.540   4.157  1.00  0.00           X  
ATOM   1728  H   ILE A 250      64.690  19.714   6.636  1.00  0.00           H  
ATOM   1729  N   MET A 251      64.792  17.469   4.194  1.00  0.00           N  
ATOM   1730  CA  MET A 251      65.127  16.281   3.421  1.00  0.00           C  
ATOM   1731  C   MET A 251      64.295  15.083   3.862  1.00  0.00           C  
ATOM   1732  O   MET A 251      63.876  14.270   3.039  1.00  0.00           O  
ATOM   1733  CB  MET A 251      66.616  15.969   3.555  1.00  0.00           C  
ATOM   1734  CEN MET A 251      68.128  15.980   2.664  1.00  0.00           X  
ATOM   1735  H   MET A 251      65.506  17.905   4.762  1.00  0.00           H  
ATOM   1736  N   GLU A 252      64.059  14.982   5.165  1.00  0.00           N  
ATOM   1737  CA  GLU A 252      63.236  13.910   5.713  1.00  0.00           C  
ATOM   1738  C   GLU A 252      61.792  14.030   5.245  1.00  0.00           C  
ATOM   1739  O   GLU A 252      61.135  13.027   4.968  1.00  0.00           O  
ATOM   1740  CB  GLU A 252      63.296  13.918   7.242  1.00  0.00           C  
ATOM   1741  CEN GLU A 252      63.930  13.302   8.699  1.00  0.00           X  
ATOM   1742  H   GLU A 252      64.459  15.663   5.793  1.00  0.00           H  
ATOM   1743  N   ILE A 253      61.303  15.263   5.160  1.00  0.00           N  
ATOM   1744  CA  ILE A 253      59.911  15.510   4.808  1.00  0.00           C  
ATOM   1745  C   ILE A 253      59.623  15.100   3.370  1.00  0.00           C  
ATOM   1746  O   ILE A 253      58.623  14.438   3.092  1.00  0.00           O  
ATOM   1747  CB  ILE A 253      59.536  16.992   4.993  1.00  0.00           C  
ATOM   1748  CEN ILE A 253      59.193  17.744   5.704  1.00  0.00           X  
ATOM   1749  H   ILE A 253      61.912  16.048   5.342  1.00  0.00           H  
ATOM   1750  N   ILE A 254      60.505  15.495   2.460  1.00  0.00           N  
ATOM   1751  CA  ILE A 254      60.322  15.211   1.040  1.00  0.00           C  
ATOM   1752  C   ILE A 254      60.450  13.718   0.757  1.00  0.00           C  
ATOM   1753  O   ILE A 254      59.826  13.196  -0.166  1.00  0.00           O  
ATOM   1754  CB  ILE A 254      61.337  15.978   0.174  1.00  0.00           C  
ATOM   1755  CEN ILE A 254      61.545  16.920  -0.335  1.00  0.00           X  
ATOM   1756  H   ILE A 254      61.323  16.007   2.756  1.00  0.00           H  
ATOM   1757  N   GLU A 255      61.261  13.037   1.560  1.00  0.00           N  
ATOM   1758  CA  GLU A 255      61.333  11.582   1.520  1.00  0.00           C  
ATOM   1759  C   GLU A 255      60.012  10.952   1.943  1.00  0.00           C  
ATOM   1760  O   GLU A 255      59.498  10.057   1.272  1.00  0.00           O  
ATOM   1761  CB  GLU A 255      62.467  11.078   2.416  1.00  0.00           C  
ATOM   1762  CEN GLU A 255      64.063  10.510   2.600  1.00  0.00           X  
ATOM   1763  H   GLU A 255      61.844  13.541   2.214  1.00  0.00           H  
ATOM   1764  N   ARG A 256      59.468  11.426   3.059  1.00  0.00           N  
ATOM   1765  CA  ARG A 256      58.192  10.931   3.559  1.00  0.00           C  
ATOM   1766  C   ARG A 256      57.062  11.245   2.587  1.00  0.00           C  
ATOM   1767  O   ARG A 256      56.131  10.455   2.425  1.00  0.00           O  
ATOM   1768  CB  ARG A 256      57.884  11.445   4.957  1.00  0.00           C  
ATOM   1769  CEN ARG A 256      57.715  11.546   7.430  1.00  0.00           X  
ATOM   1770  H   ARG A 256      59.952  12.148   3.574  1.00  0.00           H  
ATOM   1771  N   ARG A 257      57.147  12.404   1.943  1.00  0.00           N  
ATOM   1772  CA  ARG A 257      56.145  12.815   0.967  1.00  0.00           C  
ATOM   1773  C   ARG A 257      56.160  11.905  -0.254  1.00  0.00           C  
ATOM   1774  O   ARG A 257      55.126  11.666  -0.878  1.00  0.00           O  
ATOM   1775  CB  ARG A 257      56.293  14.277   0.573  1.00  0.00           C  
ATOM   1776  CEN ARG A 257      55.950  16.733   0.521  1.00  0.00           X  
ATOM   1777  H   ARG A 257      57.926  13.018   2.135  1.00  0.00           H  
ATOM   1778  N   GLY A 258      57.298  11.387  -0.621  1.00  0.00           N  
ATOM   1779  CA  GLY A 258      57.252  10.444  -1.723  1.00  0.00           C  
ATOM   1780  C   GLY A 258      57.208  11.217  -3.021  1.00  0.00           C  
ATOM   1781  O   GLY A 258      56.582  10.787  -3.991  1.00  0.00           O  
ATOM   1782  CEN GLY A 258      57.252  10.444  -1.724  1.00  0.00           X  
ATOM   1783  H   GLY A 258      58.140  11.657  -0.132  1.00  0.00           H  
ATOM   1784  N   ALA A 259      57.883  12.356  -3.011  1.00  0.00           N  
ATOM   1785  CA  ALA A 259      57.930  13.253  -4.149  1.00  0.00           C  
ATOM   1786  C   ALA A 259      58.525  12.562  -5.367  1.00  0.00           C  
ATOM   1787  O   ALA A 259      59.435  11.741  -5.245  1.00  0.00           O  
ATOM   1788  CB  ALA A 259      58.723  14.505  -3.801  1.00  0.00           C  
ATOM   1789  CEN ALA A 259      58.723  14.504  -3.802  1.00  0.00           X  
ATOM   1790  H   ALA A 259      58.390  12.619  -2.178  1.00  0.00           H  
ATOM   1791  N   PRO A 260      58.003  12.902  -6.538  1.00  0.00           N  
ATOM   1792  CA  PRO A 260      58.541  12.408  -7.799  1.00  0.00           C  
ATOM   1793  C   PRO A 260      60.052  12.609  -7.878  1.00  0.00           C  
ATOM   1794  O   PRO A 260      60.596  13.546  -7.292  1.00  0.00           O  
ATOM   1795  CB  PRO A 260      57.792  13.222  -8.868  1.00  0.00           C  
ATOM   1796  CEN PRO A 260      57.050  14.029  -7.459  1.00  0.00           X  
ATOM   1797  N   PRO A 261      60.719  11.718  -8.609  1.00  0.00           N  
ATOM   1798  CA  PRO A 261      62.163  11.799  -8.787  1.00  0.00           C  
ATOM   1799  C   PRO A 261      62.623  13.188  -9.191  1.00  0.00           C  
ATOM   1800  O   PRO A 261      63.653  13.672  -8.723  1.00  0.00           O  
ATOM   1801  CB  PRO A 261      62.458  10.760  -9.883  1.00  0.00           C  
ATOM   1802  CEN PRO A 261      60.686  10.553  -9.896  1.00  0.00           X  
ATOM   1803  N   GLU A 262      61.864  13.842 -10.064  1.00  0.00           N  
ATOM   1804  CA  GLU A 262      62.256  15.160 -10.541  1.00  0.00           C  
ATOM   1805  C   GLU A 262      62.186  16.184  -9.417  1.00  0.00           C  
ATOM   1806  O   GLU A 262      63.078  17.019  -9.268  1.00  0.00           O  
ATOM   1807  CB  GLU A 262      61.369  15.595 -11.710  1.00  0.00           C  
ATOM   1808  CEN GLU A 262      61.118  15.777 -13.385  1.00  0.00           X  
ATOM   1809  H   GLU A 262      61.011  13.413 -10.392  1.00  0.00           H  
ATOM   1810  N   LEU A 263      61.120  16.124  -8.619  1.00  0.00           N  
ATOM   1811  CA  LEU A 263      60.937  17.104  -7.556  1.00  0.00           C  
ATOM   1812  C   LEU A 263      61.875  16.831  -6.388  1.00  0.00           C  
ATOM   1813  O   LEU A 263      62.368  17.758  -5.746  1.00  0.00           O  
ATOM   1814  CB  LEU A 263      59.478  17.105  -7.082  1.00  0.00           C  
ATOM   1815  CEN LEU A 263      58.301  18.068  -7.323  1.00  0.00           X  
ATOM   1816  H   LEU A 263      60.440  15.391  -8.761  1.00  0.00           H  
ATOM   1817  N   LEU A 264      62.120  15.555  -6.117  1.00  0.00           N  
ATOM   1818  CA  LEU A 264      63.032  15.157  -5.053  1.00  0.00           C  
ATOM   1819  C   LEU A 264      64.440  15.676  -5.312  1.00  0.00           C  
ATOM   1820  O   LEU A 264      65.057  16.288  -4.441  1.00  0.00           O  
ATOM   1821  CB  LEU A 264      63.043  13.630  -4.908  1.00  0.00           C  
ATOM   1822  CEN LEU A 264      62.414  12.672  -3.879  1.00  0.00           X  
ATOM   1823  H   LEU A 264      61.660  14.839  -6.663  1.00  0.00           H  
ATOM   1824  N   ILE A 265      64.945  15.425  -6.516  1.00  0.00           N  
ATOM   1825  CA  ILE A 265      66.306  15.809  -6.871  1.00  0.00           C  
ATOM   1826  C   ILE A 265      66.452  17.324  -6.942  1.00  0.00           C  
ATOM   1827  O   ILE A 265      67.446  17.884  -6.479  1.00  0.00           O  
ATOM   1828  CB  ILE A 265      66.731  15.199  -8.219  1.00  0.00           C  
ATOM   1829  CEN ILE A 265      67.156  14.321  -8.707  1.00  0.00           X  
ATOM   1830  H   ILE A 265      64.370  14.958  -7.203  1.00  0.00           H  
ATOM   1831  N   LYS A 266      65.455  17.981  -7.523  1.00  0.00           N  
ATOM   1832  CA  LYS A 266      65.477  19.432  -7.670  1.00  0.00           C  
ATOM   1833  C   LYS A 266      65.594  20.122  -6.317  1.00  0.00           C  
ATOM   1834  O   LYS A 266      66.378  21.055  -6.152  1.00  0.00           O  
ATOM   1835  CB  LYS A 266      64.222  19.916  -8.400  1.00  0.00           C  
ATOM   1836  CEN LYS A 266      63.326  20.634 -10.176  1.00  0.00           X  
ATOM   1837  H   LYS A 266      64.660  17.463  -7.871  1.00  0.00           H  
ATOM   1838  N   LEU A 267      64.811  19.655  -5.351  1.00  0.00           N  
ATOM   1839  CA  LEU A 267      64.840  20.212  -4.004  1.00  0.00           C  
ATOM   1840  C   LEU A 267      66.191  19.981  -3.341  1.00  0.00           C  
ATOM   1841  O   LEU A 267      66.786  20.902  -2.781  1.00  0.00           O  
ATOM   1842  CB  LEU A 267      63.718  19.603  -3.154  1.00  0.00           C  
ATOM   1843  CEN LEU A 267      62.357  20.144  -2.678  1.00  0.00           X  
ATOM   1844  H   LEU A 267      64.178  18.893  -5.553  1.00  0.00           H  
ATOM   1845  N   LEU A 268      66.672  18.742  -3.406  1.00  0.00           N  
ATOM   1846  CA  LEU A 268      67.910  18.366  -2.733  1.00  0.00           C  
ATOM   1847  C   LEU A 268      69.087  19.180  -3.252  1.00  0.00           C  
ATOM   1848  O   LEU A 268      69.940  19.619  -2.479  1.00  0.00           O  
ATOM   1849  CB  LEU A 268      68.178  16.866  -2.914  1.00  0.00           C  
ATOM   1850  CEN LEU A 268      68.030  15.657  -1.972  1.00  0.00           X  
ATOM   1851  H   LEU A 268      66.166  18.046  -3.934  1.00  0.00           H  
ATOM   1852  N   GLU A 269      69.130  19.381  -4.564  1.00  0.00           N  
ATOM   1853  CA  GLU A 269      70.215  20.130  -5.189  1.00  0.00           C  
ATOM   1854  C   GLU A 269      70.260  21.564  -4.677  1.00  0.00           C  
ATOM   1855  O   GLU A 269      71.334  22.107  -4.419  1.00  0.00           O  
ATOM   1856  CB  GLU A 269      70.065  20.120  -6.712  1.00  0.00           C  
ATOM   1857  CEN GLU A 269      70.491  19.484  -8.234  1.00  0.00           X  
ATOM   1858  H   GLU A 269      68.393  19.004  -5.143  1.00  0.00           H  
ATOM   1859  N   ARG A 270      69.088  22.171  -4.529  1.00  0.00           N  
ATOM   1860  CA  ARG A 270      68.993  23.552  -4.074  1.00  0.00           C  
ATOM   1861  C   ARG A 270      69.352  23.672  -2.598  1.00  0.00           C  
ATOM   1862  O   ARG A 270      70.042  24.606  -2.191  1.00  0.00           O  
ATOM   1863  CB  ARG A 270      67.628  24.159  -4.366  1.00  0.00           C  
ATOM   1864  CEN ARG A 270      65.825  25.423  -5.507  1.00  0.00           X  
ATOM   1865  H   ARG A 270      68.241  21.663  -4.738  1.00  0.00           H  
ATOM   1866  N   LEU A 271      68.880  22.721  -1.800  1.00  0.00           N  
ATOM   1867  CA  LEU A 271      69.150  22.717  -0.367  1.00  0.00           C  
ATOM   1868  C   LEU A 271      70.645  22.629  -0.088  1.00  0.00           C  
ATOM   1869  O   LEU A 271      71.159  23.295   0.809  1.00  0.00           O  
ATOM   1870  CB  LEU A 271      68.412  21.555   0.309  1.00  0.00           C  
ATOM   1871  CEN LEU A 271      67.142  21.488   1.179  1.00  0.00           X  
ATOM   1872  H   LEU A 271      68.319  21.980  -2.196  1.00  0.00           H  
ATOM   1873  N   LEU A 272      71.339  21.804  -0.864  1.00  0.00           N  
ATOM   1874  CA  LEU A 272      72.771  21.605  -0.684  1.00  0.00           C  
ATOM   1875  C   LEU A 272      73.555  22.847  -1.090  1.00  0.00           C  
ATOM   1876  O   LEU A 272      74.536  23.213  -0.442  1.00  0.00           O  
ATOM   1877  CB  LEU A 272      73.242  20.388  -1.490  1.00  0.00           C  
ATOM   1878  CEN LEU A 272      73.622  18.950  -1.088  1.00  0.00           X  
ATOM   1879  H   LEU A 272      70.861  21.300  -1.598  1.00  0.00           H  
ATOM   1880  N   GLU A 273      73.117  23.492  -2.166  1.00  0.00           N  
ATOM   1881  CA  GLU A 273      73.738  24.728  -2.625  1.00  0.00           C  
ATOM   1882  C   GLU A 273      73.540  25.851  -1.616  1.00  0.00           C  
ATOM   1883  O   GLU A 273      74.436  26.664  -1.393  1.00  0.00           O  
ATOM   1884  CB  GLU A 273      73.172  25.137  -3.987  1.00  0.00           C  
ATOM   1885  CEN GLU A 273      73.306  25.195  -5.685  1.00  0.00           X  
ATOM   1886  H   GLU A 273      72.331  23.116  -2.679  1.00  0.00           H  
ATOM   1887  N   LEU A 274      72.358  25.893  -1.010  1.00  0.00           N  
ATOM   1888  CA  LEU A 274      72.064  26.876   0.026  1.00  0.00           C  
ATOM   1889  C   LEU A 274      72.936  26.659   1.256  1.00  0.00           C  
ATOM   1890  O   LEU A 274      73.362  27.616   1.905  1.00  0.00           O  
ATOM   1891  CB  LEU A 274      70.579  26.816   0.409  1.00  0.00           C  
ATOM   1892  CEN LEU A 274      69.378  27.722   0.081  1.00  0.00           X  
ATOM   1893  H   LEU A 274      71.646  25.228  -1.272  1.00  0.00           H  
ATOM   1894  N   ALA A 275      73.201  25.397   1.573  1.00  0.00           N  
ATOM   1895  CA  ALA A 275      74.115  25.054   2.655  1.00  0.00           C  
ATOM   1896  C   ALA A 275      75.511  25.602   2.391  1.00  0.00           C  
ATOM   1897  O   ALA A 275      76.185  26.077   3.307  1.00  0.00           O  
ATOM   1898  CB  ALA A 275      74.162  23.546   2.852  1.00  0.00           C  
ATOM   1899  CEN ALA A 275      74.163  23.547   2.852  1.00  0.00           X  
ATOM   1900  H   ALA A 275      72.757  24.655   1.050  1.00  0.00           H  
ATOM   1901  N   ARG A 276      75.942  25.532   1.138  1.00  0.00           N  
ATOM   1902  CA  ARG A 276      77.252  26.040   0.748  1.00  0.00           C  
ATOM   1903  C   ARG A 276      77.299  27.560   0.825  1.00  0.00           C  
ATOM   1904  O   ARG A 276      78.286  28.138   1.283  1.00  0.00           O  
ATOM   1905  CB  ARG A 276      77.677  25.538  -0.624  1.00  0.00           C  
ATOM   1906  CEN ARG A 276      78.759  24.162  -2.382  1.00  0.00           X  
ATOM   1907  H   ARG A 276      75.347  25.117   0.436  1.00  0.00           H  
ATOM   1908  N   GLU A 277      76.227  28.205   0.376  1.00  0.00           N  
ATOM   1909  CA  GLU A 277      76.127  29.658   0.429  1.00  0.00           C  
ATOM   1910  C   GLU A 277      76.101  30.155   1.867  1.00  0.00           C  
ATOM   1911  O   GLU A 277      76.705  31.178   2.193  1.00  0.00           O  
ATOM   1912  CB  GLU A 277      74.879  30.137  -0.316  1.00  0.00           C  
ATOM   1913  CEN GLU A 277      74.151  30.783  -1.715  1.00  0.00           X  
ATOM   1914  H   GLU A 277      75.462  27.671  -0.013  1.00  0.00           H  
ATOM   1915  N   ALA A 278      75.379  29.389   2.701  1.00  0.00           N  
ATOM   1916  CA  ALA A 278      75.232  29.607   4.138  1.00  0.00           C  
ATOM   1917  C   ALA A 278      76.553  29.494   4.890  1.00  0.00           C  
ATOM   1918  O   ALA A 278      76.769  30.179   5.890  1.00  0.00           O  
ATOM   1919  CB  ALA A 278      74.219  28.627   4.711  1.00  0.00           C  
ATOM   1920  CEN ALA A 278      74.220  28.627   4.711  1.00  0.00           X  
ATOM   1921  H   ALA A 278      74.887  28.589   2.332  1.00  0.00           H  
ATOM   1922  N   GLY A 279      77.436  28.631   4.408  1.00  0.00           N  
ATOM   1923  CA  GLY A 279      78.780  28.524   4.966  1.00  0.00           C  
ATOM   1924  C   GLY A 279      78.866  27.429   6.026  1.00  0.00           C  
ATOM   1925  O   GLY A 279      79.526  27.595   7.051  1.00  0.00           O  
ATOM   1926  CEN GLY A 279      78.781  28.524   4.967  1.00  0.00           X  
ATOM   1927  H   GLY A 279      77.169  28.034   3.638  1.00  0.00           H  
ATOM   1928  N   LEU A 280      78.192  26.312   5.766  1.00  0.00           N  
ATOM   1929  CA  LEU A 280      78.273  25.142   6.634  1.00  0.00           C  
ATOM   1930  C   LEU A 280      79.610  24.434   6.450  1.00  0.00           C  
ATOM   1931  O   LEU A 280      80.158  24.399   5.348  1.00  0.00           O  
ATOM   1932  CB  LEU A 280      77.110  24.183   6.349  1.00  0.00           C  
ATOM   1933  CEN LEU A 280      75.805  23.868   7.104  1.00  0.00           X  
ATOM   1934  H   LEU A 280      77.608  26.271   4.943  1.00  0.00           H  
ATOM   1935  N   SER A 281      80.137  23.871   7.531  1.00  0.00           N  
ATOM   1936  CA  SER A 281      81.448  23.236   7.491  1.00  0.00           C  
ATOM   1937  C   SER A 281      81.437  21.980   6.634  1.00  0.00           C  
ATOM   1938  O   SER A 281      80.385  21.383   6.406  1.00  0.00           O  
ATOM   1939  CB  SER A 281      81.910  22.907   8.897  1.00  0.00           C  
ATOM   1940  CEN SER A 281      81.881  22.757   9.419  1.00  0.00           X  
ATOM   1941  H   SER A 281      79.616  23.886   8.395  1.00  0.00           H  
ATOM   1942  N   PRO A 282      82.613  21.586   6.162  1.00  0.00           N  
ATOM   1943  CA  PRO A 282      82.743  20.373   5.373  1.00  0.00           C  
ATOM   1944  C   PRO A 282      82.071  19.192   6.049  1.00  0.00           C  
ATOM   1945  O   PRO A 282      81.482  18.337   5.388  1.00  0.00           O  
ATOM   1946  CB  PRO A 282      84.263  20.174   5.242  1.00  0.00           C  
ATOM   1947  CEN PRO A 282      84.349  21.626   6.277  1.00  0.00           X  
ATOM   1948  N   GLU A 283      82.140  19.107   7.386  1.00  0.00           N  
ATOM   1949  CA  GLU A 283      81.494  17.965   8.023  1.00  0.00           C  
ATOM   1950  C   GLU A 283      79.980  18.046   7.893  1.00  0.00           C  
ATOM   1951  O   GLU A 283      79.318  17.048   7.606  1.00  0.00           O  
ATOM   1952  CB  GLU A 283      81.890  17.880   9.499  1.00  0.00           C  
ATOM   1953  CEN GLU A 283      82.850  17.204  10.734  1.00  0.00           X  
ATOM   1954  H   GLU A 283      82.629  19.827   7.899  1.00  0.00           H  
ATOM   1955  N   GLN A 284      79.433  19.240   8.103  1.00  0.00           N  
ATOM   1956  CA  GLN A 284      77.995  19.452   8.009  1.00  0.00           C  
ATOM   1957  C   GLN A 284      77.501  19.252   6.583  1.00  0.00           C  
ATOM   1958  O   GLN A 284      76.423  18.702   6.361  1.00  0.00           O  
ATOM   1959  CB  GLN A 284      77.629  20.858   8.490  1.00  0.00           C  
ATOM   1960  CEN GLN A 284      77.000  21.781   9.832  1.00  0.00           X  
ATOM   1961  H   GLN A 284      80.032  20.019   8.336  1.00  0.00           H  
ATOM   1962  N   ILE A 285      78.296  19.703   5.617  1.00  0.00           N  
ATOM   1963  CA  ILE A 285      77.965  19.528   4.209  1.00  0.00           C  
ATOM   1964  C   ILE A 285      77.963  18.056   3.820  1.00  0.00           C  
ATOM   1965  O   ILE A 285      77.059  17.589   3.129  1.00  0.00           O  
ATOM   1966  CB  ILE A 285      78.947  20.288   3.300  1.00  0.00           C  
ATOM   1967  CEN ILE A 285      79.173  21.249   2.835  1.00  0.00           X  
ATOM   1968  H   ILE A 285      79.153  20.177   5.866  1.00  0.00           H  
ATOM   1969  N   HIS A 286      78.981  17.329   4.270  1.00  0.00           N  
ATOM   1970  CA  HIS A 286      79.086  15.902   3.992  1.00  0.00           C  
ATOM   1971  C   HIS A 286      77.851  15.155   4.478  1.00  0.00           C  
ATOM   1972  O   HIS A 286      77.268  14.357   3.744  1.00  0.00           O  
ATOM   1973  CB  HIS A 286      80.343  15.313   4.641  1.00  0.00           C  
ATOM   1974  CEN HIS A 286      81.686  15.011   4.275  1.00  0.00           X  
ATOM   1975  H   HIS A 286      79.701  17.778   4.819  1.00  0.00           H  
ATOM   1976  N   GLU A 287      77.458  15.416   5.720  1.00  0.00           N  
ATOM   1977  CA  GLU A 287      76.317  14.736   6.322  1.00  0.00           C  
ATOM   1978  C   GLU A 287      75.045  14.982   5.520  1.00  0.00           C  
ATOM   1979  O   GLU A 287      74.230  14.077   5.339  1.00  0.00           O  
ATOM   1980  CB  GLU A 287      76.123  15.192   7.770  1.00  0.00           C  
ATOM   1981  CEN GLU A 287      76.336  14.933   9.441  1.00  0.00           X  
ATOM   1982  H   GLU A 287      77.963  16.104   6.261  1.00  0.00           H  
ATOM   1983  N   LEU A 288      74.880  16.211   5.043  1.00  0.00           N  
ATOM   1984  CA  LEU A 288      73.748  16.556   4.191  1.00  0.00           C  
ATOM   1985  C   LEU A 288      73.801  15.798   2.871  1.00  0.00           C  
ATOM   1986  O   LEU A 288      72.777  15.339   2.366  1.00  0.00           O  
ATOM   1987  CB  LEU A 288      73.718  18.068   3.937  1.00  0.00           C  
ATOM   1988  CEN LEU A 288      72.843  19.206   4.498  1.00  0.00           X  
ATOM   1989  H   LEU A 288      75.555  16.924   5.276  1.00  0.00           H  
ATOM   1990  N   LEU A 289      75.000  15.669   2.315  1.00  0.00           N  
ATOM   1991  CA  LEU A 289      75.191  14.959   1.057  1.00  0.00           C  
ATOM   1992  C   LEU A 289      74.891  13.473   1.213  1.00  0.00           C  
ATOM   1993  O   LEU A 289      74.262  12.864   0.346  1.00  0.00           O  
ATOM   1994  CB  LEU A 289      76.622  15.164   0.544  1.00  0.00           C  
ATOM   1995  CEN LEU A 289      77.215  16.038  -0.577  1.00  0.00           X  
ATOM   1996  H   LEU A 289      75.802  16.073   2.777  1.00  0.00           H  
ATOM   1997  N   LYS A 290      75.343  12.897   2.321  1.00  0.00           N  
ATOM   1998  CA  LYS A 290      75.122  11.480   2.593  1.00  0.00           C  
ATOM   1999  C   LYS A 290      73.636  11.159   2.667  1.00  0.00           C  
ATOM   2000  O   LYS A 290      73.170  10.188   2.070  1.00  0.00           O  
ATOM   2001  CB  LYS A 290      75.813  11.070   3.894  1.00  0.00           C  
ATOM   2002  CEN LYS A 290      77.425  10.095   4.857  1.00  0.00           X  
ATOM   2003  H   LYS A 290      75.852  13.453   2.992  1.00  0.00           H  
ATOM   2004  N   LYS A 291      72.894  11.981   3.404  1.00  0.00           N  
ATOM   2005  CA  LYS A 291      71.458  11.786   3.558  1.00  0.00           C  
ATOM   2006  C   LYS A 291      70.729  11.980   2.234  1.00  0.00           C  
ATOM   2007  O   LYS A 291      69.791  11.250   1.917  1.00  0.00           O  
ATOM   2008  CB  LYS A 291      70.898  12.743   4.612  1.00  0.00           C  
ATOM   2009  CEN LYS A 291      70.175  13.050   6.576  1.00  0.00           X  
ATOM   2010  H   LYS A 291      73.337  12.760   3.868  1.00  0.00           H  
ATOM   2011  N   ALA A 292      71.167  12.970   1.464  1.00  0.00           N  
ATOM   2012  CA  ALA A 292      70.552  13.267   0.175  1.00  0.00           C  
ATOM   2013  C   ALA A 292      70.643  12.075  -0.766  1.00  0.00           C  
ATOM   2014  O   ALA A 292      69.699  11.774  -1.495  1.00  0.00           O  
ATOM   2015  CB  ALA A 292      71.201  14.492  -0.452  1.00  0.00           C  
ATOM   2016  CEN ALA A 292      71.201  14.491  -0.452  1.00  0.00           X  
ATOM   2017  H   ALA A 292      71.946  13.530   1.778  1.00  0.00           H  
ATOM   2018  N   LEU A 293      71.787  11.400  -0.749  1.00  0.00           N  
ATOM   2019  CA  LEU A 293      72.001  10.230  -1.594  1.00  0.00           C  
ATOM   2020  C   LEU A 293      71.151   9.053  -1.130  1.00  0.00           C  
ATOM   2021  O   LEU A 293      70.570   8.336  -1.945  1.00  0.00           O  
ATOM   2022  CB  LEU A 293      73.486   9.846  -1.602  1.00  0.00           C  
ATOM   2023  CEN LEU A 293      74.607  10.029  -2.642  1.00  0.00           X  
ATOM   2024  H   LEU A 293      72.529  11.702  -0.134  1.00  0.00           H  
ATOM   2025  N   GLU A 294      71.083   8.860   0.182  1.00  0.00           N  
ATOM   2026  CA  GLU A 294      70.315   7.761   0.757  1.00  0.00           C  
ATOM   2027  C   GLU A 294      68.841   7.871   0.389  1.00  0.00           C  
ATOM   2028  O   GLU A 294      68.190   6.869   0.091  1.00  0.00           O  
ATOM   2029  CB  GLU A 294      70.477   7.731   2.278  1.00  0.00           C  
ATOM   2030  CEN GLU A 294      71.218   7.088   3.672  1.00  0.00           X  
ATOM   2031  H   GLU A 294      71.577   9.490   0.797  1.00  0.00           H  
ATOM   2032  N   ILE A 295      68.318   9.091   0.414  1.00  0.00           N  
ATOM   2033  CA  ILE A 295      66.921   9.334   0.075  1.00  0.00           C  
ATOM   2034  C   ILE A 295      66.640   8.998  -1.384  1.00  0.00           C  
ATOM   2035  O   ILE A 295      65.633   8.366  -1.704  1.00  0.00           O  
ATOM   2036  CB  ILE A 295      66.522  10.797   0.341  1.00  0.00           C  
ATOM   2037  CEN ILE A 295      66.166  11.502   1.093  1.00  0.00           X  
ATOM   2038  H   ILE A 295      68.904   9.873   0.672  1.00  0.00           H  
ATOM   2039  N   ILE A 296      67.535   9.427  -2.265  1.00  0.00           N  
ATOM   2040  CA  ILE A 296      67.412   9.130  -3.689  1.00  0.00           C  
ATOM   2041  C   ILE A 296      67.460   7.630  -3.943  1.00  0.00           C  
ATOM   2042  O   ILE A 296      66.854   7.131  -4.892  1.00  0.00           O  
ATOM   2043  CB  ILE A 296      68.521   9.815  -4.508  1.00  0.00           C  
ATOM   2044  CEN ILE A 296      68.817  10.732  -5.017  1.00  0.00           X  
ATOM   2045  H   ILE A 296      68.367   9.891  -1.932  1.00  0.00           H  
ATOM   2046  N   ALA A 297      68.181   6.912  -3.089  1.00  0.00           N  
ATOM   2047  CA  ALA A 297      68.160   5.455  -3.104  1.00  0.00           C  
ATOM   2048  C   ALA A 297      66.781   4.916  -2.748  1.00  0.00           C  
ATOM   2049  O   ALA A 297      66.247   4.044  -3.433  1.00  0.00           O  
ATOM   2050  CB  ALA A 297      69.210   4.902  -2.152  1.00  0.00           C  
ATOM   2051  CEN ALA A 297      69.209   4.901  -2.153  1.00  0.00           X  
ATOM   2052  H   ALA A 297      68.757   7.388  -2.410  1.00  0.00           H  
ATOM   2053  N   ARG A 298      66.208   5.442  -1.669  1.00  0.00           N  
ATOM   2054  CA  ARG A 298      64.877   5.038  -1.235  1.00  0.00           C  
ATOM   2055  C   ARG A 298      63.823   5.407  -2.271  1.00  0.00           C  
ATOM   2056  O   ARG A 298      62.855   4.676  -2.473  1.00  0.00           O  
ATOM   2057  CB  ARG A 298      64.527   5.595   0.138  1.00  0.00           C  
ATOM   2058  CEN ARG A 298      64.229   5.748   2.595  1.00  0.00           X  
ATOM   2059  H   ARG A 298      66.708   6.141  -1.139  1.00  0.00           H  
ATOM   2060  N   ARG A 299      64.019   6.547  -2.925  1.00  0.00           N  
ATOM   2061  CA  ARG A 299      63.099   7.003  -3.961  1.00  0.00           C  
ATOM   2062  C   ARG A 299      63.123   6.073  -5.167  1.00  0.00           C  
ATOM   2063  O   ARG A 299      62.111   5.890  -5.843  1.00  0.00           O  
ATOM   2064  CB  ARG A 299      63.360   8.446  -4.366  1.00  0.00           C  
ATOM   2065  CEN ARG A 299      63.177  10.918  -4.471  1.00  0.00           X  
ATOM   2066  H   ARG A 299      64.824   7.113  -2.699  1.00  0.00           H  
ATOM   2067  N   GLY A 300      64.243   5.479  -5.463  1.00  0.00           N  
ATOM   2068  CA  GLY A 300      64.197   4.523  -6.554  1.00  0.00           C  
ATOM   2069  C   GLY A 300      64.272   5.274  -7.862  1.00  0.00           C  
ATOM   2070  O   GLY A 300      63.674   4.869  -8.857  1.00  0.00           O  
ATOM   2071  CEN GLY A 300      64.197   4.522  -6.554  1.00  0.00           X  
ATOM   2072  H   GLY A 300      65.073   5.703  -4.933  1.00  0.00           H  
ATOM   2073  N   ALA A 301      65.019   6.367  -7.830  1.00  0.00           N  
ATOM   2074  CA  ALA A 301      65.186   7.241  -8.975  1.00  0.00           C  
ATOM   2075  C   ALA A 301      65.801   6.491 -10.150  1.00  0.00           C  
ATOM   2076  O   ALA A 301      66.648   5.618  -9.966  1.00  0.00           O  
ATOM   2077  CB  ALA A 301      66.039   8.445  -8.601  1.00  0.00           C  
ATOM   2078  CEN ALA A 301      66.039   8.444  -8.602  1.00  0.00           X  
ATOM   2079  H   ALA A 301      65.495   6.614  -6.974  1.00  0.00           H  
ATOM   2080  N   PRO A 302      65.365   6.845 -11.352  1.00  0.00           N  
ATOM   2081  CA  PRO A 302      65.938   6.295 -12.574  1.00  0.00           C  
ATOM   2082  C   PRO A 302      67.462   6.400 -12.573  1.00  0.00           C  
ATOM   2083  O   PRO A 302      68.031   7.309 -11.970  1.00  0.00           O  
ATOM   2084  CB  PRO A 302      65.300   7.135 -13.694  1.00  0.00           C  
ATOM   2085  CEN PRO A 302      64.537   8.012 -12.340  1.00  0.00           X  
ATOM   2086  N   PRO A 303      68.109   5.454 -13.253  1.00  0.00           N  
ATOM   2087  CA  PRO A 303      69.562   5.440 -13.353  1.00  0.00           C  
ATOM   2088  C   PRO A 303      70.132   6.792 -13.748  1.00  0.00           C  
ATOM   2089  O   PRO A 303      71.164   7.217 -13.229  1.00  0.00           O  
ATOM   2090  CB  PRO A 303      69.847   4.368 -14.418  1.00  0.00           C  
ATOM   2091  CEN PRO A 303      68.067   4.275 -14.526  1.00  0.00           X  
ATOM   2092  N   GLU A 304      69.465   7.477 -14.670  1.00  0.00           N  
ATOM   2093  CA  GLU A 304      69.967   8.758 -15.143  1.00  0.00           C  
ATOM   2094  C   GLU A 304      69.900   9.804 -14.040  1.00  0.00           C  
ATOM   2095  O   GLU A 304      70.835  10.583 -13.852  1.00  0.00           O  
ATOM   2096  CB  GLU A 304      69.176   9.228 -16.366  1.00  0.00           C  
ATOM   2097  CEN GLU A 304      69.031   9.397 -18.055  1.00  0.00           X  
ATOM   2098  H   GLU A 304      68.605   7.097 -15.039  1.00  0.00           H  
ATOM   2099  N   LEU A 305      68.790   9.826 -13.302  1.00  0.00           N  
ATOM   2100  CA  LEU A 305      68.614  10.834 -12.263  1.00  0.00           C  
ATOM   2101  C   LEU A 305      69.468  10.523 -11.041  1.00  0.00           C  
ATOM   2102  O   LEU A 305      69.984  11.427 -10.386  1.00  0.00           O  
ATOM   2103  CB  LEU A 305      67.135  10.933 -11.868  1.00  0.00           C  
ATOM   2104  CEN LEU A 305      66.035  11.965 -12.185  1.00  0.00           X  
ATOM   2105  H   LEU A 305      68.074   9.135 -13.470  1.00  0.00           H  
ATOM   2106  N   LEU A 306      69.614   9.237 -10.740  1.00  0.00           N  
ATOM   2107  CA  LEU A 306      70.440   8.801  -9.621  1.00  0.00           C  
ATOM   2108  C   LEU A 306      71.892   9.224  -9.809  1.00  0.00           C  
ATOM   2109  O   LEU A 306      72.498   9.813  -8.913  1.00  0.00           O  
ATOM   2110  CB  LEU A 306      70.346   7.279  -9.454  1.00  0.00           C  
ATOM   2111  CEN LEU A 306      69.602   6.382  -8.446  1.00  0.00           X  
ATOM   2112  H   LEU A 306      69.141   8.542 -11.300  1.00  0.00           H  
ATOM   2113  N   ILE A 307      72.443   8.922 -10.980  1.00  0.00           N  
ATOM   2114  CA  ILE A 307      73.843   9.213 -11.264  1.00  0.00           C  
ATOM   2115  C   ILE A 307      74.090  10.713 -11.347  1.00  0.00           C  
ATOM   2116  O   ILE A 307      75.092  11.216 -10.838  1.00  0.00           O  
ATOM   2117  CB  ILE A 307      74.302   8.554 -12.577  1.00  0.00           C  
ATOM   2118  CEN ILE A 307      74.696   7.643 -13.029  1.00  0.00           X  
ATOM   2119  H   ILE A 307      71.878   8.480 -11.692  1.00  0.00           H  
ATOM   2120  N   GLU A 308      73.170  11.423 -11.992  1.00  0.00           N  
ATOM   2121  CA  GLU A 308      73.294  12.867 -12.157  1.00  0.00           C  
ATOM   2122  C   GLU A 308      73.381  13.571 -10.809  1.00  0.00           C  
ATOM   2123  O   GLU A 308      74.213  14.456 -10.613  1.00  0.00           O  
ATOM   2124  CB  GLU A 308      72.115  13.417 -12.962  1.00  0.00           C  
ATOM   2125  CEN GLU A 308      71.457  13.954 -14.439  1.00  0.00           X  
ATOM   2126  H   GLU A 308      72.365  10.951 -12.378  1.00  0.00           H  
ATOM   2127  N   LEU A 309      72.517  13.171  -9.881  1.00  0.00           N  
ATOM   2128  CA  LEU A 309      72.509  13.748  -8.543  1.00  0.00           C  
ATOM   2129  C   LEU A 309      73.805  13.443  -7.803  1.00  0.00           C  
ATOM   2130  O   LEU A 309      74.426  14.335  -7.225  1.00  0.00           O  
ATOM   2131  CB  LEU A 309      71.305  13.226  -7.749  1.00  0.00           C  
ATOM   2132  CEN LEU A 309      69.958  13.861  -7.356  1.00  0.00           X  
ATOM   2133  H   LEU A 309      71.849  12.448 -10.108  1.00  0.00           H  
ATOM   2134  N   LEU A 310      74.208  12.177  -7.825  1.00  0.00           N  
ATOM   2135  CA  LEU A 310      75.380  11.734  -7.079  1.00  0.00           C  
ATOM   2136  C   LEU A 310      76.635  12.463  -7.543  1.00  0.00           C  
ATOM   2137  O   LEU A 310      77.470  12.859  -6.730  1.00  0.00           O  
ATOM   2138  CB  LEU A 310      75.560  10.217  -7.224  1.00  0.00           C  
ATOM   2139  CEN LEU A 310      75.283   9.036  -6.275  1.00  0.00           X  
ATOM   2140  H   LEU A 310      73.689  11.505  -8.370  1.00  0.00           H  
ATOM   2141  N   GLU A 311      76.761  12.637  -8.852  1.00  0.00           N  
ATOM   2142  CA  GLU A 311      77.924  13.305  -9.428  1.00  0.00           C  
ATOM   2143  C   GLU A 311      78.033  14.743  -8.932  1.00  0.00           C  
ATOM   2144  O   GLU A 311      79.125  15.221  -8.624  1.00  0.00           O  
ATOM   2145  CB  GLU A 311      77.856  13.279 -10.957  1.00  0.00           C  
ATOM   2146  CEN GLU A 311      78.322  12.591 -12.444  1.00  0.00           X  
ATOM   2147  H   GLU A 311      76.035  12.299  -9.467  1.00  0.00           H  
ATOM   2148  N   ARG A 312      76.897  15.425  -8.859  1.00  0.00           N  
ATOM   2149  CA  ARG A 312      76.866  16.818  -8.427  1.00  0.00           C  
ATOM   2150  C   ARG A 312      77.151  16.939  -6.936  1.00  0.00           C  
ATOM   2151  O   ARG A 312      77.878  17.835  -6.504  1.00  0.00           O  
ATOM   2152  CB  ARG A 312      75.562  17.508  -8.801  1.00  0.00           C  
ATOM   2153  CEN ARG A 312      73.909  18.869 -10.054  1.00  0.00           X  
ATOM   2154  H   ARG A 312      76.031  14.969  -9.108  1.00  0.00           H  
ATOM   2155  N   LEU A 313      76.577  16.033  -6.153  1.00  0.00           N  
ATOM   2156  CA  LEU A 313      76.766  16.039  -4.708  1.00  0.00           C  
ATOM   2157  C   LEU A 313      78.236  15.859  -4.346  1.00  0.00           C  
ATOM   2158  O   LEU A 313      78.742  16.507  -3.430  1.00  0.00           O  
ATOM   2159  CB  LEU A 313      75.918  14.939  -4.057  1.00  0.00           C  
ATOM   2160  CEN LEU A 313      74.601  14.969  -3.259  1.00  0.00           X  
ATOM   2161  H   LEU A 313      75.991  15.323  -6.569  1.00  0.00           H  
ATOM   2162  N   LEU A 314      78.917  14.979  -5.069  1.00  0.00           N  
ATOM   2163  CA  LEU A 314      80.320  14.693  -4.808  1.00  0.00           C  
ATOM   2164  C   LEU A 314      81.204  15.876  -5.186  1.00  0.00           C  
ATOM   2165  O   LEU A 314      82.170  16.191  -4.491  1.00  0.00           O  
ATOM   2166  CB  LEU A 314      80.755  13.435  -5.570  1.00  0.00           C  
ATOM   2167  CEN LEU A 314      81.017  11.983  -5.128  1.00  0.00           X  
ATOM   2168  H   LEU A 314      78.450  14.493  -5.822  1.00  0.00           H  
ATOM   2169  N   GLU A 315      80.866  16.528  -6.294  1.00  0.00           N  
ATOM   2170  CA  GLU A 315      81.592  17.715  -6.735  1.00  0.00           C  
ATOM   2171  C   GLU A 315      81.410  18.866  -5.755  1.00  0.00           C  
ATOM   2172  O   GLU A 315      82.345  19.623  -5.492  1.00  0.00           O  
ATOM   2173  CB  GLU A 315      81.131  18.136  -8.132  1.00  0.00           C  
ATOM   2174  CEN GLU A 315      81.365  18.158  -9.820  1.00  0.00           X  
ATOM   2175  H   GLU A 315      80.089  16.194  -6.843  1.00  0.00           H  
ATOM   2176  N   LEU A 316      80.203  18.993  -5.215  1.00  0.00           N  
ATOM   2177  CA  LEU A 316      79.916  20.012  -4.209  1.00  0.00           C  
ATOM   2178  C   LEU A 316      80.706  19.760  -2.931  1.00  0.00           C  
ATOM   2179  O   LEU A 316      81.155  20.697  -2.273  1.00  0.00           O  
ATOM   2180  CB  LEU A 316      78.413  20.052  -3.907  1.00  0.00           C  
ATOM   2181  CEN LEU A 316      77.291  21.027  -4.311  1.00  0.00           X  
ATOM   2182  H   LEU A 316      79.465  18.369  -5.507  1.00  0.00           H  
ATOM   2183  N   ALA A 317      80.870  18.488  -2.583  1.00  0.00           N  
ATOM   2184  CA  ALA A 317      81.700  18.107  -1.446  1.00  0.00           C  
ATOM   2185  C   ALA A 317      83.141  18.560  -1.639  1.00  0.00           C  
ATOM   2186  O   ALA A 317      83.793  19.008  -0.696  1.00  0.00           O  
ATOM   2187  CB  ALA A 317      81.640  16.602  -1.226  1.00  0.00           C  
ATOM   2188  CEN ALA A 317      81.641  16.603  -1.226  1.00  0.00           X  
ATOM   2189  H   ALA A 317      80.408  17.767  -3.118  1.00  0.00           H  
ATOM   2190  N   ARG A 318      83.634  18.441  -2.866  1.00  0.00           N  
ATOM   2191  CA  ARG A 318      84.994  18.859  -3.190  1.00  0.00           C  
ATOM   2192  C   ARG A 318      85.133  20.375  -3.132  1.00  0.00           C  
ATOM   2193  O   ARG A 318      86.129  20.897  -2.628  1.00  0.00           O  
ATOM   2194  CB  ARG A 318      85.461  18.308  -4.529  1.00  0.00           C  
ATOM   2195  CEN ARG A 318      86.546  16.836  -6.205  1.00  0.00           X  
ATOM   2196  H   ARG A 318      83.052  18.054  -3.596  1.00  0.00           H  
ATOM   2197  N   GLU A 319      84.131  21.076  -3.648  1.00  0.00           N  
ATOM   2198  CA  GLU A 319      84.123  22.534  -3.621  1.00  0.00           C  
ATOM   2199  C   GLU A 319      84.048  23.058  -2.192  1.00  0.00           C  
ATOM   2200  O   GLU A 319      84.697  24.046  -1.848  1.00  0.00           O  
ATOM   2201  CB  GLU A 319      82.954  23.080  -4.444  1.00  0.00           C  
ATOM   2202  CEN GLU A 319      82.351  23.746  -5.892  1.00  0.00           X  
ATOM   2203  H   GLU A 319      83.356  20.588  -4.071  1.00  0.00           H  
ATOM   2204  N   ALA A 320      83.236  22.353  -1.390  1.00  0.00           N  
ATOM   2205  CA  ALA A 320      83.024  22.603   0.033  1.00  0.00           C  
ATOM   2206  C   ALA A 320      84.293  22.421   0.859  1.00  0.00           C  
ATOM   2207  O   ALA A 320      84.498  23.110   1.859  1.00  0.00           O  
ATOM   2208  CB  ALA A 320      81.922  21.697   0.561  1.00  0.00           C  
ATOM   2209  CEN ALA A 320      81.923  21.697   0.561  1.00  0.00           X  
ATOM   2210  H   ALA A 320      82.714  21.580  -1.775  1.00  0.00           H  
ATOM   2211  N   GLY A 321      85.143  21.495   0.439  1.00  0.00           N  
ATOM   2212  CA  GLY A 321      86.445  21.313   1.073  1.00  0.00           C  
ATOM   2213  C   GLY A 321      86.402  20.233   2.149  1.00  0.00           C  
ATOM   2214  O   GLY A 321      87.016  20.373   3.207  1.00  0.00           O  
ATOM   2215  CEN GLY A 321      86.446  21.313   1.073  1.00  0.00           X  
ATOM   2216  H   GLY A 321      84.881  20.903  -0.337  1.00  0.00           H  
ATOM   2217  N   LEU A 322      85.675  19.158   1.867  1.00  0.00           N  
ATOM   2218  CA  LEU A 322      85.631  18.000   2.754  1.00  0.00           C  
ATOM   2219  C   LEU A 322      86.929  17.205   2.655  1.00  0.00           C  
ATOM   2220  O   LEU A 322      87.532  17.116   1.587  1.00  0.00           O  
ATOM   2221  CB  LEU A 322      84.428  17.112   2.416  1.00  0.00           C  
ATOM   2222  CEN LEU A 322      83.065  16.892   3.099  1.00  0.00           X  
ATOM   2223  H   LEU A 322      85.134  19.139   1.014  1.00  0.00           H  
ATOM   2224  N   SER A 323      87.359  16.629   3.771  1.00  0.00           N  
ATOM   2225  CA  SER A 323      88.626  15.909   3.812  1.00  0.00           C  
ATOM   2226  C   SER A 323      88.582  14.644   2.973  1.00  0.00           C  
ATOM   2227  O   SER A 323      87.507  14.111   2.695  1.00  0.00           O  
ATOM   2228  CB  SER A 323      88.988  15.573   5.246  1.00  0.00           C  
ATOM   2229  CEN SER A 323      88.921  15.434   5.767  1.00  0.00           X  
ATOM   2230  H   SER A 323      86.793  16.690   4.605  1.00  0.00           H  
ATOM   2231  N   PRO A 324      89.755  14.168   2.573  1.00  0.00           N  
ATOM   2232  CA  PRO A 324      89.850  12.936   1.809  1.00  0.00           C  
ATOM   2233  C   PRO A 324      89.066  11.812   2.462  1.00  0.00           C  
ATOM   2234  O   PRO A 324      88.461  10.985   1.781  1.00  0.00           O  
ATOM   2235  CB  PRO A 324      91.358  12.638   1.767  1.00  0.00           C  
ATOM   2236  CEN PRO A 324      91.480  14.099   2.785  1.00  0.00           X  
ATOM   2237  N   ARG A 325      89.057  11.746   3.803  1.00  0.00           N  
ATOM   2238  CA  ARG A 325      88.306  10.660   4.419  1.00  0.00           C  
ATOM   2239  C   ARG A 325      86.809  10.832   4.201  1.00  0.00           C  
ATOM   2240  O   ARG A 325      86.101   9.872   3.894  1.00  0.00           O  
ATOM   2241  CB  ARG A 325      88.639  10.496   5.894  1.00  0.00           C  
ATOM   2242  CEN ARG A 325      89.693   9.658   7.977  1.00  0.00           X  
ATOM   2243  H   ARG A 325      89.563  12.441   4.331  1.00  0.00           H  
ATOM   2244  N   GLN A 326      86.330  12.062   4.368  1.00  0.00           N  
ATOM   2245  CA  GLN A 326      84.916  12.362   4.191  1.00  0.00           C  
ATOM   2246  C   GLN A 326      84.487  12.171   2.741  1.00  0.00           C  
ATOM   2247  O   GLN A 326      83.390  11.685   2.467  1.00  0.00           O  
ATOM   2248  CB  GLN A 326      84.615  13.796   4.634  1.00  0.00           C  
ATOM   2249  CEN GLN A 326      83.975  14.777   5.929  1.00  0.00           X  
ATOM   2250  H   GLN A 326      86.963  12.806   4.621  1.00  0.00           H  
ATOM   2251  N   ILE A 327      85.361  12.552   1.814  1.00  0.00           N  
ATOM   2252  CA  ILE A 327      85.097  12.375   0.394  1.00  0.00           C  
ATOM   2253  C   ILE A 327      85.021  10.900   0.024  1.00  0.00           C  
ATOM   2254  O   ILE A 327      84.128  10.478  -0.709  1.00  0.00           O  
ATOM   2255  CB  ILE A 327      86.175  13.057  -0.469  1.00  0.00           C  
ATOM   2256  CEN ILE A 327      86.486  13.993  -0.932  1.00  0.00           X  
ATOM   2257  H   ILE A 327      86.232  12.977   2.104  1.00  0.00           H  
ATOM   2258  N   TYR A 328      85.966  10.119   0.541  1.00  0.00           N  
ATOM   2259  CA  TYR A 328      85.993   8.682   0.288  1.00  0.00           C  
ATOM   2260  C   TYR A 328      84.688   8.022   0.715  1.00  0.00           C  
ATOM   2261  O   TYR A 328      84.096   7.251  -0.039  1.00  0.00           O  
ATOM   2262  CB  TYR A 328      87.172   8.033   1.017  1.00  0.00           C  
ATOM   2263  CEN TYR A 328      88.795   7.453   0.706  1.00  0.00           X  
ATOM   2264  H   TYR A 328      86.681  10.530   1.123  1.00  0.00           H  
ATOM   2265  N   LEU A 329      84.245   8.330   1.929  1.00  0.00           N  
ATOM   2266  CA  LEU A 329      83.032   7.735   2.476  1.00  0.00           C  
ATOM   2267  C   LEU A 329      81.824   8.046   1.602  1.00  0.00           C  
ATOM   2268  O   LEU A 329      80.963   7.192   1.388  1.00  0.00           O  
ATOM   2269  CB  LEU A 329      82.798   8.230   3.908  1.00  0.00           C  
ATOM   2270  CEN LEU A 329      82.997   7.574   5.287  1.00  0.00           X  
ATOM   2271  H   LEU A 329      84.763   8.994   2.490  1.00  0.00           H  
ATOM   2272  N   LEU A 330      81.764   9.274   1.100  1.00  0.00           N  
ATOM   2273  CA  LEU A 330      80.706   9.676   0.183  1.00  0.00           C  
ATOM   2274  C   LEU A 330      80.780   8.894  -1.123  1.00  0.00           C  
ATOM   2275  O   LEU A 330      79.758   8.492  -1.678  1.00  0.00           O  
ATOM   2276  CB  LEU A 330      80.788  11.183  -0.092  1.00  0.00           C  
ATOM   2277  CEN LEU A 330      79.960  12.382   0.407  1.00  0.00           X  
ATOM   2278  H   LEU A 330      82.471   9.948   1.361  1.00  0.00           H  
ATOM   2279  N   LEU A 331      81.999   8.680  -1.609  1.00  0.00           N  
ATOM   2280  CA  LEU A 331      82.211   7.937  -2.845  1.00  0.00           C  
ATOM   2281  C   LEU A 331      81.808   6.476  -2.685  1.00  0.00           C  
ATOM   2282  O   LEU A 331      81.191   5.893  -3.576  1.00  0.00           O  
ATOM   2283  CB  LEU A 331      83.678   8.042  -3.280  1.00  0.00           C  
ATOM   2284  CEN LEU A 331      84.387   8.856  -4.379  1.00  0.00           X  
ATOM   2285  H   LEU A 331      82.799   9.041  -1.109  1.00  0.00           H  
ATOM   2286  N   MET A 332      82.161   5.891  -1.548  1.00  0.00           N  
ATOM   2287  CA  MET A 332      81.836   4.498  -1.268  1.00  0.00           C  
ATOM   2288  C   MET A 332      80.328   4.273  -1.272  1.00  0.00           C  
ATOM   2289  O   MET A 332      79.836   3.323  -1.881  1.00  0.00           O  
ATOM   2290  CB  MET A 332      82.430   4.077   0.075  1.00  0.00           C  
ATOM   2291  CEN MET A 332      83.680   3.078   0.795  1.00  0.00           X  
ATOM   2292  H   MET A 332      82.669   6.427  -0.856  1.00  0.00           H  
ATOM   2293  N   LEU A 333      79.603   5.152  -0.589  1.00  0.00           N  
ATOM   2294  CA  LEU A 333      78.151   5.051  -0.513  1.00  0.00           C  
ATOM   2295  C   LEU A 333      77.511   5.269  -1.877  1.00  0.00           C  
ATOM   2296  O   LEU A 333      76.545   4.592  -2.234  1.00  0.00           O  
ATOM   2297  CB  LEU A 333      77.602   6.062   0.501  1.00  0.00           C  
ATOM   2298  CEN LEU A 333      77.064   5.916   1.938  1.00  0.00           X  
ATOM   2299  H   LEU A 333      80.070   5.911  -0.111  1.00  0.00           H  
ATOM   2300  N   ALA A 334      78.052   6.215  -2.634  1.00  0.00           N  
ATOM   2301  CA  ALA A 334      77.528   6.528  -3.959  1.00  0.00           C  
ATOM   2302  C   ALA A 334      77.593   5.317  -4.879  1.00  0.00           C  
ATOM   2303  O   ALA A 334      76.671   5.063  -5.654  1.00  0.00           O  
ATOM   2304  CB  ALA A 334      78.288   7.699  -4.566  1.00  0.00           C  
ATOM   2305  CEN ALA A 334      78.287   7.698  -4.566  1.00  0.00           X  
ATOM   2306  H   ALA A 334      78.847   6.731  -2.285  1.00  0.00           H  
ATOM   2307  N   LEU A 335      78.690   4.570  -4.786  1.00  0.00           N  
ATOM   2308  CA  LEU A 335      78.872   3.375  -5.604  1.00  0.00           C  
ATOM   2309  C   LEU A 335      77.926   2.264  -5.170  1.00  0.00           C  
ATOM   2310  O   LEU A 335      77.344   1.572  -6.007  1.00  0.00           O  
ATOM   2311  CB  LEU A 335      80.327   2.896  -5.528  1.00  0.00           C  
ATOM   2312  CEN LEU A 335      81.511   2.988  -6.510  1.00  0.00           X  
ATOM   2313  H   LEU A 335      79.414   4.837  -4.137  1.00  0.00           H  
ATOM   2314  N   ILE A 336      77.773   2.097  -3.863  1.00  0.00           N  
ATOM   2315  CA  ILE A 336      76.907   1.059  -3.319  1.00  0.00           C  
ATOM   2316  C   ILE A 336      75.465   1.256  -3.767  1.00  0.00           C  
ATOM   2317  O   ILE A 336      74.769   0.293  -4.087  1.00  0.00           O  
ATOM   2318  CB  ILE A 336      76.956   1.029  -1.780  1.00  0.00           C  
ATOM   2319  CEN ILE A 336      77.488   0.640  -0.912  1.00  0.00           X  
ATOM   2320  H   ILE A 336      78.273   2.705  -3.229  1.00  0.00           H  
ATOM   2321  N   ILE A 337      75.021   2.508  -3.789  1.00  0.00           N  
ATOM   2322  CA  ILE A 337      73.662   2.831  -4.205  1.00  0.00           C  
ATOM   2323  C   ILE A 337      73.442   2.490  -5.674  1.00  0.00           C  
ATOM   2324  O   ILE A 337      72.415   1.918  -6.041  1.00  0.00           O  
ATOM   2325  CB  ILE A 337      73.340   4.319  -3.977  1.00  0.00           C  
ATOM   2326  CEN ILE A 337      72.989   5.056  -3.254  1.00  0.00           X  
ATOM   2327  H   ILE A 337      75.642   3.255  -3.510  1.00  0.00           H  
ATOM   2328  N   VAL A 338      74.409   2.846  -6.511  1.00  0.00           N  
ATOM   2329  CA  VAL A 338      74.344   2.532  -7.934  1.00  0.00           C  
ATOM   2330  C   VAL A 338      74.308   1.031  -8.169  1.00  0.00           C  
ATOM   2331  O   VAL A 338      73.550   0.541  -9.005  1.00  0.00           O  
ATOM   2332  CB  VAL A 338      75.538   3.131  -8.700  1.00  0.00           C  
ATOM   2333  CEN VAL A 338      75.718   3.619  -9.152  1.00  0.00           X  
ATOM   2334  H   VAL A 338      75.210   3.345  -6.153  1.00  0.00           H  
ATOM   2335  N   TYR A 339      75.134   0.301  -7.424  1.00  0.00           N  
ATOM   2336  CA  TYR A 339      75.146  -1.155  -7.495  1.00  0.00           C  
ATOM   2337  C   TYR A 339      73.788  -1.735  -7.119  1.00  0.00           C  
ATOM   2338  O   TYR A 339      73.260  -2.602  -7.817  1.00  0.00           O  
ATOM   2339  CB  TYR A 339      76.233  -1.726  -6.582  1.00  0.00           C  
ATOM   2340  CEN TYR A 339      77.863  -2.364  -6.661  1.00  0.00           X  
ATOM   2341  H   TYR A 339      75.770   0.767  -6.793  1.00  0.00           H  
ATOM   2342  N   GLN A 340      73.228  -1.253  -6.017  1.00  0.00           N  
ATOM   2343  CA  GLN A 340      71.944  -1.745  -5.531  1.00  0.00           C  
ATOM   2344  C   GLN A 340      70.825  -1.419  -6.509  1.00  0.00           C  
ATOM   2345  O   GLN A 340      69.919  -2.225  -6.724  1.00  0.00           O  
ATOM   2346  CB  GLN A 340      71.622  -1.144  -4.160  1.00  0.00           C  
ATOM   2347  CEN GLN A 340      71.626  -1.447  -2.441  1.00  0.00           X  
ATOM   2348  H   GLN A 340      73.703  -0.527  -5.501  1.00  0.00           H  
ATOM   2349  N   ARG A 341      70.887  -0.231  -7.101  1.00  0.00           N  
ATOM   2350  CA  ARG A 341      69.881   0.203  -8.063  1.00  0.00           C  
ATOM   2351  C   ARG A 341      69.884  -0.688  -9.299  1.00  0.00           C  
ATOM   2352  O   ARG A 341      68.838  -0.946  -9.892  1.00  0.00           O  
ATOM   2353  CB  ARG A 341      70.036   1.670  -8.434  1.00  0.00           C  
ATOM   2354  CEN ARG A 341      69.708   4.129  -8.444  1.00  0.00           X  
ATOM   2355  H   ARG A 341      71.653   0.388  -6.879  1.00  0.00           H  
ATOM   2356  N   GLY A 342      71.023  -1.164  -9.709  1.00  0.00           N  
ATOM   2357  CA  GLY A 342      70.973  -2.051 -10.860  1.00  0.00           C  
ATOM   2358  C   GLY A 342      71.126  -1.227 -12.116  1.00  0.00           C  
ATOM   2359  O   GLY A 342      70.501  -1.514 -13.138  1.00  0.00           O  
ATOM   2360  CEN GLY A 342      70.973  -2.052 -10.860  1.00  0.00           X  
ATOM   2361  H   GLY A 342      71.868  -0.904  -9.223  1.00  0.00           H  
ATOM   2362  N   VAL A 343      71.964  -0.208 -12.012  1.00  0.00           N  
ATOM   2363  CA  VAL A 343      72.275   0.674 -13.120  1.00  0.00           C  
ATOM   2364  C   VAL A 343      73.034  -0.065 -14.212  1.00  0.00           C  
ATOM   2365  O   VAL A 343      74.005  -0.770 -13.939  1.00  0.00           O  
ATOM   2366  CB  VAL A 343      73.105   1.887 -12.658  1.00  0.00           C  
ATOM   2367  CEN VAL A 343      73.080   2.567 -12.551  1.00  0.00           X  
ATOM   2368  H   VAL A 343      72.412  -0.027 -11.125  1.00  0.00           H  
ATOM   2369  N   PRO A 344      72.582   0.104 -15.447  1.00  0.00           N  
ATOM   2370  CA  PRO A 344      73.191  -0.562 -16.591  1.00  0.00           C  
ATOM   2371  C   PRO A 344      74.707  -0.373 -16.610  1.00  0.00           C  
ATOM   2372  O   PRO A 344      75.216   0.671 -16.202  1.00  0.00           O  
ATOM   2373  CB  PRO A 344      72.512   0.093 -17.806  1.00  0.00           C  
ATOM   2374  CEN PRO A 344      71.695   1.090 -16.571  1.00  0.00           X  
ATOM   2375  N   PRO A 345      75.414  -1.395 -17.087  1.00  0.00           N  
ATOM   2376  CA  PRO A 345      76.871  -1.356 -17.150  1.00  0.00           C  
ATOM   2377  C   PRO A 345      77.387  -0.095 -17.819  1.00  0.00           C  
ATOM   2378  O   PRO A 345      78.403   0.465 -17.408  1.00  0.00           O  
ATOM   2379  CB  PRO A 345      77.240  -2.617 -17.948  1.00  0.00           C  
ATOM   2380  CEN PRO A 345      75.472  -2.827 -18.070  1.00  0.00           X  
ATOM   2381  N   GLU A 346      76.694   0.364 -18.857  1.00  0.00           N  
ATOM   2382  CA  GLU A 346      77.170   1.512 -19.613  1.00  0.00           C  
ATOM   2383  C   GLU A 346      77.166   2.767 -18.747  1.00  0.00           C  
ATOM   2384  O   GLU A 346      78.136   3.524 -18.731  1.00  0.00           O  
ATOM   2385  CB  GLU A 346      76.313   1.727 -20.862  1.00  0.00           C  
ATOM   2386  CEN GLU A 346      76.074   1.540 -22.539  1.00  0.00           X  
ATOM   2387  H   GLU A 346      75.832  -0.097 -19.114  1.00  0.00           H  
ATOM   2388  N   GLN A 347      76.071   2.987 -18.020  1.00  0.00           N  
ATOM   2389  CA  GLN A 347      75.987   4.154 -17.148  1.00  0.00           C  
ATOM   2390  C   GLN A 347      76.820   3.959 -15.888  1.00  0.00           C  
ATOM   2391  O   GLN A 347      77.388   4.912 -15.352  1.00  0.00           O  
ATOM   2392  CB  GLN A 347      74.532   4.435 -16.765  1.00  0.00           C  
ATOM   2393  CEN GLN A 347      73.141   5.432 -17.109  1.00  0.00           X  
ATOM   2394  H   GLN A 347      75.299   2.338 -18.081  1.00  0.00           H  
ATOM   2395  N   LEU A 348      76.889   2.719 -15.416  1.00  0.00           N  
ATOM   2396  CA  LEU A 348      77.635   2.400 -14.204  1.00  0.00           C  
ATOM   2397  C   LEU A 348      79.125   2.642 -14.394  1.00  0.00           C  
ATOM   2398  O   LEU A 348      79.783   3.234 -13.539  1.00  0.00           O  
ATOM   2399  CB  LEU A 348      77.379   0.945 -13.791  1.00  0.00           C  
ATOM   2400  CEN LEU A 348      76.520   0.308 -12.682  1.00  0.00           X  
ATOM   2401  H   LEU A 348      76.415   1.978 -15.909  1.00  0.00           H  
ATOM   2402  N   ALA A 349      79.654   2.180 -15.523  1.00  0.00           N  
ATOM   2403  CA  ALA A 349      81.079   2.306 -15.807  1.00  0.00           C  
ATOM   2404  C   ALA A 349      81.503   3.766 -15.861  1.00  0.00           C  
ATOM   2405  O   ALA A 349      82.491   4.160 -15.241  1.00  0.00           O  
ATOM   2406  CB  ALA A 349      81.423   1.603 -17.112  1.00  0.00           C  
ATOM   2407  CEN ALA A 349      81.423   1.604 -17.112  1.00  0.00           X  
ATOM   2408  H   ALA A 349      79.056   1.728 -16.198  1.00  0.00           H  
ATOM   2409  N   GLU A 350      80.752   4.569 -16.610  1.00  0.00           N  
ATOM   2410  CA  GLU A 350      81.041   5.993 -16.736  1.00  0.00           C  
ATOM   2411  C   GLU A 350      80.997   6.685 -15.380  1.00  0.00           C  
ATOM   2412  O   GLU A 350      81.863   7.500 -15.060  1.00  0.00           O  
ATOM   2413  CB  GLU A 350      80.054   6.658 -17.698  1.00  0.00           C  
ATOM   2414  CEN GLU A 350      79.678   7.256 -19.248  1.00  0.00           X  
ATOM   2415  H   GLU A 350      79.960   4.181 -17.103  1.00  0.00           H  
ATOM   2416  N   PHE A 351      79.984   6.358 -14.587  1.00  0.00           N  
ATOM   2417  CA  PHE A 351      79.842   6.926 -13.250  1.00  0.00           C  
ATOM   2418  C   PHE A 351      81.068   6.637 -12.397  1.00  0.00           C  
ATOM   2419  O   PHE A 351      81.661   7.548 -11.818  1.00  0.00           O  
ATOM   2420  CB  PHE A 351      78.586   6.380 -12.567  1.00  0.00           C  
ATOM   2421  CEN PHE A 351      77.085   6.831 -12.303  1.00  0.00           X  
ATOM   2422  H   PHE A 351      79.293   5.700 -14.917  1.00  0.00           H  
ATOM   2423  N   ALA A 352      81.448   5.365 -12.325  1.00  0.00           N  
ATOM   2424  CA  ALA A 352      82.543   4.941 -11.461  1.00  0.00           C  
ATOM   2425  C   ALA A 352      83.840   5.649 -11.829  1.00  0.00           C  
ATOM   2426  O   ALA A 352      84.612   6.044 -10.954  1.00  0.00           O  
ATOM   2427  CB  ALA A 352      82.720   3.431 -11.534  1.00  0.00           C  
ATOM   2428  CEN ALA A 352      82.721   3.432 -11.534  1.00  0.00           X  
ATOM   2429  H   ALA A 352      80.963   4.676 -12.881  1.00  0.00           H  
ATOM   2430  N   GLU A 353      84.075   5.809 -13.127  1.00  0.00           N  
ATOM   2431  CA  GLU A 353      85.289   6.451 -13.614  1.00  0.00           C  
ATOM   2432  C   GLU A 353      85.375   7.897 -13.137  1.00  0.00           C  
ATOM   2433  O   GLU A 353      86.441   8.367 -12.738  1.00  0.00           O  
ATOM   2434  CB  GLU A 353      85.349   6.395 -15.142  1.00  0.00           C  
ATOM   2435  CEN GLU A 353      85.929   5.671 -16.571  1.00  0.00           X  
ATOM   2436  H   GLU A 353      83.393   5.476 -13.794  1.00  0.00           H  
ATOM   2437  N   LYS A 354      84.248   8.599 -13.182  1.00  0.00           N  
ATOM   2438  CA  LYS A 354      84.195   9.991 -12.757  1.00  0.00           C  
ATOM   2439  C   LYS A 354      84.488  10.125 -11.267  1.00  0.00           C  
ATOM   2440  O   LYS A 354      85.139  11.073 -10.835  1.00  0.00           O  
ATOM   2441  CB  LYS A 354      82.830  10.598 -13.082  1.00  0.00           C  
ATOM   2442  CEN LYS A 354      81.653  11.850 -14.317  1.00  0.00           X  
ATOM   2443  H   LYS A 354      83.407   8.156 -13.521  1.00  0.00           H  
ATOM   2444  N   LEU A 355      84.003   9.163 -10.485  1.00  0.00           N  
ATOM   2445  CA  LEU A 355      84.197   9.180  -9.041  1.00  0.00           C  
ATOM   2446  C   LEU A 355      85.674   9.081  -8.683  1.00  0.00           C  
ATOM   2447  O   LEU A 355      86.141   9.725  -7.743  1.00  0.00           O  
ATOM   2448  CB  LEU A 355      83.411   8.035  -8.388  1.00  0.00           C  
ATOM   2449  CEN LEU A 355      82.097   7.994  -7.585  1.00  0.00           X  
ATOM   2450  H   LEU A 355      83.487   8.402 -10.904  1.00  0.00           H  
ATOM   2451  N   LYS A 356      86.410   8.270  -9.438  1.00  0.00           N  
ATOM   2452  CA  LYS A 356      87.849   8.147  -9.252  1.00  0.00           C  
ATOM   2453  C   LYS A 356      88.556   9.463  -9.544  1.00  0.00           C  
ATOM   2454  O   LYS A 356      89.461   9.868  -8.812  1.00  0.00           O  
ATOM   2455  CB  LYS A 356      88.412   7.039 -10.143  1.00  0.00           C  
ATOM   2456  CEN LYS A 356      89.159   5.068 -10.326  1.00  0.00           X  
ATOM   2457  H   LYS A 356      85.957   7.724 -10.158  1.00  0.00           H  
ATOM   2458  N   GLU A 357      88.141  10.130 -10.614  1.00  0.00           N  
ATOM   2459  CA  GLU A 357      88.697  11.429 -10.972  1.00  0.00           C  
ATOM   2460  C   GLU A 357      88.434  12.460  -9.882  1.00  0.00           C  
ATOM   2461  O   GLU A 357      89.294  13.287  -9.577  1.00  0.00           O  
ATOM   2462  CB  GLU A 357      88.117  11.913 -12.303  1.00  0.00           C  
ATOM   2463  CEN GLU A 357      88.255  12.109 -13.990  1.00  0.00           X  
ATOM   2464  H   GLU A 357      87.422   9.724 -11.198  1.00  0.00           H  
ATOM   2465  N   ILE A 358      87.243  12.402  -9.297  1.00  0.00           N  
ATOM   2466  CA  ILE A 358      86.864  13.332  -8.238  1.00  0.00           C  
ATOM   2467  C   ILE A 358      87.774  13.185  -7.026  1.00  0.00           C  
ATOM   2468  O   ILE A 358      88.245  14.175  -6.468  1.00  0.00           O  
ATOM   2469  CB  ILE A 358      85.403  13.124  -7.798  1.00  0.00           C  
ATOM   2470  CEN ILE A 358      84.364  13.382  -8.004  1.00  0.00           X  
ATOM   2471  H   ILE A 358      86.582  11.699  -9.595  1.00  0.00           H  
ATOM   2472  N   LEU A 359      88.016  11.943  -6.623  1.00  0.00           N  
ATOM   2473  CA  LEU A 359      88.881  11.662  -5.482  1.00  0.00           C  
ATOM   2474  C   LEU A 359      90.312  12.111  -5.751  1.00  0.00           C  
ATOM   2475  O   LEU A 359      90.983  12.641  -4.867  1.00  0.00           O  
ATOM   2476  CB  LEU A 359      88.846  10.166  -5.146  1.00  0.00           C  
ATOM   2477  CEN LEU A 359      88.156   9.362  -4.028  1.00  0.00           X  
ATOM   2478  H   LEU A 359      87.588  11.171  -7.117  1.00  0.00           H  
ATOM   2479  N   ARG A 360      90.771  11.900  -6.980  1.00  0.00           N  
ATOM   2480  CA  ARG A 360      92.086  12.365  -7.398  1.00  0.00           C  
ATOM   2481  C   ARG A 360      92.196  13.881  -7.284  1.00  0.00           C  
ATOM   2482  O   ARG A 360      93.153  14.403  -6.715  1.00  0.00           O  
ATOM   2483  CB  ARG A 360      92.446  11.884  -8.796  1.00  0.00           C  
ATOM   2484  CEN ARG A 360      93.414  10.512 -10.622  1.00  0.00           X  
ATOM   2485  H   ARG A 360      90.193  11.400  -7.641  1.00  0.00           H  
ATOM   2486  N   GLU A 361      91.208  14.583  -7.833  1.00  0.00           N  
ATOM   2487  CA  GLU A 361      91.208  16.040  -7.828  1.00  0.00           C  
ATOM   2488  C   GLU A 361      91.115  16.587  -6.409  1.00  0.00           C  
ATOM   2489  O   GLU A 361      91.690  17.629  -6.097  1.00  0.00           O  
ATOM   2490  CB  GLU A 361      90.054  16.578  -8.677  1.00  0.00           C  
ATOM   2491  CEN GLU A 361      89.476  17.224 -10.144  1.00  0.00           X  
ATOM   2492  H   GLU A 361      90.436  14.092  -8.262  1.00  0.00           H  
ATOM   2493  N   ALA A 362      90.371  15.837  -5.579  1.00  0.00           N  
ATOM   2494  CA  ALA A 362      90.147  16.111  -4.164  1.00  0.00           C  
ATOM   2495  C   ALA A 362      91.411  15.956  -3.325  1.00  0.00           C  
ATOM   2496  O   ALA A 362      91.449  16.354  -2.162  1.00  0.00           O  
ATOM   2497  CB  ALA A 362      89.049  15.206  -3.627  1.00  0.00           C  
ATOM   2498  CEN ALA A 362      89.050  15.206  -3.627  1.00  0.00           X  
ATOM   2499  H   ALA A 362      89.914  15.011  -5.938  1.00  0.00           H  
ATOM   2500  N   GLY A 363      92.445  15.378  -3.920  1.00  0.00           N  
ATOM   2501  CA  GLY A 363      93.705  15.159  -3.213  1.00  0.00           C  
ATOM   2502  C   GLY A 363      93.656  13.904  -2.348  1.00  0.00           C  
ATOM   2503  O   GLY A 363      94.305  13.829  -1.307  1.00  0.00           O  
ATOM   2504  CEN GLY A 363      93.705  15.159  -3.212  1.00  0.00           X  
ATOM   2505  H   GLY A 363      92.358  15.083  -4.880  1.00  0.00           H  
ATOM   2506  N   GLY A 364      92.879  12.921  -2.793  1.00  0.00           N  
ATOM   2507  CA  GLY A 364      92.751  11.654  -2.078  1.00  0.00           C  
ATOM   2508  C   GLY A 364      94.075  10.897  -2.098  1.00  0.00           C  
ATOM   2509  O   GLY A 364      94.803  10.929  -3.088  1.00  0.00           O  
ATOM   2510  CEN GLY A 364      92.751  11.653  -2.077  1.00  0.00           X  
ATOM   2511  H   GLY A 364      92.360  13.051  -3.650  1.00  0.00           H  
ATOM   2512  N   SER A 365      94.387  10.216  -1.002  1.00  0.00           N  
ATOM   2513  CA  SER A 365      95.632   9.466  -0.905  1.00  0.00           C  
ATOM   2514  C   SER A 365      95.587   8.196  -1.740  1.00  0.00           C  
ATOM   2515  O   SER A 365      94.512   7.677  -2.039  1.00  0.00           O  
ATOM   2516  CB  SER A 365      95.926   9.131   0.544  1.00  0.00           C  
ATOM   2517  CEN SER A 365      95.834   8.997   1.063  1.00  0.00           X  
ATOM   2518  H   SER A 365      93.743  10.219  -0.222  1.00  0.00           H  
ATOM   2519  N   PRO A 366      96.762   7.705  -2.115  1.00  0.00           N  
ATOM   2520  CA  PRO A 366      96.857   6.455  -2.851  1.00  0.00           C  
ATOM   2521  C   PRO A 366      96.082   5.343  -2.168  1.00  0.00           C  
ATOM   2522  O   PRO A 366      95.501   4.483  -2.828  1.00  0.00           O  
ATOM   2523  CB  PRO A 366      98.367   6.163  -2.896  1.00  0.00           C  
ATOM   2524  CEN PRO A 366      98.489   7.647  -1.912  1.00  0.00           X  
ATOM   2525  N   GLU A 367      96.050   5.328  -0.828  1.00  0.00           N  
ATOM   2526  CA  GLU A 367      95.320   4.240  -0.186  1.00  0.00           C  
ATOM   2527  C   GLU A 367      93.820   4.369  -0.425  1.00  0.00           C  
ATOM   2528  O   GLU A 367      93.140   3.382  -0.708  1.00  0.00           O  
ATOM   2529  CB  GLU A 367      95.612   4.210   1.316  1.00  0.00           C  
ATOM   2530  CEN GLU A 367      96.461   3.560   2.643  1.00  0.00           X  
ATOM   2531  H   GLU A 367      96.526   6.054  -0.316  1.00  0.00           H  
ATOM   2532  N   LEU A 368      93.308   5.591  -0.310  1.00  0.00           N  
ATOM   2533  CA  LEU A 368      91.886   5.845  -0.508  1.00  0.00           C  
ATOM   2534  C   LEU A 368      91.476   5.583  -1.949  1.00  0.00           C  
ATOM   2535  O   LEU A 368      90.390   5.063  -2.209  1.00  0.00           O  
ATOM   2536  CB  LEU A 368      91.545   7.286  -0.110  1.00  0.00           C  
ATOM   2537  CEN LEU A 368      90.845   7.894   1.121  1.00  0.00           X  
ATOM   2538  H   LEU A 368      93.918   6.359  -0.079  1.00  0.00           H  
ATOM   2539  N   GLN A 369      92.350   5.942  -2.885  1.00  0.00           N  
ATOM   2540  CA  GLN A 369      92.098   5.701  -4.300  1.00  0.00           C  
ATOM   2541  C   GLN A 369      92.112   4.211  -4.617  1.00  0.00           C  
ATOM   2542  O   GLN A 369      91.263   3.717  -5.358  1.00  0.00           O  
ATOM   2543  CB  GLN A 369      93.140   6.422  -5.159  1.00  0.00           C  
ATOM   2544  CEN GLN A 369      93.440   7.834  -6.140  1.00  0.00           X  
ATOM   2545  H   GLN A 369      93.208   6.395  -2.608  1.00  0.00           H  
ATOM   2546  N   LYS A 370      93.082   3.499  -4.050  1.00  0.00           N  
ATOM   2547  CA  LYS A 370      93.177   2.056  -4.229  1.00  0.00           C  
ATOM   2548  C   LYS A 370      91.894   1.360  -3.792  1.00  0.00           C  
ATOM   2549  O   LYS A 370      91.346   0.534  -4.523  1.00  0.00           O  
ATOM   2550  CB  LYS A 370      94.370   1.498  -3.452  1.00  0.00           C  
ATOM   2551  CEN LYS A 370      96.346   0.742  -3.466  1.00  0.00           X  
ATOM   2552  H   LYS A 370      93.770   3.971  -3.482  1.00  0.00           H  
ATOM   2553  N   ALA A 371      91.421   1.700  -2.598  1.00  0.00           N  
ATOM   2554  CA  ALA A 371      90.234   1.068  -2.036  1.00  0.00           C  
ATOM   2555  C   ALA A 371      88.995   1.384  -2.868  1.00  0.00           C  
ATOM   2556  O   ALA A 371      88.129   0.532  -3.056  1.00  0.00           O  
ATOM   2557  CB  ALA A 371      90.034   1.505  -0.593  1.00  0.00           C  
ATOM   2558  CEN ALA A 371      90.034   1.505  -0.594  1.00  0.00           X  
ATOM   2559  H   ALA A 371      91.895   2.413  -2.063  1.00  0.00           H  
ATOM   2560  N   LEU A 372      88.922   2.615  -3.364  1.00  0.00           N  
ATOM   2561  CA  LEU A 372      87.845   3.015  -4.261  1.00  0.00           C  
ATOM   2562  C   LEU A 372      87.865   2.194  -5.545  1.00  0.00           C  
ATOM   2563  O   LEU A 372      86.835   1.682  -5.981  1.00  0.00           O  
ATOM   2564  CB  LEU A 372      87.951   4.511  -4.581  1.00  0.00           C  
ATOM   2565  CEN LEU A 372      87.165   5.743  -4.094  1.00  0.00           X  
ATOM   2566  H   LEU A 372      89.630   3.290  -3.111  1.00  0.00           H  
ATOM   2567  N   LYS A 373      89.044   2.073  -6.145  1.00  0.00           N  
ATOM   2568  CA  LYS A 373      89.194   1.335  -7.394  1.00  0.00           C  
ATOM   2569  C   LYS A 373      88.830  -0.135  -7.215  1.00  0.00           C  
ATOM   2570  O   LYS A 373      88.181  -0.730  -8.072  1.00  0.00           O  
ATOM   2571  CB  LYS A 373      90.624   1.463  -7.921  1.00  0.00           C  
ATOM   2572  CEN LYS A 373      91.974   2.333  -9.297  1.00  0.00           X  
ATOM   2573  H   LYS A 373      89.856   2.501  -5.726  1.00  0.00           H  
ATOM   2574  N   GLU A 374      89.253  -0.711  -6.096  1.00  0.00           N  
ATOM   2575  CA  GLU A 374      88.955  -2.105  -5.792  1.00  0.00           C  
ATOM   2576  C   GLU A 374      87.452  -2.339  -5.699  1.00  0.00           C  
ATOM   2577  O   GLU A 374      86.929  -3.305  -6.254  1.00  0.00           O  
ATOM   2578  CB  GLU A 374      89.634  -2.527  -4.487  1.00  0.00           C  
ATOM   2579  CEN GLU A 374      90.918  -3.296  -3.672  1.00  0.00           X  
ATOM   2580  H   GLU A 374      89.794  -0.170  -5.438  1.00  0.00           H  
ATOM   2581  N   LEU A 375      86.762  -1.449  -4.996  1.00  0.00           N  
ATOM   2582  CA  LEU A 375      85.314  -1.539  -4.856  1.00  0.00           C  
ATOM   2583  C   LEU A 375      84.627  -1.494  -6.216  1.00  0.00           C  
ATOM   2584  O   LEU A 375      83.713  -2.274  -6.486  1.00  0.00           O  
ATOM   2585  CB  LEU A 375      84.797  -0.410  -3.957  1.00  0.00           C  
ATOM   2586  CEN LEU A 375      84.312  -0.376  -2.495  1.00  0.00           X  
ATOM   2587  H   LEU A 375      87.252  -0.691  -4.546  1.00  0.00           H  
ATOM   2588  N   ILE A 376      85.069  -0.576  -7.066  1.00  0.00           N  
ATOM   2589  CA  ILE A 376      84.492  -0.422  -8.397  1.00  0.00           C  
ATOM   2590  C   ILE A 376      84.652  -1.696  -9.216  1.00  0.00           C  
ATOM   2591  O   ILE A 376      83.718  -2.135  -9.886  1.00  0.00           O  
ATOM   2592  CB  ILE A 376      85.136   0.751  -9.160  1.00  0.00           C  
ATOM   2593  CEN ILE A 376      85.104   1.827  -9.334  1.00  0.00           X  
ATOM   2594  H   ILE A 376      85.824   0.033  -6.785  1.00  0.00           H  
ATOM   2595  N   GLU A 377      85.843  -2.285  -9.161  1.00  0.00           N  
ATOM   2596  CA  GLU A 377      86.125  -3.511  -9.892  1.00  0.00           C  
ATOM   2597  C   GLU A 377      85.224  -4.650  -9.430  1.00  0.00           C  
ATOM   2598  O   GLU A 377      84.774  -5.465 -10.235  1.00  0.00           O  
ATOM   2599  CB  GLU A 377      87.596  -3.904  -9.728  1.00  0.00           C  
ATOM   2600  CEN GLU A 377      89.190  -3.937 -10.327  1.00  0.00           X  
ATOM   2601  H   GLU A 377      86.570  -1.872  -8.593  1.00  0.00           H  
ATOM   2602  N   ALA A 378      84.964  -4.701  -8.128  1.00  0.00           N  
ATOM   2603  CA  ALA A 378      84.077  -5.711  -7.561  1.00  0.00           C  
ATOM   2604  C   ALA A 378      82.650  -5.528  -8.057  1.00  0.00           C  
ATOM   2605  O   ALA A 378      81.943  -6.502  -8.316  1.00  0.00           O  
ATOM   2606  CB  ALA A 378      84.124  -5.665  -6.041  1.00  0.00           C  
ATOM   2607  CEN ALA A 378      84.123  -5.665  -6.042  1.00  0.00           X  
ATOM   2608  H   ALA A 378      85.392  -4.023  -7.514  1.00  0.00           H  
ATOM   2609  N   ILE A 379      82.228  -4.275  -8.186  1.00  0.00           N  
ATOM   2610  CA  ILE A 379      80.855  -3.964  -8.567  1.00  0.00           C  
ATOM   2611  C   ILE A 379      80.568  -4.402  -9.997  1.00  0.00           C  
ATOM   2612  O   ILE A 379      79.536  -5.018 -10.271  1.00  0.00           O  
ATOM   2613  CB  ILE A 379      80.558  -2.459  -8.433  1.00  0.00           C  
ATOM   2614  CEN ILE A 379      80.245  -1.669  -7.750  1.00  0.00           X  
ATOM   2615  H   ILE A 379      82.875  -3.519  -8.017  1.00  0.00           H  
ATOM   2616  N   GLU A 380      81.481  -4.082 -10.905  1.00  0.00           N  
ATOM   2617  CA  GLU A 380      81.305  -4.398 -12.318  1.00  0.00           C  
ATOM   2618  C   GLU A 380      81.356  -5.903 -12.554  1.00  0.00           C  
ATOM   2619  O   GLU A 380      80.719  -6.418 -13.473  1.00  0.00           O  
ATOM   2620  CB  GLU A 380      82.371  -3.696 -13.162  1.00  0.00           C  
ATOM   2621  CEN GLU A 380      82.842  -2.409 -14.174  1.00  0.00           X  
ATOM   2622  H   GLU A 380      82.321  -3.605 -10.609  1.00  0.00           H  
ATOM   2623  N   GLU A 381      82.120  -6.601 -11.720  1.00  0.00           N  
ATOM   2624  CA  GLU A 381      82.114  -8.059 -11.717  1.00  0.00           C  
ATOM   2625  C   GLU A 381      80.755  -8.604 -11.297  1.00  0.00           C  
ATOM   2626  O   GLU A 381      80.203  -9.491 -11.950  1.00  0.00           O  
ATOM   2627  CB  GLU A 381      83.206  -8.597 -10.790  1.00  0.00           C  
ATOM   2628  CEN GLU A 381      84.766  -9.244 -10.565  1.00  0.00           X  
ATOM   2629  H   GLU A 381      82.717  -6.110 -11.071  1.00  0.00           H  
ATOM   2630  N   LEU A 382      80.221  -8.071 -10.204  1.00  0.00           N  
ATOM   2631  CA  LEU A 382      78.913  -8.483  -9.711  1.00  0.00           C  
ATOM   2632  C   LEU A 382      77.813  -8.136 -10.709  1.00  0.00           C  
ATOM   2633  O   LEU A 382      76.847  -8.880 -10.863  1.00  0.00           O  
ATOM   2634  CB  LEU A 382      78.628  -7.828  -8.354  1.00  0.00           C  
ATOM   2635  CEN LEU A 382      78.652  -8.364  -6.909  1.00  0.00           X  
ATOM   2636  H   LEU A 382      80.735  -7.361  -9.703  1.00  0.00           H  
ATOM   2637  N   ARG A 383      77.972  -7.004 -11.384  1.00  0.00           N  
ATOM   2638  CA  ARG A 383      77.006  -6.570 -12.390  1.00  0.00           C  
ATOM   2639  C   ARG A 383      76.992  -7.515 -13.582  1.00  0.00           C  
ATOM   2640  O   ARG A 383      75.955  -7.718 -14.214  1.00  0.00           O  
ATOM   2641  CB  ARG A 383      77.236  -5.131 -12.826  1.00  0.00           C  
ATOM   2642  CEN ARG A 383      77.023  -2.663 -12.960  1.00  0.00           X  
ATOM   2643  H   ARG A 383      78.780  -6.427 -11.199  1.00  0.00           H  
ATOM   2644  N   GLY A 384      78.105  -8.102 -13.914  1.00  0.00           N  
ATOM   2645  CA  GLY A 384      78.023  -9.075 -14.991  1.00  0.00           C  
ATOM   2646  C   GLY A 384      78.040  -8.339 -16.313  1.00  0.00           C  
ATOM   2647  O   GLY A 384      77.407  -8.765 -17.278  1.00  0.00           O  
ATOM   2648  CEN GLY A 384      78.023  -9.075 -14.991  1.00  0.00           X  
ATOM   2649  H   GLY A 384      78.954  -7.864 -13.423  1.00  0.00           H  
ATOM   2650  N   ALA A 385      78.774  -7.239 -16.323  1.00  0.00           N  
ATOM   2651  CA  ALA A 385      78.886  -6.379 -17.484  1.00  0.00           C  
ATOM   2652  C   ALA A 385      79.462  -7.138 -18.675  1.00  0.00           C  
ATOM   2653  O   ALA A 385      80.324  -8.000 -18.513  1.00  0.00           O  
ATOM   2654  CB  ALA A 385      79.740  -5.162 -17.157  1.00  0.00           C  
ATOM   2655  CEN ALA A 385      79.740  -5.163 -17.158  1.00  0.00           X  
ATOM   2656  H   ALA A 385      79.282  -6.977 -15.492  1.00  0.00           H  
TER   
ATOM   2657  N   SER B   1      28.206  25.139  34.108  1.00  0.00           N  
ATOM   2658  CA  SER B   1      28.142  25.815  35.406  1.00  0.00           C  
ATOM   2659  C   SER B   1      29.464  25.814  36.167  1.00  0.00           C  
ATOM   2660  O   SER B   1      29.733  26.727  36.952  1.00  0.00           O  
ATOM   2661  CB  SER B   1      27.064  25.174  36.257  1.00  0.00           C  
ATOM   2662  CEN SER B   1      26.747  24.785  36.468  1.00  0.00           X  
ATOM   2663  H   SER B   1      27.620  24.350  33.926  1.00  0.00           H  
ATOM   2664  N   VAL B   2      30.285  24.795  35.910  1.00  0.00           N  
ATOM   2665  CA  VAL B   2      31.590  24.606  36.532  1.00  0.00           C  
ATOM   2666  C   VAL B   2      32.568  25.667  36.060  1.00  0.00           C  
ATOM   2667  O   VAL B   2      33.530  25.978  36.764  1.00  0.00           O  
ATOM   2668  CB  VAL B   2      32.171  23.212  36.226  1.00  0.00           C  
ATOM   2669  CEN VAL B   2      32.320  22.600  36.505  1.00  0.00           X  
ATOM   2670  H   VAL B   2      29.996  24.093  35.242  1.00  0.00           H  
ATOM   2671  N   GLU B   3      32.323  26.179  34.855  1.00  0.00           N  
ATOM   2672  CA  GLU B   3      33.108  27.225  34.228  1.00  0.00           C  
ATOM   2673  C   GLU B   3      32.969  28.498  35.051  1.00  0.00           C  
ATOM   2674  O   GLU B   3      33.963  29.171  35.330  1.00  0.00           O  
ATOM   2675  CB  GLU B   3      32.661  27.459  32.784  1.00  0.00           C  
ATOM   2676  CEN GLU B   3      32.885  27.219  31.112  1.00  0.00           X  
ATOM   2677  H   GLU B   3      31.554  25.804  34.321  1.00  0.00           H  
ATOM   2678  N   LEU B   4      31.732  28.797  35.445  1.00  0.00           N  
ATOM   2679  CA  LEU B   4      31.433  29.955  36.276  1.00  0.00           C  
ATOM   2680  C   LEU B   4      31.995  29.746  37.668  1.00  0.00           C  
ATOM   2681  O   LEU B   4      32.445  30.718  38.277  1.00  0.00           O  
ATOM   2682  CB  LEU B   4      29.921  30.204  36.336  1.00  0.00           C  
ATOM   2683  CEN LEU B   4      29.007  31.252  35.672  1.00  0.00           X  
ATOM   2684  H   LEU B   4      30.967  28.206  35.158  1.00  0.00           H  
ATOM   2685  N   LEU B   5      31.938  28.514  38.171  1.00  0.00           N  
ATOM   2686  CA  LEU B   5      32.572  28.205  39.444  1.00  0.00           C  
ATOM   2687  C   LEU B   5      34.058  28.491  39.408  1.00  0.00           C  
ATOM   2688  O   LEU B   5      34.578  29.061  40.362  1.00  0.00           O  
ATOM   2689  CB  LEU B   5      32.324  26.739  39.818  1.00  0.00           C  
ATOM   2690  CEN LEU B   5      31.382  26.064  40.833  1.00  0.00           X  
ATOM   2691  H   LEU B   5      31.411  27.793  37.691  1.00  0.00           H  
ATOM   2692  N   ALA B   6      34.734  28.062  38.338  1.00  0.00           N  
ATOM   2693  CA  ALA B   6      36.162  28.314  38.176  1.00  0.00           C  
ATOM   2694  C   ALA B   6      36.427  29.809  38.196  1.00  0.00           C  
ATOM   2695  O   ALA B   6      37.402  30.230  38.829  1.00  0.00           O  
ATOM   2696  CB  ALA B   6      36.678  27.691  36.887  1.00  0.00           C  
ATOM   2697  CEN ALA B   6      36.678  27.692  36.888  1.00  0.00           X  
ATOM   2698  H   ALA B   6      34.266  27.507  37.639  1.00  0.00           H  
ATOM   2699  N   VAL B   7      35.586  30.598  37.530  1.00  0.00           N  
ATOM   2700  CA  VAL B   7      35.728  32.047  37.557  1.00  0.00           C  
ATOM   2701  C   VAL B   7      35.594  32.576  38.974  1.00  0.00           C  
ATOM   2702  O   VAL B   7      36.383  33.431  39.380  1.00  0.00           O  
ATOM   2703  CB  VAL B   7      34.684  32.738  36.660  1.00  0.00           C  
ATOM   2704  CEN VAL B   7      34.602  33.089  36.072  1.00  0.00           X  
ATOM   2705  H   VAL B   7      34.859  30.184  36.954  1.00  0.00           H  
ATOM   2706  N   ALA B   8      34.585  32.093  39.698  1.00  0.00           N  
ATOM   2707  CA  ALA B   8      34.335  32.482  41.080  1.00  0.00           C  
ATOM   2708  C   ALA B   8      35.506  32.108  41.986  1.00  0.00           C  
ATOM   2709  O   ALA B   8      35.823  32.870  42.897  1.00  0.00           O  
ATOM   2710  CB  ALA B   8      33.047  31.844  41.580  1.00  0.00           C  
ATOM   2711  CEN ALA B   8      33.048  31.844  41.580  1.00  0.00           X  
ATOM   2712  H   ALA B   8      33.938  31.447  39.267  1.00  0.00           H  
ATOM   2713  N   ALA B   9      36.123  30.945  41.757  1.00  0.00           N  
ATOM   2714  CA  ALA B   9      37.285  30.508  42.519  1.00  0.00           C  
ATOM   2715  C   ALA B   9      38.468  31.430  42.265  1.00  0.00           C  
ATOM   2716  O   ALA B   9      39.164  31.809  43.209  1.00  0.00           O  
ATOM   2717  CB  ALA B   9      37.640  29.069  42.174  1.00  0.00           C  
ATOM   2718  CEN ALA B   9      37.640  29.070  42.174  1.00  0.00           X  
ATOM   2719  H   ALA B   9      35.752  30.323  41.054  1.00  0.00           H  
ATOM   2720  N   LEU B  10      38.671  31.796  40.996  1.00  0.00           N  
ATOM   2721  CA  LEU B  10      39.733  32.712  40.606  1.00  0.00           C  
ATOM   2722  C   LEU B  10      39.493  34.085  41.209  1.00  0.00           C  
ATOM   2723  O   LEU B  10      40.442  34.754  41.617  1.00  0.00           O  
ATOM   2724  CB  LEU B  10      39.828  32.805  39.078  1.00  0.00           C  
ATOM   2725  CEN LEU B  10      40.822  32.224  38.055  1.00  0.00           X  
ATOM   2726  H   LEU B  10      38.094  31.399  40.265  1.00  0.00           H  
ATOM   2727  N   GLN B  11      38.229  34.491  41.264  1.00  0.00           N  
ATOM   2728  CA  GLN B  11      37.842  35.759  41.844  1.00  0.00           C  
ATOM   2729  C   GLN B  11      38.055  35.816  43.341  1.00  0.00           C  
ATOM   2730  O   GLN B  11      38.586  36.816  43.823  1.00  0.00           O  
ATOM   2731  CB  GLN B  11      36.371  36.049  41.531  1.00  0.00           C  
ATOM   2732  CEN GLN B  11      35.290  36.930  40.482  1.00  0.00           X  
ATOM   2733  H   GLN B  11      37.500  33.930  40.843  1.00  0.00           H  
ATOM   2734  N   GLU B  12      37.687  34.757  44.059  1.00  0.00           N  
ATOM   2735  CA  GLU B  12      37.885  34.687  45.502  1.00  0.00           C  
ATOM   2736  C   GLU B  12      39.366  34.796  45.810  1.00  0.00           C  
ATOM   2737  O   GLU B  12      39.759  35.498  46.742  1.00  0.00           O  
ATOM   2738  CB  GLU B  12      37.312  33.389  46.076  1.00  0.00           C  
ATOM   2739  CEN GLU B  12      36.066  32.556  46.885  1.00  0.00           X  
ATOM   2740  H   GLU B  12      37.217  33.986  43.606  1.00  0.00           H  
ATOM   2741  N   LEU B  13      40.167  34.077  45.025  1.00  0.00           N  
ATOM   2742  CA  LEU B  13      41.615  34.092  45.112  1.00  0.00           C  
ATOM   2743  C   LEU B  13      42.158  35.516  44.952  1.00  0.00           C  
ATOM   2744  O   LEU B  13      42.991  35.937  45.755  1.00  0.00           O  
ATOM   2745  CB  LEU B  13      42.216  33.162  44.050  1.00  0.00           C  
ATOM   2746  CEN LEU B  13      42.841  31.756  44.125  1.00  0.00           X  
ATOM   2747  H   LEU B  13      39.765  33.451  44.339  1.00  0.00           H  
ATOM   2748  N   ASN B  14      41.692  36.235  43.922  1.00  0.00           N  
ATOM   2749  CA  ASN B  14      42.121  37.609  43.658  1.00  0.00           C  
ATOM   2750  C   ASN B  14      41.809  38.567  44.790  1.00  0.00           C  
ATOM   2751  O   ASN B  14      42.623  39.433  45.110  1.00  0.00           O  
ATOM   2752  CB  ASN B  14      41.508  38.132  42.371  1.00  0.00           C  
ATOM   2753  CEN ASN B  14      41.752  38.180  41.352  1.00  0.00           X  
ATOM   2754  H   ASN B  14      41.056  35.806  43.262  1.00  0.00           H  
ATOM   2755  N   ILE B  15      40.625  38.406  45.367  1.00  0.00           N  
ATOM   2756  CA  ILE B  15      40.155  39.197  46.484  1.00  0.00           C  
ATOM   2757  C   ILE B  15      41.023  39.027  47.708  1.00  0.00           C  
ATOM   2758  O   ILE B  15      41.399  40.005  48.353  1.00  0.00           O  
ATOM   2759  CB  ILE B  15      38.703  38.839  46.850  1.00  0.00           C  
ATOM   2760  CEN ILE B  15      37.653  39.033  46.628  1.00  0.00           X  
ATOM   2761  H   ILE B  15      39.993  37.706  44.994  1.00  0.00           H  
ATOM   2762  N   GLU B  16      41.321  37.768  48.023  1.00  0.00           N  
ATOM   2763  CA  GLU B  16      42.148  37.499  49.178  1.00  0.00           C  
ATOM   2764  C   GLU B  16      43.574  37.960  48.937  1.00  0.00           C  
ATOM   2765  O   GLU B  16      44.211  38.405  49.889  1.00  0.00           O  
ATOM   2766  CB  GLU B  16      42.123  36.008  49.520  1.00  0.00           C  
ATOM   2767  CEN GLU B  16      41.520  34.718  50.456  1.00  0.00           X  
ATOM   2768  H   GLU B  16      40.946  36.996  47.486  1.00  0.00           H  
ATOM   2769  N   LEU B  17      44.064  37.861  47.700  1.00  0.00           N  
ATOM   2770  CA  LEU B  17      45.384  38.370  47.366  1.00  0.00           C  
ATOM   2771  C   LEU B  17      45.438  39.870  47.605  1.00  0.00           C  
ATOM   2772  O   LEU B  17      46.429  40.356  48.146  1.00  0.00           O  
ATOM   2773  CB  LEU B  17      45.736  38.040  45.910  1.00  0.00           C  
ATOM   2774  CEN LEU B  17      46.675  36.999  45.272  1.00  0.00           X  
ATOM   2775  H   LEU B  17      43.540  37.386  46.977  1.00  0.00           H  
ATOM   2776  N   ALA B  18      44.406  40.599  47.167  1.00  0.00           N  
ATOM   2777  CA  ALA B  18      44.334  42.042  47.384  1.00  0.00           C  
ATOM   2778  C   ALA B  18      44.421  42.360  48.871  1.00  0.00           C  
ATOM   2779  O   ALA B  18      45.128  43.298  49.251  1.00  0.00           O  
ATOM   2780  CB  ALA B  18      43.056  42.612  46.786  1.00  0.00           C  
ATOM   2781  CEN ALA B  18      43.056  42.612  46.787  1.00  0.00           X  
ATOM   2782  H   ALA B  18      43.668  40.159  46.636  1.00  0.00           H  
ATOM   2783  N   ARG B  19      43.696  41.594  49.691  1.00  0.00           N  
ATOM   2784  CA  ARG B  19      43.738  41.743  51.137  1.00  0.00           C  
ATOM   2785  C   ARG B  19      45.147  41.505  51.678  1.00  0.00           C  
ATOM   2786  O   ARG B  19      45.600  42.250  52.546  1.00  0.00           O  
ATOM   2787  CB  ARG B  19      42.715  40.856  51.831  1.00  0.00           C  
ATOM   2788  CEN ARG B  19      40.614  40.121  52.926  1.00  0.00           X  
ATOM   2789  H   ARG B  19      43.061  40.910  49.295  1.00  0.00           H  
ATOM   2790  N   ALA B  20      45.816  40.459  51.188  1.00  0.00           N  
ATOM   2791  CA  ALA B  20      47.186  40.146  51.582  1.00  0.00           C  
ATOM   2792  C   ALA B  20      48.164  41.256  51.237  1.00  0.00           C  
ATOM   2793  O   ALA B  20      49.069  41.550  52.023  1.00  0.00           O  
ATOM   2794  CB  ALA B  20      47.628  38.841  50.936  1.00  0.00           C  
ATOM   2795  CEN ALA B  20      47.628  38.842  50.937  1.00  0.00           X  
ATOM   2796  H   ALA B  20      45.351  39.830  50.547  1.00  0.00           H  
ATOM   2797  N   LEU B  21      47.996  41.857  50.065  1.00  0.00           N  
ATOM   2798  CA  LEU B  21      48.861  42.944  49.652  1.00  0.00           C  
ATOM   2799  C   LEU B  21      48.601  44.182  50.497  1.00  0.00           C  
ATOM   2800  O   LEU B  21      49.550  44.904  50.804  1.00  0.00           O  
ATOM   2801  CB  LEU B  21      48.655  43.252  48.163  1.00  0.00           C  
ATOM   2802  CEN LEU B  21      49.489  42.942  46.906  1.00  0.00           X  
ATOM   2803  H   LEU B  21      47.280  41.531  49.425  1.00  0.00           H  
ATOM   2804  N   LEU B  22      47.337  44.413  50.872  1.00  0.00           N  
ATOM   2805  CA  LEU B  22      46.993  45.510  51.763  1.00  0.00           C  
ATOM   2806  C   LEU B  22      47.711  45.332  53.088  1.00  0.00           C  
ATOM   2807  O   LEU B  22      48.267  46.307  53.611  1.00  0.00           O  
ATOM   2808  CB  LEU B  22      45.475  45.584  51.973  1.00  0.00           C  
ATOM   2809  CEN LEU B  22      44.390  46.536  51.434  1.00  0.00           X  
ATOM   2810  H   LEU B  22      46.587  43.852  50.497  1.00  0.00           H  
ATOM   2811  N   GLU B  23      47.665  44.117  53.637  1.00  0.00           N  
ATOM   2812  CA  GLU B  23      48.364  43.770  54.868  1.00  0.00           C  
ATOM   2813  C   GLU B  23      49.853  44.051  54.771  1.00  0.00           C  
ATOM   2814  O   GLU B  23      50.414  44.611  55.710  1.00  0.00           O  
ATOM   2815  CB  GLU B  23      48.135  42.297  55.215  1.00  0.00           C  
ATOM   2816  CEN GLU B  23      47.308  41.101  56.102  1.00  0.00           X  
ATOM   2817  H   GLU B  23      47.087  43.404  53.203  1.00  0.00           H  
ATOM   2818  N   ALA B  24      50.487  43.633  53.674  1.00  0.00           N  
ATOM   2819  CA  ALA B  24      51.909  43.886  53.474  1.00  0.00           C  
ATOM   2820  C   ALA B  24      52.198  45.383  53.525  1.00  0.00           C  
ATOM   2821  O   ALA B  24      53.173  45.787  54.159  1.00  0.00           O  
ATOM   2822  CB  ALA B  24      52.376  43.293  52.153  1.00  0.00           C  
ATOM   2823  CEN ALA B  24      52.376  43.294  52.153  1.00  0.00           X  
ATOM   2824  H   ALA B  24      49.985  43.093  52.978  1.00  0.00           H  
ATOM   2825  N   VAL B  25      51.350  46.191  52.881  1.00  0.00           N  
ATOM   2826  CA  VAL B  25      51.510  47.641  52.916  1.00  0.00           C  
ATOM   2827  C   VAL B  25      51.368  48.169  54.332  1.00  0.00           C  
ATOM   2828  O   VAL B  25      52.164  49.021  54.740  1.00  0.00           O  
ATOM   2829  CB  VAL B  25      50.485  48.349  52.011  1.00  0.00           C  
ATOM   2830  CEN VAL B  25      50.415  48.704  51.424  1.00  0.00           X  
ATOM   2831  H   VAL B  25      50.600  45.795  52.325  1.00  0.00           H  
ATOM   2832  N   ALA B  26      50.363  47.688  55.056  1.00  0.00           N  
ATOM   2833  CA  ALA B  26      50.114  48.089  56.432  1.00  0.00           C  
ATOM   2834  C   ALA B  26      51.304  47.769  57.326  1.00  0.00           C  
ATOM   2835  O   ALA B  26      51.627  48.564  58.207  1.00  0.00           O  
ATOM   2836  CB  ALA B  26      48.855  47.415  56.959  1.00  0.00           C  
ATOM   2837  CEN ALA B  26      48.856  47.416  56.959  1.00  0.00           X  
ATOM   2838  H   ALA B  26      49.714  47.039  54.627  1.00  0.00           H  
ATOM   2839  N   ARG B  27      51.937  46.612  57.119  1.00  0.00           N  
ATOM   2840  CA  ARG B  27      53.110  46.253  57.901  1.00  0.00           C  
ATOM   2841  C   ARG B  27      54.282  47.166  57.588  1.00  0.00           C  
ATOM   2842  O   ARG B  27      55.003  47.561  58.509  1.00  0.00           O  
ATOM   2843  CB  ARG B  27      53.486  44.788  57.732  1.00  0.00           C  
ATOM   2844  CEN ARG B  27      53.650  42.349  58.154  1.00  0.00           X  
ATOM   2845  H   ARG B  27      51.574  45.954  56.445  1.00  0.00           H  
ATOM   2846  N   LEU B  28      54.456  47.520  56.314  1.00  0.00           N  
ATOM   2847  CA  LEU B  28      55.510  48.445  55.926  1.00  0.00           C  
ATOM   2848  C   LEU B  28      55.261  49.812  56.539  1.00  0.00           C  
ATOM   2849  O   LEU B  28      56.210  50.488  56.939  1.00  0.00           O  
ATOM   2850  CB  LEU B  28      55.599  48.547  54.398  1.00  0.00           C  
ATOM   2851  CEN LEU B  28      56.594  47.978  53.368  1.00  0.00           X  
ATOM   2852  H   LEU B  28      53.874  47.111  55.589  1.00  0.00           H  
ATOM   2853  N   GLN B  29      53.992  50.207  56.610  1.00  0.00           N  
ATOM   2854  CA  GLN B  29      53.588  51.471  57.191  1.00  0.00           C  
ATOM   2855  C   GLN B  29      53.806  51.551  58.689  1.00  0.00           C  
ATOM   2856  O   GLN B  29      54.292  52.576  59.170  1.00  0.00           O  
ATOM   2857  CB  GLN B  29      52.111  51.732  56.883  1.00  0.00           C  
ATOM   2858  CEN GLN B  29      51.009  52.586  55.832  1.00  0.00           X  
ATOM   2859  H   GLN B  29      53.274  49.634  56.191  1.00  0.00           H  
ATOM   2860  N   GLU B  30      53.499  50.482  59.418  1.00  0.00           N  
ATOM   2861  CA  GLU B  30      53.723  50.467  60.856  1.00  0.00           C  
ATOM   2862  C   GLU B  30      55.208  50.532  61.147  1.00  0.00           C  
ATOM   2863  O   GLU B  30      55.635  51.215  62.080  1.00  0.00           O  
ATOM   2864  CB  GLU B  30      53.110  49.218  61.493  1.00  0.00           C  
ATOM   2865  CEN GLU B  30      51.846  48.468  62.355  1.00  0.00           X  
ATOM   2866  H   GLU B  30      53.051  49.684  58.981  1.00  0.00           H  
ATOM   2867  N   LEU B  31      55.969  49.793  60.343  1.00  0.00           N  
ATOM   2868  CA  LEU B  31      57.414  49.747  60.402  1.00  0.00           C  
ATOM   2869  C   LEU B  31      57.988  51.158  60.205  1.00  0.00           C  
ATOM   2870  O   LEU B  31      58.878  51.558  60.956  1.00  0.00           O  
ATOM   2871  CB  LEU B  31      57.959  48.779  59.345  1.00  0.00           C  
ATOM   2872  CEN LEU B  31      58.534  47.352  59.431  1.00  0.00           X  
ATOM   2873  H   LEU B  31      55.537  49.189  59.655  1.00  0.00           H  
ATOM   2874  N   ASN B  32      57.492  51.891  59.200  1.00  0.00           N  
ATOM   2875  CA  ASN B  32      57.920  53.259  58.927  1.00  0.00           C  
ATOM   2876  C   ASN B  32      57.663  54.215  60.075  1.00  0.00           C  
ATOM   2877  O   ASN B  32      58.513  55.054  60.375  1.00  0.00           O  
ATOM   2878  CB  ASN B  32      57.259  53.792  57.669  1.00  0.00           C  
ATOM   2879  CEN ASN B  32      57.462  53.841  56.640  1.00  0.00           X  
ATOM   2880  H   ASN B  32      56.817  51.479  58.563  1.00  0.00           H  
ATOM   2881  N   ILE B  33      56.495  54.080  60.704  1.00  0.00           N  
ATOM   2882  CA  ILE B  33      56.111  54.894  61.844  1.00  0.00           C  
ATOM   2883  C   ILE B  33      57.072  54.677  62.995  1.00  0.00           C  
ATOM   2884  O   ILE B  33      57.499  55.646  63.633  1.00  0.00           O  
ATOM   2885  CB  ILE B  33      54.678  54.583  62.313  1.00  0.00           C  
ATOM   2886  CEN ILE B  33      53.622  54.812  62.167  1.00  0.00           X  
ATOM   2887  H   ILE B  33      55.821  53.412  60.345  1.00  0.00           H  
ATOM   2888  N   ASP B  34      57.383  53.411  63.265  1.00  0.00           N  
ATOM   2889  CA  ASP B  34      58.318  53.055  64.319  1.00  0.00           C  
ATOM   2890  C   ASP B  34      59.710  53.611  64.024  1.00  0.00           C  
ATOM   2891  O   ASP B  34      60.383  54.061  64.951  1.00  0.00           O  
ATOM   2892  CB  ASP B  34      58.379  51.535  64.490  1.00  0.00           C  
ATOM   2893  CEN ASP B  34      57.992  50.795  65.073  1.00  0.00           X  
ATOM   2894  H   ASP B  34      56.931  52.661  62.751  1.00  0.00           H  
ATOM   2895  N   LEU B  35      60.143  53.557  62.760  1.00  0.00           N  
ATOM   2896  CA  LEU B  35      61.435  54.114  62.376  1.00  0.00           C  
ATOM   2897  C   LEU B  35      61.503  55.611  62.643  1.00  0.00           C  
ATOM   2898  O   LEU B  35      62.529  56.082  63.136  1.00  0.00           O  
ATOM   2899  CB  LEU B  35      61.715  53.826  60.896  1.00  0.00           C  
ATOM   2900  CEN LEU B  35      62.633  52.816  60.182  1.00  0.00           X  
ATOM   2901  H   LEU B  35      59.594  53.080  62.060  1.00  0.00           H  
ATOM   2902  N   VAL B  36      60.452  56.347  62.274  1.00  0.00           N  
ATOM   2903  CA  VAL B  36      60.397  57.783  62.535  1.00  0.00           C  
ATOM   2904  C   VAL B  36      60.463  58.074  64.024  1.00  0.00           C  
ATOM   2905  O   VAL B  36      61.169  58.995  64.438  1.00  0.00           O  
ATOM   2906  CB  VAL B  36      59.117  58.416  61.957  1.00  0.00           C  
ATOM   2907  CEN VAL B  36      58.878  58.832  61.463  1.00  0.00           X  
ATOM   2908  H   VAL B  36      59.687  55.911  61.775  1.00  0.00           H  
ATOM   2909  N   ARG B  37      59.702  57.304  64.806  1.00  0.00           N  
ATOM   2910  CA  ARG B  37      59.682  57.408  66.257  1.00  0.00           C  
ATOM   2911  C   ARG B  37      61.082  57.289  66.828  1.00  0.00           C  
ATOM   2912  O   ARG B  37      61.489  58.138  67.623  1.00  0.00           O  
ATOM   2913  CB  ARG B  37      58.732  56.404  66.894  1.00  0.00           C  
ATOM   2914  CEN ARG B  37      56.686  55.434  67.906  1.00  0.00           X  
ATOM   2915  H   ARG B  37      59.077  56.629  64.384  1.00  0.00           H  
ATOM   2916  N   LYS B  38      61.793  56.247  66.415  1.00  0.00           N  
ATOM   2917  CA  LYS B  38      63.168  56.004  66.815  1.00  0.00           C  
ATOM   2918  C   LYS B  38      64.114  57.084  66.338  1.00  0.00           C  
ATOM   2919  O   LYS B  38      65.014  57.487  67.071  1.00  0.00           O  
ATOM   2920  CB  LYS B  38      63.635  54.644  66.293  1.00  0.00           C  
ATOM   2921  CEN LYS B  38      64.072  52.610  66.679  1.00  0.00           X  
ATOM   2922  H   LYS B  38      61.355  55.563  65.808  1.00  0.00           H  
ATOM   2923  N   THR B  39      63.922  57.585  65.126  1.00  0.00           N  
ATOM   2924  CA  THR B  39      64.776  58.643  64.611  1.00  0.00           C  
ATOM   2925  C   THR B  39      64.702  59.864  65.520  1.00  0.00           C  
ATOM   2926  O   THR B  39      65.722  60.510  65.780  1.00  0.00           O  
ATOM   2927  CB  THR B  39      64.383  59.047  63.178  1.00  0.00           C  
ATOM   2928  CEN THR B  39      64.302  58.922  62.613  1.00  0.00           X  
ATOM   2929  H   THR B  39      63.204  57.212  64.520  1.00  0.00           H  
ATOM   2930  N   SER B  40      63.492  60.211  65.962  1.00  0.00           N  
ATOM   2931  CA  SER B  40      63.285  61.317  66.891  1.00  0.00           C  
ATOM   2932  C   SER B  40      63.846  61.037  68.295  1.00  0.00           C  
ATOM   2933  O   SER B  40      64.574  61.867  68.844  1.00  0.00           O  
ATOM   2934  CB  SER B  40      61.805  61.634  66.974  1.00  0.00           C  
ATOM   2935  CEN SER B  40      61.268  61.552  66.985  1.00  0.00           X  
ATOM   2936  H   SER B  40      62.681  59.709  65.616  1.00  0.00           H  
ATOM   2937  N   GLU B  41      63.505  59.885  68.878  1.00  0.00           N  
ATOM   2938  CA  GLU B  41      63.943  59.527  70.231  1.00  0.00           C  
ATOM   2939  C   GLU B  41      65.437  59.276  70.411  1.00  0.00           C  
ATOM   2940  O   GLU B  41      66.010  59.650  71.435  1.00  0.00           O  
ATOM   2941  CB  GLU B  41      63.177  58.286  70.694  1.00  0.00           C  
ATOM   2942  CEN GLU B  41      61.885  57.584  71.556  1.00  0.00           X  
ATOM   2943  H   GLU B  41      62.908  59.231  68.387  1.00  0.00           H  
ATOM   2944  N   LEU B  42      66.063  58.632  69.435  1.00  0.00           N  
ATOM   2945  CA  LEU B  42      67.483  58.330  69.487  1.00  0.00           C  
ATOM   2946  C   LEU B  42      68.338  59.555  69.214  1.00  0.00           C  
ATOM   2947  O   LEU B  42      67.992  60.406  68.395  1.00  0.00           O  
ATOM   2948  CB  LEU B  42      67.818  57.217  68.487  1.00  0.00           C  
ATOM   2949  CEN LEU B  42      68.113  55.714  68.655  1.00  0.00           X  
ATOM   2950  H   LEU B  42      65.554  58.314  68.621  1.00  0.00           H  
ATOM   2951  N   THR B  43      69.462  59.635  69.914  1.00  0.00           N  
ATOM   2952  CA  THR B  43      70.391  60.739  69.726  1.00  0.00           C  
ATOM   2953  C   THR B  43      71.689  60.235  69.103  1.00  0.00           C  
ATOM   2954  O   THR B  43      72.426  61.001  68.479  1.00  0.00           O  
ATOM   2955  CB  THR B  43      70.705  61.453  71.054  1.00  0.00           C  
ATOM   2956  CEN THR B  43      70.540  61.753  71.527  1.00  0.00           X  
ATOM   2957  H   THR B  43      69.668  58.927  70.605  1.00  0.00           H  
ATOM   2958  N   ASP B  44      71.979  58.950  69.280  1.00  0.00           N  
ATOM   2959  CA  ASP B  44      73.182  58.371  68.700  1.00  0.00           C  
ATOM   2960  C   ASP B  44      72.985  58.080  67.221  1.00  0.00           C  
ATOM   2961  O   ASP B  44      72.088  57.318  66.860  1.00  0.00           O  
ATOM   2962  CB  ASP B  44      73.575  57.091  69.442  1.00  0.00           C  
ATOM   2963  CEN ASP B  44      74.208  56.772  70.174  1.00  0.00           X  
ATOM   2964  H   ASP B  44      71.371  58.355  69.822  1.00  0.00           H  
ATOM   2965  N   GLU B  45      73.866  58.649  66.401  1.00  0.00           N  
ATOM   2966  CA  GLU B  45      73.805  58.520  64.949  1.00  0.00           C  
ATOM   2967  C   GLU B  45      73.981  57.099  64.464  1.00  0.00           C  
ATOM   2968  O   GLU B  45      73.237  56.670  63.584  1.00  0.00           O  
ATOM   2969  CB  GLU B  45      74.864  59.412  64.297  1.00  0.00           C  
ATOM   2970  CEN GLU B  45      75.295  60.869  63.525  1.00  0.00           X  
ATOM   2971  H   GLU B  45      74.611  59.201  66.806  1.00  0.00           H  
ATOM   2972  N   LYS B  46      74.947  56.377  65.029  1.00  0.00           N  
ATOM   2973  CA  LYS B  46      75.204  55.007  64.613  1.00  0.00           C  
ATOM   2974  C   LYS B  46      74.007  54.133  64.938  1.00  0.00           C  
ATOM   2975  O   LYS B  46      73.618  53.319  64.101  1.00  0.00           O  
ATOM   2976  CB  LYS B  46      76.463  54.460  65.288  1.00  0.00           C  
ATOM   2977  CEN LYS B  46      78.506  53.928  65.147  1.00  0.00           X  
ATOM   2978  H   LYS B  46      75.517  56.775  65.763  1.00  0.00           H  
ATOM   2979  N   THR B  47      73.435  54.307  66.133  1.00  0.00           N  
ATOM   2980  CA  THR B  47      72.270  53.535  66.542  1.00  0.00           C  
ATOM   2981  C   THR B  47      71.107  53.791  65.596  1.00  0.00           C  
ATOM   2982  O   THR B  47      70.434  52.835  65.205  1.00  0.00           O  
ATOM   2983  CB  THR B  47      71.839  53.870  67.981  1.00  0.00           C  
ATOM   2984  CEN THR B  47      71.944  53.901  68.555  1.00  0.00           X  
ATOM   2985  H   THR B  47      73.834  54.956  66.803  1.00  0.00           H  
ATOM   2986  N   ILE B  48      70.876  55.057  65.233  1.00  0.00           N  
ATOM   2987  CA  ILE B  48      69.818  55.395  64.287  1.00  0.00           C  
ATOM   2988  C   ILE B  48      70.046  54.705  62.955  1.00  0.00           C  
ATOM   2989  O   ILE B  48      69.094  54.162  62.398  1.00  0.00           O  
ATOM   2990  CB  ILE B  48      69.723  56.915  64.057  1.00  0.00           C  
ATOM   2991  CEN ILE B  48      69.293  57.847  64.423  1.00  0.00           X  
ATOM   2992  H   ILE B  48      71.416  55.811  65.644  1.00  0.00           H  
ATOM   2993  N   ARG B  49      71.283  54.729  62.462  1.00  0.00           N  
ATOM   2994  CA  ARG B  49      71.627  54.087  61.204  1.00  0.00           C  
ATOM   2995  C   ARG B  49      71.384  52.592  61.236  1.00  0.00           C  
ATOM   2996  O   ARG B  49      70.941  52.031  60.239  1.00  0.00           O  
ATOM   2997  CB  ARG B  49      73.054  54.401  60.780  1.00  0.00           C  
ATOM   2998  CEN ARG B  49      74.975  55.495  59.654  1.00  0.00           X  
ATOM   2999  H   ARG B  49      72.012  55.238  62.953  1.00  0.00           H  
ATOM   3000  N   GLU B  50      71.683  51.960  62.371  1.00  0.00           N  
ATOM   3001  CA  GLU B  50      71.451  50.537  62.517  1.00  0.00           C  
ATOM   3002  C   GLU B  50      69.969  50.226  62.540  1.00  0.00           C  
ATOM   3003  O   GLU B  50      69.558  49.194  62.015  1.00  0.00           O  
ATOM   3004  CB  GLU B  50      72.120  50.012  63.790  1.00  0.00           C  
ATOM   3005  CEN GLU B  50      73.421  49.223  64.557  1.00  0.00           X  
ATOM   3006  H   GLU B  50      72.119  52.465  63.133  1.00  0.00           H  
ATOM   3007  N   GLU B  51      69.167  51.121  63.134  1.00  0.00           N  
ATOM   3008  CA  GLU B  51      67.734  50.902  63.139  1.00  0.00           C  
ATOM   3009  C   GLU B  51      67.182  51.088  61.734  1.00  0.00           C  
ATOM   3010  O   GLU B  51      66.286  50.334  61.352  1.00  0.00           O  
ATOM   3011  CB  GLU B  51      67.042  51.851  64.120  1.00  0.00           C  
ATOM   3012  CEN GLU B  51      66.337  52.144  65.643  1.00  0.00           X  
ATOM   3013  H   GLU B  51      69.553  51.916  63.625  1.00  0.00           H  
ATOM   3014  N   ILE B  52      67.723  52.036  60.961  1.00  0.00           N  
ATOM   3015  CA  ILE B  52      67.304  52.238  59.578  1.00  0.00           C  
ATOM   3016  C   ILE B  52      67.633  51.005  58.753  1.00  0.00           C  
ATOM   3017  O   ILE B  52      66.807  50.585  57.944  1.00  0.00           O  
ATOM   3018  CB  ILE B  52      67.977  53.470  58.946  1.00  0.00           C  
ATOM   3019  CEN ILE B  52      67.912  54.550  58.809  1.00  0.00           X  
ATOM   3020  H   ILE B  52      68.406  52.670  61.354  1.00  0.00           H  
ATOM   3021  N   ARG B  53      68.847  50.479  58.929  1.00  0.00           N  
ATOM   3022  CA  ARG B  53      69.290  49.263  58.260  1.00  0.00           C  
ATOM   3023  C   ARG B  53      68.382  48.080  58.531  1.00  0.00           C  
ATOM   3024  O   ARG B  53      67.988  47.399  57.582  1.00  0.00           O  
ATOM   3025  CB  ARG B  53      70.735  48.928  58.599  1.00  0.00           C  
ATOM   3026  CEN ARG B  53      73.206  48.792  58.436  1.00  0.00           X  
ATOM   3027  H   ARG B  53      69.513  50.952  59.523  1.00  0.00           H  
ATOM   3028  N   LYS B  54      68.070  47.840  59.805  1.00  0.00           N  
ATOM   3029  CA  LYS B  54      67.191  46.739  60.172  1.00  0.00           C  
ATOM   3030  C   LYS B  54      65.822  46.930  59.551  1.00  0.00           C  
ATOM   3031  O   LYS B  54      65.240  45.953  59.074  1.00  0.00           O  
ATOM   3032  CB  LYS B  54      67.070  46.622  61.693  1.00  0.00           C  
ATOM   3033  CEN LYS B  54      67.590  45.611  63.477  1.00  0.00           X  
ATOM   3034  H   LYS B  54      68.465  48.408  60.544  1.00  0.00           H  
ATOM   3035  N   VAL B  55      65.319  48.164  59.544  1.00  0.00           N  
ATOM   3036  CA  VAL B  55      64.055  48.459  58.890  1.00  0.00           C  
ATOM   3037  C   VAL B  55      64.082  48.140  57.417  1.00  0.00           C  
ATOM   3038  O   VAL B  55      63.119  47.563  56.922  1.00  0.00           O  
ATOM   3039  CB  VAL B  55      63.665  49.938  59.067  1.00  0.00           C  
ATOM   3040  CEN VAL B  55      63.225  50.361  59.387  1.00  0.00           X  
ATOM   3041  H   VAL B  55      65.793  48.919  60.024  1.00  0.00           H  
ATOM   3042  N   LYS B  56      65.143  48.536  56.728  1.00  0.00           N  
ATOM   3043  CA  LYS B  56      65.294  48.229  55.316  1.00  0.00           C  
ATOM   3044  C   LYS B  56      65.297  46.730  55.058  1.00  0.00           C  
ATOM   3045  O   LYS B  56      64.667  46.278  54.098  1.00  0.00           O  
ATOM   3046  CB  LYS B  56      66.579  48.854  54.772  1.00  0.00           C  
ATOM   3047  CEN LYS B  56      67.512  50.384  53.648  1.00  0.00           X  
ATOM   3048  H   LYS B  56      65.853  49.094  57.181  1.00  0.00           H  
ATOM   3049  N   GLU B  57      65.998  45.968  55.892  1.00  0.00           N  
ATOM   3050  CA  GLU B  57      66.041  44.521  55.754  1.00  0.00           C  
ATOM   3051  C   GLU B  57      64.655  43.908  55.972  1.00  0.00           C  
ATOM   3052  O   GLU B  57      64.286  42.958  55.274  1.00  0.00           O  
ATOM   3053  CB  GLU B  57      67.048  43.922  56.739  1.00  0.00           C  
ATOM   3054  CEN GLU B  57      68.599  43.297  57.068  1.00  0.00           X  
ATOM   3055  H   GLU B  57      66.550  46.404  56.624  1.00  0.00           H  
ATOM   3056  N   GLU B  58      63.900  44.447  56.931  1.00  0.00           N  
ATOM   3057  CA  GLU B  58      62.547  43.980  57.170  1.00  0.00           C  
ATOM   3058  C   GLU B  58      61.588  44.401  56.069  1.00  0.00           C  
ATOM   3059  O   GLU B  58      60.694  43.625  55.733  1.00  0.00           O  
ATOM   3060  CB  GLU B  58      62.045  44.493  58.522  1.00  0.00           C  
ATOM   3061  CEN GLU B  58      61.756  44.242  60.182  1.00  0.00           X  
ATOM   3062  H   GLU B  58      64.278  45.168  57.534  1.00  0.00           H  
ATOM   3063  N   SER B  59      61.774  45.595  55.503  1.00  0.00           N  
ATOM   3064  CA  SER B  59      60.931  46.073  54.419  1.00  0.00           C  
ATOM   3065  C   SER B  59      61.080  45.173  53.210  1.00  0.00           C  
ATOM   3066  O   SER B  59      60.095  44.838  52.547  1.00  0.00           O  
ATOM   3067  CB  SER B  59      61.281  47.505  54.064  1.00  0.00           C  
ATOM   3068  CEN SER B  59      61.584  47.950  53.986  1.00  0.00           X  
ATOM   3069  H   SER B  59      62.490  46.213  55.848  1.00  0.00           H  
ATOM   3070  N   LYS B  60      62.340  44.815  52.945  1.00  0.00           N  
ATOM   3071  CA  LYS B  60      62.748  43.912  51.885  1.00  0.00           C  
ATOM   3072  C   LYS B  60      61.987  42.608  52.038  1.00  0.00           C  
ATOM   3073  O   LYS B  60      61.327  42.178  51.092  1.00  0.00           O  
ATOM   3074  CB  LYS B  60      64.258  43.667  51.919  1.00  0.00           C  
ATOM   3075  CEN LYS B  60      66.169  44.029  51.087  1.00  0.00           X  
ATOM   3076  H   LYS B  60      63.090  45.221  53.485  1.00  0.00           H  
ATOM   3077  N   ARG B  61      62.089  42.014  53.231  1.00  0.00           N  
ATOM   3078  CA  ARG B  61      61.414  40.766  53.560  1.00  0.00           C  
ATOM   3079  C   ARG B  61      59.908  40.818  53.364  1.00  0.00           C  
ATOM   3080  O   ARG B  61      59.357  39.894  52.772  1.00  0.00           O  
ATOM   3081  CB  ARG B  61      61.759  40.302  54.968  1.00  0.00           C  
ATOM   3082  CEN ARG B  61      62.885  39.111  56.830  1.00  0.00           X  
ATOM   3083  H   ARG B  61      62.687  42.418  53.941  1.00  0.00           H  
ATOM   3084  N   ILE B  62      59.255  41.880  53.843  1.00  0.00           N  
ATOM   3085  CA  ILE B  62      57.806  42.012  53.699  1.00  0.00           C  
ATOM   3086  C   ILE B  62      57.396  42.016  52.233  1.00  0.00           C  
ATOM   3087  O   ILE B  62      56.435  41.334  51.866  1.00  0.00           O  
ATOM   3088  CB  ILE B  62      57.284  43.295  54.371  1.00  0.00           C  
ATOM   3089  CEN ILE B  62      56.943  43.737  55.307  1.00  0.00           X  
ATOM   3090  H   ILE B  62      59.762  42.596  54.344  1.00  0.00           H  
ATOM   3091  N   VAL B  63      58.111  42.781  51.409  1.00  0.00           N  
ATOM   3092  CA  VAL B  63      57.821  42.827  49.984  1.00  0.00           C  
ATOM   3093  C   VAL B  63      58.054  41.472  49.320  1.00  0.00           C  
ATOM   3094  O   VAL B  63      57.251  41.068  48.482  1.00  0.00           O  
ATOM   3095  CB  VAL B  63      58.677  43.890  49.271  1.00  0.00           C  
ATOM   3096  CEN VAL B  63      58.654  44.507  48.964  1.00  0.00           X  
ATOM   3097  H   VAL B  63      58.857  43.367  51.773  1.00  0.00           H  
ATOM   3098  N   GLU B  64      59.144  40.789  49.668  1.00  0.00           N  
ATOM   3099  CA  GLU B  64      59.438  39.477  49.102  1.00  0.00           C  
ATOM   3100  C   GLU B  64      58.387  38.439  49.461  1.00  0.00           C  
ATOM   3101  O   GLU B  64      58.057  37.595  48.628  1.00  0.00           O  
ATOM   3102  CB  GLU B  64      60.816  38.998  49.567  1.00  0.00           C  
ATOM   3103  CEN GLU B  64      62.483  38.797  49.281  1.00  0.00           X  
ATOM   3104  H   GLU B  64      59.810  41.193  50.316  1.00  0.00           H  
ATOM   3105  N   GLU B  65      57.882  38.484  50.692  1.00  0.00           N  
ATOM   3106  CA  GLU B  65      56.828  37.572  51.104  1.00  0.00           C  
ATOM   3107  C   GLU B  65      55.548  37.865  50.344  1.00  0.00           C  
ATOM   3108  O   GLU B  65      54.826  36.934  49.980  1.00  0.00           O  
ATOM   3109  CB  GLU B  65      56.585  37.671  52.612  1.00  0.00           C  
ATOM   3110  CEN GLU B  65      56.821  37.070  54.189  1.00  0.00           X  
ATOM   3111  H   GLU B  65      58.259  39.131  51.372  1.00  0.00           H  
ATOM   3112  N   ALA B  66      55.263  39.149  50.119  1.00  0.00           N  
ATOM   3113  CA  ALA B  66      54.104  39.549  49.338  1.00  0.00           C  
ATOM   3114  C   ALA B  66      54.229  39.003  47.917  1.00  0.00           C  
ATOM   3115  O   ALA B  66      53.235  38.525  47.367  1.00  0.00           O  
ATOM   3116  CB  ALA B  66      53.957  41.063  49.330  1.00  0.00           C  
ATOM   3117  CEN ALA B  66      53.957  41.062  49.329  1.00  0.00           X  
ATOM   3118  H   ALA B  66      55.830  39.879  50.537  1.00  0.00           H  
ATOM   3119  N   GLU B  67      55.436  39.078  47.343  1.00  0.00           N  
ATOM   3120  CA  GLU B  67      55.724  38.530  46.023  1.00  0.00           C  
ATOM   3121  C   GLU B  67      55.445  37.043  45.985  1.00  0.00           C  
ATOM   3122  O   GLU B  67      54.810  36.577  45.042  1.00  0.00           O  
ATOM   3123  CB  GLU B  67      57.177  38.802  45.629  1.00  0.00           C  
ATOM   3124  CEN GLU B  67      58.328  39.724  44.776  1.00  0.00           X  
ATOM   3125  H   GLU B  67      56.178  39.572  47.821  1.00  0.00           H  
ATOM   3126  N   GLU B  68      55.959  36.313  46.979  1.00  0.00           N  
ATOM   3127  CA  GLU B  68      55.719  34.882  47.096  1.00  0.00           C  
ATOM   3128  C   GLU B  68      54.234  34.563  47.109  1.00  0.00           C  
ATOM   3129  O   GLU B  68      53.830  33.606  46.452  1.00  0.00           O  
ATOM   3130  CB  GLU B  68      56.383  34.332  48.360  1.00  0.00           C  
ATOM   3131  CEN GLU B  68      57.682  33.528  49.115  1.00  0.00           X  
ATOM   3132  H   GLU B  68      56.556  36.757  47.664  1.00  0.00           H  
ATOM   3133  N   LEU B  69      53.439  35.330  47.855  1.00  0.00           N  
ATOM   3134  CA  LEU B  69      52.007  35.078  47.885  1.00  0.00           C  
ATOM   3135  C   LEU B  69      51.354  35.356  46.532  1.00  0.00           C  
ATOM   3136  O   LEU B  69      50.423  34.639  46.165  1.00  0.00           O  
ATOM   3137  CB  LEU B  69      51.350  35.928  48.980  1.00  0.00           C  
ATOM   3138  CEN LEU B  69      50.822  35.594  50.388  1.00  0.00           X  
ATOM   3139  H   LEU B  69      53.832  36.062  48.435  1.00  0.00           H  
ATOM   3140  N   ILE B  70      51.837  36.367  45.797  1.00  0.00           N  
ATOM   3141  CA  ILE B  70      51.317  36.647  44.459  1.00  0.00           C  
ATOM   3142  C   ILE B  70      51.631  35.462  43.548  1.00  0.00           C  
ATOM   3143  O   ILE B  70      50.778  35.056  42.762  1.00  0.00           O  
ATOM   3144  CB  ILE B  70      51.916  37.934  43.862  1.00  0.00           C  
ATOM   3145  CEN ILE B  70      51.815  39.017  43.794  1.00  0.00           X  
ATOM   3146  H   ILE B  70      52.534  36.986  46.193  1.00  0.00           H  
ATOM   3147  N   ARG B  71      52.858  34.949  43.640  1.00  0.00           N  
ATOM   3148  CA  ARG B  71      53.293  33.795  42.862  1.00  0.00           C  
ATOM   3149  C   ARG B  71      52.523  32.533  43.201  1.00  0.00           C  
ATOM   3150  O   ARG B  71      52.234  31.742  42.304  1.00  0.00           O  
ATOM   3151  CB  ARG B  71      54.792  33.565  42.981  1.00  0.00           C  
ATOM   3152  CEN ARG B  71      57.219  33.634  42.473  1.00  0.00           X  
ATOM   3153  H   ARG B  71      53.532  35.393  44.249  1.00  0.00           H  
ATOM   3154  N   LEU B  72      52.213  32.320  44.476  1.00  0.00           N  
ATOM   3155  CA  LEU B  72      51.419  31.161  44.842  1.00  0.00           C  
ATOM   3156  C   LEU B  72      50.012  31.301  44.295  1.00  0.00           C  
ATOM   3157  O   LEU B  72      49.434  30.306  43.860  1.00  0.00           O  
ATOM   3158  CB  LEU B  72      51.392  30.986  46.365  1.00  0.00           C  
ATOM   3159  CEN LEU B  72      52.101  30.005  47.318  1.00  0.00           X  
ATOM   3160  H   LEU B  72      52.564  32.932  45.202  1.00  0.00           H  
ATOM   3161  N   ALA B  73      49.467  32.521  44.321  1.00  0.00           N  
ATOM   3162  CA  ALA B  73      48.158  32.772  43.739  1.00  0.00           C  
ATOM   3163  C   ALA B  73      48.219  32.499  42.243  1.00  0.00           C  
ATOM   3164  O   ALA B  73      47.268  31.961  41.689  1.00  0.00           O  
ATOM   3165  CB  ALA B  73      47.703  34.196  44.019  1.00  0.00           C  
ATOM   3166  CEN ALA B  73      47.703  34.195  44.019  1.00  0.00           X  
ATOM   3167  H   ALA B  73      49.936  33.287  44.786  1.00  0.00           H  
ATOM   3168  N   LYS B  74      49.324  32.878  41.596  1.00  0.00           N  
ATOM   3169  CA  LYS B  74      49.525  32.632  40.177  1.00  0.00           C  
ATOM   3170  C   LYS B  74      49.523  31.143  39.855  1.00  0.00           C  
ATOM   3171  O   LYS B  74      48.902  30.740  38.869  1.00  0.00           O  
ATOM   3172  CB  LYS B  74      50.835  33.268  39.709  1.00  0.00           C  
ATOM   3173  CEN LYS B  74      51.822  34.837  38.688  1.00  0.00           X  
ATOM   3174  H   LYS B  74      50.035  33.404  42.083  1.00  0.00           H  
ATOM   3175  N   LEU B  75      50.201  30.337  40.671  1.00  0.00           N  
ATOM   3176  CA  LEU B  75      50.204  28.896  40.463  1.00  0.00           C  
ATOM   3177  C   LEU B  75      48.847  28.274  40.751  1.00  0.00           C  
ATOM   3178  O   LEU B  75      48.483  27.293  40.098  1.00  0.00           O  
ATOM   3179  CB  LEU B  75      51.281  28.243  41.338  1.00  0.00           C  
ATOM   3180  CEN LEU B  75      52.679  27.675  41.027  1.00  0.00           X  
ATOM   3181  H   LEU B  75      50.759  30.735  41.418  1.00  0.00           H  
ATOM   3182  N   ALA B  76      48.112  28.837  41.709  1.00  0.00           N  
ATOM   3183  CA  ALA B  76      46.768  28.382  42.008  1.00  0.00           C  
ATOM   3184  C   ALA B  76      45.846  28.697  40.844  1.00  0.00           C  
ATOM   3185  O   ALA B  76      45.020  27.856  40.488  1.00  0.00           O  
ATOM   3186  CB  ALA B  76      46.257  29.019  43.292  1.00  0.00           C  
ATOM   3187  CEN ALA B  76      46.257  29.019  43.291  1.00  0.00           X  
ATOM   3188  H   ALA B  76      48.504  29.568  42.287  1.00  0.00           H  
ATOM   3189  N   SER B  77      45.994  29.888  40.256  1.00  0.00           N  
ATOM   3190  CA  SER B  77      45.195  30.287  39.107  1.00  0.00           C  
ATOM   3191  C   SER B  77      45.447  29.349  37.941  1.00  0.00           C  
ATOM   3192  O   SER B  77      44.503  28.978  37.239  1.00  0.00           O  
ATOM   3193  CB  SER B  77      45.507  31.718  38.715  1.00  0.00           C  
ATOM   3194  CEN SER B  77      45.797  32.172  38.637  1.00  0.00           X  
ATOM   3195  H   SER B  77      46.649  30.557  40.632  1.00  0.00           H  
ATOM   3196  N   GLU B  78      46.721  29.000  37.732  1.00  0.00           N  
ATOM   3197  CA  GLU B  78      47.093  28.054  36.696  1.00  0.00           C  
ATOM   3198  C   GLU B  78      46.436  26.708  36.912  1.00  0.00           C  
ATOM   3199  O   GLU B  78      45.897  26.154  35.956  1.00  0.00           O  
ATOM   3200  CB  GLU B  78      48.613  27.890  36.641  1.00  0.00           C  
ATOM   3201  CEN GLU B  78      50.115  28.273  35.932  1.00  0.00           X  
ATOM   3202  H   GLU B  78      47.462  29.431  38.268  1.00  0.00           H  
ATOM   3203  N   ALA B  79      46.511  26.191  38.139  1.00  0.00           N  
ATOM   3204  CA  ALA B  79      45.892  24.923  38.497  1.00  0.00           C  
ATOM   3205  C   ALA B  79      44.401  24.944  38.192  1.00  0.00           C  
ATOM   3206  O   ALA B  79      43.896  23.978  37.622  1.00  0.00           O  
ATOM   3207  CB  ALA B  79      46.134  24.608  39.966  1.00  0.00           C  
ATOM   3208  CEN ALA B  79      46.133  24.608  39.966  1.00  0.00           X  
ATOM   3209  H   ALA B  79      47.046  26.671  38.848  1.00  0.00           H  
ATOM   3210  N   ILE B  80      43.716  26.027  38.564  1.00  0.00           N  
ATOM   3211  CA  ILE B  80      42.293  26.182  38.291  1.00  0.00           C  
ATOM   3212  C   ILE B  80      42.023  26.158  36.791  1.00  0.00           C  
ATOM   3213  O   ILE B  80      41.095  25.495  36.329  1.00  0.00           O  
ATOM   3214  CB  ILE B  80      41.742  27.492  38.884  1.00  0.00           C  
ATOM   3215  CEN ILE B  80      41.328  27.963  39.776  1.00  0.00           X  
ATOM   3216  H   ILE B  80      44.207  26.763  39.051  1.00  0.00           H  
ATOM   3217  N   ALA B  81      42.833  26.881  36.015  1.00  0.00           N  
ATOM   3218  CA  ALA B  81      42.708  26.898  34.562  1.00  0.00           C  
ATOM   3219  C   ALA B  81      42.950  25.511  33.965  1.00  0.00           C  
ATOM   3220  O   ALA B  81      42.278  25.107  33.016  1.00  0.00           O  
ATOM   3221  CB  ALA B  81      43.672  27.912  33.963  1.00  0.00           C  
ATOM   3222  CEN ALA B  81      43.672  27.911  33.963  1.00  0.00           X  
ATOM   3223  H   ALA B  81      43.556  27.433  36.454  1.00  0.00           H  
ATOM   3224  N   ARG B  82      43.908  24.760  34.508  1.00  0.00           N  
ATOM   3225  CA  ARG B  82      44.192  23.406  34.055  1.00  0.00           C  
ATOM   3226  C   ARG B  82      43.031  22.470  34.371  1.00  0.00           C  
ATOM   3227  O   ARG B  82      42.713  21.573  33.590  1.00  0.00           O  
ATOM   3228  CB  ARG B  82      45.505  22.878  34.612  1.00  0.00           C  
ATOM   3229  CEN ARG B  82      47.909  22.291  34.781  1.00  0.00           X  
ATOM   3230  H   ARG B  82      44.455  25.151  35.262  1.00  0.00           H  
ATOM   3231  N   MET B  83      42.387  22.667  35.521  1.00  0.00           N  
ATOM   3232  CA  MET B  83      41.208  21.895  35.886  1.00  0.00           C  
ATOM   3233  C   MET B  83      40.012  22.267  35.014  1.00  0.00           C  
ATOM   3234  O   MET B  83      39.195  21.414  34.669  1.00  0.00           O  
ATOM   3235  CB  MET B  83      40.876  22.109  37.361  1.00  0.00           C  
ATOM   3236  CEN MET B  83      40.885  21.308  38.922  1.00  0.00           X  
ATOM   3237  H   MET B  83      42.728  23.374  36.156  1.00  0.00           H  
ATOM   3238  N   ALA B  84      39.914  23.551  34.661  1.00  0.00           N  
ATOM   3239  CA  ALA B  84      38.858  24.079  33.807  1.00  0.00           C  
ATOM   3240  C   ALA B  84      38.941  23.538  32.379  1.00  0.00           C  
ATOM   3241  O   ALA B  84      37.920  23.331  31.723  1.00  0.00           O  
ATOM   3242  CB  ALA B  84      38.909  25.600  33.800  1.00  0.00           C  
ATOM   3243  CEN ALA B  84      38.909  25.599  33.799  1.00  0.00           X  
ATOM   3244  H   ALA B  84      40.621  24.179  35.015  1.00  0.00           H  
ATOM   3245  N   GLU B  85      40.176  23.297  31.873  1.00  0.00           N  
ATOM   3246  CA  GLU B  85      40.468  22.847  30.518  1.00  0.00           C  
ATOM   3247  C   GLU B  85      40.105  21.378  30.335  1.00  0.00           C  
ATOM   3248  O   GLU B  85      39.475  21.003  29.346  1.00  0.00           O  
ATOM   3249  CB  GLU B  85      41.946  23.069  30.187  1.00  0.00           C  
ATOM   3250  CEN GLU B  85      43.171  23.997  29.452  1.00  0.00           X  
ATOM   3251  H   GLU B  85      40.940  23.454  32.515  1.00  0.00           H  
ATOM   3252  N   VAL B  86      40.506  20.551  31.294  1.00  0.00           N  
ATOM   3253  CA  VAL B  86      40.267  19.115  31.217  1.00  0.00           C  
ATOM   3254  C   VAL B  86      38.781  18.797  31.334  1.00  0.00           C  
ATOM   3255  O   VAL B  86      38.300  17.813  30.773  1.00  0.00           O  
ATOM   3256  CB  VAL B  86      41.033  18.355  32.316  1.00  0.00           C  
ATOM   3257  CEN VAL B  86      41.562  17.928  32.429  1.00  0.00           X  
ATOM   3258  H   VAL B  86      40.988  20.927  32.097  1.00  0.00           H  
ATOM   3259  N   ALA B  87      38.058  19.639  32.065  1.00  0.00           N  
ATOM   3260  CA  ALA B  87      36.602  19.559  32.109  1.00  0.00           C  
ATOM   3261  C   ALA B  87      35.992  19.859  30.745  1.00  0.00           C  
ATOM   3262  O   ALA B  87      35.130  19.123  30.266  1.00  0.00           O  
ATOM   3263  CB  ALA B  87      36.051  20.510  33.160  1.00  0.00           C  
ATOM   3264  CEN ALA B  87      36.051  20.510  33.159  1.00  0.00           X  
ATOM   3265  H   ALA B  87      38.528  20.351  32.604  1.00  0.00           H  
ATOM   3266  N   ALA B  88      36.447  20.942  30.124  1.00  0.00           N  
ATOM   3267  CA  ALA B  88      35.969  21.326  28.804  1.00  0.00           C  
ATOM   3268  C   ALA B  88      36.338  20.281  27.759  1.00  0.00           C  
ATOM   3269  O   ALA B  88      35.577  20.022  26.827  1.00  0.00           O  
ATOM   3270  CB  ALA B  88      36.524  22.689  28.415  1.00  0.00           C  
ATOM   3271  CEN ALA B  88      36.524  22.688  28.415  1.00  0.00           X  
ATOM   3272  H   ALA B  88      37.142  21.516  30.583  1.00  0.00           H  
ATOM   3273  N   ARG B  89      37.513  19.682  27.920  1.00  0.00           N  
ATOM   3274  CA  ARG B  89      37.975  18.643  27.007  1.00  0.00           C  
ATOM   3275  C   ARG B  89      37.101  17.399  27.099  1.00  0.00           C  
ATOM   3276  O   ARG B  89      36.906  16.690  26.112  1.00  0.00           O  
ATOM   3277  CB  ARG B  89      39.445  18.306  27.217  1.00  0.00           C  
ATOM   3278  CEN ARG B  89      41.909  18.303  26.933  1.00  0.00           X  
ATOM   3279  H   ARG B  89      38.102  19.952  28.696  1.00  0.00           H  
ATOM   3280  N   GLY B  90      36.567  17.107  28.249  1.00  0.00           N  
ATOM   3281  CA  GLY B  90      35.658  15.975  28.271  1.00  0.00           C  
ATOM   3282  C   GLY B  90      36.469  14.702  28.345  1.00  0.00           C  
ATOM   3283  O   GLY B  90      36.083  13.675  27.788  1.00  0.00           O  
ATOM   3284  CEN GLY B  90      35.658  15.975  28.271  1.00  0.00           X  
ATOM   3285  H   GLY B  90      36.801  17.666  29.057  1.00  0.00           H  
ATOM   3286  N   ALA B  91      37.590  14.800  29.041  1.00  0.00           N  
ATOM   3287  CA  ALA B  91      38.519  13.697  29.198  1.00  0.00           C  
ATOM   3288  C   ALA B  91      37.848  12.508  29.872  1.00  0.00           C  
ATOM   3289  O   ALA B  91      37.003  12.676  30.751  1.00  0.00           O  
ATOM   3290  CB  ALA B  91      39.741  14.145  29.988  1.00  0.00           C  
ATOM   3291  CEN ALA B  91      39.740  14.144  29.988  1.00  0.00           X  
ATOM   3292  H   ALA B  91      37.818  15.677  29.488  1.00  0.00           H  
ATOM   3293  N   PRO B  92      38.235  11.311  29.450  1.00  0.00           N  
ATOM   3294  CA  PRO B  92      37.766  10.082  30.075  1.00  0.00           C  
ATOM   3295  C   PRO B  92      37.932  10.127  31.591  1.00  0.00           C  
ATOM   3296  O   PRO B  92      38.837  10.781  32.108  1.00  0.00           O  
ATOM   3297  CB  PRO B  92      38.630   8.984  29.431  1.00  0.00           C  
ATOM   3298  CEN PRO B  92      39.413  10.355  28.598  1.00  0.00           X  
ATOM   3299  N   PRO B  93      37.046   9.423  32.293  1.00  0.00           N  
ATOM   3300  CA  PRO B  93      37.098   9.359  33.749  1.00  0.00           C  
ATOM   3301  C   PRO B  93      38.487   9.037  34.270  1.00  0.00           C  
ATOM   3302  O   PRO B  93      38.933   9.599  35.270  1.00  0.00           O  
ATOM   3303  CB  PRO B  93      36.086   8.258  34.106  1.00  0.00           C  
ATOM   3304  CEN PRO B  93      35.921   8.102  32.336  1.00  0.00           X  
ATOM   3305  N   GLU B  94      39.184   8.128  33.596  1.00  0.00           N  
ATOM   3306  CA  GLU B  94      40.506   7.722  34.053  1.00  0.00           C  
ATOM   3307  C   GLU B  94      41.498   8.868  33.917  1.00  0.00           C  
ATOM   3308  O   GLU B  94      42.306   9.112  34.813  1.00  0.00           O  
ATOM   3309  CB  GLU B  94      40.996   6.502  33.270  1.00  0.00           C  
ATOM   3310  CEN GLU B  94      41.233   4.819  33.156  1.00  0.00           X  
ATOM   3311  H   GLU B  94      38.785   7.721  32.762  1.00  0.00           H  
ATOM   3312  N   LEU B  95      41.440   9.578  32.790  1.00  0.00           N  
ATOM   3313  CA  LEU B  95      42.393  10.653  32.546  1.00  0.00           C  
ATOM   3314  C   LEU B  95      42.064  11.883  33.383  1.00  0.00           C  
ATOM   3315  O   LEU B  95      42.961  12.590  33.844  1.00  0.00           O  
ATOM   3316  CB  LEU B  95      42.416  11.013  31.055  1.00  0.00           C  
ATOM   3317  CEN LEU B  95      43.414  10.710  29.922  1.00  0.00           X  
ATOM   3318  H   LEU B  95      40.727   9.363  32.107  1.00  0.00           H  
ATOM   3319  N   LEU B  96      40.774  12.133  33.577  1.00  0.00           N  
ATOM   3320  CA  LEU B  96      40.324  13.252  34.395  1.00  0.00           C  
ATOM   3321  C   LEU B  96      40.816  13.119  35.830  1.00  0.00           C  
ATOM   3322  O   LEU B  96      41.389  14.054  36.390  1.00  0.00           O  
ATOM   3323  CB  LEU B  96      38.793  13.351  34.362  1.00  0.00           C  
ATOM   3324  CEN LEU B  96      37.822  14.299  33.634  1.00  0.00           X  
ATOM   3325  H   LEU B  96      40.086  11.531  33.147  1.00  0.00           H  
ATOM   3326  N   ILE B  97      40.589  11.951  36.421  1.00  0.00           N  
ATOM   3327  CA  ILE B  97      40.951  11.715  37.816  1.00  0.00           C  
ATOM   3328  C   ILE B  97      42.463  11.703  37.999  1.00  0.00           C  
ATOM   3329  O   ILE B  97      42.984  12.258  38.966  1.00  0.00           O  
ATOM   3330  CB  ILE B  97      40.370  10.387  38.333  1.00  0.00           C  
ATOM   3331  CEN ILE B  97      39.496   9.907  38.776  1.00  0.00           X  
ATOM   3332  H   ILE B  97      40.155  11.208  35.893  1.00  0.00           H  
ATOM   3333  N   GLU B  98      43.160  11.065  37.065  1.00  0.00           N  
ATOM   3334  CA  GLU B  98      44.614  10.966  37.130  1.00  0.00           C  
ATOM   3335  C   GLU B  98      45.260  12.344  37.156  1.00  0.00           C  
ATOM   3336  O   GLU B  98      46.172  12.599  37.944  1.00  0.00           O  
ATOM   3337  CB  GLU B  98      45.150  10.157  35.947  1.00  0.00           C  
ATOM   3338  CEN GLU B  98      45.723   8.688  35.302  1.00  0.00           X  
ATOM   3339  H   GLU B  98      42.671  10.641  36.289  1.00  0.00           H  
ATOM   3340  N   LEU B  99      44.786  13.232  36.289  1.00  0.00           N  
ATOM   3341  CA  LEU B  99      45.302  14.593  36.223  1.00  0.00           C  
ATOM   3342  C   LEU B  99      45.020  15.353  37.514  1.00  0.00           C  
ATOM   3343  O   LEU B  99      45.911  15.984  38.082  1.00  0.00           O  
ATOM   3344  CB  LEU B  99      44.695  15.333  35.025  1.00  0.00           C  
ATOM   3345  CEN LEU B  99      45.253  15.718  33.641  1.00  0.00           X  
ATOM   3346  H   LEU B  99      44.045  12.957  35.658  1.00  0.00           H  
ATOM   3347  N   LEU B 100      43.773  15.287  37.971  1.00  0.00           N  
ATOM   3348  CA  LEU B 100      43.347  16.042  39.144  1.00  0.00           C  
ATOM   3349  C   LEU B 100      44.148  15.642  40.377  1.00  0.00           C  
ATOM   3350  O   LEU B 100      44.543  16.491  41.174  1.00  0.00           O  
ATOM   3351  CB  LEU B 100      41.847  15.836  39.391  1.00  0.00           C  
ATOM   3352  CEN LEU B 100      40.614  16.726  39.141  1.00  0.00           X  
ATOM   3353  H   LEU B 100      43.105  14.700  37.494  1.00  0.00           H  
ATOM   3354  N   GLU B 101      44.385  14.344  40.526  1.00  0.00           N  
ATOM   3355  CA  GLU B 101      45.126  13.827  41.672  1.00  0.00           C  
ATOM   3356  C   GLU B 101      46.542  14.387  41.707  1.00  0.00           C  
ATOM   3357  O   GLU B 101      47.052  14.743  42.770  1.00  0.00           O  
ATOM   3358  CB  GLU B 101      45.166  12.298  41.640  1.00  0.00           C  
ATOM   3359  CEN GLU B 101      44.566  10.793  42.170  1.00  0.00           X  
ATOM   3360  H   GLU B 101      44.044  13.698  39.830  1.00  0.00           H  
ATOM   3361  N   ARG B 102      47.174  14.460  40.541  1.00  0.00           N  
ATOM   3362  CA  ARG B 102      48.544  14.950  40.441  1.00  0.00           C  
ATOM   3363  C   ARG B 102      48.611  16.452  40.686  1.00  0.00           C  
ATOM   3364  O   ARG B 102      49.516  16.940  41.362  1.00  0.00           O  
ATOM   3365  CB  ARG B 102      49.193  14.573  39.118  1.00  0.00           C  
ATOM   3366  CEN ARG B 102      50.537  13.337  37.438  1.00  0.00           X  
ATOM   3367  H   ARG B 102      46.692  14.171  39.702  1.00  0.00           H  
ATOM   3368  N   LEU B 103      47.649  17.182  40.132  1.00  0.00           N  
ATOM   3369  CA  LEU B 103      47.598  18.630  40.289  1.00  0.00           C  
ATOM   3370  C   LEU B 103      47.466  19.021  41.754  1.00  0.00           C  
ATOM   3371  O   LEU B 103      48.093  19.976  42.211  1.00  0.00           O  
ATOM   3372  CB  LEU B 103      46.436  19.210  39.474  1.00  0.00           C  
ATOM   3373  CEN LEU B 103      46.375  19.976  38.138  1.00  0.00           X  
ATOM   3374  H   LEU B 103      46.932  16.720  39.589  1.00  0.00           H  
ATOM   3375  N   LEU B 104      46.646  18.278  42.489  1.00  0.00           N  
ATOM   3376  CA  LEU B 104      46.408  18.563  43.899  1.00  0.00           C  
ATOM   3377  C   LEU B 104      47.642  18.256  44.738  1.00  0.00           C  
ATOM   3378  O   LEU B 104      47.965  18.989  45.673  1.00  0.00           O  
ATOM   3379  CB  LEU B 104      45.204  17.759  44.406  1.00  0.00           C  
ATOM   3380  CEN LEU B 104      43.747  18.146  44.723  1.00  0.00           X  
ATOM   3381  H   LEU B 104      46.176  17.492  42.061  1.00  0.00           H  
ATOM   3382  N   LYS B 105      48.328  17.170  44.400  1.00  0.00           N  
ATOM   3383  CA  LYS B 105      49.561  16.799  45.082  1.00  0.00           C  
ATOM   3384  C   LYS B 105      50.660  17.824  44.829  1.00  0.00           C  
ATOM   3385  O   LYS B 105      51.444  18.141  45.723  1.00  0.00           O  
ATOM   3386  CB  LYS B 105      50.022  15.410  44.637  1.00  0.00           C  
ATOM   3387  CEN LYS B 105      50.210  13.345  45.055  1.00  0.00           X  
ATOM   3388  H   LYS B 105      47.986  16.586  43.650  1.00  0.00           H  
ATOM   3389  N   LYS B 106      50.713  18.337  43.606  1.00  0.00           N  
ATOM   3390  CA  LYS B 106      51.673  19.378  43.253  1.00  0.00           C  
ATOM   3391  C   LYS B 106      51.399  20.663  44.020  1.00  0.00           C  
ATOM   3392  O   LYS B 106      52.325  21.372  44.414  1.00  0.00           O  
ATOM   3393  CB  LYS B 106      51.641  19.648  41.748  1.00  0.00           C  
ATOM   3394  CEN LYS B 106      52.539  19.410  39.847  1.00  0.00           X  
ATOM   3395  H   LYS B 106      50.072  17.999  42.901  1.00  0.00           H  
ATOM   3396  N   ALA B 107      50.122  20.960  44.232  1.00  0.00           N  
ATOM   3397  CA  ALA B 107      49.725  22.100  45.051  1.00  0.00           C  
ATOM   3398  C   ALA B 107      50.246  21.963  46.474  1.00  0.00           C  
ATOM   3399  O   ALA B 107      50.679  22.942  47.084  1.00  0.00           O  
ATOM   3400  CB  ALA B 107      48.211  22.253  45.050  1.00  0.00           C  
ATOM   3401  CEN ALA B 107      48.212  22.253  45.051  1.00  0.00           X  
ATOM   3402  H   ALA B 107      49.406  20.383  43.814  1.00  0.00           H  
ATOM   3403  N   GLN B 108      50.203  20.745  47.000  1.00  0.00           N  
ATOM   3404  CA  GLN B 108      50.691  20.474  48.349  1.00  0.00           C  
ATOM   3405  C   GLN B 108      52.206  20.601  48.422  1.00  0.00           C  
ATOM   3406  O   GLN B 108      52.748  21.150  49.382  1.00  0.00           O  
ATOM   3407  CB  GLN B 108      50.268  19.074  48.801  1.00  0.00           C  
ATOM   3408  CEN GLN B 108      49.118  18.179  49.763  1.00  0.00           X  
ATOM   3409  H   GLN B 108      49.824  19.986  46.453  1.00  0.00           H  
ATOM   3410  N   GLU B 109      52.888  20.089  47.403  1.00  0.00           N  
ATOM   3411  CA  GLU B 109      54.342  20.179  47.331  1.00  0.00           C  
ATOM   3412  C   GLU B 109      54.799  21.627  47.203  1.00  0.00           C  
ATOM   3413  O   GLU B 109      55.797  22.029  47.800  1.00  0.00           O  
ATOM   3414  CB  GLU B 109      54.873  19.355  46.156  1.00  0.00           C  
ATOM   3415  CEN GLU B 109      55.576  17.924  45.555  1.00  0.00           X  
ATOM   3416  H   GLU B 109      52.386  19.627  46.658  1.00  0.00           H  
ATOM   3417  N   ALA B 110      54.026  22.378  46.401  1.00  0.00           N  
ATOM   3418  CA  ALA B 110      54.205  23.804  46.146  1.00  0.00           C  
ATOM   3419  C   ALA B 110      54.040  24.652  47.401  1.00  0.00           C  
ATOM   3420  O   ALA B 110      54.691  25.687  47.554  1.00  0.00           O  
ATOM   3421  CB  ALA B 110      53.231  24.266  45.072  1.00  0.00           C  
ATOM   3422  CEN ALA B 110      53.231  24.266  45.073  1.00  0.00           X  
ATOM   3423  H   ALA B 110      53.248  21.946  45.921  1.00  0.00           H  
ATOM   3424  N   GLY B 111      53.169  24.214  48.299  1.00  0.00           N  
ATOM   3425  CA  GLY B 111      53.014  24.874  49.593  1.00  0.00           C  
ATOM   3426  C   GLY B 111      51.887  25.901  49.572  1.00  0.00           C  
ATOM   3427  O   GLY B 111      52.008  26.979  50.154  1.00  0.00           O  
ATOM   3428  CEN GLY B 111      53.015  24.873  49.593  1.00  0.00           X  
ATOM   3429  H   GLY B 111      52.601  23.408  48.082  1.00  0.00           H  
ATOM   3430  N   MET B 112      50.796  25.555  48.897  1.00  0.00           N  
ATOM   3431  CA  MET B 112      49.599  26.391  48.884  1.00  0.00           C  
ATOM   3432  C   MET B 112      48.865  26.290  50.216  1.00  0.00           C  
ATOM   3433  O   MET B 112      48.847  25.234  50.848  1.00  0.00           O  
ATOM   3434  CB  MET B 112      48.677  25.985  47.735  1.00  0.00           C  
ATOM   3435  CEN MET B 112      48.065  26.524  46.182  1.00  0.00           X  
ATOM   3436  H   MET B 112      50.791  24.689  48.379  1.00  0.00           H  
ATOM   3437  N   SER B 113      48.258  27.390  50.644  1.00  0.00           N  
ATOM   3438  CA  SER B 113      47.591  27.433  51.940  1.00  0.00           C  
ATOM   3439  C   SER B 113      46.364  26.540  51.969  1.00  0.00           C  
ATOM   3440  O   SER B 113      45.799  26.212  50.926  1.00  0.00           O  
ATOM   3441  CB  SER B 113      47.208  28.860  52.282  1.00  0.00           C  
ATOM   3442  CEN SER B 113      47.044  29.374  52.208  1.00  0.00           X  
ATOM   3443  H   SER B 113      48.259  28.213  50.057  1.00  0.00           H  
ATOM   3444  N   PRO B 114      45.955  26.149  53.170  1.00  0.00           N  
ATOM   3445  CA  PRO B 114      44.761  25.335  53.335  1.00  0.00           C  
ATOM   3446  C   PRO B 114      43.578  25.921  52.587  1.00  0.00           C  
ATOM   3447  O   PRO B 114      42.758  25.189  52.032  1.00  0.00           O  
ATOM   3448  CB  PRO B 114      44.530  25.315  54.855  1.00  0.00           C  
ATOM   3449  CEN PRO B 114      45.949  26.397  54.892  1.00  0.00           X  
ATOM   3450  N   GLU B 115      43.454  27.255  52.549  1.00  0.00           N  
ATOM   3451  CA  GLU B 115      42.310  27.805  51.831  1.00  0.00           C  
ATOM   3452  C   GLU B 115      42.430  27.560  50.332  1.00  0.00           C  
ATOM   3453  O   GLU B 115      41.456  27.193  49.674  1.00  0.00           O  
ATOM   3454  CB  GLU B 115      42.174  29.304  52.108  1.00  0.00           C  
ATOM   3455  CEN GLU B 115      41.440  30.588  52.955  1.00  0.00           X  
ATOM   3456  H   GLU B 115      44.146  27.826  53.011  1.00  0.00           H  
ATOM   3457  N   ILE B 116      43.630  27.765  49.797  1.00  0.00           N  
ATOM   3458  CA  ILE B 116      43.879  27.564  48.376  1.00  0.00           C  
ATOM   3459  C   ILE B 116      43.733  26.099  47.991  1.00  0.00           C  
ATOM   3460  O   ILE B 116      43.215  25.777  46.922  1.00  0.00           O  
ATOM   3461  CB  ILE B 116      45.283  28.052  47.974  1.00  0.00           C  
ATOM   3462  CEN ILE B 116      45.873  28.915  47.665  1.00  0.00           X  
ATOM   3463  H   ILE B 116      44.388  28.067  50.393  1.00  0.00           H  
ATOM   3464  N   ILE B 117      44.191  25.213  48.869  1.00  0.00           N  
ATOM   3465  CA  ILE B 117      44.066  23.777  48.646  1.00  0.00           C  
ATOM   3466  C   ILE B 117      42.607  23.345  48.642  1.00  0.00           C  
ATOM   3467  O   ILE B 117      42.181  22.571  47.785  1.00  0.00           O  
ATOM   3468  CB  ILE B 117      44.826  22.970  49.714  1.00  0.00           C  
ATOM   3469  CEN ILE B 117      45.793  22.552  49.997  1.00  0.00           X  
ATOM   3470  H   ILE B 117      44.639  25.542  49.713  1.00  0.00           H  
ATOM   3471  N   HIS B 118      41.843  23.850  49.606  1.00  0.00           N  
ATOM   3472  CA  HIS B 118      40.423  23.537  49.701  1.00  0.00           C  
ATOM   3473  C   HIS B 118      39.690  23.903  48.417  1.00  0.00           C  
ATOM   3474  O   HIS B 118      38.928  23.102  47.875  1.00  0.00           O  
ATOM   3475  CB  HIS B 118      39.788  24.263  50.892  1.00  0.00           C  
ATOM   3476  CEN HIS B 118      39.466  23.993  52.253  1.00  0.00           X  
ATOM   3477  H   HIS B 118      42.258  24.467  50.291  1.00  0.00           H  
ATOM   3478  N   LEU B 119      39.926  25.118  47.933  1.00  0.00           N  
ATOM   3479  CA  LEU B 119      39.256  25.607  46.733  1.00  0.00           C  
ATOM   3480  C   LEU B 119      39.555  24.718  45.533  1.00  0.00           C  
ATOM   3481  O   LEU B 119      38.676  24.446  44.716  1.00  0.00           O  
ATOM   3482  CB  LEU B 119      39.678  27.053  46.442  1.00  0.00           C  
ATOM   3483  CEN LEU B 119      38.971  28.408  46.635  1.00  0.00           X  
ATOM   3484  H   LEU B 119      40.585  25.717  48.407  1.00  0.00           H  
ATOM   3485  N   LEU B 120      40.801  24.266  45.434  1.00  0.00           N  
ATOM   3486  CA  LEU B 120      41.198  23.341  44.380  1.00  0.00           C  
ATOM   3487  C   LEU B 120      40.476  22.006  44.520  1.00  0.00           C  
ATOM   3488  O   LEU B 120      40.058  21.409  43.529  1.00  0.00           O  
ATOM   3489  CB  LEU B 120      42.717  23.133  44.402  1.00  0.00           C  
ATOM   3490  CEN LEU B 120      43.858  23.660  43.511  1.00  0.00           X  
ATOM   3491  H   LEU B 120      41.490  24.573  46.104  1.00  0.00           H  
ATOM   3492  N   LEU B 121      40.335  21.542  45.756  1.00  0.00           N  
ATOM   3493  CA  LEU B 121      39.657  20.281  46.029  1.00  0.00           C  
ATOM   3494  C   LEU B 121      38.176  20.366  45.686  1.00  0.00           C  
ATOM   3495  O   LEU B 121      37.606  19.437  45.114  1.00  0.00           O  
ATOM   3496  CB  LEU B 121      39.843  19.887  47.500  1.00  0.00           C  
ATOM   3497  CEN LEU B 121      40.735  18.843  48.198  1.00  0.00           X  
ATOM   3498  H   LEU B 121      40.708  22.077  46.527  1.00  0.00           H  
ATOM   3499  N   GLU B 122      37.557  21.488  46.037  1.00  0.00           N  
ATOM   3500  CA  GLU B 122      36.139  21.698  45.764  1.00  0.00           C  
ATOM   3501  C   GLU B 122      35.852  21.648  44.270  1.00  0.00           C  
ATOM   3502  O   GLU B 122      34.910  20.986  43.832  1.00  0.00           O  
ATOM   3503  CB  GLU B 122      35.674  23.036  46.344  1.00  0.00           C  
ATOM   3504  CEN GLU B 122      34.907  23.923  47.579  1.00  0.00           X  
ATOM   3505  H   GLU B 122      38.080  22.214  46.504  1.00  0.00           H  
ATOM   3506  N   LEU B 123      36.669  22.348  43.491  1.00  0.00           N  
ATOM   3507  CA  LEU B 123      36.504  22.385  42.043  1.00  0.00           C  
ATOM   3508  C   LEU B 123      36.755  21.015  41.426  1.00  0.00           C  
ATOM   3509  O   LEU B 123      36.056  20.604  40.500  1.00  0.00           O  
ATOM   3510  CB  LEU B 123      37.446  23.428  41.429  1.00  0.00           C  
ATOM   3511  CEN LEU B 123      37.214  24.843  40.866  1.00  0.00           X  
ATOM   3512  H   LEU B 123      37.423  22.870  43.913  1.00  0.00           H  
ATOM   3513  N   ALA B 124      37.755  20.311  41.944  1.00  0.00           N  
ATOM   3514  CA  ALA B 124      38.105  18.989  41.439  1.00  0.00           C  
ATOM   3515  C   ALA B 124      36.939  18.021  41.578  1.00  0.00           C  
ATOM   3516  O   ALA B 124      36.680  17.212  40.685  1.00  0.00           O  
ATOM   3517  CB  ALA B 124      39.332  18.454  42.161  1.00  0.00           C  
ATOM   3518  CEN ALA B 124      39.331  18.453  42.161  1.00  0.00           X  
ATOM   3519  H   ALA B 124      38.287  20.703  42.708  1.00  0.00           H  
ATOM   3520  N   LEU B 125      36.236  18.108  42.702  1.00  0.00           N  
ATOM   3521  CA  LEU B 125      35.086  17.245  42.955  1.00  0.00           C  
ATOM   3522  C   LEU B 125      33.917  17.605  42.047  1.00  0.00           C  
ATOM   3523  O   LEU B 125      33.238  16.726  41.515  1.00  0.00           O  
ATOM   3524  CB  LEU B 125      34.667  17.339  44.427  1.00  0.00           C  
ATOM   3525  CEN LEU B 125      34.852  16.394  45.630  1.00  0.00           X  
ATOM   3526  H   LEU B 125      36.503  18.787  43.400  1.00  0.00           H  
ATOM   3527  N   ALA B 126      33.687  18.902  41.873  1.00  0.00           N  
ATOM   3528  CA  ALA B 126      32.591  19.380  41.037  1.00  0.00           C  
ATOM   3529  C   ALA B 126      32.746  18.903  39.599  1.00  0.00           C  
ATOM   3530  O   ALA B 126      31.769  18.525  38.953  1.00  0.00           O  
ATOM   3531  CB  ALA B 126      32.509  20.898  41.090  1.00  0.00           C  
ATOM   3532  CEN ALA B 126      32.509  20.897  41.089  1.00  0.00           X  
ATOM   3533  H   ALA B 126      34.287  19.574  42.329  1.00  0.00           H  
ATOM   3534  N   ILE B 127      33.978  18.923  39.103  1.00  0.00           N  
ATOM   3535  CA  ILE B 127      34.263  18.486  37.742  1.00  0.00           C  
ATOM   3536  C   ILE B 127      33.979  17.000  37.569  1.00  0.00           C  
ATOM   3537  O   ILE B 127      33.379  16.584  36.578  1.00  0.00           O  
ATOM   3538  CB  ILE B 127      35.726  18.767  37.354  1.00  0.00           C  
ATOM   3539  CEN ILE B 127      36.417  19.511  36.956  1.00  0.00           X  
ATOM   3540  H   ILE B 127      34.738  19.250  39.684  1.00  0.00           H  
ATOM   3541  N   VAL B 128      34.410  16.204  38.541  1.00  0.00           N  
ATOM   3542  CA  VAL B 128      34.157  14.768  38.523  1.00  0.00           C  
ATOM   3543  C   VAL B 128      32.666  14.469  38.558  1.00  0.00           C  
ATOM   3544  O   VAL B 128      32.182  13.593  37.840  1.00  0.00           O  
ATOM   3545  CB  VAL B 128      34.839  14.059  39.709  1.00  0.00           C  
ATOM   3546  CEN VAL B 128      35.353  13.634  39.879  1.00  0.00           X  
ATOM   3547  H   VAL B 128      34.925  16.603  39.313  1.00  0.00           H  
ATOM   3548  N   GLU B 129      31.940  15.201  39.396  1.00  0.00           N  
ATOM   3549  CA  GLU B 129      30.490  15.069  39.472  1.00  0.00           C  
ATOM   3550  C   GLU B 129      29.838  15.383  38.132  1.00  0.00           C  
ATOM   3551  O   GLU B 129      28.982  14.637  37.657  1.00  0.00           O  
ATOM   3552  CB  GLU B 129      29.925  15.984  40.560  1.00  0.00           C  
ATOM   3553  CEN GLU B 129      29.342  16.208  42.146  1.00  0.00           X  
ATOM   3554  H   GLU B 129      32.405  15.868  39.996  1.00  0.00           H  
ATOM   3555  N   ALA B 130      30.247  16.492  37.526  1.00  0.00           N  
ATOM   3556  CA  ALA B 130      29.682  16.924  36.254  1.00  0.00           C  
ATOM   3557  C   ALA B 130      30.003  15.933  35.143  1.00  0.00           C  
ATOM   3558  O   ALA B 130      29.170  15.660  34.280  1.00  0.00           O  
ATOM   3559  CB  ALA B 130      30.189  18.313  35.893  1.00  0.00           C  
ATOM   3560  CEN ALA B 130      30.189  18.312  35.893  1.00  0.00           X  
ATOM   3561  H   ALA B 130      30.969  17.051  37.957  1.00  0.00           H  
ATOM   3562  N   ARG B 131      31.219  15.394  35.170  1.00  0.00           N  
ATOM   3563  CA  ARG B 131      31.651  14.426  34.167  1.00  0.00           C  
ATOM   3564  C   ARG B 131      30.816  13.154  34.238  1.00  0.00           C  
ATOM   3565  O   ARG B 131      30.541  12.523  33.217  1.00  0.00           O  
ATOM   3566  CB  ARG B 131      33.139  14.123  34.265  1.00  0.00           C  
ATOM   3567  CEN ARG B 131      35.579  14.211  33.828  1.00  0.00           X  
ATOM   3568  H   ARG B 131      31.858  15.662  35.903  1.00  0.00           H  
ATOM   3569  N   GLY B 132      30.406  12.751  35.406  1.00  0.00           N  
ATOM   3570  CA  GLY B 132      29.569  11.564  35.420  1.00  0.00           C  
ATOM   3571  C   GLY B 132      30.453  10.349  35.567  1.00  0.00           C  
ATOM   3572  O   GLY B 132      30.186   9.300  34.981  1.00  0.00           O  
ATOM   3573  CEN GLY B 132      29.569  11.565  35.420  1.00  0.00           X  
ATOM   3574  H   GLY B 132      30.679  13.271  36.229  1.00  0.00           H  
ATOM   3575  N   VAL B 133      31.501  10.516  36.358  1.00  0.00           N  
ATOM   3576  CA  VAL B 133      32.444   9.455  36.657  1.00  0.00           C  
ATOM   3577  C   VAL B 133      31.785   8.352  37.474  1.00  0.00           C  
ATOM   3578  O   VAL B 133      31.110   8.622  38.467  1.00  0.00           O  
ATOM   3579  CB  VAL B 133      33.670   9.989  37.423  1.00  0.00           C  
ATOM   3580  CEN VAL B 133      34.343  10.125  37.366  1.00  0.00           X  
ATOM   3581  H   VAL B 133      31.660  11.421  36.778  1.00  0.00           H  
ATOM   3582  N   PRO B 134      31.989   7.115  37.044  1.00  0.00           N  
ATOM   3583  CA  PRO B 134      31.400   5.959  37.707  1.00  0.00           C  
ATOM   3584  C   PRO B 134      31.652   5.987  39.212  1.00  0.00           C  
ATOM   3585  O   PRO B 134      32.698   6.452  39.669  1.00  0.00           O  
ATOM   3586  CB  PRO B 134      32.078   4.757  37.030  1.00  0.00           C  
ATOM   3587  CEN PRO B 134      32.984   6.011  36.141  1.00  0.00           X  
ATOM   3588  N   PRO B 135      30.683   5.485  39.974  1.00  0.00           N  
ATOM   3589  CA  PRO B 135      30.785   5.459  41.428  1.00  0.00           C  
ATOM   3590  C   PRO B 135      32.096   4.858  41.907  1.00  0.00           C  
ATOM   3591  O   PRO B 135      32.679   5.320  42.889  1.00  0.00           O  
ATOM   3592  CB  PRO B 135      29.576   4.616  41.867  1.00  0.00           C  
ATOM   3593  CEN PRO B 135      29.302   4.443  40.112  1.00  0.00           X  
ATOM   3594  N   GLU B 136      32.569   3.825  41.220  1.00  0.00           N  
ATOM   3595  CA  GLU B 136      33.769   3.131  41.664  1.00  0.00           C  
ATOM   3596  C   GLU B 136      34.982   4.050  41.586  1.00  0.00           C  
ATOM   3597  O   GLU B 136      35.779   4.122  42.522  1.00  0.00           O  
ATOM   3598  CB  GLU B 136      34.004   1.871  40.828  1.00  0.00           C  
ATOM   3599  CEN GLU B 136      33.884   0.182  40.637  1.00  0.00           X  
ATOM   3600  H   GLU B 136      32.086   3.526  40.384  1.00  0.00           H  
ATOM   3601  N   GLN B 137      35.125   4.757  40.465  1.00  0.00           N  
ATOM   3602  CA  GLN B 137      36.248   5.676  40.311  1.00  0.00           C  
ATOM   3603  C   GLN B 137      36.033   6.947  41.121  1.00  0.00           C  
ATOM   3604  O   GLN B 137      36.985   7.536  41.635  1.00  0.00           O  
ATOM   3605  CB  GLN B 137      36.452   6.033  38.836  1.00  0.00           C  
ATOM   3606  CEN GLN B 137      37.405   5.697  37.413  1.00  0.00           X  
ATOM   3607  H   GLN B 137      34.448   4.647  39.725  1.00  0.00           H  
ATOM   3608  N   LEU B 138      34.778   7.367  41.233  1.00  0.00           N  
ATOM   3609  CA  LEU B 138      34.438   8.583  41.962  1.00  0.00           C  
ATOM   3610  C   LEU B 138      34.749   8.440  43.446  1.00  0.00           C  
ATOM   3611  O   LEU B 138      35.331   9.337  44.057  1.00  0.00           O  
ATOM   3612  CB  LEU B 138      32.957   8.927  41.757  1.00  0.00           C  
ATOM   3613  CEN LEU B 138      32.238   9.984  40.898  1.00  0.00           X  
ATOM   3614  H   LEU B 138      34.039   6.828  40.802  1.00  0.00           H  
ATOM   3615  N   ALA B 139      34.359   7.308  44.021  1.00  0.00           N  
ATOM   3616  CA  ALA B 139      34.556   7.064  45.445  1.00  0.00           C  
ATOM   3617  C   ALA B 139      36.037   7.083  45.807  1.00  0.00           C  
ATOM   3618  O   ALA B 139      36.443   7.746  46.761  1.00  0.00           O  
ATOM   3619  CB  ALA B 139      33.925   5.739  45.847  1.00  0.00           C  
ATOM   3620  CEN ALA B 139      33.926   5.740  45.847  1.00  0.00           X  
ATOM   3621  H   ALA B 139      33.914   6.598  43.457  1.00  0.00           H  
ATOM   3622  N   GLU B 140      36.838   6.351  45.040  1.00  0.00           N  
ATOM   3623  CA  GLU B 140      38.276   6.293  45.271  1.00  0.00           C  
ATOM   3624  C   GLU B 140      38.907   7.675  45.165  1.00  0.00           C  
ATOM   3625  O   GLU B 140      39.743   8.051  45.988  1.00  0.00           O  
ATOM   3626  CB  GLU B 140      38.939   5.334  44.281  1.00  0.00           C  
ATOM   3627  CEN GLU B 140      39.586   3.800  43.918  1.00  0.00           X  
ATOM   3628  H   GLU B 140      36.439   5.823  44.277  1.00  0.00           H  
ATOM   3629  N   PHE B 141      38.504   8.429  44.148  1.00  0.00           N  
ATOM   3630  CA  PHE B 141      39.006   9.784  43.950  1.00  0.00           C  
ATOM   3631  C   PHE B 141      38.732  10.656  45.169  1.00  0.00           C  
ATOM   3632  O   PHE B 141      39.638  11.288  45.708  1.00  0.00           O  
ATOM   3633  CB  PHE B 141      38.377  10.411  42.704  1.00  0.00           C  
ATOM   3634  CEN PHE B 141      38.750  10.654  41.178  1.00  0.00           X  
ATOM   3635  H   PHE B 141      37.831   8.054  43.495  1.00  0.00           H  
ATOM   3636  N   ALA B 142      37.475  10.685  45.599  1.00  0.00           N  
ATOM   3637  CA  ALA B 142      37.057  11.555  46.692  1.00  0.00           C  
ATOM   3638  C   ALA B 142      37.837  11.251  47.965  1.00  0.00           C  
ATOM   3639  O   ALA B 142      38.224  12.160  48.699  1.00  0.00           O  
ATOM   3640  CB  ALA B 142      35.562  11.418  46.937  1.00  0.00           C  
ATOM   3641  CEN ALA B 142      35.563  11.419  46.938  1.00  0.00           X  
ATOM   3642  H   ALA B 142      36.790  10.087  45.159  1.00  0.00           H  
ATOM   3643  N   GLU B 143      38.061   9.967  48.223  1.00  0.00           N  
ATOM   3644  CA  GLU B 143      38.776   9.540  49.420  1.00  0.00           C  
ATOM   3645  C   GLU B 143      40.202  10.079  49.434  1.00  0.00           C  
ATOM   3646  O   GLU B 143      40.697  10.524  50.468  1.00  0.00           O  
ATOM   3647  CB  GLU B 143      38.790   8.013  49.518  1.00  0.00           C  
ATOM   3648  CEN GLU B 143      38.154   6.568  50.162  1.00  0.00           X  
ATOM   3649  H   GLU B 143      37.730   9.269  47.573  1.00  0.00           H  
ATOM   3650  N   ARG B 144      40.856  10.035  48.280  1.00  0.00           N  
ATOM   3651  CA  ARG B 144      42.226  10.520  48.156  1.00  0.00           C  
ATOM   3652  C   ARG B 144      42.304  12.020  48.407  1.00  0.00           C  
ATOM   3653  O   ARG B 144      43.261  12.509  49.008  1.00  0.00           O  
ATOM   3654  CB  ARG B 144      42.849  10.146  46.819  1.00  0.00           C  
ATOM   3655  CEN ARG B 144      44.156   8.914  45.109  1.00  0.00           X  
ATOM   3656  H   ARG B 144      40.393   9.656  47.465  1.00  0.00           H  
ATOM   3657  N   LEU B 145      41.292  12.746  47.947  1.00  0.00           N  
ATOM   3658  CA  LEU B 145      41.252  14.196  48.106  1.00  0.00           C  
ATOM   3659  C   LEU B 145      41.200  14.586  49.577  1.00  0.00           C  
ATOM   3660  O   LEU B 145      41.822  15.564  49.993  1.00  0.00           O  
ATOM   3661  CB  LEU B 145      40.048  14.780  47.356  1.00  0.00           C  
ATOM   3662  CEN LEU B 145      39.916  15.548  46.027  1.00  0.00           X  
ATOM   3663  H   LEU B 145      40.530  12.283  47.472  1.00  0.00           H  
ATOM   3664  N   VAL B 146      40.454  13.816  50.363  1.00  0.00           N  
ATOM   3665  CA  VAL B 146      40.384  14.033  51.803  1.00  0.00           C  
ATOM   3666  C   VAL B 146      41.739  13.817  52.461  1.00  0.00           C  
ATOM   3667  O   VAL B 146      42.150  14.587  53.328  1.00  0.00           O  
ATOM   3668  CB  VAL B 146      39.350  13.103  52.465  1.00  0.00           C  
ATOM   3669  CEN VAL B 146      38.732  13.087  52.768  1.00  0.00           X  
ATOM   3670  H   VAL B 146      39.924  13.062  49.953  1.00  0.00           H  
ATOM   3671  N   GLU B 147      42.434  12.765  52.042  1.00  0.00           N  
ATOM   3672  CA  GLU B 147      43.770  12.477  52.550  1.00  0.00           C  
ATOM   3673  C   GLU B 147      44.739  13.604  52.217  1.00  0.00           C  
ATOM   3674  O   GLU B 147      45.589  13.966  53.031  1.00  0.00           O  
ATOM   3675  CB  GLU B 147      44.287  11.154  51.981  1.00  0.00           C  
ATOM   3676  CEN GLU B 147      44.564   9.482  52.152  1.00  0.00           X  
ATOM   3677  H   GLU B 147      42.026  12.147  51.354  1.00  0.00           H  
ATOM   3678  N   ILE B 148      44.607  14.154  51.016  1.00  0.00           N  
ATOM   3679  CA  ILE B 148      45.473  15.241  50.572  1.00  0.00           C  
ATOM   3680  C   ILE B 148      45.312  16.470  51.459  1.00  0.00           C  
ATOM   3681  O   ILE B 148      46.296  17.081  51.874  1.00  0.00           O  
ATOM   3682  CB  ILE B 148      45.186  15.633  49.111  1.00  0.00           C  
ATOM   3683  CEN ILE B 148      45.410  15.411  48.067  1.00  0.00           X  
ATOM   3684  H   ILE B 148      43.891  13.812  50.393  1.00  0.00           H  
ATOM   3685  N   LEU B 149      44.064  16.826  51.744  1.00  0.00           N  
ATOM   3686  CA  LEU B 149      43.771  17.975  52.594  1.00  0.00           C  
ATOM   3687  C   LEU B 149      44.291  17.760  54.009  1.00  0.00           C  
ATOM   3688  O   LEU B 149      44.808  18.685  54.638  1.00  0.00           O  
ATOM   3689  CB  LEU B 149      42.262  18.246  52.616  1.00  0.00           C  
ATOM   3690  CEN LEU B 149      41.381  19.312  51.936  1.00  0.00           X  
ATOM   3691  H   LEU B 149      43.299  16.289  51.363  1.00  0.00           H  
ATOM   3692  N   ARG B 150      44.150  16.536  54.506  1.00  0.00           N  
ATOM   3693  CA  ARG B 150      44.690  16.173  55.811  1.00  0.00           C  
ATOM   3694  C   ARG B 150      46.202  16.352  55.851  1.00  0.00           C  
ATOM   3695  O   ARG B 150      46.739  16.970  56.771  1.00  0.00           O  
ATOM   3696  CB  ARG B 150      44.286  14.767  56.229  1.00  0.00           C  
ATOM   3697  CEN ARG B 150      43.038  12.912  57.304  1.00  0.00           X  
ATOM   3698  H   ARG B 150      43.658  15.840  53.966  1.00  0.00           H  
ATOM   3699  N   GLU B 151      46.885  15.812  54.848  1.00  0.00           N  
ATOM   3700  CA  GLU B 151      48.340  15.878  54.787  1.00  0.00           C  
ATOM   3701  C   GLU B 151      48.820  17.316  54.636  1.00  0.00           C  
ATOM   3702  O   GLU B 151      49.871  17.688  55.158  1.00  0.00           O  
ATOM   3703  CB  GLU B 151      48.867  15.025  53.632  1.00  0.00           C  
ATOM   3704  CEN GLU B 151      49.553  13.573  53.062  1.00  0.00           X  
ATOM   3705  H   GLU B 151      46.382  15.341  54.109  1.00  0.00           H  
ATOM   3706  N   ALA B 152      48.005  18.095  53.905  1.00  0.00           N  
ATOM   3707  CA  ALA B 152      48.206  19.515  53.637  1.00  0.00           C  
ATOM   3708  C   ALA B 152      48.067  20.376  54.887  1.00  0.00           C  
ATOM   3709  O   ALA B 152      48.415  21.558  54.880  1.00  0.00           O  
ATOM   3710  CB  ALA B 152      47.231  19.984  52.567  1.00  0.00           C  
ATOM   3711  CEN ALA B 152      47.231  19.984  52.568  1.00  0.00           X  
ATOM   3712  H   ALA B 152      47.175  17.689  53.494  1.00  0.00           H  
ATOM   3713  N   GLY B 153      47.560  19.786  55.958  1.00  0.00           N  
ATOM   3714  CA  GLY B 153      47.363  20.512  57.209  1.00  0.00           C  
ATOM   3715  C   GLY B 153      46.070  21.322  57.193  1.00  0.00           C  
ATOM   3716  O   GLY B 153      45.977  22.376  57.820  1.00  0.00           O  
ATOM   3717  CEN GLY B 153      47.363  20.512  57.209  1.00  0.00           X  
ATOM   3718  H   GLY B 153      47.304  18.810  55.906  1.00  0.00           H  
ATOM   3719  N   GLY B 154      45.075  20.816  56.469  1.00  0.00           N  
ATOM   3720  CA  GLY B 154      43.774  21.472  56.379  1.00  0.00           C  
ATOM   3721  C   GLY B 154      43.076  21.454  57.735  1.00  0.00           C  
ATOM   3722  O   GLY B 154      43.181  20.484  58.485  1.00  0.00           O  
ATOM   3723  CEN GLY B 154      43.774  21.472  56.379  1.00  0.00           X  
ATOM   3724  H   GLY B 154      45.222  19.952  55.966  1.00  0.00           H  
ATOM   3725  N   SER B 155      42.359  22.527  58.049  1.00  0.00           N  
ATOM   3726  CA  SER B 155      41.658  22.624  59.322  1.00  0.00           C  
ATOM   3727  C   SER B 155      40.427  21.734  59.352  1.00  0.00           C  
ATOM   3728  O   SER B 155      39.875  21.386  58.309  1.00  0.00           O  
ATOM   3729  CB  SER B 155      41.270  24.065  59.594  1.00  0.00           C  
ATOM   3730  CEN SER B 155      41.110  24.575  59.495  1.00  0.00           X  
ATOM   3731  H   SER B 155      42.302  23.290  57.389  1.00  0.00           H  
ATOM   3732  N   PRO B 156      40.001  21.368  60.555  1.00  0.00           N  
ATOM   3733  CA  PRO B 156      38.790  20.582  60.723  1.00  0.00           C  
ATOM   3734  C   PRO B 156      37.618  21.197  59.978  1.00  0.00           C  
ATOM   3735  O   PRO B 156      36.764  20.485  59.450  1.00  0.00           O  
ATOM   3736  CB  PRO B 156      38.563  20.566  62.243  1.00  0.00           C  
ATOM   3737  CEN PRO B 156      40.007  21.614  62.278  1.00  0.00           X  
ATOM   3738  N   GLU B 157      37.542  22.533  59.916  1.00  0.00           N  
ATOM   3739  CA  GLU B 157      36.399  23.111  59.217  1.00  0.00           C  
ATOM   3740  C   GLU B 157      36.474  22.839  57.721  1.00  0.00           C  
ATOM   3741  O   GLU B 157      35.474  22.496  57.091  1.00  0.00           O  
ATOM   3742  CB  GLU B 157      36.320  24.618  59.473  1.00  0.00           C  
ATOM   3743  CEN GLU B 157      35.651  25.939  60.315  1.00  0.00           X  
ATOM   3744  H   GLU B 157      38.266  23.088  60.348  1.00  0.00           H  
ATOM   3745  N   LEU B 158      37.667  22.993  57.155  1.00  0.00           N  
ATOM   3746  CA  LEU B 158      37.872  22.770  55.728  1.00  0.00           C  
ATOM   3747  C   LEU B 158      37.654  21.308  55.363  1.00  0.00           C  
ATOM   3748  O   LEU B 158      37.104  20.998  54.307  1.00  0.00           O  
ATOM   3749  CB  LEU B 158      39.280  23.218  55.318  1.00  0.00           C  
ATOM   3750  CEN LEU B 158      39.805  24.455  54.564  1.00  0.00           X  
ATOM   3751  H   LEU B 158      38.451  23.273  57.727  1.00  0.00           H  
ATOM   3752  N   VAL B 159      38.092  20.411  56.242  1.00  0.00           N  
ATOM   3753  CA  VAL B 159      37.902  18.981  56.035  1.00  0.00           C  
ATOM   3754  C   VAL B 159      36.430  18.602  56.120  1.00  0.00           C  
ATOM   3755  O   VAL B 159      35.934  17.819  55.310  1.00  0.00           O  
ATOM   3756  CB  VAL B 159      38.695  18.152  57.063  1.00  0.00           C  
ATOM   3757  CEN VAL B 159      39.239  17.735  57.138  1.00  0.00           X  
ATOM   3758  H   VAL B 159      38.567  20.730  57.074  1.00  0.00           H  
ATOM   3759  N   PHE B 160      35.735  19.162  57.105  1.00  0.00           N  
ATOM   3760  CA  PHE B 160      34.306  18.924  57.266  1.00  0.00           C  
ATOM   3761  C   PHE B 160      33.540  19.298  56.004  1.00  0.00           C  
ATOM   3762  O   PHE B 160      32.724  18.520  55.510  1.00  0.00           O  
ATOM   3763  CB  PHE B 160      33.766  19.709  58.463  1.00  0.00           C  
ATOM   3764  CEN PHE B 160      33.409  19.451  59.990  1.00  0.00           X  
ATOM   3765  H   PHE B 160      36.211  19.768  57.758  1.00  0.00           H  
ATOM   3766  N   GLU B 161      33.806  20.495  55.490  1.00  0.00           N  
ATOM   3767  CA  GLU B 161      33.100  20.997  54.317  1.00  0.00           C  
ATOM   3768  C   GLU B 161      33.401  20.150  53.087  1.00  0.00           C  
ATOM   3769  O   GLU B 161      32.522  19.903  52.261  1.00  0.00           O  
ATOM   3770  CB  GLU B 161      33.473  22.457  54.053  1.00  0.00           C  
ATOM   3771  CEN GLU B 161      33.116  24.118  54.182  1.00  0.00           X  
ATOM   3772  H   GLU B 161      34.514  21.070  55.923  1.00  0.00           H  
ATOM   3773  N   LEU B 162      34.648  19.705  52.973  1.00  0.00           N  
ATOM   3774  CA  LEU B 162      35.042  18.798  51.902  1.00  0.00           C  
ATOM   3775  C   LEU B 162      34.280  17.481  51.986  1.00  0.00           C  
ATOM   3776  O   LEU B 162      33.746  16.997  50.988  1.00  0.00           O  
ATOM   3777  CB  LEU B 162      36.554  18.544  51.952  1.00  0.00           C  
ATOM   3778  CEN LEU B 162      37.730  19.062  51.103  1.00  0.00           X  
ATOM   3779  H   LEU B 162      35.340  20.005  53.644  1.00  0.00           H  
ATOM   3780  N   LEU B 163      34.233  16.907  53.183  1.00  0.00           N  
ATOM   3781  CA  LEU B 163      33.558  15.631  53.394  1.00  0.00           C  
ATOM   3782  C   LEU B 163      32.070  15.738  53.089  1.00  0.00           C  
ATOM   3783  O   LEU B 163      31.484  14.839  52.485  1.00  0.00           O  
ATOM   3784  CB  LEU B 163      33.774  15.149  54.834  1.00  0.00           C  
ATOM   3785  CEN LEU B 163      34.677  14.064  55.449  1.00  0.00           X  
ATOM   3786  H   LEU B 163      34.677  17.365  53.966  1.00  0.00           H  
ATOM   3787  N   LYS B 164      31.462  16.843  53.509  1.00  0.00           N  
ATOM   3788  CA  LYS B 164      30.044  17.078  53.264  1.00  0.00           C  
ATOM   3789  C   LYS B 164      29.745  17.122  51.772  1.00  0.00           C  
ATOM   3790  O   LYS B 164      28.783  16.514  51.303  1.00  0.00           O  
ATOM   3791  CB  LYS B 164      29.594  18.379  53.930  1.00  0.00           C  
ATOM   3792  CEN LYS B 164      28.573  19.342  55.513  1.00  0.00           X  
ATOM   3793  H   LYS B 164      31.997  17.537  54.012  1.00  0.00           H  
ATOM   3794  N   ARG B 165      30.573  17.846  51.028  1.00  0.00           N  
ATOM   3795  CA  ARG B 165      30.417  17.945  49.581  1.00  0.00           C  
ATOM   3796  C   ARG B 165      30.494  16.573  48.925  1.00  0.00           C  
ATOM   3797  O   ARG B 165      29.688  16.246  48.054  1.00  0.00           O  
ATOM   3798  CB  ARG B 165      31.411  18.916  48.960  1.00  0.00           C  
ATOM   3799  CEN ARG B 165      32.374  21.002  48.026  1.00  0.00           X  
ATOM   3800  H   ARG B 165      31.332  18.341  51.475  1.00  0.00           H  
ATOM   3801  N   ILE B 166      31.466  15.772  49.348  1.00  0.00           N  
ATOM   3802  CA  ILE B 166      31.653  14.436  48.798  1.00  0.00           C  
ATOM   3803  C   ILE B 166      30.424  13.567  49.031  1.00  0.00           C  
ATOM   3804  O   ILE B 166      29.976  12.855  48.132  1.00  0.00           O  
ATOM   3805  CB  ILE B 166      32.884  13.741  49.408  1.00  0.00           C  
ATOM   3806  CEN ILE B 166      33.965  13.613  49.334  1.00  0.00           X  
ATOM   3807  H   ILE B 166      32.093  16.099  50.068  1.00  0.00           H  
ATOM   3808  N   MET B 167      29.883  13.628  50.242  1.00  0.00           N  
ATOM   3809  CA  MET B 167      28.701  12.851  50.594  1.00  0.00           C  
ATOM   3810  C   MET B 167      27.508  13.241  49.732  1.00  0.00           C  
ATOM   3811  O   MET B 167      26.712  12.390  49.337  1.00  0.00           O  
ATOM   3812  CB  MET B 167      28.369  13.038  52.073  1.00  0.00           C  
ATOM   3813  CEN MET B 167      28.373  12.207  53.618  1.00  0.00           X  
ATOM   3814  H   MET B 167      30.301  14.229  50.938  1.00  0.00           H  
ATOM   3815  N   GLU B 168      27.389  14.532  49.444  1.00  0.00           N  
ATOM   3816  CA  GLU B 168      26.320  15.033  48.589  1.00  0.00           C  
ATOM   3817  C   GLU B 168      26.463  14.509  47.166  1.00  0.00           C  
ATOM   3818  O   GLU B 168      25.473  14.191  46.509  1.00  0.00           O  
ATOM   3819  CB  GLU B 168      26.306  16.563  48.588  1.00  0.00           C  
ATOM   3820  CEN GLU B 168      25.663  18.035  49.158  1.00  0.00           X  
ATOM   3821  H   GLU B 168      28.058  15.185  49.827  1.00  0.00           H  
ATOM   3822  N   ILE B 169      27.703  14.424  46.695  1.00  0.00           N  
ATOM   3823  CA  ILE B 169      27.972  14.022  45.319  1.00  0.00           C  
ATOM   3824  C   ILE B 169      27.586  12.568  45.084  1.00  0.00           C  
ATOM   3825  O   ILE B 169      26.941  12.240  44.088  1.00  0.00           O  
ATOM   3826  CB  ILE B 169      29.456  14.215  44.955  1.00  0.00           C  
ATOM   3827  CEN ILE B 169      30.201  14.924  44.593  1.00  0.00           X  
ATOM   3828  H   ILE B 169      28.478  14.641  47.303  1.00  0.00           H  
ATOM   3829  N   ILE B 170      27.984  11.698  46.005  1.00  0.00           N  
ATOM   3830  CA  ILE B 170      27.722  10.270  45.875  1.00  0.00           C  
ATOM   3831  C   ILE B 170      26.235   9.969  45.997  1.00  0.00           C  
ATOM   3832  O   ILE B 170      25.732   9.014  45.404  1.00  0.00           O  
ATOM   3833  CB  ILE B 170      28.490   9.456  46.932  1.00  0.00           C  
ATOM   3834  CEN ILE B 170      29.436   8.970  47.171  1.00  0.00           X  
ATOM   3835  H   ILE B 170      28.481  12.034  46.816  1.00  0.00           H  
ATOM   3836  N   GLU B 171      25.532  10.791  46.769  1.00  0.00           N  
ATOM   3837  CA  GLU B 171      24.077  10.732  46.826  1.00  0.00           C  
ATOM   3838  C   GLU B 171      23.456  11.093  45.482  1.00  0.00           C  
ATOM   3839  O   GLU B 171      22.577  10.390  44.984  1.00  0.00           O  
ATOM   3840  CB  GLU B 171      23.547  11.664  47.918  1.00  0.00           C  
ATOM   3841  CEN GLU B 171      22.958  11.901  49.499  1.00  0.00           X  
ATOM   3842  H   GLU B 171      26.018  11.476  47.330  1.00  0.00           H  
ATOM   3843  N   ARG B 172      23.920  12.195  44.901  1.00  0.00           N  
ATOM   3844  CA  ARG B 172      23.432  12.636  43.599  1.00  0.00           C  
ATOM   3845  C   ARG B 172      23.774  11.627  42.511  1.00  0.00           C  
ATOM   3846  O   ARG B 172      22.998  11.417  41.580  1.00  0.00           O  
ATOM   3847  CB  ARG B 172      23.929  14.030  43.242  1.00  0.00           C  
ATOM   3848  CEN ARG B 172      23.994  16.495  42.976  1.00  0.00           X  
ATOM   3849  H   ARG B 172      24.628  12.738  45.371  1.00  0.00           H  
ATOM   3850  N   ARG B 173      24.941  11.004  42.635  1.00  0.00           N  
ATOM   3851  CA  ARG B 173      25.377   9.996  41.676  1.00  0.00           C  
ATOM   3852  C   ARG B 173      24.486   8.763  41.730  1.00  0.00           C  
ATOM   3853  O   ARG B 173      24.268   8.096  40.719  1.00  0.00           O  
ATOM   3854  CB  ARG B 173      26.844   9.631  41.854  1.00  0.00           C  
ATOM   3855  CEN ARG B 173      29.304   9.604  41.540  1.00  0.00           X  
ATOM   3856  H   ARG B 173      25.542  11.235  43.413  1.00  0.00           H  
ATOM   3857  N   GLY B 174      23.960   8.433  42.875  1.00  0.00           N  
ATOM   3858  CA  GLY B 174      23.035   7.315  42.862  1.00  0.00           C  
ATOM   3859  C   GLY B 174      23.827   6.029  42.877  1.00  0.00           C  
ATOM   3860  O   GLY B 174      23.419   5.030  42.285  1.00  0.00           O  
ATOM   3861  CEN GLY B 174      23.035   7.315  42.862  1.00  0.00           X  
ATOM   3862  H   GLY B 174      24.212   8.957  43.701  1.00  0.00           H  
ATOM   3863  N   ALA B 175      24.957   6.082  43.564  1.00  0.00           N  
ATOM   3864  CA  ALA B 175      25.872   4.960  43.667  1.00  0.00           C  
ATOM   3865  C   ALA B 175      25.190   3.757  44.302  1.00  0.00           C  
ATOM   3866  O   ALA B 175      24.358   3.901  45.196  1.00  0.00           O  
ATOM   3867  CB  ALA B 175      27.108   5.357  44.460  1.00  0.00           C  
ATOM   3868  CEN ALA B 175      27.108   5.356  44.459  1.00  0.00           X  
ATOM   3869  H   ALA B 175      25.203   6.938  44.041  1.00  0.00           H  
ATOM   3870  N   PRO B 176      25.553   2.572  43.828  1.00  0.00           N  
ATOM   3871  CA  PRO B 176      25.072   1.326  44.410  1.00  0.00           C  
ATOM   3872  C   PRO B 176      25.257   1.308  45.926  1.00  0.00           C  
ATOM   3873  O   PRO B 176      26.178   1.929  46.456  1.00  0.00           O  
ATOM   3874  CB  PRO B 176      25.909   0.241  43.712  1.00  0.00           C  
ATOM   3875  CEN PRO B 176      26.704   1.632  42.924  1.00  0.00           X  
ATOM   3876  N   PRO B 177      24.367   0.590  46.611  1.00  0.00           N  
ATOM   3877  CA  PRO B 177      24.434   0.469  48.061  1.00  0.00           C  
ATOM   3878  C   PRO B 177      25.825   0.106  48.552  1.00  0.00           C  
ATOM   3879  O   PRO B 177      26.290   0.622  49.569  1.00  0.00           O  
ATOM   3880  CB  PRO B 177      23.409  -0.631  48.386  1.00  0.00           C  
ATOM   3881  CEN PRO B 177      23.225  -0.716  46.613  1.00  0.00           X  
ATOM   3882  N   GLU B 178      26.500  -0.786  47.836  1.00  0.00           N  
ATOM   3883  CA  GLU B 178      27.820  -1.227  48.262  1.00  0.00           C  
ATOM   3884  C   GLU B 178      28.828  -0.093  48.158  1.00  0.00           C  
ATOM   3885  O   GLU B 178      29.651   0.104  49.053  1.00  0.00           O  
ATOM   3886  CB  GLU B 178      28.282  -2.424  47.428  1.00  0.00           C  
ATOM   3887  CEN GLU B 178      28.491  -4.106  47.247  1.00  0.00           X  
ATOM   3888  H   GLU B 178      26.086  -1.154  46.992  1.00  0.00           H  
ATOM   3889  N   LEU B 179      28.769   0.662  47.060  1.00  0.00           N  
ATOM   3890  CA  LEU B 179      29.735   1.733  46.847  1.00  0.00           C  
ATOM   3891  C   LEU B 179      29.435   2.932  47.736  1.00  0.00           C  
ATOM   3892  O   LEU B 179      30.346   3.607  48.214  1.00  0.00           O  
ATOM   3893  CB  LEU B 179      29.745   2.152  45.371  1.00  0.00           C  
ATOM   3894  CEN LEU B 179      30.725   1.881  44.214  1.00  0.00           X  
ATOM   3895  H   LEU B 179      28.046   0.484  46.378  1.00  0.00           H  
ATOM   3896  N   LEU B 180      28.151   3.193  47.955  1.00  0.00           N  
ATOM   3897  CA  LEU B 180      27.726   4.286  48.820  1.00  0.00           C  
ATOM   3898  C   LEU B 180      28.232   4.090  50.244  1.00  0.00           C  
ATOM   3899  O   LEU B 180      28.826   4.993  50.833  1.00  0.00           O  
ATOM   3900  CB  LEU B 180      26.197   4.407  48.809  1.00  0.00           C  
ATOM   3901  CEN LEU B 180      25.232   5.397  48.130  1.00  0.00           X  
ATOM   3902  H   LEU B 180      27.449   2.618  47.510  1.00  0.00           H  
ATOM   3903  N   ILE B 181      27.995   2.902  50.792  1.00  0.00           N  
ATOM   3904  CA  ILE B 181      28.367   2.606  52.170  1.00  0.00           C  
ATOM   3905  C   ILE B 181      29.881   2.566  52.336  1.00  0.00           C  
ATOM   3906  O   ILE B 181      30.421   3.074  53.318  1.00  0.00           O  
ATOM   3907  CB  ILE B 181      27.773   1.266  52.641  1.00  0.00           C  
ATOM   3908  CEN ILE B 181      26.898   0.781  53.073  1.00  0.00           X  
ATOM   3909  H   ILE B 181      27.544   2.186  50.240  1.00  0.00           H  
ATOM   3910  N   GLU B 182      30.559   1.955  51.369  1.00  0.00           N  
ATOM   3911  CA  GLU B 182      32.011   1.831  51.414  1.00  0.00           C  
ATOM   3912  C   GLU B 182      32.679   3.198  51.486  1.00  0.00           C  
ATOM   3913  O   GLU B 182      33.602   3.409  52.272  1.00  0.00           O  
ATOM   3914  CB  GLU B 182      32.520   1.061  50.193  1.00  0.00           C  
ATOM   3915  CEN GLU B 182      33.062  -0.391  49.484  1.00  0.00           X  
ATOM   3916  H   GLU B 182      30.055   1.568  50.584  1.00  0.00           H  
ATOM   3917  N   LEU B 183      32.207   4.126  50.660  1.00  0.00           N  
ATOM   3918  CA  LEU B 183      32.744   5.481  50.642  1.00  0.00           C  
ATOM   3919  C   LEU B 183      32.488   6.193  51.963  1.00  0.00           C  
ATOM   3920  O   LEU B 183      33.394   6.788  52.546  1.00  0.00           O  
ATOM   3921  CB  LEU B 183      32.137   6.276  49.479  1.00  0.00           C  
ATOM   3922  CEN LEU B 183      32.687   6.706  48.106  1.00  0.00           X  
ATOM   3923  H   LEU B 183      31.456   3.886  50.027  1.00  0.00           H  
ATOM   3924  N   LEU B 184      31.245   6.128  52.432  1.00  0.00           N  
ATOM   3925  CA  LEU B 184      30.844   6.843  53.639  1.00  0.00           C  
ATOM   3926  C   LEU B 184      31.652   6.382  54.845  1.00  0.00           C  
ATOM   3927  O   LEU B 184      32.069   7.195  55.671  1.00  0.00           O  
ATOM   3928  CB  LEU B 184      29.345   6.649  53.896  1.00  0.00           C  
ATOM   3929  CEN LEU B 184      28.123   7.567  53.697  1.00  0.00           X  
ATOM   3930  H   LEU B 184      30.563   5.570  51.941  1.00  0.00           H  
ATOM   3931  N   GLU B 185      31.871   5.077  54.941  1.00  0.00           N  
ATOM   3932  CA  GLU B 185      32.617   4.505  56.058  1.00  0.00           C  
ATOM   3933  C   GLU B 185      34.043   5.041  56.098  1.00  0.00           C  
ATOM   3934  O   GLU B 185      34.569   5.348  57.169  1.00  0.00           O  
ATOM   3935  CB  GLU B 185      32.632   2.977  55.967  1.00  0.00           C  
ATOM   3936  CEN GLU B 185      32.014   1.464  56.447  1.00  0.00           X  
ATOM   3937  H   GLU B 185      31.513   4.463  54.224  1.00  0.00           H  
ATOM   3938  N   ARG B 186      34.662   5.151  54.928  1.00  0.00           N  
ATOM   3939  CA  ARG B 186      36.038   5.625  54.831  1.00  0.00           C  
ATOM   3940  C   ARG B 186      36.131   7.114  55.134  1.00  0.00           C  
ATOM   3941  O   ARG B 186      37.051   7.562  55.819  1.00  0.00           O  
ATOM   3942  CB  ARG B 186      36.666   5.291  53.486  1.00  0.00           C  
ATOM   3943  CEN ARG B 186      37.972   4.104  51.743  1.00  0.00           X  
ATOM   3944  H   ARG B 186      34.167   4.902  54.085  1.00  0.00           H  
ATOM   3945  N   LEU B 187      35.173   7.879  54.621  1.00  0.00           N  
ATOM   3946  CA  LEU B 187      35.146   9.321  54.834  1.00  0.00           C  
ATOM   3947  C   LEU B 187      35.036   9.655  56.316  1.00  0.00           C  
ATOM   3948  O   LEU B 187      35.683  10.583  56.802  1.00  0.00           O  
ATOM   3949  CB  LEU B 187      33.984   9.950  54.056  1.00  0.00           C  
ATOM   3950  CEN LEU B 187      33.920  10.769  52.752  1.00  0.00           X  
ATOM   3951  H   LEU B 187      34.445   7.450  54.068  1.00  0.00           H  
ATOM   3952  N   LEU B 188      34.214   8.897  57.031  1.00  0.00           N  
ATOM   3953  CA  LEU B 188      33.996   9.129  58.452  1.00  0.00           C  
ATOM   3954  C   LEU B 188      35.234   8.773  59.265  1.00  0.00           C  
ATOM   3955  O   LEU B 188      35.580   9.463  60.224  1.00  0.00           O  
ATOM   3956  CB  LEU B 188      32.786   8.323  58.940  1.00  0.00           C  
ATOM   3957  CEN LEU B 188      31.337   8.717  59.286  1.00  0.00           X  
ATOM   3958  H   LEU B 188      33.726   8.137  56.577  1.00  0.00           H  
ATOM   3959  N   GLU B 189      35.901   7.691  58.876  1.00  0.00           N  
ATOM   3960  CA  GLU B 189      37.135   7.275  59.530  1.00  0.00           C  
ATOM   3961  C   GLU B 189      38.246   8.291  59.303  1.00  0.00           C  
ATOM   3962  O   GLU B 189      39.045   8.563  60.201  1.00  0.00           O  
ATOM   3963  CB  GLU B 189      37.570   5.897  59.025  1.00  0.00           C  
ATOM   3964  CEN GLU B 189      37.651   4.207  59.229  1.00  0.00           X  
ATOM   3965  H   GLU B 189      35.541   7.142  58.108  1.00  0.00           H  
ATOM   3966  N   LEU B 190      38.293   8.853  58.100  1.00  0.00           N  
ATOM   3967  CA  LEU B 190      39.265   9.891  57.776  1.00  0.00           C  
ATOM   3968  C   LEU B 190      39.020  11.150  58.598  1.00  0.00           C  
ATOM   3969  O   LEU B 190      39.960  11.829  59.007  1.00  0.00           O  
ATOM   3970  CB  LEU B 190      39.216  10.215  56.277  1.00  0.00           C  
ATOM   3971  CEN LEU B 190      40.141   9.854  55.099  1.00  0.00           X  
ATOM   3972  H   LEU B 190      37.640   8.552  57.392  1.00  0.00           H  
ATOM   3973  N   ALA B 191      37.748  11.458  58.835  1.00  0.00           N  
ATOM   3974  CA  ALA B 191      37.378  12.570  59.702  1.00  0.00           C  
ATOM   3975  C   ALA B 191      37.914  12.370  61.114  1.00  0.00           C  
ATOM   3976  O   ALA B 191      38.368  13.317  61.756  1.00  0.00           O  
ATOM   3977  CB  ALA B 191      35.867  12.745  59.725  1.00  0.00           C  
ATOM   3978  CEN ALA B 191      35.868  12.745  59.726  1.00  0.00           X  
ATOM   3979  H   ALA B 191      37.019  10.908  58.404  1.00  0.00           H  
ATOM   3980  N   ARG B 192      37.858  11.132  61.592  1.00  0.00           N  
ATOM   3981  CA  ARG B 192      38.356  10.802  62.924  1.00  0.00           C  
ATOM   3982  C   ARG B 192      39.875  10.903  62.984  1.00  0.00           C  
ATOM   3983  O   ARG B 192      40.435  11.408  63.958  1.00  0.00           O  
ATOM   3984  CB  ARG B 192      37.869   9.441  63.399  1.00  0.00           C  
ATOM   3985  CEN ARG B 192      36.506   7.708  64.535  1.00  0.00           X  
ATOM   3986  H   ARG B 192      37.462  10.401  61.021  1.00  0.00           H  
ATOM   3987  N   GLU B 193      40.537  10.422  61.937  1.00  0.00           N  
ATOM   3988  CA  GLU B 193      41.991  10.494  61.853  1.00  0.00           C  
ATOM   3989  C   GLU B 193      42.469  11.938  61.774  1.00  0.00           C  
ATOM   3990  O   GLU B 193      43.480  12.302  62.375  1.00  0.00           O  
ATOM   3991  CB  GLU B 193      42.497   9.705  60.643  1.00  0.00           C  
ATOM   3992  CEN GLU B 193      43.171   8.288  59.981  1.00  0.00           X  
ATOM   3993  H   GLU B 193      40.020   9.996  61.182  1.00  0.00           H  
ATOM   3994  N   ALA B 194      41.698  12.731  61.013  1.00  0.00           N  
ATOM   3995  CA  ALA B 194      41.896  14.163  60.811  1.00  0.00           C  
ATOM   3996  C   ALA B 194      41.758  14.965  62.101  1.00  0.00           C  
ATOM   3997  O   ALA B 194      42.425  15.982  62.285  1.00  0.00           O  
ATOM   3998  CB  ALA B 194      40.918  14.680  59.767  1.00  0.00           C  
ATOM   3999  CEN ALA B 194      40.918  14.680  59.768  1.00  0.00           X  
ATOM   4000  H   ALA B 194      40.909  12.331  60.525  1.00  0.00           H  
ATOM   4001  N   GLY B 195      40.891  14.505  62.991  1.00  0.00           N  
ATOM   4002  CA  GLY B 195      40.759  15.114  64.311  1.00  0.00           C  
ATOM   4003  C   GLY B 195      39.648  16.158  64.343  1.00  0.00           C  
ATOM   4004  O   GLY B 195      39.791  17.211  64.965  1.00  0.00           O  
ATOM   4005  CEN GLY B 195      40.760  15.114  64.311  1.00  0.00           X  
ATOM   4006  H   GLY B 195      40.308  13.716  62.748  1.00  0.00           H  
ATOM   4007  N   LEU B 196      38.544  15.856  63.668  1.00  0.00           N  
ATOM   4008  CA  LEU B 196      37.360  16.709  63.701  1.00  0.00           C  
ATOM   4009  C   LEU B 196      36.639  16.566  65.036  1.00  0.00           C  
ATOM   4010  O   LEU B 196      36.613  15.487  65.627  1.00  0.00           O  
ATOM   4011  CB  LEU B 196      36.419  16.363  62.541  1.00  0.00           C  
ATOM   4012  CEN LEU B 196      36.108  17.062  61.203  1.00  0.00           X  
ATOM   4013  H   LEU B 196      38.522  15.010  63.116  1.00  0.00           H  
ATOM   4014  N   SER B 197      36.054  17.659  65.515  1.00  0.00           N  
ATOM   4015  CA  SER B 197      35.403  17.660  66.820  1.00  0.00           C  
ATOM   4016  C   SER B 197      34.162  16.785  66.827  1.00  0.00           C  
ATOM   4017  O   SER B 197      33.581  16.505  65.779  1.00  0.00           O  
ATOM   4018  CB  SER B 197      35.046  19.078  67.222  1.00  0.00           C  
ATOM   4019  CEN SER B 197      34.890  19.596  67.171  1.00  0.00           X  
ATOM   4020  H   SER B 197      36.062  18.502  64.961  1.00  0.00           H  
ATOM   4021  N   PRO B 198      33.761  16.353  68.018  1.00  0.00           N  
ATOM   4022  CA  PRO B 198      32.558  15.551  68.165  1.00  0.00           C  
ATOM   4023  C   PRO B 198      31.375  16.183  67.453  1.00  0.00           C  
ATOM   4024  O   PRO B 198      30.537  15.485  66.881  1.00  0.00           O  
ATOM   4025  CB  PRO B 198      32.343  15.475  69.685  1.00  0.00           C  
ATOM   4026  CEN PRO B 198      33.778  16.535  69.748  1.00  0.00           X  
ATOM   4027  N   GLU B 199      31.270  17.520  67.469  1.00  0.00           N  
ATOM   4028  CA  GLU B 199      30.128  18.114  66.786  1.00  0.00           C  
ATOM   4029  C   GLU B 199      30.226  17.925  65.279  1.00  0.00           C  
ATOM   4030  O   GLU B 199      29.240  17.599  64.618  1.00  0.00           O  
ATOM   4031  CB  GLU B 199      30.017  19.602  67.122  1.00  0.00           C  
ATOM   4032  CEN GLU B 199      29.312  20.864  68.025  1.00  0.00           X  
ATOM   4033  H   GLU B 199      31.976  18.062  67.945  1.00  0.00           H  
ATOM   4034  N   GLN B 200      31.424  18.133  64.738  1.00  0.00           N  
ATOM   4035  CA  GLN B 200      31.653  17.986  63.308  1.00  0.00           C  
ATOM   4036  C   GLN B 200      31.481  16.538  62.867  1.00  0.00           C  
ATOM   4037  O   GLN B 200      30.946  16.265  61.792  1.00  0.00           O  
ATOM   4038  CB  GLN B 200      33.056  18.476  62.939  1.00  0.00           C  
ATOM   4039  CEN GLN B 200      33.964  19.808  62.269  1.00  0.00           X  
ATOM   4040  H   GLN B 200      32.193  18.400  65.335  1.00  0.00           H  
ATOM   4041  N   ILE B 201      31.936  15.611  63.704  1.00  0.00           N  
ATOM   4042  CA  ILE B 201      31.787  14.189  63.426  1.00  0.00           C  
ATOM   4043  C   ILE B 201      30.320  13.777  63.424  1.00  0.00           C  
ATOM   4044  O   ILE B 201      29.873  13.044  62.542  1.00  0.00           O  
ATOM   4045  CB  ILE B 201      32.549  13.331  64.453  1.00  0.00           C  
ATOM   4046  CEN ILE B 201      33.513  12.890  64.707  1.00  0.00           X  
ATOM   4047  H   ILE B 201      32.398  15.901  64.555  1.00  0.00           H  
ATOM   4048  N   HIS B 202      29.576  14.256  64.415  1.00  0.00           N  
ATOM   4049  CA  HIS B 202      28.151  13.961  64.515  1.00  0.00           C  
ATOM   4050  C   HIS B 202      27.410  14.387  63.253  1.00  0.00           C  
ATOM   4051  O   HIS B 202      26.631  13.619  62.691  1.00  0.00           O  
ATOM   4052  CB  HIS B 202      27.539  14.652  65.738  1.00  0.00           C  
ATOM   4053  CEN HIS B 202      27.226  14.336  67.092  1.00  0.00           X  
ATOM   4054  H   HIS B 202      30.007  14.840  65.118  1.00  0.00           H  
ATOM   4055  N   LYS B 203      27.659  15.616  62.815  1.00  0.00           N  
ATOM   4056  CA  LYS B 203      26.983  16.162  61.644  1.00  0.00           C  
ATOM   4057  C   LYS B 203      27.256  15.316  60.407  1.00  0.00           C  
ATOM   4058  O   LYS B 203      26.364  15.090  59.589  1.00  0.00           O  
ATOM   4059  CB  LYS B 203      27.419  17.607  61.400  1.00  0.00           C  
ATOM   4060  CEN LYS B 203      26.982  19.674  61.519  1.00  0.00           X  
ATOM   4061  H   LYS B 203      28.333  16.187  63.305  1.00  0.00           H  
ATOM   4062  N   LEU B 204      28.493  14.851  60.274  1.00  0.00           N  
ATOM   4063  CA  LEU B 204      28.864  13.962  59.182  1.00  0.00           C  
ATOM   4064  C   LEU B 204      28.125  12.633  59.276  1.00  0.00           C  
ATOM   4065  O   LEU B 204      27.685  12.081  58.268  1.00  0.00           O  
ATOM   4066  CB  LEU B 204      30.380  13.730  59.179  1.00  0.00           C  
ATOM   4067  CEN LEU B 204      31.520  14.275  58.297  1.00  0.00           X  
ATOM   4068  H   LEU B 204      29.195  15.121  60.949  1.00  0.00           H  
ATOM   4069  N   LEU B 205      27.990  12.123  60.497  1.00  0.00           N  
ATOM   4070  CA  LEU B 205      27.296  10.862  60.728  1.00  0.00           C  
ATOM   4071  C   LEU B 205      25.812  10.983  60.405  1.00  0.00           C  
ATOM   4072  O   LEU B 205      25.222  10.085  59.805  1.00  0.00           O  
ATOM   4073  CB  LEU B 205      27.491  10.408  62.180  1.00  0.00           C  
ATOM   4074  CEN LEU B 205      28.375   9.324  62.827  1.00  0.00           X  
ATOM   4075  H   LEU B 205      28.379  12.621  61.284  1.00  0.00           H  
ATOM   4076  N   GLU B 206      25.214  12.098  60.807  1.00  0.00           N  
ATOM   4077  CA  GLU B 206      23.797  12.341  60.560  1.00  0.00           C  
ATOM   4078  C   GLU B 206      23.492  12.352  59.067  1.00  0.00           C  
ATOM   4079  O   GLU B 206      22.536  11.723  58.615  1.00  0.00           O  
ATOM   4080  CB  GLU B 206      23.362  13.663  61.196  1.00  0.00           C  
ATOM   4081  CEN GLU B 206      22.624  14.515  62.474  1.00  0.00           X  
ATOM   4082  H   GLU B 206      25.755  12.797  61.297  1.00  0.00           H  
ATOM   4083  N   GLU B 207      24.311  13.071  58.307  1.00  0.00           N  
ATOM   4084  CA  GLU B 207      24.131  13.167  56.864  1.00  0.00           C  
ATOM   4085  C   GLU B 207      24.354  11.819  56.191  1.00  0.00           C  
ATOM   4086  O   GLU B 207      23.638  11.455  55.257  1.00  0.00           O  
ATOM   4087  CB  GLU B 207      25.080  14.212  56.274  1.00  0.00           C  
ATOM   4088  CEN GLU B 207      25.362  15.790  55.694  1.00  0.00           X  
ATOM   4089  H   GLU B 207      25.080  13.565  58.741  1.00  0.00           H  
ATOM   4090  N   ALA B 208      25.349  11.081  56.668  1.00  0.00           N  
ATOM   4091  CA  ALA B 208      25.673   9.775  56.108  1.00  0.00           C  
ATOM   4092  C   ALA B 208      24.494   8.818  56.223  1.00  0.00           C  
ATOM   4093  O   ALA B 208      24.214   8.049  55.303  1.00  0.00           O  
ATOM   4094  CB  ALA B 208      26.900   9.193  56.796  1.00  0.00           C  
ATOM   4095  CEN ALA B 208      26.899   9.193  56.795  1.00  0.00           X  
ATOM   4096  H   ALA B 208      25.896  11.434  57.441  1.00  0.00           H  
ATOM   4097  N   LEU B 209      23.804   8.872  57.359  1.00  0.00           N  
ATOM   4098  CA  LEU B 209      22.645   8.017  57.591  1.00  0.00           C  
ATOM   4099  C   LEU B 209      21.472   8.430  56.711  1.00  0.00           C  
ATOM   4100  O   LEU B 209      20.774   7.582  56.154  1.00  0.00           O  
ATOM   4101  CB  LEU B 209      22.243   8.058  59.071  1.00  0.00           C  
ATOM   4102  CEN LEU B 209      22.427   7.064  60.232  1.00  0.00           X  
ATOM   4103  H   LEU B 209      24.090   9.519  58.078  1.00  0.00           H  
ATOM   4104  N   LYS B 210      21.261   9.735  56.589  1.00  0.00           N  
ATOM   4105  CA  LYS B 210      20.162  10.261  55.787  1.00  0.00           C  
ATOM   4106  C   LYS B 210      20.294   9.839  54.330  1.00  0.00           C  
ATOM   4107  O   LYS B 210      19.305   9.501  53.681  1.00  0.00           O  
ATOM   4108  CB  LYS B 210      20.105  11.786  55.890  1.00  0.00           C  
ATOM   4109  CEN LYS B 210      19.179  13.513  56.688  1.00  0.00           X  
ATOM   4110  H   LYS B 210      21.875  10.379  57.066  1.00  0.00           H  
ATOM   4111  N   ILE B 211      21.520   9.861  53.820  1.00  0.00           N  
ATOM   4112  CA  ILE B 211      21.783   9.474  52.439  1.00  0.00           C  
ATOM   4113  C   ILE B 211      21.474   7.999  52.214  1.00  0.00           C  
ATOM   4114  O   ILE B 211      20.858   7.631  51.213  1.00  0.00           O  
ATOM   4115  CB  ILE B 211      23.245   9.750  52.044  1.00  0.00           C  
ATOM   4116  CEN ILE B 211      23.942  10.500  51.667  1.00  0.00           X  
ATOM   4117  H   ILE B 211      22.291  10.153  54.405  1.00  0.00           H  
ATOM   4118  N   VAL B 212      21.904   7.159  53.148  1.00  0.00           N  
ATOM   4119  CA  VAL B 212      21.630   5.729  53.076  1.00  0.00           C  
ATOM   4120  C   VAL B 212      20.135   5.450  53.117  1.00  0.00           C  
ATOM   4121  O   VAL B 212      19.630   4.611  52.372  1.00  0.00           O  
ATOM   4122  CB  VAL B 212      22.315   4.964  54.224  1.00  0.00           C  
ATOM   4123  CEN VAL B 212      22.825   4.525  54.371  1.00  0.00           X  
ATOM   4124  H   VAL B 212      22.435   7.520  53.928  1.00  0.00           H  
ATOM   4125  N   GLU B 213      19.430   6.161  53.991  1.00  0.00           N  
ATOM   4126  CA  GLU B 213      17.979   6.047  54.080  1.00  0.00           C  
ATOM   4127  C   GLU B 213      17.317   6.424  52.760  1.00  0.00           C  
ATOM   4128  O   GLU B 213      16.443   5.709  52.268  1.00  0.00           O  
ATOM   4129  CB  GLU B 213      17.440   6.927  55.210  1.00  0.00           C  
ATOM   4130  CEN GLU B 213      16.878   7.097  56.809  1.00  0.00           X  
ATOM   4131  H   GLU B 213      19.911   6.796  54.612  1.00  0.00           H  
ATOM   4132  N   ARG B 214      17.736   7.549  52.193  1.00  0.00           N  
ATOM   4133  CA  ARG B 214      17.162   8.039  50.945  1.00  0.00           C  
ATOM   4134  C   ARG B 214      17.457   7.087  49.794  1.00  0.00           C  
ATOM   4135  O   ARG B 214      16.610   6.860  48.929  1.00  0.00           O  
ATOM   4136  CB  ARG B 214      17.610   9.457  50.624  1.00  0.00           C  
ATOM   4137  CEN ARG B 214      17.613  11.932  50.468  1.00  0.00           X  
ATOM   4138  H   ARG B 214      18.471   8.079  52.638  1.00  0.00           H  
ATOM   4139  N   ARG B 215      18.664   6.529  49.785  1.00  0.00           N  
ATOM   4140  CA  ARG B 215      19.070   5.595  48.742  1.00  0.00           C  
ATOM   4141  C   ARG B 215      18.217   4.334  48.772  1.00  0.00           C  
ATOM   4142  O   ARG B 215      17.921   3.748  47.731  1.00  0.00           O  
ATOM   4143  CB  ARG B 215      20.554   5.266  48.812  1.00  0.00           C  
ATOM   4144  CEN ARG B 215      22.991   5.333  48.355  1.00  0.00           X  
ATOM   4145  H   ARG B 215      19.316   6.759  50.521  1.00  0.00           H  
ATOM   4146  N   GLY B 216      17.814   3.893  49.928  1.00  0.00           N  
ATOM   4147  CA  GLY B 216      16.959   2.717  49.905  1.00  0.00           C  
ATOM   4148  C   GLY B 216      17.827   1.484  49.995  1.00  0.00           C  
ATOM   4149  O   GLY B 216      17.537   0.463  49.370  1.00  0.00           O  
ATOM   4150  CEN GLY B 216      16.959   2.717  49.905  1.00  0.00           X  
ATOM   4151  H   GLY B 216      18.105   4.374  50.766  1.00  0.00           H  
ATOM   4152  N   VAL B 217      18.886   1.606  50.779  1.00  0.00           N  
ATOM   4153  CA  VAL B 217      19.815   0.521  51.025  1.00  0.00           C  
ATOM   4154  C   VAL B 217      19.150  -0.604  51.805  1.00  0.00           C  
ATOM   4155  O   VAL B 217      18.489  -0.366  52.817  1.00  0.00           O  
ATOM   4156  CB  VAL B 217      21.057   1.006  51.795  1.00  0.00           C  
ATOM   4157  CEN VAL B 217      21.731   1.134  51.736  1.00  0.00           X  
ATOM   4158  H   VAL B 217      19.064   2.492  51.232  1.00  0.00           H  
ATOM   4159  N   PRO B 218      19.329  -1.827  51.325  1.00  0.00           N  
ATOM   4160  CA  PRO B 218      18.730  -3.000  51.950  1.00  0.00           C  
ATOM   4161  C   PRO B 218      19.000  -3.034  53.453  1.00  0.00           C  
ATOM   4162  O   PRO B 218      20.058  -2.604  53.913  1.00  0.00           O  
ATOM   4163  CB  PRO B 218      19.383  -4.184  51.218  1.00  0.00           C  
ATOM   4164  CEN PRO B 218      20.298  -2.908  50.369  1.00  0.00           X  
ATOM   4165  N   PRO B 219      18.032  -3.551  54.204  1.00  0.00           N  
ATOM   4166  CA  PRO B 219      18.151  -3.635  55.656  1.00  0.00           C  
ATOM   4167  C   PRO B 219      19.456  -4.274  56.097  1.00  0.00           C  
ATOM   4168  O   PRO B 219      20.057  -3.860  57.088  1.00  0.00           O  
ATOM   4169  CB  PRO B 219      16.934  -4.476  56.078  1.00  0.00           C  
ATOM   4170  CEN PRO B 219      16.636  -4.577  54.321  1.00  0.00           X  
ATOM   4171  N   GLU B 220      19.906  -5.287  55.363  1.00  0.00           N  
ATOM   4172  CA  GLU B 220      21.100  -6.014  55.765  1.00  0.00           C  
ATOM   4173  C   GLU B 220      22.326  -5.111  55.709  1.00  0.00           C  
ATOM   4174  O   GLU B 220      23.135  -5.088  56.637  1.00  0.00           O  
ATOM   4175  CB  GLU B 220      21.306  -7.243  54.876  1.00  0.00           C  
ATOM   4176  CEN GLU B 220      21.158  -8.921  54.619  1.00  0.00           X  
ATOM   4177  H   GLU B 220      19.408  -5.544  54.522  1.00  0.00           H  
ATOM   4178  N   GLN B 221      22.468  -4.364  54.615  1.00  0.00           N  
ATOM   4179  CA  GLN B 221      23.603  -3.456  54.484  1.00  0.00           C  
ATOM   4180  C   GLN B 221      23.415  -2.215  55.346  1.00  0.00           C  
ATOM   4181  O   GLN B 221      24.382  -1.660  55.872  1.00  0.00           O  
ATOM   4182  CB  GLN B 221      23.797  -3.045  53.023  1.00  0.00           C  
ATOM   4183  CEN GLN B 221      24.730  -3.339  51.577  1.00  0.00           X  
ATOM   4184  H   GLN B 221      21.780  -4.434  53.880  1.00  0.00           H  
ATOM   4185  N   LEU B 222      22.167  -1.781  55.488  1.00  0.00           N  
ATOM   4186  CA  LEU B 222      21.855  -0.589  56.267  1.00  0.00           C  
ATOM   4187  C   LEU B 222      22.181  -0.794  57.743  1.00  0.00           C  
ATOM   4188  O   LEU B 222      22.782   0.069  58.381  1.00  0.00           O  
ATOM   4189  CB  LEU B 222      20.377  -0.214  56.094  1.00  0.00           C  
ATOM   4190  CEN LEU B 222      19.666   0.886  55.284  1.00  0.00           X  
ATOM   4191  H   LEU B 222      21.417  -2.291  55.045  1.00  0.00           H  
ATOM   4192  N   ALA B 223      21.779  -1.942  58.276  1.00  0.00           N  
ATOM   4193  CA  ALA B 223      21.990  -2.244  59.687  1.00  0.00           C  
ATOM   4194  C   ALA B 223      23.473  -2.262  60.033  1.00  0.00           C  
ATOM   4195  O   ALA B 223      23.901  -1.644  61.007  1.00  0.00           O  
ATOM   4196  CB  ALA B 223      21.344  -3.574  60.046  1.00  0.00           C  
ATOM   4197  CEN ALA B 223      21.345  -3.574  60.046  1.00  0.00           X  
ATOM   4198  H   ALA B 223      21.318  -2.623  57.691  1.00  0.00           H  
ATOM   4199  N   GLU B 224      24.255  -2.975  59.228  1.00  0.00           N  
ATOM   4200  CA  GLU B 224      25.694  -3.062  59.440  1.00  0.00           C  
ATOM   4201  C   GLU B 224      26.345  -1.687  59.381  1.00  0.00           C  
ATOM   4202  O   GLU B 224      27.196  -1.357  60.208  1.00  0.00           O  
ATOM   4203  CB  GLU B 224      26.333  -3.991  58.405  1.00  0.00           C  
ATOM   4204  CEN GLU B 224      26.953  -5.519  57.975  1.00  0.00           X  
ATOM   4205  H   GLU B 224      23.841  -3.468  58.450  1.00  0.00           H  
ATOM   4206  N   PHE B 225      25.942  -0.889  58.399  1.00  0.00           N  
ATOM   4207  CA  PHE B 225      26.463   0.466  58.247  1.00  0.00           C  
ATOM   4208  C   PHE B 225      26.216   1.292  59.503  1.00  0.00           C  
ATOM   4209  O   PHE B 225      27.138   1.890  60.056  1.00  0.00           O  
ATOM   4210  CB  PHE B 225      25.830   1.150  57.034  1.00  0.00           C  
ATOM   4211  CEN PHE B 225      26.190   1.447  55.515  1.00  0.00           X  
ATOM   4212  H   PHE B 225      25.256  -1.229  57.739  1.00  0.00           H  
ATOM   4213  N   ALA B 226      24.964   1.323  59.949  1.00  0.00           N  
ATOM   4214  CA  ALA B 226      24.572   2.155  61.080  1.00  0.00           C  
ATOM   4215  C   ALA B 226      25.360   1.791  62.331  1.00  0.00           C  
ATOM   4216  O   ALA B 226      25.769   2.664  63.095  1.00  0.00           O  
ATOM   4217  CB  ALA B 226      23.077   2.031  61.336  1.00  0.00           C  
ATOM   4218  CEN ALA B 226      23.078   2.031  61.336  1.00  0.00           X  
ATOM   4219  H   ALA B 226      24.266   0.753  59.493  1.00  0.00           H  
ATOM   4220  N   GLU B 227      25.569   0.495  62.535  1.00  0.00           N  
ATOM   4221  CA  GLU B 227      26.291   0.010  63.707  1.00  0.00           C  
ATOM   4222  C   GLU B 227      27.723   0.527  63.725  1.00  0.00           C  
ATOM   4223  O   GLU B 227      28.238   0.926  64.770  1.00  0.00           O  
ATOM   4224  CB  GLU B 227      26.284  -1.519  63.747  1.00  0.00           C  
ATOM   4225  CEN GLU B 227      25.636  -2.978  64.343  1.00  0.00           X  
ATOM   4226  H   GLU B 227      25.219  -0.172  61.863  1.00  0.00           H  
ATOM   4227  N   LYS B 228      28.365   0.520  62.561  1.00  0.00           N  
ATOM   4228  CA  LYS B 228      29.740   0.989  62.441  1.00  0.00           C  
ATOM   4229  C   LYS B 228      29.843   2.476  62.751  1.00  0.00           C  
ATOM   4230  O   LYS B 228      30.815   2.927  63.359  1.00  0.00           O  
ATOM   4231  CB  LYS B 228      30.283   0.705  61.040  1.00  0.00           C  
ATOM   4232  CEN LYS B 228      31.508  -0.471  59.777  1.00  0.00           X  
ATOM   4233  H   LYS B 228      27.887   0.180  61.738  1.00  0.00           H  
ATOM   4234  N   LEU B 229      28.838   3.235  62.330  1.00  0.00           N  
ATOM   4235  CA  LEU B 229      28.822   4.678  62.545  1.00  0.00           C  
ATOM   4236  C   LEU B 229      28.792   5.010  64.032  1.00  0.00           C  
ATOM   4237  O   LEU B 229      29.433   5.962  64.478  1.00  0.00           O  
ATOM   4238  CB  LEU B 229      27.619   5.308  61.833  1.00  0.00           C  
ATOM   4239  CEN LEU B 229      27.484   6.130  60.537  1.00  0.00           X  
ATOM   4240  H   LEU B 229      28.063   2.801  61.847  1.00  0.00           H  
ATOM   4241  N   VAL B 230      28.043   4.222  64.796  1.00  0.00           N  
ATOM   4242  CA  VAL B 230      27.991   4.383  66.244  1.00  0.00           C  
ATOM   4243  C   VAL B 230      29.352   4.121  66.876  1.00  0.00           C  
ATOM   4244  O   VAL B 230      29.782   4.851  67.769  1.00  0.00           O  
ATOM   4245  CB  VAL B 230      26.950   3.443  66.880  1.00  0.00           C  
ATOM   4246  CEN VAL B 230      26.335   3.426  67.190  1.00  0.00           X  
ATOM   4247  H   VAL B 230      27.496   3.492  64.361  1.00  0.00           H  
ATOM   4248  N   GLU B 231      30.025   3.076  66.409  1.00  0.00           N  
ATOM   4249  CA  GLU B 231      31.362   2.749  66.890  1.00  0.00           C  
ATOM   4250  C   GLU B 231      32.345   3.873  66.590  1.00  0.00           C  
ATOM   4251  O   GLU B 231      33.208   4.191  67.408  1.00  0.00           O  
ATOM   4252  CB  GLU B 231      31.852   1.442  66.263  1.00  0.00           C  
ATOM   4253  CEN GLU B 231      32.106  -0.240  66.365  1.00  0.00           X  
ATOM   4254  H   GLU B 231      29.600   2.491  65.704  1.00  0.00           H  
ATOM   4255  N   ILE B 232      32.209   4.473  65.413  1.00  0.00           N  
ATOM   4256  CA  ILE B 232      33.086   5.564  65.002  1.00  0.00           C  
ATOM   4257  C   ILE B 232      32.952   6.758  65.937  1.00  0.00           C  
ATOM   4258  O   ILE B 232      33.950   7.338  66.366  1.00  0.00           O  
ATOM   4259  CB  ILE B 232      32.790   6.017  63.560  1.00  0.00           C  
ATOM   4260  CEN ILE B 232      33.000   5.833  62.506  1.00  0.00           X  
ATOM   4261  H   ILE B 232      31.479   4.165  64.784  1.00  0.00           H  
ATOM   4262  N   LEU B 233      31.714   7.122  66.251  1.00  0.00           N  
ATOM   4263  CA  LEU B 233      31.447   8.240  67.148  1.00  0.00           C  
ATOM   4264  C   LEU B 233      31.980   7.963  68.549  1.00  0.00           C  
ATOM   4265  O   LEU B 233      32.518   8.854  69.206  1.00  0.00           O  
ATOM   4266  CB  LEU B 233      29.942   8.533  67.198  1.00  0.00           C  
ATOM   4267  CEN LEU B 233      29.071   9.637  66.571  1.00  0.00           X  
ATOM   4268  H   LEU B 233      30.935   6.611  65.858  1.00  0.00           H  
ATOM   4269  N   ARG B 234      31.827   6.723  68.999  1.00  0.00           N  
ATOM   4270  CA  ARG B 234      32.376   6.299  70.281  1.00  0.00           C  
ATOM   4271  C   ARG B 234      33.890   6.456  70.311  1.00  0.00           C  
ATOM   4272  O   ARG B 234      34.446   7.028  71.249  1.00  0.00           O  
ATOM   4273  CB  ARG B 234      31.956   4.882  70.644  1.00  0.00           C  
ATOM   4274  CEN ARG B 234      30.695   3.002  71.656  1.00  0.00           X  
ATOM   4275  H   ARG B 234      31.317   6.054  68.437  1.00  0.00           H  
ATOM   4276  N   GLU B 235      34.553   5.944  69.280  1.00  0.00           N  
ATOM   4277  CA  GLU B 235      36.008   5.993  69.204  1.00  0.00           C  
ATOM   4278  C   GLU B 235      36.508   7.428  69.105  1.00  0.00           C  
ATOM   4279  O   GLU B 235      37.569   7.763  69.628  1.00  0.00           O  
ATOM   4280  CB  GLU B 235      36.511   5.178  68.010  1.00  0.00           C  
ATOM   4281  CEN GLU B 235      37.169   3.741  67.376  1.00  0.00           X  
ATOM   4282  H   GLU B 235      34.036   5.511  68.529  1.00  0.00           H  
ATOM   4283  N   ALA B 236      35.697   8.246  68.413  1.00  0.00           N  
ATOM   4284  CA  ALA B 236      35.916   9.673  68.199  1.00  0.00           C  
ATOM   4285  C   ALA B 236      35.804  10.487  69.482  1.00  0.00           C  
ATOM   4286  O   ALA B 236      36.170  11.662  69.518  1.00  0.00           O  
ATOM   4287  CB  ALA B 236      34.937  10.197  67.159  1.00  0.00           C  
ATOM   4288  CEN ALA B 236      34.938  10.197  67.160  1.00  0.00           X  
ATOM   4289  H   ALA B 236      34.857   7.870  67.997  1.00  0.00           H  
ATOM   4290  N   GLY B 237      35.300   9.861  70.536  1.00  0.00           N  
ATOM   4291  CA  GLY B 237      35.128  10.543  71.817  1.00  0.00           C  
ATOM   4292  C   GLY B 237      33.847  11.370  71.847  1.00  0.00           C  
ATOM   4293  O   GLY B 237      33.778  12.400  72.517  1.00  0.00           O  
ATOM   4294  CEN GLY B 237      35.128  10.543  71.817  1.00  0.00           X  
ATOM   4295  H   GLY B 237      35.028   8.893  70.449  1.00  0.00           H  
ATOM   4296  N   GLY B 238      32.837  10.908  71.116  1.00  0.00           N  
ATOM   4297  CA  GLY B 238      31.546  11.586  71.068  1.00  0.00           C  
ATOM   4298  C   GLY B 238      30.861  11.525  72.428  1.00  0.00           C  
ATOM   4299  O   GLY B 238      30.961  10.525  73.139  1.00  0.00           O  
ATOM   4300  CEN GLY B 238      31.545  11.586  71.068  1.00  0.00           X  
ATOM   4301  H   GLY B 238      32.966  10.063  70.577  1.00  0.00           H  
ATOM   4302  N   SER B 239      30.166  12.595  72.792  1.00  0.00           N  
ATOM   4303  CA  SER B 239      29.480  12.653  74.077  1.00  0.00           C  
ATOM   4304  C   SER B 239      28.237  11.781  74.087  1.00  0.00           C  
ATOM   4305  O   SER B 239      27.668  11.481  73.038  1.00  0.00           O  
ATOM   4306  CB  SER B 239      29.116  14.087  74.410  1.00  0.00           C  
ATOM   4307  CEN SER B 239      28.962  14.603  74.332  1.00  0.00           X  
ATOM   4308  H   SER B 239      30.112  13.384  72.164  1.00  0.00           H  
ATOM   4309  N   PRO B 240      27.818  11.374  75.279  1.00  0.00           N  
ATOM   4310  CA  PRO B 240      26.598  10.600  75.431  1.00  0.00           C  
ATOM   4311  C   PRO B 240      25.427  11.260  74.726  1.00  0.00           C  
ATOM   4312  O   PRO B 240      24.556  10.582  74.179  1.00  0.00           O  
ATOM   4313  CB  PRO B 240      26.389  10.529  76.953  1.00  0.00           C  
ATOM   4314  CEN PRO B 240      27.848  11.555  77.009  1.00  0.00           X  
ATOM   4315  N   GLU B 241      25.370  12.599  74.716  1.00  0.00           N  
ATOM   4316  CA  GLU B 241      24.228  13.220  74.053  1.00  0.00           C  
ATOM   4317  C   GLU B 241      24.282  13.006  72.546  1.00  0.00           C  
ATOM   4318  O   GLU B 241      23.270  12.703  71.916  1.00  0.00           O  
ATOM   4319  CB  GLU B 241      24.174  14.716  74.369  1.00  0.00           C  
ATOM   4320  CEN GLU B 241      23.534  16.013  75.270  1.00  0.00           X  
ATOM   4321  H   GLU B 241      26.107  13.126  75.160  1.00  0.00           H  
ATOM   4322  N   LEU B 242      25.471  13.166  71.972  1.00  0.00           N  
ATOM   4323  CA  LEU B 242      25.656  12.996  70.537  1.00  0.00           C  
ATOM   4324  C   LEU B 242      25.415  11.552  70.117  1.00  0.00           C  
ATOM   4325  O   LEU B 242      24.846  11.292  69.056  1.00  0.00           O  
ATOM   4326  CB  LEU B 242      27.066  13.442  70.128  1.00  0.00           C  
ATOM   4327  CEN LEU B 242      27.600  14.701  69.419  1.00  0.00           X  
ATOM   4328  H   LEU B 242      26.265  13.411  72.547  1.00  0.00           H  
ATOM   4329  N   VAL B 243      25.847  10.616  70.955  1.00  0.00           N  
ATOM   4330  CA  VAL B 243      25.634   9.197  70.695  1.00  0.00           C  
ATOM   4331  C   VAL B 243      24.157   8.836  70.782  1.00  0.00           C  
ATOM   4332  O   VAL B 243      23.639   8.093  69.949  1.00  0.00           O  
ATOM   4333  CB  VAL B 243      26.426   8.317  71.681  1.00  0.00           C  
ATOM   4334  CEN VAL B 243      26.964   7.889  71.734  1.00  0.00           X  
ATOM   4335  H   VAL B 243      26.336  10.893  71.794  1.00  0.00           H  
ATOM   4336  N   GLU B 244      23.482   9.368  71.795  1.00  0.00           N  
ATOM   4337  CA  GLU B 244      22.051   9.144  71.964  1.00  0.00           C  
ATOM   4338  C   GLU B 244      21.275   9.579  70.728  1.00  0.00           C  
ATOM   4339  O   GLU B 244      20.443   8.833  70.212  1.00  0.00           O  
ATOM   4340  CB  GLU B 244      21.534   9.888  73.198  1.00  0.00           C  
ATOM   4341  CEN GLU B 244      21.074   9.885  74.839  1.00  0.00           X  
ATOM   4342  H   GLU B 244      23.973   9.940  72.467  1.00  0.00           H  
ATOM   4343  N   GLU B 245      21.554  10.791  70.257  1.00  0.00           N  
ATOM   4344  CA  GLU B 245      20.843  11.349  69.114  1.00  0.00           C  
ATOM   4345  C   GLU B 245      21.118  10.545  67.849  1.00  0.00           C  
ATOM   4346  O   GLU B 245      20.227  10.344  67.024  1.00  0.00           O  
ATOM   4347  CB  GLU B 245      21.235  12.813  68.904  1.00  0.00           C  
ATOM   4348  CEN GLU B 245      20.905  14.473  69.102  1.00  0.00           X  
ATOM   4349  H   GLU B 245      22.277  11.338  70.703  1.00  0.00           H  
ATOM   4350  N   LEU B 246      22.357  10.088  67.702  1.00  0.00           N  
ATOM   4351  CA  LEU B 246      22.725   9.218  66.591  1.00  0.00           C  
ATOM   4352  C   LEU B 246      21.943   7.911  66.633  1.00  0.00           C  
ATOM   4353  O   LEU B 246      21.391   7.474  65.624  1.00  0.00           O  
ATOM   4354  CB  LEU B 246      24.233   8.940  66.612  1.00  0.00           C  
ATOM   4355  CEN LEU B 246      25.406   9.474  65.768  1.00  0.00           X  
ATOM   4356  H   LEU B 246      23.061  10.350  68.376  1.00  0.00           H  
ATOM   4357  N   LEU B 247      21.901   7.290  67.806  1.00  0.00           N  
ATOM   4358  CA  LEU B 247      21.209   6.017  67.977  1.00  0.00           C  
ATOM   4359  C   LEU B 247      19.719   6.158  67.693  1.00  0.00           C  
ATOM   4360  O   LEU B 247      19.114   5.292  67.062  1.00  0.00           O  
ATOM   4361  CB  LEU B 247      21.434   5.478  69.395  1.00  0.00           C  
ATOM   4362  CEN LEU B 247      22.328   4.356  69.958  1.00  0.00           X  
ATOM   4363  H   LEU B 247      22.361   7.710  68.603  1.00  0.00           H  
ATOM   4364  N   LYS B 248      19.135   7.254  68.163  1.00  0.00           N  
ATOM   4365  CA  LYS B 248      17.717   7.519  67.945  1.00  0.00           C  
ATOM   4366  C   LYS B 248      17.402   7.627  66.459  1.00  0.00           C  
ATOM   4367  O   LYS B 248      16.425   7.051  65.977  1.00  0.00           O  
ATOM   4368  CB  LYS B 248      17.294   8.800  68.666  1.00  0.00           C  
ATOM   4369  CEN LYS B 248      16.306   9.716  70.297  1.00  0.00           X  
ATOM   4370  H   LYS B 248      19.685   7.920  68.686  1.00  0.00           H  
ATOM   4371  N   ARG B 249      18.231   8.367  65.733  1.00  0.00           N  
ATOM   4372  CA  ARG B 249      18.062   8.525  64.294  1.00  0.00           C  
ATOM   4373  C   ARG B 249      18.109   7.178  63.584  1.00  0.00           C  
ATOM   4374  O   ARG B 249      17.289   6.897  62.709  1.00  0.00           O  
ATOM   4375  CB  ARG B 249      19.066   9.503  63.701  1.00  0.00           C  
ATOM   4376  CEN ARG B 249      20.055  11.609  62.841  1.00  0.00           X  
ATOM   4377  H   ARG B 249      19.003   8.834  66.190  1.00  0.00           H  
ATOM   4378  N   ILE B 250      19.074   6.348  63.963  1.00  0.00           N  
ATOM   4379  CA  ILE B 250      19.236   5.032  63.359  1.00  0.00           C  
ATOM   4380  C   ILE B 250      17.996   4.172  63.572  1.00  0.00           C  
ATOM   4381  O   ILE B 250      17.527   3.502  62.653  1.00  0.00           O  
ATOM   4382  CB  ILE B 250      20.463   4.297  63.928  1.00  0.00           C  
ATOM   4383  CEN ILE B 250      21.540   4.157  63.838  1.00  0.00           X  
ATOM   4384  H   ILE B 250      19.714   6.636  64.690  1.00  0.00           H  
ATOM   4385  N   MET B 251      17.469   4.194  64.792  1.00  0.00           N  
ATOM   4386  CA  MET B 251      16.281   3.421  65.127  1.00  0.00           C  
ATOM   4387  C   MET B 251      15.083   3.862  64.295  1.00  0.00           C  
ATOM   4388  O   MET B 251      14.270   3.039  63.876  1.00  0.00           O  
ATOM   4389  CB  MET B 251      15.969   3.555  66.616  1.00  0.00           C  
ATOM   4390  CEN MET B 251      15.980   2.664  68.128  1.00  0.00           X  
ATOM   4391  H   MET B 251      17.905   4.762  65.506  1.00  0.00           H  
ATOM   4392  N   GLU B 252      14.982   5.165  64.059  1.00  0.00           N  
ATOM   4393  CA  GLU B 252      13.910   5.713  63.236  1.00  0.00           C  
ATOM   4394  C   GLU B 252      14.030   5.245  61.792  1.00  0.00           C  
ATOM   4395  O   GLU B 252      13.027   4.968  61.135  1.00  0.00           O  
ATOM   4396  CB  GLU B 252      13.918   7.242  63.296  1.00  0.00           C  
ATOM   4397  CEN GLU B 252      13.302   8.699  63.930  1.00  0.00           X  
ATOM   4398  H   GLU B 252      15.663   5.793  64.459  1.00  0.00           H  
ATOM   4399  N   ILE B 253      15.263   5.160  61.303  1.00  0.00           N  
ATOM   4400  CA  ILE B 253      15.510   4.808  59.911  1.00  0.00           C  
ATOM   4401  C   ILE B 253      15.100   3.370  59.623  1.00  0.00           C  
ATOM   4402  O   ILE B 253      14.438   3.092  58.623  1.00  0.00           O  
ATOM   4403  CB  ILE B 253      16.992   4.993  59.536  1.00  0.00           C  
ATOM   4404  CEN ILE B 253      17.744   5.704  59.193  1.00  0.00           X  
ATOM   4405  H   ILE B 253      16.048   5.342  61.912  1.00  0.00           H  
ATOM   4406  N   ILE B 254      15.495   2.460  60.505  1.00  0.00           N  
ATOM   4407  CA  ILE B 254      15.211   1.040  60.322  1.00  0.00           C  
ATOM   4408  C   ILE B 254      13.718   0.757  60.450  1.00  0.00           C  
ATOM   4409  O   ILE B 254      13.196  -0.166  59.826  1.00  0.00           O  
ATOM   4410  CB  ILE B 254      15.978   0.174  61.337  1.00  0.00           C  
ATOM   4411  CEN ILE B 254      16.920  -0.335  61.545  1.00  0.00           X  
ATOM   4412  H   ILE B 254      16.007   2.756  61.323  1.00  0.00           H  
ATOM   4413  N   GLU B 255      13.037   1.560  61.261  1.00  0.00           N  
ATOM   4414  CA  GLU B 255      11.582   1.520  61.333  1.00  0.00           C  
ATOM   4415  C   GLU B 255      10.952   1.943  60.012  1.00  0.00           C  
ATOM   4416  O   GLU B 255      10.057   1.272  59.498  1.00  0.00           O  
ATOM   4417  CB  GLU B 255      11.078   2.416  62.467  1.00  0.00           C  
ATOM   4418  CEN GLU B 255      10.510   2.600  64.063  1.00  0.00           X  
ATOM   4419  H   GLU B 255      13.541   2.214  61.844  1.00  0.00           H  
ATOM   4420  N   ARG B 256      11.426   3.059  59.468  1.00  0.00           N  
ATOM   4421  CA  ARG B 256      10.931   3.559  58.192  1.00  0.00           C  
ATOM   4422  C   ARG B 256      11.245   2.587  57.062  1.00  0.00           C  
ATOM   4423  O   ARG B 256      10.455   2.425  56.131  1.00  0.00           O  
ATOM   4424  CB  ARG B 256      11.445   4.957  57.884  1.00  0.00           C  
ATOM   4425  CEN ARG B 256      11.546   7.430  57.715  1.00  0.00           X  
ATOM   4426  H   ARG B 256      12.148   3.574  59.952  1.00  0.00           H  
ATOM   4427  N   ARG B 257      12.404   1.943  57.147  1.00  0.00           N  
ATOM   4428  CA  ARG B 257      12.815   0.967  56.145  1.00  0.00           C  
ATOM   4429  C   ARG B 257      11.905  -0.254  56.160  1.00  0.00           C  
ATOM   4430  O   ARG B 257      11.666  -0.878  55.126  1.00  0.00           O  
ATOM   4431  CB  ARG B 257      14.277   0.573  56.293  1.00  0.00           C  
ATOM   4432  CEN ARG B 257      16.733   0.521  55.950  1.00  0.00           X  
ATOM   4433  H   ARG B 257      13.018   2.135  57.926  1.00  0.00           H  
ATOM   4434  N   GLY B 258      11.387  -0.621  57.298  1.00  0.00           N  
ATOM   4435  CA  GLY B 258      10.444  -1.723  57.252  1.00  0.00           C  
ATOM   4436  C   GLY B 258      11.217  -3.021  57.208  1.00  0.00           C  
ATOM   4437  O   GLY B 258      10.787  -3.991  56.582  1.00  0.00           O  
ATOM   4438  CEN GLY B 258      10.444  -1.724  57.252  1.00  0.00           X  
ATOM   4439  H   GLY B 258      11.657  -0.132  58.140  1.00  0.00           H  
ATOM   4440  N   ALA B 259      12.356  -3.011  57.883  1.00  0.00           N  
ATOM   4441  CA  ALA B 259      13.253  -4.149  57.930  1.00  0.00           C  
ATOM   4442  C   ALA B 259      12.562  -5.367  58.525  1.00  0.00           C  
ATOM   4443  O   ALA B 259      11.741  -5.245  59.435  1.00  0.00           O  
ATOM   4444  CB  ALA B 259      14.505  -3.801  58.723  1.00  0.00           C  
ATOM   4445  CEN ALA B 259      14.504  -3.802  58.723  1.00  0.00           X  
ATOM   4446  H   ALA B 259      12.619  -2.178  58.390  1.00  0.00           H  
ATOM   4447  N   PRO B 260      12.902  -6.538  58.003  1.00  0.00           N  
ATOM   4448  CA  PRO B 260      12.408  -7.799  58.541  1.00  0.00           C  
ATOM   4449  C   PRO B 260      12.609  -7.878  60.052  1.00  0.00           C  
ATOM   4450  O   PRO B 260      13.546  -7.292  60.596  1.00  0.00           O  
ATOM   4451  CB  PRO B 260      13.222  -8.868  57.792  1.00  0.00           C  
ATOM   4452  CEN PRO B 260      14.029  -7.459  57.050  1.00  0.00           X  
ATOM   4453  N   PRO B 261      11.718  -8.609  60.719  1.00  0.00           N  
ATOM   4454  CA  PRO B 261      11.799  -8.787  62.163  1.00  0.00           C  
ATOM   4455  C   PRO B 261      13.188  -9.191  62.623  1.00  0.00           C  
ATOM   4456  O   PRO B 261      13.672  -8.723  63.653  1.00  0.00           O  
ATOM   4457  CB  PRO B 261      10.760  -9.883  62.458  1.00  0.00           C  
ATOM   4458  CEN PRO B 261      10.553  -9.896  60.686  1.00  0.00           X  
ATOM   4459  N   GLU B 262      13.842 -10.064  61.864  1.00  0.00           N  
ATOM   4460  CA  GLU B 262      15.160 -10.541  62.256  1.00  0.00           C  
ATOM   4461  C   GLU B 262      16.184  -9.417  62.186  1.00  0.00           C  
ATOM   4462  O   GLU B 262      17.019  -9.268  63.078  1.00  0.00           O  
ATOM   4463  CB  GLU B 262      15.595 -11.710  61.369  1.00  0.00           C  
ATOM   4464  CEN GLU B 262      15.777 -13.385  61.118  1.00  0.00           X  
ATOM   4465  H   GLU B 262      13.413 -10.392  61.011  1.00  0.00           H  
ATOM   4466  N   LEU B 263      16.124  -8.619  61.120  1.00  0.00           N  
ATOM   4467  CA  LEU B 263      17.104  -7.556  60.937  1.00  0.00           C  
ATOM   4468  C   LEU B 263      16.831  -6.388  61.875  1.00  0.00           C  
ATOM   4469  O   LEU B 263      17.758  -5.746  62.368  1.00  0.00           O  
ATOM   4470  CB  LEU B 263      17.105  -7.082  59.478  1.00  0.00           C  
ATOM   4471  CEN LEU B 263      18.068  -7.323  58.301  1.00  0.00           X  
ATOM   4472  H   LEU B 263      15.391  -8.761  60.440  1.00  0.00           H  
ATOM   4473  N   LEU B 264      15.555  -6.117  62.120  1.00  0.00           N  
ATOM   4474  CA  LEU B 264      15.157  -5.053  63.032  1.00  0.00           C  
ATOM   4475  C   LEU B 264      15.676  -5.312  64.440  1.00  0.00           C  
ATOM   4476  O   LEU B 264      16.288  -4.441  65.057  1.00  0.00           O  
ATOM   4477  CB  LEU B 264      13.630  -4.908  63.043  1.00  0.00           C  
ATOM   4478  CEN LEU B 264      12.672  -3.879  62.414  1.00  0.00           X  
ATOM   4479  H   LEU B 264      14.839  -6.663  61.660  1.00  0.00           H  
ATOM   4480  N   ILE B 265      15.425  -6.516  64.945  1.00  0.00           N  
ATOM   4481  CA  ILE B 265      15.809  -6.871  66.306  1.00  0.00           C  
ATOM   4482  C   ILE B 265      17.324  -6.942  66.452  1.00  0.00           C  
ATOM   4483  O   ILE B 265      17.884  -6.479  67.446  1.00  0.00           O  
ATOM   4484  CB  ILE B 265      15.199  -8.219  66.731  1.00  0.00           C  
ATOM   4485  CEN ILE B 265      14.321  -8.707  67.156  1.00  0.00           X  
ATOM   4486  H   ILE B 265      14.958  -7.203  64.370  1.00  0.00           H  
ATOM   4487  N   LYS B 266      17.981  -7.523  65.455  1.00  0.00           N  
ATOM   4488  CA  LYS B 266      19.432  -7.670  65.477  1.00  0.00           C  
ATOM   4489  C   LYS B 266      20.122  -6.317  65.594  1.00  0.00           C  
ATOM   4490  O   LYS B 266      21.055  -6.152  66.378  1.00  0.00           O  
ATOM   4491  CB  LYS B 266      19.916  -8.400  64.222  1.00  0.00           C  
ATOM   4492  CEN LYS B 266      20.634 -10.176  63.326  1.00  0.00           X  
ATOM   4493  H   LYS B 266      17.463  -7.871  64.660  1.00  0.00           H  
ATOM   4494  N   LEU B 267      19.655  -5.351  64.811  1.00  0.00           N  
ATOM   4495  CA  LEU B 267      20.212  -4.004  64.840  1.00  0.00           C  
ATOM   4496  C   LEU B 267      19.981  -3.341  66.191  1.00  0.00           C  
ATOM   4497  O   LEU B 267      20.902  -2.781  66.786  1.00  0.00           O  
ATOM   4498  CB  LEU B 267      19.603  -3.154  63.718  1.00  0.00           C  
ATOM   4499  CEN LEU B 267      20.144  -2.678  62.357  1.00  0.00           X  
ATOM   4500  H   LEU B 267      18.893  -5.553  64.178  1.00  0.00           H  
ATOM   4501  N   LEU B 268      18.742  -3.406  66.672  1.00  0.00           N  
ATOM   4502  CA  LEU B 268      18.366  -2.733  67.910  1.00  0.00           C  
ATOM   4503  C   LEU B 268      19.180  -3.252  69.087  1.00  0.00           C  
ATOM   4504  O   LEU B 268      19.619  -2.479  69.940  1.00  0.00           O  
ATOM   4505  CB  LEU B 268      16.866  -2.914  68.178  1.00  0.00           C  
ATOM   4506  CEN LEU B 268      15.657  -1.972  68.030  1.00  0.00           X  
ATOM   4507  H   LEU B 268      18.046  -3.934  66.166  1.00  0.00           H  
ATOM   4508  N   GLU B 269      19.381  -4.564  69.130  1.00  0.00           N  
ATOM   4509  CA  GLU B 269      20.130  -5.189  70.215  1.00  0.00           C  
ATOM   4510  C   GLU B 269      21.564  -4.677  70.260  1.00  0.00           C  
ATOM   4511  O   GLU B 269      22.107  -4.419  71.334  1.00  0.00           O  
ATOM   4512  CB  GLU B 269      20.120  -6.712  70.065  1.00  0.00           C  
ATOM   4513  CEN GLU B 269      19.484  -8.234  70.491  1.00  0.00           X  
ATOM   4514  H   GLU B 269      19.004  -5.143  68.393  1.00  0.00           H  
ATOM   4515  N   ARG B 270      22.171  -4.529  69.088  1.00  0.00           N  
ATOM   4516  CA  ARG B 270      23.552  -4.074  68.993  1.00  0.00           C  
ATOM   4517  C   ARG B 270      23.672  -2.598  69.352  1.00  0.00           C  
ATOM   4518  O   ARG B 270      24.606  -2.191  70.042  1.00  0.00           O  
ATOM   4519  CB  ARG B 270      24.159  -4.366  67.628  1.00  0.00           C  
ATOM   4520  CEN ARG B 270      25.423  -5.507  65.825  1.00  0.00           X  
ATOM   4521  H   ARG B 270      21.663  -4.738  68.241  1.00  0.00           H  
ATOM   4522  N   LEU B 271      22.721  -1.800  68.880  1.00  0.00           N  
ATOM   4523  CA  LEU B 271      22.717  -0.367  69.150  1.00  0.00           C  
ATOM   4524  C   LEU B 271      22.629  -0.088  70.645  1.00  0.00           C  
ATOM   4525  O   LEU B 271      23.295   0.809  71.159  1.00  0.00           O  
ATOM   4526  CB  LEU B 271      21.555   0.309  68.412  1.00  0.00           C  
ATOM   4527  CEN LEU B 271      21.488   1.179  67.142  1.00  0.00           X  
ATOM   4528  H   LEU B 271      21.980  -2.196  68.319  1.00  0.00           H  
ATOM   4529  N   LEU B 272      21.804  -0.864  71.339  1.00  0.00           N  
ATOM   4530  CA  LEU B 272      21.605  -0.684  72.771  1.00  0.00           C  
ATOM   4531  C   LEU B 272      22.847  -1.090  73.555  1.00  0.00           C  
ATOM   4532  O   LEU B 272      23.213  -0.442  74.536  1.00  0.00           O  
ATOM   4533  CB  LEU B 272      20.388  -1.490  73.242  1.00  0.00           C  
ATOM   4534  CEN LEU B 272      18.950  -1.088  73.622  1.00  0.00           X  
ATOM   4535  H   LEU B 272      21.300  -1.598  70.861  1.00  0.00           H  
ATOM   4536  N   GLU B 273      23.492  -2.166  73.117  1.00  0.00           N  
ATOM   4537  CA  GLU B 273      24.728  -2.625  73.738  1.00  0.00           C  
ATOM   4538  C   GLU B 273      25.851  -1.616  73.540  1.00  0.00           C  
ATOM   4539  O   GLU B 273      26.664  -1.393  74.436  1.00  0.00           O  
ATOM   4540  CB  GLU B 273      25.137  -3.987  73.172  1.00  0.00           C  
ATOM   4541  CEN GLU B 273      25.195  -5.685  73.306  1.00  0.00           X  
ATOM   4542  H   GLU B 273      23.116  -2.679  72.331  1.00  0.00           H  
ATOM   4543  N   LEU B 274      25.893  -1.010  72.358  1.00  0.00           N  
ATOM   4544  CA  LEU B 274      26.876   0.026  72.064  1.00  0.00           C  
ATOM   4545  C   LEU B 274      26.659   1.256  72.936  1.00  0.00           C  
ATOM   4546  O   LEU B 274      27.616   1.905  73.362  1.00  0.00           O  
ATOM   4547  CB  LEU B 274      26.816   0.409  70.579  1.00  0.00           C  
ATOM   4548  CEN LEU B 274      27.722   0.081  69.378  1.00  0.00           X  
ATOM   4549  H   LEU B 274      25.228  -1.272  71.646  1.00  0.00           H  
ATOM   4550  N   ALA B 275      25.397   1.573  73.201  1.00  0.00           N  
ATOM   4551  CA  ALA B 275      25.054   2.655  74.115  1.00  0.00           C  
ATOM   4552  C   ALA B 275      25.602   2.391  75.511  1.00  0.00           C  
ATOM   4553  O   ALA B 275      26.077   3.307  76.185  1.00  0.00           O  
ATOM   4554  CB  ALA B 275      23.546   2.852  74.162  1.00  0.00           C  
ATOM   4555  CEN ALA B 275      23.547   2.852  74.163  1.00  0.00           X  
ATOM   4556  H   ALA B 275      24.655   1.050  72.757  1.00  0.00           H  
ATOM   4557  N   ARG B 276      25.532   1.138  75.942  1.00  0.00           N  
ATOM   4558  CA  ARG B 276      26.040   0.748  77.252  1.00  0.00           C  
ATOM   4559  C   ARG B 276      27.560   0.825  77.299  1.00  0.00           C  
ATOM   4560  O   ARG B 276      28.138   1.283  78.286  1.00  0.00           O  
ATOM   4561  CB  ARG B 276      25.538  -0.624  77.677  1.00  0.00           C  
ATOM   4562  CEN ARG B 276      24.162  -2.382  78.759  1.00  0.00           X  
ATOM   4563  H   ARG B 276      25.117   0.436  75.347  1.00  0.00           H  
ATOM   4564  N   GLU B 277      28.205   0.376  76.227  1.00  0.00           N  
ATOM   4565  CA  GLU B 277      29.658   0.429  76.127  1.00  0.00           C  
ATOM   4566  C   GLU B 277      30.155   1.867  76.101  1.00  0.00           C  
ATOM   4567  O   GLU B 277      31.178   2.193  76.705  1.00  0.00           O  
ATOM   4568  CB  GLU B 277      30.137  -0.316  74.879  1.00  0.00           C  
ATOM   4569  CEN GLU B 277      30.783  -1.715  74.151  1.00  0.00           X  
ATOM   4570  H   GLU B 277      27.671  -0.013  75.462  1.00  0.00           H  
ATOM   4571  N   ALA B 278      29.389   2.701  75.379  1.00  0.00           N  
ATOM   4572  CA  ALA B 278      29.607   4.138  75.232  1.00  0.00           C  
ATOM   4573  C   ALA B 278      29.494   4.890  76.553  1.00  0.00           C  
ATOM   4574  O   ALA B 278      30.179   5.890  76.769  1.00  0.00           O  
ATOM   4575  CB  ALA B 278      28.627   4.711  74.219  1.00  0.00           C  
ATOM   4576  CEN ALA B 278      28.627   4.711  74.220  1.00  0.00           X  
ATOM   4577  H   ALA B 278      28.589   2.332  74.887  1.00  0.00           H  
ATOM   4578  N   GLY B 279      28.631   4.408  77.436  1.00  0.00           N  
ATOM   4579  CA  GLY B 279      28.524   4.966  78.780  1.00  0.00           C  
ATOM   4580  C   GLY B 279      27.429   6.026  78.866  1.00  0.00           C  
ATOM   4581  O   GLY B 279      27.595   7.051  79.526  1.00  0.00           O  
ATOM   4582  CEN GLY B 279      28.524   4.967  78.781  1.00  0.00           X  
ATOM   4583  H   GLY B 279      28.034   3.638  77.169  1.00  0.00           H  
ATOM   4584  N   LEU B 280      26.312   5.766  78.192  1.00  0.00           N  
ATOM   4585  CA  LEU B 280      25.142   6.634  78.273  1.00  0.00           C  
ATOM   4586  C   LEU B 280      24.434   6.450  79.610  1.00  0.00           C  
ATOM   4587  O   LEU B 280      24.399   5.348  80.158  1.00  0.00           O  
ATOM   4588  CB  LEU B 280      24.183   6.349  77.110  1.00  0.00           C  
ATOM   4589  CEN LEU B 280      23.868   7.104  75.805  1.00  0.00           X  
ATOM   4590  H   LEU B 280      26.271   4.943  77.608  1.00  0.00           H  
ATOM   4591  N   SER B 281      23.871   7.531  80.137  1.00  0.00           N  
ATOM   4592  CA  SER B 281      23.236   7.491  81.448  1.00  0.00           C  
ATOM   4593  C   SER B 281      21.980   6.634  81.437  1.00  0.00           C  
ATOM   4594  O   SER B 281      21.383   6.406  80.385  1.00  0.00           O  
ATOM   4595  CB  SER B 281      22.907   8.897  81.910  1.00  0.00           C  
ATOM   4596  CEN SER B 281      22.757   9.419  81.881  1.00  0.00           X  
ATOM   4597  H   SER B 281      23.886   8.395  79.616  1.00  0.00           H  
ATOM   4598  N   PRO B 282      21.586   6.162  82.613  1.00  0.00           N  
ATOM   4599  CA  PRO B 282      20.373   5.373  82.743  1.00  0.00           C  
ATOM   4600  C   PRO B 282      19.192   6.049  82.071  1.00  0.00           C  
ATOM   4601  O   PRO B 282      18.337   5.388  81.482  1.00  0.00           O  
ATOM   4602  CB  PRO B 282      20.174   5.242  84.263  1.00  0.00           C  
ATOM   4603  CEN PRO B 282      21.626   6.277  84.349  1.00  0.00           X  
ATOM   4604  N   GLU B 283      19.107   7.386  82.140  1.00  0.00           N  
ATOM   4605  CA  GLU B 283      17.965   8.023  81.494  1.00  0.00           C  
ATOM   4606  C   GLU B 283      18.046   7.893  79.980  1.00  0.00           C  
ATOM   4607  O   GLU B 283      17.048   7.606  79.318  1.00  0.00           O  
ATOM   4608  CB  GLU B 283      17.880   9.499  81.890  1.00  0.00           C  
ATOM   4609  CEN GLU B 283      17.204  10.734  82.850  1.00  0.00           X  
ATOM   4610  H   GLU B 283      19.827   7.899  82.629  1.00  0.00           H  
ATOM   4611  N   GLN B 284      19.240   8.103  79.433  1.00  0.00           N  
ATOM   4612  CA  GLN B 284      19.452   8.009  77.995  1.00  0.00           C  
ATOM   4613  C   GLN B 284      19.252   6.583  77.501  1.00  0.00           C  
ATOM   4614  O   GLN B 284      18.702   6.361  76.423  1.00  0.00           O  
ATOM   4615  CB  GLN B 284      20.858   8.490  77.629  1.00  0.00           C  
ATOM   4616  CEN GLN B 284      21.781   9.832  77.000  1.00  0.00           X  
ATOM   4617  H   GLN B 284      20.019   8.336  80.032  1.00  0.00           H  
ATOM   4618  N   ILE B 285      19.703   5.617  78.296  1.00  0.00           N  
ATOM   4619  CA  ILE B 285      19.528   4.209  77.965  1.00  0.00           C  
ATOM   4620  C   ILE B 285      18.056   3.820  77.963  1.00  0.00           C  
ATOM   4621  O   ILE B 285      17.589   3.129  77.059  1.00  0.00           O  
ATOM   4622  CB  ILE B 285      20.288   3.300  78.947  1.00  0.00           C  
ATOM   4623  CEN ILE B 285      21.249   2.835  79.173  1.00  0.00           X  
ATOM   4624  H   ILE B 285      20.177   5.866  79.153  1.00  0.00           H  
ATOM   4625  N   HIS B 286      17.329   4.270  78.981  1.00  0.00           N  
ATOM   4626  CA  HIS B 286      15.902   3.992  79.086  1.00  0.00           C  
ATOM   4627  C   HIS B 286      15.155   4.478  77.851  1.00  0.00           C  
ATOM   4628  O   HIS B 286      14.357   3.744  77.268  1.00  0.00           O  
ATOM   4629  CB  HIS B 286      15.313   4.641  80.343  1.00  0.00           C  
ATOM   4630  CEN HIS B 286      15.011   4.275  81.686  1.00  0.00           X  
ATOM   4631  H   HIS B 286      17.778   4.819  79.701  1.00  0.00           H  
ATOM   4632  N   GLU B 287      15.416   5.720  77.458  1.00  0.00           N  
ATOM   4633  CA  GLU B 287      14.736   6.322  76.317  1.00  0.00           C  
ATOM   4634  C   GLU B 287      14.982   5.520  75.045  1.00  0.00           C  
ATOM   4635  O   GLU B 287      14.077   5.339  74.230  1.00  0.00           O  
ATOM   4636  CB  GLU B 287      15.192   7.770  76.123  1.00  0.00           C  
ATOM   4637  CEN GLU B 287      14.933   9.441  76.336  1.00  0.00           X  
ATOM   4638  H   GLU B 287      16.104   6.261  77.963  1.00  0.00           H  
ATOM   4639  N   LEU B 288      16.211   5.043  74.880  1.00  0.00           N  
ATOM   4640  CA  LEU B 288      16.556   4.191  73.748  1.00  0.00           C  
ATOM   4641  C   LEU B 288      15.798   2.871  73.801  1.00  0.00           C  
ATOM   4642  O   LEU B 288      15.339   2.366  72.777  1.00  0.00           O  
ATOM   4643  CB  LEU B 288      18.068   3.937  73.718  1.00  0.00           C  
ATOM   4644  CEN LEU B 288      19.206   4.498  72.843  1.00  0.00           X  
ATOM   4645  H   LEU B 288      16.924   5.276  75.555  1.00  0.00           H  
ATOM   4646  N   LEU B 289      15.669   2.315  75.000  1.00  0.00           N  
ATOM   4647  CA  LEU B 289      14.959   1.057  75.191  1.00  0.00           C  
ATOM   4648  C   LEU B 289      13.473   1.213  74.891  1.00  0.00           C  
ATOM   4649  O   LEU B 289      12.864   0.346  74.262  1.00  0.00           O  
ATOM   4650  CB  LEU B 289      15.164   0.544  76.622  1.00  0.00           C  
ATOM   4651  CEN LEU B 289      16.038  -0.577  77.215  1.00  0.00           X  
ATOM   4652  H   LEU B 289      16.073   2.777  75.802  1.00  0.00           H  
ATOM   4653  N   LYS B 290      12.897   2.321  75.343  1.00  0.00           N  
ATOM   4654  CA  LYS B 290      11.480   2.593  75.122  1.00  0.00           C  
ATOM   4655  C   LYS B 290      11.159   2.667  73.636  1.00  0.00           C  
ATOM   4656  O   LYS B 290      10.188   2.070  73.170  1.00  0.00           O  
ATOM   4657  CB  LYS B 290      11.070   3.894  75.813  1.00  0.00           C  
ATOM   4658  CEN LYS B 290      10.095   4.857  77.425  1.00  0.00           X  
ATOM   4659  H   LYS B 290      13.453   2.992  75.852  1.00  0.00           H  
ATOM   4660  N   LYS B 291      11.981   3.404  72.894  1.00  0.00           N  
ATOM   4661  CA  LYS B 291      11.786   3.558  71.458  1.00  0.00           C  
ATOM   4662  C   LYS B 291      11.980   2.234  70.729  1.00  0.00           C  
ATOM   4663  O   LYS B 291      11.250   1.917  69.791  1.00  0.00           O  
ATOM   4664  CB  LYS B 291      12.743   4.612  70.898  1.00  0.00           C  
ATOM   4665  CEN LYS B 291      13.050   6.576  70.175  1.00  0.00           X  
ATOM   4666  H   LYS B 291      12.760   3.868  73.337  1.00  0.00           H  
ATOM   4667  N   ALA B 292      12.970   1.464  71.167  1.00  0.00           N  
ATOM   4668  CA  ALA B 292      13.267   0.175  70.552  1.00  0.00           C  
ATOM   4669  C   ALA B 292      12.075  -0.766  70.643  1.00  0.00           C  
ATOM   4670  O   ALA B 292      11.774  -1.495  69.699  1.00  0.00           O  
ATOM   4671  CB  ALA B 292      14.492  -0.452  71.201  1.00  0.00           C  
ATOM   4672  CEN ALA B 292      14.491  -0.452  71.201  1.00  0.00           X  
ATOM   4673  H   ALA B 292      13.530   1.778  71.946  1.00  0.00           H  
ATOM   4674  N   LEU B 293      11.400  -0.749  71.787  1.00  0.00           N  
ATOM   4675  CA  LEU B 293      10.230  -1.594  72.001  1.00  0.00           C  
ATOM   4676  C   LEU B 293       9.053  -1.130  71.151  1.00  0.00           C  
ATOM   4677  O   LEU B 293       8.336  -1.945  70.570  1.00  0.00           O  
ATOM   4678  CB  LEU B 293       9.846  -1.602  73.486  1.00  0.00           C  
ATOM   4679  CEN LEU B 293      10.029  -2.642  74.607  1.00  0.00           X  
ATOM   4680  H   LEU B 293      11.702  -0.134  72.529  1.00  0.00           H  
ATOM   4681  N   GLU B 294       8.860   0.182  71.083  1.00  0.00           N  
ATOM   4682  CA  GLU B 294       7.761   0.757  70.315  1.00  0.00           C  
ATOM   4683  C   GLU B 294       7.871   0.389  68.841  1.00  0.00           C  
ATOM   4684  O   GLU B 294       6.869   0.091  68.190  1.00  0.00           O  
ATOM   4685  CB  GLU B 294       7.731   2.278  70.477  1.00  0.00           C  
ATOM   4686  CEN GLU B 294       7.088   3.672  71.218  1.00  0.00           X  
ATOM   4687  H   GLU B 294       9.490   0.797  71.577  1.00  0.00           H  
ATOM   4688  N   ILE B 295       9.091   0.414  68.318  1.00  0.00           N  
ATOM   4689  CA  ILE B 295       9.334   0.075  66.921  1.00  0.00           C  
ATOM   4690  C   ILE B 295       8.998  -1.384  66.640  1.00  0.00           C  
ATOM   4691  O   ILE B 295       8.366  -1.704  65.633  1.00  0.00           O  
ATOM   4692  CB  ILE B 295      10.797   0.341  66.522  1.00  0.00           C  
ATOM   4693  CEN ILE B 295      11.502   1.093  66.166  1.00  0.00           X  
ATOM   4694  H   ILE B 295       9.873   0.672  68.904  1.00  0.00           H  
ATOM   4695  N   ILE B 296       9.427  -2.265  67.535  1.00  0.00           N  
ATOM   4696  CA  ILE B 296       9.130  -3.689  67.412  1.00  0.00           C  
ATOM   4697  C   ILE B 296       7.630  -3.943  67.460  1.00  0.00           C  
ATOM   4698  O   ILE B 296       7.131  -4.892  66.854  1.00  0.00           O  
ATOM   4699  CB  ILE B 296       9.815  -4.508  68.521  1.00  0.00           C  
ATOM   4700  CEN ILE B 296      10.732  -5.017  68.817  1.00  0.00           X  
ATOM   4701  H   ILE B 296       9.891  -1.932  68.367  1.00  0.00           H  
ATOM   4702  N   ALA B 297       6.912  -3.089  68.181  1.00  0.00           N  
ATOM   4703  CA  ALA B 297       5.455  -3.104  68.160  1.00  0.00           C  
ATOM   4704  C   ALA B 297       4.916  -2.748  66.781  1.00  0.00           C  
ATOM   4705  O   ALA B 297       4.044  -3.433  66.247  1.00  0.00           O  
ATOM   4706  CB  ALA B 297       4.902  -2.152  69.210  1.00  0.00           C  
ATOM   4707  CEN ALA B 297       4.901  -2.153  69.209  1.00  0.00           X  
ATOM   4708  H   ALA B 297       7.388  -2.410  68.757  1.00  0.00           H  
ATOM   4709  N   ARG B 298       5.442  -1.669  66.208  1.00  0.00           N  
ATOM   4710  CA  ARG B 298       5.038  -1.235  64.877  1.00  0.00           C  
ATOM   4711  C   ARG B 298       5.407  -2.271  63.823  1.00  0.00           C  
ATOM   4712  O   ARG B 298       4.676  -2.473  62.855  1.00  0.00           O  
ATOM   4713  CB  ARG B 298       5.595   0.138  64.527  1.00  0.00           C  
ATOM   4714  CEN ARG B 298       5.748   2.595  64.229  1.00  0.00           X  
ATOM   4715  H   ARG B 298       6.141  -1.139  66.708  1.00  0.00           H  
ATOM   4716  N   ARG B 299       6.547  -2.925  64.019  1.00  0.00           N  
ATOM   4717  CA  ARG B 299       7.003  -3.961  63.099  1.00  0.00           C  
ATOM   4718  C   ARG B 299       6.073  -5.167  63.123  1.00  0.00           C  
ATOM   4719  O   ARG B 299       5.890  -5.843  62.111  1.00  0.00           O  
ATOM   4720  CB  ARG B 299       8.446  -4.366  63.360  1.00  0.00           C  
ATOM   4721  CEN ARG B 299      10.918  -4.471  63.177  1.00  0.00           X  
ATOM   4722  H   ARG B 299       7.113  -2.699  64.824  1.00  0.00           H  
ATOM   4723  N   GLY B 300       5.479  -5.463  64.243  1.00  0.00           N  
ATOM   4724  CA  GLY B 300       4.523  -6.554  64.197  1.00  0.00           C  
ATOM   4725  C   GLY B 300       5.274  -7.862  64.272  1.00  0.00           C  
ATOM   4726  O   GLY B 300       4.869  -8.857  63.674  1.00  0.00           O  
ATOM   4727  CEN GLY B 300       4.522  -6.554  64.197  1.00  0.00           X  
ATOM   4728  H   GLY B 300       5.703  -4.933  65.073  1.00  0.00           H  
ATOM   4729  N   ALA B 301       6.367  -7.830  65.019  1.00  0.00           N  
ATOM   4730  CA  ALA B 301       7.241  -8.975  65.186  1.00  0.00           C  
ATOM   4731  C   ALA B 301       6.491 -10.150  65.801  1.00  0.00           C  
ATOM   4732  O   ALA B 301       5.618  -9.966  66.648  1.00  0.00           O  
ATOM   4733  CB  ALA B 301       8.445  -8.601  66.039  1.00  0.00           C  
ATOM   4734  CEN ALA B 301       8.444  -8.602  66.039  1.00  0.00           X  
ATOM   4735  H   ALA B 301       6.614  -6.974  65.495  1.00  0.00           H  
ATOM   4736  N   PRO B 302       6.845 -11.352  65.365  1.00  0.00           N  
ATOM   4737  CA  PRO B 302       6.295 -12.574  65.938  1.00  0.00           C  
ATOM   4738  C   PRO B 302       6.400 -12.573  67.462  1.00  0.00           C  
ATOM   4739  O   PRO B 302       7.309 -11.970  68.031  1.00  0.00           O  
ATOM   4740  CB  PRO B 302       7.135 -13.694  65.300  1.00  0.00           C  
ATOM   4741  CEN PRO B 302       8.012 -12.340  64.537  1.00  0.00           X  
ATOM   4742  N   PRO B 303       5.454 -13.253  68.109  1.00  0.00           N  
ATOM   4743  CA  PRO B 303       5.440 -13.353  69.562  1.00  0.00           C  
ATOM   4744  C   PRO B 303       6.792 -13.748  70.132  1.00  0.00           C  
ATOM   4745  O   PRO B 303       7.217 -13.229  71.164  1.00  0.00           O  
ATOM   4746  CB  PRO B 303       4.368 -14.418  69.847  1.00  0.00           C  
ATOM   4747  CEN PRO B 303       4.275 -14.526  68.067  1.00  0.00           X  
ATOM   4748  N   GLU B 304       7.477 -14.670  69.465  1.00  0.00           N  
ATOM   4749  CA  GLU B 304       8.758 -15.143  69.967  1.00  0.00           C  
ATOM   4750  C   GLU B 304       9.804 -14.040  69.900  1.00  0.00           C  
ATOM   4751  O   GLU B 304      10.583 -13.852  70.835  1.00  0.00           O  
ATOM   4752  CB  GLU B 304       9.228 -16.366  69.176  1.00  0.00           C  
ATOM   4753  CEN GLU B 304       9.397 -18.055  69.031  1.00  0.00           X  
ATOM   4754  H   GLU B 304       7.097 -15.039  68.605  1.00  0.00           H  
ATOM   4755  N   LEU B 305       9.826 -13.302  68.790  1.00  0.00           N  
ATOM   4756  CA  LEU B 305      10.834 -12.263  68.614  1.00  0.00           C  
ATOM   4757  C   LEU B 305      10.523 -11.041  69.468  1.00  0.00           C  
ATOM   4758  O   LEU B 305      11.427 -10.386  69.984  1.00  0.00           O  
ATOM   4759  CB  LEU B 305      10.933 -11.868  67.135  1.00  0.00           C  
ATOM   4760  CEN LEU B 305      11.965 -12.185  66.035  1.00  0.00           X  
ATOM   4761  H   LEU B 305       9.135 -13.470  68.074  1.00  0.00           H  
ATOM   4762  N   LEU B 306       9.237 -10.740  69.614  1.00  0.00           N  
ATOM   4763  CA  LEU B 306       8.801  -9.621  70.440  1.00  0.00           C  
ATOM   4764  C   LEU B 306       9.224  -9.809  71.892  1.00  0.00           C  
ATOM   4765  O   LEU B 306       9.813  -8.913  72.498  1.00  0.00           O  
ATOM   4766  CB  LEU B 306       7.279  -9.454  70.346  1.00  0.00           C  
ATOM   4767  CEN LEU B 306       6.382  -8.446  69.602  1.00  0.00           X  
ATOM   4768  H   LEU B 306       8.542 -11.300  69.141  1.00  0.00           H  
ATOM   4769  N   ILE B 307       8.922 -10.980  72.443  1.00  0.00           N  
ATOM   4770  CA  ILE B 307       9.213 -11.264  73.843  1.00  0.00           C  
ATOM   4771  C   ILE B 307      10.713 -11.347  74.090  1.00  0.00           C  
ATOM   4772  O   ILE B 307      11.216 -10.838  75.092  1.00  0.00           O  
ATOM   4773  CB  ILE B 307       8.554 -12.577  74.302  1.00  0.00           C  
ATOM   4774  CEN ILE B 307       7.643 -13.029  74.696  1.00  0.00           X  
ATOM   4775  H   ILE B 307       8.480 -11.692  71.878  1.00  0.00           H  
ATOM   4776  N   GLU B 308      11.423 -11.992  73.170  1.00  0.00           N  
ATOM   4777  CA  GLU B 308      12.867 -12.157  73.294  1.00  0.00           C  
ATOM   4778  C   GLU B 308      13.571 -10.809  73.381  1.00  0.00           C  
ATOM   4779  O   GLU B 308      14.456 -10.613  74.213  1.00  0.00           O  
ATOM   4780  CB  GLU B 308      13.417 -12.962  72.115  1.00  0.00           C  
ATOM   4781  CEN GLU B 308      13.954 -14.439  71.457  1.00  0.00           X  
ATOM   4782  H   GLU B 308      10.951 -12.378  72.365  1.00  0.00           H  
ATOM   4783  N   LEU B 309      13.171  -9.881  72.517  1.00  0.00           N  
ATOM   4784  CA  LEU B 309      13.748  -8.543  72.509  1.00  0.00           C  
ATOM   4785  C   LEU B 309      13.443  -7.803  73.805  1.00  0.00           C  
ATOM   4786  O   LEU B 309      14.335  -7.225  74.426  1.00  0.00           O  
ATOM   4787  CB  LEU B 309      13.226  -7.749  71.305  1.00  0.00           C  
ATOM   4788  CEN LEU B 309      13.861  -7.356  69.958  1.00  0.00           X  
ATOM   4789  H   LEU B 309      12.448 -10.108  71.849  1.00  0.00           H  
ATOM   4790  N   LEU B 310      12.177  -7.825  74.208  1.00  0.00           N  
ATOM   4791  CA  LEU B 310      11.734  -7.079  75.380  1.00  0.00           C  
ATOM   4792  C   LEU B 310      12.463  -7.543  76.635  1.00  0.00           C  
ATOM   4793  O   LEU B 310      12.859  -6.730  77.470  1.00  0.00           O  
ATOM   4794  CB  LEU B 310      10.217  -7.224  75.560  1.00  0.00           C  
ATOM   4795  CEN LEU B 310       9.036  -6.275  75.283  1.00  0.00           X  
ATOM   4796  H   LEU B 310      11.505  -8.370  73.689  1.00  0.00           H  
ATOM   4797  N   GLU B 311      12.637  -8.852  76.761  1.00  0.00           N  
ATOM   4798  CA  GLU B 311      13.305  -9.428  77.924  1.00  0.00           C  
ATOM   4799  C   GLU B 311      14.743  -8.932  78.033  1.00  0.00           C  
ATOM   4800  O   GLU B 311      15.221  -8.624  79.125  1.00  0.00           O  
ATOM   4801  CB  GLU B 311      13.279 -10.957  77.856  1.00  0.00           C  
ATOM   4802  CEN GLU B 311      12.591 -12.444  78.322  1.00  0.00           X  
ATOM   4803  H   GLU B 311      12.299  -9.467  76.035  1.00  0.00           H  
ATOM   4804  N   ARG B 312      15.425  -8.859  76.897  1.00  0.00           N  
ATOM   4805  CA  ARG B 312      16.818  -8.427  76.866  1.00  0.00           C  
ATOM   4806  C   ARG B 312      16.939  -6.936  77.151  1.00  0.00           C  
ATOM   4807  O   ARG B 312      17.835  -6.504  77.878  1.00  0.00           O  
ATOM   4808  CB  ARG B 312      17.508  -8.801  75.562  1.00  0.00           C  
ATOM   4809  CEN ARG B 312      18.869 -10.054  73.909  1.00  0.00           X  
ATOM   4810  H   ARG B 312      14.969  -9.108  76.031  1.00  0.00           H  
ATOM   4811  N   LEU B 313      16.033  -6.153  76.577  1.00  0.00           N  
ATOM   4812  CA  LEU B 313      16.039  -4.708  76.766  1.00  0.00           C  
ATOM   4813  C   LEU B 313      15.859  -4.346  78.236  1.00  0.00           C  
ATOM   4814  O   LEU B 313      16.507  -3.430  78.742  1.00  0.00           O  
ATOM   4815  CB  LEU B 313      14.939  -4.057  75.918  1.00  0.00           C  
ATOM   4816  CEN LEU B 313      14.969  -3.259  74.601  1.00  0.00           X  
ATOM   4817  H   LEU B 313      15.323  -6.569  75.991  1.00  0.00           H  
ATOM   4818  N   LEU B 314      14.979  -5.069  78.917  1.00  0.00           N  
ATOM   4819  CA  LEU B 314      14.693  -4.808  80.320  1.00  0.00           C  
ATOM   4820  C   LEU B 314      15.876  -5.186  81.204  1.00  0.00           C  
ATOM   4821  O   LEU B 314      16.191  -4.491  82.170  1.00  0.00           O  
ATOM   4822  CB  LEU B 314      13.435  -5.570  80.755  1.00  0.00           C  
ATOM   4823  CEN LEU B 314      11.983  -5.128  81.017  1.00  0.00           X  
ATOM   4824  H   LEU B 314      14.493  -5.822  78.450  1.00  0.00           H  
ATOM   4825  N   GLU B 315      16.528  -6.294  80.866  1.00  0.00           N  
ATOM   4826  CA  GLU B 315      17.715  -6.735  81.592  1.00  0.00           C  
ATOM   4827  C   GLU B 315      18.866  -5.755  81.410  1.00  0.00           C  
ATOM   4828  O   GLU B 315      19.623  -5.492  82.345  1.00  0.00           O  
ATOM   4829  CB  GLU B 315      18.136  -8.132  81.131  1.00  0.00           C  
ATOM   4830  CEN GLU B 315      18.158  -9.820  81.365  1.00  0.00           X  
ATOM   4831  H   GLU B 315      16.194  -6.843  80.089  1.00  0.00           H  
ATOM   4832  N   LEU B 316      18.993  -5.215  80.203  1.00  0.00           N  
ATOM   4833  CA  LEU B 316      20.012  -4.209  79.916  1.00  0.00           C  
ATOM   4834  C   LEU B 316      19.760  -2.931  80.706  1.00  0.00           C  
ATOM   4835  O   LEU B 316      20.697  -2.273  81.155  1.00  0.00           O  
ATOM   4836  CB  LEU B 316      20.052  -3.907  78.413  1.00  0.00           C  
ATOM   4837  CEN LEU B 316      21.027  -4.311  77.291  1.00  0.00           X  
ATOM   4838  H   LEU B 316      18.369  -5.507  79.465  1.00  0.00           H  
ATOM   4839  N   ALA B 317      18.488  -2.583  80.870  1.00  0.00           N  
ATOM   4840  CA  ALA B 317      18.107  -1.446  81.700  1.00  0.00           C  
ATOM   4841  C   ALA B 317      18.560  -1.639  83.141  1.00  0.00           C  
ATOM   4842  O   ALA B 317      19.008  -0.696  83.793  1.00  0.00           O  
ATOM   4843  CB  ALA B 317      16.602  -1.226  81.640  1.00  0.00           C  
ATOM   4844  CEN ALA B 317      16.603  -1.226  81.641  1.00  0.00           X  
ATOM   4845  H   ALA B 317      17.767  -3.118  80.408  1.00  0.00           H  
ATOM   4846  N   ARG B 318      18.441  -2.866  83.634  1.00  0.00           N  
ATOM   4847  CA  ARG B 318      18.859  -3.190  84.994  1.00  0.00           C  
ATOM   4848  C   ARG B 318      20.375  -3.132  85.133  1.00  0.00           C  
ATOM   4849  O   ARG B 318      20.897  -2.628  86.129  1.00  0.00           O  
ATOM   4850  CB  ARG B 318      18.308  -4.529  85.461  1.00  0.00           C  
ATOM   4851  CEN ARG B 318      16.836  -6.205  86.546  1.00  0.00           X  
ATOM   4852  H   ARG B 318      18.054  -3.596  83.052  1.00  0.00           H  
ATOM   4853  N   GLU B 319      21.076  -3.648  84.131  1.00  0.00           N  
ATOM   4854  CA  GLU B 319      22.534  -3.621  84.123  1.00  0.00           C  
ATOM   4855  C   GLU B 319      23.058  -2.192  84.048  1.00  0.00           C  
ATOM   4856  O   GLU B 319      24.046  -1.848  84.697  1.00  0.00           O  
ATOM   4857  CB  GLU B 319      23.080  -4.444  82.954  1.00  0.00           C  
ATOM   4858  CEN GLU B 319      23.746  -5.892  82.351  1.00  0.00           X  
ATOM   4859  H   GLU B 319      20.588  -4.071  83.356  1.00  0.00           H  
ATOM   4860  N   ALA B 320      22.353  -1.390  83.236  1.00  0.00           N  
ATOM   4861  CA  ALA B 320      22.603   0.033  83.024  1.00  0.00           C  
ATOM   4862  C   ALA B 320      22.421   0.859  84.293  1.00  0.00           C  
ATOM   4863  O   ALA B 320      23.110   1.859  84.498  1.00  0.00           O  
ATOM   4864  CB  ALA B 320      21.697   0.561  81.922  1.00  0.00           C  
ATOM   4865  CEN ALA B 320      21.697   0.561  81.923  1.00  0.00           X  
ATOM   4866  H   ALA B 320      21.580  -1.775  82.714  1.00  0.00           H  
ATOM   4867  N   GLY B 321      21.495   0.439  85.143  1.00  0.00           N  
ATOM   4868  CA  GLY B 321      21.313   1.073  86.445  1.00  0.00           C  
ATOM   4869  C   GLY B 321      20.233   2.149  86.402  1.00  0.00           C  
ATOM   4870  O   GLY B 321      20.373   3.207  87.016  1.00  0.00           O  
ATOM   4871  CEN GLY B 321      21.313   1.073  86.446  1.00  0.00           X  
ATOM   4872  H   GLY B 321      20.903  -0.337  84.881  1.00  0.00           H  
ATOM   4873  N   LEU B 322      19.158   1.867  85.675  1.00  0.00           N  
ATOM   4874  CA  LEU B 322      18.000   2.754  85.631  1.00  0.00           C  
ATOM   4875  C   LEU B 322      17.205   2.655  86.929  1.00  0.00           C  
ATOM   4876  O   LEU B 322      17.116   1.587  87.532  1.00  0.00           O  
ATOM   4877  CB  LEU B 322      17.112   2.416  84.428  1.00  0.00           C  
ATOM   4878  CEN LEU B 322      16.892   3.099  83.065  1.00  0.00           X  
ATOM   4879  H   LEU B 322      19.139   1.014  85.134  1.00  0.00           H  
ATOM   4880  N   SER B 323      16.629   3.771  87.359  1.00  0.00           N  
ATOM   4881  CA  SER B 323      15.909   3.812  88.626  1.00  0.00           C  
ATOM   4882  C   SER B 323      14.644   2.973  88.582  1.00  0.00           C  
ATOM   4883  O   SER B 323      14.111   2.695  87.507  1.00  0.00           O  
ATOM   4884  CB  SER B 323      15.573   5.246  88.988  1.00  0.00           C  
ATOM   4885  CEN SER B 323      15.434   5.767  88.921  1.00  0.00           X  
ATOM   4886  H   SER B 323      16.690   4.605  86.793  1.00  0.00           H  
ATOM   4887  N   PRO B 324      14.168   2.573  89.755  1.00  0.00           N  
ATOM   4888  CA  PRO B 324      12.936   1.809  89.850  1.00  0.00           C  
ATOM   4889  C   PRO B 324      11.812   2.462  89.066  1.00  0.00           C  
ATOM   4890  O   PRO B 324      10.985   1.781  88.461  1.00  0.00           O  
ATOM   4891  CB  PRO B 324      12.638   1.767  91.358  1.00  0.00           C  
ATOM   4892  CEN PRO B 324      14.099   2.785  91.480  1.00  0.00           X  
ATOM   4893  N   ARG B 325      11.746   3.803  89.057  1.00  0.00           N  
ATOM   4894  CA  ARG B 325      10.660   4.419  88.306  1.00  0.00           C  
ATOM   4895  C   ARG B 325      10.832   4.201  86.809  1.00  0.00           C  
ATOM   4896  O   ARG B 325       9.872   3.894  86.101  1.00  0.00           O  
ATOM   4897  CB  ARG B 325      10.496   5.894  88.639  1.00  0.00           C  
ATOM   4898  CEN ARG B 325       9.658   7.977  89.693  1.00  0.00           X  
ATOM   4899  H   ARG B 325      12.441   4.331  89.563  1.00  0.00           H  
ATOM   4900  N   GLN B 326      12.062   4.368  86.330  1.00  0.00           N  
ATOM   4901  CA  GLN B 326      12.362   4.191  84.916  1.00  0.00           C  
ATOM   4902  C   GLN B 326      12.171   2.741  84.487  1.00  0.00           C  
ATOM   4903  O   GLN B 326      11.685   2.467  83.390  1.00  0.00           O  
ATOM   4904  CB  GLN B 326      13.796   4.634  84.615  1.00  0.00           C  
ATOM   4905  CEN GLN B 326      14.777   5.929  83.975  1.00  0.00           X  
ATOM   4906  H   GLN B 326      12.806   4.621  86.963  1.00  0.00           H  
ATOM   4907  N   ILE B 327      12.552   1.814  85.361  1.00  0.00           N  
ATOM   4908  CA  ILE B 327      12.375   0.394  85.097  1.00  0.00           C  
ATOM   4909  C   ILE B 327      10.900   0.024  85.021  1.00  0.00           C  
ATOM   4910  O   ILE B 327      10.478  -0.709  84.128  1.00  0.00           O  
ATOM   4911  CB  ILE B 327      13.057  -0.469  86.175  1.00  0.00           C  
ATOM   4912  CEN ILE B 327      13.993  -0.932  86.486  1.00  0.00           X  
ATOM   4913  H   ILE B 327      12.977   2.104  86.232  1.00  0.00           H  
ATOM   4914  N   TYR B 328      10.119   0.541  85.966  1.00  0.00           N  
ATOM   4915  CA  TYR B 328       8.682   0.288  85.993  1.00  0.00           C  
ATOM   4916  C   TYR B 328       8.022   0.715  84.688  1.00  0.00           C  
ATOM   4917  O   TYR B 328       7.251  -0.039  84.096  1.00  0.00           O  
ATOM   4918  CB  TYR B 328       8.033   1.017  87.172  1.00  0.00           C  
ATOM   4919  CEN TYR B 328       7.453   0.706  88.795  1.00  0.00           X  
ATOM   4920  H   TYR B 328      10.530   1.123  86.681  1.00  0.00           H  
ATOM   4921  N   LEU B 329       8.330   1.929  84.245  1.00  0.00           N  
ATOM   4922  CA  LEU B 329       7.735   2.476  83.032  1.00  0.00           C  
ATOM   4923  C   LEU B 329       8.046   1.602  81.824  1.00  0.00           C  
ATOM   4924  O   LEU B 329       7.192   1.388  80.963  1.00  0.00           O  
ATOM   4925  CB  LEU B 329       8.230   3.908  82.798  1.00  0.00           C  
ATOM   4926  CEN LEU B 329       7.574   5.287  82.997  1.00  0.00           X  
ATOM   4927  H   LEU B 329       8.994   2.490  84.763  1.00  0.00           H  
ATOM   4928  N   LEU B 330       9.274   1.100  81.764  1.00  0.00           N  
ATOM   4929  CA  LEU B 330       9.676   0.183  80.706  1.00  0.00           C  
ATOM   4930  C   LEU B 330       8.894  -1.123  80.780  1.00  0.00           C  
ATOM   4931  O   LEU B 330       8.492  -1.678  79.758  1.00  0.00           O  
ATOM   4932  CB  LEU B 330      11.183  -0.092  80.788  1.00  0.00           C  
ATOM   4933  CEN LEU B 330      12.382   0.407  79.960  1.00  0.00           X  
ATOM   4934  H   LEU B 330       9.948   1.361  82.471  1.00  0.00           H  
ATOM   4935  N   LEU B 331       8.680  -1.609  81.999  1.00  0.00           N  
ATOM   4936  CA  LEU B 331       7.937  -2.845  82.211  1.00  0.00           C  
ATOM   4937  C   LEU B 331       6.476  -2.685  81.808  1.00  0.00           C  
ATOM   4938  O   LEU B 331       5.893  -3.576  81.191  1.00  0.00           O
[truncated: 2,181,736 more chars]
