# Supplementary material for: Blueprinting extendable nanomaterials with standardized protein blocks
Source: Nature. 2024 Mar 13;627(8005):898–904. doi: 10.1038/s41586-024-07188-4 (PMC10972742; doi:10.1038/s41586-024-07188-4)
Supplement: Supplementary file 4 — Design models with ideal backbones as well as experimentally determined structures for comparison. For reference to design names, see Supplementary Fig. 1. [file 41586_2024_7188_MOESM4_ESM.zip › cage_T3_5_design.pdb]

ATOM      1  N   SER A   1      11.921  10.764  19.675  1.00  0.00           N  
ATOM      2  CA  SER A   1      11.824  11.474  20.952  1.00  0.00           C  
ATOM      3  C   SER A   1      13.111  11.448  21.770  1.00  0.00           C  
ATOM      4  O   SER A   1      13.377  12.372  22.544  1.00  0.00           O  
ATOM      5  CB  SER A   1      10.699  10.880  21.778  1.00  0.00           C  
ATOM      6  OG  SER A   1      10.967   9.544  22.103  1.00  0.00           O  
ATOM      7 1H   SER A   1      11.312  11.203  19.002  1.00  0.00           H  
ATOM      8 2H   SER A   1      12.870  10.809  19.320  1.00  0.00           H  
ATOM      9 3H   SER A   1      11.654   9.798  19.801  1.00  0.00           H  
ATOM     10  HA  SER A   1      11.599  12.525  20.726  1.00  0.00           H  
ATOM     11 1HB  SER A   1      10.573  11.461  22.691  1.00  0.00           H  
ATOM     12 2HB  SER A   1       9.767  10.941  21.219  1.00  0.00           H  
ATOM     13  HG  SER A   1      10.232   9.252  22.647  1.00  0.00           H  
ATOM     14  N   VAL A   2      13.907  10.397  21.575  1.00  0.00           N  
ATOM     15  CA  VAL A   2      15.177  10.180  22.258  1.00  0.00           C  
ATOM     16  C   VAL A   2      16.211  11.195  21.805  1.00  0.00           C  
ATOM     17  O   VAL A   2      17.151  11.492  22.542  1.00  0.00           O  
ATOM     18  CB  VAL A   2      15.701   8.758  21.983  1.00  0.00           C  
ATOM     19  CG1 VAL A   2      17.105   8.591  22.546  1.00  0.00           C  
ATOM     20  CG2 VAL A   2      14.753   7.732  22.584  1.00  0.00           C  
ATOM     21  H   VAL A   2      13.624   9.688  20.912  1.00  0.00           H  
ATOM     22  HA  VAL A   2      15.015  10.314  23.327  1.00  0.00           H  
ATOM     23  HB  VAL A   2      15.768   8.607  20.906  1.00  0.00           H  
ATOM     24 1HG1 VAL A   2      17.461   7.580  22.342  1.00  0.00           H  
ATOM     25 2HG1 VAL A   2      17.775   9.312  22.076  1.00  0.00           H  
ATOM     26 3HG1 VAL A   2      17.088   8.758  23.623  1.00  0.00           H  
ATOM     27 1HG2 VAL A   2      15.130   6.729  22.385  1.00  0.00           H  
ATOM     28 2HG2 VAL A   2      14.684   7.887  23.661  1.00  0.00           H  
ATOM     29 3HG2 VAL A   2      13.765   7.843  22.136  1.00  0.00           H  
ATOM     30  N   GLU A   3      16.035  11.684  20.577  1.00  0.00           N  
ATOM     31  CA  GLU A   3      16.882  12.687  19.960  1.00  0.00           C  
ATOM     32  C   GLU A   3      16.751  13.985  20.746  1.00  0.00           C  
ATOM     33  O   GLU A   3      17.755  14.631  21.051  1.00  0.00           O  
ATOM     34  CB  GLU A   3      16.498  12.903  18.496  1.00  0.00           C  
ATOM     35  CG  GLU A   3      16.673  11.676  17.613  1.00  0.00           C  
ATOM     36  CD  GLU A   3      15.543  10.693  17.749  1.00  0.00           C  
ATOM     37  OE1 GLU A   3      14.585  11.006  18.413  1.00  0.00           O  
ATOM     38  OE2 GLU A   3      15.639   9.628  17.187  1.00  0.00           O1-
ATOM     39  H   GLU A   3      15.278  11.322  20.019  1.00  0.00           H  
ATOM     40  HA  GLU A   3      17.921  12.358  19.988  1.00  0.00           H  
ATOM     41 1HB  GLU A   3      15.457  13.216  18.434  1.00  0.00           H  
ATOM     42 2HB  GLU A   3      17.106  13.706  18.075  1.00  0.00           H  
ATOM     43 1HG  GLU A   3      16.737  11.996  16.572  1.00  0.00           H  
ATOM     44 2HG  GLU A   3      17.609  11.184  17.872  1.00  0.00           H  
ATOM     45  N   LEU A   4      15.510  14.335  21.078  1.00  0.00           N  
ATOM     46  CA  LEU A   4      15.215  15.524  21.866  1.00  0.00           C  
ATOM     47  C   LEU A   4      15.709  15.332  23.286  1.00  0.00           C  
ATOM     48  O   LEU A   4      16.165  16.303  23.891  1.00  0.00           O  
ATOM     49  CB  LEU A   4      13.709  15.812  21.868  1.00  0.00           C  
ATOM     50  CG  LEU A   4      13.123  16.302  20.537  1.00  0.00           C  
ATOM     51  CD1 LEU A   4      11.603  16.286  20.614  1.00  0.00           C  
ATOM     52  CD2 LEU A   4      13.642  17.699  20.237  1.00  0.00           C  
ATOM     53  H   LEU A   4      14.738  13.762  20.770  1.00  0.00           H  
ATOM     54  HA  LEU A   4      15.742  16.369  21.424  1.00  0.00           H  
ATOM     55 1HB  LEU A   4      13.182  14.901  22.147  1.00  0.00           H  
ATOM     56 2HB  LEU A   4      13.502  16.572  22.621  1.00  0.00           H  
ATOM     57  HG  LEU A   4      13.423  15.623  19.737  1.00  0.00           H  
ATOM     58 1HD1 LEU A   4      11.186  16.633  19.668  1.00  0.00           H  
ATOM     59 2HD1 LEU A   4      11.258  15.270  20.810  1.00  0.00           H  
ATOM     60 3HD1 LEU A   4      11.274  16.943  21.418  1.00  0.00           H  
ATOM     61 1HD2 LEU A   4      13.226  18.047  19.290  1.00  0.00           H  
ATOM     62 2HD2 LEU A   4      13.342  18.378  21.036  1.00  0.00           H  
ATOM     63 3HD2 LEU A   4      14.730  17.676  20.169  1.00  0.00           H  
ATOM     64  N   LEU A   5      15.588  14.115  23.815  1.00  0.00           N  
ATOM     65  CA  LEU A   5      16.155  13.818  25.122  1.00  0.00           C  
ATOM     66  C   LEU A   5      17.650  14.054  25.145  1.00  0.00           C  
ATOM     67  O   LEU A   5      18.148  14.630  26.107  1.00  0.00           O  
ATOM     68  CB  LEU A   5      15.858  12.364  25.512  1.00  0.00           C  
ATOM     69  CG  LEU A   5      16.422  11.911  26.864  1.00  0.00           C  
ATOM     70  CD1 LEU A   5      15.819  12.757  27.977  1.00  0.00           C  
ATOM     71  CD2 LEU A   5      16.114  10.435  27.072  1.00  0.00           C  
ATOM     72  H   LEU A   5      15.058  13.400  23.331  1.00  0.00           H  
ATOM     73  HA  LEU A   5      15.694  14.493  25.847  1.00  0.00           H  
ATOM     74 1HB  LEU A   5      14.778  12.227  25.539  1.00  0.00           H  
ATOM     75 2HB  LEU A   5      16.269  11.709  24.744  1.00  0.00           H  
ATOM     76  HG  LEU A   5      17.502  12.061  26.878  1.00  0.00           H  
ATOM     77 1HD1 LEU A   5      16.219  12.435  28.938  1.00  0.00           H  
ATOM     78 2HD1 LEU A   5      16.070  13.806  27.812  1.00  0.00           H  
ATOM     79 3HD1 LEU A   5      14.736  12.639  27.978  1.00  0.00           H  
ATOM     80 1HD2 LEU A   5      16.516  10.112  28.033  1.00  0.00           H  
ATOM     81 2HD2 LEU A   5      15.035  10.283  27.060  1.00  0.00           H  
ATOM     82 3HD2 LEU A   5      16.572   9.852  26.273  1.00  0.00           H  
ATOM     83  N   ALA A   6      18.356  13.575  24.117  1.00  0.00           N  
ATOM     84  CA  ALA A   6      19.798  13.775  24.012  1.00  0.00           C  
ATOM     85  C   ALA A   6      20.113  15.261  24.008  1.00  0.00           C  
ATOM     86  O   ALA A   6      21.073  15.665  24.673  1.00  0.00           O  
ATOM     87  CB  ALA A   6      20.347  13.106  22.761  1.00  0.00           C  
ATOM     88  H   ALA A   6      17.900  13.019  23.412  1.00  0.00           H  
ATOM     89  HA  ALA A   6      20.271  13.320  24.875  1.00  0.00           H  
ATOM     90 1HB  ALA A   6      21.421  13.279  22.698  1.00  0.00           H  
ATOM     91 2HB  ALA A   6      20.156  12.034  22.807  1.00  0.00           H  
ATOM     92 3HB  ALA A   6      19.860  13.524  21.881  1.00  0.00           H  
ATOM     93  N   VAL A   7      19.330  16.060  23.287  1.00  0.00           N  
ATOM     94  CA  VAL A   7      19.519  17.503  23.284  1.00  0.00           C  
ATOM     95  C   VAL A   7      19.343  18.072  24.681  1.00  0.00           C  
ATOM     96  O   VAL A   7      20.142  18.911  25.101  1.00  0.00           O  
ATOM     97  CB  VAL A   7      18.518  18.176  22.327  1.00  0.00           C  
ATOM     98  CG1 VAL A   7      18.512  19.682  22.537  1.00  0.00           C  
ATOM     99  CG2 VAL A   7      18.869  17.833  20.887  1.00  0.00           C  
ATOM    100  H   VAL A   7      18.614  15.656  22.689  1.00  0.00           H  
ATOM    101  HA  VAL A   7      20.534  17.714  22.942  1.00  0.00           H  
ATOM    102  HB  VAL A   7      17.515  17.815  22.552  1.00  0.00           H  
ATOM    103 1HG1 VAL A   7      17.797  20.142  21.852  1.00  0.00           H  
ATOM    104 2HG1 VAL A   7      18.222  19.906  23.564  1.00  0.00           H  
ATOM    105 3HG1 VAL A   7      19.507  20.082  22.343  1.00  0.00           H  
ATOM    106 1HG2 VAL A   7      18.157  18.312  20.214  1.00  0.00           H  
ATOM    107 2HG2 VAL A   7      19.875  18.190  20.663  1.00  0.00           H  
ATOM    108 3HG2 VAL A   7      18.828  16.754  20.749  1.00  0.00           H  
ATOM    109  N   ALA A   8      18.288  17.643  25.372  1.00  0.00           N  
ATOM    110  CA  ALA A   8      17.992  18.075  26.731  1.00  0.00           C  
ATOM    111  C   ALA A   8      19.108  17.686  27.696  1.00  0.00           C  
ATOM    112  O   ALA A   8      19.412  18.460  28.602  1.00  0.00           O  
ATOM    113  CB  ALA A   8      16.664  17.488  27.191  1.00  0.00           C  
ATOM    114  H   ALA A   8      17.637  17.007  24.928  1.00  0.00           H  
ATOM    115  HA  ALA A   8      17.907  19.163  26.729  1.00  0.00           H  
ATOM    116 1HB  ALA A   8      16.452  17.823  28.206  1.00  0.00           H  
ATOM    117 2HB  ALA A   8      15.868  17.822  26.524  1.00  0.00           H  
ATOM    118 3HB  ALA A   8      16.721  16.401  27.171  1.00  0.00           H  
ATOM    119  N   ALA A   9      19.694  16.497  27.523  1.00  0.00           N  
ATOM    120  CA  ALA A   9      20.806  16.041  28.346  1.00  0.00           C  
ATOM    121  C   ALA A   9      22.031  16.916  28.122  1.00  0.00           C  
ATOM    122  O   ALA A   9      22.697  17.296  29.087  1.00  0.00           O  
ATOM    123  CB  ALA A   9      21.131  14.585  28.047  1.00  0.00           C  
ATOM    124  H   ALA A   9      19.333  15.870  26.819  1.00  0.00           H  
ATOM    125  HA  ALA A   9      20.517  16.126  29.390  1.00  0.00           H  
ATOM    126 1HB  ALA A   9      21.967  14.263  28.668  1.00  0.00           H  
ATOM    127 2HB  ALA A   9      20.260  13.966  28.265  1.00  0.00           H  
ATOM    128 3HB  ALA A   9      21.397  14.479  26.997  1.00  0.00           H  
ATOM    129  N   LEU A  10      22.302  17.242  26.855  1.00  0.00           N  
ATOM    130  CA  LEU A  10      23.410  18.113  26.491  1.00  0.00           C  
ATOM    131  C   LEU A  10      23.192  19.508  27.049  1.00  0.00           C  
ATOM    132  O   LEU A  10      24.144  20.155  27.482  1.00  0.00           O  
ATOM    133  CB  LEU A  10      23.560  18.180  24.965  1.00  0.00           C  
ATOM    134  CG  LEU A  10      24.127  16.920  24.297  1.00  0.00           C  
ATOM    135  CD1 LEU A  10      23.958  17.026  22.787  1.00  0.00           C  
ATOM    136  CD2 LEU A  10      25.592  16.762  24.675  1.00  0.00           C  
ATOM    137  H   LEU A  10      21.742  16.847  26.109  1.00  0.00           H  
ATOM    138  HA  LEU A  10      24.328  17.705  26.909  1.00  0.00           H  
ATOM    139 1HB  LEU A  10      22.582  18.375  24.527  1.00  0.00           H  
ATOM    140 2HB  LEU A  10      24.218  19.012  24.717  1.00  0.00           H  
ATOM    141  HG  LEU A  10      23.568  16.047  24.634  1.00  0.00           H  
ATOM    142 1HD1 LEU A  10      24.362  16.131  22.313  1.00  0.00           H  
ATOM    143 2HD1 LEU A  10      22.900  17.120  22.544  1.00  0.00           H  
ATOM    144 3HD1 LEU A  10      24.494  17.902  22.422  1.00  0.00           H  
ATOM    145 1HD2 LEU A  10      25.994  15.866  24.200  1.00  0.00           H  
ATOM    146 2HD2 LEU A  10      26.152  17.634  24.337  1.00  0.00           H  
ATOM    147 3HD2 LEU A  10      25.680  16.670  25.757  1.00  0.00           H  
ATOM    148  N   GLN A  11      21.941  19.957  27.038  1.00  0.00           N  
ATOM    149  CA  GLN A  11      21.572  21.251  27.569  1.00  0.00           C  
ATOM    150  C   GLN A  11      21.723  21.340  29.072  1.00  0.00           C  
ATOM    151  O   GLN A  11      22.266  22.334  29.554  1.00  0.00           O  
ATOM    152  CB  GLN A  11      20.130  21.584  27.178  1.00  0.00           C  
ATOM    153  CG  GLN A  11      19.647  22.937  27.674  1.00  0.00           C  
ATOM    154  CD  GLN A  11      20.423  24.088  27.062  1.00  0.00           C  
ATOM    155  NE2 GLN A  11      20.009  25.310  27.374  1.00  0.00           N  
ATOM    156  OE1 GLN A  11      21.383  23.881  26.316  1.00  0.00           O  
ATOM    157  H   GLN A  11      21.212  19.411  26.599  1.00  0.00           H  
ATOM    158  HA  GLN A  11      22.231  21.995  27.123  1.00  0.00           H  
ATOM    159 1HB  GLN A  11      20.034  21.571  26.093  1.00  0.00           H  
ATOM    160 2HB  GLN A  11      19.460  20.822  27.576  1.00  0.00           H  
ATOM    161 1HG  GLN A  11      18.596  23.055  27.413  1.00  0.00           H  
ATOM    162 2HG  GLN A  11      19.769  22.980  28.757  1.00  0.00           H  
ATOM    163 1HE2 GLN A  11      20.482  26.110  26.999  1.00  0.00           H  
ATOM    164 2HE2 GLN A  11      19.225  25.434  27.984  1.00  0.00           H  
ATOM    165  N   GLU A  12      21.288  20.313  29.798  1.00  0.00           N  
ATOM    166  CA  GLU A  12      21.420  20.273  31.250  1.00  0.00           C  
ATOM    167  C   GLU A  12      22.890  20.341  31.620  1.00  0.00           C  
ATOM    168  O   GLU A  12      23.266  21.053  32.552  1.00  0.00           O  
ATOM    169  CB  GLU A  12      20.786  19.005  31.827  1.00  0.00           C  
ATOM    170  CG  GLU A  12      20.833  18.912  33.344  1.00  0.00           C  
ATOM    171  CD  GLU A  12      20.153  17.682  33.877  1.00  0.00           C  
ATOM    172  OE1 GLU A  12      19.231  17.218  33.249  1.00  0.00           O  
ATOM    173  OE2 GLU A  12      20.555  17.205  34.912  1.00  0.00           O1-
ATOM    174  H   GLU A  12      20.812  19.546  29.344  1.00  0.00           H  
ATOM    175  HA  GLU A  12      20.911  21.135  31.678  1.00  0.00           H  
ATOM    176 1HB  GLU A  12      19.742  18.949  31.520  1.00  0.00           H  
ATOM    177 2HB  GLU A  12      21.293  18.129  31.422  1.00  0.00           H  
ATOM    178 1HG  GLU A  12      21.875  18.905  33.667  1.00  0.00           H  
ATOM    179 2HG  GLU A  12      20.358  19.796  33.768  1.00  0.00           H  
ATOM    180  N   LEU A  13      23.698  19.576  30.890  1.00  0.00           N  
ATOM    181  CA  LEU A  13      25.142  19.545  31.040  1.00  0.00           C  
ATOM    182  C   LEU A  13      25.739  20.944  30.869  1.00  0.00           C  
ATOM    183  O   LEU A  13      26.551  21.359  31.699  1.00  0.00           O  
ATOM    184  CB  LEU A  13      25.757  18.582  30.017  1.00  0.00           C  
ATOM    185  CG  LEU A  13      27.286  18.456  30.058  1.00  0.00           C  
ATOM    186  CD1 LEU A  13      27.713  17.900  31.410  1.00  0.00           C  
ATOM    187  CD2 LEU A  13      27.751  17.551  28.926  1.00  0.00           C  
ATOM    188  H   LEU A  13      23.305  18.946  30.202  1.00  0.00           H  
ATOM    189  HA  LEU A  13      25.377  19.187  32.040  1.00  0.00           H  
ATOM    190 1HB  LEU A  13      25.338  17.590  30.176  1.00  0.00           H  
ATOM    191 2HB  LEU A  13      25.480  18.916  29.016  1.00  0.00           H  
ATOM    192  HG  LEU A  13      27.736  19.440  29.945  1.00  0.00           H  
ATOM    193 1HD1 LEU A  13      28.798  17.810  31.440  1.00  0.00           H  
ATOM    194 2HD1 LEU A  13      27.383  18.575  32.200  1.00  0.00           H  
ATOM    195 3HD1 LEU A  13      27.262  16.920  31.559  1.00  0.00           H  
ATOM    196 1HD2 LEU A  13      28.836  17.461  28.954  1.00  0.00           H  
ATOM    197 2HD2 LEU A  13      27.301  16.565  29.038  1.00  0.00           H  
ATOM    198 3HD2 LEU A  13      27.447  17.981  27.970  1.00  0.00           H  
ATOM    199  N   ASN A  14      25.343  21.652  29.803  1.00  0.00           N  
ATOM    200  CA  ASN A  14      25.830  23.004  29.525  1.00  0.00           C  
ATOM    201  C   ASN A  14      25.502  24.001  30.620  1.00  0.00           C  
ATOM    202  O   ASN A  14      26.332  24.847  30.954  1.00  0.00           O  
ATOM    203  CB  ASN A  14      25.279  23.495  28.199  1.00  0.00           C  
ATOM    204  CG  ASN A  14      25.891  22.791  27.022  1.00  0.00           C  
ATOM    205  ND2 ASN A  14      25.402  23.085  25.846  1.00  0.00           N  
ATOM    206  OD1 ASN A  14      26.809  21.976  27.179  1.00  0.00           O  
ATOM    207  H   ASN A  14      24.721  21.228  29.126  1.00  0.00           H  
ATOM    208  HA  ASN A  14      26.913  22.977  29.414  1.00  0.00           H  
ATOM    209 1HB  ASN A  14      24.198  23.346  28.177  1.00  0.00           H  
ATOM    210 2HB  ASN A  14      25.463  24.565  28.104  1.00  0.00           H  
ATOM    211 1HD2 ASN A  14      25.771  22.646  25.025  1.00  0.00           H  
ATOM    212 2HD2 ASN A  14      24.659  23.749  25.764  1.00  0.00           H  
ATOM    213  N   ILE A  15      24.290  23.894  31.146  1.00  0.00           N  
ATOM    214  CA  ILE A  15      23.800  24.728  32.223  1.00  0.00           C  
ATOM    215  C   ILE A  15      24.607  24.561  33.488  1.00  0.00           C  
ATOM    216  O   ILE A  15      24.988  25.542  34.124  1.00  0.00           O  
ATOM    217  CB  ILE A  15      22.322  24.419  32.519  1.00  0.00           C  
ATOM    218  CG1 ILE A  15      21.438  24.855  31.347  1.00  0.00           C  
ATOM    219  CG2 ILE A  15      21.883  25.103  33.806  1.00  0.00           C  
ATOM    220  CD1 ILE A  15      20.071  24.210  31.340  1.00  0.00           C  
ATOM    221  H   ILE A  15      23.651  23.206  30.764  1.00  0.00           H  
ATOM    222  HA  ILE A  15      23.871  25.776  31.910  1.00  0.00           H  
ATOM    223  HB  ILE A  15      22.190  23.343  32.628  1.00  0.00           H  
ATOM    224 1HG1 ILE A  15      21.306  25.937  31.375  1.00  0.00           H  
ATOM    225 2HG1 ILE A  15      21.933  24.611  30.408  1.00  0.00           H  
ATOM    226 1HG2 ILE A  15      20.836  24.873  34.000  1.00  0.00           H  
ATOM    227 2HG2 ILE A  15      22.491  24.745  34.633  1.00  0.00           H  
ATOM    228 3HG2 ILE A  15      22.005  26.181  33.703  1.00  0.00           H  
ATOM    229 1HD1 ILE A  15      19.504  24.568  30.482  1.00  0.00           H  
ATOM    230 2HD1 ILE A  15      20.180  23.127  31.278  1.00  0.00           H  
ATOM    231 3HD1 ILE A  15      19.542  24.469  32.256  1.00  0.00           H  
ATOM    232  N   GLU A  16      24.848  23.302  33.846  1.00  0.00           N  
ATOM    233  CA  GLU A  16      25.615  23.035  35.042  1.00  0.00           C  
ATOM    234  C   GLU A  16      27.065  23.442  34.853  1.00  0.00           C  
ATOM    235  O   GLU A  16      27.675  23.890  35.822  1.00  0.00           O  
ATOM    236  CB  GLU A  16      25.529  21.553  35.411  1.00  0.00           C  
ATOM    237  CG  GLU A  16      24.153  21.100  35.878  1.00  0.00           C  
ATOM    238  CD  GLU A  16      23.658  21.866  37.072  1.00  0.00           C  
ATOM    239  OE1 GLU A  16      24.406  22.016  38.009  1.00  0.00           O  
ATOM    240  OE2 GLU A  16      22.531  22.302  37.049  1.00  0.00           O1-
ATOM    241  H   GLU A  16      24.471  22.528  33.312  1.00  0.00           H  
ATOM    242  HA  GLU A  16      25.199  23.631  35.856  1.00  0.00           H  
ATOM    243 1HB  GLU A  16      25.807  20.946  34.549  1.00  0.00           H  
ATOM    244 2HB  GLU A  16      26.240  21.334  36.207  1.00  0.00           H  
ATOM    245 1HG  GLU A  16      23.443  21.227  35.060  1.00  0.00           H  
ATOM    246 2HG  GLU A  16      24.195  20.039  36.123  1.00  0.00           H  
ATOM    247  N   LEU A  17      27.605  23.295  33.642  1.00  0.00           N  
ATOM    248  CA  LEU A  17      28.953  23.751  33.354  1.00  0.00           C  
ATOM    249  C   LEU A  17      29.049  25.254  33.559  1.00  0.00           C  
ATOM    250  O   LEU A  17      30.032  25.721  34.132  1.00  0.00           O  
ATOM    251  CB  LEU A  17      29.349  23.391  31.917  1.00  0.00           C  
ATOM    252  CG  LEU A  17      30.766  23.797  31.495  1.00  0.00           C  
ATOM    253  CD1 LEU A  17      31.782  23.094  32.383  1.00  0.00           C  
ATOM    254  CD2 LEU A  17      30.980  23.442  30.031  1.00  0.00           C  
ATOM    255  H   LEU A  17      27.095  22.819  32.908  1.00  0.00           H  
ATOM    256  HA  LEU A  17      29.634  23.263  34.048  1.00  0.00           H  
ATOM    257 1HB  LEU A  17      29.263  22.313  31.793  1.00  0.00           H  
ATOM    258 2HB  LEU A  17      28.649  23.871  31.233  1.00  0.00           H  
ATOM    259  HG  LEU A  17      30.892  24.872  31.630  1.00  0.00           H  
ATOM    260 1HD1 LEU A  17      32.790  23.383  32.083  1.00  0.00           H  
ATOM    261 2HD1 LEU A  17      31.619  23.382  33.422  1.00  0.00           H  
ATOM    262 3HD1 LEU A  17      31.670  22.016  32.282  1.00  0.00           H  
ATOM    263 1HD2 LEU A  17      31.988  23.732  29.730  1.00  0.00           H  
ATOM    264 2HD2 LEU A  17      30.856  22.367  29.894  1.00  0.00           H  
ATOM    265 3HD2 LEU A  17      30.252  23.972  29.417  1.00  0.00           H  
ATOM    266  N   ALA A  18      28.063  26.005  33.059  1.00  0.00           N  
ATOM    267  CA  ALA A  18      28.031  27.456  33.237  1.00  0.00           C  
ATOM    268  C   ALA A  18      28.064  27.808  34.719  1.00  0.00           C  
ATOM    269  O   ALA A  18      28.786  28.732  35.107  1.00  0.00           O  
ATOM    270  CB  ALA A  18      26.798  28.051  32.574  1.00  0.00           C  
ATOM    271  H   ALA A  18      27.334  25.577  32.507  1.00  0.00           H  
ATOM    272  HA  ALA A  18      28.914  27.878  32.763  1.00  0.00           H  
ATOM    273 1HB  ALA A  18      26.789  29.131  32.726  1.00  0.00           H  
ATOM    274 2HB  ALA A  18      26.820  27.835  31.506  1.00  0.00           H  
ATOM    275 3HB  ALA A  18      25.903  27.616  33.014  1.00  0.00           H  
ATOM    276  N   ARG A  19      27.279  27.088  35.524  1.00  0.00           N  
ATOM    277  CA  ARG A  19      27.263  27.272  36.966  1.00  0.00           C  
ATOM    278  C   ARG A  19      28.638  27.002  37.575  1.00  0.00           C  
ATOM    279  O   ARG A  19      29.078  27.753  38.444  1.00  0.00           O  
ATOM    280  CB  ARG A  19      26.235  26.353  37.609  1.00  0.00           C  
ATOM    281  CG  ARG A  19      26.103  26.497  39.117  1.00  0.00           C  
ATOM    282  CD  ARG A  19      25.083  25.571  39.671  1.00  0.00           C  
ATOM    283  NE  ARG A  19      25.448  24.179  39.468  1.00  0.00           N  
ATOM    284  CZ  ARG A  19      26.340  23.503  40.220  1.00  0.00           C  
ATOM    285  NH1 ARG A  19      26.947  24.107  41.219  1.00  0.00           N1+
ATOM    286  NH2 ARG A  19      26.604  22.236  39.954  1.00  0.00           N  
ATOM    287  H   ARG A  19      26.638  26.416  35.117  1.00  0.00           H  
ATOM    288  HA  ARG A  19      27.006  28.309  37.176  1.00  0.00           H  
ATOM    289 1HB  ARG A  19      25.255  26.543  37.173  1.00  0.00           H  
ATOM    290 2HB  ARG A  19      26.493  25.317  37.398  1.00  0.00           H  
ATOM    291 1HG  ARG A  19      27.060  26.274  39.590  1.00  0.00           H  
ATOM    292 2HG  ARG A  19      25.807  27.518  39.361  1.00  0.00           H  
ATOM    293 1HD  ARG A  19      24.976  25.743  40.741  1.00  0.00           H  
ATOM    294 2HD  ARG A  19      24.126  25.746  39.178  1.00  0.00           H  
ATOM    295  HE  ARG A  19      25.002  23.680  38.709  1.00  0.00           H  
ATOM    296 1HH1 ARG A  19      26.745  25.076  41.421  1.00  0.00           H  
ATOM    297 2HH1 ARG A  19      27.615  23.601  41.781  1.00  0.00           H  
ATOM    298 1HH2 ARG A  19      26.138  21.772  39.186  1.00  0.00           H  
ATOM    299 2HH2 ARG A  19      27.273  21.732  40.518  1.00  0.00           H  
ATOM    300  N   ALA A  20      29.292  25.922  37.141  1.00  0.00           N  
ATOM    301  CA  ALA A  20      30.632  25.574  37.602  1.00  0.00           C  
ATOM    302  C   ALA A  20      31.662  26.641  37.273  1.00  0.00           C  
ATOM    303  O   ALA A  20      32.540  26.925  38.092  1.00  0.00           O  
ATOM    304  CB  ALA A  20      31.058  24.241  37.004  1.00  0.00           C  
ATOM    305  H   ALA A  20      28.834  25.292  36.494  1.00  0.00           H  
ATOM    306  HA  ALA A  20      30.604  25.447  38.684  1.00  0.00           H  
ATOM    307 1HB  ALA A  20      32.055  23.984  37.362  1.00  0.00           H  
ATOM    308 2HB  ALA A  20      30.354  23.465  37.303  1.00  0.00           H  
ATOM    309 3HB  ALA A  20      31.073  24.318  35.918  1.00  0.00           H  
ATOM    310  N   LEU A  21      31.565  27.218  36.080  1.00  0.00           N  
ATOM    311  CA  LEU A  21      32.484  28.264  35.680  1.00  0.00           C  
ATOM    312  C   LEU A  21      32.230  29.532  36.483  1.00  0.00           C  
ATOM    313  O   LEU A  21      33.189  30.228  36.814  1.00  0.00           O  
ATOM    314  CB  LEU A  21      32.340  28.554  34.181  1.00  0.00           C  
ATOM    315  CG  LEU A  21      32.704  27.398  33.242  1.00  0.00           C  
ATOM    316  CD1 LEU A  21      32.495  27.831  31.797  1.00  0.00           C  
ATOM    317  CD2 LEU A  21      34.149  26.983  33.483  1.00  0.00           C  
ATOM    318  H   LEU A  21      30.867  26.898  35.418  1.00  0.00           H  
ATOM    319  HA  LEU A  21      33.500  27.924  35.894  1.00  0.00           H  
ATOM    320 1HB  LEU A  21      31.307  28.831  33.979  1.00  0.00           H  
ATOM    321 2HB  LEU A  21      32.978  29.400  33.929  1.00  0.00           H  
ATOM    322  HG  LEU A  21      32.046  26.549  33.434  1.00  0.00           H  
ATOM    323 1HD1 LEU A  21      32.753  27.009  31.128  1.00  0.00           H  
ATOM    324 2HD1 LEU A  21      31.449  28.102  31.646  1.00  0.00           H  
ATOM    325 3HD1 LEU A  21      33.129  28.689  31.579  1.00  0.00           H  
ATOM    326 1HD2 LEU A  21      34.408  26.161  32.816  1.00  0.00           H  
ATOM    327 2HD2 LEU A  21      34.807  27.829  33.289  1.00  0.00           H  
ATOM    328 3HD2 LEU A  21      34.266  26.662  34.517  1.00  0.00           H  
ATOM    329  N   LEU A  22      30.960  29.813  36.796  1.00  0.00           N  
ATOM    330  CA  LEU A  22      30.616  30.944  37.644  1.00  0.00           C  
ATOM    331  C   LEU A  22      31.269  30.776  39.004  1.00  0.00           C  
ATOM    332  O   LEU A  22      31.834  31.745  39.527  1.00  0.00           O  
ATOM    333  CB  LEU A  22      29.094  31.060  37.801  1.00  0.00           C  
ATOM    334  CG  LEU A  22      28.606  32.159  38.754  1.00  0.00           C  
ATOM    335  CD1 LEU A  22      29.093  33.514  38.258  1.00  0.00           C  
ATOM    336  CD2 LEU A  22      27.088  32.120  38.839  1.00  0.00           C  
ATOM    337  H   LEU A  22      30.208  29.268  36.403  1.00  0.00           H  
ATOM    338  HA  LEU A  22      30.987  31.852  37.183  1.00  0.00           H  
ATOM    339 1HB  LEU A  22      28.657  31.253  36.823  1.00  0.00           H  
ATOM    340 2HB  LEU A  22      28.708  30.108  38.167  1.00  0.00           H  
ATOM    341  HG  LEU A  22      29.029  31.995  39.745  1.00  0.00           H  
ATOM    342 1HD1 LEU A  22      28.746  34.295  38.936  1.00  0.00           H  
ATOM    343 2HD1 LEU A  22      30.183  33.521  38.227  1.00  0.00           H  
ATOM    344 3HD1 LEU A  22      28.699  33.700  37.259  1.00  0.00           H  
ATOM    345 1HD2 LEU A  22      26.741  32.902  39.517  1.00  0.00           H  
ATOM    346 2HD2 LEU A  22      26.665  32.286  37.848  1.00  0.00           H  
ATOM    347 3HD2 LEU A  22      26.769  31.148  39.212  1.00  0.00           H  
ATOM    348  N   GLU A  23      31.158  29.578  39.579  1.00  0.00           N  
ATOM    349  CA  GLU A  23      31.790  29.240  40.848  1.00  0.00           C  
ATOM    350  C   GLU A  23      33.291  29.468  40.810  1.00  0.00           C  
ATOM    351  O   GLU A  23      33.829  30.034  41.759  1.00  0.00           O  
ATOM    352  CB  GLU A  23      31.502  27.781  41.212  1.00  0.00           C  
ATOM    353  CG  GLU A  23      32.096  27.338  42.542  1.00  0.00           C  
ATOM    354  CD  GLU A  23      31.782  25.904  42.874  1.00  0.00           C  
ATOM    355  OE1 GLU A  23      30.754  25.430  42.455  1.00  0.00           O  
ATOM    356  OE2 GLU A  23      32.572  25.284  43.545  1.00  0.00           O1-
ATOM    357  H   GLU A  23      30.575  28.874  39.137  1.00  0.00           H  
ATOM    358  HA  GLU A  23      31.371  29.882  41.623  1.00  0.00           H  
ATOM    359 1HB  GLU A  23      30.426  27.623  41.258  1.00  0.00           H  
ATOM    360 2HB  GLU A  23      31.899  27.127  40.436  1.00  0.00           H  
ATOM    361 1HG  GLU A  23      33.178  27.460  42.505  1.00  0.00           H  
ATOM    362 2HG  GLU A  23      31.711  27.980  43.332  1.00  0.00           H  
ATOM    363  N   ALA A  24      33.957  29.001  39.752  1.00  0.00           N  
ATOM    364  CA  ALA A  24      35.394  29.202  39.610  1.00  0.00           C  
ATOM    365  C   ALA A  24      35.732  30.689  39.638  1.00  0.00           C  
ATOM    366  O   ALA A  24      36.692  31.076  40.304  1.00  0.00           O  
ATOM    367  CB  ALA A  24      35.896  28.564  38.322  1.00  0.00           C  
ATOM    368  H   ALA A  24      33.467  28.461  39.048  1.00  0.00           H  
ATOM    369  HA  ALA A  24      35.893  28.723  40.454  1.00  0.00           H  
ATOM    370 1HB  ALA A  24      36.970  28.727  38.230  1.00  0.00           H  
ATOM    371 2HB  ALA A  24      35.693  27.493  38.343  1.00  0.00           H  
ATOM    372 3HB  ALA A  24      35.386  29.013  37.471  1.00  0.00           H  
ATOM    373  N   VAL A  25      34.941  31.507  38.937  1.00  0.00           N  
ATOM    374  CA  VAL A  25      35.149  32.952  38.944  1.00  0.00           C  
ATOM    375  C   VAL A  25      34.965  33.521  40.339  1.00  0.00           C  
ATOM    376  O   VAL A  25      35.770  34.356  40.760  1.00  0.00           O  
ATOM    377  CB  VAL A  25      34.167  33.642  37.978  1.00  0.00           C  
ATOM    378  CG1 VAL A  25      34.176  35.148  38.195  1.00  0.00           C  
ATOM    379  CG2 VAL A  25      34.530  33.302  36.540  1.00  0.00           C  
ATOM    380  H   VAL A  25      34.203  31.123  38.357  1.00  0.00           H  
ATOM    381  HA  VAL A  25      36.167  33.148  38.614  1.00  0.00           H  
ATOM    382  HB  VAL A  25      33.156  33.293  38.192  1.00  0.00           H  
ATOM    383 1HG1 VAL A  25      33.477  35.619  37.504  1.00  0.00           H  
ATOM    384 2HG1 VAL A  25      33.879  35.369  39.219  1.00  0.00           H  
ATOM    385 3HG1 VAL A  25      35.180  35.535  38.014  1.00  0.00           H  
ATOM    386 1HG2 VAL A  25      33.830  33.791  35.864  1.00  0.00           H  
ATOM    387 2HG2 VAL A  25      35.544  33.645  36.329  1.00  0.00           H  
ATOM    388 3HG2 VAL A  25      34.476  32.222  36.398  1.00  0.00           H  
ATOM    389  N   ALA A  26      33.913  33.092  41.029  1.00  0.00           N  
ATOM    390  CA  ALA A  26      33.618  33.537  42.383  1.00  0.00           C  
ATOM    391  C   ALA A  26      34.756  33.200  43.335  1.00  0.00           C  
ATOM    392  O   ALA A  26      35.069  34.007  44.211  1.00  0.00           O  
ATOM    393  CB  ALA A  26      32.318  32.914  42.872  1.00  0.00           C  
ATOM    394  H   ALA A  26      33.261  32.455  40.588  1.00  0.00           H  
ATOM    395  HA  ALA A  26      33.493  34.618  42.367  1.00  0.00           H  
ATOM    396 1HB  ALA A  26      32.109  33.258  43.885  1.00  0.00           H  
ATOM    397 2HB  ALA A  26      31.502  33.211  42.212  1.00  0.00           H  
ATOM    398 3HB  ALA A  26      32.410  31.829  42.867  1.00  0.00           H  
ATOM    399  N   ARG A  27      35.357  32.018  43.186  1.00  0.00           N  
ATOM    400  CA  ARG A  27      36.483  31.640  44.027  1.00  0.00           C  
ATOM    401  C   ARG A  27      37.698  32.506  43.744  1.00  0.00           C  
ATOM    402  O   ARG A  27      38.392  32.899  44.687  1.00  0.00           O  
ATOM    403  CB  ARG A  27      36.846  30.178  43.809  1.00  0.00           C  
ATOM    404  CG  ARG A  27      35.837  29.180  44.354  1.00  0.00           C  
ATOM    405  CD  ARG A  27      36.258  27.779  44.103  1.00  0.00           C  
ATOM    406  NE  ARG A  27      35.254  26.823  44.541  1.00  0.00           N  
ATOM    407  CZ  ARG A  27      35.132  26.365  45.802  1.00  0.00           C  
ATOM    408  NH1 ARG A  27      35.957  26.783  46.735  1.00  0.00           N1+
ATOM    409  NH2 ARG A  27      34.184  25.494  46.100  1.00  0.00           N  
ATOM    410  H   ARG A  27      35.001  31.356  42.512  1.00  0.00           H  
ATOM    411  HA  ARG A  27      36.192  31.783  45.066  1.00  0.00           H  
ATOM    412 1HB  ARG A  27      36.958  29.986  42.744  1.00  0.00           H  
ATOM    413 2HB  ARG A  27      37.806  29.968  44.283  1.00  0.00           H  
ATOM    414 1HG  ARG A  27      35.731  29.319  45.430  1.00  0.00           H  
ATOM    415 2HG  ARG A  27      34.870  29.340  43.872  1.00  0.00           H  
ATOM    416 1HD  ARG A  27      36.422  27.635  43.034  1.00  0.00           H  
ATOM    417 2HD  ARG A  27      37.181  27.574  44.642  1.00  0.00           H  
ATOM    418  HE  ARG A  27      34.600  26.478  43.851  1.00  0.00           H  
ATOM    419 1HH1 ARG A  27      36.683  27.449  46.507  1.00  0.00           H  
ATOM    420 2HH1 ARG A  27      35.867  26.440  47.680  1.00  0.00           H  
ATOM    421 1HH2 ARG A  27      33.548  25.173  45.383  1.00  0.00           H  
ATOM    422 2HH2 ARG A  27      34.093  25.152  47.046  1.00  0.00           H  
ATOM    423  N   LEU A  28      37.939  32.820  42.470  1.00  0.00           N  
ATOM    424  CA  LEU A  28      39.040  33.699  42.106  1.00  0.00           C  
ATOM    425  C   LEU A  28      38.812  35.089  42.676  1.00  0.00           C  
ATOM    426  O   LEU A  28      39.766  35.744  43.101  1.00  0.00           O  
ATOM    427  CB  LEU A  28      39.185  33.776  40.581  1.00  0.00           C  
ATOM    428  CG  LEU A  28      39.754  32.521  39.904  1.00  0.00           C  
ATOM    429  CD1 LEU A  28      39.586  32.639  38.395  1.00  0.00           C  
ATOM    430  CD2 LEU A  28      41.219  32.361  40.281  1.00  0.00           C  
ATOM    431  H   LEU A  28      37.375  32.412  41.731  1.00  0.00           H  
ATOM    432  HA  LEU A  28      39.962  33.295  42.522  1.00  0.00           H  
ATOM    433 1HB  LEU A  28      38.204  33.969  40.149  1.00  0.00           H  
ATOM    434 2HB  LEU A  28      39.841  34.611  40.336  1.00  0.00           H  
ATOM    435  HG  LEU A  28      39.195  31.645  40.234  1.00  0.00           H  
ATOM    436 1HD1 LEU A  28      39.989  31.749  37.913  1.00  0.00           H  
ATOM    437 2HD1 LEU A  28      38.527  32.734  38.153  1.00  0.00           H  
ATOM    438 3HD1 LEU A  28      40.121  33.518  38.037  1.00  0.00           H  
ATOM    439 1HD2 LEU A  28      41.622  31.470  39.798  1.00  0.00           H  
ATOM    440 2HD2 LEU A  28      41.778  33.237  39.950  1.00  0.00           H  
ATOM    441 3HD2 LEU A  28      41.307  32.261  41.363  1.00  0.00           H  
ATOM    442  N   GLN A  29      37.556  35.528  42.680  1.00  0.00           N  
ATOM    443  CA  GLN A  29      37.171  36.819  43.212  1.00  0.00           C  
ATOM    444  C   GLN A  29      37.326  36.930  44.716  1.00  0.00           C  
ATOM    445  O   GLN A  29      37.825  37.951  45.194  1.00  0.00           O  
ATOM    446  CB  GLN A  29      35.720  37.125  42.827  1.00  0.00           C  
ATOM    447  CG  GLN A  29      35.218  38.473  43.313  1.00  0.00           C  
ATOM    448  CD  GLN A  29      36.017  39.628  42.740  1.00  0.00           C  
ATOM    449  NE2 GLN A  29      35.972  40.770  43.418  1.00  0.00           N  
ATOM    450  OE1 GLN A  29      36.669  39.496  41.701  1.00  0.00           O  
ATOM    451  H   GLN A  29      36.837  34.968  42.244  1.00  0.00           H  
ATOM    452  HA  GLN A  29      37.810  37.573  42.760  1.00  0.00           H  
ATOM    453 1HB  GLN A  29      35.619  37.099  41.742  1.00  0.00           H  
ATOM    454 2HB  GLN A  29      35.065  36.355  43.234  1.00  0.00           H  
ATOM    455 1HG  GLN A  29      34.179  38.593  43.009  1.00  0.00           H  
ATOM    456 2HG  GLN A  29      35.295  38.508  44.400  1.00  0.00           H  
ATOM    457 1HE2 GLN A  29      36.479  41.568  43.090  1.00  0.00           H  
ATOM    458 2HE2 GLN A  29      35.431  40.834  44.256  1.00  0.00           H  
ATOM    459  N   GLU A  30      36.951  35.892  45.456  1.00  0.00           N  
ATOM    460  CA  GLU A  30      37.111  35.906  46.904  1.00  0.00           C  
ATOM    461  C   GLU A  30      38.584  35.929  47.258  1.00  0.00           C  
ATOM    462  O   GLU A  30      38.993  36.621  48.192  1.00  0.00           O  
ATOM    463  CB  GLU A  30      36.437  34.689  47.540  1.00  0.00           C  
ATOM    464  CG  GLU A  30      36.532  34.639  49.058  1.00  0.00           C  
ATOM    465  CD  GLU A  30      35.807  35.774  49.727  1.00  0.00           C  
ATOM    466  OE1 GLU A  30      34.941  36.348  49.110  1.00  0.00           O  
ATOM    467  OE2 GLU A  30      36.121  36.070  50.856  1.00  0.00           O1-
ATOM    468  H   GLU A  30      36.496  35.098  45.019  1.00  0.00           H  
ATOM    469  HA  GLU A  30      36.646  36.811  47.299  1.00  0.00           H  
ATOM    470 1HB  GLU A  30      35.381  34.675  47.270  1.00  0.00           H  
ATOM    471 2HB  GLU A  30      36.886  33.777  47.147  1.00  0.00           H  
ATOM    472 1HG  GLU A  30      36.109  33.698  49.408  1.00  0.00           H  
ATOM    473 2HG  GLU A  30      37.582  34.663  49.347  1.00  0.00           H  
ATOM    474  N   LEU A  31      39.354  35.144  46.506  1.00  0.00           N  
ATOM    475  CA  LEU A  31      40.792  35.052  46.630  1.00  0.00           C  
ATOM    476  C   LEU A  31      41.422  36.437  46.424  1.00  0.00           C  
ATOM    477  O   LEU A  31      42.292  36.827  47.204  1.00  0.00           O  
ATOM    478  CB  LEU A  31      41.351  34.053  45.608  1.00  0.00           C  
ATOM    479  CG  LEU A  31      42.850  33.755  45.720  1.00  0.00           C  
ATOM    480  CD1 LEU A  31      43.138  33.102  47.066  1.00  0.00           C  
ATOM    481  CD2 LEU A  31      43.277  32.854  44.571  1.00  0.00           C  
ATOM    482  H   LEU A  31      38.931  34.538  45.815  1.00  0.00           H  
ATOM    483  HA  LEU A  31      41.030  34.706  47.635  1.00  0.00           H  
ATOM    484 1HB  LEU A  31      40.817  33.111  45.715  1.00  0.00           H  
ATOM    485 2HB  LEU A  31      41.164  34.441  44.607  1.00  0.00           H  
ATOM    486  HG  LEU A  31      43.412  34.689  45.677  1.00  0.00           H  
ATOM    487 1HD1 LEU A  31      44.205  32.889  47.144  1.00  0.00           H  
ATOM    488 2HD1 LEU A  31      42.843  33.776  47.867  1.00  0.00           H  
ATOM    489 3HD1 LEU A  31      42.577  32.172  47.145  1.00  0.00           H  
ATOM    490 1HD2 LEU A  31      44.344  32.642  44.651  1.00  0.00           H  
ATOM    491 2HD2 LEU A  31      42.718  31.919  44.615  1.00  0.00           H  
ATOM    492 3HD2 LEU A  31      43.075  33.352  43.624  1.00  0.00           H  
ATOM    493  N   ASN A  32      40.996  37.161  45.381  1.00  0.00           N  
ATOM    494  CA  ASN A  32      41.481  38.506  45.095  1.00  0.00           C  
ATOM    495  C   ASN A  32      41.208  39.499  46.206  1.00  0.00           C  
ATOM    496  O   ASN A  32      42.073  40.317  46.524  1.00  0.00           O  
ATOM    497  CB  ASN A  32      40.882  39.011  43.795  1.00  0.00           C  
ATOM    498  CG  ASN A  32      41.450  38.315  42.589  1.00  0.00           C  
ATOM    499  ND2 ASN A  32      40.686  38.270  41.527  1.00  0.00           N  
ATOM    500  OD1 ASN A  32      42.581  37.815  42.618  1.00  0.00           O  
ATOM    501  H   ASN A  32      40.336  36.755  44.726  1.00  0.00           H  
ATOM    502  HA  ASN A  32      42.566  38.465  44.956  1.00  0.00           H  
ATOM    503 1HB  ASN A  32      39.802  38.864  43.810  1.00  0.00           H  
ATOM    504 2HB  ASN A  32      41.067  40.081  43.701  1.00  0.00           H  
ATOM    505 1HD2 ASN A  32      41.010  37.821  40.695  1.00  0.00           H  
ATOM    506 2HD2 ASN A  32      39.777  38.687  41.547  1.00  0.00           H  
ATOM    507  N   ILE A  33      40.011  39.419  46.786  1.00  0.00           N  
ATOM    508  CA  ILE A  33      39.606  40.275  47.888  1.00  0.00           C  
ATOM    509  C   ILE A  33      40.508  40.055  49.085  1.00  0.00           C  
ATOM    510  O   ILE A  33      40.940  41.026  49.718  1.00  0.00           O  
ATOM    511  CB  ILE A  33      38.143  40.013  48.286  1.00  0.00           C  
ATOM    512  CG1 ILE A  33      37.196  40.485  47.179  1.00  0.00           C  
ATOM    513  CG2 ILE A  33      37.818  40.708  49.601  1.00  0.00           C  
ATOM    514  CD1 ILE A  33      35.788  39.946  47.308  1.00  0.00           C  
ATOM    515  H   ILE A  33      39.331  38.765  46.414  1.00  0.00           H  
ATOM    516  HA  ILE A  33      39.693  41.312  47.578  1.00  0.00           H  
ATOM    517  HB  ILE A  33      37.983  38.942  48.403  1.00  0.00           H  
ATOM    518 1HG1 ILE A  33      37.145  41.573  47.182  1.00  0.00           H  
ATOM    519 2HG1 ILE A  33      37.589  40.179  46.209  1.00  0.00           H  
ATOM    520 1HG2 ILE A  33      36.779  40.513  49.868  1.00  0.00           H  
ATOM    521 2HG2 ILE A  33      38.469  40.327  50.384  1.00  0.00           H  
ATOM    522 3HG2 ILE A  33      37.969  41.782  49.492  1.00  0.00           H  
ATOM    523 1HD1 ILE A  33      35.178  40.323  46.488  1.00  0.00           H  
ATOM    524 2HD1 ILE A  33      35.812  38.856  47.273  1.00  0.00           H  
ATOM    525 3HD1 ILE A  33      35.361  40.270  48.257  1.00  0.00           H  
ATOM    526  N   ASP A  34      40.762  38.787  49.399  1.00  0.00           N  
ATOM    527  CA  ASP A  34      41.639  38.427  50.502  1.00  0.00           C  
ATOM    528  C   ASP A  34      43.061  38.929  50.255  1.00  0.00           C  
ATOM    529  O   ASP A  34      43.708  39.381  51.200  1.00  0.00           O  
ATOM    530  CB  ASP A  34      41.650  36.911  50.704  1.00  0.00           C  
ATOM    531  CG  ASP A  34      42.403  36.485  51.958  1.00  0.00           C  
ATOM    532  OD1 ASP A  34      42.071  36.961  53.016  1.00  0.00           O  
ATOM    533  OD2 ASP A  34      43.304  35.689  51.842  1.00  0.00           O1-
ATOM    534  H   ASP A  34      40.308  38.040  48.884  1.00  0.00           H  
ATOM    535  HA  ASP A  34      41.265  38.908  51.405  1.00  0.00           H  
ATOM    536 1HB  ASP A  34      40.625  36.546  50.772  1.00  0.00           H  
ATOM    537 2HB  ASP A  34      42.111  36.431  49.839  1.00  0.00           H  
ATOM    538  N   LEU A  35      43.546  38.829  49.013  1.00  0.00           N  
ATOM    539  CA  LEU A  35      44.872  39.332  48.674  1.00  0.00           C  
ATOM    540  C   LEU A  35      44.979  40.832  48.907  1.00  0.00           C  
ATOM    541  O   LEU A  35      45.999  41.281  49.434  1.00  0.00           O  
ATOM    542  CB  LEU A  35      45.197  39.015  47.208  1.00  0.00           C  
ATOM    543  CG  LEU A  35      46.481  39.648  46.660  1.00  0.00           C  
ATOM    544  CD1 LEU A  35      47.677  39.151  47.463  1.00  0.00           C  
ATOM    545  CD2 LEU A  35      46.630  39.301  45.186  1.00  0.00           C  
ATOM    546  H   LEU A  35      43.012  38.352  48.301  1.00  0.00           H  
ATOM    547  HA  LEU A  35      45.592  38.834  49.313  1.00  0.00           H  
ATOM    548 1HB  LEU A  35      45.287  37.936  47.098  1.00  0.00           H  
ATOM    549 2HB  LEU A  35      44.368  39.355  46.587  1.00  0.00           H  
ATOM    550  HG  LEU A  35      46.432  40.731  46.774  1.00  0.00           H  
ATOM    551 1HD1 LEU A  35      48.590  39.600  47.074  1.00  0.00           H  
ATOM    552 2HD1 LEU A  35      47.553  39.430  48.510  1.00  0.00           H  
ATOM    553 3HD1 LEU A  35      47.744  38.066  47.381  1.00  0.00           H  
ATOM    554 1HD2 LEU A  35      47.544  39.752  44.797  1.00  0.00           H  
ATOM    555 2HD2 LEU A  35      46.682  38.218  45.071  1.00  0.00           H  
ATOM    556 3HD2 LEU A  35      45.772  39.685  44.634  1.00  0.00           H  
ATOM    557  N   VAL A  36      43.971  41.593  48.474  1.00  0.00           N  
ATOM    558  CA  VAL A  36      43.955  43.036  48.698  1.00  0.00           C  
ATOM    559  C   VAL A  36      43.967  43.363  50.181  1.00  0.00           C  
ATOM    560  O   VAL A  36      44.684  44.271  50.603  1.00  0.00           O  
ATOM    561  CB  VAL A  36      42.707  43.665  48.049  1.00  0.00           C  
ATOM    562  CG1 VAL A  36      42.537  45.106  48.508  1.00  0.00           C  
ATOM    563  CG2 VAL A  36      42.818  43.591  46.534  1.00  0.00           C  
ATOM    564  H   VAL A  36      43.214  41.170  47.953  1.00  0.00           H  
ATOM    565  HA  VAL A  36      44.848  43.463  48.238  1.00  0.00           H  
ATOM    566  HB  VAL A  36      41.824  43.117  48.376  1.00  0.00           H  
ATOM    567 1HG1 VAL A  36      41.650  45.534  48.039  1.00  0.00           H  
ATOM    568 2HG1 VAL A  36      42.424  45.131  49.591  1.00  0.00           H  
ATOM    569 3HG1 VAL A  36      43.414  45.685  48.220  1.00  0.00           H  
ATOM    570 1HG2 VAL A  36      41.932  44.036  46.081  1.00  0.00           H  
ATOM    571 2HG2 VAL A  36      43.705  44.134  46.207  1.00  0.00           H  
ATOM    572 3HG2 VAL A  36      42.898  42.548  46.226  1.00  0.00           H  
ATOM    573  N   ARG A  37      43.146  42.640  50.947  1.00  0.00           N  
ATOM    574  CA  ARG A  37      43.066  42.781  52.392  1.00  0.00           C  
ATOM    575  C   ARG A  37      44.436  42.630  53.028  1.00  0.00           C  
ATOM    576  O   ARG A  37      44.837  43.485  53.820  1.00  0.00           O  
ATOM    577  CB  ARG A  37      42.120  41.746  52.983  1.00  0.00           C  
ATOM    578  CG  ARG A  37      41.894  41.868  54.481  1.00  0.00           C  
ATOM    579  CD  ARG A  37      41.057  40.756  55.002  1.00  0.00           C  
ATOM    580  NE  ARG A  37      41.724  39.471  54.884  1.00  0.00           N  
ATOM    581  CZ  ARG A  37      42.668  39.018  55.734  1.00  0.00           C  
ATOM    582  NH1 ARG A  37      43.040  39.757  56.755  1.00  0.00           N1+
ATOM    583  NH2 ARG A  37      43.217  37.832  55.539  1.00  0.00           N  
ATOM    584  H   ARG A  37      42.517  41.975  50.514  1.00  0.00           H  
ATOM    585  HA  ARG A  37      42.696  43.773  52.630  1.00  0.00           H  
ATOM    586 1HB  ARG A  37      41.148  41.823  52.495  1.00  0.00           H  
ATOM    587 2HB  ARG A  37      42.506  40.745  52.786  1.00  0.00           H  
ATOM    588 1HG  ARG A  37      42.855  41.843  54.996  1.00  0.00           H  
ATOM    589 2HG  ARG A  37      41.389  42.809  54.698  1.00  0.00           H  
ATOM    590 1HD  ARG A  37      40.835  40.930  56.054  1.00  0.00           H  
ATOM    591 2HD  ARG A  37      40.125  40.709  54.439  1.00  0.00           H  
ATOM    592  HE  ARG A  37      41.465  38.875  54.109  1.00  0.00           H  
ATOM    593 1HH1 ARG A  37      42.621  40.664  56.904  1.00  0.00           H  
ATOM    594 2HH1 ARG A  37      43.747  39.418  57.392  1.00  0.00           H  
ATOM    595 1HH2 ARG A  37      42.931  37.264  54.754  1.00  0.00           H  
ATOM    596 2HH2 ARG A  37      43.922  37.493  56.175  1.00  0.00           H  
ATOM    597  N   LYS A  38      45.127  41.554  52.671  1.00  0.00           N  
ATOM    598  CA  LYS A  38      46.474  41.275  53.138  1.00  0.00           C  
ATOM    599  C   LYS A  38      47.477  42.312  52.678  1.00  0.00           C  
ATOM    600  O   LYS A  38      48.357  42.703  53.438  1.00  0.00           O  
ATOM    601  CB  LYS A  38      46.918  39.888  52.672  1.00  0.00           C  
ATOM    602  CG  LYS A  38      46.235  38.735  53.394  1.00  0.00           C  
ATOM    603  CD  LYS A  38      46.666  37.392  52.824  1.00  0.00           C  
ATOM    604  CE  LYS A  38      46.005  36.237  53.563  1.00  0.00           C  
ATOM    605  NZ  LYS A  38      46.342  34.921  52.954  1.00  0.00           N1+
ATOM    606  H   LYS A  38      44.694  40.870  52.062  1.00  0.00           H  
ATOM    607  HA  LYS A  38      46.469  41.269  54.229  1.00  0.00           H  
ATOM    608 1HB  LYS A  38      46.715  39.780  51.606  1.00  0.00           H  
ATOM    609 2HB  LYS A  38      47.994  39.782  52.813  1.00  0.00           H  
ATOM    610 1HG  LYS A  38      46.490  38.767  54.456  1.00  0.00           H  
ATOM    611 2HG  LYS A  38      45.155  38.832  53.297  1.00  0.00           H  
ATOM    612 1HD  LYS A  38      46.395  37.341  51.768  1.00  0.00           H  
ATOM    613 2HD  LYS A  38      47.748  37.292  52.908  1.00  0.00           H  
ATOM    614 1HE  LYS A  38      46.328  36.237  54.602  1.00  0.00           H  
ATOM    615 2HE  LYS A  38      44.922  36.365  53.542  1.00  0.00           H  
ATOM    616 1HZ  LYS A  38      45.886  34.184  53.471  1.00  0.00           H  
ATOM    617 2HZ  LYS A  38      46.028  34.903  51.993  1.00  0.00           H  
ATOM    618 3HZ  LYS A  38      47.342  34.784  52.985  1.00  0.00           H  
ATOM    619  N   THR A  39      47.356  42.788  51.446  1.00  0.00           N  
ATOM    620  CA  THR A  39      48.266  43.803  50.944  1.00  0.00           C  
ATOM    621  C   THR A  39      48.195  45.048  51.819  1.00  0.00           C  
ATOM    622  O   THR A  39      49.224  45.666  52.107  1.00  0.00           O  
ATOM    623  CB  THR A  39      47.948  44.168  49.481  1.00  0.00           C  
ATOM    624  CG2 THR A  39      48.898  45.246  48.982  1.00  0.00           C  
ATOM    625  OG1 THR A  39      48.079  43.001  48.657  1.00  0.00           O  
ATOM    626  H   THR A  39      46.651  42.423  50.817  1.00  0.00           H  
ATOM    627  HA  THR A  39      49.283  43.409  50.993  1.00  0.00           H  
ATOM    628  HB  THR A  39      46.924  44.533  49.413  1.00  0.00           H  
ATOM    629  HG1 THR A  39      47.461  42.329  48.955  1.00  0.00           H  
ATOM    630 1HG2 THR A  39      48.658  45.491  47.948  1.00  0.00           H  
ATOM    631 2HG2 THR A  39      48.794  46.137  49.600  1.00  0.00           H  
ATOM    632 3HG2 THR A  39      49.924  44.883  49.039  1.00  0.00           H  
ATOM    633  N   SER A  40      46.979  45.448  52.198  1.00  0.00           N  
ATOM    634  CA  SER A  40      46.772  46.582  53.091  1.00  0.00           C  
ATOM    635  C   SER A  40      47.260  46.320  54.525  1.00  0.00           C  
ATOM    636  O   SER A  40      47.992  47.139  55.084  1.00  0.00           O  
ATOM    637  CB  SER A  40      45.298  46.940  53.113  1.00  0.00           C  
ATOM    638  OG  SER A  40      45.057  48.020  53.973  1.00  0.00           O  
ATOM    639  H   SER A  40      46.167  44.963  51.829  1.00  0.00           H  
ATOM    640  HA  SER A  40      47.331  47.430  52.690  1.00  0.00           H  
ATOM    641 1HB  SER A  40      44.970  47.193  52.105  1.00  0.00           H  
ATOM    642 2HB  SER A  40      44.719  46.076  53.439  1.00  0.00           H  
ATOM    643  HG  SER A  40      45.029  47.651  54.859  1.00  0.00           H  
ATOM    644  N   GLU A  41      46.856  45.195  55.119  1.00  0.00           N  
ATOM    645  CA  GLU A  41      47.222  44.858  56.499  1.00  0.00           C  
ATOM    646  C   GLU A  41      48.697  44.562  56.750  1.00  0.00           C  
ATOM    647  O   GLU A  41      49.238  44.942  57.789  1.00  0.00           O  
ATOM    648  CB  GLU A  41      46.399  43.649  56.953  1.00  0.00           C  
ATOM    649  CG  GLU A  41      44.919  43.937  57.154  1.00  0.00           C  
ATOM    650  CD  GLU A  41      44.134  42.715  57.548  1.00  0.00           C  
ATOM    651  OE1 GLU A  41      44.729  41.781  58.031  1.00  0.00           O  
ATOM    652  OE2 GLU A  41      42.941  42.716  57.365  1.00  0.00           O1-
ATOM    653  H   GLU A  41      46.259  44.550  54.618  1.00  0.00           H  
ATOM    654  HA  GLU A  41      46.932  45.697  57.134  1.00  0.00           H  
ATOM    655 1HB  GLU A  41      46.490  42.851  56.215  1.00  0.00           H  
ATOM    656 2HB  GLU A  41      46.799  43.271  57.894  1.00  0.00           H  
ATOM    657 1HG  GLU A  41      44.807  44.692  57.931  1.00  0.00           H  
ATOM    658 2HG  GLU A  41      44.509  44.342  56.229  1.00  0.00           H  
ATOM    659  N   LEU A  42      49.343  43.873  55.818  1.00  0.00           N  
ATOM    660  CA  LEU A  42      50.746  43.525  55.941  1.00  0.00           C  
ATOM    661  C   LEU A  42      51.654  44.714  55.675  1.00  0.00           C  
ATOM    662  O   LEU A  42      51.374  45.555  54.822  1.00  0.00           O  
ATOM    663  CB  LEU A  42      51.093  42.389  54.970  1.00  0.00           C  
ATOM    664  CG  LEU A  42      50.381  41.055  55.228  1.00  0.00           C  
ATOM    665  CD1 LEU A  42      50.643  40.105  54.067  1.00  0.00           C  
ATOM    666  CD2 LEU A  42      50.872  40.463  56.541  1.00  0.00           C  
ATOM    667  H   LEU A  42      48.858  43.551  54.991  1.00  0.00           H  
ATOM    668  HA  LEU A  42      50.928  43.169  56.954  1.00  0.00           H  
ATOM    669 1HB  LEU A  42      50.840  42.707  53.960  1.00  0.00           H  
ATOM    670 2HB  LEU A  42      52.166  42.206  55.015  1.00  0.00           H  
ATOM    671  HG  LEU A  42      49.305  41.220  55.285  1.00  0.00           H  
ATOM    672 1HD1 LEU A  42      50.138  39.157  54.251  1.00  0.00           H  
ATOM    673 2HD1 LEU A  42      50.264  40.546  53.144  1.00  0.00           H  
ATOM    674 3HD1 LEU A  42      51.715  39.932  53.974  1.00  0.00           H  
ATOM    675 1HD2 LEU A  42      50.366  39.515  56.725  1.00  0.00           H  
ATOM    676 2HD2 LEU A  42      51.947  40.295  56.483  1.00  0.00           H  
ATOM    677 3HD2 LEU A  42      50.656  41.153  57.356  1.00  0.00           H  
ATOM    678  N   THR A  43      52.750  44.774  56.423  1.00  0.00           N  
ATOM    679  CA  THR A  43      53.723  45.842  56.250  1.00  0.00           C  
ATOM    680  C   THR A  43      55.029  45.279  55.696  1.00  0.00           C  
ATOM    681  O   THR A  43      55.819  46.002  55.088  1.00  0.00           O  
ATOM    682  CB  THR A  43      53.990  46.579  57.575  1.00  0.00           C  
ATOM    683  CG2 THR A  43      52.704  47.185  58.115  1.00  0.00           C  
ATOM    684  OG1 THR A  43      54.522  45.660  58.537  1.00  0.00           O  
ATOM    685  H   THR A  43      52.901  44.077  57.139  1.00  0.00           H  
ATOM    686  HA  THR A  43      53.337  46.560  55.523  1.00  0.00           H  
ATOM    687  HB  THR A  43      54.718  47.372  57.410  1.00  0.00           H  
ATOM    688  HG1 THR A  43      55.474  45.762  58.586  1.00  0.00           H  
ATOM    689 1HG2 THR A  43      52.911  47.702  59.052  1.00  0.00           H  
ATOM    690 2HG2 THR A  43      52.303  47.894  57.390  1.00  0.00           H  
ATOM    691 3HG2 THR A  43      51.975  46.395  58.291  1.00  0.00           H  
ATOM    692  N   ASP A  44      55.267  43.989  55.918  1.00  0.00           N  
ATOM    693  CA  ASP A  44      56.473  43.356  55.406  1.00  0.00           C  
ATOM    694  C   ASP A  44      56.331  43.033  53.927  1.00  0.00           C  
ATOM    695  O   ASP A  44      55.424  42.292  53.545  1.00  0.00           O  
ATOM    696  CB  ASP A  44      56.782  42.076  56.187  1.00  0.00           C  
ATOM    697  CG  ASP A  44      58.093  41.426  55.766  1.00  0.00           C  
ATOM    698  OD1 ASP A  44      59.122  41.847  56.239  1.00  0.00           O  
ATOM    699  OD2 ASP A  44      58.053  40.514  54.974  1.00  0.00           O1-
ATOM    700  H   ASP A  44      54.616  43.429  56.446  1.00  0.00           H  
ATOM    701  HA  ASP A  44      57.300  44.052  55.524  1.00  0.00           H  
ATOM    702 1HB  ASP A  44      56.832  42.304  57.252  1.00  0.00           H  
ATOM    703 2HB  ASP A  44      55.975  41.358  56.043  1.00  0.00           H  
ATOM    704  N   GLU A  45      57.266  43.552  53.133  1.00  0.00           N  
ATOM    705  CA  GLU A  45      57.263  43.388  51.683  1.00  0.00           C  
ATOM    706  C   GLU A  45      57.411  41.949  51.241  1.00  0.00           C  
ATOM    707  O   GLU A  45      56.691  41.523  50.339  1.00  0.00           O  
ATOM    708  CB  GLU A  45      58.386  44.221  51.062  1.00  0.00           C  
ATOM    709  CG  GLU A  45      58.405  44.214  49.540  1.00  0.00           C  
ATOM    710  CD  GLU A  45      57.198  44.878  48.936  1.00  0.00           C  
ATOM    711  OE1 GLU A  45      56.582  45.671  49.608  1.00  0.00           O  
ATOM    712  OE2 GLU A  45      56.892  44.592  47.803  1.00  0.00           O1-
ATOM    713  H   GLU A  45      58.010  44.089  53.558  1.00  0.00           H  
ATOM    714  HA  GLU A  45      56.314  43.766  51.298  1.00  0.00           H  
ATOM    715 1HB  GLU A  45      58.296  45.256  51.390  1.00  0.00           H  
ATOM    716 2HB  GLU A  45      59.350  43.849  51.410  1.00  0.00           H  
ATOM    717 1HG  GLU A  45      59.300  44.732  49.195  1.00  0.00           H  
ATOM    718 2HG  GLU A  45      58.459  43.183  49.192  1.00  0.00           H  
ATOM    719  N   LYS A  46      58.325  41.211  51.865  1.00  0.00           N  
ATOM    720  CA  LYS A  46      58.553  39.823  51.494  1.00  0.00           C  
ATOM    721  C   LYS A  46      57.314  38.997  51.787  1.00  0.00           C  
ATOM    722  O   LYS A  46      56.933  38.175  50.954  1.00  0.00           O  
ATOM    723  CB  LYS A  46      59.761  39.250  52.237  1.00  0.00           C  
ATOM    724  CG  LYS A  46      60.108  37.815  51.864  1.00  0.00           C  
ATOM    725  CD  LYS A  46      61.365  37.347  52.580  1.00  0.00           C  
ATOM    726  CE  LYS A  46      61.703  35.907  52.222  1.00  0.00           C  
ATOM    727  NZ  LYS A  46      62.932  35.434  52.915  1.00  0.00           N1+
ATOM    728  H   LYS A  46      58.877  41.608  52.614  1.00  0.00           H  
ATOM    729  HA  LYS A  46      58.740  39.779  50.423  1.00  0.00           H  
ATOM    730 1HB  LYS A  46      60.636  39.869  52.039  1.00  0.00           H  
ATOM    731 2HB  LYS A  46      59.575  39.281  53.312  1.00  0.00           H  
ATOM    732 1HG  LYS A  46      59.280  37.158  52.134  1.00  0.00           H  
ATOM    733 2HG  LYS A  46      60.266  37.748  50.788  1.00  0.00           H  
ATOM    734 1HD  LYS A  46      62.204  37.988  52.300  1.00  0.00           H  
ATOM    735 2HD  LYS A  46      61.220  37.419  53.657  1.00  0.00           H  
ATOM    736 1HE  LYS A  46      60.871  35.260  52.501  1.00  0.00           H  
ATOM    737 2HE  LYS A  46      61.853  35.824  51.146  1.00  0.00           H  
ATOM    738 1HZ  LYS A  46      63.120  34.477  52.653  1.00  0.00           H  
ATOM    739 2HZ  LYS A  46      63.714  36.017  52.651  1.00  0.00           H  
ATOM    740 3HZ  LYS A  46      62.797  35.487  53.915  1.00  0.00           H  
ATOM    741  N   THR A  47      56.697  39.220  52.951  1.00  0.00           N  
ATOM    742  CA  THR A  47      55.490  38.498  53.326  1.00  0.00           C  
ATOM    743  C   THR A  47      54.378  38.770  52.324  1.00  0.00           C  
ATOM    744  O   THR A  47      53.690  37.826  51.927  1.00  0.00           O  
ATOM    745  CB  THR A  47      55.023  38.885  54.742  1.00  0.00           C  
ATOM    746  CG2 THR A  47      53.831  38.039  55.160  1.00  0.00           C  
ATOM    747  OG1 THR A  47      56.096  38.685  55.674  1.00  0.00           O  
ATOM    748  H   THR A  47      57.088  39.873  53.622  1.00  0.00           H  
ATOM    749  HA  THR A  47      55.705  37.431  53.316  1.00  0.00           H  
ATOM    750  HB  THR A  47      54.739  39.937  54.757  1.00  0.00           H  
ATOM    751  HG1 THR A  47      56.839  39.240  55.428  1.00  0.00           H  
ATOM    752 1HG2 THR A  47      53.514  38.325  56.163  1.00  0.00           H  
ATOM    753 2HG2 THR A  47      53.009  38.197  54.461  1.00  0.00           H  
ATOM    754 3HG2 THR A  47      54.112  36.986  55.156  1.00  0.00           H  
ATOM    755  N   ILE A  48      54.206  40.032  51.921  1.00  0.00           N  
ATOM    756  CA  ILE A  48      53.203  40.381  50.922  1.00  0.00           C  
ATOM    757  C   ILE A  48      53.464  39.649  49.618  1.00  0.00           C  
ATOM    758  O   ILE A  48      52.519  39.125  49.033  1.00  0.00           O  
ATOM    759  CB  ILE A  48      53.181  41.899  50.663  1.00  0.00           C  
ATOM    760  CG1 ILE A  48      52.607  42.638  51.876  1.00  0.00           C  
ATOM    761  CG2 ILE A  48      52.372  42.215  49.413  1.00  0.00           C  
ATOM    762  CD1 ILE A  48      52.850  44.130  51.852  1.00  0.00           C  
ATOM    763  H   ILE A  48      54.755  40.778  52.337  1.00  0.00           H  
ATOM    764  HA  ILE A  48      52.224  40.078  51.292  1.00  0.00           H  
ATOM    765  HB  ILE A  48      54.199  42.259  50.527  1.00  0.00           H  
ATOM    766 1HG1 ILE A  48      51.534  42.468  51.931  1.00  0.00           H  
ATOM    767 2HG1 ILE A  48      53.049  42.238  52.789  1.00  0.00           H  
ATOM    768 1HG2 ILE A  48      52.367  43.291  49.247  1.00  0.00           H  
ATOM    769 2HG2 ILE A  48      52.822  41.716  48.556  1.00  0.00           H  
ATOM    770 3HG2 ILE A  48      51.349  41.862  49.543  1.00  0.00           H  
ATOM    771 1HD1 ILE A  48      52.416  44.585  52.742  1.00  0.00           H  
ATOM    772 2HD1 ILE A  48      53.924  44.325  51.831  1.00  0.00           H  
ATOM    773 3HD1 ILE A  48      52.386  44.559  50.964  1.00  0.00           H  
ATOM    774  N   ARG A  49      54.722  39.620  49.179  1.00  0.00           N  
ATOM    775  CA  ARG A  49      55.098  38.936  47.954  1.00  0.00           C  
ATOM    776  C   ARG A  49      54.802  37.451  48.012  1.00  0.00           C  
ATOM    777  O   ARG A  49      54.384  36.879  47.010  1.00  0.00           O  
ATOM    778  CB  ARG A  49      56.580  39.135  47.670  1.00  0.00           C  
ATOM    779  CG  ARG A  49      56.966  40.545  47.251  1.00  0.00           C  
ATOM    780  CD  ARG A  49      58.432  40.675  47.053  1.00  0.00           C  
ATOM    781  NE  ARG A  49      58.810  42.034  46.696  1.00  0.00           N  
ATOM    782  CZ  ARG A  49      60.082  42.464  46.570  1.00  0.00           C  
ATOM    783  NH1 ARG A  49      61.081  41.636  46.775  1.00  0.00           N1+
ATOM    784  NH2 ARG A  49      60.322  43.723  46.243  1.00  0.00           N  
ATOM    785  H   ARG A  49      55.446  40.117  49.690  1.00  0.00           H  
ATOM    786  HA  ARG A  49      54.543  39.375  47.123  1.00  0.00           H  
ATOM    787 1HB  ARG A  49      57.157  38.886  48.559  1.00  0.00           H  
ATOM    788 2HB  ARG A  49      56.892  38.457  46.877  1.00  0.00           H  
ATOM    789 1HG  ARG A  49      56.469  40.793  46.312  1.00  0.00           H  
ATOM    790 2HG  ARG A  49      56.659  41.250  48.022  1.00  0.00           H  
ATOM    791 1HD  ARG A  49      58.949  40.407  47.972  1.00  0.00           H  
ATOM    792 2HD  ARG A  49      58.751  40.011  46.250  1.00  0.00           H  
ATOM    793  HE  ARG A  49      58.069  42.702  46.532  1.00  0.00           H  
ATOM    794 1HH1 ARG A  49      60.896  40.674  47.025  1.00  0.00           H  
ATOM    795 2HH1 ARG A  49      62.033  41.959  46.680  1.00  0.00           H  
ATOM    796 1HH2 ARG A  49      59.555  44.360  46.086  1.00  0.00           H  
ATOM    797 2HH2 ARG A  49      61.274  44.045  46.148  1.00  0.00           H  
ATOM    798  N   GLU A  50      55.029  36.838  49.174  1.00  0.00           N  
ATOM    799  CA  GLU A  50      54.743  35.427  49.343  1.00  0.00           C  
ATOM    800  C   GLU A  50      53.252  35.167  49.309  1.00  0.00           C  
ATOM    801  O   GLU A  50      52.829  34.135  48.791  1.00  0.00           O  
ATOM    802  CB  GLU A  50      55.330  34.919  50.661  1.00  0.00           C  
ATOM    803  CG  GLU A  50      56.850  34.819  50.677  1.00  0.00           C  
ATOM    804  CD  GLU A  50      57.382  33.837  49.672  1.00  0.00           C  
ATOM    805  OE1 GLU A  50      56.760  32.820  49.475  1.00  0.00           O  
ATOM    806  OE2 GLU A  50      58.412  34.101  49.100  1.00  0.00           O1-
ATOM    807  H   GLU A  50      55.450  37.348  49.941  1.00  0.00           H  
ATOM    808  HA  GLU A  50      55.204  34.882  48.516  1.00  0.00           H  
ATOM    809 1HB  GLU A  50      55.031  35.582  51.473  1.00  0.00           H  
ATOM    810 2HB  GLU A  50      54.929  33.928  50.880  1.00  0.00           H  
ATOM    811 1HG  GLU A  50      57.270  35.803  50.464  1.00  0.00           H  
ATOM    812 2HG  GLU A  50      57.174  34.525  51.673  1.00  0.00           H  
ATOM    813  N   GLU A  51      52.456  36.103  49.845  1.00  0.00           N  
ATOM    814  CA  GLU A  51      51.018  35.932  49.792  1.00  0.00           C  
ATOM    815  C   GLU A  51      50.533  36.100  48.359  1.00  0.00           C  
ATOM    816  O   GLU A  51      49.630  35.367  47.957  1.00  0.00           O  
ATOM    817  CB  GLU A  51      50.317  36.935  50.711  1.00  0.00           C  
ATOM    818  CG  GLU A  51      50.519  36.675  52.196  1.00  0.00           C  
ATOM    819  CD  GLU A  51      49.955  35.355  52.642  1.00  0.00           C  
ATOM    820  OE1 GLU A  51      48.916  34.981  52.154  1.00  0.00           O  
ATOM    821  OE2 GLU A  51      50.563  34.720  53.472  1.00  0.00           O1-
ATOM    822  H   GLU A  51      52.847  36.898  50.333  1.00  0.00           H  
ATOM    823  HA  GLU A  51      50.786  34.920  50.113  1.00  0.00           H  
ATOM    824 1HB  GLU A  51      50.680  37.941  50.494  1.00  0.00           H  
ATOM    825 2HB  GLU A  51      49.246  36.925  50.513  1.00  0.00           H  
ATOM    826 1HG  GLU A  51      51.587  36.693  52.415  1.00  0.00           H  
ATOM    827 2HG  GLU A  51      50.048  37.477  52.764  1.00  0.00           H  
ATOM    828  N   ILE A  52      51.140  37.009  47.588  1.00  0.00           N  
ATOM    829  CA  ILE A  52      50.789  37.190  46.184  1.00  0.00           C  
ATOM    830  C   ILE A  52      51.110  35.925  45.404  1.00  0.00           C  
ATOM    831  O   ILE A  52      50.306  35.513  44.570  1.00  0.00           O  
ATOM    832  CB  ILE A  52      51.537  38.386  45.568  1.00  0.00           C  
ATOM    833  CG1 ILE A  52      51.023  39.701  46.161  1.00  0.00           C  
ATOM    834  CG2 ILE A  52      51.383  38.387  44.054  1.00  0.00           C  
ATOM    835  CD1 ILE A  52      51.936  40.880  45.917  1.00  0.00           C  
ATOM    836  H   ILE A  52      51.826  37.630  47.996  1.00  0.00           H  
ATOM    837  HA  ILE A  52      49.719  37.373  46.114  1.00  0.00           H  
ATOM    838  HB  ILE A  52      52.595  38.319  45.816  1.00  0.00           H  
ATOM    839 1HG1 ILE A  52      50.045  39.933  45.740  1.00  0.00           H  
ATOM    840 2HG1 ILE A  52      50.894  39.588  47.238  1.00  0.00           H  
ATOM    841 1HG2 ILE A  52      51.918  39.238  43.634  1.00  0.00           H  
ATOM    842 2HG2 ILE A  52      51.796  37.464  43.647  1.00  0.00           H  
ATOM    843 3HG2 ILE A  52      50.327  38.457  43.794  1.00  0.00           H  
ATOM    844 1HD1 ILE A  52      51.505  41.774  46.367  1.00  0.00           H  
ATOM    845 2HD1 ILE A  52      52.912  40.683  46.363  1.00  0.00           H  
ATOM    846 3HD1 ILE A  52      52.051  41.033  44.844  1.00  0.00           H  
ATOM    847  N   ARG A  53      52.296  35.364  45.646  1.00  0.00           N  
ATOM    848  CA  ARG A  53      52.725  34.117  45.028  1.00  0.00           C  
ATOM    849  C   ARG A  53      51.767  32.974  45.285  1.00  0.00           C  
ATOM    850  O   ARG A  53      51.391  32.281  44.338  1.00  0.00           O  
ATOM    851  CB  ARG A  53      54.107  33.726  45.534  1.00  0.00           C  
ATOM    852  CG  ARG A  53      54.661  32.438  44.947  1.00  0.00           C  
ATOM    853  CD  ARG A  53      55.975  32.085  45.542  1.00  0.00           C  
ATOM    854  NE  ARG A  53      55.874  31.833  46.971  1.00  0.00           N  
ATOM    855  CZ  ARG A  53      55.403  30.693  47.515  1.00  0.00           C  
ATOM    856  NH1 ARG A  53      54.998  29.714  46.739  1.00  0.00           N1+
ATOM    857  NH2 ARG A  53      55.350  30.561  48.828  1.00  0.00           N  
ATOM    858  H   ARG A  53      52.952  35.829  46.257  1.00  0.00           H  
ATOM    859  HA  ARG A  53      52.794  34.275  43.954  1.00  0.00           H  
ATOM    860 1HB  ARG A  53      54.815  34.521  45.312  1.00  0.00           H  
ATOM    861 2HB  ARG A  53      54.077  33.608  46.618  1.00  0.00           H  
ATOM    862 1HG  ARG A  53      53.967  31.620  45.140  1.00  0.00           H  
ATOM    863 2HG  ARG A  53      54.793  32.557  43.871  1.00  0.00           H  
ATOM    864 1HD  ARG A  53      56.362  31.186  45.064  1.00  0.00           H  
ATOM    865 2HD  ARG A  53      56.677  32.905  45.390  1.00  0.00           H  
ATOM    866  HE  ARG A  53      56.179  32.564  47.601  1.00  0.00           H  
ATOM    867 1HH1 ARG A  53      55.036  29.815  45.734  1.00  0.00           H  
ATOM    868 2HH1 ARG A  53      54.644  28.860  47.146  1.00  0.00           H  
ATOM    869 1HH2 ARG A  53      55.663  31.315  49.424  1.00  0.00           H  
ATOM    870 2HH2 ARG A  53      54.999  29.708  49.237  1.00  0.00           H  
ATOM    871  N   LYS A  54      51.392  32.776  46.550  1.00  0.00           N  
ATOM    872  CA  LYS A  54      50.460  31.715  46.905  1.00  0.00           C  
ATOM    873  C   LYS A  54      49.127  31.936  46.220  1.00  0.00           C  
ATOM    874  O   LYS A  54      48.532  30.967  45.741  1.00  0.00           O  
ATOM    875  CB  LYS A  54      50.270  31.641  48.422  1.00  0.00           C  
ATOM    876  CG  LYS A  54      51.466  31.081  49.179  1.00  0.00           C  
ATOM    877  CD  LYS A  54      51.138  30.866  50.648  1.00  0.00           C  
ATOM    878  CE  LYS A  54      51.023  32.190  51.390  1.00  0.00           C  
ATOM    879  NZ  LYS A  54      50.842  31.995  52.853  1.00  0.00           N1+
ATOM    880  H   LYS A  54      51.774  33.350  47.292  1.00  0.00           H  
ATOM    881  HA  LYS A  54      50.867  30.766  46.551  1.00  0.00           H  
ATOM    882 1HB  LYS A  54      50.064  32.639  48.810  1.00  0.00           H  
ATOM    883 2HB  LYS A  54      49.407  31.015  48.650  1.00  0.00           H  
ATOM    884 1HG  LYS A  54      51.763  30.127  48.739  1.00  0.00           H  
ATOM    885 2HG  LYS A  54      52.304  31.773  49.099  1.00  0.00           H  
ATOM    886 1HD  LYS A  54      50.195  30.326  50.736  1.00  0.00           H  
ATOM    887 2HD  LYS A  54      51.923  30.268  51.113  1.00  0.00           H  
ATOM    888 1HE  LYS A  54      51.922  32.781  51.223  1.00  0.00           H  
ATOM    889 2HE  LYS A  54      50.171  32.749  51.003  1.00  0.00           H  
ATOM    890 1HZ  LYS A  54      50.768  32.895  53.308  1.00  0.00           H  
ATOM    891 2HZ  LYS A  54      49.998  31.463  53.023  1.00  0.00           H  
ATOM    892 3HZ  LYS A  54      51.635  31.495  53.227  1.00  0.00           H  
ATOM    893  N   VAL A  55      48.668  33.185  46.160  1.00  0.00           N  
ATOM    894  CA  VAL A  55      47.444  33.504  45.445  1.00  0.00           C  
ATOM    895  C   VAL A  55      47.524  33.148  43.982  1.00  0.00           C  
ATOM    896  O   VAL A  55      46.564  32.590  43.460  1.00  0.00           O  
ATOM    897  CB  VAL A  55      47.133  35.008  45.577  1.00  0.00           C  
ATOM    898  CG1 VAL A  55      46.146  35.442  44.503  1.00  0.00           C  
ATOM    899  CG2 VAL A  55      46.585  35.303  46.964  1.00  0.00           C  
ATOM    900  H   VAL A  55      49.146  33.936  46.643  1.00  0.00           H  
ATOM    901  HA  VAL A  55      46.640  32.927  45.893  1.00  0.00           H  
ATOM    902  HB  VAL A  55      48.050  35.575  45.419  1.00  0.00           H  
ATOM    903 1HG1 VAL A  55      45.937  36.508  44.611  1.00  0.00           H  
ATOM    904 2HG1 VAL A  55      46.573  35.255  43.518  1.00  0.00           H  
ATOM    905 3HG1 VAL A  55      45.219  34.880  44.610  1.00  0.00           H  
ATOM    906 1HG2 VAL A  55      46.366  36.367  47.050  1.00  0.00           H  
ATOM    907 2HG2 VAL A  55      45.669  34.731  47.124  1.00  0.00           H  
ATOM    908 3HG2 VAL A  55      47.323  35.022  47.715  1.00  0.00           H  
ATOM    909  N   LYS A  56      48.627  33.490  43.331  1.00  0.00           N  
ATOM    910  CA  LYS A  56      48.828  33.142  41.935  1.00  0.00           C  
ATOM    911  C   LYS A  56      48.790  31.637  41.714  1.00  0.00           C  
ATOM    912  O   LYS A  56      48.188  31.183  40.739  1.00  0.00           O  
ATOM    913  CB  LYS A  56      50.158  33.709  41.435  1.00  0.00           C  
ATOM    914  CG  LYS A  56      50.462  33.403  39.973  1.00  0.00           C  
ATOM    915  CD  LYS A  56      51.760  34.061  39.530  1.00  0.00           C  
ATOM    916  CE  LYS A  56      52.094  33.710  38.089  1.00  0.00           C  
ATOM    917  NZ  LYS A  56      53.353  34.362  37.635  1.00  0.00           N1+
ATOM    918  H   LYS A  56      49.336  34.036  43.802  1.00  0.00           H  
ATOM    919  HA  LYS A  56      48.006  33.563  41.365  1.00  0.00           H  
ATOM    920 1HB  LYS A  56      50.160  34.793  41.557  1.00  0.00           H  
ATOM    921 2HB  LYS A  56      50.973  33.310  42.038  1.00  0.00           H  
ATOM    922 1HG  LYS A  56      50.545  32.326  39.837  1.00  0.00           H  
ATOM    923 2HG  LYS A  56      49.647  33.770  39.349  1.00  0.00           H  
ATOM    924 1HD  LYS A  56      51.668  35.144  39.619  1.00  0.00           H  
ATOM    925 2HD  LYS A  56      52.574  33.729  40.174  1.00  0.00           H  
ATOM    926 1HE  LYS A  56      52.204  32.630  37.994  1.00  0.00           H  
ATOM    927 2HE  LYS A  56      51.281  34.028  37.438  1.00  0.00           H  
ATOM    928 1HZ  LYS A  56      53.540  34.103  36.675  1.00  0.00           H  
ATOM    929 2HZ  LYS A  56      53.256  35.366  37.700  1.00  0.00           H  
ATOM    930 3HZ  LYS A  56      54.120  34.058  38.219  1.00  0.00           H  
ATOM    931  N   GLU A  57      49.428  30.874  42.596  1.00  0.00           N  
ATOM    932  CA  GLU A  57      49.428  29.424  42.496  1.00  0.00           C  
ATOM    933  C   GLU A  57      48.013  28.863  42.666  1.00  0.00           C  
ATOM    934  O   GLU A  57      47.643  27.909  41.977  1.00  0.00           O  
ATOM    935  CB  GLU A  57      50.363  28.817  43.544  1.00  0.00           C  
ATOM    936  CG  GLU A  57      51.843  29.075  43.290  1.00  0.00           C  
ATOM    937  CD  GLU A  57      52.724  28.541  44.385  1.00  0.00           C  
ATOM    938  OE1 GLU A  57      52.203  28.079  45.370  1.00  0.00           O  
ATOM    939  OE2 GLU A  57      53.923  28.594  44.232  1.00  0.00           O1-
ATOM    940  H   GLU A  57      49.962  31.310  43.341  1.00  0.00           H  
ATOM    941  HA  GLU A  57      49.790  29.146  41.505  1.00  0.00           H  
ATOM    942 1HB  GLU A  57      50.118  29.220  44.527  1.00  0.00           H  
ATOM    943 2HB  GLU A  57      50.214  27.740  43.586  1.00  0.00           H  
ATOM    944 1HG  GLU A  57      52.125  28.606  42.348  1.00  0.00           H  
ATOM    945 2HG  GLU A  57      52.002  30.147  43.193  1.00  0.00           H  
ATOM    946  N   GLU A  58      47.237  29.451  43.578  1.00  0.00           N  
ATOM    947  CA  GLU A  58      45.859  29.036  43.769  1.00  0.00           C  
ATOM    948  C   GLU A  58      44.963  29.460  42.616  1.00  0.00           C  
ATOM    949  O   GLU A  58      44.059  28.706  42.260  1.00  0.00           O  
ATOM    950  CB  GLU A  58      45.315  29.610  45.078  1.00  0.00           C  
ATOM    951  CG  GLU A  58      45.915  28.991  46.334  1.00  0.00           C  
ATOM    952  CD  GLU A  58      45.619  27.523  46.460  1.00  0.00           C  
ATOM    953  OE1 GLU A  58      44.537  27.121  46.104  1.00  0.00           O  
ATOM    954  OE2 GLU A  58      46.476  26.800  46.912  1.00  0.00           O1-
ATOM    955  H   GLU A  58      47.612  30.174  44.180  1.00  0.00           H  
ATOM    956  HA  GLU A  58      45.840  27.947  43.824  1.00  0.00           H  
ATOM    957 1HB  GLU A  58      45.505  30.683  45.113  1.00  0.00           H  
ATOM    958 2HB  GLU A  58      44.235  29.467  45.119  1.00  0.00           H  
ATOM    959 1HG  GLU A  58      46.995  29.131  46.315  1.00  0.00           H  
ATOM    960 2HG  GLU A  58      45.525  29.511  47.206  1.00  0.00           H  
ATOM    961  N   SER A  59      45.215  30.633  42.030  1.00  0.00           N  
ATOM    962  CA  SER A  59      44.436  31.110  40.898  1.00  0.00           C  
ATOM    963  C   SER A  59      44.607  30.176  39.719  1.00  0.00           C  
ATOM    964  O   SER A  59      43.641  29.856  39.022  1.00  0.00           O  
ATOM    965  CB  SER A  59      44.862  32.514  40.514  1.00  0.00           C  
ATOM    966  OG  SER A  59      44.563  33.426  41.536  1.00  0.00           O  
ATOM    967  H   SER A  59      45.936  31.234  42.392  1.00  0.00           H  
ATOM    968  HA  SER A  59      43.388  31.123  41.197  1.00  0.00           H  
ATOM    969 1HB  SER A  59      45.931  32.528  40.312  1.00  0.00           H  
ATOM    970 2HB  SER A  59      44.350  32.811  39.599  1.00  0.00           H  
ATOM    971  HG  SER A  59      45.056  33.131  42.306  1.00  0.00           H  
ATOM    972  N   LYS A  60      45.863  29.769  39.519  1.00  0.00           N  
ATOM    973  CA  LYS A  60      46.287  28.826  38.501  1.00  0.00           C  
ATOM    974  C   LYS A  60      45.475  27.552  38.652  1.00  0.00           C  
ATOM    975  O   LYS A  60      44.842  27.121  37.688  1.00  0.00           O  
ATOM    976  CB  LYS A  60      47.783  28.532  38.608  1.00  0.00           C  
ATOM    977  CG  LYS A  60      48.313  27.570  37.553  1.00  0.00           C  
ATOM    978  CD  LYS A  60      49.813  27.368  37.692  1.00  0.00           C  
ATOM    979  CE  LYS A  60      50.334  26.366  36.672  1.00  0.00           C  
ATOM    980  NZ  LYS A  60      51.806  26.169  36.787  1.00  0.00           N1+
ATOM    981  H   LYS A  60      46.603  30.163  40.082  1.00  0.00           H  
ATOM    982  HA  LYS A  60      46.086  29.252  37.518  1.00  0.00           H  
ATOM    983 1HB  LYS A  60      48.344  29.463  38.524  1.00  0.00           H  
ATOM    984 2HB  LYS A  60      48.001  28.105  39.588  1.00  0.00           H  
ATOM    985 1HG  LYS A  60      47.813  26.605  37.656  1.00  0.00           H  
ATOM    986 2HG  LYS A  60      48.098  27.964  36.560  1.00  0.00           H  
ATOM    987 1HD  LYS A  60      50.324  28.321  37.546  1.00  0.00           H  
ATOM    988 2HD  LYS A  60      50.041  27.004  38.692  1.00  0.00           H  
ATOM    989 1HE  LYS A  60      49.839  25.408  36.818  1.00  0.00           H  
ATOM    990 2HE  LYS A  60      50.107  26.718  35.666  1.00  0.00           H  
ATOM    991 1HZ  LYS A  60      52.112  25.499  36.095  1.00  0.00           H  
ATOM    992 2HZ  LYS A  60      52.277  27.049  36.634  1.00  0.00           H  
ATOM    993 3HZ  LYS A  60      52.029  25.823  37.710  1.00  0.00           H  
ATOM    994  N   ARG A  61      45.505  26.986  39.861  1.00  0.00           N  
ATOM    995  CA  ARG A  61      44.774  25.770  40.191  1.00  0.00           C  
ATOM    996  C   ARG A  61      43.279  25.867  39.927  1.00  0.00           C  
ATOM    997  O   ARG A  61      42.724  24.947  39.334  1.00  0.00           O  
ATOM    998  CB  ARG A  61      44.989  25.416  41.654  1.00  0.00           C  
ATOM    999  CG  ARG A  61      44.297  24.142  42.113  1.00  0.00           C  
ATOM   1000  CD  ARG A  61      44.504  23.897  43.563  1.00  0.00           C  
ATOM   1001  NE  ARG A  61      43.907  24.941  44.381  1.00  0.00           N  
ATOM   1002  CZ  ARG A  61      42.595  25.027  44.675  1.00  0.00           C  
ATOM   1003  NH1 ARG A  61      41.758  24.126  44.212  1.00  0.00           N1+
ATOM   1004  NH2 ARG A  61      42.150  26.017  45.429  1.00  0.00           N  
ATOM   1005  H   ARG A  61      46.085  27.388  40.587  1.00  0.00           H  
ATOM   1006  HA  ARG A  61      45.173  24.964  39.575  1.00  0.00           H  
ATOM   1007 1HB  ARG A  61      46.055  25.301  41.848  1.00  0.00           H  
ATOM   1008 2HB  ARG A  61      44.629  26.231  42.282  1.00  0.00           H  
ATOM   1009 1HG  ARG A  61      43.226  24.222  41.928  1.00  0.00           H  
ATOM   1010 2HG  ARG A  61      44.698  23.292  41.561  1.00  0.00           H  
ATOM   1011 1HD  ARG A  61      44.049  22.946  43.840  1.00  0.00           H  
ATOM   1012 2HD  ARG A  61      45.571  23.864  43.778  1.00  0.00           H  
ATOM   1013  HE  ARG A  61      44.521  25.653  44.754  1.00  0.00           H  
ATOM   1014 1HH1 ARG A  61      42.097  23.369  43.636  1.00  0.00           H  
ATOM   1015 2HH1 ARG A  61      40.775  24.190  44.433  1.00  0.00           H  
ATOM   1016 1HH2 ARG A  61      42.794  26.711  45.783  1.00  0.00           H  
ATOM   1017 2HH2 ARG A  61      41.167  26.081  45.648  1.00  0.00           H  
ATOM   1018  N   ILE A  62      42.644  26.962  40.351  1.00  0.00           N  
ATOM   1019  CA  ILE A  62      41.208  27.139  40.140  1.00  0.00           C  
ATOM   1020  C   ILE A  62      40.862  27.119  38.657  1.00  0.00           C  
ATOM   1021  O   ILE A  62      39.895  26.460  38.265  1.00  0.00           O  
ATOM   1022  CB  ILE A  62      40.718  28.458  40.764  1.00  0.00           C  
ATOM   1023  CG1 ILE A  62      40.781  28.384  42.290  1.00  0.00           C  
ATOM   1024  CG2 ILE A  62      39.302  28.771  40.300  1.00  0.00           C  
ATOM   1025  CD1 ILE A  62      40.665  29.729  42.973  1.00  0.00           C  
ATOM   1026  H   ILE A  62      43.153  27.673  40.857  1.00  0.00           H  
ATOM   1027  HA  ILE A  62      40.691  26.307  40.620  1.00  0.00           H  
ATOM   1028  HB  ILE A  62      41.377  29.271  40.460  1.00  0.00           H  
ATOM   1029 1HG1 ILE A  62      39.977  27.745  42.658  1.00  0.00           H  
ATOM   1030 2HG1 ILE A  62      41.723  27.929  42.594  1.00  0.00           H  
ATOM   1031 1HG2 ILE A  62      38.971  29.708  40.750  1.00  0.00           H  
ATOM   1032 2HG2 ILE A  62      39.287  28.865  39.216  1.00  0.00           H  
ATOM   1033 3HG2 ILE A  62      38.634  27.966  40.604  1.00  0.00           H  
ATOM   1034 1HD1 ILE A  62      40.719  29.595  44.054  1.00  0.00           H  
ATOM   1035 2HD1 ILE A  62      41.482  30.374  42.646  1.00  0.00           H  
ATOM   1036 3HD1 ILE A  62      39.713  30.187  42.713  1.00  0.00           H  
ATOM   1037  N   VAL A  63      41.638  27.838  37.849  1.00  0.00           N  
ATOM   1038  CA  VAL A  63      41.412  27.856  36.410  1.00  0.00           C  
ATOM   1039  C   VAL A  63      41.627  26.478  35.791  1.00  0.00           C  
ATOM   1040  O   VAL A  63      40.848  26.080  34.928  1.00  0.00           O  
ATOM   1041  CB  VAL A  63      42.354  28.872  35.738  1.00  0.00           C  
ATOM   1042  CG1 VAL A  63      42.322  28.707  34.226  1.00  0.00           C  
ATOM   1043  CG2 VAL A  63      41.961  30.285  36.137  1.00  0.00           C  
ATOM   1044  H   VAL A  63      42.387  28.408  38.230  1.00  0.00           H  
ATOM   1045  HA  VAL A  63      40.379  28.153  36.237  1.00  0.00           H  
ATOM   1046  HB  VAL A  63      43.376  28.672  36.061  1.00  0.00           H  
ATOM   1047 1HG1 VAL A  63      42.995  29.432  33.767  1.00  0.00           H  
ATOM   1048 2HG1 VAL A  63      42.640  27.699  33.962  1.00  0.00           H  
ATOM   1049 3HG1 VAL A  63      41.306  28.875  33.864  1.00  0.00           H  
ATOM   1050 1HG2 VAL A  63      42.633  30.999  35.659  1.00  0.00           H  
ATOM   1051 2HG2 VAL A  63      40.937  30.482  35.819  1.00  0.00           H  
ATOM   1052 3HG2 VAL A  63      42.032  30.392  37.219  1.00  0.00           H  
ATOM   1053  N   GLU A  64      42.677  25.769  36.203  1.00  0.00           N  
ATOM   1054  CA  GLU A  64      42.950  24.433  35.682  1.00  0.00           C  
ATOM   1055  C   GLU A  64      41.848  23.441  36.019  1.00  0.00           C  
ATOM   1056  O   GLU A  64      41.526  22.587  35.193  1.00  0.00           O  
ATOM   1057  CB  GLU A  64      44.283  23.919  36.227  1.00  0.00           C  
ATOM   1058  CG  GLU A  64      45.509  24.597  35.631  1.00  0.00           C  
ATOM   1059  CD  GLU A  64      46.798  24.112  36.234  1.00  0.00           C  
ATOM   1060  OE1 GLU A  64      46.744  23.365  37.181  1.00  0.00           O  
ATOM   1061  OE2 GLU A  64      47.838  24.490  35.748  1.00  0.00           O1-
ATOM   1062  H   GLU A  64      43.327  26.167  36.870  1.00  0.00           H  
ATOM   1063  HA  GLU A  64      43.026  24.494  34.597  1.00  0.00           H  
ATOM   1064 1HB  GLU A  64      44.315  24.061  37.307  1.00  0.00           H  
ATOM   1065 2HB  GLU A  64      44.367  22.849  36.033  1.00  0.00           H  
ATOM   1066 1HG  GLU A  64      45.530  24.409  34.558  1.00  0.00           H  
ATOM   1067 2HG  GLU A  64      45.426  25.673  35.783  1.00  0.00           H  
ATOM   1068  N   GLU A  65      41.293  23.534  37.226  1.00  0.00           N  
ATOM   1069  CA  GLU A  65      40.192  22.668  37.613  1.00  0.00           C  
ATOM   1070  C   GLU A  65      38.956  22.983  36.790  1.00  0.00           C  
ATOM   1071  O   GLU A  65      38.219  22.069  36.417  1.00  0.00           O  
ATOM   1072  CB  GLU A  65      39.882  22.822  39.103  1.00  0.00           C  
ATOM   1073  CG  GLU A  65      40.947  22.251  40.029  1.00  0.00           C  
ATOM   1074  CD  GLU A  65      40.650  22.495  41.482  1.00  0.00           C  
ATOM   1075  OE1 GLU A  65      39.696  23.178  41.769  1.00  0.00           O  
ATOM   1076  OE2 GLU A  65      41.377  21.996  42.309  1.00  0.00           O1-
ATOM   1077  H   GLU A  65      41.661  24.184  37.906  1.00  0.00           H  
ATOM   1078  HA  GLU A  65      40.478  21.633  37.419  1.00  0.00           H  
ATOM   1079 1HB  GLU A  65      39.763  23.880  39.342  1.00  0.00           H  
ATOM   1080 2HB  GLU A  65      38.939  22.326  39.333  1.00  0.00           H  
ATOM   1081 1HG  GLU A  65      41.023  21.179  39.860  1.00  0.00           H  
ATOM   1082 2HG  GLU A  65      41.909  22.700  39.780  1.00  0.00           H  
ATOM   1083  N   ALA A  66      38.725  24.271  36.521  1.00  0.00           N  
ATOM   1084  CA  ALA A  66      37.616  24.689  35.680  1.00  0.00           C  
ATOM   1085  C   ALA A  66      37.783  24.103  34.281  1.00  0.00           C  
ATOM   1086  O   ALA A  66      36.798  23.644  33.699  1.00  0.00           O  
ATOM   1087  CB  ALA A  66      37.524  26.207  35.626  1.00  0.00           C  
ATOM   1088  H   ALA A  66      39.297  24.992  36.946  1.00  0.00           H  
ATOM   1089  HA  ALA A  66      36.693  24.293  36.103  1.00  0.00           H  
ATOM   1090 1HB  ALA A  66      36.693  26.497  34.983  1.00  0.00           H  
ATOM   1091 2HB  ALA A  66      37.361  26.597  36.629  1.00  0.00           H  
ATOM   1092 3HB  ALA A  66      38.451  26.613  35.225  1.00  0.00           H  
ATOM   1093  N   GLU A  67      39.016  24.122  33.759  1.00  0.00           N  
ATOM   1094  CA  GLU A  67      39.341  23.532  32.466  1.00  0.00           C  
ATOM   1095  C   GLU A  67      39.014  22.054  32.452  1.00  0.00           C  
ATOM   1096  O   GLU A  67      38.404  21.586  31.493  1.00  0.00           O  
ATOM   1097  CB  GLU A  67      40.822  23.738  32.136  1.00  0.00           C  
ATOM   1098  CG  GLU A  67      41.247  23.189  30.782  1.00  0.00           C  
ATOM   1099  CD  GLU A  67      42.702  23.421  30.488  1.00  0.00           C  
ATOM   1100  OE1 GLU A  67      43.239  24.390  30.970  1.00  0.00           O  
ATOM   1101  OE2 GLU A  67      43.278  22.630  29.778  1.00  0.00           O1-
ATOM   1102  H   GLU A  67      39.753  24.604  34.256  1.00  0.00           H  
ATOM   1103  HA  GLU A  67      38.735  24.020  31.701  1.00  0.00           H  
ATOM   1104 1HB  GLU A  67      41.053  24.804  32.154  1.00  0.00           H  
ATOM   1105 2HB  GLU A  67      41.434  23.258  32.900  1.00  0.00           H  
ATOM   1106 1HG  GLU A  67      41.049  22.117  30.758  1.00  0.00           H  
ATOM   1107 2HG  GLU A  67      40.644  23.658  30.007  1.00  0.00           H  
ATOM   1108  N   GLU A  68      39.459  21.333  33.485  1.00  0.00           N  
ATOM   1109  CA  GLU A  68      39.164  19.915  33.625  1.00  0.00           C  
ATOM   1110  C   GLU A  68      37.671  19.646  33.581  1.00  0.00           C  
ATOM   1111  O   GLU A  68      37.263  18.687  32.930  1.00  0.00           O  
ATOM   1112  CB  GLU A  68      39.747  19.381  34.936  1.00  0.00           C  
ATOM   1113  CG  GLU A  68      39.540  17.888  35.153  1.00  0.00           C  
ATOM   1114  CD  GLU A  68      40.165  17.389  36.426  1.00  0.00           C  
ATOM   1115  OE1 GLU A  68      40.767  18.175  37.118  1.00  0.00           O  
ATOM   1116  OE2 GLU A  68      40.041  16.220  36.708  1.00  0.00           O1-
ATOM   1117  H   GLU A  68      40.040  21.774  34.185  1.00  0.00           H  
ATOM   1118  HA  GLU A  68      39.627  19.387  32.794  1.00  0.00           H  
ATOM   1119 1HB  GLU A  68      40.819  19.576  34.965  1.00  0.00           H  
ATOM   1120 2HB  GLU A  68      39.295  19.906  35.776  1.00  0.00           H  
ATOM   1121 1HG  GLU A  68      38.471  17.680  35.181  1.00  0.00           H  
ATOM   1122 2HG  GLU A  68      39.965  17.347  34.310  1.00  0.00           H  
ATOM   1123  N   LEU A  69      36.871  20.458  34.271  1.00  0.00           N  
ATOM   1124  CA  LEU A  69      35.431  20.254  34.245  1.00  0.00           C  
ATOM   1125  C   LEU A  69      34.847  20.519  32.858  1.00  0.00           C  
ATOM   1126  O   LEU A  69      33.909  19.824  32.468  1.00  0.00           O  
ATOM   1127  CB  LEU A  69      34.755  21.168  35.273  1.00  0.00           C  
ATOM   1128  CG  LEU A  69      35.031  20.834  36.745  1.00  0.00           C  
ATOM   1129  CD1 LEU A  69      34.431  21.915  37.634  1.00  0.00           C  
ATOM   1130  CD2 LEU A  69      34.445  19.468  37.074  1.00  0.00           C  
ATOM   1131  H   LEU A  69      37.264  21.191  34.851  1.00  0.00           H  
ATOM   1132  HA  LEU A  69      35.225  19.217  34.508  1.00  0.00           H  
ATOM   1133 1HB  LEU A  69      35.084  22.192  35.100  1.00  0.00           H  
ATOM   1134 2HB  LEU A  69      33.676  21.126  35.122  1.00  0.00           H  
ATOM   1135  HG  LEU A  69      36.107  20.817  36.919  1.00  0.00           H  
ATOM   1136 1HD1 LEU A  69      34.628  21.676  38.680  1.00  0.00           H  
ATOM   1137 2HD1 LEU A  69      34.882  22.877  37.392  1.00  0.00           H  
ATOM   1138 3HD1 LEU A  69      33.355  21.966  37.470  1.00  0.00           H  
ATOM   1139 1HD2 LEU A  69      34.641  19.230  38.121  1.00  0.00           H  
ATOM   1140 2HD2 LEU A  69      33.368  19.484  36.902  1.00  0.00           H  
ATOM   1141 3HD2 LEU A  69      34.904  18.713  36.437  1.00  0.00           H  
ATOM   1142  N   ILE A  70      35.396  21.494  32.121  1.00  0.00           N  
ATOM   1143  CA  ILE A  70      34.945  21.757  30.755  1.00  0.00           C  
ATOM   1144  C   ILE A  70      35.257  20.539  29.887  1.00  0.00           C  
ATOM   1145  O   ILE A  70      34.425  20.142  29.074  1.00  0.00           O  
ATOM   1146  CB  ILE A  70      35.620  23.010  30.168  1.00  0.00           C  
ATOM   1147  CG1 ILE A  70      35.075  24.274  30.840  1.00  0.00           C  
ATOM   1148  CG2 ILE A  70      35.413  23.071  28.664  1.00  0.00           C  
ATOM   1149  CD1 ILE A  70      35.822  25.533  30.465  1.00  0.00           C  
ATOM   1150  H   ILE A  70      36.096  22.100  32.531  1.00  0.00           H  
ATOM   1151  HA  ILE A  70      33.871  21.898  30.765  1.00  0.00           H  
ATOM   1152  HB  ILE A  70      36.688  22.980  30.377  1.00  0.00           H  
ATOM   1153 1HG1 ILE A  70      34.029  24.405  30.570  1.00  0.00           H  
ATOM   1154 2HG1 ILE A  70      35.121  24.159  31.922  1.00  0.00           H  
ATOM   1155 1HG2 ILE A  70      35.894  23.962  28.265  1.00  0.00           H  
ATOM   1156 2HG2 ILE A  70      35.846  22.185  28.199  1.00  0.00           H  
ATOM   1157 3HG2 ILE A  70      34.345  23.107  28.445  1.00  0.00           H  
ATOM   1158 1HD1 ILE A  70      35.378  26.386  30.981  1.00  0.00           H  
ATOM   1159 2HD1 ILE A  70      36.867  25.437  30.759  1.00  0.00           H  
ATOM   1160 3HD1 ILE A  70      35.759  25.688  29.390  1.00  0.00           H  
ATOM   1161  N   ARG A  71      36.460  19.988  30.046  1.00  0.00           N  
ATOM   1162  CA  ARG A  71      36.889  18.800  29.315  1.00  0.00           C  
ATOM   1163  C   ARG A  71      36.062  17.574  29.652  1.00  0.00           C  
ATOM   1164  O   ARG A  71      35.784  16.771  28.762  1.00  0.00           O  
ATOM   1165  CB  ARG A  71      38.352  18.503  29.608  1.00  0.00           C  
ATOM   1166  CG  ARG A  71      39.340  19.480  28.991  1.00  0.00           C  
ATOM   1167  CD  ARG A  71      40.744  19.115  29.307  1.00  0.00           C  
ATOM   1168  NE  ARG A  71      41.687  20.095  28.795  1.00  0.00           N  
ATOM   1169  CZ  ARG A  71      42.164  20.112  27.534  1.00  0.00           C  
ATOM   1170  NH1 ARG A  71      41.776  19.197  26.673  1.00  0.00           N1+
ATOM   1171  NH2 ARG A  71      43.021  21.047  27.165  1.00  0.00           N  
ATOM   1172  H   ARG A  71      37.122  20.426  30.674  1.00  0.00           H  
ATOM   1173  HA  ARG A  71      36.793  19.002  28.248  1.00  0.00           H  
ATOM   1174 1HB  ARG A  71      38.514  18.502  30.684  1.00  0.00           H  
ATOM   1175 2HB  ARG A  71      38.600  17.507  29.239  1.00  0.00           H  
ATOM   1176 1HG  ARG A  71      39.221  19.482  27.908  1.00  0.00           H  
ATOM   1177 2HG  ARG A  71      39.149  20.482  29.378  1.00  0.00           H  
ATOM   1178 1HD  ARG A  71      40.868  19.054  30.389  1.00  0.00           H  
ATOM   1179 2HD  ARG A  71      40.978  18.149  28.861  1.00  0.00           H  
ATOM   1180  HE  ARG A  71      42.009  20.815  29.428  1.00  0.00           H  
ATOM   1181 1HH1 ARG A  71      41.121  18.483  26.956  1.00  0.00           H  
ATOM   1182 2HH1 ARG A  71      42.134  19.211  25.729  1.00  0.00           H  
ATOM   1183 1HH2 ARG A  71      43.320  21.750  27.828  1.00  0.00           H  
ATOM   1184 2HH2 ARG A  71      43.378  21.060  26.221  1.00  0.00           H  
ATOM   1185  N   LEU A  72      35.690  17.405  30.916  1.00  0.00           N  
ATOM   1186  CA  LEU A  72      34.841  16.283  31.274  1.00  0.00           C  
ATOM   1187  C   LEU A  72      33.464  16.455  30.663  1.00  0.00           C  
ATOM   1188  O   LEU A  72      32.872  15.469  30.227  1.00  0.00           O  
ATOM   1189  CB  LEU A  72      34.726  16.161  32.798  1.00  0.00           C  
ATOM   1190  CG  LEU A  72      35.958  15.593  33.517  1.00  0.00           C  
ATOM   1191  CD1 LEU A  72      35.760  15.692  35.023  1.00  0.00           C  
ATOM   1192  CD2 LEU A  72      36.176  14.151  33.086  1.00  0.00           C  
ATOM   1193  H   LEU A  72      36.030  18.023  31.642  1.00  0.00           H  
ATOM   1194  HA  LEU A  72      35.288  15.376  30.860  1.00  0.00           H  
ATOM   1195 1HB  LEU A  72      34.526  17.148  33.213  1.00  0.00           H  
ATOM   1196 2HB  LEU A  72      33.881  15.515  33.033  1.00  0.00           H  
ATOM   1197  HG  LEU A  72      36.835  16.187  33.257  1.00  0.00           H  
ATOM   1198 1HD1 LEU A  72      36.634  15.290  35.532  1.00  0.00           H  
ATOM   1199 2HD1 LEU A  72      35.625  16.736  35.304  1.00  0.00           H  
ATOM   1200 3HD1 LEU A  72      34.878  15.121  35.311  1.00  0.00           H  
ATOM   1201 1HD2 LEU A  72      37.052  13.747  33.595  1.00  0.00           H  
ATOM   1202 2HD2 LEU A  72      35.300  13.557  33.347  1.00  0.00           H  
ATOM   1203 3HD2 LEU A  72      36.333  14.112  32.009  1.00  0.00           H  
ATOM   1204  N   ALA A  73      32.961  17.692  30.635  1.00  0.00           N  
ATOM   1205  CA  ALA A  73      31.689  17.972  29.990  1.00  0.00           C  
ATOM   1206  C   ALA A  73      31.805  17.659  28.505  1.00  0.00           C  
ATOM   1207  O   ALA A  73      30.860  17.139  27.922  1.00  0.00           O  
ATOM   1208  CB  ALA A  73      31.273  19.419  30.211  1.00  0.00           C  
ATOM   1209  H   ALA A  73      33.436  18.455  31.101  1.00  0.00           H  
ATOM   1210  HA  ALA A  73      30.938  17.308  30.418  1.00  0.00           H  
ATOM   1211 1HB  ALA A  73      30.326  19.606  29.704  1.00  0.00           H  
ATOM   1212 2HB  ALA A  73      31.156  19.604  31.279  1.00  0.00           H  
ATOM   1213 3HB  ALA A  73      32.037  20.081  29.809  1.00  0.00           H  
ATOM   1214  N   LYS A  74      32.949  17.984  27.898  1.00  0.00           N  
ATOM   1215  CA  LYS A  74      33.202  17.695  26.496  1.00  0.00           C  
ATOM   1216  C   LYS A  74      33.164  16.199  26.211  1.00  0.00           C  
ATOM   1217  O   LYS A  74      32.573  15.792  25.209  1.00  0.00           O  
ATOM   1218  CB  LYS A  74      34.552  18.276  26.071  1.00  0.00           C  
ATOM   1219  CG  LYS A  74      34.881  18.087  24.596  1.00  0.00           C  
ATOM   1220  CD  LYS A  74      36.090  18.918  24.190  1.00  0.00           C  
ATOM   1221  CE  LYS A  74      36.425  18.725  22.717  1.00  0.00           C  
ATOM   1222  NZ  LYS A  74      37.588  19.553  22.298  1.00  0.00           N1+
ATOM   1223  H   LYS A  74      33.656  18.498  28.404  1.00  0.00           H  
ATOM   1224  HA  LYS A  74      32.401  18.147  25.921  1.00  0.00           H  
ATOM   1225 1HB  LYS A  74      34.572  19.346  26.284  1.00  0.00           H  
ATOM   1226 2HB  LYS A  74      35.348  17.810  26.654  1.00  0.00           H  
ATOM   1227 1HG  LYS A  74      35.092  17.035  24.402  1.00  0.00           H  
ATOM   1228 2HG  LYS A  74      34.027  18.384  23.991  1.00  0.00           H  
ATOM   1229 1HD  LYS A  74      35.884  19.973  24.371  1.00  0.00           H  
ATOM   1230 2HD  LYS A  74      36.951  18.625  24.788  1.00  0.00           H  
ATOM   1231 1HE  LYS A  74      36.654  17.678  22.531  1.00  0.00           H  
ATOM   1232 2HE  LYS A  74      35.562  18.999  22.109  1.00  0.00           H  
ATOM   1233 1HZ  LYS A  74      37.776  19.398  21.318  1.00  0.00           H  
ATOM   1234 2HZ  LYS A  74      37.378  20.531  22.450  1.00  0.00           H  
ATOM   1235 3HZ  LYS A  74      38.399  19.295  22.841  1.00  0.00           H  
ATOM   1236  N   LEU A  75      33.778  15.392  27.075  1.00  0.00           N  
ATOM   1237  CA  LEU A  75      33.740  13.948  26.902  1.00  0.00           C  
ATOM   1238  C   LEU A  75      32.351  13.379  27.145  1.00  0.00           C  
ATOM   1239  O   LEU A  75      31.982  12.394  26.501  1.00  0.00           O  
ATOM   1240  CB  LEU A  75      34.739  13.279  27.855  1.00  0.00           C  
ATOM   1241  CG  LEU A  75      36.221  13.539  27.551  1.00  0.00           C  
ATOM   1242  CD1 LEU A  75      37.078  12.944  28.661  1.00  0.00           C  
ATOM   1243  CD2 LEU A  75      36.577  12.933  26.202  1.00  0.00           C  
ATOM   1244  H   LEU A  75      34.316  15.791  27.836  1.00  0.00           H  
ATOM   1245  HA  LEU A  75      34.020  13.725  25.873  1.00  0.00           H  
ATOM   1246 1HB  LEU A  75      34.543  13.630  28.867  1.00  0.00           H  
ATOM   1247 2HB  LEU A  75      34.579  12.202  27.826  1.00  0.00           H  
ATOM   1248  HG  LEU A  75      36.406  14.614  27.527  1.00  0.00           H  
ATOM   1249 1HD1 LEU A  75      38.131  13.129  28.446  1.00  0.00           H  
ATOM   1250 2HD1 LEU A  75      36.817  13.410  29.611  1.00  0.00           H  
ATOM   1251 3HD1 LEU A  75      36.902  11.870  28.721  1.00  0.00           H  
ATOM   1252 1HD2 LEU A  75      37.630  13.117  25.987  1.00  0.00           H  
ATOM   1253 2HD2 LEU A  75      36.395  11.859  26.226  1.00  0.00           H  
ATOM   1254 3HD2 LEU A  75      35.962  13.388  25.425  1.00  0.00           H  
ATOM   1255  N   ALA A  76      31.595  13.990  28.056  1.00  0.00           N  
ATOM   1256  CA  ALA A  76      30.224  13.588  28.306  1.00  0.00           C  
ATOM   1257  C   ALA A  76      29.365  13.903  27.095  1.00  0.00           C  
ATOM   1258  O   ALA A  76      28.526  13.082  26.723  1.00  0.00           O  
ATOM   1259  CB  ALA A  76      29.678  14.279  29.548  1.00  0.00           C  
ATOM   1260  H   ALA A  76      31.986  14.723  28.632  1.00  0.00           H  
ATOM   1261  HA  ALA A  76      30.206  12.508  28.467  1.00  0.00           H  
ATOM   1262 1HB  ALA A  76      28.645  13.972  29.712  1.00  0.00           H  
ATOM   1263 2HB  ALA A  76      30.281  14.002  30.413  1.00  0.00           H  
ATOM   1264 3HB  ALA A  76      29.717  15.358  29.410  1.00  0.00           H  
ATOM   1265  N   SER A  77      29.579  15.074  26.486  1.00  0.00           N  
ATOM   1266  CA  SER A  77      28.845  15.469  25.293  1.00  0.00           C  
ATOM   1267  C   SER A  77      29.114  14.494  24.163  1.00  0.00           C  
ATOM   1268  O   SER A  77      28.190  14.137  23.428  1.00  0.00           O  
ATOM   1269  CB  SER A  77      29.236  16.872  24.871  1.00  0.00           C  
ATOM   1270  OG  SER A  77      28.838  17.814  25.829  1.00  0.00           O  
ATOM   1271  H   SER A  77      30.240  15.730  26.875  1.00  0.00           H  
ATOM   1272  HA  SER A  77      27.782  15.455  25.533  1.00  0.00           H  
ATOM   1273 1HB  SER A  77      30.316  16.924  24.734  1.00  0.00           H  
ATOM   1274 2HB  SER A  77      28.773  17.106  23.914  1.00  0.00           H  
ATOM   1275  HG  SER A  77      29.497  17.777  26.526  1.00  0.00           H  
ATOM   1276  N   GLU A  78      30.383  14.098  24.019  1.00  0.00           N  
ATOM   1277  CA  GLU A  78      30.767  13.113  23.022  1.00  0.00           C  
ATOM   1278  C   GLU A  78      30.056  11.796  23.242  1.00  0.00           C  
ATOM   1279  O   GLU A  78      29.540  11.236  22.277  1.00  0.00           O  
ATOM   1280  CB  GLU A  78      32.282  12.892  23.047  1.00  0.00           C  
ATOM   1281  CG  GLU A  78      32.786  11.883  22.026  1.00  0.00           C  
ATOM   1282  CD  GLU A  78      34.278  11.698  22.075  1.00  0.00           C  
ATOM   1283  OE1 GLU A  78      34.955  12.593  22.520  1.00  0.00           O  
ATOM   1284  OE2 GLU A  78      34.740  10.659  21.665  1.00  0.00           O1-
ATOM   1285  H   GLU A  78      31.115  14.516  24.576  1.00  0.00           H  
ATOM   1286  HA  GLU A  78      30.493  13.498  22.043  1.00  0.00           H  
ATOM   1287 1HB  GLU A  78      32.790  13.838  22.862  1.00  0.00           H  
ATOM   1288 2HB  GLU A  78      32.583  12.547  24.037  1.00  0.00           H  
ATOM   1289 1HG  GLU A  78      32.306  10.922  22.211  1.00  0.00           H  
ATOM   1290 2HG  GLU A  78      32.499  12.215  21.029  1.00  0.00           H  
ATOM   1291  N   ALA A  79      30.059  11.308  24.484  1.00  0.00           N  
ATOM   1292  CA  ALA A  79      29.383  10.071  24.845  1.00  0.00           C  
ATOM   1293  C   ALA A  79      27.908  10.133  24.474  1.00  0.00           C  
ATOM   1294  O   ALA A  79      27.395   9.171  23.906  1.00  0.00           O  
ATOM   1295  CB  ALA A  79      29.545   9.790  26.331  1.00  0.00           C  
ATOM   1296  H   ALA A  79      30.579  11.788  25.205  1.00  0.00           H  
ATOM   1297  HA  ALA A  79      29.835   9.256  24.281  1.00  0.00           H  
ATOM   1298 1HB  ALA A  79      29.029   8.862  26.585  1.00  0.00           H  
ATOM   1299 2HB  ALA A  79      30.603   9.691  26.570  1.00  0.00           H  
ATOM   1300 3HB  ALA A  79      29.117  10.610  26.906  1.00  0.00           H  
ATOM   1301  N   ILE A  80      27.245  11.248  24.788  1.00  0.00           N  
ATOM   1302  CA  ILE A  80      25.842  11.444  24.450  1.00  0.00           C  
ATOM   1303  C   ILE A  80      25.637  11.390  22.940  1.00  0.00           C  
ATOM   1304  O   ILE A  80      24.707  10.747  22.453  1.00  0.00           O  
ATOM   1305  CB  ILE A  80      25.326  12.789  24.995  1.00  0.00           C  
ATOM   1306  CG1 ILE A  80      25.227  12.741  26.522  1.00  0.00           C  
ATOM   1307  CG2 ILE A  80      23.978  13.130  24.381  1.00  0.00           C  
ATOM   1308  CD1 ILE A  80      25.075  14.100  27.167  1.00  0.00           C  
ATOM   1309  H   ILE A  80      27.740  11.979  25.279  1.00  0.00           H  
ATOM   1310  HA  ILE A  80      25.262  10.643  24.904  1.00  0.00           H  
ATOM   1311  HB  ILE A  80      26.039  13.576  24.750  1.00  0.00           H  
ATOM   1312 1HG1 ILE A  80      24.375  12.128  26.812  1.00  0.00           H  
ATOM   1313 2HG1 ILE A  80      26.120  12.269  26.932  1.00  0.00           H  
ATOM   1314 1HG2 ILE A  80      23.629  14.084  24.778  1.00  0.00           H  
ATOM   1315 2HG2 ILE A  80      24.080  13.205  23.298  1.00  0.00           H  
ATOM   1316 3HG2 ILE A  80      23.258  12.350  24.625  1.00  0.00           H  
ATOM   1317 1HD1 ILE A  80      25.011  13.984  28.250  1.00  0.00           H  
ATOM   1318 2HD1 ILE A  80      25.937  14.719  26.918  1.00  0.00           H  
ATOM   1319 3HD1 ILE A  80      24.167  14.577  26.800  1.00  0.00           H  
ATOM   1320  N   ALA A  81      26.503  12.066  22.183  1.00  0.00           N  
ATOM   1321  CA  ALA A  81      26.442  12.050  20.726  1.00  0.00           C  
ATOM   1322  C   ALA A  81      26.662  10.640  20.174  1.00  0.00           C  
ATOM   1323  O   ALA A  81      26.018  10.234  19.207  1.00  0.00           O  
ATOM   1324  CB  ALA A  81      27.470  13.009  20.143  1.00  0.00           C  
ATOM   1325  H   ALA A  81      27.225  12.605  22.640  1.00  0.00           H  
ATOM   1326  HA  ALA A  81      25.446  12.374  20.425  1.00  0.00           H  
ATOM   1327 1HB  ALA A  81      27.412  12.986  19.055  1.00  0.00           H  
ATOM   1328 2HB  ALA A  81      27.266  14.019  20.496  1.00  0.00           H  
ATOM   1329 3HB  ALA A  81      28.468  12.709  20.459  1.00  0.00           H  
ATOM   1330  N   ARG A  82      27.569   9.872  20.776  1.00  0.00           N  
ATOM   1331  CA  ARG A  82      27.825   8.498  20.370  1.00  0.00           C  
ATOM   1332  C   ARG A  82      26.620   7.609  20.657  1.00  0.00           C  
ATOM   1333  O   ARG A  82      26.305   6.704  19.884  1.00  0.00           O  
ATOM   1334  CB  ARG A  82      29.046   7.946  21.090  1.00  0.00           C  
ATOM   1335  CG  ARG A  82      30.380   8.471  20.583  1.00  0.00           C  
ATOM   1336  CD  ARG A  82      31.521   7.893  21.339  1.00  0.00           C  
ATOM   1337  NE  ARG A  82      32.798   8.414  20.877  1.00  0.00           N  
ATOM   1338  CZ  ARG A  82      33.476   7.941  19.814  1.00  0.00           C  
ATOM   1339  NH1 ARG A  82      32.992   6.940  19.115  1.00  0.00           N1+
ATOM   1340  NH2 ARG A  82      34.632   8.486  19.474  1.00  0.00           N  
ATOM   1341  H   ARG A  82      28.096  10.264  21.544  1.00  0.00           H  
ATOM   1342  HA  ARG A  82      28.012   8.484  19.295  1.00  0.00           H  
ATOM   1343 1HB  ARG A  82      28.981   8.182  22.151  1.00  0.00           H  
ATOM   1344 2HB  ARG A  82      29.063   6.860  20.997  1.00  0.00           H  
ATOM   1345 1HG  ARG A  82      30.498   8.211  19.532  1.00  0.00           H  
ATOM   1346 2HG  ARG A  82      30.410   9.556  20.695  1.00  0.00           H  
ATOM   1347 1HD  ARG A  82      31.416   8.133  22.396  1.00  0.00           H  
ATOM   1348 2HD  ARG A  82      31.529   6.811  21.213  1.00  0.00           H  
ATOM   1349  HE  ARG A  82      33.203   9.185  21.391  1.00  0.00           H  
ATOM   1350 1HH1 ARG A  82      32.108   6.525  19.375  1.00  0.00           H  
ATOM   1351 2HH1 ARG A  82      33.501   6.586  18.319  1.00  0.00           H  
ATOM   1352 1HH2 ARG A  82      35.006   9.257  20.011  1.00  0.00           H  
ATOM   1353 2HH2 ARG A  82      35.142   8.133  18.678  1.00  0.00           H  
ATOM   1354  N   MET A  83      25.934   7.857  21.772  1.00  0.00           N  
ATOM   1355  CA  MET A  83      24.715   7.134  22.103  1.00  0.00           C  
ATOM   1356  C   MET A  83      23.571   7.524  21.171  1.00  0.00           C  
ATOM   1357  O   MET A  83      22.741   6.690  20.810  1.00  0.00           O  
ATOM   1358  CB  MET A  83      24.330   7.392  23.559  1.00  0.00           C  
ATOM   1359  CG  MET A  83      25.262   6.755  24.579  1.00  0.00           C  
ATOM   1360  SD  MET A  83      24.655   6.912  26.269  1.00  0.00           S  
ATOM   1361  CE  MET A  83      25.993   6.148  27.183  1.00  0.00           C  
ATOM   1362  H   MET A  83      26.272   8.568  22.404  1.00  0.00           H  
ATOM   1363  HA  MET A  83      24.902   6.067  21.982  1.00  0.00           H  
ATOM   1364 1HB  MET A  83      24.314   8.465  23.745  1.00  0.00           H  
ATOM   1365 2HB  MET A  83      23.324   7.013  23.742  1.00  0.00           H  
ATOM   1366 1HG  MET A  83      25.380   5.696  24.353  1.00  0.00           H  
ATOM   1367 2HG  MET A  83      26.243   7.227  24.520  1.00  0.00           H  
ATOM   1368 1HE  MET A  83      25.763   6.169  28.249  1.00  0.00           H  
ATOM   1369 2HE  MET A  83      26.113   5.114  26.855  1.00  0.00           H  
ATOM   1370 3HE  MET A  83      26.916   6.696  26.999  1.00  0.00           H  
ATOM   1371  N   ALA A  84      23.533   8.802  20.782  1.00  0.00           N  
ATOM   1372  CA  ALA A  84      22.533   9.342  19.870  1.00  0.00           C  
ATOM   1373  C   ALA A  84      22.660   8.762  18.461  1.00  0.00           C  
ATOM   1374  O   ALA A  84      21.661   8.573  17.766  1.00  0.00           O  
ATOM   1375  CB  ALA A  84      22.640  10.859  19.824  1.00  0.00           C  
ATOM   1376  H   ALA A  84      24.245   9.414  21.151  1.00  0.00           H  
ATOM   1377  HA  ALA A  84      21.544   9.084  20.248  1.00  0.00           H  
ATOM   1378 1HB  ALA A  84      21.883  11.258  19.150  1.00  0.00           H  
ATOM   1379 2HB  ALA A  84      22.486  11.265  20.824  1.00  0.00           H  
ATOM   1380 3HB  ALA A  84      23.629  11.143  19.466  1.00  0.00           H  
ATOM   1381  N   GLU A  85      23.907   8.468  18.016  1.00  0.00           N  
ATOM   1382  CA  GLU A  85      24.242   7.972  16.686  1.00  0.00           C  
ATOM   1383  C   GLU A  85      23.837   6.513  16.523  1.00  0.00           C  
ATOM   1384  O   GLU A  85      23.238   6.134  15.516  1.00  0.00           O  
ATOM   1385  CB  GLU A  85      25.741   8.129  16.422  1.00  0.00           C  
ATOM   1386  CG  GLU A  85      26.205   7.566  15.085  1.00  0.00           C  
ATOM   1387  CD  GLU A  85      25.629   8.302  13.908  1.00  0.00           C  
ATOM   1388  OE1 GLU A  85      25.286   9.449  14.059  1.00  0.00           O  
ATOM   1389  OE2 GLU A  85      25.532   7.716  12.855  1.00  0.00           O1-
ATOM   1390  H   GLU A  85      24.647   8.614  18.687  1.00  0.00           H  
ATOM   1391  HA  GLU A  85      23.700   8.567  15.949  1.00  0.00           H  
ATOM   1392 1HB  GLU A  85      26.007   9.186  16.449  1.00  0.00           H  
ATOM   1393 2HB  GLU A  85      26.303   7.627  17.209  1.00  0.00           H  
ATOM   1394 1HG  GLU A  85      27.293   7.621  15.038  1.00  0.00           H  
ATOM   1395 2HG  GLU A  85      25.920   6.516  15.027  1.00  0.00           H  
ATOM   1396  N   VAL A  86      24.167   5.698  17.518  1.00  0.00           N  
ATOM   1397  CA  VAL A  86      23.882   4.268  17.466  1.00  0.00           C  
ATOM   1398  C   VAL A  86      22.383   4.003  17.524  1.00  0.00           C  
ATOM   1399  O   VAL A  86      21.893   3.022  16.967  1.00  0.00           O  
ATOM   1400  CB  VAL A  86      24.576   3.542  18.633  1.00  0.00           C  
ATOM   1401  CG1 VAL A  86      23.914   3.904  19.954  1.00  0.00           C  
ATOM   1402  CG2 VAL A  86      24.536   2.039  18.405  1.00  0.00           C  
ATOM   1403  H   VAL A  86      24.627   6.077  18.333  1.00  0.00           H  
ATOM   1404  HA  VAL A  86      24.251   3.884  16.515  1.00  0.00           H  
ATOM   1405  HB  VAL A  86      25.612   3.875  18.691  1.00  0.00           H  
ATOM   1406 1HG1 VAL A  86      24.416   3.382  20.768  1.00  0.00           H  
ATOM   1407 2HG1 VAL A  86      23.985   4.979  20.114  1.00  0.00           H  
ATOM   1408 3HG1 VAL A  86      22.864   3.609  19.928  1.00  0.00           H  
ATOM   1409 1HG2 VAL A  86      25.028   1.532  19.232  1.00  0.00           H  
ATOM   1410 2HG2 VAL A  86      23.500   1.708  18.340  1.00  0.00           H  
ATOM   1411 3HG2 VAL A  86      25.051   1.799  17.474  1.00  0.00           H  
ATOM   1412  N   ALA A  87      21.657   4.887  18.202  1.00  0.00           N  
ATOM   1413  CA  ALA A  87      20.199   4.857  18.184  1.00  0.00           C  
ATOM   1414  C   ALA A  87      19.659   5.142  16.788  1.00  0.00           C  
ATOM   1415  O   ALA A  87      18.795   4.424  16.289  1.00  0.00           O  
ATOM   1416  CB  ALA A  87      19.637   5.858  19.182  1.00  0.00           C  
ATOM   1417  H   ALA A  87      22.128   5.598  18.745  1.00  0.00           H  
ATOM   1418  HA  ALA A  87      19.878   3.855  18.467  1.00  0.00           H  
ATOM   1419 1HB  ALA A  87      18.547   5.824  19.157  1.00  0.00           H  
ATOM   1420 2HB  ALA A  87      19.984   5.607  20.185  1.00  0.00           H  
ATOM   1421 3HB  ALA A  87      19.974   6.860  18.923  1.00  0.00           H  
ATOM   1422  N   ALA A  88      20.177   6.194  16.161  1.00  0.00           N  
ATOM   1423  CA  ALA A  88      19.770   6.559  14.812  1.00  0.00           C  
ATOM   1424  C   ALA A  88      20.149   5.476  13.810  1.00  0.00           C  
ATOM   1425  O   ALA A  88      19.420   5.219  12.852  1.00  0.00           O  
ATOM   1426  CB  ALA A  88      20.394   7.888  14.412  1.00  0.00           C  
ATOM   1427  H   ALA A  88      20.872   6.756  16.636  1.00  0.00           H  
ATOM   1428  HA  ALA A  88      18.685   6.660  14.799  1.00  0.00           H  
ATOM   1429 1HB  ALA A  88      20.080   8.148  13.401  1.00  0.00           H  
ATOM   1430 2HB  ALA A  88      20.068   8.666  15.103  1.00  0.00           H  
ATOM   1431 3HB  ALA A  88      21.479   7.807  14.444  1.00  0.00           H  
ATOM   1432  N   ARG A  89      21.294   4.841  14.038  1.00  0.00           N  
ATOM   1433  CA  ARG A  89      21.760   3.765  13.172  1.00  0.00           C  
ATOM   1434  C   ARG A  89      20.841   2.555  13.255  1.00  0.00           C  
ATOM   1435  O   ARG A  89      20.663   1.827  12.278  1.00  0.00           O  
ATOM   1436  CB  ARG A  89      23.175   3.350  13.546  1.00  0.00           C  
ATOM   1437  CG  ARG A  89      24.265   4.300  13.078  1.00  0.00           C  
ATOM   1438  CD  ARG A  89      25.614   3.839  13.498  1.00  0.00           C  
ATOM   1439  NE  ARG A  89      26.652   4.786  13.125  1.00  0.00           N  
ATOM   1440  CZ  ARG A  89      27.972   4.584  13.303  1.00  0.00           C  
ATOM   1441  NH1 ARG A  89      28.398   3.467  13.849  1.00  0.00           N1+
ATOM   1442  NH2 ARG A  89      28.839   5.509  12.928  1.00  0.00           N  
ATOM   1443  H   ARG A  89      21.858   5.113  14.832  1.00  0.00           H  
ATOM   1444  HA  ARG A  89      21.744   4.127  12.144  1.00  0.00           H  
ATOM   1445 1HB  ARG A  89      23.255   3.266  14.629  1.00  0.00           H  
ATOM   1446 2HB  ARG A  89      23.389   2.368  13.125  1.00  0.00           H  
ATOM   1447 1HG  ARG A  89      24.249   4.365  11.990  1.00  0.00           H  
ATOM   1448 2HG  ARG A  89      24.092   5.290  13.502  1.00  0.00           H  
ATOM   1449 1HD  ARG A  89      25.635   3.721  14.581  1.00  0.00           H  
ATOM   1450 2HD  ARG A  89      25.836   2.884  13.025  1.00  0.00           H  
ATOM   1451  HE  ARG A  89      26.362   5.658  12.701  1.00  0.00           H  
ATOM   1452 1HH1 ARG A  89      27.736   2.761  14.136  1.00  0.00           H  
ATOM   1453 2HH1 ARG A  89      29.387   3.316  13.983  1.00  0.00           H  
ATOM   1454 1HH2 ARG A  89      28.510   6.368  12.507  1.00  0.00           H  
ATOM   1455 2HH2 ARG A  89      29.827   5.358  13.061  1.00  0.00           H  
ATOM   1456  N   GLY A  90      20.248   2.309  14.387  1.00  0.00           N  
ATOM   1457  CA  GLY A  90      19.299   1.210  14.397  1.00  0.00           C  
ATOM   1458  C   GLY A  90      20.063  -0.087  14.537  1.00  0.00           C  
ATOM   1459  O   GLY A  90      19.666  -1.115  13.988  1.00  0.00           O  
ATOM   1460  H   GLY A  90      20.465   2.881  15.191  1.00  0.00           H  
ATOM   1461 1HA  GLY A  90      18.596   1.340  15.216  1.00  0.00           H  
ATOM   1462 2HA  GLY A  90      18.722   1.221  13.472  1.00  0.00           H  
ATOM   1463  N   ALA A  91      21.155  -0.010  15.279  1.00  0.00           N  
ATOM   1464  CA  ALA A  91      22.038  -1.138  15.503  1.00  0.00           C  
ATOM   1465  C   ALA A  91      21.298  -2.286  16.176  1.00  0.00           C  
ATOM   1466  O   ALA A  91      20.422  -2.068  17.012  1.00  0.00           O  
ATOM   1467  CB  ALA A  91      23.236  -0.714  16.339  1.00  0.00           C  
ATOM   1468  H   ALA A  91      21.393   0.871  15.713  1.00  0.00           H  
ATOM   1469  HA  ALA A  91      22.414  -1.481  14.540  1.00  0.00           H  
ATOM   1470 1HB  ALA A  91      23.892  -1.570  16.498  1.00  0.00           H  
ATOM   1471 2HB  ALA A  91      23.785   0.072  15.818  1.00  0.00           H  
ATOM   1472 3HB  ALA A  91      22.893  -0.337  17.301  1.00  0.00           H  
ATOM   1473  N   PRO A  92      21.662  -3.506  15.800  1.00  0.00           N  
ATOM   1474  CA  PRO A  92      21.124  -4.702  16.433  1.00  0.00           C  
ATOM   1475  C   PRO A  92      21.225  -4.623  17.954  1.00  0.00           C  
ATOM   1476  O   PRO A  92      22.129  -3.988  18.494  1.00  0.00           O  
ATOM   1477  CB  PRO A  92      22.008  -5.815  15.864  1.00  0.00           C  
ATOM   1478  CG  PRO A  92      22.416  -5.309  14.522  1.00  0.00           C  
ATOM   1479  CD  PRO A  92      22.644  -3.835  14.730  1.00  0.00           C  
ATOM   1480  HA  PRO A  92      20.072  -4.795  16.160  1.00  0.00           H  
ATOM   1481 1HB  PRO A  92      22.865  -5.993  16.530  1.00  0.00           H  
ATOM   1482 2HB  PRO A  92      21.443  -6.757  15.810  1.00  0.00           H  
ATOM   1483 1HG  PRO A  92      23.319  -5.833  14.176  1.00  0.00           H  
ATOM   1484 2HG  PRO A  92      21.628  -5.514  13.783  1.00  0.00           H  
ATOM   1485 1HD  PRO A  92      23.679  -3.667  15.061  1.00  0.00           H  
ATOM   1486 2HD  PRO A  92      22.443  -3.297  13.793  1.00  0.00           H  
ATOM   1487  N   PRO A  93      20.286  -5.280  18.633  1.00  0.00           N  
ATOM   1488  CA  PRO A  93      20.272  -5.307  20.091  1.00  0.00           C  
ATOM   1489  C   PRO A  93      21.625  -5.663  20.680  1.00  0.00           C  
ATOM   1490  O   PRO A  93      22.047  -5.091  21.685  1.00  0.00           O  
ATOM   1491  CB  PRO A  93      19.229  -6.387  20.398  1.00  0.00           C  
ATOM   1492  CG  PRO A  93      18.243  -6.270  19.287  1.00  0.00           C  
ATOM   1493  CD  PRO A  93      19.085  -6.018  18.065  1.00  0.00           C  
ATOM   1494  HA  PRO A  93      19.999  -4.316  20.453  1.00  0.00           H  
ATOM   1495 1HB  PRO A  93      19.711  -7.375  20.440  1.00  0.00           H  
ATOM   1496 2HB  PRO A  93      18.782  -6.207  21.387  1.00  0.00           H  
ATOM   1497 1HG  PRO A  93      17.648  -7.190  19.208  1.00  0.00           H  
ATOM   1498 2HG  PRO A  93      17.537  -5.451  19.490  1.00  0.00           H  
ATOM   1499 1HD  PRO A  93      19.377  -6.978  17.616  1.00  0.00           H  
ATOM   1500 2HD  PRO A  93      18.516  -5.410  17.346  1.00  0.00           H  
ATOM   1501  N   GLU A  94      22.320  -6.612  20.060  1.00  0.00           N  
ATOM   1502  CA  GLU A  94      23.605  -7.049  20.584  1.00  0.00           C  
ATOM   1503  C   GLU A  94      24.642  -5.941  20.465  1.00  0.00           C  
ATOM   1504  O   GLU A  94      25.418  -5.701  21.389  1.00  0.00           O  
ATOM   1505  CB  GLU A  94      24.089  -8.299  19.846  1.00  0.00           C  
ATOM   1506  CG  GLU A  94      23.179  -9.510  19.997  1.00  0.00           C  
ATOM   1507  CD  GLU A  94      21.985  -9.462  19.085  1.00  0.00           C  
ATOM   1508  OE1 GLU A  94      22.064  -8.817  18.067  1.00  0.00           O  
ATOM   1509  OE2 GLU A  94      20.991 -10.070  19.408  1.00  0.00           O1-
ATOM   1510  H   GLU A  94      21.944  -7.026  19.219  1.00  0.00           H  
ATOM   1511  HA  GLU A  94      23.478  -7.281  21.643  1.00  0.00           H  
ATOM   1512 1HB  GLU A  94      24.181  -8.081  18.782  1.00  0.00           H  
ATOM   1513 2HB  GLU A  94      25.078  -8.577  20.209  1.00  0.00           H  
ATOM   1514 1HG  GLU A  94      23.752 -10.411  19.779  1.00  0.00           H  
ATOM   1515 2HG  GLU A  94      22.840  -9.570  21.030  1.00  0.00           H  
ATOM   1516  N   GLU A  95      24.657  -5.258  19.319  1.00  0.00           N  
ATOM   1517  CA  GLU A  95      25.656  -4.222  19.092  1.00  0.00           C  
ATOM   1518  C   GLU A  95      25.334  -2.961  19.883  1.00  0.00           C  
ATOM   1519  O   GLU A  95      26.233  -2.272  20.366  1.00  0.00           O  
ATOM   1520  CB  GLU A  95      25.749  -3.891  17.601  1.00  0.00           C  
ATOM   1521  CG  GLU A  95      26.764  -2.809  17.259  1.00  0.00           C  
ATOM   1522  CD  GLU A  95      26.994  -2.668  15.780  1.00  0.00           C  
ATOM   1523  OE1 GLU A  95      26.572  -3.530  15.048  1.00  0.00           O  
ATOM   1524  OE2 GLU A  95      27.594  -1.697  15.382  1.00  0.00           O1-
ATOM   1525  H   GLU A  95      23.967  -5.467  18.612  1.00  0.00           H  
ATOM   1526  HA  GLU A  95      26.618  -4.597  19.438  1.00  0.00           H  
ATOM   1527 1HB  GLU A  95      26.018  -4.789  17.044  1.00  0.00           H  
ATOM   1528 2HB  GLU A  95      24.775  -3.562  17.239  1.00  0.00           H  
ATOM   1529 1HG  GLU A  95      26.410  -1.856  17.652  1.00  0.00           H  
ATOM   1530 2HG  GLU A  95      27.708  -3.044  17.749  1.00  0.00           H  
ATOM   1531  N   LEU A  96      24.045  -2.664  20.015  1.00  0.00           N  
ATOM   1532  CA  LEU A  96      23.600  -1.509  20.784  1.00  0.00           C  
ATOM   1533  C   LEU A  96      24.024  -1.622  22.243  1.00  0.00           C  
ATOM   1534  O   LEU A  96      24.603  -0.692  22.805  1.00  0.00           O  
ATOM   1535  CB  LEU A  96      22.074  -1.373  20.697  1.00  0.00           C  
ATOM   1536  CG  LEU A  96      21.444  -0.334  21.633  1.00  0.00           C  
ATOM   1537  CD1 LEU A  96      21.958   1.055  21.271  1.00  0.00           C  
ATOM   1538  CD2 LEU A  96      19.929  -0.401  21.523  1.00  0.00           C  
ATOM   1539  H   LEU A  96      23.357  -3.253  19.570  1.00  0.00           H  
ATOM   1540  HA  LEU A  96      24.072  -0.620  20.366  1.00  0.00           H  
ATOM   1541 1HB  LEU A  96      21.807  -1.104  19.677  1.00  0.00           H  
ATOM   1542 2HB  LEU A  96      21.625  -2.339  20.926  1.00  0.00           H  
ATOM   1543  HG  LEU A  96      21.744  -0.541  22.661  1.00  0.00           H  
ATOM   1544 1HD1 LEU A  96      21.510   1.793  21.935  1.00  0.00           H  
ATOM   1545 2HD1 LEU A  96      23.041   1.080  21.376  1.00  0.00           H  
ATOM   1546 3HD1 LEU A  96      21.688   1.284  20.240  1.00  0.00           H  
ATOM   1547 1HD2 LEU A  96      19.482   0.337  22.189  1.00  0.00           H  
ATOM   1548 2HD2 LEU A  96      19.628  -0.193  20.497  1.00  0.00           H  
ATOM   1549 3HD2 LEU A  96      19.589  -1.398  21.805  1.00  0.00           H  
ATOM   1550  N   ILE A  97      23.732  -2.766  22.852  1.00  0.00           N  
ATOM   1551  CA  ILE A  97      24.023  -2.977  24.265  1.00  0.00           C  
ATOM   1552  C   ILE A  97      25.526  -3.035  24.515  1.00  0.00           C  
ATOM   1553  O   ILE A  97      26.024  -2.474  25.491  1.00  0.00           O  
ATOM   1554  CB  ILE A  97      23.368  -4.274  24.772  1.00  0.00           C  
ATOM   1555  CG1 ILE A  97      21.999  -3.974  25.390  1.00  0.00           C  
ATOM   1556  CG2 ILE A  97      24.270  -4.967  25.783  1.00  0.00           C  
ATOM   1557  CD1 ILE A  97      20.973  -3.490  24.392  1.00  0.00           C  
ATOM   1558  H   ILE A  97      23.296  -3.508  22.323  1.00  0.00           H  
ATOM   1559  HA  ILE A  97      23.624  -2.130  24.824  1.00  0.00           H  
ATOM   1560  HB  ILE A  97      23.195  -4.948  23.933  1.00  0.00           H  
ATOM   1561 1HG1 ILE A  97      21.612  -4.874  25.869  1.00  0.00           H  
ATOM   1562 2HG1 ILE A  97      22.108  -3.214  26.163  1.00  0.00           H  
ATOM   1563 1HG2 ILE A  97      23.792  -5.881  26.132  1.00  0.00           H  
ATOM   1564 2HG2 ILE A  97      25.222  -5.212  25.311  1.00  0.00           H  
ATOM   1565 3HG2 ILE A  97      24.446  -4.303  26.629  1.00  0.00           H  
ATOM   1566 1HD1 ILE A  97      20.029  -3.298  24.904  1.00  0.00           H  
ATOM   1567 2HD1 ILE A  97      21.326  -2.570  23.925  1.00  0.00           H  
ATOM   1568 3HD1 ILE A  97      20.822  -4.251  23.628  1.00  0.00           H  
ATOM   1569  N   LYS A  98      26.240  -3.720  23.629  1.00  0.00           N  
ATOM   1570  CA  LYS A  98      27.685  -3.866  23.761  1.00  0.00           C  
ATOM   1571  C   LYS A  98      28.377  -2.510  23.782  1.00  0.00           C  
ATOM   1572  O   LYS A  98      29.262  -2.266  24.603  1.00  0.00           O  
ATOM   1573  CB  LYS A  98      28.243  -4.723  22.624  1.00  0.00           C  
ATOM   1574  CG  LYS A  98      29.744  -4.969  22.700  1.00  0.00           C  
ATOM   1575  CD  LYS A  98      30.222  -5.833  21.542  1.00  0.00           C  
ATOM   1576  CE  LYS A  98      31.669  -6.263  21.732  1.00  0.00           C  
ATOM   1577  NZ  LYS A  98      32.609  -5.114  21.626  1.00  0.00           N1+
ATOM   1578  H   LYS A  98      25.771  -4.148  22.843  1.00  0.00           H  
ATOM   1579  HA  LYS A  98      27.892  -4.360  24.711  1.00  0.00           H  
ATOM   1580 1HB  LYS A  98      27.745  -5.693  22.620  1.00  0.00           H  
ATOM   1581 2HB  LYS A  98      28.031  -4.242  21.668  1.00  0.00           H  
ATOM   1582 1HG  LYS A  98      30.272  -4.015  22.672  1.00  0.00           H  
ATOM   1583 2HG  LYS A  98      29.984  -5.469  23.638  1.00  0.00           H  
ATOM   1584 1HD  LYS A  98      29.594  -6.722  21.468  1.00  0.00           H  
ATOM   1585 2HD  LYS A  98      30.139  -5.273  20.611  1.00  0.00           H  
ATOM   1586 1HE  LYS A  98      31.787  -6.724  22.711  1.00  0.00           H  
ATOM   1587 2HE  LYS A  98      31.932  -7.001  20.974  1.00  0.00           H  
ATOM   1588 1HZ  LYS A  98      33.556  -5.441  21.757  1.00  0.00           H  
ATOM   1589 2HZ  LYS A  98      32.522  -4.690  20.713  1.00  0.00           H  
ATOM   1590 3HZ  LYS A  98      32.388  -4.431  22.337  1.00  0.00           H  
ATOM   1591  N   ARG A  99      27.971  -1.630  22.874  1.00  0.00           N  
ATOM   1592  CA  ARG A  99      28.536  -0.288  22.797  1.00  0.00           C  
ATOM   1593  C   ARG A  99      28.226   0.513  24.056  1.00  0.00           C  
ATOM   1594  O   ARG A  99      29.112   1.129  24.647  1.00  0.00           O  
ATOM   1595  CB  ARG A  99      27.996   0.452  21.582  1.00  0.00           C  
ATOM   1596  CG  ARG A  99      28.569  -0.004  20.249  1.00  0.00           C  
ATOM   1597  CD  ARG A  99      27.977   0.746  19.112  1.00  0.00           C  
ATOM   1598  NE  ARG A  99      28.486   0.281  17.832  1.00  0.00           N  
ATOM   1599  CZ  ARG A  99      29.663   0.656  17.294  1.00  0.00           C  
ATOM   1600  NH1 ARG A  99      30.439   1.500  17.937  1.00  0.00           N1+
ATOM   1601  NH2 ARG A  99      30.037   0.175  16.122  1.00  0.00           N  
ATOM   1602  H   ARG A  99      27.251  -1.896  22.218  1.00  0.00           H  
ATOM   1603  HA  ARG A  99      29.621  -0.381  22.723  1.00  0.00           H  
ATOM   1604 1HB  ARG A  99      26.915   0.331  21.534  1.00  0.00           H  
ATOM   1605 2HB  ARG A  99      28.203   1.517  21.683  1.00  0.00           H  
ATOM   1606 1HG  ARG A  99      29.647   0.158  20.242  1.00  0.00           H  
ATOM   1607 2HG  ARG A  99      28.360  -1.065  20.107  1.00  0.00           H  
ATOM   1608 1HD  ARG A  99      26.895   0.617  19.116  1.00  0.00           H  
ATOM   1609 2HD  ARG A  99      28.216   1.804  19.210  1.00  0.00           H  
ATOM   1610  HE  ARG A  99      27.916  -0.371  17.308  1.00  0.00           H  
ATOM   1611 1HH1 ARG A  99      30.153   1.868  18.833  1.00  0.00           H  
ATOM   1612 2HH1 ARG A  99      31.321   1.782  17.534  1.00  0.00           H  
ATOM   1613 1HH2 ARG A  99      29.440  -0.474  15.628  1.00  0.00           H  
ATOM   1614 2HH2 ARG A  99      30.918   0.456  15.719  1.00  0.00           H  
ATOM   1615  N   LEU A 100      26.958   0.500  24.459  1.00  0.00           N  
ATOM   1616  CA  LEU A 100      26.508   1.300  25.593  1.00  0.00           C  
ATOM   1617  C   LEU A 100      27.240   0.904  26.870  1.00  0.00           C  
ATOM   1618  O   LEU A 100      27.629   1.760  27.663  1.00  0.00           O  
ATOM   1619  CB  LEU A 100      24.996   1.133  25.790  1.00  0.00           C  
ATOM   1620  CG  LEU A 100      24.109   1.794  24.727  1.00  0.00           C  
ATOM   1621  CD1 LEU A 100      22.665   1.354  24.924  1.00  0.00           C  
ATOM   1622  CD2 LEU A 100      24.239   3.307  24.827  1.00  0.00           C  
ATOM   1623  H   LEU A 100      26.292  -0.076  23.967  1.00  0.00           H  
ATOM   1624  HA  LEU A 100      26.739   2.343  25.384  1.00  0.00           H  
ATOM   1625 1HB  LEU A 100      24.762   0.070  25.802  1.00  0.00           H  
ATOM   1626 2HB  LEU A 100      24.723   1.555  26.758  1.00  0.00           H  
ATOM   1627  HG  LEU A 100      24.425   1.467  23.736  1.00  0.00           H  
ATOM   1628 1HD1 LEU A 100      22.036   1.824  24.169  1.00  0.00           H  
ATOM   1629 2HD1 LEU A 100      22.599   0.270  24.829  1.00  0.00           H  
ATOM   1630 3HD1 LEU A 100      22.326   1.653  25.916  1.00  0.00           H  
ATOM   1631 1HD2 LEU A 100      23.609   3.777  24.072  1.00  0.00           H  
ATOM   1632 2HD2 LEU A 100      23.923   3.634  25.817  1.00  0.00           H  
ATOM   1633 3HD2 LEU A 100      25.278   3.594  24.664  1.00  0.00           H  
ATOM   1634  N   GLU A 101      27.426  -0.396  27.060  1.00  0.00           N  
ATOM   1635  CA  GLU A 101      28.098  -0.908  28.250  1.00  0.00           C  
ATOM   1636  C   GLU A 101      29.530  -0.394  28.335  1.00  0.00           C  
ATOM   1637  O   GLU A 101      30.005  -0.028  29.409  1.00  0.00           O  
ATOM   1638  CB  GLU A 101      28.093  -2.438  28.250  1.00  0.00           C  
ATOM   1639  CG  GLU A 101      28.718  -3.068  29.488  1.00  0.00           C  
ATOM   1640  CD  GLU A 101      28.631  -4.568  29.487  1.00  0.00           C  
ATOM   1641  OE1 GLU A 101      27.700  -5.090  28.921  1.00  0.00           O  
ATOM   1642  OE2 GLU A 101      29.495  -5.194  30.053  1.00  0.00           O1-
ATOM   1643  H   GLU A 101      27.093  -1.048  26.366  1.00  0.00           H  
ATOM   1644  HA  GLU A 101      27.562  -0.545  29.125  1.00  0.00           H  
ATOM   1645 1HB  GLU A 101      27.068  -2.799  28.173  1.00  0.00           H  
ATOM   1646 2HB  GLU A 101      28.636  -2.804  27.379  1.00  0.00           H  
ATOM   1647 1HG  GLU A 101      29.766  -2.776  29.541  1.00  0.00           H  
ATOM   1648 2HG  GLU A 101      28.216  -2.679  30.373  1.00  0.00           H  
ATOM   1649  N   GLU A 102      30.214  -0.372  27.196  1.00  0.00           N  
ATOM   1650  CA  GLU A 102      31.604   0.069  27.144  1.00  0.00           C  
ATOM   1651  C   GLU A 102      31.711   1.573  27.356  1.00  0.00           C  
ATOM   1652  O   GLU A 102      32.603   2.047  28.059  1.00  0.00           O  
ATOM   1653  CB  GLU A 102      32.236  -0.314  25.804  1.00  0.00           C  
ATOM   1654  CG  GLU A 102      32.398  -1.812  25.590  1.00  0.00           C  
ATOM   1655  CD  GLU A 102      32.737  -2.167  24.169  1.00  0.00           C  
ATOM   1656  OE1 GLU A 102      32.901  -1.271  23.376  1.00  0.00           O  
ATOM   1657  OE2 GLU A 102      32.833  -3.335  23.876  1.00  0.00           O1-
ATOM   1658  H   GLU A 102      29.760  -0.668  26.343  1.00  0.00           H  
ATOM   1659  HA  GLU A 102      32.144  -0.421  27.955  1.00  0.00           H  
ATOM   1660 1HB  GLU A 102      31.626   0.076  24.989  1.00  0.00           H  
ATOM   1661 2HB  GLU A 102      33.222   0.144  25.723  1.00  0.00           H  
ATOM   1662 1HG  GLU A 102      33.189  -2.178  26.243  1.00  0.00           H  
ATOM   1663 2HG  GLU A 102      31.472  -2.311  25.873  1.00  0.00           H  
ATOM   1664  N   LEU A 103      30.800   2.320  26.743  1.00  0.00           N  
ATOM   1665  CA  LEU A 103      30.792   3.772  26.862  1.00  0.00           C  
ATOM   1666  C   LEU A 103      30.609   4.206  28.310  1.00  0.00           C  
ATOM   1667  O   LEU A 103      31.249   5.151  28.771  1.00  0.00           O  
ATOM   1668  CB  LEU A 103      29.674   4.370  25.998  1.00  0.00           C  
ATOM   1669  CG  LEU A 103      29.917   4.342  24.483  1.00  0.00           C  
ATOM   1670  CD1 LEU A 103      28.650   4.776  23.757  1.00  0.00           C  
ATOM   1671  CD2 LEU A 103      31.084   5.255  24.139  1.00  0.00           C  
ATOM   1672  H   LEU A 103      30.092   1.869  26.179  1.00  0.00           H  
ATOM   1673  HA  LEU A 103      31.756   4.145  26.519  1.00  0.00           H  
ATOM   1674 1HB  LEU A 103      28.752   3.823  26.196  1.00  0.00           H  
ATOM   1675 2HB  LEU A 103      29.525   5.408  26.290  1.00  0.00           H  
ATOM   1676  HG  LEU A 103      30.147   3.323  24.170  1.00  0.00           H  
ATOM   1677 1HD1 LEU A 103      28.823   4.756  22.681  1.00  0.00           H  
ATOM   1678 2HD1 LEU A 103      27.837   4.095  24.006  1.00  0.00           H  
ATOM   1679 3HD1 LEU A 103      28.384   5.787  24.063  1.00  0.00           H  
ATOM   1680 1HD2 LEU A 103      31.257   5.234  23.063  1.00  0.00           H  
ATOM   1681 2HD2 LEU A 103      30.853   6.273  24.451  1.00  0.00           H  
ATOM   1682 3HD2 LEU A 103      31.979   4.911  24.657  1.00  0.00           H  
ATOM   1683  N   LEU A 104      29.733   3.509  29.026  1.00  0.00           N  
ATOM   1684  CA  LEU A 104      29.445   3.838  30.416  1.00  0.00           C  
ATOM   1685  C   LEU A 104      30.630   3.513  31.315  1.00  0.00           C  
ATOM   1686  O   LEU A 104      30.938   4.257  32.246  1.00  0.00           O  
ATOM   1687  CB  LEU A 104      28.205   3.073  30.896  1.00  0.00           C  
ATOM   1688  CG  LEU A 104      26.873   3.506  30.271  1.00  0.00           C  
ATOM   1689  CD1 LEU A 104      25.826   2.424  30.504  1.00  0.00           C  
ATOM   1690  CD2 LEU A 104      26.435   4.830  30.879  1.00  0.00           C  
ATOM   1691  H   LEU A 104      29.256   2.729  28.596  1.00  0.00           H  
ATOM   1692  HA  LEU A 104      29.263   4.910  30.480  1.00  0.00           H  
ATOM   1693 1HB  LEU A 104      28.344   2.015  30.679  1.00  0.00           H  
ATOM   1694 2HB  LEU A 104      28.120   3.192  31.976  1.00  0.00           H  
ATOM   1695  HG  LEU A 104      26.997   3.624  29.195  1.00  0.00           H  
ATOM   1696 1HD1 LEU A 104      24.881   2.731  30.060  1.00  0.00           H  
ATOM   1697 2HD1 LEU A 104      26.158   1.494  30.043  1.00  0.00           H  
ATOM   1698 3HD1 LEU A 104      25.693   2.271  31.574  1.00  0.00           H  
ATOM   1699 1HD2 LEU A 104      25.487   5.139  30.434  1.00  0.00           H  
ATOM   1700 2HD2 LEU A 104      26.308   4.713  31.955  1.00  0.00           H  
ATOM   1701 3HD2 LEU A 104      27.192   5.589  30.682  1.00  0.00           H  
ATOM   1702  N   LYS A 105      31.292   2.395  31.035  1.00  0.00           N  
ATOM   1703  CA  LYS A 105      32.480   2.001  31.781  1.00  0.00           C  
ATOM   1704  C   LYS A 105      33.625   2.982  31.550  1.00  0.00           C  
ATOM   1705  O   LYS A 105      34.379   3.296  32.470  1.00  0.00           O  
ATOM   1706  CB  LYS A 105      32.914   0.587  31.388  1.00  0.00           C  
ATOM   1707  CG  LYS A 105      32.032  -0.519  31.953  1.00  0.00           C  
ATOM   1708  CD  LYS A 105      32.503  -1.891  31.491  1.00  0.00           C  
ATOM   1709  CE  LYS A 105      31.637  -2.998  32.071  1.00  0.00           C  
ATOM   1710  NZ  LYS A 105      32.053  -4.343  31.586  1.00  0.00           N1+
ATOM   1711  H   LYS A 105      30.963   1.804  30.285  1.00  0.00           H  
ATOM   1712  HA  LYS A 105      32.236   2.015  32.843  1.00  0.00           H  
ATOM   1713 1HB  LYS A 105      32.913   0.494  30.302  1.00  0.00           H  
ATOM   1714 2HB  LYS A 105      33.933   0.411  31.731  1.00  0.00           H  
ATOM   1715 1HG  LYS A 105      32.057  -0.484  33.042  1.00  0.00           H  
ATOM   1716 2HG  LYS A 105      31.004  -0.368  31.626  1.00  0.00           H  
ATOM   1717 1HD  LYS A 105      32.464  -1.941  30.403  1.00  0.00           H  
ATOM   1718 2HD  LYS A 105      33.534  -2.046  31.807  1.00  0.00           H  
ATOM   1719 1HE  LYS A 105      31.704  -2.981  33.158  1.00  0.00           H  
ATOM   1720 2HE  LYS A 105      30.598  -2.831  31.791  1.00  0.00           H  
ATOM   1721 1HZ  LYS A 105      31.455  -5.047  31.992  1.00  0.00           H  
ATOM   1722 2HZ  LYS A 105      31.975  -4.375  30.578  1.00  0.00           H  
ATOM   1723 3HZ  LYS A 105      33.010  -4.517  31.856  1.00  0.00           H  
ATOM   1724  N   LYS A 106      33.749   3.462  30.320  1.00  0.00           N  
ATOM   1725  CA  LYS A 106      34.758   4.460  29.984  1.00  0.00           C  
ATOM   1726  C   LYS A 106      34.495   5.773  30.707  1.00  0.00           C  
ATOM   1727  O   LYS A 106      35.427   6.461  31.124  1.00  0.00           O  
ATOM   1728  CB  LYS A 106      34.801   4.691  28.473  1.00  0.00           C  
ATOM   1729  CG  LYS A 106      35.370   3.527  27.674  1.00  0.00           C  
ATOM   1730  CD  LYS A 106      35.364   3.825  26.182  1.00  0.00           C  
ATOM   1731  CE  LYS A 106      35.928   2.660  25.382  1.00  0.00           C  
ATOM   1732  NZ  LYS A 106      35.893   2.922  23.918  1.00  0.00           N1+
ATOM   1733  H   LYS A 106      33.127   3.127  29.595  1.00  0.00           H  
ATOM   1734  HA  LYS A 106      35.728   4.084  30.311  1.00  0.00           H  
ATOM   1735 1HB  LYS A 106      33.792   4.888  28.106  1.00  0.00           H  
ATOM   1736 2HB  LYS A 106      35.405   5.573  28.256  1.00  0.00           H  
ATOM   1737 1HG  LYS A 106      36.395   3.334  27.993  1.00  0.00           H  
ATOM   1738 2HG  LYS A 106      34.776   2.633  27.859  1.00  0.00           H  
ATOM   1739 1HD  LYS A 106      34.344   4.021  25.853  1.00  0.00           H  
ATOM   1740 2HD  LYS A 106      35.968   4.712  25.986  1.00  0.00           H  
ATOM   1741 1HE  LYS A 106      36.957   2.477  25.681  1.00  0.00           H  
ATOM   1742 2HE  LYS A 106      35.346   1.761  25.590  1.00  0.00           H  
ATOM   1743 1HZ  LYS A 106      36.273   2.127  23.422  1.00  0.00           H  
ATOM   1744 2HZ  LYS A 106      34.938   3.074  23.624  1.00  0.00           H  
ATOM   1745 3HZ  LYS A 106      36.444   3.742  23.709  1.00  0.00           H  
ATOM   1746  N   ALA A 107      33.221   6.118  30.854  1.00  0.00           N  
ATOM   1747  CA  ALA A 107      32.829   7.291  31.627  1.00  0.00           C  
ATOM   1748  C   ALA A 107      33.283   7.173  33.075  1.00  0.00           C  
ATOM   1749  O   ALA A 107      33.722   8.153  33.679  1.00  0.00           O  
ATOM   1750  CB  ALA A 107      31.321   7.491  31.561  1.00  0.00           C  
ATOM   1751  H   ALA A 107      32.504   5.555  30.420  1.00  0.00           H  
ATOM   1752  HA  ALA A 107      33.319   8.163  31.192  1.00  0.00           H  
ATOM   1753 1HB  ALA A 107      31.044   8.369  32.144  1.00  0.00           H  
ATOM   1754 2HB  ALA A 107      31.018   7.632  30.524  1.00  0.00           H  
ATOM   1755 3HB  ALA A 107      30.821   6.613  31.969  1.00  0.00           H  
ATOM   1756  N   GLN A 108      33.175   5.971  33.629  1.00  0.00           N  
ATOM   1757  CA  GLN A 108      33.594   5.719  35.003  1.00  0.00           C  
ATOM   1758  C   GLN A 108      35.108   5.798  35.140  1.00  0.00           C  
ATOM   1759  O   GLN A 108      35.626   6.353  36.109  1.00  0.00           O  
ATOM   1760  CB  GLN A 108      33.098   4.350  35.473  1.00  0.00           C  
ATOM   1761  CG  GLN A 108      33.427   4.032  36.922  1.00  0.00           C  
ATOM   1762  CD  GLN A 108      32.855   2.698  37.365  1.00  0.00           C  
ATOM   1763  NE2 GLN A 108      33.695   1.868  37.974  1.00  0.00           N  
ATOM   1764  OE1 GLN A 108      31.670   2.417  37.165  1.00  0.00           O  
ATOM   1765  H   GLN A 108      32.794   5.212  33.084  1.00  0.00           H  
ATOM   1766  HA  GLN A 108      33.160   6.493  35.637  1.00  0.00           H  
ATOM   1767 1HB  GLN A 108      32.014   4.295  35.355  1.00  0.00           H  
ATOM   1768 2HB  GLN A 108      33.534   3.570  34.849  1.00  0.00           H  
ATOM   1769 1HG  GLN A 108      34.511   3.993  37.037  1.00  0.00           H  
ATOM   1770 2HG  GLN A 108      33.011   4.811  37.559  1.00  0.00           H  
ATOM   1771 1HE2 GLN A 108      33.373   0.973  38.289  1.00  0.00           H  
ATOM   1772 2HE2 GLN A 108      34.647   2.136  38.117  1.00  0.00           H  
ATOM   1773  N   GLU A 109      35.815   5.237  34.166  1.00  0.00           N  
ATOM   1774  CA  GLU A 109      37.274   5.277  34.156  1.00  0.00           C  
ATOM   1775  C   GLU A 109      37.785   6.705  34.012  1.00  0.00           C  
ATOM   1776  O   GLU A 109      38.770   7.088  34.643  1.00  0.00           O  
ATOM   1777  CB  GLU A 109      37.823   4.410  33.020  1.00  0.00           C  
ATOM   1778  CG  GLU A 109      37.626   2.915  33.219  1.00  0.00           C  
ATOM   1779  CD  GLU A 109      38.117   2.100  32.054  1.00  0.00           C  
ATOM   1780  OE1 GLU A 109      38.495   2.681  31.065  1.00  0.00           O  
ATOM   1781  OE2 GLU A 109      38.112   0.896  32.153  1.00  0.00           O1-
ATOM   1782  H   GLU A 109      35.331   4.773  33.410  1.00  0.00           H  
ATOM   1783  HA  GLU A 109      37.630   4.890  35.111  1.00  0.00           H  
ATOM   1784 1HB  GLU A 109      37.340   4.690  32.083  1.00  0.00           H  
ATOM   1785 2HB  GLU A 109      38.891   4.595  32.906  1.00  0.00           H  
ATOM   1786 1HG  GLU A 109      38.162   2.605  34.116  1.00  0.00           H  
ATOM   1787 2HG  GLU A 109      36.567   2.716  33.375  1.00  0.00           H  
ATOM   1788  N   ALA A 110      37.075   7.460  33.159  1.00  0.00           N  
ATOM   1789  CA  ALA A 110      37.313   8.873  32.878  1.00  0.00           C  
ATOM   1790  C   ALA A 110      37.123   9.758  34.103  1.00  0.00           C  
ATOM   1791  O   ALA A 110      37.802  10.775  34.260  1.00  0.00           O  
ATOM   1792  CB  ALA A 110      36.400   9.339  31.755  1.00  0.00           C  
ATOM   1793  H   ALA A 110      36.303   7.042  32.656  1.00  0.00           H  
ATOM   1794  HA  ALA A 110      38.350   8.985  32.564  1.00  0.00           H  
ATOM   1795 1HB  ALA A 110      36.592  10.391  31.543  1.00  0.00           H  
ATOM   1796 2HB  ALA A 110      36.590   8.747  30.859  1.00  0.00           H  
ATOM   1797 3HB  ALA A 110      35.361   9.216  32.056  1.00  0.00           H  
ATOM   1798  N   GLY A 111      36.199   9.372  34.973  1.00  0.00           N  
ATOM   1799  CA  GLY A 111      36.012  10.070  36.243  1.00  0.00           C  
ATOM   1800  C   GLY A 111      34.923  11.133  36.147  1.00  0.00           C  
ATOM   1801  O   GLY A 111      35.055  12.221  36.707  1.00  0.00           O  
ATOM   1802  H   GLY A 111      35.614   8.580  34.750  1.00  0.00           H  
ATOM   1803 1HA  GLY A 111      35.745   9.347  37.016  1.00  0.00           H  
ATOM   1804 2HA  GLY A 111      36.948  10.535  36.545  1.00  0.00           H  
ATOM   1805  N   MET A 112      33.850  10.806  35.433  1.00  0.00           N  
ATOM   1806  CA  MET A 112      32.684  11.681  35.346  1.00  0.00           C  
ATOM   1807  C   MET A 112      31.890  11.639  36.647  1.00  0.00           C  
ATOM   1808  O   MET A 112      31.808  10.600  37.302  1.00  0.00           O  
ATOM   1809  CB  MET A 112      31.804  11.280  34.165  1.00  0.00           C  
ATOM   1810  CG  MET A 112      32.429  11.530  32.799  1.00  0.00           C  
ATOM   1811  SD  MET A 112      31.342  11.058  31.440  1.00  0.00           S  
ATOM   1812  CE  MET A 112      32.460  11.198  30.048  1.00  0.00           C  
ATOM   1813  H   MET A 112      33.838   9.928  34.936  1.00  0.00           H  
ATOM   1814  HA  MET A 112      33.030  12.701  35.169  1.00  0.00           H  
ATOM   1815 1HB  MET A 112      31.563  10.221  34.233  1.00  0.00           H  
ATOM   1816 2HB  MET A 112      30.864  11.833  34.207  1.00  0.00           H  
ATOM   1817 1HG  MET A 112      32.669  12.588  32.697  1.00  0.00           H  
ATOM   1818 2HG  MET A 112      33.355  10.960  32.713  1.00  0.00           H  
ATOM   1819 1HE  MET A 112      31.934  10.938  29.130  1.00  0.00           H  
ATOM   1820 2HE  MET A 112      32.827  12.223  29.979  1.00  0.00           H  
ATOM   1821 3HE  MET A 112      33.302  10.520  30.189  1.00  0.00           H  
ATOM   1822  N   SER A 113      31.304  12.768  37.021  1.00  0.00           N  
ATOM   1823  CA  SER A 113      30.583  12.867  38.285  1.00  0.00           C  
ATOM   1824  C   SER A 113      29.325  12.017  38.281  1.00  0.00           C  
ATOM   1825  O   SER A 113      28.795  11.681  37.222  1.00  0.00           O  
ATOM   1826  CB  SER A 113      30.222  14.313  38.566  1.00  0.00           C  
ATOM   1827  OG  SER A 113      29.232  14.764  37.683  1.00  0.00           O  
ATOM   1828  H   SER A 113      31.359  13.576  36.415  1.00  0.00           H  
ATOM   1829  HA  SER A 113      31.236  12.513  39.083  1.00  0.00           H  
ATOM   1830 1HB  SER A 113      29.865  14.405  39.593  1.00  0.00           H  
ATOM   1831 2HB  SER A 113      31.110  14.936  38.471  1.00  0.00           H  
ATOM   1832  HG  SER A 113      29.011  15.655  37.965  1.00  0.00           H  
ATOM   1833  N   PRO A 114      28.852  11.671  39.472  1.00  0.00           N  
ATOM   1834  CA  PRO A 114      27.625  10.901  39.604  1.00  0.00           C  
ATOM   1835  C   PRO A 114      26.496  11.507  38.790  1.00  0.00           C  
ATOM   1836  O   PRO A 114      25.676  10.788  38.217  1.00  0.00           O  
ATOM   1837  CB  PRO A 114      27.338  10.973  41.108  1.00  0.00           C  
ATOM   1838  CG  PRO A 114      28.687  11.058  41.734  1.00  0.00           C  
ATOM   1839  CD  PRO A 114      29.472  11.955  40.815  1.00  0.00           C  
ATOM   1840  HA  PRO A 114      27.812   9.901  39.216  1.00  0.00           H  
ATOM   1841 1HB  PRO A 114      26.711  11.848  41.329  1.00  0.00           H  
ATOM   1842 2HB  PRO A 114      26.774  10.082  41.425  1.00  0.00           H  
ATOM   1843 1HG  PRO A 114      28.608  11.460  42.754  1.00  0.00           H  
ATOM   1844 2HG  PRO A 114      29.129  10.053  41.822  1.00  0.00           H  
ATOM   1845 1HD  PRO A 114      29.328  13.003  41.114  1.00  0.00           H  
ATOM   1846 2HD  PRO A 114      30.537  11.682  40.856  1.00  0.00           H  
ATOM   1847  N   GLU A 115      26.420  12.843  38.714  1.00  0.00           N  
ATOM   1848  CA  GLU A 115      25.328  13.412  37.933  1.00  0.00           C  
ATOM   1849  C   GLU A 115      25.504  13.125  36.448  1.00  0.00           C  
ATOM   1850  O   GLU A 115      24.548  12.774  35.757  1.00  0.00           O  
ATOM   1851  CB  GLU A 115      25.239  14.923  38.163  1.00  0.00           C  
ATOM   1852  CG  GLU A 115      24.889  15.322  39.588  1.00  0.00           C  
ATOM   1853  CD  GLU A 115      26.056  15.210  40.530  1.00  0.00           C  
ATOM   1854  OE1 GLU A 115      27.146  14.967  40.069  1.00  0.00           O  
ATOM   1855  OE2 GLU A 115      25.858  15.367  41.711  1.00  0.00           O1-
ATOM   1856  H   GLU A 115      27.111  13.403  39.193  1.00  0.00           H  
ATOM   1857  HA  GLU A 115      24.399  12.943  38.256  1.00  0.00           H  
ATOM   1858 1HB  GLU A 115      26.192  15.386  37.909  1.00  0.00           H  
ATOM   1859 2HB  GLU A 115      24.483  15.346  37.501  1.00  0.00           H  
ATOM   1860 1HG  GLU A 115      24.534  16.353  39.589  1.00  0.00           H  
ATOM   1861 2HG  GLU A 115      24.079  14.688  39.945  1.00  0.00           H  
ATOM   1862  N   ILE A 116      26.733  13.277  35.962  1.00  0.00           N  
ATOM   1863  CA  ILE A 116      27.036  13.031  34.558  1.00  0.00           C  
ATOM   1864  C   ILE A 116      26.856  11.562  34.203  1.00  0.00           C  
ATOM   1865  O   ILE A 116      26.374  11.229  33.121  1.00  0.00           O  
ATOM   1866  CB  ILE A 116      28.473  13.468  34.224  1.00  0.00           C  
ATOM   1867  CG1 ILE A 116      28.610  14.989  34.340  1.00  0.00           C  
ATOM   1868  CG2 ILE A 116      28.861  13.002  32.829  1.00  0.00           C  
ATOM   1869  CD1 ILE A 116      30.041  15.476  34.316  1.00  0.00           C  
ATOM   1870  H   ILE A 116      27.474  13.568  36.583  1.00  0.00           H  
ATOM   1871  HA  ILE A 116      26.336  13.609  33.955  1.00  0.00           H  
ATOM   1872  HB  ILE A 116      29.163  13.032  34.946  1.00  0.00           H  
ATOM   1873 1HG1 ILE A 116      28.071  15.467  33.524  1.00  0.00           H  
ATOM   1874 2HG1 ILE A 116      28.154  15.324  35.273  1.00  0.00           H  
ATOM   1875 1HG2 ILE A 116      29.879  13.319  32.608  1.00  0.00           H  
ATOM   1876 2HG2 ILE A 116      28.800  11.915  32.778  1.00  0.00           H  
ATOM   1877 3HG2 ILE A 116      28.178  13.436  32.097  1.00  0.00           H  
ATOM   1878 1HD1 ILE A 116      30.057  16.562  34.403  1.00  0.00           H  
ATOM   1879 2HD1 ILE A 116      30.591  15.036  35.148  1.00  0.00           H  
ATOM   1880 3HD1 ILE A 116      30.509  15.183  33.376  1.00  0.00           H  
ATOM   1881  N   ILE A 117      27.245  10.683  35.122  1.00  0.00           N  
ATOM   1882  CA  ILE A 117      27.080   9.247  34.928  1.00  0.00           C  
ATOM   1883  C   ILE A 117      25.609   8.864  34.870  1.00  0.00           C  
ATOM   1884  O   ILE A 117      25.194   8.083  34.014  1.00  0.00           O  
ATOM   1885  CB  ILE A 117      27.772   8.458  36.055  1.00  0.00           C  
ATOM   1886  CG1 ILE A 117      29.291   8.637  35.978  1.00  0.00           C  
ATOM   1887  CG2 ILE A 117      27.402   6.985  35.977  1.00  0.00           C  
ATOM   1888  CD1 ILE A 117      29.925   7.964  34.782  1.00  0.00           C  
ATOM   1889  H   ILE A 117      27.667  11.020  35.976  1.00  0.00           H  
ATOM   1890  HA  ILE A 117      27.532   8.980  33.974  1.00  0.00           H  
ATOM   1891  HB  ILE A 117      27.458   8.852  37.020  1.00  0.00           H  
ATOM   1892 1HG1 ILE A 117      29.530   9.700  35.937  1.00  0.00           H  
ATOM   1893 2HG1 ILE A 117      29.751   8.234  36.880  1.00  0.00           H  
ATOM   1894 1HG2 ILE A 117      27.900   6.442  36.779  1.00  0.00           H  
ATOM   1895 2HG2 ILE A 117      26.323   6.876  36.079  1.00  0.00           H  
ATOM   1896 3HG2 ILE A 117      27.719   6.581  35.015  1.00  0.00           H  
ATOM   1897 1HD1 ILE A 117      31.002   8.135  34.797  1.00  0.00           H  
ATOM   1898 2HD1 ILE A 117      29.727   6.893  34.822  1.00  0.00           H  
ATOM   1899 3HD1 ILE A 117      29.506   8.378  33.867  1.00  0.00           H  
ATOM   1900  N   HIS A 118      24.822   9.418  35.787  1.00  0.00           N  
ATOM   1901  CA  HIS A 118      23.389   9.156  35.826  1.00  0.00           C  
ATOM   1902  C   HIS A 118      22.726   9.514  34.503  1.00  0.00           C  
ATOM   1903  O   HIS A 118      21.961   8.724  33.947  1.00  0.00           O  
ATOM   1904  CB  HIS A 118      22.725   9.940  36.964  1.00  0.00           C  
ATOM   1905  CG  HIS A 118      21.247   9.724  37.063  1.00  0.00           C  
ATOM   1906  CD2 HIS A 118      20.205  10.536  36.766  1.00  0.00           C  
ATOM   1907  ND1 HIS A 118      20.697   8.543  37.514  1.00  0.00           N  
ATOM   1908  CE1 HIS A 118      19.378   8.639  37.493  1.00  0.00           C  
ATOM   1909  NE2 HIS A 118      19.056   9.838  37.042  1.00  0.00           N  
ATOM   1910  H   HIS A 118      25.227  10.040  36.474  1.00  0.00           H  
ATOM   1911  HA  HIS A 118      23.245   8.090  35.995  1.00  0.00           H  
ATOM   1912 1HB  HIS A 118      23.176   9.654  37.915  1.00  0.00           H  
ATOM   1913 2HB  HIS A 118      22.906  11.006  36.824  1.00  0.00           H  
ATOM   1914  HD2 HIS A 118      20.268  11.553  36.379  1.00  0.00           H  
ATOM   1915  HE1 HIS A 118      18.678   7.861  37.796  1.00  0.00           H  
ATOM   1916  HE2 HIS A 118      18.118  10.189  36.920  1.00  0.00           H  
ATOM   1917  N   LEU A 119      23.023  10.708  34.001  1.00  0.00           N  
ATOM   1918  CA  LEU A 119      22.424  11.187  32.760  1.00  0.00           C  
ATOM   1919  C   LEU A 119      22.743  10.258  31.597  1.00  0.00           C  
ATOM   1920  O   LEU A 119      21.892   9.995  30.749  1.00  0.00           O  
ATOM   1921  CB  LEU A 119      22.924  12.603  32.444  1.00  0.00           C  
ATOM   1922  CG  LEU A 119      22.371  13.720  33.339  1.00  0.00           C  
ATOM   1923  CD1 LEU A 119      23.168  14.996  33.109  1.00  0.00           C  
ATOM   1924  CD2 LEU A 119      20.895  13.935  33.030  1.00  0.00           C  
ATOM   1925  H   LEU A 119      23.682  11.296  34.488  1.00  0.00           H  
ATOM   1926  HA  LEU A 119      21.342  11.200  32.891  1.00  0.00           H  
ATOM   1927 1HB  LEU A 119      24.009  12.615  32.531  1.00  0.00           H  
ATOM   1928 2HB  LEU A 119      22.660  12.842  31.413  1.00  0.00           H  
ATOM   1929  HG  LEU A 119      22.485  13.438  34.385  1.00  0.00           H  
ATOM   1930 1HD1 LEU A 119      22.776  15.790  33.745  1.00  0.00           H  
ATOM   1931 2HD1 LEU A 119      24.215  14.820  33.356  1.00  0.00           H  
ATOM   1932 3HD1 LEU A 119      23.086  15.295  32.065  1.00  0.00           H  
ATOM   1933 1HD2 LEU A 119      20.503  14.727  33.667  1.00  0.00           H  
ATOM   1934 2HD2 LEU A 119      20.781  14.217  31.983  1.00  0.00           H  
ATOM   1935 3HD2 LEU A 119      20.347  13.011  33.219  1.00  0.00           H  
ATOM   1936  N   LEU A 120      23.977   9.763  31.563  1.00  0.00           N  
ATOM   1937  CA  LEU A 120      24.386   8.798  30.551  1.00  0.00           C  
ATOM   1938  C   LEU A 120      23.614   7.492  30.692  1.00  0.00           C  
ATOM   1939  O   LEU A 120      23.219   6.884  29.697  1.00  0.00           O  
ATOM   1940  CB  LEU A 120      25.892   8.524  30.658  1.00  0.00           C  
ATOM   1941  CG  LEU A 120      26.809   9.670  30.213  1.00  0.00           C  
ATOM   1942  CD1 LEU A 120      28.249   9.341  30.582  1.00  0.00           C  
ATOM   1943  CD2 LEU A 120      26.665   9.882  28.714  1.00  0.00           C  
ATOM   1944  H   LEU A 120      24.646  10.063  32.256  1.00  0.00           H  
ATOM   1945  HA  LEU A 120      24.158   9.217  29.570  1.00  0.00           H  
ATOM   1946 1HB  LEU A 120      26.129   8.294  31.696  1.00  0.00           H  
ATOM   1947 2HB  LEU A 120      26.131   7.652  30.050  1.00  0.00           H  
ATOM   1948  HG  LEU A 120      26.531  10.585  30.738  1.00  0.00           H  
ATOM   1949 1HD1 LEU A 120      28.901  10.155  30.266  1.00  0.00           H  
ATOM   1950 2HD1 LEU A 120      28.327   9.213  31.663  1.00  0.00           H  
ATOM   1951 3HD1 LEU A 120      28.551   8.420  30.085  1.00  0.00           H  
ATOM   1952 1HD2 LEU A 120      27.317  10.697  28.397  1.00  0.00           H  
ATOM   1953 2HD2 LEU A 120      26.944   8.969  28.188  1.00  0.00           H  
ATOM   1954 3HD2 LEU A 120      25.630  10.135  28.480  1.00  0.00           H  
ATOM   1955  N   LEU A 121      23.403   7.065  31.930  1.00  0.00           N  
ATOM   1956  CA  LEU A 121      22.671   5.835  32.204  1.00  0.00           C  
ATOM   1957  C   LEU A 121      21.210   5.960  31.794  1.00  0.00           C  
ATOM   1958  O   LEU A 121      20.634   5.035  31.220  1.00  0.00           O  
ATOM   1959  CB  LEU A 121      22.762   5.485  33.695  1.00  0.00           C  
ATOM   1960  CG  LEU A 121      24.159   5.110  34.207  1.00  0.00           C  
ATOM   1961  CD1 LEU A 121      24.186   5.206  35.725  1.00  0.00           C  
ATOM   1962  CD2 LEU A 121      24.510   3.704  33.742  1.00  0.00           C  
ATOM   1963  H   LEU A 121      23.760   7.606  32.705  1.00  0.00           H  
ATOM   1964  HA  LEU A 121      23.117   5.036  31.610  1.00  0.00           H  
ATOM   1965 1HB  LEU A 121      22.414   6.338  34.274  1.00  0.00           H  
ATOM   1966 2HB  LEU A 121      22.099   4.643  33.895  1.00  0.00           H  
ATOM   1967  HG  LEU A 121      24.891   5.816  33.814  1.00  0.00           H  
ATOM   1968 1HD1 LEU A 121      25.179   4.941  36.089  1.00  0.00           H  
ATOM   1969 2HD1 LEU A 121      23.950   6.226  36.030  1.00  0.00           H  
ATOM   1970 3HD1 LEU A 121      23.450   4.523  36.147  1.00  0.00           H  
ATOM   1971 1HD2 LEU A 121      25.502   3.439  34.104  1.00  0.00           H  
ATOM   1972 2HD2 LEU A 121      23.779   2.998  34.134  1.00  0.00           H  
ATOM   1973 3HD2 LEU A 121      24.500   3.668  32.652  1.00  0.00           H  
ATOM   1974  N   GLU A 122      20.615   7.110  32.090  1.00  0.00           N  
ATOM   1975  CA  GLU A 122      19.219   7.361  31.750  1.00  0.00           C  
ATOM   1976  C   GLU A 122      18.995   7.282  30.246  1.00  0.00           C  
ATOM   1977  O   GLU A 122      18.050   6.640  29.783  1.00  0.00           O  
ATOM   1978  CB  GLU A 122      18.782   8.733  32.268  1.00  0.00           C  
ATOM   1979  CG  GLU A 122      17.318   9.063  32.013  1.00  0.00           C  
ATOM   1980  CD  GLU A 122      16.921  10.410  32.551  1.00  0.00           C  
ATOM   1981  OE1 GLU A 122      17.753  11.069  33.126  1.00  0.00           O  
ATOM   1982  OE2 GLU A 122      15.782  10.781  32.386  1.00  0.00           O1-
ATOM   1983  H   GLU A 122      21.143   7.830  32.562  1.00  0.00           H  
ATOM   1984  HA  GLU A 122      18.612   6.588  32.220  1.00  0.00           H  
ATOM   1985 1HB  GLU A 122      18.956   8.789  33.343  1.00  0.00           H  
ATOM   1986 2HB  GLU A 122      19.387   9.509  31.798  1.00  0.00           H  
ATOM   1987 1HG  GLU A 122      17.133   9.045  30.940  1.00  0.00           H  
ATOM   1988 2HG  GLU A 122      16.697   8.296  32.474  1.00  0.00           H  
ATOM   1989  N   LEU A 123      19.869   7.934  29.487  1.00  0.00           N  
ATOM   1990  CA  LEU A 123      19.769   7.939  28.033  1.00  0.00           C  
ATOM   1991  C   LEU A 123      19.998   6.546  27.461  1.00  0.00           C  
ATOM   1992  O   LEU A 123      19.327   6.135  26.515  1.00  0.00           O  
ATOM   1993  CB  LEU A 123      20.785   8.919  27.435  1.00  0.00           C  
ATOM   1994  CG  LEU A 123      20.788   9.024  25.904  1.00  0.00           C  
ATOM   1995  CD1 LEU A 123      19.422   9.499  25.425  1.00  0.00           C  
ATOM   1996  CD2 LEU A 123      21.885   9.980  25.462  1.00  0.00           C  
ATOM   1997  H   LEU A 123      20.621   8.441  29.930  1.00  0.00           H  
ATOM   1998  HA  LEU A 123      18.757   8.249  27.764  1.00  0.00           H  
ATOM   1999 1HB  LEU A 123      20.586   9.913  27.833  1.00  0.00           H  
ATOM   2000 2HB  LEU A 123      21.785   8.618  27.748  1.00  0.00           H  
ATOM   2001  HG  LEU A 123      20.968   8.039  25.473  1.00  0.00           H  
ATOM   2002 1HD1 LEU A 123      19.424   9.573  24.338  1.00  0.00           H  
ATOM   2003 2HD1 LEU A 123      18.659   8.786  25.739  1.00  0.00           H  
ATOM   2004 3HD1 LEU A 123      19.205  10.475  25.855  1.00  0.00           H  
ATOM   2005 1HD2 LEU A 123      21.887  10.054  24.375  1.00  0.00           H  
ATOM   2006 2HD2 LEU A 123      21.704  10.966  25.892  1.00  0.00           H  
ATOM   2007 3HD2 LEU A 123      22.851   9.607  25.803  1.00  0.00           H  
ATOM   2008  N   ALA A 124      20.950   5.823  28.039  1.00  0.00           N  
ATOM   2009  CA  ALA A 124      21.276   4.477  27.582  1.00  0.00           C  
ATOM   2010  C   ALA A 124      20.072   3.553  27.692  1.00  0.00           C  
ATOM   2011  O   ALA A 124      19.825   2.730  26.809  1.00  0.00           O  
ATOM   2012  CB  ALA A 124      22.448   3.918  28.373  1.00  0.00           C  
ATOM   2013  H   ALA A 124      21.461   6.216  28.816  1.00  0.00           H  
ATOM   2014  HA  ALA A 124      21.557   4.536  26.530  1.00  0.00           H  
ATOM   2015 1HB  ALA A 124      22.679   2.912  28.020  1.00  0.00           H  
ATOM   2016 2HB  ALA A 124      23.319   4.559  28.237  1.00  0.00           H  
ATOM   2017 3HB  ALA A 124      22.187   3.880  29.431  1.00  0.00           H  
ATOM   2018  N   LEU A 125      19.325   3.691  28.782  1.00  0.00           N  
ATOM   2019  CA  LEU A 125      18.136   2.874  29.005  1.00  0.00           C  
ATOM   2020  C   LEU A 125      17.021   3.249  28.038  1.00  0.00           C  
ATOM   2021  O   LEU A 125      16.335   2.380  27.498  1.00  0.00           O  
ATOM   2022  CB  LEU A 125      17.645   3.037  30.449  1.00  0.00           C  
ATOM   2023  CG  LEU A 125      18.462   2.296  31.516  1.00  0.00           C  
ATOM   2024  CD1 LEU A 125      18.050   2.782  32.900  1.00  0.00           C  
ATOM   2025  CD2 LEU A 125      18.241   0.797  31.376  1.00  0.00           C  
ATOM   2026  H   LEU A 125      19.584   4.379  29.475  1.00  0.00           H  
ATOM   2027  HA  LEU A 125      18.401   1.833  28.821  1.00  0.00           H  
ATOM   2028 1HB  LEU A 125      17.652   4.095  30.702  1.00  0.00           H  
ATOM   2029 2HB  LEU A 125      16.618   2.676  30.511  1.00  0.00           H  
ATOM   2030  HG  LEU A 125      19.520   2.521  31.386  1.00  0.00           H  
ATOM   2031 1HD1 LEU A 125      18.631   2.257  33.658  1.00  0.00           H  
ATOM   2032 2HD1 LEU A 125      18.237   3.854  32.979  1.00  0.00           H  
ATOM   2033 3HD1 LEU A 125      16.990   2.585  33.054  1.00  0.00           H  
ATOM   2034 1HD2 LEU A 125      18.822   0.272  32.133  1.00  0.00           H  
ATOM   2035 2HD2 LEU A 125      17.183   0.572  31.508  1.00  0.00           H  
ATOM   2036 3HD2 LEU A 125      18.561   0.474  30.385  1.00  0.00           H  
ATOM   2037  N   ALA A 126      16.843   4.549  27.822  1.00  0.00           N  
ATOM   2038  CA  ALA A 126      15.802   5.041  26.929  1.00  0.00           C  
ATOM   2039  C   ALA A 126      16.003   4.523  25.511  1.00  0.00           C  
ATOM   2040  O   ALA A 126      15.042   4.161  24.831  1.00  0.00           O  
ATOM   2041  CB  ALA A 126      15.774   6.562  26.936  1.00  0.00           C  
ATOM   2042  H   ALA A 126      17.445   5.212  28.288  1.00  0.00           H  
ATOM   2043  HA  ALA A 126      14.843   4.669  27.289  1.00  0.00           H  
ATOM   2044 1HB  ALA A 126      14.991   6.915  26.265  1.00  0.00           H  
ATOM   2045 2HB  ALA A 126      15.572   6.918  27.947  1.00  0.00           H  
ATOM   2046 3HB  ALA A 126      16.737   6.947  26.604  1.00  0.00           H  
ATOM   2047  N   ILE A 127      17.254   4.489  25.069  1.00  0.00           N  
ATOM   2048  CA  ILE A 127      17.583   4.008  23.733  1.00  0.00           C  
ATOM   2049  C   ILE A 127      17.255   2.528  23.584  1.00  0.00           C  
ATOM   2050  O   ILE A 127      16.685   2.107  22.577  1.00  0.00           O  
ATOM   2051  CB  ILE A 127      19.073   4.238  23.417  1.00  0.00           C  
ATOM   2052  CG1 ILE A 127      19.370   5.736  23.310  1.00  0.00           C  
ATOM   2053  CG2 ILE A 127      19.461   3.522  22.134  1.00  0.00           C  
ATOM   2054  CD1 ILE A 127      20.840   6.075  23.408  1.00  0.00           C  
ATOM   2055  H   ILE A 127      17.999   4.805  25.675  1.00  0.00           H  
ATOM   2056  HA  ILE A 127      16.976   4.559  23.015  1.00  0.00           H  
ATOM   2057  HB  ILE A 127      19.682   3.854  24.235  1.00  0.00           H  
ATOM   2058 1HG1 ILE A 127      18.995   6.114  22.361  1.00  0.00           H  
ATOM   2059 2HG1 ILE A 127      18.846   6.269  24.103  1.00  0.00           H  
ATOM   2060 1HG2 ILE A 127      20.518   3.695  21.925  1.00  0.00           H  
ATOM   2061 2HG2 ILE A 127      19.286   2.453  22.246  1.00  0.00           H  
ATOM   2062 3HG2 ILE A 127      18.862   3.904  21.308  1.00  0.00           H  
ATOM   2063 1HD1 ILE A 127      20.971   7.154  23.325  1.00  0.00           H  
ATOM   2064 2HD1 ILE A 127      21.229   5.736  24.369  1.00  0.00           H  
ATOM   2065 3HD1 ILE A 127      21.382   5.580  22.603  1.00  0.00           H  
ATOM   2066  N   VAL A 128      17.616   1.744  24.592  1.00  0.00           N  
ATOM   2067  CA  VAL A 128      17.315   0.316  24.598  1.00  0.00           C  
ATOM   2068  C   VAL A 128      15.814   0.068  24.574  1.00  0.00           C  
ATOM   2069  O   VAL A 128      15.332  -0.809  23.857  1.00  0.00           O  
ATOM   2070  CB  VAL A 128      17.923  -0.352  25.846  1.00  0.00           C  
ATOM   2071  CG1 VAL A 128      17.350  -1.749  26.033  1.00  0.00           C  
ATOM   2072  CG2 VAL A 128      19.437  -0.402  25.721  1.00  0.00           C  
ATOM   2073  H   VAL A 128      18.111   2.145  25.376  1.00  0.00           H  
ATOM   2074  HA  VAL A 128      17.742  -0.122  23.696  1.00  0.00           H  
ATOM   2075  HB  VAL A 128      17.648   0.228  26.727  1.00  0.00           H  
ATOM   2076 1HG1 VAL A 128      17.790  -2.207  26.920  1.00  0.00           H  
ATOM   2077 2HG1 VAL A 128      16.269  -1.686  26.156  1.00  0.00           H  
ATOM   2078 3HG1 VAL A 128      17.582  -2.358  25.159  1.00  0.00           H  
ATOM   2079 1HG2 VAL A 128      19.860  -0.875  26.607  1.00  0.00           H  
ATOM   2080 2HG2 VAL A 128      19.711  -0.976  24.837  1.00  0.00           H  
ATOM   2081 3HG2 VAL A 128      19.828   0.612  25.630  1.00  0.00           H  
ATOM   2082  N   GLU A 129      15.079   0.846  25.361  1.00  0.00           N  
ATOM   2083  CA  GLU A 129      13.623   0.764  25.377  1.00  0.00           C  
ATOM   2084  C   GLU A 129      13.040   1.065  24.002  1.00  0.00           C  
ATOM   2085  O   GLU A 129      12.181   0.336  23.507  1.00  0.00           O  
ATOM   2086  CB  GLU A 129      13.046   1.732  26.410  1.00  0.00           C  
ATOM   2087  CG  GLU A 129      11.525   1.712  26.509  1.00  0.00           C  
ATOM   2088  CD  GLU A 129      10.982   2.812  27.377  1.00  0.00           C  
ATOM   2089  OE1 GLU A 129      11.762   3.564  27.910  1.00  0.00           O  
ATOM   2090  OE2 GLU A 129       9.784   2.901  27.508  1.00  0.00           O1-
ATOM   2091  H   GLU A 129      15.539   1.512  25.965  1.00  0.00           H  
ATOM   2092  HA  GLU A 129      13.345  -0.257  25.640  1.00  0.00           H  
ATOM   2093 1HB  GLU A 129      13.447   1.495  27.396  1.00  0.00           H  
ATOM   2094 2HB  GLU A 129      13.351   2.749  26.168  1.00  0.00           H  
ATOM   2095 1HG  GLU A 129      11.106   1.814  25.508  1.00  0.00           H  
ATOM   2096 2HG  GLU A 129      11.210   0.750  26.909  1.00  0.00           H  
ATOM   2097  N   ALA A 130      13.514   2.143  23.387  1.00  0.00           N  
ATOM   2098  CA  ALA A 130      13.019   2.562  22.082  1.00  0.00           C  
ATOM   2099  C   ALA A 130      13.354   1.532  21.010  1.00  0.00           C  
ATOM   2100  O   ALA A 130      12.550   1.266  20.118  1.00  0.00           O  
ATOM   2101  CB  ALA A 130      13.592   3.921  21.706  1.00  0.00           C  
ATOM   2102  H   ALA A 130      14.235   2.689  23.836  1.00  0.00           H  
ATOM   2103  HA  ALA A 130      11.934   2.641  22.139  1.00  0.00           H  
ATOM   2104 1HB  ALA A 130      13.214   4.219  20.730  1.00  0.00           H  
ATOM   2105 2HB  ALA A 130      13.295   4.659  22.452  1.00  0.00           H  
ATOM   2106 3HB  ALA A 130      14.679   3.859  21.670  1.00  0.00           H  
ATOM   2107  N   ARG A 131      14.548   0.954  21.104  1.00  0.00           N  
ATOM   2108  CA  ARG A 131      14.989  -0.053  20.145  1.00  0.00           C  
ATOM   2109  C   ARG A 131      14.110  -1.295  20.210  1.00  0.00           C  
ATOM   2110  O   ARG A 131      13.857  -1.942  19.193  1.00  0.00           O  
ATOM   2111  CB  ARG A 131      16.435  -0.445  20.409  1.00  0.00           C  
ATOM   2112  CG  ARG A 131      17.005  -1.474  19.448  1.00  0.00           C  
ATOM   2113  CD  ARG A 131      17.161  -0.920  18.079  1.00  0.00           C  
ATOM   2114  NE  ARG A 131      17.647  -1.919  17.140  1.00  0.00           N  
ATOM   2115  CZ  ARG A 131      16.863  -2.795  16.483  1.00  0.00           C  
ATOM   2116  NH1 ARG A 131      15.562  -2.782  16.669  1.00  0.00           N1+
ATOM   2117  NH2 ARG A 131      17.401  -3.667  15.649  1.00  0.00           N  
ATOM   2118  H   ARG A 131      15.164   1.219  21.858  1.00  0.00           H  
ATOM   2119  HA  ARG A 131      14.899   0.368  19.146  1.00  0.00           H  
ATOM   2120 1HB  ARG A 131      17.066   0.442  20.355  1.00  0.00           H  
ATOM   2121 2HB  ARG A 131      16.525  -0.850  21.418  1.00  0.00           H  
ATOM   2122 1HG  ARG A 131      17.983  -1.800  19.800  1.00  0.00           H  
ATOM   2123 2HG  ARG A 131      16.335  -2.333  19.396  1.00  0.00           H  
ATOM   2124 1HD  ARG A 131      16.198  -0.556  17.722  1.00  0.00           H  
ATOM   2125 2HD  ARG A 131      17.874  -0.097  18.100  1.00  0.00           H  
ATOM   2126  HE  ARG A 131      18.643  -1.959  16.970  1.00  0.00           H  
ATOM   2127 1HH1 ARG A 131      15.150  -2.115  17.307  1.00  0.00           H  
ATOM   2128 2HH1 ARG A 131      14.973  -3.439  16.177  1.00  0.00           H  
ATOM   2129 1HH2 ARG A 131      18.402  -3.676  15.505  1.00  0.00           H  
ATOM   2130 2HH2 ARG A 131      16.814  -4.323  15.155  1.00  0.00           H  
ATOM   2131  N   GLY A 132      13.635  -1.654  21.368  1.00  0.00           N  
ATOM   2132  CA  GLY A 132      12.758  -2.811  21.374  1.00  0.00           C  
ATOM   2133  C   GLY A 132      13.593  -4.051  21.589  1.00  0.00           C  
ATOM   2134  O   GLY A 132      13.315  -5.106  21.017  1.00  0.00           O  
ATOM   2135  H   GLY A 132      13.890  -1.123  22.189  1.00  0.00           H  
ATOM   2136 1HA  GLY A 132      12.013  -2.700  22.162  1.00  0.00           H  
ATOM   2137 2HA  GLY A 132      12.219  -2.865  20.427  1.00  0.00           H  
ATOM   2138  N   VAL A 133      14.611  -3.898  22.421  1.00  0.00           N  
ATOM   2139  CA  VAL A 133      15.503  -4.982  22.787  1.00  0.00           C  
ATOM   2140  C   VAL A 133      14.772  -6.041  23.601  1.00  0.00           C  
ATOM   2141  O   VAL A 133      14.063  -5.724  24.556  1.00  0.00           O  
ATOM   2142  CB  VAL A 133      16.694  -4.440  23.601  1.00  0.00           C  
ATOM   2143  CG1 VAL A 133      17.515  -5.587  24.170  1.00  0.00           C  
ATOM   2144  CG2 VAL A 133      17.554  -3.543  22.725  1.00  0.00           C  
ATOM   2145  H   VAL A 133      14.783  -2.989  22.825  1.00  0.00           H  
ATOM   2146  HA  VAL A 133      15.881  -5.441  21.872  1.00  0.00           H  
ATOM   2147  HB  VAL A 133      16.313  -3.867  24.446  1.00  0.00           H  
ATOM   2148 1HG1 VAL A 133      18.351  -5.188  24.743  1.00  0.00           H  
ATOM   2149 2HG1 VAL A 133      16.889  -6.195  24.822  1.00  0.00           H  
ATOM   2150 3HG1 VAL A 133      17.896  -6.202  23.354  1.00  0.00           H  
ATOM   2151 1HG2 VAL A 133      18.394  -3.164  23.306  1.00  0.00           H  
ATOM   2152 2HG2 VAL A 133      17.929  -4.115  21.876  1.00  0.00           H  
ATOM   2153 3HG2 VAL A 133      16.957  -2.706  22.361  1.00  0.00           H  
ATOM   2154  N   PRO A 134      14.951  -7.295  23.210  1.00  0.00           N  
ATOM   2155  CA  PRO A 134      14.295  -8.413  23.875  1.00  0.00           C  
ATOM   2156  C   PRO A 134      14.482  -8.355  25.387  1.00  0.00           C  
ATOM   2157  O   PRO A 134      15.522  -7.915  25.879  1.00  0.00           O  
ATOM   2158  CB  PRO A 134      14.997  -9.631  23.264  1.00  0.00           C  
ATOM   2159  CG  PRO A 134      15.325  -9.205  21.874  1.00  0.00           C  
ATOM   2160  CD  PRO A 134      15.736  -7.763  22.010  1.00  0.00           C  
ATOM   2161  HA  PRO A 134      13.226  -8.366  23.656  1.00  0.00           H  
ATOM   2162 1HB  PRO A 134      15.889  -9.886  23.854  1.00  0.00           H  
ATOM   2163 2HB  PRO A 134      14.331 -10.504  23.296  1.00  0.00           H  
ATOM   2164 1HG  PRO A 134      16.128  -9.835  21.464  1.00  0.00           H  
ATOM   2165 2HG  PRO A 134      14.452  -9.336  21.220  1.00  0.00           H  
ATOM   2166 1HD  PRO A 134      16.817  -7.706  22.202  1.00  0.00           H  
ATOM   2167 2HD  PRO A 134      15.472  -7.217  21.094  1.00  0.00           H  
ATOM   2168  N   PRO A 135      13.464  -8.805  26.118  1.00  0.00           N  
ATOM   2169  CA  PRO A 135      13.502  -8.797  27.576  1.00  0.00           C  
ATOM   2170  C   PRO A 135      14.770  -9.429  28.127  1.00  0.00           C  
ATOM   2171  O   PRO A 135      15.325  -8.961  29.122  1.00  0.00           O  
ATOM   2172  CB  PRO A 135      12.263  -9.616  27.950  1.00  0.00           C  
ATOM   2173  CG  PRO A 135      11.292  -9.327  26.857  1.00  0.00           C  
ATOM   2174  CD  PRO A 135      12.131  -9.288  25.608  1.00  0.00           C  
ATOM   2175  HA  PRO A 135      13.468  -7.761  27.916  1.00  0.00           H  
ATOM   2176 1HB  PRO A 135      12.524 -10.682  28.020  1.00  0.00           H  
ATOM   2177 2HB  PRO A 135      11.894  -9.309  28.941  1.00  0.00           H  
ATOM   2178 1HG  PRO A 135      10.517 -10.109  26.821  1.00  0.00           H  
ATOM   2179 2HG  PRO A 135      10.774  -8.375  27.049  1.00  0.00           H  
ATOM   2180 1HD  PRO A 135      12.205 -10.299  25.182  1.00  0.00           H  
ATOM   2181 2HD  PRO A 135      11.682  -8.593  24.885  1.00  0.00           H  
ATOM   2182  N   GLU A 136      15.237 -10.495  27.486  1.00  0.00           N  
ATOM   2183  CA  GLU A 136      16.392 -11.217  27.999  1.00  0.00           C  
ATOM   2184  C   GLU A 136      17.637 -10.341  27.953  1.00  0.00           C  
ATOM   2185  O   GLU A 136      18.394 -10.271  28.921  1.00  0.00           O  
ATOM   2186  CB  GLU A 136      16.622 -12.499  27.197  1.00  0.00           C  
ATOM   2187  CG  GLU A 136      15.516 -13.536  27.337  1.00  0.00           C  
ATOM   2188  CD  GLU A 136      14.319 -13.235  26.481  1.00  0.00           C  
ATOM   2189  OE1 GLU A 136      14.348 -12.254  25.776  1.00  0.00           O  
ATOM   2190  OE2 GLU A 136      13.373 -13.985  26.531  1.00  0.00           O1-
ATOM   2191  H   GLU A 136      14.779 -10.798  26.638  1.00  0.00           H  
ATOM   2192  HA  GLU A 136      16.197 -11.472  29.040  1.00  0.00           H  
ATOM   2193 1HB  GLU A 136      16.719 -12.254  26.138  1.00  0.00           H  
ATOM   2194 2HB  GLU A 136      17.558 -12.962  27.513  1.00  0.00           H  
ATOM   2195 1HG  GLU A 136      15.911 -14.513  27.060  1.00  0.00           H  
ATOM   2196 2HG  GLU A 136      15.209 -13.583  28.381  1.00  0.00           H  
ATOM   2197  N   GLN A 137      17.852  -9.668  26.823  1.00  0.00           N  
ATOM   2198  CA  GLN A 137      19.012  -8.791  26.696  1.00  0.00           C  
ATOM   2199  C   GLN A 137      18.807  -7.494  27.466  1.00  0.00           C  
ATOM   2200  O   GLN A 137      19.754  -6.923  28.006  1.00  0.00           O  
ATOM   2201  CB  GLN A 137      19.299  -8.487  25.223  1.00  0.00           C  
ATOM   2202  CG  GLN A 137      19.786  -9.682  24.423  1.00  0.00           C  
ATOM   2203  CD  GLN A 137      20.054  -9.336  22.971  1.00  0.00           C  
ATOM   2204  NE2 GLN A 137      20.432 -10.337  22.185  1.00  0.00           N  
ATOM   2205  OE1 GLN A 137      19.928  -8.178  22.560  1.00  0.00           O  
ATOM   2206  H   GLN A 137      17.206  -9.774  26.056  1.00  0.00           H  
ATOM   2207  HA  GLN A 137      19.872  -9.303  27.129  1.00  0.00           H  
ATOM   2208 1HB  GLN A 137      18.391  -8.111  24.748  1.00  0.00           H  
ATOM   2209 2HB  GLN A 137      20.053  -7.705  25.153  1.00  0.00           H  
ATOM   2210 1HG  GLN A 137      20.712 -10.049  24.866  1.00  0.00           H  
ATOM   2211 2HG  GLN A 137      19.023 -10.462  24.453  1.00  0.00           H  
ATOM   2212 1HE2 GLN A 137      20.624 -10.170  21.217  1.00  0.00           H  
ATOM   2213 2HE2 GLN A 137      20.524 -11.261  22.560  1.00  0.00           H  
ATOM   2214  N   LEU A 138      17.563  -7.029  27.512  1.00  0.00           N  
ATOM   2215  CA  LEU A 138      17.234  -5.784  28.195  1.00  0.00           C  
ATOM   2216  C   LEU A 138      17.475  -5.899  29.694  1.00  0.00           C  
ATOM   2217  O   LEU A 138      18.061  -5.006  30.308  1.00  0.00           O  
ATOM   2218  CB  LEU A 138      15.771  -5.405  27.933  1.00  0.00           C  
ATOM   2219  CG  LEU A 138      15.358  -3.995  28.375  1.00  0.00           C  
ATOM   2220  CD1 LEU A 138      14.314  -3.447  27.413  1.00  0.00           C  
ATOM   2221  CD2 LEU A 138      14.817  -4.047  29.796  1.00  0.00           C  
ATOM   2222  H   LEU A 138      16.825  -7.554  27.061  1.00  0.00           H  
ATOM   2223  HA  LEU A 138      17.889  -5.004  27.810  1.00  0.00           H  
ATOM   2224 1HB  LEU A 138      15.576  -5.488  26.865  1.00  0.00           H  
ATOM   2225 2HB  LEU A 138      15.130  -6.117  28.454  1.00  0.00           H  
ATOM   2226  HG  LEU A 138      16.224  -3.335  28.340  1.00  0.00           H  
ATOM   2227 1HD1 LEU A 138      14.022  -2.444  27.727  1.00  0.00           H  
ATOM   2228 2HD1 LEU A 138      14.734  -3.403  26.407  1.00  0.00           H  
ATOM   2229 3HD1 LEU A 138      13.441  -4.097  27.413  1.00  0.00           H  
ATOM   2230 1HD2 LEU A 138      14.525  -3.044  30.111  1.00  0.00           H  
ATOM   2231 2HD2 LEU A 138      13.949  -4.706  29.833  1.00  0.00           H  
ATOM   2232 3HD2 LEU A 138      15.590  -4.426  30.466  1.00  0.00           H  
ATOM   2233  N   ALA A 139      17.022  -7.002  30.279  1.00  0.00           N  
ATOM   2234  CA  ALA A 139      17.149  -7.215  31.714  1.00  0.00           C  
ATOM   2235  C   ALA A 139      18.612  -7.237  32.142  1.00  0.00           C  
ATOM   2236  O   ALA A 139      18.999  -6.564  33.096  1.00  0.00           O  
ATOM   2237  CB  ALA A 139      16.461  -8.511  32.119  1.00  0.00           C  
ATOM   2238  H   ALA A 139      16.578  -7.711  29.713  1.00  0.00           H  
ATOM   2239  HA  ALA A 139      16.664  -6.383  32.227  1.00  0.00           H  
ATOM   2240 1HB  ALA A 139      16.565  -8.657  33.195  1.00  0.00           H  
ATOM   2241 2HB  ALA A 139      15.404  -8.457  31.861  1.00  0.00           H  
ATOM   2242 3HB  ALA A 139      16.921  -9.346  31.595  1.00  0.00           H  
ATOM   2243  N   GLU A 140      19.420  -8.014  31.429  1.00  0.00           N  
ATOM   2244  CA  GLU A 140      20.844  -8.115  31.725  1.00  0.00           C  
ATOM   2245  C   GLU A 140      21.527  -6.758  31.613  1.00  0.00           C  
ATOM   2246  O   GLU A 140      22.338  -6.388  32.463  1.00  0.00           O  
ATOM   2247  CB  GLU A 140      21.515  -9.113  30.778  1.00  0.00           C  
ATOM   2248  CG  GLU A 140      23.002  -9.318  31.034  1.00  0.00           C  
ATOM   2249  CD  GLU A 140      23.617 -10.343  30.123  1.00  0.00           C  
ATOM   2250  OE1 GLU A 140      22.904 -10.903  29.325  1.00  0.00           O  
ATOM   2251  OE2 GLU A 140      24.800 -10.565  30.223  1.00  0.00           O1-
ATOM   2252  H   GLU A 140      19.037  -8.549  30.662  1.00  0.00           H  
ATOM   2253  HA  GLU A 140      20.954  -8.459  32.752  1.00  0.00           H  
ATOM   2254 1HB  GLU A 140      21.025 -10.082  30.865  1.00  0.00           H  
ATOM   2255 2HB  GLU A 140      21.397  -8.776  29.749  1.00  0.00           H  
ATOM   2256 1HG  GLU A 140      23.518  -8.368  30.895  1.00  0.00           H  
ATOM   2257 2HG  GLU A 140      23.142  -9.628  32.069  1.00  0.00           H  
ATOM   2258  N   PHE A 141      21.193  -6.018  30.561  1.00  0.00           N  
ATOM   2259  CA  PHE A 141      21.749  -4.684  30.353  1.00  0.00           C  
ATOM   2260  C   PHE A 141      21.453  -3.774  31.537  1.00  0.00           C  
ATOM   2261  O   PHE A 141      22.357  -3.158  32.100  1.00  0.00           O  
ATOM   2262  CB  PHE A 141      21.186  -4.065  29.072  1.00  0.00           C  
ATOM   2263  CG  PHE A 141      21.711  -2.687  28.784  1.00  0.00           C  
ATOM   2264  CD1 PHE A 141      23.031  -2.500  28.400  1.00  0.00           C  
ATOM   2265  CD2 PHE A 141      20.888  -1.578  28.895  1.00  0.00           C  
ATOM   2266  CE1 PHE A 141      23.516  -1.233  28.134  1.00  0.00           C  
ATOM   2267  CE2 PHE A 141      21.369  -0.310  28.629  1.00  0.00           C  
ATOM   2268  CZ  PHE A 141      22.685  -0.139  28.249  1.00  0.00           C  
ATOM   2269  H   PHE A 141      20.537  -6.386  29.888  1.00  0.00           H  
ATOM   2270  HA  PHE A 141      22.832  -4.780  30.267  1.00  0.00           H  
ATOM   2271 1HB  PHE A 141      21.423  -4.705  28.224  1.00  0.00           H  
ATOM   2272 2HB  PHE A 141      20.101  -4.006  29.145  1.00  0.00           H  
ATOM   2273  HD1 PHE A 141      23.687  -3.366  28.309  1.00  0.00           H  
ATOM   2274  HD2 PHE A 141      19.849  -1.712  29.197  1.00  0.00           H  
ATOM   2275  HE1 PHE A 141      24.555  -1.101  27.834  1.00  0.00           H  
ATOM   2276  HE2 PHE A 141      20.713   0.554  28.720  1.00  0.00           H  
ATOM   2277  HZ  PHE A 141      23.068   0.861  28.040  1.00  0.00           H  
ATOM   2278  N   ALA A 142      20.181  -3.692  31.911  1.00  0.00           N  
ATOM   2279  CA  ALA A 142      19.747  -2.780  32.962  1.00  0.00           C  
ATOM   2280  C   ALA A 142      20.459  -3.077  34.275  1.00  0.00           C  
ATOM   2281  O   ALA A 142      20.845  -2.162  35.004  1.00  0.00           O  
ATOM   2282  CB  ALA A 142      18.239  -2.865  33.148  1.00  0.00           C  
ATOM   2283  H   ALA A 142      19.496  -4.278  31.454  1.00  0.00           H  
ATOM   2284  HA  ALA A 142      20.011  -1.766  32.660  1.00  0.00           H  
ATOM   2285 1HB  ALA A 142      17.930  -2.177  33.937  1.00  0.00           H  
ATOM   2286 2HB  ALA A 142      17.742  -2.592  32.217  1.00  0.00           H  
ATOM   2287 3HB  ALA A 142      17.962  -3.881  33.423  1.00  0.00           H  
ATOM   2288  N   GLU A 143      20.628  -4.361  34.574  1.00  0.00           N  
ATOM   2289  CA  GLU A 143      21.275  -4.781  35.812  1.00  0.00           C  
ATOM   2290  C   GLU A 143      22.717  -4.290  35.875  1.00  0.00           C  
ATOM   2291  O   GLU A 143      23.181  -3.834  36.920  1.00  0.00           O  
ATOM   2292  CB  GLU A 143      21.240  -6.306  35.940  1.00  0.00           C  
ATOM   2293  CG  GLU A 143      19.860  -6.881  36.223  1.00  0.00           C  
ATOM   2294  CD  GLU A 143      19.842  -8.384  36.228  1.00  0.00           C  
ATOM   2295  OE1 GLU A 143      20.848  -8.971  35.912  1.00  0.00           O  
ATOM   2296  OE2 GLU A 143      18.821  -8.945  36.550  1.00  0.00           O1-
ATOM   2297  H   GLU A 143      20.302  -5.064  33.927  1.00  0.00           H  
ATOM   2298  HA  GLU A 143      20.734  -4.335  36.647  1.00  0.00           H  
ATOM   2299 1HB  GLU A 143      21.609  -6.757  35.019  1.00  0.00           H  
ATOM   2300 2HB  GLU A 143      21.905  -6.618  36.745  1.00  0.00           H  
ATOM   2301 1HG  GLU A 143      19.520  -6.521  37.194  1.00  0.00           H  
ATOM   2302 2HG  GLU A 143      19.164  -6.517  35.469  1.00  0.00           H  
ATOM   2303  N   ARG A 144      23.418  -4.385  34.752  1.00  0.00           N  
ATOM   2304  CA  ARG A 144      24.807  -3.948  34.678  1.00  0.00           C  
ATOM   2305  C   ARG A 144      24.926  -2.446  34.896  1.00  0.00           C  
ATOM   2306  O   ARG A 144      25.873  -1.974  35.527  1.00  0.00           O  
ATOM   2307  CB  ARG A 144      25.410  -4.311  33.328  1.00  0.00           C  
ATOM   2308  CG  ARG A 144      25.596  -5.801  33.089  1.00  0.00           C  
ATOM   2309  CD  ARG A 144      26.192  -6.074  31.756  1.00  0.00           C  
ATOM   2310  NE  ARG A 144      26.233  -7.498  31.462  1.00  0.00           N  
ATOM   2311  CZ  ARG A 144      27.201  -8.338  31.879  1.00  0.00           C  
ATOM   2312  NH1 ARG A 144      28.196  -7.883  32.608  1.00  0.00           N1+
ATOM   2313  NH2 ARG A 144      27.147  -9.618  31.559  1.00  0.00           N  
ATOM   2314  H   ARG A 144      22.978  -4.768  33.927  1.00  0.00           H  
ATOM   2315  HA  ARG A 144      25.363  -4.448  35.473  1.00  0.00           H  
ATOM   2316 1HB  ARG A 144      24.776  -3.926  32.532  1.00  0.00           H  
ATOM   2317 2HB  ARG A 144      26.387  -3.837  33.227  1.00  0.00           H  
ATOM   2318 1HG  ARG A 144      26.257  -6.213  33.852  1.00  0.00           H  
ATOM   2319 2HG  ARG A 144      24.627  -6.300  33.140  1.00  0.00           H  
ATOM   2320 1HD  ARG A 144      25.599  -5.584  30.986  1.00  0.00           H  
ATOM   2321 2HD  ARG A 144      27.211  -5.690  31.730  1.00  0.00           H  
ATOM   2322  HE  ARG A 144      25.484  -7.883  30.905  1.00  0.00           H  
ATOM   2323 1HH1 ARG A 144      28.238  -6.904  32.853  1.00  0.00           H  
ATOM   2324 2HH1 ARG A 144      28.923  -8.512  32.920  1.00  0.00           H  
ATOM   2325 1HH2 ARG A 144      26.382  -9.967  30.999  1.00  0.00           H  
ATOM   2326 2HH2 ARG A 144      27.872 -10.247  31.871  1.00  0.00           H  
ATOM   2327  N   LEU A 145      23.960  -1.699  34.374  1.00  0.00           N  
ATOM   2328  CA  LEU A 145      23.965  -0.245  34.495  1.00  0.00           C  
ATOM   2329  C   LEU A 145      23.862   0.184  35.953  1.00  0.00           C  
ATOM   2330  O   LEU A 145      24.498   1.151  36.372  1.00  0.00           O  
ATOM   2331  CB  LEU A 145      22.803   0.358  33.697  1.00  0.00           C  
ATOM   2332  CG  LEU A 145      23.162   0.901  32.308  1.00  0.00           C  
ATOM   2333  CD1 LEU A 145      23.843  -0.193  31.495  1.00  0.00           C  
ATOM   2334  CD2 LEU A 145      21.901   1.392  31.612  1.00  0.00           C  
ATOM   2335  H   LEU A 145      23.205  -2.149  33.877  1.00  0.00           H  
ATOM   2336  HA  LEU A 145      24.914   0.125  34.103  1.00  0.00           H  
ATOM   2337 1HB  LEU A 145      22.037  -0.406  33.566  1.00  0.00           H  
ATOM   2338 2HB  LEU A 145      22.373   1.178  34.272  1.00  0.00           H  
ATOM   2339  HG  LEU A 145      23.865   1.727  32.411  1.00  0.00           H  
ATOM   2340 1HD1 LEU A 145      24.098   0.193  30.508  1.00  0.00           H  
ATOM   2341 2HD1 LEU A 145      24.752  -0.513  32.006  1.00  0.00           H  
ATOM   2342 3HD1 LEU A 145      23.168  -1.042  31.389  1.00  0.00           H  
ATOM   2343 1HD2 LEU A 145      22.156   1.778  30.626  1.00  0.00           H  
ATOM   2344 2HD2 LEU A 145      21.197   0.567  31.507  1.00  0.00           H  
ATOM   2345 3HD2 LEU A 145      21.445   2.184  32.205  1.00  0.00           H  
ATOM   2346  N   VAL A 146      23.057  -0.540  36.724  1.00  0.00           N  
ATOM   2347  CA  VAL A 146      22.932  -0.284  38.154  1.00  0.00           C  
ATOM   2348  C   VAL A 146      24.250  -0.528  38.876  1.00  0.00           C  
ATOM   2349  O   VAL A 146      24.647   0.250  39.741  1.00  0.00           O  
ATOM   2350  CB  VAL A 146      21.840  -1.185  38.763  1.00  0.00           C  
ATOM   2351  CG1 VAL A 146      21.813  -1.038  40.277  1.00  0.00           C  
ATOM   2352  CG2 VAL A 146      20.488  -0.839  38.162  1.00  0.00           C  
ATOM   2353  H   VAL A 146      22.519  -1.287  36.309  1.00  0.00           H  
ATOM   2354  HA  VAL A 146      22.665   0.764  38.288  1.00  0.00           H  
ATOM   2355  HB  VAL A 146      22.079  -2.227  38.546  1.00  0.00           H  
ATOM   2356 1HG1 VAL A 146      21.038  -1.681  40.691  1.00  0.00           H  
ATOM   2357 2HG1 VAL A 146      22.781  -1.324  40.688  1.00  0.00           H  
ATOM   2358 3HG1 VAL A 146      21.601  -0.000  40.538  1.00  0.00           H  
ATOM   2359 1HG2 VAL A 146      19.720  -1.481  38.598  1.00  0.00           H  
ATOM   2360 2HG2 VAL A 146      20.251   0.203  38.374  1.00  0.00           H  
ATOM   2361 3HG2 VAL A 146      20.518  -0.992  37.083  1.00  0.00           H  
ATOM   2362  N   GLU A 147      24.925  -1.614  38.513  1.00  0.00           N  
ATOM   2363  CA  GLU A 147      26.227  -1.932  39.087  1.00  0.00           C  
ATOM   2364  C   GLU A 147      27.247  -0.847  38.770  1.00  0.00           C  
ATOM   2365  O   GLU A 147      28.073  -0.492  39.612  1.00  0.00           O  
ATOM   2366  CB  GLU A 147      26.724  -3.281  38.566  1.00  0.00           C  
ATOM   2367  CG  GLU A 147      25.948  -4.483  39.086  1.00  0.00           C  
ATOM   2368  CD  GLU A 147      26.411  -5.782  38.490  1.00  0.00           C  
ATOM   2369  OE1 GLU A 147      27.235  -5.749  37.607  1.00  0.00           O  
ATOM   2370  OE2 GLU A 147      25.942  -6.811  38.918  1.00  0.00           O1-
ATOM   2371  H   GLU A 147      24.525  -2.235  37.825  1.00  0.00           H  
ATOM   2372  HA  GLU A 147      26.116  -1.983  40.170  1.00  0.00           H  
ATOM   2373 1HB  GLU A 147      26.669  -3.293  37.477  1.00  0.00           H  
ATOM   2374 2HB  GLU A 147      27.770  -3.414  38.840  1.00  0.00           H  
ATOM   2375 1HG  GLU A 147      26.060  -4.533  40.169  1.00  0.00           H  
ATOM   2376 2HG  GLU A 147      24.891  -4.342  38.864  1.00  0.00           H  
ATOM   2377  N   ILE A 148      27.187  -0.324  37.551  1.00  0.00           N  
ATOM   2378  CA  ILE A 148      28.108   0.722  37.120  1.00  0.00           C  
ATOM   2379  C   ILE A 148      27.951   1.978  37.969  1.00  0.00           C  
ATOM   2380  O   ILE A 148      28.937   2.566  38.412  1.00  0.00           O  
ATOM   2381  CB  ILE A 148      27.888   1.075  35.638  1.00  0.00           C  
ATOM   2382  CG1 ILE A 148      28.385  -0.063  34.739  1.00  0.00           C  
ATOM   2383  CG2 ILE A 148      28.590   2.377  35.289  1.00  0.00           C  
ATOM   2384  CD1 ILE A 148      27.934   0.054  33.302  1.00  0.00           C  
ATOM   2385  H   ILE A 148      26.487  -0.658  36.906  1.00  0.00           H  
ATOM   2386  HA  ILE A 148      29.125   0.355  37.255  1.00  0.00           H  
ATOM   2387  HB  ILE A 148      26.821   1.185  35.444  1.00  0.00           H  
ATOM   2388 1HG1 ILE A 148      29.473  -0.088  34.755  1.00  0.00           H  
ATOM   2389 2HG1 ILE A 148      28.030  -1.017  35.131  1.00  0.00           H  
ATOM   2390 1HG2 ILE A 148      28.423   2.610  34.238  1.00  0.00           H  
ATOM   2391 2HG2 ILE A 148      28.191   3.182  35.907  1.00  0.00           H  
ATOM   2392 3HG2 ILE A 148      29.659   2.275  35.475  1.00  0.00           H  
ATOM   2393 1HD1 ILE A 148      28.325  -0.787  32.729  1.00  0.00           H  
ATOM   2394 2HD1 ILE A 148      26.843   0.047  33.260  1.00  0.00           H  
ATOM   2395 3HD1 ILE A 148      28.306   0.985  32.877  1.00  0.00           H  
ATOM   2396  N   LEU A 149      26.704   2.382  38.190  1.00  0.00           N  
ATOM   2397  CA  LEU A 149      26.415   3.562  38.998  1.00  0.00           C  
ATOM   2398  C   LEU A 149      26.865   3.367  40.439  1.00  0.00           C  
ATOM   2399  O   LEU A 149      27.386   4.289  41.068  1.00  0.00           O  
ATOM   2400  CB  LEU A 149      24.914   3.873  38.964  1.00  0.00           C  
ATOM   2401  CG  LEU A 149      24.479   5.140  39.711  1.00  0.00           C  
ATOM   2402  CD1 LEU A 149      25.284   6.329  39.205  1.00  0.00           C  
ATOM   2403  CD2 LEU A 149      22.987   5.363  39.509  1.00  0.00           C  
ATOM   2404  H   LEU A 149      25.939   1.861  37.788  1.00  0.00           H  
ATOM   2405  HA  LEU A 149      26.974   4.402  38.584  1.00  0.00           H  
ATOM   2406 1HB  LEU A 149      24.605   3.980  37.924  1.00  0.00           H  
ATOM   2407 2HB  LEU A 149      24.374   3.031  39.396  1.00  0.00           H  
ATOM   2408  HG  LEU A 149      24.688   5.024  40.775  1.00  0.00           H  
ATOM   2409 1HD1 LEU A 149      24.975   7.231  39.737  1.00  0.00           H  
ATOM   2410 2HD1 LEU A 149      26.345   6.153  39.380  1.00  0.00           H  
ATOM   2411 3HD1 LEU A 149      25.107   6.461  38.137  1.00  0.00           H  
ATOM   2412 1HD2 LEU A 149      22.679   6.263  40.041  1.00  0.00           H  
ATOM   2413 2HD2 LEU A 149      22.778   5.480  38.446  1.00  0.00           H  
ATOM   2414 3HD2 LEU A 149      22.436   4.505  39.896  1.00  0.00           H  
ATOM   2415  N   ARG A 150      26.661   2.161  40.959  1.00  0.00           N  
ATOM   2416  CA  ARG A 150      27.131   1.813  42.295  1.00  0.00           C  
ATOM   2417  C   ARG A 150      28.645   1.943  42.397  1.00  0.00           C  
ATOM   2418  O   ARG A 150      29.162   2.566  43.326  1.00  0.00           O  
ATOM   2419  CB  ARG A 150      26.723   0.392  42.654  1.00  0.00           C  
ATOM   2420  CG  ARG A 150      27.131  -0.060  44.046  1.00  0.00           C  
ATOM   2421  CD  ARG A 150      26.840  -1.500  44.264  1.00  0.00           C  
ATOM   2422  NE  ARG A 150      27.653  -2.351  43.409  1.00  0.00           N  
ATOM   2423  CZ  ARG A 150      27.408  -3.656  43.176  1.00  0.00           C  
ATOM   2424  NH1 ARG A 150      26.376  -4.243  43.742  1.00  0.00           N1+
ATOM   2425  NH2 ARG A 150      28.207  -4.347  42.382  1.00  0.00           N  
ATOM   2426  H   ARG A 150      26.170   1.468  40.415  1.00  0.00           H  
ATOM   2427  HA  ARG A 150      26.687   2.512  43.004  1.00  0.00           H  
ATOM   2428 1HB  ARG A 150      25.641   0.295  42.578  1.00  0.00           H  
ATOM   2429 2HB  ARG A 150      27.165  -0.305  41.938  1.00  0.00           H  
ATOM   2430 1HG  ARG A 150      28.201   0.098  44.180  1.00  0.00           H  
ATOM   2431 2HG  ARG A 150      26.582   0.518  44.791  1.00  0.00           H  
ATOM   2432 1HD  ARG A 150      27.050  -1.761  45.301  1.00  0.00           H  
ATOM   2433 2HD  ARG A 150      25.791  -1.698  44.044  1.00  0.00           H  
ATOM   2434  HE  ARG A 150      28.456  -1.936  42.957  1.00  0.00           H  
ATOM   2435 1HH1 ARG A 150      25.765  -3.716  44.349  1.00  0.00           H  
ATOM   2436 2HH1 ARG A 150      26.193  -5.221  43.566  1.00  0.00           H  
ATOM   2437 1HH2 ARG A 150      29.000  -3.895  41.947  1.00  0.00           H  
ATOM   2438 2HH2 ARG A 150      28.025  -5.323  42.207  1.00  0.00           H  
ATOM   2439  N   GLU A 151      29.353   1.355  41.439  1.00  0.00           N  
ATOM   2440  CA  GLU A 151      30.810   1.371  41.441  1.00  0.00           C  
ATOM   2441  C   GLU A 151      31.345   2.787  41.277  1.00  0.00           C  
ATOM   2442  O   GLU A 151      32.384   3.137  41.836  1.00  0.00           O  
ATOM   2443  CB  GLU A 151      31.354   0.479  40.324  1.00  0.00           C  
ATOM   2444  CG  GLU A 151      31.167  -1.013  40.564  1.00  0.00           C  
ATOM   2445  CD  GLU A 151      31.700  -1.859  39.441  1.00  0.00           C  
ATOM   2446  OE1 GLU A 151      32.121  -1.305  38.454  1.00  0.00           O  
ATOM   2447  OE2 GLU A 151      31.682  -3.060  39.569  1.00  0.00           O1-
ATOM   2448  H   GLU A 151      28.866   0.882  40.690  1.00  0.00           H  
ATOM   2449  HA  GLU A 151      31.153   0.995  42.405  1.00  0.00           H  
ATOM   2450 1HB  GLU A 151      30.863   0.730  39.384  1.00  0.00           H  
ATOM   2451 2HB  GLU A 151      32.421   0.665  40.196  1.00  0.00           H  
ATOM   2452 1HG  GLU A 151      31.681  -1.289  41.486  1.00  0.00           H  
ATOM   2453 2HG  GLU A 151      30.107  -1.219  40.697  1.00  0.00           H  
ATOM   2454  N   ALA A 152      30.589   3.574  40.492  1.00  0.00           N  
ATOM   2455  CA  ALA A 152      30.851   4.979  40.199  1.00  0.00           C  
ATOM   2456  C   ALA A 152      30.688   5.877  41.420  1.00  0.00           C  
ATOM   2457  O   ALA A 152      31.076   7.046  41.400  1.00  0.00           O  
ATOM   2458  CB  ALA A 152      29.935   5.455  39.079  1.00  0.00           C  
ATOM   2459  H   ALA A 152      29.765   3.187  40.054  1.00  0.00           H  
ATOM   2460  HA  ALA A 152      31.887   5.071  39.874  1.00  0.00           H  
ATOM   2461 1HB  ALA A 152      30.144   6.502  38.858  1.00  0.00           H  
ATOM   2462 2HB  ALA A 152      30.108   4.853  38.188  1.00  0.00           H  
ATOM   2463 3HB  ALA A 152      28.896   5.351  39.391  1.00  0.00           H  
ATOM   2464  N   GLY A 153      30.115   5.331  42.481  1.00  0.00           N  
ATOM   2465  CA  GLY A 153      29.888   6.096  43.704  1.00  0.00           C  
ATOM   2466  C   GLY A 153      28.626   6.948  43.611  1.00  0.00           C  
ATOM   2467  O   GLY A 153      28.543   8.020  44.208  1.00  0.00           O  
ATOM   2468  H   GLY A 153      29.828   4.363  42.442  1.00  0.00           H  
ATOM   2469 1HA  GLY A 153      29.805   5.414  44.550  1.00  0.00           H  
ATOM   2470 2HA  GLY A 153      30.747   6.741  43.894  1.00  0.00           H  
ATOM   2471  N   GLY A 154      27.646   6.456  42.857  1.00  0.00           N  
ATOM   2472  CA  GLY A 154      26.374   7.153  42.694  1.00  0.00           C  
ATOM   2473  C   GLY A 154      25.617   7.193  44.017  1.00  0.00           C  
ATOM   2474  O   GLY A 154      25.658   6.239  44.794  1.00  0.00           O  
ATOM   2475  H   GLY A 154      27.786   5.575  42.382  1.00  0.00           H  
ATOM   2476 1HA  GLY A 154      26.559   8.166  42.336  1.00  0.00           H  
ATOM   2477 2HA  GLY A 154      25.779   6.649  41.936  1.00  0.00           H  
ATOM   2478  N   SER A 155      24.925   8.297  44.273  1.00  0.00           N  
ATOM   2479  CA  SER A 155      24.174   8.450  45.511  1.00  0.00           C  
ATOM   2480  C   SER A 155      22.912   7.603  45.509  1.00  0.00           C  
ATOM   2481  O   SER A 155      22.395   7.247  44.452  1.00  0.00           O  
ATOM   2482  CB  SER A 155      23.808   9.906  45.722  1.00  0.00           C  
ATOM   2483  OG  SER A 155      22.882  10.336  44.764  1.00  0.00           O  
ATOM   2484  H   SER A 155      24.923   9.044  43.594  1.00  0.00           H  
ATOM   2485  HA  SER A 155      24.805   8.130  46.343  1.00  0.00           H  
ATOM   2486 1HB  SER A 155      23.390  10.036  46.721  1.00  0.00           H  
ATOM   2487 2HB  SER A 155      24.707  10.519  45.663  1.00  0.00           H  
ATOM   2488  HG  SER A 155      22.702  11.259  44.963  1.00  0.00           H  
ATOM   2489  N   PRO A 156      22.422   7.282  46.700  1.00  0.00           N  
ATOM   2490  CA  PRO A 156      21.179   6.542  46.833  1.00  0.00           C  
ATOM   2491  C   PRO A 156      20.062   7.176  46.024  1.00  0.00           C  
ATOM   2492  O   PRO A 156      19.208   6.479  45.475  1.00  0.00           O  
ATOM   2493  CB  PRO A 156      20.897   6.615  48.338  1.00  0.00           C  
ATOM   2494  CG  PRO A 156      22.248   6.703  48.960  1.00  0.00           C  
ATOM   2495  CD  PRO A 156      23.031   7.591  48.031  1.00  0.00           C  
ATOM   2496  HA  PRO A 156      21.342   5.536  46.442  1.00  0.00           H  
ATOM   2497 1HB  PRO A 156      20.267   7.489  48.558  1.00  0.00           H  
ATOM   2498 2HB  PRO A 156      20.336   5.726  48.659  1.00  0.00           H  
ATOM   2499 1HG  PRO A 156      22.172   7.116  49.976  1.00  0.00           H  
ATOM   2500 2HG  PRO A 156      22.687   5.699  49.056  1.00  0.00           H  
ATOM   2501 1HD  PRO A 156      22.874   8.644  48.311  1.00  0.00           H  
ATOM   2502 2HD  PRO A 156      24.099   7.329  48.084  1.00  0.00           H  
ATOM   2503  N   GLU A 157      20.035   8.512  45.926  1.00  0.00           N  
ATOM   2504  CA  GLU A 157      18.944   9.110  45.163  1.00  0.00           C  
ATOM   2505  C   GLU A 157      19.074   8.796  43.679  1.00  0.00           C  
ATOM   2506  O   GLU A 157      18.091   8.471  43.013  1.00  0.00           O  
ATOM   2507  CB  GLU A 157      18.912  10.625  45.373  1.00  0.00           C  
ATOM   2508  CG  GLU A 157      18.583  11.055  46.794  1.00  0.00           C  
ATOM   2509  CD  GLU A 157      19.764  10.969  47.722  1.00  0.00           C  
ATOM   2510  OE1 GLU A 157      20.826  10.612  47.268  1.00  0.00           O  
ATOM   2511  OE2 GLU A 157      19.605  11.262  48.884  1.00  0.00           O1-
ATOM   2512  H   GLU A 157      20.758   9.053  46.376  1.00  0.00           H  
ATOM   2513  HA  GLU A 157      18.008   8.677  45.515  1.00  0.00           H  
ATOM   2514 1HB  GLU A 157      19.883  11.048  45.112  1.00  0.00           H  
ATOM   2515 2HB  GLU A 157      18.171  11.069  44.709  1.00  0.00           H  
ATOM   2516 1HG  GLU A 157      18.224  12.084  46.779  1.00  0.00           H  
ATOM   2517 2HG  GLU A 157      17.781  10.426  47.179  1.00  0.00           H  
ATOM   2518  N   LEU A 158      20.295   8.897  43.162  1.00  0.00           N  
ATOM   2519  CA  LEU A 158      20.554   8.629  41.752  1.00  0.00           C  
ATOM   2520  C   LEU A 158      20.302   7.168  41.414  1.00  0.00           C  
ATOM   2521  O   LEU A 158      19.788   6.849  40.342  1.00  0.00           O  
ATOM   2522  CB  LEU A 158      22.000   9.003  41.400  1.00  0.00           C  
ATOM   2523  CG  LEU A 158      22.342  10.495  41.485  1.00  0.00           C  
ATOM   2524  CD1 LEU A 158      23.838  10.687  41.276  1.00  0.00           C  
ATOM   2525  CD2 LEU A 158      21.543  11.259  40.438  1.00  0.00           C  
ATOM   2526  H   LEU A 158      21.063   9.164  43.761  1.00  0.00           H  
ATOM   2527  HA  LEU A 158      19.866   9.235  41.161  1.00  0.00           H  
ATOM   2528 1HB  LEU A 158      22.668   8.471  42.074  1.00  0.00           H  
ATOM   2529 2HB  LEU A 158      22.204   8.672  40.382  1.00  0.00           H  
ATOM   2530  HG  LEU A 158      22.091  10.870  42.475  1.00  0.00           H  
ATOM   2531 1HD1 LEU A 158      24.081  11.747  41.336  1.00  0.00           H  
ATOM   2532 2HD1 LEU A 158      24.384  10.145  42.050  1.00  0.00           H  
ATOM   2533 3HD1 LEU A 158      24.121  10.304  40.297  1.00  0.00           H  
ATOM   2534 1HD2 LEU A 158      21.785  12.320  40.498  1.00  0.00           H  
ATOM   2535 2HD2 LEU A 158      21.793  10.885  39.444  1.00  0.00           H  
ATOM   2536 3HD2 LEU A 158      20.476  11.119  40.620  1.00  0.00           H  
ATOM   2537  N   VAL A 159      20.671   6.279  42.331  1.00  0.00           N  
ATOM   2538  CA  VAL A 159      20.441   4.851  42.151  1.00  0.00           C  
ATOM   2539  C   VAL A 159      18.954   4.524  42.180  1.00  0.00           C  
ATOM   2540  O   VAL A 159      18.467   3.737  41.368  1.00  0.00           O  
ATOM   2541  CB  VAL A 159      21.161   4.052  43.254  1.00  0.00           C  
ATOM   2542  CG1 VAL A 159      20.752   2.586  43.202  1.00  0.00           C  
ATOM   2543  CG2 VAL A 159      22.667   4.197  43.099  1.00  0.00           C  
ATOM   2544  H   VAL A 159      21.120   6.603  43.176  1.00  0.00           H  
ATOM   2545  HA  VAL A 159      20.828   4.567  41.173  1.00  0.00           H  
ATOM   2546  HB  VAL A 159      20.856   4.438  44.227  1.00  0.00           H  
ATOM   2547 1HG1 VAL A 159      21.270   2.037  43.989  1.00  0.00           H  
ATOM   2548 2HG1 VAL A 159      19.676   2.505  43.351  1.00  0.00           H  
ATOM   2549 3HG1 VAL A 159      21.019   2.169  42.233  1.00  0.00           H  
ATOM   2550 1HG2 VAL A 159      23.170   3.630  43.882  1.00  0.00           H  
ATOM   2551 2HG2 VAL A 159      22.972   3.817  42.123  1.00  0.00           H  
ATOM   2552 3HG2 VAL A 159      22.942   5.250  43.181  1.00  0.00           H  
ATOM   2553  N   PHE A 160      18.237   5.131  43.119  1.00  0.00           N  
ATOM   2554  CA  PHE A 160      16.795   4.945  43.223  1.00  0.00           C  
ATOM   2555  C   PHE A 160      16.097   5.313  41.920  1.00  0.00           C  
ATOM   2556  O   PHE A 160      15.277   4.549  41.409  1.00  0.00           O  
ATOM   2557  CB  PHE A 160      16.229   5.788  44.368  1.00  0.00           C  
ATOM   2558  CG  PHE A 160      14.727   5.811  44.417  1.00  0.00           C  
ATOM   2559  CD1 PHE A 160      14.021   4.764  44.991  1.00  0.00           C  
ATOM   2560  CD2 PHE A 160      14.016   6.879  43.888  1.00  0.00           C  
ATOM   2561  CE1 PHE A 160      12.642   4.784  45.039  1.00  0.00           C  
ATOM   2562  CE2 PHE A 160      12.637   6.903  43.935  1.00  0.00           C  
ATOM   2563  CZ  PHE A 160      11.949   5.853  44.510  1.00  0.00           C  
ATOM   2564  H   PHE A 160      18.705   5.738  43.779  1.00  0.00           H  
ATOM   2565  HA  PHE A 160      16.603   3.892  43.419  1.00  0.00           H  
ATOM   2566 1HB  PHE A 160      16.594   5.403  45.319  1.00  0.00           H  
ATOM   2567 2HB  PHE A 160      16.580   6.814  44.273  1.00  0.00           H  
ATOM   2568  HD1 PHE A 160      14.571   3.920  45.413  1.00  0.00           H  
ATOM   2569  HD2 PHE A 160      14.561   7.707  43.433  1.00  0.00           H  
ATOM   2570  HE1 PHE A 160      12.099   3.954  45.493  1.00  0.00           H  
ATOM   2571  HE2 PHE A 160      12.091   7.747  43.516  1.00  0.00           H  
ATOM   2572  HZ  PHE A 160      10.860   5.869  44.545  1.00  0.00           H  
ATOM   2573  N   GLU A 161      16.426   6.486  41.389  1.00  0.00           N  
ATOM   2574  CA  GLU A 161      15.790   6.981  40.175  1.00  0.00           C  
ATOM   2575  C   GLU A 161      16.114   6.093  38.980  1.00  0.00           C  
ATOM   2576  O   GLU A 161      15.264   5.854  38.122  1.00  0.00           O  
ATOM   2577  CB  GLU A 161      16.232   8.418  39.888  1.00  0.00           C  
ATOM   2578  CG  GLU A 161      15.675   9.450  40.856  1.00  0.00           C  
ATOM   2579  CD  GLU A 161      14.178   9.569  40.787  1.00  0.00           C  
ATOM   2580  OE1 GLU A 161      13.644   9.496  39.706  1.00  0.00           O  
ATOM   2581  OE2 GLU A 161      13.565   9.736  41.816  1.00  0.00           O1-
ATOM   2582  H   GLU A 161      17.135   7.049  41.838  1.00  0.00           H  
ATOM   2583  HA  GLU A 161      14.710   6.958  40.323  1.00  0.00           H  
ATOM   2584 1HB  GLU A 161      17.320   8.477  39.926  1.00  0.00           H  
ATOM   2585 2HB  GLU A 161      15.923   8.700  38.882  1.00  0.00           H  
ATOM   2586 1HG  GLU A 161      15.959   9.174  41.870  1.00  0.00           H  
ATOM   2587 2HG  GLU A 161      16.122  10.419  40.635  1.00  0.00           H  
ATOM   2588  N   LEU A 162      17.349   5.605  38.931  1.00  0.00           N  
ATOM   2589  CA  LEU A 162      17.758   4.658  37.901  1.00  0.00           C  
ATOM   2590  C   LEU A 162      16.948   3.369  37.983  1.00  0.00           C  
ATOM   2591  O   LEU A 162      16.441   2.878  36.976  1.00  0.00           O  
ATOM   2592  CB  LEU A 162      19.252   4.339  38.037  1.00  0.00           C  
ATOM   2593  CG  LEU A 162      19.814   3.339  37.017  1.00  0.00           C  
ATOM   2594  CD1 LEU A 162      19.842   3.983  35.637  1.00  0.00           C  
ATOM   2595  CD2 LEU A 162      21.207   2.906  37.447  1.00  0.00           C  
ATOM   2596  H   LEU A 162      18.021   5.897  39.626  1.00  0.00           H  
ATOM   2597  HA  LEU A 162      17.566   5.110  36.928  1.00  0.00           H  
ATOM   2598 1HB  LEU A 162      19.814   5.265  37.938  1.00  0.00           H  
ATOM   2599 2HB  LEU A 162      19.432   3.933  39.032  1.00  0.00           H  
ATOM   2600  HG  LEU A 162      19.162   2.467  36.965  1.00  0.00           H  
ATOM   2601 1HD1 LEU A 162      20.242   3.272  34.913  1.00  0.00           H  
ATOM   2602 2HD1 LEU A 162      18.830   4.265  35.346  1.00  0.00           H  
ATOM   2603 3HD1 LEU A 162      20.475   4.870  35.663  1.00  0.00           H  
ATOM   2604 1HD2 LEU A 162      21.607   2.195  36.722  1.00  0.00           H  
ATOM   2605 2HD2 LEU A 162      21.861   3.777  37.499  1.00  0.00           H  
ATOM   2606 3HD2 LEU A 162      21.155   2.433  38.428  1.00  0.00           H  
ATOM   2607  N   LEU A 163      16.829   2.828  39.191  1.00  0.00           N  
ATOM   2608  CA  LEU A 163      16.102   1.581  39.403  1.00  0.00           C  
ATOM   2609  C   LEU A 163      14.633   1.730  39.029  1.00  0.00           C  
ATOM   2610  O   LEU A 163      14.043   0.835  38.422  1.00  0.00           O  
ATOM   2611  CB  LEU A 163      16.223   1.141  40.867  1.00  0.00           C  
ATOM   2612  CG  LEU A 163      17.627   0.728  41.325  1.00  0.00           C  
ATOM   2613  CD1 LEU A 163      17.642   0.569  42.839  1.00  0.00           C  
ATOM   2614  CD2 LEU A 163      18.029  -0.565  40.633  1.00  0.00           C  
ATOM   2615  H   LEU A 163      17.254   3.290  39.981  1.00  0.00           H  
ATOM   2616  HA  LEU A 163      16.538   0.821  38.754  1.00  0.00           H  
ATOM   2617 1HB  LEU A 163      15.893   1.959  41.504  1.00  0.00           H  
ATOM   2618 2HB  LEU A 163      15.560   0.291  41.030  1.00  0.00           H  
ATOM   2619  HG  LEU A 163      18.338   1.514  41.067  1.00  0.00           H  
ATOM   2620 1HD1 LEU A 163      18.640   0.277  43.164  1.00  0.00           H  
ATOM   2621 2HD1 LEU A 163      17.370   1.516  43.308  1.00  0.00           H  
ATOM   2622 3HD1 LEU A 163      16.927  -0.200  43.131  1.00  0.00           H  
ATOM   2623 1HD2 LEU A 163      19.027  -0.856  40.959  1.00  0.00           H  
ATOM   2624 2HD2 LEU A 163      17.319  -1.352  40.893  1.00  0.00           H  
ATOM   2625 3HD2 LEU A 163      18.026  -0.417  39.554  1.00  0.00           H  
ATOM   2626  N   ARG A 164      14.046   2.864  39.396  1.00  0.00           N  
ATOM   2627  CA  ARG A 164      12.650   3.140  39.082  1.00  0.00           C  
ATOM   2628  C   ARG A 164      12.417   3.156  37.578  1.00  0.00           C  
ATOM   2629  O   ARG A 164      11.456   2.569  37.083  1.00  0.00           O  
ATOM   2630  CB  ARG A 164      12.222   4.476  39.673  1.00  0.00           C  
ATOM   2631  CG  ARG A 164      10.790   4.882  39.366  1.00  0.00           C  
ATOM   2632  CD  ARG A 164      10.432   6.169  40.016  1.00  0.00           C  
ATOM   2633  NE  ARG A 164       9.159   6.683  39.537  1.00  0.00           N  
ATOM   2634  CZ  ARG A 164       8.640   7.879  39.877  1.00  0.00           C  
ATOM   2635  NH1 ARG A 164       9.296   8.671  40.697  1.00  0.00           N1+
ATOM   2636  NH2 ARG A 164       7.473   8.257  39.387  1.00  0.00           N  
ATOM   2637  H   ARG A 164      14.583   3.553  39.905  1.00  0.00           H  
ATOM   2638  HA  ARG A 164      12.044   2.340  39.507  1.00  0.00           H  
ATOM   2639 1HB  ARG A 164      12.331   4.446  40.756  1.00  0.00           H  
ATOM   2640 2HB  ARG A 164      12.876   5.265  39.300  1.00  0.00           H  
ATOM   2641 1HG  ARG A 164      10.667   4.997  38.288  1.00  0.00           H  
ATOM   2642 2HG  ARG A 164      10.107   4.113  39.729  1.00  0.00           H  
ATOM   2643 1HD  ARG A 164      10.357   6.023  41.093  1.00  0.00           H  
ATOM   2644 2HD  ARG A 164      11.201   6.910  39.803  1.00  0.00           H  
ATOM   2645  HE  ARG A 164       8.625   6.102  38.904  1.00  0.00           H  
ATOM   2646 1HH1 ARG A 164      10.189   8.382  41.072  1.00  0.00           H  
ATOM   2647 2HH1 ARG A 164       8.907   9.567  40.952  1.00  0.00           H  
ATOM   2648 1HH2 ARG A 164       6.969   7.648  38.757  1.00  0.00           H  
ATOM   2649 2HH2 ARG A 164       7.084   9.152  39.642  1.00  0.00           H  
ATOM   2650  N   ARG A 165      13.301   3.833  36.854  1.00  0.00           N  
ATOM   2651  CA  ARG A 165      13.210   3.899  35.400  1.00  0.00           C  
ATOM   2652  C   ARG A 165      13.269   2.509  34.781  1.00  0.00           C  
ATOM   2653  O   ARG A 165      12.490   2.187  33.884  1.00  0.00           O  
ATOM   2654  CB  ARG A 165      14.337   4.751  34.832  1.00  0.00           C  
ATOM   2655  CG  ARG A 165      14.396   4.804  33.313  1.00  0.00           C  
ATOM   2656  CD  ARG A 165      13.173   5.417  32.736  1.00  0.00           C  
ATOM   2657  NE  ARG A 165      13.034   6.813  33.118  1.00  0.00           N  
ATOM   2658  CZ  ARG A 165      13.589   7.846  32.456  1.00  0.00           C  
ATOM   2659  NH1 ARG A 165      14.316   7.625  31.384  1.00  0.00           N1+
ATOM   2660  NH2 ARG A 165      13.403   9.083  32.885  1.00  0.00           N  
ATOM   2661  H   ARG A 165      14.056   4.314  37.322  1.00  0.00           H  
ATOM   2662  HA  ARG A 165      12.248   4.342  35.140  1.00  0.00           H  
ATOM   2663 1HB  ARG A 165      14.236   5.774  35.192  1.00  0.00           H  
ATOM   2664 2HB  ARG A 165      15.295   4.372  35.187  1.00  0.00           H  
ATOM   2665 1HG  ARG A 165      15.256   5.397  33.003  1.00  0.00           H  
ATOM   2666 2HG  ARG A 165      14.492   3.792  32.919  1.00  0.00           H  
ATOM   2667 1HD  ARG A 165      13.217   5.364  31.650  1.00  0.00           H  
ATOM   2668 2HD  ARG A 165      12.293   4.877  33.090  1.00  0.00           H  
ATOM   2669  HE  ARG A 165      12.481   7.023  33.940  1.00  0.00           H  
ATOM   2670 1HH1 ARG A 165      14.458   6.679  31.056  1.00  0.00           H  
ATOM   2671 2HH1 ARG A 165      14.733   8.399  30.887  1.00  0.00           H  
ATOM   2672 1HH2 ARG A 165      12.845   9.253  33.711  1.00  0.00           H  
ATOM   2673 2HH2 ARG A 165      13.819   9.856  32.389  1.00  0.00           H  
ATOM   2674  N   ILE A 166      14.193   1.687  35.266  1.00  0.00           N  
ATOM   2675  CA  ILE A 166      14.358   0.332  34.757  1.00  0.00           C  
ATOM   2676  C   ILE A 166      13.091  -0.489  34.957  1.00  0.00           C  
ATOM   2677  O   ILE A 166      12.658  -1.208  34.055  1.00  0.00           O  
ATOM   2678  CB  ILE A 166      15.540  -0.373  35.446  1.00  0.00           C  
ATOM   2679  CG1 ILE A 166      16.862   0.292  35.052  1.00  0.00           C  
ATOM   2680  CG2 ILE A 166      15.559  -1.851  35.090  1.00  0.00           C  
ATOM   2681  CD1 ILE A 166      18.019  -0.065  35.958  1.00  0.00           C  
ATOM   2682  H   ILE A 166      14.800   2.011  36.005  1.00  0.00           H  
ATOM   2683  HA  ILE A 166      14.551   0.394  33.685  1.00  0.00           H  
ATOM   2684  HB  ILE A 166      15.446  -0.271  36.526  1.00  0.00           H  
ATOM   2685 1HG1 ILE A 166      17.124   0.007  34.034  1.00  0.00           H  
ATOM   2686 2HG1 ILE A 166      16.742   1.376  35.067  1.00  0.00           H  
ATOM   2687 1HG2 ILE A 166      16.402  -2.334  35.584  1.00  0.00           H  
ATOM   2688 2HG2 ILE A 166      14.632  -2.318  35.419  1.00  0.00           H  
ATOM   2689 3HG2 ILE A 166      15.659  -1.965  34.011  1.00  0.00           H  
ATOM   2690 1HD1 ILE A 166      18.920   0.446  35.615  1.00  0.00           H  
ATOM   2691 2HD1 ILE A 166      17.792   0.244  36.979  1.00  0.00           H  
ATOM   2692 3HD1 ILE A 166      18.181  -1.142  35.931  1.00  0.00           H  
ATOM   2693  N   MET A 167      12.500  -0.379  36.142  1.00  0.00           N  
ATOM   2694  CA  MET A 167      11.279  -1.107  36.459  1.00  0.00           C  
ATOM   2695  C   MET A 167      10.138  -0.699  35.536  1.00  0.00           C  
ATOM   2696  O   MET A 167       9.332  -1.533  35.127  1.00  0.00           O  
ATOM   2697  CB  MET A 167      10.894  -0.876  37.919  1.00  0.00           C  
ATOM   2698  CG  MET A 167      11.818  -1.544  38.928  1.00  0.00           C  
ATOM   2699  SD  MET A 167      11.282  -1.292  40.632  1.00  0.00           S  
ATOM   2700  CE  MET A 167      12.559  -2.177  41.522  1.00  0.00           C  
ATOM   2701  H   MET A 167      12.909   0.226  36.840  1.00  0.00           H  
ATOM   2702  HA  MET A 167      11.467  -2.169  36.307  1.00  0.00           H  
ATOM   2703 1HB  MET A 167      10.886   0.192  38.129  1.00  0.00           H  
ATOM   2704 2HB  MET A 167       9.884  -1.250  38.092  1.00  0.00           H  
ATOM   2705 1HG  MET A 167      11.855  -2.614  38.734  1.00  0.00           H  
ATOM   2706 2HG  MET A 167      12.824  -1.142  38.820  1.00  0.00           H  
ATOM   2707 1HE  MET A 167      12.367  -2.115  42.593  1.00  0.00           H  
ATOM   2708 2HE  MET A 167      12.560  -3.225  41.212  1.00  0.00           H  
ATOM   2709 3HE  MET A 167      13.532  -1.734  41.299  1.00  0.00           H  
ATOM   2710  N   GLU A 168      10.076   0.588  35.212  1.00  0.00           N  
ATOM   2711  CA  GLU A 168       9.063   1.101  34.299  1.00  0.00           C  
ATOM   2712  C   GLU A 168       9.249   0.536  32.896  1.00  0.00           C  
ATOM   2713  O   GLU A 168       8.279   0.235  32.205  1.00  0.00           O  
ATOM   2714  CB  GLU A 168       9.111   2.630  34.255  1.00  0.00           C  
ATOM   2715  CG  GLU A 168       7.958   3.273  33.498  1.00  0.00           C  
ATOM   2716  CD  GLU A 168       6.633   3.091  34.184  1.00  0.00           C  
ATOM   2717  OE1 GLU A 168       6.627   2.718  35.332  1.00  0.00           O  
ATOM   2718  OE2 GLU A 168       5.626   3.325  33.558  1.00  0.00           O1-
ATOM   2719  H   GLU A 168      10.750   1.228  35.608  1.00  0.00           H  
ATOM   2720  HA  GLU A 168       8.087   0.778  34.661  1.00  0.00           H  
ATOM   2721 1HB  GLU A 168       9.104   3.024  35.272  1.00  0.00           H  
ATOM   2722 2HB  GLU A 168      10.041   2.952  33.786  1.00  0.00           H  
ATOM   2723 1HG  GLU A 168       8.156   4.340  33.393  1.00  0.00           H  
ATOM   2724 2HG  GLU A 168       7.908   2.842  32.499  1.00  0.00           H  
ATOM   2725  N   ILE A 169      10.505   0.398  32.483  1.00  0.00           N  
ATOM   2726  CA  ILE A 169      10.819  -0.047  31.130  1.00  0.00           C  
ATOM   2727  C   ILE A 169      10.394  -1.494  30.913  1.00  0.00           C  
ATOM   2728  O   ILE A 169       9.782  -1.825  29.898  1.00  0.00           O  
ATOM   2729  CB  ILE A 169      12.325   0.093  30.843  1.00  0.00           C  
ATOM   2730  CG1 ILE A 169      12.701   1.569  30.676  1.00  0.00           C  
ATOM   2731  CG2 ILE A 169      12.707  -0.699  29.600  1.00  0.00           C  
ATOM   2732  CD1 ILE A 169      14.189   1.828  30.718  1.00  0.00           C  
ATOM   2733  H   ILE A 169      11.260   0.605  33.119  1.00  0.00           H  
ATOM   2734  HA  ILE A 169      10.262   0.573  30.429  1.00  0.00           H  
ATOM   2735  HB  ILE A 169      12.895  -0.282  31.692  1.00  0.00           H  
ATOM   2736 1HG1 ILE A 169      12.316   1.936  29.725  1.00  0.00           H  
ATOM   2737 2HG1 ILE A 169      12.230   2.156  31.465  1.00  0.00           H  
ATOM   2738 1HG2 ILE A 169      13.774  -0.588  29.412  1.00  0.00           H  
ATOM   2739 2HG2 ILE A 169      12.474  -1.752  29.758  1.00  0.00           H  
ATOM   2740 3HG2 ILE A 169      12.145  -0.327  28.744  1.00  0.00           H  
ATOM   2741 1HD1 ILE A 169      14.376   2.896  30.593  1.00  0.00           H  
ATOM   2742 2HD1 ILE A 169      14.588   1.499  31.678  1.00  0.00           H  
ATOM   2743 3HD1 ILE A 169      14.677   1.279  29.913  1.00  0.00           H  
ATOM   2744  N   ILE A 170      10.722  -2.352  31.872  1.00  0.00           N  
ATOM   2745  CA  ILE A 170      10.417  -3.775  31.765  1.00  0.00           C  
ATOM   2746  C   ILE A 170       8.916  -4.022  31.829  1.00  0.00           C  
ATOM   2747  O   ILE A 170       8.407  -4.974  31.237  1.00  0.00           O  
ATOM   2748  CB  ILE A 170      11.117  -4.573  32.880  1.00  0.00           C  
ATOM   2749  CG1 ILE A 170      11.216  -6.052  32.498  1.00  0.00           C  
ATOM   2750  CG2 ILE A 170      10.376  -4.409  34.197  1.00  0.00           C  
ATOM   2751  CD1 ILE A 170      12.200  -6.329  31.383  1.00  0.00           C  
ATOM   2752  H   ILE A 170      11.195  -2.013  32.696  1.00  0.00           H  
ATOM   2753  HA  ILE A 170      10.773  -4.126  30.797  1.00  0.00           H  
ATOM   2754  HB  ILE A 170      12.137  -4.210  33.001  1.00  0.00           H  
ATOM   2755 1HG1 ILE A 170      11.515  -6.634  33.368  1.00  0.00           H  
ATOM   2756 2HG1 ILE A 170      10.236  -6.412  32.184  1.00  0.00           H  
ATOM   2757 1HG2 ILE A 170      10.883  -4.979  34.975  1.00  0.00           H  
ATOM   2758 2HG2 ILE A 170      10.354  -3.356  34.475  1.00  0.00           H  
ATOM   2759 3HG2 ILE A 170       9.353  -4.774  34.088  1.00  0.00           H  
ATOM   2760 1HD1 ILE A 170      12.214  -7.398  31.168  1.00  0.00           H  
ATOM   2761 2HD1 ILE A 170      11.899  -5.782  30.489  1.00  0.00           H  
ATOM   2762 3HD1 ILE A 170      13.195  -6.008  31.688  1.00  0.00           H  
ATOM   2763  N   ALA A 171       8.209  -3.158  32.549  1.00  0.00           N  
ATOM   2764  CA  ALA A 171       6.752  -3.166  32.542  1.00  0.00           C  
ATOM   2765  C   ALA A 171       6.202  -2.820  31.165  1.00  0.00           C  
ATOM   2766  O   ALA A 171       5.322  -3.506  30.645  1.00  0.00           O  
ATOM   2767  CB  ALA A 171       6.213  -2.197  33.585  1.00  0.00           C  
ATOM   2768  H   ALA A 171       8.694  -2.475  33.114  1.00  0.00           H  
ATOM   2769  HA  ALA A 171       6.418  -4.175  32.790  1.00  0.00           H  
ATOM   2770 1HB  ALA A 171       5.124  -2.215  33.570  1.00  0.00           H  
ATOM   2771 2HB  ALA A 171       6.567  -2.492  34.573  1.00  0.00           H  
ATOM   2772 3HB  ALA A 171       6.562  -1.191  33.360  1.00  0.00           H  
ATOM   2773  N   ARG A 172       6.728  -1.749  30.577  1.00  0.00           N  
ATOM   2774  CA  ARG A 172       6.313  -1.325  29.245  1.00  0.00           C  
ATOM   2775  C   ARG A 172       6.667  -2.373  28.198  1.00  0.00           C  
ATOM   2776  O   ARG A 172       5.926  -2.581  27.239  1.00  0.00           O  
ATOM   2777  CB  ARG A 172       6.968  -0.003  28.876  1.00  0.00           C  
ATOM   2778  CG  ARG A 172       6.435   1.207  29.628  1.00  0.00           C  
ATOM   2779  CD  ARG A 172       7.178   2.443  29.276  1.00  0.00           C  
ATOM   2780  NE  ARG A 172       6.670   3.603  29.991  1.00  0.00           N  
ATOM   2781  CZ  ARG A 172       7.240   4.823  29.973  1.00  0.00           C  
ATOM   2782  NH1 ARG A 172       8.334   5.027  29.273  1.00  0.00           N1+
ATOM   2783  NH2 ARG A 172       6.700   5.815  30.659  1.00  0.00           N  
ATOM   2784  H   ARG A 172       7.434  -1.218  31.065  1.00  0.00           H  
ATOM   2785  HA  ARG A 172       5.229  -1.211  29.249  1.00  0.00           H  
ATOM   2786 1HB  ARG A 172       8.039  -0.061  29.065  1.00  0.00           H  
ATOM   2787 2HB  ARG A 172       6.834   0.184  27.811  1.00  0.00           H  
ATOM   2788 1HG  ARG A 172       5.383   1.355  29.378  1.00  0.00           H  
ATOM   2789 2HG  ARG A 172       6.532   1.041  30.701  1.00  0.00           H  
ATOM   2790 1HD  ARG A 172       8.230   2.320  29.530  1.00  0.00           H  
ATOM   2791 2HD  ARG A 172       7.083   2.634  28.208  1.00  0.00           H  
ATOM   2792  HE  ARG A 172       5.830   3.485  30.542  1.00  0.00           H  
ATOM   2793 1HH1 ARG A 172       8.747   4.268  28.747  1.00  0.00           H  
ATOM   2794 2HH1 ARG A 172       8.762   5.942  29.259  1.00  0.00           H  
ATOM   2795 1HH2 ARG A 172       5.860   5.659  31.198  1.00  0.00           H  
ATOM   2796 2HH2 ARG A 172       7.128   6.730  30.645  1.00  0.00           H  
ATOM   2797  N   ARG A 173       7.806  -3.031  28.389  1.00  0.00           N  
ATOM   2798  CA  ARG A 173       8.248  -4.078  27.475  1.00  0.00           C  
ATOM   2799  C   ARG A 173       7.313  -5.279  27.519  1.00  0.00           C  
ATOM   2800  O   ARG A 173       7.117  -5.963  26.515  1.00  0.00           O  
ATOM   2801  CB  ARG A 173       9.661  -4.526  27.819  1.00  0.00           C  
ATOM   2802  CG  ARG A 173      10.322  -5.414  26.775  1.00  0.00           C  
ATOM   2803  CD  ARG A 173      10.680  -4.650  25.554  1.00  0.00           C  
ATOM   2804  NE  ARG A 173      11.241  -5.509  24.522  1.00  0.00           N  
ATOM   2805  CZ  ARG A 173      10.513  -6.201  23.623  1.00  0.00           C  
ATOM   2806  NH1 ARG A 173       9.202  -6.126  23.644  1.00  0.00           N1+
ATOM   2807  NH2 ARG A 173      11.120  -6.955  22.723  1.00  0.00           N  
ATOM   2808  H   ARG A 173       8.380  -2.800  29.187  1.00  0.00           H  
ATOM   2809  HA  ARG A 173       8.227  -3.675  26.463  1.00  0.00           H  
ATOM   2810 1HB  ARG A 173      10.296  -3.654  27.960  1.00  0.00           H  
ATOM   2811 2HB  ARG A 173       9.650  -5.077  28.759  1.00  0.00           H  
ATOM   2812 1HG  ARG A 173      11.235  -5.843  27.190  1.00  0.00           H  
ATOM   2813 2HG  ARG A 173       9.638  -6.213  26.492  1.00  0.00           H  
ATOM   2814 1HD  ARG A 173       9.787  -4.172  25.150  1.00  0.00           H  
ATOM   2815 2HD  ARG A 173      11.419  -3.889  25.802  1.00  0.00           H  
ATOM   2816  HE  ARG A 173      12.247  -5.592  24.477  1.00  0.00           H  
ATOM   2817 1HH1 ARG A 173       8.738  -5.549  24.331  1.00  0.00           H  
ATOM   2818 2HH1 ARG A 173       8.656  -6.645  22.970  1.00  0.00           H  
ATOM   2819 1HH2 ARG A 173      12.127  -7.013  22.710  1.00  0.00           H  
ATOM   2820 2HH2 ARG A 173      10.575  -7.475  22.052  1.00  0.00           H  
ATOM   2821  N   GLY A 174       6.728  -5.561  28.647  1.00  0.00           N  
ATOM   2822  CA  GLY A 174       5.766  -6.648  28.620  1.00  0.00           C  
ATOM   2823  C   GLY A 174       6.512  -7.959  28.701  1.00  0.00           C  
ATOM   2824  O   GLY A 174       6.096  -8.958  28.116  1.00  0.00           O  
ATOM   2825  H   GLY A 174       6.962  -5.025  29.470  1.00  0.00           H  
ATOM   2826 1HA  GLY A 174       5.072  -6.541  29.453  1.00  0.00           H  
ATOM   2827 2HA  GLY A 174       5.177  -6.591  27.703  1.00  0.00           H  
ATOM   2828  N   ALA A 175       7.612  -7.925  29.437  1.00  0.00           N  
ATOM   2829  CA  ALA A 175       8.482  -9.073  29.607  1.00  0.00           C  
ATOM   2830  C   ALA A 175       7.732 -10.238  30.240  1.00  0.00           C  
ATOM   2831  O   ALA A 175       6.868 -10.042  31.093  1.00  0.00           O  
ATOM   2832  CB  ALA A 175       9.693  -8.700  30.448  1.00  0.00           C  
ATOM   2833  H   ALA A 175       7.867  -7.066  29.903  1.00  0.00           H  
ATOM   2834  HA  ALA A 175       8.845  -9.382  28.626  1.00  0.00           H  
ATOM   2835 1HB  ALA A 175      10.338  -9.571  30.566  1.00  0.00           H  
ATOM   2836 2HB  ALA A 175      10.248  -7.901  29.952  1.00  0.00           H  
ATOM   2837 3HB  ALA A 175       9.363  -8.357  31.427  1.00  0.00           H  
ATOM   2838  N   PRO A 176       8.076 -11.446  29.812  1.00  0.00           N  
ATOM   2839  CA  PRO A 176       7.526 -12.660  30.401  1.00  0.00           C  
ATOM   2840  C   PRO A 176       7.645 -12.645  31.924  1.00  0.00           C  
ATOM   2841  O   PRO A 176       8.563 -12.041  32.479  1.00  0.00           O  
ATOM   2842  CB  PRO A 176       8.392 -13.761  29.779  1.00  0.00           C  
ATOM   2843  CG  PRO A 176       8.792 -13.206  28.455  1.00  0.00           C  
ATOM   2844  CD  PRO A 176       9.035 -11.744  28.719  1.00  0.00           C  
ATOM   2845  HA  PRO A 176       6.471 -12.728  30.136  1.00  0.00           H  
ATOM   2846 1HB  PRO A 176       9.252 -13.976  30.431  1.00  0.00           H  
ATOM   2847 2HB  PRO A 176       7.813 -14.693  29.694  1.00  0.00           H  
ATOM   2848 1HG  PRO A 176       9.691 -13.723  28.082  1.00  0.00           H  
ATOM   2849 2HG  PRO A 176       7.997 -13.377  27.714  1.00  0.00           H  
ATOM   2850 1HD  PRO A 176      10.078 -11.595  29.036  1.00  0.00           H  
ATOM   2851 2HD  PRO A 176       8.820 -11.165  27.808  1.00  0.00           H  
ATOM   2852  N   PRO A 177       6.702 -13.315  32.586  1.00  0.00           N  
ATOM   2853  CA  PRO A 177       6.702 -13.401  34.040  1.00  0.00           C  
ATOM   2854  C   PRO A 177       8.057 -13.797  34.601  1.00  0.00           C  
ATOM   2855  O   PRO A 177       8.494 -13.270  35.624  1.00  0.00           O  
ATOM   2856  CB  PRO A 177       5.648 -14.478  34.314  1.00  0.00           C  
ATOM   2857  CG  PRO A 177       4.653 -14.303  33.217  1.00  0.00           C  
ATOM   2858  CD  PRO A 177       5.487 -14.014  31.998  1.00  0.00           C  
ATOM   2859  HA  PRO A 177       6.446 -12.420  34.445  1.00  0.00           H  
ATOM   2860 1HB  PRO A 177       6.117 -15.473  34.310  1.00  0.00           H  
ATOM   2861 2HB  PRO A 177       5.212 -14.333  35.313  1.00  0.00           H  
ATOM   2862 1HG  PRO A 177       4.044 -15.214  33.108  1.00  0.00           H  
ATOM   2863 2HG  PRO A 177       3.959 -13.486  33.462  1.00  0.00           H  
ATOM   2864 1HD  PRO A 177       5.762 -14.958  31.508  1.00  0.00           H  
ATOM   2865 2HD  PRO A 177       4.918 -13.370  31.310  1.00  0.00           H  
ATOM   2866  N   GLU A 178       8.731 -14.729  33.937  1.00  0.00           N  
ATOM   2867  CA  GLU A 178      10.015 -15.203  34.431  1.00  0.00           C  
ATOM   2868  C   GLU A 178      11.065 -14.106  34.344  1.00  0.00           C  
ATOM   2869  O   GLU A 178      11.854 -13.913  35.270  1.00  0.00           O  
ATOM   2870  CB  GLU A 178      10.473 -16.430  33.639  1.00  0.00           C  
ATOM   2871  CG  GLU A 178       9.555 -17.637  33.763  1.00  0.00           C  
ATOM   2872  CD  GLU A 178       8.351 -17.551  32.868  1.00  0.00           C  
ATOM   2873  OE1 GLU A 178       8.416 -16.859  31.880  1.00  0.00           O  
ATOM   2874  OE2 GLU A 178       7.363 -18.178  33.172  1.00  0.00           O1-
ATOM   2875  H   GLU A 178       8.341 -15.104  33.084  1.00  0.00           H  
ATOM   2876  HA  GLU A 178       9.896 -15.476  35.480  1.00  0.00           H  
ATOM   2877 1HB  GLU A 178      10.548 -16.174  32.582  1.00  0.00           H  
ATOM   2878 2HB  GLU A 178      11.466 -16.729  33.974  1.00  0.00           H  
ATOM   2879 1HG  GLU A 178      10.117 -18.536  33.511  1.00  0.00           H  
ATOM   2880 2HG  GLU A 178       9.227 -17.726  34.798  1.00  0.00           H  
ATOM   2881  N   LEU A 179      11.080 -13.378  33.227  1.00  0.00           N  
ATOM   2882  CA  LEU A 179      12.091 -12.346  33.031  1.00  0.00           C  
ATOM   2883  C   LEU A 179      11.794 -11.115  33.877  1.00  0.00           C  
ATOM   2884  O   LEU A 179      12.706 -10.459  34.378  1.00  0.00           O  
ATOM   2885  CB  LEU A 179      12.165 -11.952  31.551  1.00  0.00           C  
ATOM   2886  CG  LEU A 179      13.170 -12.739  30.702  1.00  0.00           C  
ATOM   2887  CD1 LEU A 179      14.583 -12.463  31.199  1.00  0.00           C  
ATOM   2888  CD2 LEU A 179      12.845 -14.225  30.777  1.00  0.00           C  
ATOM   2889  H   LEU A 179      10.382 -13.550  32.519  1.00  0.00           H  
ATOM   2890  HA  LEU A 179      13.051 -12.748  33.354  1.00  0.00           H  
ATOM   2891 1HB  LEU A 179      11.179 -12.085  31.107  1.00  0.00           H  
ATOM   2892 2HB  LEU A 179      12.430 -10.897  31.485  1.00  0.00           H  
ATOM   2893  HG  LEU A 179      13.111 -12.408  29.665  1.00  0.00           H  
ATOM   2894 1HD1 LEU A 179      15.297 -13.023  30.596  1.00  0.00           H  
ATOM   2895 2HD1 LEU A 179      14.795 -11.398  31.117  1.00  0.00           H  
ATOM   2896 3HD1 LEU A 179      14.668 -12.770  32.240  1.00  0.00           H  
ATOM   2897 1HD2 LEU A 179      13.560 -14.784  30.173  1.00  0.00           H  
ATOM   2898 2HD2 LEU A 179      12.906 -14.558  31.814  1.00  0.00           H  
ATOM   2899 3HD2 LEU A 179      11.837 -14.396  30.398  1.00  0.00           H  
ATOM   2900  N   LEU A 180      10.511 -10.806  34.032  1.00  0.00           N  
ATOM   2901  CA  LEU A 180      10.088  -9.677  34.852  1.00  0.00           C  
ATOM   2902  C   LEU A 180      10.524  -9.854  36.301  1.00  0.00           C  
ATOM   2903  O   LEU A 180      11.123  -8.955  36.893  1.00  0.00           O  
ATOM   2904  CB  LEU A 180       8.565  -9.516  34.786  1.00  0.00           C  
ATOM   2905  CG  LEU A 180       7.960  -8.495  35.759  1.00  0.00           C  
ATOM   2906  CD1 LEU A 180       8.485  -7.105  35.427  1.00  0.00           C  
ATOM   2907  CD2 LEU A 180       6.443  -8.543  35.668  1.00  0.00           C  
ATOM   2908  H   LEU A 180       9.809 -11.367  33.571  1.00  0.00           H  
ATOM   2909  HA  LEU A 180      10.569  -8.779  34.465  1.00  0.00           H  
ATOM   2910 1HB  LEU A 180       8.290  -9.214  33.776  1.00  0.00           H  
ATOM   2911 2HB  LEU A 180       8.103 -10.483  34.992  1.00  0.00           H  
ATOM   2912  HG  LEU A 180       8.270  -8.735  36.777  1.00  0.00           H  
ATOM   2913 1HD1 LEU A 180       8.056  -6.379  36.118  1.00  0.00           H  
ATOM   2914 2HD1 LEU A 180       9.571  -7.095  35.518  1.00  0.00           H  
ATOM   2915 3HD1 LEU A 180       8.203  -6.844  34.407  1.00  0.00           H  
ATOM   2916 1HD2 LEU A 180       6.012  -7.819  36.360  1.00  0.00           H  
ATOM   2917 2HD2 LEU A 180       6.130  -8.304  34.652  1.00  0.00           H  
ATOM   2918 3HD2 LEU A 180       6.094  -9.544  35.928  1.00  0.00           H  
ATOM   2919  N   ILE A 181      10.222 -11.018  36.866  1.00  0.00           N  
ATOM   2920  CA  ILE A 181      10.525 -11.290  38.266  1.00  0.00           C  
ATOM   2921  C   ILE A 181      12.027 -11.378  38.499  1.00  0.00           C  
ATOM   2922  O   ILE A 181      12.542 -10.862  39.492  1.00  0.00           O  
ATOM   2923  CB  ILE A 181       9.857 -12.597  38.728  1.00  0.00           C  
ATOM   2924  CG1 ILE A 181       8.490 -12.309  39.353  1.00  0.00           C  
ATOM   2925  CG2 ILE A 181      10.751 -13.334  39.714  1.00  0.00           C  
ATOM   2926  CD1 ILE A 181       7.497 -11.697  38.393  1.00  0.00           C  
ATOM   2927  H   ILE A 181       9.771 -11.733  36.312  1.00  0.00           H  
ATOM   2928  HA  ILE A 181      10.142 -10.460  38.863  1.00  0.00           H  
ATOM   2929  HB  ILE A 181       9.678 -13.241  37.865  1.00  0.00           H  
ATOM   2930 1HG1 ILE A 181       8.065 -13.232  39.743  1.00  0.00           H  
ATOM   2931 2HG1 ILE A 181       8.612 -11.626  40.194  1.00  0.00           H  
ATOM   2932 1HG2 ILE A 181      10.262 -14.255  40.031  1.00  0.00           H  
ATOM   2933 2HG2 ILE A 181      11.701 -13.570  39.237  1.00  0.00           H  
ATOM   2934 3HG2 ILE A 181      10.931 -12.701  40.583  1.00  0.00           H  
ATOM   2935 1HD1 ILE A 181       6.552 -11.520  38.908  1.00  0.00           H  
ATOM   2936 2HD1 ILE A 181       7.887 -10.751  38.015  1.00  0.00           H  
ATOM   2937 3HD1 ILE A 181       7.329 -12.379  37.559  1.00  0.00           H  
ATOM   2938  N   GLU A 182      12.725 -12.035  37.579  1.00  0.00           N  
ATOM   2939  CA  GLU A 182      14.169 -12.206  37.691  1.00  0.00           C  
ATOM   2940  C   GLU A 182      14.880 -10.861  37.759  1.00  0.00           C  
ATOM   2941  O   GLU A 182      15.774 -10.661  38.580  1.00  0.00           O  
ATOM   2942  CB  GLU A 182      14.702 -13.018  36.508  1.00  0.00           C  
ATOM   2943  CG  GLU A 182      16.198 -13.294  36.558  1.00  0.00           C  
ATOM   2944  CD  GLU A 182      16.677 -14.131  35.405  1.00  0.00           C  
ATOM   2945  OE1 GLU A 182      15.867 -14.513  34.595  1.00  0.00           O  
ATOM   2946  OE2 GLU A 182      17.855 -14.392  35.337  1.00  0.00           O1-
ATOM   2947  H   GLU A 182      12.243 -12.426  36.782  1.00  0.00           H  
ATOM   2948  HA  GLU A 182      14.377 -12.741  38.619  1.00  0.00           H  
ATOM   2949 1HB  GLU A 182      14.186 -13.977  36.463  1.00  0.00           H  
ATOM   2950 2HB  GLU A 182      14.490 -12.489  35.578  1.00  0.00           H  
ATOM   2951 1HG  GLU A 182      16.732 -12.342  36.547  1.00  0.00           H  
ATOM   2952 2HG  GLU A 182      16.434 -13.799  37.493  1.00  0.00           H  
ATOM   2953  N   LEU A 183      14.477  -9.939  36.890  1.00  0.00           N  
ATOM   2954  CA  LEU A 183      15.060  -8.604  36.864  1.00  0.00           C  
ATOM   2955  C   LEU A 183      14.771  -7.850  38.155  1.00  0.00           C  
ATOM   2956  O   LEU A 183      15.671  -7.271  38.762  1.00  0.00           O  
ATOM   2957  CB  LEU A 183      14.515  -7.812  35.668  1.00  0.00           C  
ATOM   2958  CG  LEU A 183      14.941  -6.339  35.595  1.00  0.00           C  
ATOM   2959  CD1 LEU A 183      16.459  -6.252  35.533  1.00  0.00           C  
ATOM   2960  CD2 LEU A 183      14.305  -5.686  34.376  1.00  0.00           C  
ATOM   2961  H   LEU A 183      13.746 -10.169  36.231  1.00  0.00           H  
ATOM   2962  HA  LEU A 183      16.141  -8.708  36.773  1.00  0.00           H  
ATOM   2963 1HB  LEU A 183      14.845  -8.296  34.751  1.00  0.00           H  
ATOM   2964 2HB  LEU A 183      13.426  -7.840  35.699  1.00  0.00           H  
ATOM   2965  HG  LEU A 183      14.614  -5.821  36.497  1.00  0.00           H  
ATOM   2966 1HD1 LEU A 183      16.762  -5.206  35.482  1.00  0.00           H  
ATOM   2967 2HD1 LEU A 183      16.887  -6.709  36.427  1.00  0.00           H  
ATOM   2968 3HD1 LEU A 183      16.819  -6.776  34.650  1.00  0.00           H  
ATOM   2969 1HD2 LEU A 183      14.607  -4.640  34.327  1.00  0.00           H  
ATOM   2970 2HD2 LEU A 183      14.633  -6.203  33.474  1.00  0.00           H  
ATOM   2971 3HD2 LEU A 183      13.220  -5.747  34.457  1.00  0.00           H  
ATOM   2972  N   LEU A 184      13.508  -7.862  38.570  1.00  0.00           N  
ATOM   2973  CA  LEU A 184      13.080  -7.103  39.740  1.00  0.00           C  
ATOM   2974  C   LEU A 184      13.819  -7.559  40.992  1.00  0.00           C  
ATOM   2975  O   LEU A 184      14.227  -6.740  41.815  1.00  0.00           O  
ATOM   2976  CB  LEU A 184      11.567  -7.257  39.948  1.00  0.00           C  
ATOM   2977  CG  LEU A 184      10.679  -6.539  38.923  1.00  0.00           C  
ATOM   2978  CD1 LEU A 184       9.230  -6.963  39.121  1.00  0.00           C  
ATOM   2979  CD2 LEU A 184      10.834  -5.035  39.082  1.00  0.00           C  
ATOM   2980  H   LEU A 184      12.829  -8.409  38.063  1.00  0.00           H  
ATOM   2981  HA  LEU A 184      13.322  -6.055  39.571  1.00  0.00           H  
ATOM   2982 1HB  LEU A 184      11.319  -8.316  39.916  1.00  0.00           H  
ATOM   2983 2HB  LEU A 184      11.311  -6.874  40.936  1.00  0.00           H  
ATOM   2984  HG  LEU A 184      10.977  -6.831  37.916  1.00  0.00           H  
ATOM   2985 1HD1 LEU A 184       8.600  -6.454  38.394  1.00  0.00           H  
ATOM   2986 2HD1 LEU A 184       9.144  -8.040  38.984  1.00  0.00           H  
ATOM   2987 3HD1 LEU A 184       8.909  -6.698  40.129  1.00  0.00           H  
ATOM   2988 1HD2 LEU A 184      10.205  -4.524  38.353  1.00  0.00           H  
ATOM   2989 2HD2 LEU A 184      10.536  -4.742  40.089  1.00  0.00           H  
ATOM   2990 3HD2 LEU A 184      11.876  -4.758  38.917  1.00  0.00           H  
ATOM   2991  N   GLU A 185      13.988  -8.868  41.129  1.00  0.00           N  
ATOM   2992  CA  GLU A 185      14.664  -9.436  42.291  1.00  0.00           C  
ATOM   2993  C   GLU A 185      16.105  -8.946  42.381  1.00  0.00           C  
ATOM   2994  O   GLU A 185      16.595  -8.630  43.466  1.00  0.00           O  
ATOM   2995  CB  GLU A 185      14.638 -10.965  42.229  1.00  0.00           C  
ATOM   2996  CG  GLU A 185      13.279 -11.582  42.528  1.00  0.00           C  
ATOM   2997  CD  GLU A 185      13.269 -13.077  42.369  1.00  0.00           C  
ATOM   2998  OE1 GLU A 185      14.259 -13.617  41.937  1.00  0.00           O  
ATOM   2999  OE2 GLU A 185      12.270 -13.680  42.682  1.00  0.00           O1-
ATOM   3000  H   GLU A 185      13.640  -9.488  40.412  1.00  0.00           H  
ATOM   3001  HA  GLU A 185      14.141  -9.102  43.185  1.00  0.00           H  
ATOM   3002 1HB  GLU A 185      14.946 -11.294  41.238  1.00  0.00           H  
ATOM   3003 2HB  GLU A 185      15.354 -11.369  42.946  1.00  0.00           H  
ATOM   3004 1HG  GLU A 185      12.995 -11.336  43.550  1.00  0.00           H  
ATOM   3005 2HG  GLU A 185      12.539 -11.146  41.859  1.00  0.00           H  
ATOM   3006  N   ARG A 186      16.777  -8.887  41.238  1.00  0.00           N  
ATOM   3007  CA  ARG A 186      18.172  -8.462  41.190  1.00  0.00           C  
ATOM   3008  C   ARG A 186      18.302  -6.969  41.460  1.00  0.00           C  
ATOM   3009  O   ARG A 186      19.207  -6.535  42.174  1.00  0.00           O  
ATOM   3010  CB  ARG A 186      18.783  -8.784  39.834  1.00  0.00           C  
ATOM   3011  CG  ARG A 186      20.236  -8.368  39.674  1.00  0.00           C  
ATOM   3012  CD  ARG A 186      21.121  -9.079  40.632  1.00  0.00           C  
ATOM   3013  NE  ARG A 186      22.518  -8.720  40.450  1.00  0.00           N  
ATOM   3014  CZ  ARG A 186      23.497  -8.982  41.338  1.00  0.00           C  
ATOM   3015  NH1 ARG A 186      23.217  -9.606  42.460  1.00  0.00           N1+
ATOM   3016  NH2 ARG A 186      24.739  -8.612  41.079  1.00  0.00           N  
ATOM   3017  H   ARG A 186      16.311  -9.142  40.379  1.00  0.00           H  
ATOM   3018  HA  ARG A 186      18.713  -8.992  41.973  1.00  0.00           H  
ATOM   3019 1HB  ARG A 186      18.725  -9.857  39.654  1.00  0.00           H  
ATOM   3020 2HB  ARG A 186      18.210  -8.290  39.050  1.00  0.00           H  
ATOM   3021 1HG  ARG A 186      20.571  -8.599  38.662  1.00  0.00           H  
ATOM   3022 2HG  ARG A 186      20.329  -7.297  39.851  1.00  0.00           H  
ATOM   3023 1HD  ARG A 186      20.832  -8.824  41.652  1.00  0.00           H  
ATOM   3024 2HD  ARG A 186      21.025 -10.154  40.486  1.00  0.00           H  
ATOM   3025  HE  ARG A 186      22.773  -8.237  39.598  1.00  0.00           H  
ATOM   3026 1HH1 ARG A 186      22.266  -9.889  42.658  1.00  0.00           H  
ATOM   3027 2HH1 ARG A 186      23.951  -9.802  43.125  1.00  0.00           H  
ATOM   3028 1HH2 ARG A 186      24.956  -8.133  40.216  1.00  0.00           H  
ATOM   3029 2HH2 ARG A 186      25.472  -8.810  41.744  1.00  0.00           H  
ATOM   3030  N   LEU A 187      17.395  -6.187  40.887  1.00  0.00           N  
ATOM   3031  CA  LEU A 187      17.409  -4.740  41.063  1.00  0.00           C  
ATOM   3032  C   LEU A 187      17.245  -4.364  42.531  1.00  0.00           C  
ATOM   3033  O   LEU A 187      17.902  -3.446  43.022  1.00  0.00           O  
ATOM   3034  CB  LEU A 187      16.290  -4.093  40.237  1.00  0.00           C  
ATOM   3035  CG  LEU A 187      16.440  -4.206  38.714  1.00  0.00           C  
ATOM   3036  CD1 LEU A 187      15.166  -3.715  38.041  1.00  0.00           C  
ATOM   3037  CD2 LEU A 187      17.645  -3.397  38.260  1.00  0.00           C  
ATOM   3038  H   LEU A 187      16.677  -6.605  40.312  1.00  0.00           H  
ATOM   3039  HA  LEU A 187      18.375  -4.366  40.726  1.00  0.00           H  
ATOM   3040 1HB  LEU A 187      15.344  -4.555  40.511  1.00  0.00           H  
ATOM   3041 2HB  LEU A 187      16.240  -3.035  40.487  1.00  0.00           H  
ATOM   3042  HG  LEU A 187      16.580  -5.253  38.438  1.00  0.00           H  
ATOM   3043 1HD1 LEU A 187      15.271  -3.795  36.959  1.00  0.00           H  
ATOM   3044 2HD1 LEU A 187      14.324  -4.323  38.368  1.00  0.00           H  
ATOM   3045 3HD1 LEU A 187      14.990  -2.674  38.312  1.00  0.00           H  
ATOM   3046 1HD2 LEU A 187      17.752  -3.477  37.178  1.00  0.00           H  
ATOM   3047 2HD2 LEU A 187      17.506  -2.351  38.533  1.00  0.00           H  
ATOM   3048 3HD2 LEU A 187      18.545  -3.782  38.743  1.00  0.00           H  
ATOM   3049  N   LEU A 188      16.368  -5.076  43.227  1.00  0.00           N  
ATOM   3050  CA  LEU A 188      16.097  -4.800  44.630  1.00  0.00           C  
ATOM   3051  C   LEU A 188      17.286  -5.176  45.506  1.00  0.00           C  
ATOM   3052  O   LEU A 188      17.613  -4.473  46.463  1.00  0.00           O  
ATOM   3053  CB  LEU A 188      14.852  -5.567  45.091  1.00  0.00           C  
ATOM   3054  CG  LEU A 188      13.527  -5.131  44.451  1.00  0.00           C  
ATOM   3055  CD1 LEU A 188      12.486  -6.226  44.640  1.00  0.00           C  
ATOM   3056  CD2 LEU A 188      13.066  -3.823  45.081  1.00  0.00           C  
ATOM   3057  H   LEU A 188      15.874  -5.831  42.771  1.00  0.00           H  
ATOM   3058  HA  LEU A 188      15.930  -3.728  44.740  1.00  0.00           H  
ATOM   3059 1HB  LEU A 188      14.991  -6.624  44.868  1.00  0.00           H  
ATOM   3060 2HB  LEU A 188      14.750  -5.454  46.170  1.00  0.00           H  
ATOM   3061  HG  LEU A 188      13.669  -4.986  43.380  1.00  0.00           H  
ATOM   3062 1HD1 LEU A 188      11.545  -5.915  44.186  1.00  0.00           H  
ATOM   3063 2HD1 LEU A 188      12.832  -7.143  44.163  1.00  0.00           H  
ATOM   3064 3HD1 LEU A 188      12.333  -6.403  45.704  1.00  0.00           H  
ATOM   3065 1HD2 LEU A 188      12.125  -3.512  44.626  1.00  0.00           H  
ATOM   3066 2HD2 LEU A 188      12.922  -3.968  46.152  1.00  0.00           H  
ATOM   3067 3HD2 LEU A 188      13.821  -3.054  44.917  1.00  0.00           H  
ATOM   3068  N   GLU A 189      17.930  -6.290  45.173  1.00  0.00           N  
ATOM   3069  CA  GLU A 189      19.121  -6.730  45.891  1.00  0.00           C  
ATOM   3070  C   GLU A 189      20.275  -5.757  45.689  1.00  0.00           C  
ATOM   3071  O   GLU A 189      21.042  -5.489  46.615  1.00  0.00           O  
ATOM   3072  CB  GLU A 189      19.532  -8.130  45.430  1.00  0.00           C  
ATOM   3073  CG  GLU A 189      18.674  -9.255  45.989  1.00  0.00           C  
ATOM   3074  CD  GLU A 189      18.848  -9.443  47.471  1.00  0.00           C  
ATOM   3075  OE1 GLU A 189      19.721  -8.823  48.031  1.00  0.00           O  
ATOM   3076  OE2 GLU A 189      18.109 -10.208  48.043  1.00  0.00           O1-
ATOM   3077  H   GLU A 189      17.586  -6.845  44.404  1.00  0.00           H  
ATOM   3078  HA  GLU A 189      18.886  -6.756  46.955  1.00  0.00           H  
ATOM   3079 1HB  GLU A 189      19.487  -8.183  44.343  1.00  0.00           H  
ATOM   3080 2HB  GLU A 189      20.566  -8.319  45.724  1.00  0.00           H  
ATOM   3081 1HG  GLU A 189      17.627  -9.035  45.785  1.00  0.00           H  
ATOM   3082 2HG  GLU A 189      18.930 -10.181  45.478  1.00  0.00           H  
ATOM   3083  N   LEU A 190      20.393  -5.229  44.476  1.00  0.00           N  
ATOM   3084  CA  LEU A 190      21.414  -4.231  44.170  1.00  0.00           C  
ATOM   3085  C   LEU A 190      21.176  -2.945  44.950  1.00  0.00           C  
ATOM   3086  O   LEU A 190      22.120  -2.287  45.384  1.00  0.00           O  
ATOM   3087  CB  LEU A 190      21.426  -3.932  42.666  1.00  0.00           C  
ATOM   3088  CG  LEU A 190      22.015  -5.030  41.773  1.00  0.00           C  
ATOM   3089  CD1 LEU A 190      21.743  -4.699  40.312  1.00  0.00           C  
ATOM   3090  CD2 LEU A 190      23.509  -5.153  42.036  1.00  0.00           C  
ATOM   3091  H   LEU A 190      19.761  -5.525  43.747  1.00  0.00           H  
ATOM   3092  HA  LEU A 190      22.382  -4.633  44.472  1.00  0.00           H  
ATOM   3093 1HB  LEU A 190      20.403  -3.751  42.339  1.00  0.00           H  
ATOM   3094 2HB  LEU A 190      22.003  -3.022  42.498  1.00  0.00           H  
ATOM   3095  HG  LEU A 190      21.529  -5.980  41.996  1.00  0.00           H  
ATOM   3096 1HD1 LEU A 190      22.161  -5.479  39.677  1.00  0.00           H  
ATOM   3097 2HD1 LEU A 190      20.668  -4.636  40.147  1.00  0.00           H  
ATOM   3098 3HD1 LEU A 190      22.204  -3.744  40.064  1.00  0.00           H  
ATOM   3099 1HD2 LEU A 190      23.928  -5.933  41.402  1.00  0.00           H  
ATOM   3100 2HD2 LEU A 190      23.997  -4.203  41.813  1.00  0.00           H  
ATOM   3101 3HD2 LEU A 190      23.674  -5.408  43.084  1.00  0.00           H  
ATOM   3102  N   ALA A 191      19.907  -2.589  45.123  1.00  0.00           N  
ATOM   3103  CA  ALA A 191      19.539  -1.442  45.946  1.00  0.00           C  
ATOM   3104  C   ALA A 191      20.005  -1.624  47.384  1.00  0.00           C  
ATOM   3105  O   ALA A 191      20.464  -0.677  48.023  1.00  0.00           O  
ATOM   3106  CB  ALA A 191      18.033  -1.221  45.903  1.00  0.00           C  
ATOM   3107  H   ALA A 191      19.179  -3.125  44.673  1.00  0.00           H  
ATOM   3108  HA  ALA A 191      20.037  -0.561  45.540  1.00  0.00           H  
ATOM   3109 1HB  ALA A 191      17.774  -0.361  46.522  1.00  0.00           H  
ATOM   3110 2HB  ALA A 191      17.722  -1.034  44.874  1.00  0.00           H  
ATOM   3111 3HB  ALA A 191      17.526  -2.106  46.279  1.00  0.00           H  
ATOM   3112  N   ARG A 192      19.885  -2.846  47.890  1.00  0.00           N  
ATOM   3113  CA  ARG A 192      20.314  -3.159  49.249  1.00  0.00           C  
ATOM   3114  C   ARG A 192      21.832  -3.107  49.373  1.00  0.00           C  
ATOM   3115  O   ARG A 192      22.366  -2.596  50.359  1.00  0.00           O  
ATOM   3116  CB  ARG A 192      19.821  -4.538  49.663  1.00  0.00           C  
ATOM   3117  CG  ARG A 192      20.160  -4.935  51.090  1.00  0.00           C  
ATOM   3118  CD  ARG A 192      19.555  -6.244  51.454  1.00  0.00           C  
ATOM   3119  NE  ARG A 192      20.068  -7.327  50.630  1.00  0.00           N  
ATOM   3120  CZ  ARG A 192      21.240  -7.957  50.838  1.00  0.00           C  
ATOM   3121  NH1 ARG A 192      22.008  -7.601  51.845  1.00  0.00           N1+
ATOM   3122  NH2 ARG A 192      21.619  -8.932  50.032  1.00  0.00           N  
ATOM   3123  H   ARG A 192      19.489  -3.579  47.319  1.00  0.00           H  
ATOM   3124  HA  ARG A 192      19.896  -2.405  49.916  1.00  0.00           H  
ATOM   3125 1HB  ARG A 192      18.739  -4.584  49.557  1.00  0.00           H  
ATOM   3126 2HB  ARG A 192      20.248  -5.291  49.000  1.00  0.00           H  
ATOM   3127 1HG  ARG A 192      21.242  -5.017  51.199  1.00  0.00           H  
ATOM   3128 2HG  ARG A 192      19.782  -4.180  51.779  1.00  0.00           H  
ATOM   3129 1HD  ARG A 192      19.781  -6.472  52.496  1.00  0.00           H  
ATOM   3130 2HD  ARG A 192      18.475  -6.195  51.319  1.00  0.00           H  
ATOM   3131  HE  ARG A 192      19.505  -7.628  49.846  1.00  0.00           H  
ATOM   3132 1HH1 ARG A 192      21.719  -6.856  52.463  1.00  0.00           H  
ATOM   3133 2HH1 ARG A 192      22.887  -8.074  52.001  1.00  0.00           H  
ATOM   3134 1HH2 ARG A 192      21.029  -9.205  49.258  1.00  0.00           H  
ATOM   3135 2HH2 ARG A 192      22.497  -9.404  50.186  1.00  0.00           H  
ATOM   3136  N   GLU A 193      22.521  -3.636  48.369  1.00  0.00           N  
ATOM   3137  CA  GLU A 193      23.979  -3.616  48.348  1.00  0.00           C  
ATOM   3138  C   GLU A 193      24.509  -2.190  48.254  1.00  0.00           C  
ATOM   3139  O   GLU A 193      25.505  -1.845  48.891  1.00  0.00           O  
ATOM   3140  CB  GLU A 193      24.506  -4.443  47.173  1.00  0.00           C  
ATOM   3141  CG  GLU A 193      24.318  -5.945  47.330  1.00  0.00           C  
ATOM   3142  CD  GLU A 193      24.792  -6.722  46.132  1.00  0.00           C  
ATOM   3143  OE1 GLU A 193      25.152  -6.109  45.155  1.00  0.00           O  
ATOM   3144  OE2 GLU A 193      24.793  -7.929  46.192  1.00  0.00           O1-
ATOM   3145  H   GLU A 193      22.023  -4.064  47.603  1.00  0.00           H  
ATOM   3146  HA  GLU A 193      24.339  -4.046  49.283  1.00  0.00           H  
ATOM   3147 1HB  GLU A 193      24.002  -4.138  46.255  1.00  0.00           H  
ATOM   3148 2HB  GLU A 193      25.570  -4.252  47.040  1.00  0.00           H  
ATOM   3149 1HG  GLU A 193      24.873  -6.281  48.206  1.00  0.00           H  
ATOM   3150 2HG  GLU A 193      23.264  -6.154  47.498  1.00  0.00           H  
ATOM   3151  N   ALA A 194      23.800  -1.393  47.441  1.00  0.00           N  
ATOM   3152  CA  ALA A 194      24.055   0.027  47.214  1.00  0.00           C  
ATOM   3153  C   ALA A 194      23.889   0.866  48.476  1.00  0.00           C  
ATOM   3154  O   ALA A 194      24.584   1.864  48.665  1.00  0.00           O  
ATOM   3155  CB  ALA A 194      23.138   0.551  46.119  1.00  0.00           C  
ATOM   3156  H   ALA A 194      23.020  -1.779  46.930  1.00  0.00           H  
ATOM   3157  HA  ALA A 194      25.091   0.137  46.895  1.00  0.00           H  
ATOM   3158 1HB  ALA A 194      23.344   1.607  45.946  1.00  0.00           H  
ATOM   3159 2HB  ALA A 194      23.312  -0.008  45.199  1.00  0.00           H  
ATOM   3160 3HB  ALA A 194      22.100   0.429  46.425  1.00  0.00           H  
ATOM   3161  N   GLY A 195      22.969   0.458  49.339  1.00  0.00           N  
ATOM   3162  CA  GLY A 195      22.802   1.105  50.637  1.00  0.00           C  
ATOM   3163  C   GLY A 195      21.727   2.186  50.594  1.00  0.00           C  
ATOM   3164  O   GLY A 195      21.878   3.249  51.196  1.00  0.00           O  
ATOM   3165  H   GLY A 195      22.371  -0.317  49.090  1.00  0.00           H  
ATOM   3166 1HA  GLY A 195      22.535   0.357  51.383  1.00  0.00           H  
ATOM   3167 2HA  GLY A 195      23.748   1.546  50.949  1.00  0.00           H  
ATOM   3168  N   LEU A 196      20.644   1.903  49.879  1.00  0.00           N  
ATOM   3169  CA  LEU A 196      19.490   2.795  49.838  1.00  0.00           C  
ATOM   3170  C   LEU A 196      18.707   2.712  51.144  1.00  0.00           C  
ATOM   3171  O   LEU A 196      18.618   1.650  51.758  1.00  0.00           O  
ATOM   3172  CB  LEU A 196      18.577   2.438  48.659  1.00  0.00           C  
ATOM   3173  CG  LEU A 196      18.860   3.186  47.349  1.00  0.00           C  
ATOM   3174  CD1 LEU A 196      20.242   2.802  46.834  1.00  0.00           C  
ATOM   3175  CD2 LEU A 196      17.783   2.848  46.328  1.00  0.00           C  
ATOM   3176  H   LEU A 196      20.616   1.045  49.347  1.00  0.00           H  
ATOM   3177  HA  LEU A 196      19.847   3.817  49.699  1.00  0.00           H  
ATOM   3178 1HB  LEU A 196      18.668   1.372  48.459  1.00  0.00           H  
ATOM   3179 2HB  LEU A 196      17.545   2.647  48.942  1.00  0.00           H  
ATOM   3180  HG  LEU A 196      18.859   4.260  47.535  1.00  0.00           H  
ATOM   3181 1HD1 LEU A 196      20.443   3.333  45.904  1.00  0.00           H  
ATOM   3182 2HD1 LEU A 196      20.994   3.072  47.574  1.00  0.00           H  
ATOM   3183 3HD1 LEU A 196      20.276   1.727  46.653  1.00  0.00           H  
ATOM   3184 1HD2 LEU A 196      17.984   3.379  45.399  1.00  0.00           H  
ATOM   3185 2HD2 LEU A 196      17.783   1.773  46.142  1.00  0.00           H  
ATOM   3186 3HD2 LEU A 196      16.809   3.149  46.715  1.00  0.00           H  
ATOM   3187  N   SER A 197      18.140   3.835  51.569  1.00  0.00           N  
ATOM   3188  CA  SER A 197      17.432   3.891  52.843  1.00  0.00           C  
ATOM   3189  C   SER A 197      16.163   3.058  52.818  1.00  0.00           C  
ATOM   3190  O   SER A 197      15.618   2.772  51.751  1.00  0.00           O  
ATOM   3191  CB  SER A 197      17.094   5.328  53.188  1.00  0.00           C  
ATOM   3192  OG  SER A 197      16.126   5.839  52.312  1.00  0.00           O  
ATOM   3193  H   SER A 197      18.200   4.663  50.995  1.00  0.00           H  
ATOM   3194  HA  SER A 197      18.090   3.497  53.621  1.00  0.00           H  
ATOM   3195 1HB  SER A 197      16.725   5.380  54.212  1.00  0.00           H  
ATOM   3196 2HB  SER A 197      17.996   5.938  53.134  1.00  0.00           H  
ATOM   3197  HG  SER A 197      15.966   6.743  52.594  1.00  0.00           H  
ATOM   3198  N   PRO A 198      15.696   2.671  53.999  1.00  0.00           N  
ATOM   3199  CA  PRO A 198      14.461   1.914  54.113  1.00  0.00           C  
ATOM   3200  C   PRO A 198      13.333   2.565  53.334  1.00  0.00           C  
ATOM   3201  O   PRO A 198      12.497   1.882  52.743  1.00  0.00           O  
ATOM   3202  CB  PRO A 198      14.189   1.928  55.620  1.00  0.00           C  
ATOM   3203  CG  PRO A 198      15.547   1.966  56.236  1.00  0.00           C  
ATOM   3204  CD  PRO A 198      16.334   2.891  55.347  1.00  0.00           C  
ATOM   3205  HA  PRO A 198      14.628   0.926  53.683  1.00  0.00           H  
ATOM   3206 1HB  PRO A 198      13.576   2.803  55.882  1.00  0.00           H  
ATOM   3207 2HB  PRO A 198      13.615   1.035  55.908  1.00  0.00           H  
ATOM   3208 1HG  PRO A 198      15.481   2.329  57.274  1.00  0.00           H  
ATOM   3209 2HG  PRO A 198      15.972   0.953  56.279  1.00  0.00           H  
ATOM   3210 1HD  PRO A 198      16.208   3.928  55.693  1.00  0.00           H  
ATOM   3211 2HD  PRO A 198      17.396   2.603  55.367  1.00  0.00           H  
ATOM   3212  N   ARG A 199      13.273   3.906  53.313  1.00  0.00           N  
ATOM   3213  CA  ARG A 199      12.183   4.520  52.566  1.00  0.00           C  
ATOM   3214  C   ARG A 199      12.340   4.288  51.070  1.00  0.00           C  
ATOM   3215  O   ARG A 199      11.372   3.979  50.374  1.00  0.00           O  
ATOM   3216  CB  ARG A 199      12.121   6.015  52.840  1.00  0.00           C  
ATOM   3217  CG  ARG A 199      10.997   6.750  52.127  1.00  0.00           C  
ATOM   3218  CD  ARG A 199       9.665   6.204  52.491  1.00  0.00           C  
ATOM   3219  NE  ARG A 199       8.583   6.962  51.883  1.00  0.00           N  
ATOM   3220  CZ  ARG A 199       7.274   6.680  52.032  1.00  0.00           C  
ATOM   3221  NH1 ARG A 199       6.901   5.658  52.770  1.00  0.00           N1+
ATOM   3222  NH2 ARG A 199       6.365   7.432  51.437  1.00  0.00           N  
ATOM   3223  H   ARG A 199      13.976   4.436  53.807  1.00  0.00           H  
ATOM   3224  HA  ARG A 199      11.250   4.049  52.880  1.00  0.00           H  
ATOM   3225 1HB  ARG A 199      11.998   6.184  53.909  1.00  0.00           H  
ATOM   3226 2HB  ARG A 199      13.061   6.479  52.541  1.00  0.00           H  
ATOM   3227 1HG  ARG A 199      11.021   7.805  52.401  1.00  0.00           H  
ATOM   3228 2HG  ARG A 199      11.125   6.652  51.048  1.00  0.00           H  
ATOM   3229 1HD  ARG A 199       9.590   5.171  52.151  1.00  0.00           H  
ATOM   3230 2HD  ARG A 199       9.540   6.239  53.573  1.00  0.00           H  
ATOM   3231  HE  ARG A 199       8.831   7.756  51.308  1.00  0.00           H  
ATOM   3232 1HH1 ARG A 199       7.596   5.084  53.226  1.00  0.00           H  
ATOM   3233 2HH1 ARG A 199       5.920   5.448  52.882  1.00  0.00           H  
ATOM   3234 1HH2 ARG A 199       6.651   8.218  50.869  1.00  0.00           H  
ATOM   3235 2HH2 ARG A 199       5.384   7.221  51.549  1.00  0.00           H  
ATOM   3236  N   GLN A 200      13.566   4.444  50.578  1.00  0.00           N  
ATOM   3237  CA  GLN A 200      13.852   4.252  49.163  1.00  0.00           C  
ATOM   3238  C   GLN A 200      13.650   2.799  48.749  1.00  0.00           C  
ATOM   3239  O   GLN A 200      13.152   2.517  47.659  1.00  0.00           O  
ATOM   3240  CB  GLN A 200      15.283   4.691  48.843  1.00  0.00           C  
ATOM   3241  CG  GLN A 200      15.520   6.187  48.975  1.00  0.00           C  
ATOM   3242  CD  GLN A 200      16.978   6.560  48.790  1.00  0.00           C  
ATOM   3243  NE2 GLN A 200      17.241   7.468  47.856  1.00  0.00           N  
ATOM   3244  OE1 GLN A 200      17.861   6.039  49.478  1.00  0.00           O  
ATOM   3245  H   GLN A 200      14.317   4.699  51.201  1.00  0.00           H  
ATOM   3246  HA  GLN A 200      13.156   4.862  48.589  1.00  0.00           H  
ATOM   3247 1HB  GLN A 200      15.980   4.180  49.510  1.00  0.00           H  
ATOM   3248 2HB  GLN A 200      15.535   4.401  47.823  1.00  0.00           H  
ATOM   3249 1HG  GLN A 200      14.934   6.705  48.216  1.00  0.00           H  
ATOM   3250 2HG  GLN A 200      15.208   6.507  49.969  1.00  0.00           H  
ATOM   3251 1HE2 GLN A 200      18.184   7.755  47.688  1.00  0.00           H  
ATOM   3252 2HE2 GLN A 200      16.496   7.865  47.320  1.00  0.00           H  
ATOM   3253  N   ILE A 201      14.035   1.879  49.628  1.00  0.00           N  
ATOM   3254  CA  ILE A 201      13.849   0.457  49.379  1.00  0.00           C  
ATOM   3255  C   ILE A 201      12.371   0.094  49.321  1.00  0.00           C  
ATOM   3256  O   ILE A 201      11.937  -0.646  48.439  1.00  0.00           O  
ATOM   3257  CB  ILE A 201      14.543  -0.385  50.467  1.00  0.00           C  
ATOM   3258  CG1 ILE A 201      16.063  -0.250  50.358  1.00  0.00           C  
ATOM   3259  CG2 ILE A 201      14.125  -1.845  50.354  1.00  0.00           C  
ATOM   3260  CD1 ILE A 201      16.634  -0.789  49.067  1.00  0.00           C  
ATOM   3261  H   ILE A 201      14.470   2.175  50.492  1.00  0.00           H  
ATOM   3262  HA  ILE A 201      14.289   0.221  48.411  1.00  0.00           H  
ATOM   3263  HB  ILE A 201      14.262  -0.012  51.450  1.00  0.00           H  
ATOM   3264 1HG1 ILE A 201      16.342   0.800  50.443  1.00  0.00           H  
ATOM   3265 2HG1 ILE A 201      16.536  -0.780  51.185  1.00  0.00           H  
ATOM   3266 1HG2 ILE A 201      14.625  -2.425  51.130  1.00  0.00           H  
ATOM   3267 2HG2 ILE A 201      13.047  -1.925  50.480  1.00  0.00           H  
ATOM   3268 3HG2 ILE A 201      14.407  -2.229  49.375  1.00  0.00           H  
ATOM   3269 1HD1 ILE A 201      17.716  -0.657  49.063  1.00  0.00           H  
ATOM   3270 2HD1 ILE A 201      16.397  -1.850  48.978  1.00  0.00           H  
ATOM   3271 3HD1 ILE A 201      16.203  -0.248  48.225  1.00  0.00           H  
ATOM   3272  N   TYR A 202      11.602   0.623  50.268  1.00  0.00           N  
ATOM   3273  CA  TYR A 202      10.164   0.378  50.311  1.00  0.00           C  
ATOM   3274  C   TYR A 202       9.494   0.796  49.008  1.00  0.00           C  
ATOM   3275  O   TYR A 202       8.713   0.040  48.431  1.00  0.00           O  
ATOM   3276  CB  TYR A 202       9.531   1.116  51.493  1.00  0.00           C  
ATOM   3277  CG  TYR A 202       8.021   1.030  51.528  1.00  0.00           C  
ATOM   3278  CD1 TYR A 202       7.403  -0.112  52.017  1.00  0.00           C  
ATOM   3279  CD2 TYR A 202       7.255   2.093  51.073  1.00  0.00           C  
ATOM   3280  CE1 TYR A 202       6.024  -0.190  52.049  1.00  0.00           C  
ATOM   3281  CE2 TYR A 202       5.876   2.014  51.105  1.00  0.00           C  
ATOM   3282  CZ  TYR A 202       5.261   0.878  51.591  1.00  0.00           C  
ATOM   3283  OH  TYR A 202       3.888   0.800  51.623  1.00  0.00           O  
ATOM   3284  H   TYR A 202      12.022   1.210  50.974  1.00  0.00           H  
ATOM   3285  HA  TYR A 202      10.007  -0.695  50.439  1.00  0.00           H  
ATOM   3286 1HB  TYR A 202       9.917   0.707  52.427  1.00  0.00           H  
ATOM   3287 2HB  TYR A 202       9.811   2.169  51.456  1.00  0.00           H  
ATOM   3288  HD1 TYR A 202       8.005  -0.947  52.375  1.00  0.00           H  
ATOM   3289  HD2 TYR A 202       7.741   2.989  50.688  1.00  0.00           H  
ATOM   3290  HE1 TYR A 202       5.538  -1.087  52.433  1.00  0.00           H  
ATOM   3291  HE2 TYR A 202       5.274   2.849  50.746  1.00  0.00           H  
ATOM   3292  HH  TYR A 202       3.518   1.686  51.623  1.00  0.00           H  
ATOM   3293  N   LEU A 203       9.803   2.004  48.551  1.00  0.00           N  
ATOM   3294  CA  LEU A 203       9.199   2.542  47.339  1.00  0.00           C  
ATOM   3295  C   LEU A 203       9.495   1.656  46.136  1.00  0.00           C  
ATOM   3296  O   LEU A 203       8.632   1.438  45.285  1.00  0.00           O  
ATOM   3297  CB  LEU A 203       9.714   3.962  47.075  1.00  0.00           C  
ATOM   3298  CG  LEU A 203       9.218   5.041  48.047  1.00  0.00           C  
ATOM   3299  CD1 LEU A 203      10.011   6.323  47.832  1.00  0.00           C  
ATOM   3300  CD2 LEU A 203       7.730   5.275  47.829  1.00  0.00           C  
ATOM   3301  H   LEU A 203      10.475   2.566  49.057  1.00  0.00           H  
ATOM   3302  HA  LEU A 203       8.119   2.565  47.481  1.00  0.00           H  
ATOM   3303 1HB  LEU A 203      10.802   3.951  47.120  1.00  0.00           H  
ATOM   3304 2HB  LEU A 203       9.416   4.259  46.070  1.00  0.00           H  
ATOM   3305  HG  LEU A 203       9.387   4.712  49.073  1.00  0.00           H  
ATOM   3306 1HD1 LEU A 203       9.659   7.089  48.522  1.00  0.00           H  
ATOM   3307 2HD1 LEU A 203      11.069   6.131  48.013  1.00  0.00           H  
ATOM   3308 3HD1 LEU A 203       9.874   6.667  46.807  1.00  0.00           H  
ATOM   3309 1HD2 LEU A 203       7.378   6.041  48.520  1.00  0.00           H  
ATOM   3310 2HD2 LEU A 203       7.560   5.605  46.804  1.00  0.00           H  
ATOM   3311 3HD2 LEU A 203       7.186   4.347  48.007  1.00  0.00           H  
ATOM   3312  N   LEU A 204      10.720   1.147  46.069  1.00  0.00           N  
ATOM   3313  CA  LEU A 204      11.107   0.218  45.016  1.00  0.00           C  
ATOM   3314  C   LEU A 204      10.320  -1.083  45.110  1.00  0.00           C  
ATOM   3315  O   LEU A 204       9.906  -1.646  44.097  1.00  0.00           O  
ATOM   3316  CB  LEU A 204      12.610  -0.080  45.097  1.00  0.00           C  
ATOM   3317  CG  LEU A 204      13.540   1.088  44.744  1.00  0.00           C  
ATOM   3318  CD1 LEU A 204      14.972   0.728  45.115  1.00  0.00           C  
ATOM   3319  CD2 LEU A 204      13.420   1.399  43.259  1.00  0.00           C  
ATOM   3320  H   LEU A 204      11.402   1.411  46.767  1.00  0.00           H  
ATOM   3321  HA  LEU A 204      10.876   0.680  44.055  1.00  0.00           H  
ATOM   3322 1HB  LEU A 204      12.846  -0.394  46.113  1.00  0.00           H  
ATOM   3323 2HB  LEU A 204      12.839  -0.903  44.422  1.00  0.00           H  
ATOM   3324  HG  LEU A 204      13.257   1.967  45.322  1.00  0.00           H  
ATOM   3325 1HD1 LEU A 204      15.634   1.557  44.862  1.00  0.00           H  
ATOM   3326 2HD1 LEU A 204      15.032   0.530  46.186  1.00  0.00           H  
ATOM   3327 3HD1 LEU A 204      15.278  -0.160  44.563  1.00  0.00           H  
ATOM   3328 1HD2 LEU A 204      14.082   2.228  43.007  1.00  0.00           H  
ATOM   3329 2HD2 LEU A 204      13.706   0.520  42.679  1.00  0.00           H  
ATOM   3330 3HD2 LEU A 204      12.392   1.671  43.025  1.00  0.00           H  
ATOM   3331  N   LEU A 205      10.115  -1.557  46.335  1.00  0.00           N  
ATOM   3332  CA  LEU A 205       9.368  -2.787  46.566  1.00  0.00           C  
ATOM   3333  C   LEU A 205       7.904  -2.624  46.175  1.00  0.00           C  
ATOM   3334  O   LEU A 205       7.311  -3.518  45.572  1.00  0.00           O  
ATOM   3335  CB  LEU A 205       9.467  -3.199  48.040  1.00  0.00           C  
ATOM   3336  CG  LEU A 205      10.863  -3.613  48.521  1.00  0.00           C  
ATOM   3337  CD1 LEU A 205      10.891  -3.627  50.044  1.00  0.00           C  
ATOM   3338  CD2 LEU A 205      11.209  -4.983  47.957  1.00  0.00           C  
ATOM   3339  H   LEU A 205      10.486  -1.051  47.127  1.00  0.00           H  
ATOM   3340  HA  LEU A 205       9.798  -3.566  45.936  1.00  0.00           H  
ATOM   3341 1HB  LEU A 205       9.138  -2.364  48.656  1.00  0.00           H  
ATOM   3342 2HB  LEU A 205       8.793  -4.038  48.213  1.00  0.00           H  
ATOM   3343  HG  LEU A 205      11.597  -2.884  48.180  1.00  0.00           H  
ATOM   3344 1HD1 LEU A 205      11.884  -3.922  50.387  1.00  0.00           H  
ATOM   3345 2HD1 LEU A 205      10.659  -2.631  50.420  1.00  0.00           H  
ATOM   3346 3HD1 LEU A 205      10.154  -4.337  50.417  1.00  0.00           H  
ATOM   3347 1HD2 LEU A 205      12.201  -5.277  48.299  1.00  0.00           H  
ATOM   3348 2HD2 LEU A 205      10.475  -5.715  48.298  1.00  0.00           H  
ATOM   3349 3HD2 LEU A 205      11.197  -4.940  46.868  1.00  0.00           H  
ATOM   3350  N   MET A 206       7.328  -1.481  46.523  1.00  0.00           N  
ATOM   3351  CA  MET A 206       5.933  -1.197  46.208  1.00  0.00           C  
ATOM   3352  C   MET A 206       5.694  -1.214  44.703  1.00  0.00           C  
ATOM   3353  O   MET A 206       4.737  -1.823  44.225  1.00  0.00           O  
ATOM   3354  CB  MET A 206       5.522   0.150  46.798  1.00  0.00           C  
ATOM   3355  CG  MET A 206       4.099   0.576  46.465  1.00  0.00           C  
ATOM   3356  SD  MET A 206       3.731   2.256  47.007  1.00  0.00           S  
ATOM   3357  CE  MET A 206       4.606   3.210  45.770  1.00  0.00           C  
ATOM   3358  H   MET A 206       7.872  -0.787  47.019  1.00  0.00           H  
ATOM   3359  HA  MET A 206       5.321  -1.983  46.652  1.00  0.00           H  
ATOM   3360 1HB  MET A 206       5.615   0.116  47.882  1.00  0.00           H  
ATOM   3361 2HB  MET A 206       6.197   0.927  46.435  1.00  0.00           H  
ATOM   3362 1HG  MET A 206       3.945   0.519  45.388  1.00  0.00           H  
ATOM   3363 2HG  MET A 206       3.395  -0.103  46.946  1.00  0.00           H  
ATOM   3364 1HE  MET A 206       4.474   4.273  45.969  1.00  0.00           H  
ATOM   3365 2HE  MET A 206       5.668   2.963  45.803  1.00  0.00           H  
ATOM   3366 3HE  MET A 206       4.210   2.974  44.781  1.00  0.00           H  
ATOM   3367  N   LEU A 207       6.569  -0.542  43.963  1.00  0.00           N  
ATOM   3368  CA  LEU A 207       6.455  -0.479  42.511  1.00  0.00           C  
ATOM   3369  C   LEU A 207       6.660  -1.850  41.882  1.00  0.00           C  
ATOM   3370  O   LEU A 207       5.973  -2.213  40.926  1.00  0.00           O  
ATOM   3371  CB  LEU A 207       7.480   0.510  41.942  1.00  0.00           C  
ATOM   3372  CG  LEU A 207       7.254   1.984  42.302  1.00  0.00           C  
ATOM   3373  CD1 LEU A 207       8.460   2.805  41.866  1.00  0.00           C  
ATOM   3374  CD2 LEU A 207       5.982   2.482  41.632  1.00  0.00           C  
ATOM   3375  H   LEU A 207       7.335  -0.063  44.418  1.00  0.00           H  
ATOM   3376  HA  LEU A 207       5.447  -0.145  42.266  1.00  0.00           H  
ATOM   3377 1HB  LEU A 207       8.469   0.230  42.300  1.00  0.00           H  
ATOM   3378 2HB  LEU A 207       7.474   0.430  40.855  1.00  0.00           H  
ATOM   3379  HG  LEU A 207       7.157   2.084  43.384  1.00  0.00           H  
ATOM   3380 1HD1 LEU A 207       8.299   3.852  42.122  1.00  0.00           H  
ATOM   3381 2HD1 LEU A 207       9.352   2.441  42.375  1.00  0.00           H  
ATOM   3382 3HD1 LEU A 207       8.592   2.712  40.788  1.00  0.00           H  
ATOM   3383 1HD2 LEU A 207       5.821   3.529  41.889  1.00  0.00           H  
ATOM   3384 2HD2 LEU A 207       6.078   2.384  40.550  1.00  0.00           H  
ATOM   3385 3HD2 LEU A 207       5.134   1.889  41.975  1.00  0.00           H  
ATOM   3386  N   ALA A 208       7.608  -2.607  42.421  1.00  0.00           N  
ATOM   3387  CA  ALA A 208       7.910  -3.938  41.907  1.00  0.00           C  
ATOM   3388  C   ALA A 208       6.695  -4.851  41.992  1.00  0.00           C  
ATOM   3389  O   ALA A 208       6.429  -5.634  41.080  1.00  0.00           O  
ATOM   3390  CB  ALA A 208       9.082  -4.543  42.666  1.00  0.00           C  
ATOM   3391  H   ALA A 208       8.133  -2.253  43.208  1.00  0.00           H  
ATOM   3392  HA  ALA A 208       8.182  -3.841  40.856  1.00  0.00           H  
ATOM   3393 1HB  ALA A 208       9.296  -5.538  42.271  1.00  0.00           H  
ATOM   3394 2HB  ALA A 208       9.961  -3.910  42.546  1.00  0.00           H  
ATOM   3395 3HB  ALA A 208       8.831  -4.621  43.722  1.00  0.00           H  
ATOM   3396  N   LEU A 209       5.959  -4.745  43.095  1.00  0.00           N  
ATOM   3397  CA  LEU A 209       4.762  -5.555  43.296  1.00  0.00           C  
ATOM   3398  C   LEU A 209       3.644  -5.125  42.356  1.00  0.00           C  
ATOM   3399  O   LEU A 209       2.942  -5.964  41.789  1.00  0.00           O  
ATOM   3400  CB  LEU A 209       4.288  -5.445  44.751  1.00  0.00           C  
ATOM   3401  CG  LEU A 209       5.092  -6.254  45.777  1.00  0.00           C  
ATOM   3402  CD1 LEU A 209       4.638  -5.886  47.182  1.00  0.00           C  
ATOM   3403  CD2 LEU A 209       4.903  -7.741  45.513  1.00  0.00           C  
ATOM   3404  H   LEU A 209       6.236  -4.090  43.810  1.00  0.00           H  
ATOM   3405  HA  LEU A 209       5.012  -6.592  43.068  1.00  0.00           H  
ATOM   3406 1HB  LEU A 209       4.325  -4.400  45.051  1.00  0.00           H  
ATOM   3407 2HB  LEU A 209       3.250  -5.781  44.804  1.00  0.00           H  
ATOM   3408  HG  LEU A 209       6.149  -6.001  45.690  1.00  0.00           H  
ATOM   3409 1HD1 LEU A 209       5.210  -6.459  47.913  1.00  0.00           H  
ATOM   3410 2HD1 LEU A 209       4.803  -4.822  47.351  1.00  0.00           H  
ATOM   3411 3HD1 LEU A 209       3.578  -6.112  47.294  1.00  0.00           H  
ATOM   3412 1HD2 LEU A 209       5.476  -8.315  46.242  1.00  0.00           H  
ATOM   3413 2HD2 LEU A 209       3.847  -7.993  45.601  1.00  0.00           H  
ATOM   3414 3HD2 LEU A 209       5.252  -7.978  44.508  1.00  0.00           H  
ATOM   3415  N   ILE A 210       3.482  -3.818  42.193  1.00  0.00           N  
ATOM   3416  CA  ILE A 210       2.438  -3.277  41.331  1.00  0.00           C  
ATOM   3417  C   ILE A 210       2.619  -3.740  39.892  1.00  0.00           C  
ATOM   3418  O   ILE A 210       1.648  -4.062  39.208  1.00  0.00           O  
ATOM   3419  CB  ILE A 210       2.430  -1.738  41.377  1.00  0.00           C  
ATOM   3420  CG1 ILE A 210       1.944  -1.247  42.743  1.00  0.00           C  
ATOM   3421  CG2 ILE A 210       1.557  -1.177  40.265  1.00  0.00           C  
ATOM   3422  CD1 ILE A 210       2.200   0.222  42.991  1.00  0.00           C  
ATOM   3423  H   ILE A 210       4.097  -3.183  42.681  1.00  0.00           H  
ATOM   3424  HA  ILE A 210       1.478  -3.650  41.685  1.00  0.00           H  
ATOM   3425  HB  ILE A 210       3.446  -1.365  41.251  1.00  0.00           H  
ATOM   3426 1HG1 ILE A 210       0.874  -1.428  42.835  1.00  0.00           H  
ATOM   3427 2HG1 ILE A 210       2.439  -1.816  43.531  1.00  0.00           H  
ATOM   3428 1HG2 ILE A 210       1.562  -0.088  40.313  1.00  0.00           H  
ATOM   3429 2HG2 ILE A 210       1.945  -1.499  39.300  1.00  0.00           H  
ATOM   3430 3HG2 ILE A 210       0.536  -1.541  40.386  1.00  0.00           H  
ATOM   3431 1HD1 ILE A 210       1.829   0.494  43.979  1.00  0.00           H  
ATOM   3432 2HD1 ILE A 210       3.272   0.419  42.939  1.00  0.00           H  
ATOM   3433 3HD1 ILE A 210       1.685   0.813  42.235  1.00  0.00           H  
ATOM   3434  N   ILE A 211       3.867  -3.772  39.436  1.00  0.00           N  
ATOM   3435  CA  ILE A 211       4.175  -4.202  38.078  1.00  0.00           C  
ATOM   3436  C   ILE A 211       3.825  -5.672  37.875  1.00  0.00           C  
ATOM   3437  O   ILE A 211       3.242  -6.045  36.857  1.00  0.00           O  
ATOM   3438  CB  ILE A 211       5.664  -3.978  37.755  1.00  0.00           C  
ATOM   3439  CG1 ILE A 211       5.980  -2.481  37.710  1.00  0.00           C  
ATOM   3440  CG2 ILE A 211       6.028  -4.642  36.436  1.00  0.00           C  
ATOM   3441  CD1 ILE A 211       7.459  -2.169  37.725  1.00  0.00           C  
ATOM   3442  H   ILE A 211       4.621  -3.491  40.048  1.00  0.00           H  
ATOM   3443  HA  ILE A 211       3.568  -3.615  37.391  1.00  0.00           H  
ATOM   3444  HB  ILE A 211       6.276  -4.406  38.548  1.00  0.00           H  
ATOM   3445 1HG1 ILE A 211       5.548  -2.045  36.810  1.00  0.00           H  
ATOM   3446 2HG1 ILE A 211       5.520  -1.985  38.565  1.00  0.00           H  
ATOM   3447 1HG2 ILE A 211       7.084  -4.473  36.223  1.00  0.00           H  
ATOM   3448 2HG2 ILE A 211       5.839  -5.713  36.504  1.00  0.00           H  
ATOM   3449 3HG2 ILE A 211       5.424  -4.217  35.635  1.00  0.00           H  
ATOM   3450 1HD1 ILE A 211       7.604  -1.089  37.691  1.00  0.00           H  
ATOM   3451 2HD1 ILE A 211       7.906  -2.566  38.637  1.00  0.00           H  
ATOM   3452 3HD1 ILE A 211       7.936  -2.625  36.858  1.00  0.00           H  
ATOM   3453  N   VAL A 212       4.186  -6.501  38.847  1.00  0.00           N  
ATOM   3454  CA  VAL A 212       3.865  -7.923  38.798  1.00  0.00           C  
ATOM   3455  C   VAL A 212       2.362  -8.151  38.779  1.00  0.00           C  
ATOM   3456  O   VAL A 212       1.861  -8.992  38.033  1.00  0.00           O  
ATOM   3457  CB  VAL A 212       4.476  -8.650  40.011  1.00  0.00           C  
ATOM   3458  CG1 VAL A 212       3.874 -10.040  40.158  1.00  0.00           C  
ATOM   3459  CG2 VAL A 212       5.988  -8.729  39.861  1.00  0.00           C  
ATOM   3460  H   VAL A 212       4.694  -6.138  39.640  1.00  0.00           H  
ATOM   3461  HA  VAL A 212       4.277  -8.331  37.875  1.00  0.00           H  
ATOM   3462  HB  VAL A 212       4.229  -8.096  40.917  1.00  0.00           H  
ATOM   3463 1HG1 VAL A 212       4.318 -10.540  41.020  1.00  0.00           H  
ATOM   3464 2HG1 VAL A 212       2.797  -9.957  40.300  1.00  0.00           H  
ATOM   3465 3HG1 VAL A 212       4.080 -10.621  39.259  1.00  0.00           H  
ATOM   3466 1HG2 VAL A 212       6.412  -9.244  40.723  1.00  0.00           H  
ATOM   3467 2HG2 VAL A 212       6.234  -9.278  38.952  1.00  0.00           H  
ATOM   3468 3HG2 VAL A 212       6.399  -7.723  39.800  1.00  0.00           H  
ATOM   3469  N   TYR A 213       1.644  -7.395  39.604  1.00  0.00           N  
ATOM   3470  CA  TYR A 213       0.188  -7.459  39.631  1.00  0.00           C  
ATOM   3471  C   TYR A 213      -0.403  -7.093  38.275  1.00  0.00           C  
ATOM   3472  O   TYR A 213      -1.279  -7.791  37.762  1.00  0.00           O  
ATOM   3473  CB  TYR A 213      -0.368  -6.537  40.719  1.00  0.00           C  
ATOM   3474  CG  TYR A 213      -1.851  -6.264  40.589  1.00  0.00           C  
ATOM   3475  CD1 TYR A 213      -2.767  -7.272  40.853  1.00  0.00           C  
ATOM   3476  CD2 TYR A 213      -2.294  -5.007  40.206  1.00  0.00           C  
ATOM   3477  CE1 TYR A 213      -4.120  -7.024  40.734  1.00  0.00           C  
ATOM   3478  CE2 TYR A 213      -3.647  -4.759  40.087  1.00  0.00           C  
ATOM   3479  CZ  TYR A 213      -4.559  -5.761  40.350  1.00  0.00           C  
ATOM   3480  OH  TYR A 213      -5.907  -5.514  40.232  1.00  0.00           O  
ATOM   3481  H   TYR A 213       2.119  -6.760  40.230  1.00  0.00           H  
ATOM   3482  HA  TYR A 213      -0.103  -8.484  39.857  1.00  0.00           H  
ATOM   3483 1HB  TYR A 213      -0.188  -6.980  41.699  1.00  0.00           H  
ATOM   3484 2HB  TYR A 213       0.157  -5.582  40.690  1.00  0.00           H  
ATOM   3485  HD1 TYR A 213      -2.418  -8.260  41.154  1.00  0.00           H  
ATOM   3486  HD2 TYR A 213      -1.574  -4.216  39.998  1.00  0.00           H  
ATOM   3487  HE1 TYR A 213      -4.840  -7.815  40.942  1.00  0.00           H  
ATOM   3488  HE2 TYR A 213      -3.996  -3.771  39.786  1.00  0.00           H  
ATOM   3489  HH  TYR A 213      -6.040  -4.619  39.910  1.00  0.00           H  
ATOM   3490  N   GLN A 214       0.079  -5.998  37.700  1.00  0.00           N  
ATOM   3491  CA  GLN A 214      -0.423  -5.522  36.416  1.00  0.00           C  
ATOM   3492  C   GLN A 214      -0.112  -6.512  35.303  1.00  0.00           C  
ATOM   3493  O   GLN A 214      -0.928  -6.732  34.407  1.00  0.00           O  
ATOM   3494  CB  GLN A 214       0.174  -4.153  36.079  1.00  0.00           C  
ATOM   3495  CG  GLN A 214      -0.414  -3.506  34.837  1.00  0.00           C  
ATOM   3496  CD  GLN A 214      -1.883  -3.165  35.002  1.00  0.00           C  
ATOM   3497  NE2 GLN A 214      -2.703  -3.617  34.061  1.00  0.00           N  
ATOM   3498  OE1 GLN A 214      -2.277  -2.504  35.967  1.00  0.00           O  
ATOM   3499  H   GLN A 214       0.812  -5.482  38.163  1.00  0.00           H  
ATOM   3500  HA  GLN A 214      -1.507  -5.431  36.489  1.00  0.00           H  
ATOM   3501 1HB  GLN A 214       0.022  -3.473  36.917  1.00  0.00           H  
ATOM   3502 2HB  GLN A 214       1.249  -4.252  35.930  1.00  0.00           H  
ATOM   3503 1HG  GLN A 214       0.129  -2.584  34.629  1.00  0.00           H  
ATOM   3504 2HG  GLN A 214      -0.315  -4.195  33.999  1.00  0.00           H  
ATOM   3505 1HE2 GLN A 214      -3.684  -3.424  34.116  1.00  0.00           H  
ATOM   3506 2HE2 GLN A 214      -2.342  -4.150  33.296  1.00  0.00           H  
ATOM   3507  N   ARG A 215       1.073  -7.109  35.360  1.00  0.00           N  
ATOM   3508  CA  ARG A 215       1.493  -8.083  34.359  1.00  0.00           C  
ATOM   3509  C   ARG A 215       0.596  -9.314  34.382  1.00  0.00           C  
ATOM   3510  O   ARG A 215       0.326  -9.916  33.344  1.00  0.00           O  
ATOM   3511  CB  ARG A 215       2.935  -8.504  34.592  1.00  0.00           C  
ATOM   3512  CG  ARG A 215       3.482  -9.502  33.585  1.00  0.00           C  
ATOM   3513  CD  ARG A 215       3.632  -8.895  32.237  1.00  0.00           C  
ATOM   3514  NE  ARG A 215       4.096  -9.862  31.255  1.00  0.00           N  
ATOM   3515  CZ  ARG A 215       3.293 -10.702  30.571  1.00  0.00           C  
ATOM   3516  NH1 ARG A 215       1.995 -10.676  30.770  1.00  0.00           N1+
ATOM   3517  NH2 ARG A 215       3.812 -11.547  29.696  1.00  0.00           N  
ATOM   3518  H   ARG A 215       1.701  -6.883  36.118  1.00  0.00           H  
ATOM   3519  HA  ARG A 215       1.398  -7.621  33.377  1.00  0.00           H  
ATOM   3520 1HB  ARG A 215       3.579  -7.625  34.568  1.00  0.00           H  
ATOM   3521 2HB  ARG A 215       3.031  -8.950  35.583  1.00  0.00           H  
ATOM   3522 1HG  ARG A 215       4.459  -9.853  33.914  1.00  0.00           H  
ATOM   3523 2HG  ARG A 215       2.798 -10.349  33.504  1.00  0.00           H  
ATOM   3524 1HD  ARG A 215       2.671  -8.504  31.904  1.00  0.00           H  
ATOM   3525 2HD  ARG A 215       4.358  -8.084  32.283  1.00  0.00           H  
ATOM   3526  HE  ARG A 215       5.089  -9.911  31.073  1.00  0.00           H  
ATOM   3527 1HH1 ARG A 215       1.598 -10.033  31.439  1.00  0.00           H  
ATOM   3528 2HH1 ARG A 215       1.392 -11.306  30.258  1.00  0.00           H  
ATOM   3529 1HH2 ARG A 215       4.810 -11.565  29.543  1.00  0.00           H  
ATOM   3530 2HH2 ARG A 215       3.210 -12.174  29.184  1.00  0.00           H  
ATOM   3531  N   GLY A 216       0.129  -9.711  35.529  1.00  0.00           N  
ATOM   3532  CA  GLY A 216      -0.764 -10.858  35.498  1.00  0.00           C  
ATOM   3533  C   GLY A 216       0.056 -12.117  35.655  1.00  0.00           C  
ATOM   3534  O   GLY A 216      -0.242 -13.143  35.043  1.00  0.00           O  
ATOM   3535  H   GLY A 216       0.399  -9.219  36.367  1.00  0.00           H  
ATOM   3536 1HA  GLY A 216      -1.499 -10.769  36.298  1.00  0.00           H  
ATOM   3537 2HA  GLY A 216      -1.313 -10.865  34.555  1.00  0.00           H  
ATOM   3538  N   VAL A 217       1.083 -12.010  36.483  1.00  0.00           N  
ATOM   3539  CA  VAL A 217       1.963 -13.119  36.796  1.00  0.00           C  
ATOM   3540  C   VAL A 217       1.226 -14.201  37.572  1.00  0.00           C  
ATOM   3541  O   VAL A 217       0.531 -13.915  38.547  1.00  0.00           O  
ATOM   3542  CB  VAL A 217       3.168 -12.627  37.618  1.00  0.00           C  
ATOM   3543  CG1 VAL A 217       3.970 -13.807  38.148  1.00  0.00           C  
ATOM   3544  CG2 VAL A 217       4.042 -11.720  36.765  1.00  0.00           C  
ATOM   3545  H   VAL A 217       1.272 -11.120  36.921  1.00  0.00           H  
ATOM   3546  HA  VAL A 217       2.327 -13.546  35.859  1.00  0.00           H  
ATOM   3547  HB  VAL A 217       2.804 -12.071  38.483  1.00  0.00           H  
ATOM   3548 1HG1 VAL A 217       4.818 -13.440  38.727  1.00  0.00           H  
ATOM   3549 2HG1 VAL A 217       3.334 -14.422  38.785  1.00  0.00           H  
ATOM   3550 3HG1 VAL A 217       4.333 -14.404  37.312  1.00  0.00           H  
ATOM   3551 1HG2 VAL A 217       4.893 -11.376  37.353  1.00  0.00           H  
ATOM   3552 2HG2 VAL A 217       4.403 -12.275  35.897  1.00  0.00           H  
ATOM   3553 3HG2 VAL A 217       3.460 -10.861  36.430  1.00  0.00           H  
ATOM   3554  N   PRO A 218       1.384 -15.441  37.130  1.00  0.00           N  
ATOM   3555  CA  PRO A 218       0.719 -16.576  37.756  1.00  0.00           C  
ATOM   3556  C   PRO A 218       0.922 -16.581  39.270  1.00  0.00           C  
ATOM   3557  O   PRO A 218       1.973 -16.174  39.766  1.00  0.00           O  
ATOM   3558  CB  PRO A 218       1.398 -17.777  37.091  1.00  0.00           C  
ATOM   3559  CG  PRO A 218       1.721 -17.302  35.716  1.00  0.00           C  
ATOM   3560  CD  PRO A 218       2.151 -15.870  35.905  1.00  0.00           C  
ATOM   3561  HA  PRO A 218      -0.351 -16.506  37.551  1.00  0.00           H  
ATOM   3562 1HB  PRO A 218       2.292 -18.067  37.661  1.00  0.00           H  
ATOM   3563 2HB  PRO A 218       0.721 -18.642  37.095  1.00  0.00           H  
ATOM   3564 1HG  PRO A 218       2.509 -17.924  35.271  1.00  0.00           H  
ATOM   3565 2HG  PRO A 218       0.838 -17.393  35.065  1.00  0.00           H  
ATOM   3566 1HD  PRO A 218       3.234 -15.835  36.088  1.00  0.00           H  
ATOM   3567 2HD  PRO A 218       1.885 -15.284  35.014  1.00  0.00           H  
ATOM   3568  N   PRO A 219      -0.096 -17.047  39.991  1.00  0.00           N  
ATOM   3569  CA  PRO A 219      -0.043 -17.096  41.448  1.00  0.00           C  
ATOM   3570  C   PRO A 219       1.220 -17.766  41.959  1.00  0.00           C  
ATOM   3571  O   PRO A 219       1.791 -17.349  42.966  1.00  0.00           O  
ATOM   3572  CB  PRO A 219      -1.290 -17.915  41.802  1.00  0.00           C  
ATOM   3573  CG  PRO A 219      -2.266 -17.575  40.728  1.00  0.00           C  
ATOM   3574  CD  PRO A 219      -1.434 -17.497  39.476  1.00  0.00           C  
ATOM   3575  HA  PRO A 219      -0.060 -16.076  41.830  1.00  0.00           H  
ATOM   3576 1HB  PRO A 219      -1.043 -18.985  41.831  1.00  0.00           H  
ATOM   3577 2HB  PRO A 219      -1.646 -17.638  42.806  1.00  0.00           H  
ATOM   3578 1HG  PRO A 219      -3.049 -18.346  40.669  1.00  0.00           H  
ATOM   3579 2HG  PRO A 219      -2.772 -16.625  40.960  1.00  0.00           H  
ATOM   3580 1HD  PRO A 219      -1.372 -18.493  39.015  1.00  0.00           H  
ATOM   3581 2HD  PRO A 219      -1.884 -16.774  38.780  1.00  0.00           H  
ATOM   3582  N   GLU A 220       1.667 -18.813  41.271  1.00  0.00           N  
ATOM   3583  CA  GLU A 220       2.816 -19.570  41.744  1.00  0.00           C  
ATOM   3584  C   GLU A 220       4.075 -18.710  41.720  1.00  0.00           C  
ATOM   3585  O   GLU A 220       4.841 -18.689  42.682  1.00  0.00           O  
ATOM   3586  CB  GLU A 220       3.021 -20.820  40.888  1.00  0.00           C  
ATOM   3587  CG  GLU A 220       1.905 -21.852  41.002  1.00  0.00           C  
ATOM   3588  CD  GLU A 220       0.701 -21.504  40.170  1.00  0.00           C  
ATOM   3589  OE1 GLU A 220       0.735 -20.499  39.502  1.00  0.00           O  
ATOM   3590  OE2 GLU A 220      -0.253 -22.246  40.204  1.00  0.00           O1-
ATOM   3591  H   GLU A 220       1.197 -19.076  40.416  1.00  0.00           H  
ATOM   3592  HA  GLU A 220       2.627 -19.864  42.776  1.00  0.00           H  
ATOM   3593 1HB  GLU A 220       3.106 -20.536  39.839  1.00  0.00           H  
ATOM   3594 2HB  GLU A 220       3.955 -21.308  41.171  1.00  0.00           H  
ATOM   3595 1HG  GLU A 220       2.286 -22.821  40.683  1.00  0.00           H  
ATOM   3596 2HG  GLU A 220       1.608 -21.934  42.047  1.00  0.00           H  
ATOM   3597  N   GLN A 221       4.288 -17.995  40.616  1.00  0.00           N  
ATOM   3598  CA  GLN A 221       5.458 -17.129  40.513  1.00  0.00           C  
ATOM   3599  C   GLN A 221       5.277 -15.861  41.336  1.00  0.00           C  
ATOM   3600  O   GLN A 221       6.238 -15.324  41.889  1.00  0.00           O  
ATOM   3601  CB  GLN A 221       5.732 -16.769  39.050  1.00  0.00           C  
ATOM   3602  CG  GLN A 221       6.195 -17.938  38.199  1.00  0.00           C  
ATOM   3603  CD  GLN A 221       6.455 -17.537  36.758  1.00  0.00           C  
ATOM   3604  NE2 GLN A 221       6.810 -18.510  35.929  1.00  0.00           N  
ATOM   3605  OE1 GLN A 221       6.339 -16.363  36.396  1.00  0.00           O  
ATOM   3606  H   GLN A 221       3.631 -18.060  39.851  1.00  0.00           H  
ATOM   3607  HA  GLN A 221       6.314 -17.670  40.916  1.00  0.00           H  
ATOM   3608 1HB  GLN A 221       4.826 -16.363  38.602  1.00  0.00           H  
ATOM   3609 2HB  GLN A 221       6.497 -15.993  39.003  1.00  0.00           H  
ATOM   3610 1HG  GLN A 221       7.121 -18.334  38.615  1.00  0.00           H  
ATOM   3611 2HG  GLN A 221       5.423 -18.707  38.204  1.00  0.00           H  
ATOM   3612 1HE2 GLN A 221       6.995 -18.305  34.968  1.00  0.00           H  
ATOM   3613 2HE2 GLN A 221       6.892 -19.449  36.265  1.00  0.00           H  
ATOM   3614  N   LEU A 222       4.040 -15.382  41.412  1.00  0.00           N  
ATOM   3615  CA  LEU A 222       3.734 -14.161  42.149  1.00  0.00           C  
ATOM   3616  C   LEU A 222       3.989 -14.339  43.639  1.00  0.00           C  
ATOM   3617  O   LEU A 222       4.591 -13.480  44.283  1.00  0.00           O  
ATOM   3618  CB  LEU A 222       2.274 -13.752  41.918  1.00  0.00           C  
ATOM   3619  CG  LEU A 222       1.885 -12.357  42.423  1.00  0.00           C  
ATOM   3620  CD1 LEU A 222       0.845 -11.750  41.492  1.00  0.00           C  
ATOM   3621  CD2 LEU A 222       1.353 -12.461  43.844  1.00  0.00           C  
ATOM   3622  H   LEU A 222       3.292 -15.876  40.949  1.00  0.00           H  
ATOM   3623  HA  LEU A 222       4.396 -13.375  41.788  1.00  0.00           H  
ATOM   3624 1HB  LEU A 222       2.067 -13.786  40.849  1.00  0.00           H  
ATOM   3625 2HB  LEU A 222       1.628 -14.477  42.416  1.00  0.00           H  
ATOM   3626  HG  LEU A 222       2.762 -11.709  42.412  1.00  0.00           H  
ATOM   3627 1HD1 LEU A 222       0.569 -10.759  41.851  1.00  0.00           H  
ATOM   3628 2HD1 LEU A 222       1.259 -11.669  40.487  1.00  0.00           H  
ATOM   3629 3HD1 LEU A 222      -0.040 -12.387  41.471  1.00  0.00           H  
ATOM   3630 1HD2 LEU A 222       1.077 -11.470  44.205  1.00  0.00           H  
ATOM   3631 2HD2 LEU A 222       0.476 -13.110  43.859  1.00  0.00           H  
ATOM   3632 3HD2 LEU A 222       2.124 -12.882  44.492  1.00  0.00           H  
ATOM   3633  N   ALA A 223       3.527 -15.460  44.183  1.00  0.00           N  
ATOM   3634  CA  ALA A 223       3.665 -15.732  45.609  1.00  0.00           C  
ATOM   3635  C   ALA A 223       5.129 -15.789  46.020  1.00  0.00           C  
ATOM   3636  O   ALA A 223       5.535 -15.161  46.998  1.00  0.00           O  
ATOM   3637  CB  ALA A 223       2.962 -17.032  45.972  1.00  0.00           C  
ATOM   3638  H   ALA A 223       3.066 -16.139  43.595  1.00  0.00           H  
ATOM   3639  HA  ALA A 223       3.196 -14.915  46.157  1.00  0.00           H  
ATOM   3640 1HB  ALA A 223       3.074 -17.222  47.037  1.00  0.00           H  
ATOM   3641 2HB  ALA A 223       1.903 -16.954  45.726  1.00  0.00           H  
ATOM   3642 3HB  ALA A 223       3.405 -17.851  45.408  1.00  0.00           H  
ATOM   3643  N   GLU A 224       5.921 -16.549  45.268  1.00  0.00           N  
ATOM   3644  CA  GLU A 224       7.347 -16.679  45.545  1.00  0.00           C  
ATOM   3645  C   GLU A 224       8.045 -15.327  45.482  1.00  0.00           C  
ATOM   3646  O   GLU A 224       8.870 -15.003  46.337  1.00  0.00           O  
ATOM   3647  CB  GLU A 224       7.995 -17.648  44.556  1.00  0.00           C  
ATOM   3648  CG  GLU A 224       9.481 -17.877  44.783  1.00  0.00           C  
ATOM   3649  CD  GLU A 224      10.074 -18.873  43.825  1.00  0.00           C  
ATOM   3650  OE1 GLU A 224       9.346 -19.398  43.018  1.00  0.00           O  
ATOM   3651  OE2 GLU A 224      11.256 -19.112  43.904  1.00  0.00           O1-
ATOM   3652  H   GLU A 224       5.523 -17.047  44.485  1.00  0.00           H  
ATOM   3653  HA  GLU A 224       7.460 -17.067  46.557  1.00  0.00           H  
ATOM   3654 1HB  GLU A 224       7.495 -18.615  44.610  1.00  0.00           H  
ATOM   3655 2HB  GLU A 224       7.867 -17.271  43.540  1.00  0.00           H  
ATOM   3656 1HG  GLU A 224      10.009 -16.929  44.672  1.00  0.00           H  
ATOM   3657 2HG  GLU A 224       9.633 -18.227  45.804  1.00  0.00           H  
ATOM   3658  N   PHE A 225       7.712 -14.542  44.464  1.00  0.00           N  
ATOM   3659  CA  PHE A 225       8.285 -13.209  44.304  1.00  0.00           C  
ATOM   3660  C   PHE A 225       8.012 -12.343  45.525  1.00  0.00           C  
ATOM   3661  O   PHE A 225       8.931 -11.763  46.104  1.00  0.00           O  
ATOM   3662  CB  PHE A 225       7.720 -12.530  43.055  1.00  0.00           C  
ATOM   3663  CG  PHE A 225       8.231 -11.134  42.840  1.00  0.00           C  
ATOM   3664  CD1 PHE A 225       9.545 -10.912  42.461  1.00  0.00           C  
ATOM   3665  CD2 PHE A 225       7.397 -10.040  43.020  1.00  0.00           C  
ATOM   3666  CE1 PHE A 225      10.017  -9.627  42.263  1.00  0.00           C  
ATOM   3667  CE2 PHE A 225       7.865  -8.755  42.822  1.00  0.00           C  
ATOM   3668  CZ  PHE A 225       9.177  -8.549  42.443  1.00  0.00           C  
ATOM   3669  H   PHE A 225       7.046 -14.875  43.783  1.00  0.00           H  
ATOM   3670  HA  PHE A 225       9.366 -13.316  44.204  1.00  0.00           H  
ATOM   3671 1HB  PHE A 225       7.968 -13.121  42.175  1.00  0.00           H  
ATOM   3672 2HB  PHE A 225       6.633 -12.487  43.125  1.00  0.00           H  
ATOM   3673  HD1 PHE A 225      10.210 -11.765  42.317  1.00  0.00           H  
ATOM   3674  HD2 PHE A 225       6.361 -10.202  43.317  1.00  0.00           H  
ATOM   3675  HE1 PHE A 225      11.053  -9.467  41.965  1.00  0.00           H  
ATOM   3676  HE2 PHE A 225       7.201  -7.904  42.964  1.00  0.00           H  
ATOM   3677  HZ  PHE A 225       9.548  -7.536  42.288  1.00  0.00           H  
ATOM   3678  N   ALA A 226       6.744 -12.261  45.916  1.00  0.00           N  
ATOM   3679  CA  ALA A 226       6.334 -11.385  47.007  1.00  0.00           C  
ATOM   3680  C   ALA A 226       7.053 -11.744  48.301  1.00  0.00           C  
ATOM   3681  O   ALA A 226       7.459 -10.864  49.061  1.00  0.00           O  
ATOM   3682  CB  ALA A 226       4.827 -11.455  47.205  1.00  0.00           C  
ATOM   3683  H   ALA A 226       6.048 -12.818  45.443  1.00  0.00           H  
ATOM   3684  HA  ALA A 226       6.610 -10.364  46.745  1.00  0.00           H  
ATOM   3685 1HB  ALA A 226       4.537 -10.797  48.024  1.00  0.00           H  
ATOM   3686 2HB  ALA A 226       4.325 -11.138  46.289  1.00  0.00           H  
ATOM   3687 3HB  ALA A 226       4.538 -12.477  47.442  1.00  0.00           H  
ATOM   3688  N   GLU A 227       7.209 -13.041  48.546  1.00  0.00           N  
ATOM   3689  CA  GLU A 227       7.860 -13.519  49.759  1.00  0.00           C  
ATOM   3690  C   GLU A 227       9.309 -13.049  49.827  1.00  0.00           C  
ATOM   3691  O   GLU A 227       9.791 -12.642  50.885  1.00  0.00           O  
ATOM   3692  CB  GLU A 227       7.808 -15.048  49.826  1.00  0.00           C  
ATOM   3693  CG  GLU A 227       6.435 -15.613  50.164  1.00  0.00           C  
ATOM   3694  CD  GLU A 227       5.989 -15.275  51.560  1.00  0.00           C  
ATOM   3695  OE1 GLU A 227       6.629 -15.707  52.488  1.00  0.00           O  
ATOM   3696  OE2 GLU A 227       5.009 -14.581  51.699  1.00  0.00           O1-
ATOM   3697  H   GLU A 227       6.866 -13.712  47.874  1.00  0.00           H  
ATOM   3698  HA  GLU A 227       7.333 -13.099  50.614  1.00  0.00           H  
ATOM   3699 1HB  GLU A 227       8.115 -15.466  48.868  1.00  0.00           H  
ATOM   3700 2HB  GLU A 227       8.509 -15.403  50.580  1.00  0.00           H  
ATOM   3701 1HG  GLU A 227       5.706 -15.217  49.458  1.00  0.00           H  
ATOM   3702 2HG  GLU A 227       6.461 -16.695  50.048  1.00  0.00           H  
ATOM   3703  N   LYS A 228      10.000 -13.108  48.694  1.00  0.00           N  
ATOM   3704  CA  LYS A 228      11.394 -12.690  48.624  1.00  0.00           C  
ATOM   3705  C   LYS A 228      11.537 -11.198  48.901  1.00  0.00           C  
ATOM   3706  O   LYS A 228      12.494 -10.764  49.539  1.00  0.00           O  
ATOM   3707  CB  LYS A 228      11.985 -13.027  47.254  1.00  0.00           C  
ATOM   3708  CG  LYS A 228      12.235 -14.513  47.027  1.00  0.00           C  
ATOM   3709  CD  LYS A 228      12.791 -14.773  45.634  1.00  0.00           C  
ATOM   3710  CE  LYS A 228      13.053 -16.255  45.411  1.00  0.00           C  
ATOM   3711  NZ  LYS A 228      13.549 -16.530  44.033  1.00  0.00           N1+
ATOM   3712  H   LYS A 228       9.548 -13.452  47.860  1.00  0.00           H  
ATOM   3713  HA  LYS A 228      11.948 -13.226  49.393  1.00  0.00           H  
ATOM   3714 1HB  LYS A 228      11.311 -12.678  46.471  1.00  0.00           H  
ATOM   3715 2HB  LYS A 228      12.933 -12.505  47.127  1.00  0.00           H  
ATOM   3716 1HG  LYS A 228      12.947 -14.880  47.766  1.00  0.00           H  
ATOM   3717 2HG  LYS A 228      11.302 -15.061  47.144  1.00  0.00           H  
ATOM   3718 1HD  LYS A 228      12.080 -14.420  44.887  1.00  0.00           H  
ATOM   3719 2HD  LYS A 228      13.725 -14.226  45.508  1.00  0.00           H  
ATOM   3720 1HE  LYS A 228      13.794 -16.606  46.127  1.00  0.00           H  
ATOM   3721 2HE  LYS A 228      12.131 -16.816  45.569  1.00  0.00           H  
ATOM   3722 1HZ  LYS A 228      13.710 -17.521  43.925  1.00  0.00           H  
ATOM   3723 2HZ  LYS A 228      12.859 -16.225  43.359  1.00  0.00           H  
ATOM   3724 3HZ  LYS A 228      14.413 -16.031  43.880  1.00  0.00           H  
ATOM   3725  N   LEU A 229      10.575 -10.416  48.418  1.00  0.00           N  
ATOM   3726  CA  LEU A 229      10.600  -8.970  48.598  1.00  0.00           C  
ATOM   3727  C   LEU A 229      10.517  -8.598  50.073  1.00  0.00           C  
ATOM   3728  O   LEU A 229      11.170  -7.657  50.525  1.00  0.00           O  
ATOM   3729  CB  LEU A 229       9.440  -8.321  47.835  1.00  0.00           C  
ATOM   3730  CG  LEU A 229       9.795  -7.713  46.473  1.00  0.00           C  
ATOM   3731  CD1 LEU A 229      10.441  -8.779  45.595  1.00  0.00           C  
ATOM   3732  CD2 LEU A 229       8.539  -7.156  45.819  1.00  0.00           C  
ATOM   3733  H   LEU A 229       9.807 -10.836  47.913  1.00  0.00           H  
ATOM   3734  HA  LEU A 229      11.548  -8.598  48.211  1.00  0.00           H  
ATOM   3735 1HB  LEU A 229       8.668  -9.073  47.671  1.00  0.00           H  
ATOM   3736 2HB  LEU A 229       9.019  -7.527  48.452  1.00  0.00           H  
ATOM   3737  HG  LEU A 229      10.521  -6.911  46.609  1.00  0.00           H  
ATOM   3738 1HD1 LEU A 229      10.695  -8.347  44.625  1.00  0.00           H  
ATOM   3739 2HD1 LEU A 229      11.348  -9.147  46.076  1.00  0.00           H  
ATOM   3740 3HD1 LEU A 229       9.744  -9.604  45.452  1.00  0.00           H  
ATOM   3741 1HD2 LEU A 229       8.794  -6.723  44.852  1.00  0.00           H  
ATOM   3742 2HD2 LEU A 229       7.815  -7.959  45.680  1.00  0.00           H  
ATOM   3743 3HD2 LEU A 229       8.109  -6.384  46.459  1.00  0.00           H  
ATOM   3744  N   LYS A 230       9.709  -9.342  50.823  1.00  0.00           N  
ATOM   3745  CA  LYS A 230       9.601  -9.142  52.262  1.00  0.00           C  
ATOM   3746  C   LYS A 230      10.922  -9.434  52.959  1.00  0.00           C  
ATOM   3747  O   LYS A 230      11.339  -8.695  53.853  1.00  0.00           O  
ATOM   3748  CB  LYS A 230       8.494 -10.024  52.843  1.00  0.00           C  
ATOM   3749  CG  LYS A 230       7.082  -9.575  52.490  1.00  0.00           C  
ATOM   3750  CD  LYS A 230       6.039 -10.381  53.252  1.00  0.00           C  
ATOM   3751  CE  LYS A 230       5.920 -11.794  52.703  1.00  0.00           C  
ATOM   3752  NZ  LYS A 230       4.806 -12.547  53.341  1.00  0.00           N1+
ATOM   3753  H   LYS A 230       9.156 -10.064  50.382  1.00  0.00           H  
ATOM   3754  HA  LYS A 230       9.351  -8.097  52.440  1.00  0.00           H  
ATOM   3755 1HB  LYS A 230       8.620 -11.045  52.489  1.00  0.00           H  
ATOM   3756 2HB  LYS A 230       8.577 -10.041  53.931  1.00  0.00           H  
ATOM   3757 1HG  LYS A 230       6.962  -8.519  52.732  1.00  0.00           H  
ATOM   3758 2HG  LYS A 230       6.917  -9.704  51.420  1.00  0.00           H  
ATOM   3759 1HD  LYS A 230       6.317 -10.430  54.306  1.00  0.00           H  
ATOM   3760 2HD  LYS A 230       5.070  -9.887  53.174  1.00  0.00           H  
ATOM   3761 1HE  LYS A 230       5.746 -11.755  51.628  1.00  0.00           H  
ATOM   3762 2HE  LYS A 230       6.852 -12.332  52.876  1.00  0.00           H  
ATOM   3763 1HZ  LYS A 230       4.760 -13.477  52.951  1.00  0.00           H  
ATOM   3764 2HZ  LYS A 230       4.968 -12.607  54.338  1.00  0.00           H  
ATOM   3765 3HZ  LYS A 230       3.934 -12.068  53.171  1.00  0.00           H  
ATOM   3766  N   GLU A 231      11.580 -10.511  52.548  1.00  0.00           N  
ATOM   3767  CA  GLU A 231      12.883 -10.870  53.095  1.00  0.00           C  
ATOM   3768  C   GLU A 231      13.916  -9.787  52.812  1.00  0.00           C  
ATOM   3769  O   GLU A 231      14.753  -9.478  53.661  1.00  0.00           O  
ATOM   3770  CB  GLU A 231      13.358 -12.204  52.515  1.00  0.00           C  
ATOM   3771  CG  GLU A 231      12.570 -13.415  52.997  1.00  0.00           C  
ATOM   3772  CD  GLU A 231      13.018 -14.698  52.352  1.00  0.00           C  
ATOM   3773  OE1 GLU A 231      13.836 -14.642  51.467  1.00  0.00           O  
ATOM   3774  OE2 GLU A 231      12.537 -15.733  52.745  1.00  0.00           O1-
ATOM   3775  H   GLU A 231      11.165 -11.099  51.838  1.00  0.00           H  
ATOM   3776  HA  GLU A 231      12.781 -10.962  54.177  1.00  0.00           H  
ATOM   3777 1HB  GLU A 231      13.289 -12.173  51.428  1.00  0.00           H  
ATOM   3778 2HB  GLU A 231      14.405 -12.362  52.773  1.00  0.00           H  
ATOM   3779 1HG  GLU A 231      12.689 -13.504  54.077  1.00  0.00           H  
ATOM   3780 2HG  GLU A 231      11.514 -13.256  52.787  1.00  0.00           H  
ATOM   3781  N   ILE A 232      13.850  -9.213  51.616  1.00  0.00           N  
ATOM   3782  CA  ILE A 232      14.781  -8.162  51.218  1.00  0.00           C  
ATOM   3783  C   ILE A 232      14.649  -6.941  52.118  1.00  0.00           C  
ATOM   3784  O   ILE A 232      15.646  -6.384  52.575  1.00  0.00           O  
ATOM   3785  CB  ILE A 232      14.551  -7.749  49.753  1.00  0.00           C  
ATOM   3786  CG1 ILE A 232      15.037  -8.849  48.806  1.00  0.00           C  
ATOM   3787  CG2 ILE A 232      15.254  -6.435  49.455  1.00  0.00           C  
ATOM   3788  CD1 ILE A 232      14.579  -8.671  47.377  1.00  0.00           C  
ATOM   3789  H   ILE A 232      13.139  -9.514  50.965  1.00  0.00           H  
ATOM   3790  HA  ILE A 232      15.794  -8.550  51.329  1.00  0.00           H  
ATOM   3791  HB  ILE A 232      13.483  -7.629  49.573  1.00  0.00           H  
ATOM   3792 1HG1 ILE A 232      16.127  -8.879  48.814  1.00  0.00           H  
ATOM   3793 2HG1 ILE A 232      14.683  -9.816  49.159  1.00  0.00           H  
ATOM   3794 1HG2 ILE A 232      15.080  -6.158  48.414  1.00  0.00           H  
ATOM   3795 2HG2 ILE A 232      14.860  -5.656  50.105  1.00  0.00           H  
ATOM   3796 3HG2 ILE A 232      16.323  -6.548  49.627  1.00  0.00           H  
ATOM   3797 1HD1 ILE A 232      14.962  -9.489  46.767  1.00  0.00           H  
ATOM   3798 2HD1 ILE A 232      13.488  -8.674  47.342  1.00  0.00           H  
ATOM   3799 3HD1 ILE A 232      14.951  -7.726  46.990  1.00  0.00           H  
ATOM   3800  N   LEU A 233      13.411  -6.530  52.368  1.00  0.00           N  
ATOM   3801  CA  LEU A 233      13.144  -5.380  53.225  1.00  0.00           C  
ATOM   3802  C   LEU A 233      13.605  -5.637  54.654  1.00  0.00           C  
ATOM   3803  O   LEU A 233      14.145  -4.750  55.312  1.00  0.00           O  
ATOM   3804  CB  LEU A 233      11.647  -5.047  53.216  1.00  0.00           C  
ATOM   3805  CG  LEU A 233      11.233  -3.823  54.041  1.00  0.00           C  
ATOM   3806  CD1 LEU A 233      12.011  -2.603  53.566  1.00  0.00           C  
ATOM   3807  CD2 LEU A 233       9.733  -3.601  53.905  1.00  0.00           C  
ATOM   3808  H   LEU A 233      12.633  -7.024  51.952  1.00  0.00           H  
ATOM   3809  HA  LEU A 233      13.712  -4.530  52.839  1.00  0.00           H  
ATOM   3810 1HB  LEU A 233      11.336  -4.874  52.187  1.00  0.00           H  
ATOM   3811 2HB  LEU A 233      11.099  -5.907  53.601  1.00  0.00           H  
ATOM   3812  HG  LEU A 233      11.481  -3.989  55.089  1.00  0.00           H  
ATOM   3813 1HD1 LEU A 233      11.717  -1.733  54.153  1.00  0.00           H  
ATOM   3814 2HD1 LEU A 233      13.079  -2.780  53.692  1.00  0.00           H  
ATOM   3815 3HD1 LEU A 233      11.794  -2.420  52.514  1.00  0.00           H  
ATOM   3816 1HD2 LEU A 233       9.438  -2.731  54.495  1.00  0.00           H  
ATOM   3817 2HD2 LEU A 233       9.484  -3.435  52.857  1.00  0.00           H  
ATOM   3818 3HD2 LEU A 233       9.202  -4.482  54.270  1.00  0.00           H  
ATOM   3819  N   ARG A 234      13.392  -6.861  55.127  1.00  0.00           N  
ATOM   3820  CA  ARG A 234      13.868  -7.269  56.441  1.00  0.00           C  
ATOM   3821  C   ARG A 234      15.385  -7.161  56.536  1.00  0.00           C  
ATOM   3822  O   ARG A 234      15.919  -6.586  57.482  1.00  0.00           O  
ATOM   3823  CB  ARG A 234      13.446  -8.700  56.744  1.00  0.00           C  
ATOM   3824  CG  ARG A 234      11.972  -8.871  57.085  1.00  0.00           C  
ATOM   3825  CD  ARG A 234      11.620 -10.299  57.291  1.00  0.00           C  
ATOM   3826  NE  ARG A 234      10.217 -10.468  57.633  1.00  0.00           N  
ATOM   3827  CZ  ARG A 234       9.591 -11.656  57.731  1.00  0.00           C  
ATOM   3828  NH1 ARG A 234      10.253 -12.769  57.509  1.00  0.00           N1+
ATOM   3829  NH2 ARG A 234       8.308 -11.703  58.048  1.00  0.00           N  
ATOM   3830  H   ARG A 234      12.884  -7.525  54.560  1.00  0.00           H  
ATOM   3831  HA  ARG A 234      13.441  -6.594  57.183  1.00  0.00           H  
ATOM   3832 1HB  ARG A 234      13.661  -9.333  55.885  1.00  0.00           H  
ATOM   3833 2HB  ARG A 234      14.026  -9.079  57.586  1.00  0.00           H  
ATOM   3834 1HG  ARG A 234      11.746  -8.326  58.003  1.00  0.00           H  
ATOM   3835 2HG  ARG A 234      11.364  -8.481  56.269  1.00  0.00           H  
ATOM   3836 1HD  ARG A 234      11.817 -10.858  56.377  1.00  0.00           H  
ATOM   3837 2HD  ARG A 234      12.219 -10.708  58.103  1.00  0.00           H  
ATOM   3838  HE  ARG A 234       9.672  -9.633  57.810  1.00  0.00           H  
ATOM   3839 1HH1 ARG A 234      11.234 -12.732  57.269  1.00  0.00           H  
ATOM   3840 2HH1 ARG A 234       9.784 -13.658  57.585  1.00  0.00           H  
ATOM   3841 1HH2 ARG A 234       7.799 -10.847  58.218  1.00  0.00           H  
ATOM   3842 2HH2 ARG A 234       7.839 -12.593  58.122  1.00  0.00           H  
ATOM   3843  N   GLU A 235      16.075  -7.723  55.546  1.00  0.00           N  
ATOM   3844  CA  GLU A 235      17.532  -7.725  55.533  1.00  0.00           C  
ATOM   3845  C   GLU A 235      18.085  -6.309  55.421  1.00  0.00           C  
ATOM   3846  O   GLU A 235      19.134  -5.997  55.983  1.00  0.00           O  
ATOM   3847  CB  GLU A 235      18.055  -8.580  54.378  1.00  0.00           C  
ATOM   3848  CG  GLU A 235      19.567  -8.746  54.353  1.00  0.00           C  
ATOM   3849  CD  GLU A 235      20.095  -9.502  55.540  1.00  0.00           C  
ATOM   3850  OE1 GLU A 235      19.331 -10.209  56.156  1.00  0.00           O  
ATOM   3851  OE2 GLU A 235      21.259  -9.375  55.834  1.00  0.00           O1-
ATOM   3852  H   GLU A 235      15.575  -8.157  54.783  1.00  0.00           H  
ATOM   3853  HA  GLU A 235      17.880  -8.143  56.478  1.00  0.00           H  
ATOM   3854 1HB  GLU A 235      17.611  -9.574  54.431  1.00  0.00           H  
ATOM   3855 2HB  GLU A 235      17.750  -8.136  53.431  1.00  0.00           H  
ATOM   3856 1HG  GLU A 235      19.850  -9.277  53.443  1.00  0.00           H  
ATOM   3857 2HG  GLU A 235      20.031  -7.760  54.322  1.00  0.00           H  
ATOM   3858  N   ALA A 236      17.332  -5.483  54.676  1.00  0.00           N  
ATOM   3859  CA  ALA A 236      17.611  -4.071  54.437  1.00  0.00           C  
ATOM   3860  C   ALA A 236      17.471  -3.220  55.694  1.00  0.00           C  
ATOM   3861  O   ALA A 236      17.875  -2.058  55.717  1.00  0.00           O  
ATOM   3862  CB  ALA A 236      16.690  -3.538  53.348  1.00  0.00           C  
ATOM   3863  H   ALA A 236      16.500  -5.842  54.231  1.00  0.00           H  
ATOM   3864  HA  ALA A 236      18.645  -3.980  54.107  1.00  0.00           H  
ATOM   3865 1HB  ALA A 236      16.914  -2.487  53.163  1.00  0.00           H  
ATOM   3866 2HB  ALA A 236      16.847  -4.107  52.429  1.00  0.00           H  
ATOM   3867 3HB  ALA A 236      15.654  -3.640  53.663  1.00  0.00           H  
ATOM   3868  N   GLY A 237      16.900  -3.802  56.739  1.00  0.00           N  
ATOM   3869  CA  GLY A 237      16.697  -3.082  57.994  1.00  0.00           C  
ATOM   3870  C   GLY A 237      15.445  -2.212  57.949  1.00  0.00           C  
ATOM   3871  O   GLY A 237      15.382  -1.164  58.589  1.00  0.00           O  
ATOM   3872  H   GLY A 237      16.600  -4.762  56.664  1.00  0.00           H  
ATOM   3873 1HA  GLY A 237      16.611  -3.798  58.814  1.00  0.00           H  
ATOM   3874 2HA  GLY A 237      17.565  -2.458  58.201  1.00  0.00           H  
ATOM   3875  N   GLY A 238      14.453  -2.659  57.185  1.00  0.00           N  
ATOM   3876  CA  GLY A 238      13.188  -1.939  57.063  1.00  0.00           C  
ATOM   3877  C   GLY A 238      12.444  -1.943  58.394  1.00  0.00           C  
ATOM   3878  O   GLY A 238      12.478  -2.927  59.131  1.00  0.00           O  
ATOM   3879  H   GLY A 238      14.574  -3.522  56.673  1.00  0.00           H  
ATOM   3880 1HA  GLY A 238      13.381  -0.916  56.745  1.00  0.00           H  
ATOM   3881 2HA  GLY A 238      12.579  -2.405  56.292  1.00  0.00           H  
ATOM   3882  N   SER A 239      11.771  -0.841  58.702  1.00  0.00           N  
ATOM   3883  CA  SER A 239      11.033  -0.729  59.953  1.00  0.00           C  
ATOM   3884  C   SER A 239       9.759  -1.558  59.928  1.00  0.00           C  
ATOM   3885  O   SER A 239       9.228  -1.865  58.861  1.00  0.00           O  
ATOM   3886  CB  SER A 239      10.690   0.724  60.224  1.00  0.00           C  
ATOM   3887  OG  SER A 239       9.753   1.201  59.299  1.00  0.00           O  
ATOM   3888  H   SER A 239      11.772  -0.067  58.051  1.00  0.00           H  
ATOM   3889  HA  SER A 239      11.665  -1.090  60.763  1.00  0.00           H  
ATOM   3890 1HB  SER A 239      10.289   0.820  61.233  1.00  0.00           H  
ATOM   3891 2HB  SER A 239      11.596   1.328  60.174  1.00  0.00           H  
ATOM   3892  HG  SER A 239       9.685   2.146  59.455  1.00  0.00           H  
ATOM   3893  N   PRO A 240       9.277  -1.920  61.111  1.00  0.00           N  
ATOM   3894  CA  PRO A 240       8.025  -2.649  61.225  1.00  0.00           C  
ATOM   3895  C   PRO A 240       6.909  -1.968  60.454  1.00  0.00           C  
ATOM   3896  O   PRO A 240       6.040  -2.629  59.887  1.00  0.00           O  
ATOM   3897  CB  PRO A 240       7.757  -2.633  62.735  1.00  0.00           C  
ATOM   3898  CG  PRO A 240       9.115  -2.585  63.346  1.00  0.00           C  
ATOM   3899  CD  PRO A 240       9.901  -1.669  62.446  1.00  0.00           C  
ATOM   3900  HA  PRO A 240       8.169  -3.640  60.793  1.00  0.00           H  
ATOM   3901 1HB  PRO A 240       7.141  -1.760  62.998  1.00  0.00           H  
ATOM   3902 2HB  PRO A 240       7.188  -3.529  63.025  1.00  0.00           H  
ATOM   3903 1HG  PRO A 240       9.054  -2.212  64.379  1.00  0.00           H  
ATOM   3904 2HG  PRO A 240       9.544  -3.597  63.398  1.00  0.00           H  
ATOM   3905 1HD  PRO A 240       9.761  -0.627  62.768  1.00  0.00           H  
ATOM   3906 2HD  PRO A 240      10.966  -1.945  62.480  1.00  0.00           H  
ATOM   3907  N   GLU A 241       6.900  -0.628  60.409  1.00  0.00           N  
ATOM   3908  CA  GLU A 241       5.808   0.013  59.683  1.00  0.00           C  
ATOM   3909  C   GLU A 241       5.922  -0.241  58.185  1.00  0.00           C  
ATOM   3910  O   GLU A 241       4.927  -0.526  57.517  1.00  0.00           O  
ATOM   3911  CB  GLU A 241       5.797   1.519  59.955  1.00  0.00           C  
ATOM   3912  CG  GLU A 241       4.640   2.267  59.307  1.00  0.00           C  
ATOM   3913  CD  GLU A 241       4.656   3.740  59.604  1.00  0.00           C  
ATOM   3914  OE1 GLU A 241       5.640   4.376  59.309  1.00  0.00           O  
ATOM   3915  OE2 GLU A 241       3.683   4.232  60.126  1.00  0.00           O1-
ATOM   3916  H   GLU A 241       7.633  -0.115  60.873  1.00  0.00           H  
ATOM   3917  HA  GLU A 241       4.870  -0.421  60.025  1.00  0.00           H  
ATOM   3918 1HB  GLU A 241       5.748   1.695  61.030  1.00  0.00           H  
ATOM   3919 2HB  GLU A 241       6.725   1.961  59.593  1.00  0.00           H  
ATOM   3920 1HG  GLU A 241       4.689   2.125  58.227  1.00  0.00           H  
ATOM   3921 2HG  GLU A 241       3.702   1.840  59.660  1.00  0.00           H  
ATOM   3922  N   LEU A 242       7.139  -0.137  57.660  1.00  0.00           N  
ATOM   3923  CA  LEU A 242       7.379  -0.349  56.238  1.00  0.00           C  
ATOM   3924  C   LEU A 242       7.106  -1.793  55.844  1.00  0.00           C  
ATOM   3925  O   LEU A 242       6.575  -2.061  54.765  1.00  0.00           O  
ATOM   3926  CB  LEU A 242       8.824   0.020  55.883  1.00  0.00           C  
ATOM   3927  CG  LEU A 242       9.183   1.505  56.013  1.00  0.00           C  
ATOM   3928  CD1 LEU A 242      10.680   1.687  55.801  1.00  0.00           C  
ATOM   3929  CD2 LEU A 242       8.385   2.312  55.000  1.00  0.00           C  
ATOM   3930  H   LEU A 242       7.914   0.096  58.261  1.00  0.00           H  
ATOM   3931  HA  LEU A 242       6.693   0.287  55.679  1.00  0.00           H  
ATOM   3932 1HB  LEU A 242       9.495  -0.541  56.531  1.00  0.00           H  
ATOM   3933 2HB  LEU A 242       9.016  -0.278  54.852  1.00  0.00           H  
ATOM   3934  HG  LEU A 242       8.945   1.850  57.020  1.00  0.00           H  
ATOM   3935 1HD1 LEU A 242      10.935   2.743  55.894  1.00  0.00           H  
ATOM   3936 2HD1 LEU A 242      11.226   1.116  56.551  1.00  0.00           H  
ATOM   3937 3HD1 LEU A 242      10.952   1.335  54.807  1.00  0.00           H  
ATOM   3938 1HD2 LEU A 242       8.640   3.368  55.093  1.00  0.00           H  
ATOM   3939 2HD2 LEU A 242       8.624   1.969  53.993  1.00  0.00           H  
ATOM   3940 3HD2 LEU A 242       7.319   2.178  55.186  1.00  0.00           H  
ATOM   3941  N   GLN A 243       7.469  -2.722  56.723  1.00  0.00           N  
ATOM   3942  CA  GLN A 243       7.219  -4.138  56.487  1.00  0.00           C  
ATOM   3943  C   GLN A 243       5.728  -4.448  56.518  1.00  0.00           C  
ATOM   3944  O   GLN A 243       5.222  -5.195  55.680  1.00  0.00           O  
ATOM   3945  CB  GLN A 243       7.952  -4.991  57.527  1.00  0.00           C  
ATOM   3946  CG  GLN A 243       9.465  -4.961  57.403  1.00  0.00           C  
ATOM   3947  CD  GLN A 243      10.151  -5.776  58.483  1.00  0.00           C  
ATOM   3948  NE2 GLN A 243      11.329  -5.325  58.903  1.00  0.00           N  
ATOM   3949  OE1 GLN A 243       9.629  -6.797  58.936  1.00  0.00           O  
ATOM   3950  H   GLN A 243       7.931  -2.440  57.574  1.00  0.00           H  
ATOM   3951  HA  GLN A 243       7.593  -4.389  55.495  1.00  0.00           H  
ATOM   3952 1HB  GLN A 243       7.690  -4.646  58.528  1.00  0.00           H  
ATOM   3953 2HB  GLN A 243       7.627  -6.029  57.441  1.00  0.00           H  
ATOM   3954 1HG  GLN A 243       9.749  -5.372  56.433  1.00  0.00           H  
ATOM   3955 2HG  GLN A 243       9.807  -3.929  57.484  1.00  0.00           H  
ATOM   3956 1HE2 GLN A 243      11.829  -5.822  59.614  1.00  0.00           H  
ATOM   3957 2HE2 GLN A 243      11.717  -4.494  58.509  1.00  0.00           H  
ATOM   3958  N   LYS A 244       5.028  -3.869  57.489  1.00  0.00           N  
ATOM   3959  CA  LYS A 244       3.585  -4.040  57.599  1.00  0.00           C  
ATOM   3960  C   LYS A 244       2.879  -3.611  56.319  1.00  0.00           C  
ATOM   3961  O   LYS A 244       2.044  -4.343  55.785  1.00  0.00           O  
ATOM   3962  CB  LYS A 244       3.042  -3.248  58.789  1.00  0.00           C  
ATOM   3963  CG  LYS A 244       1.537  -3.370  58.993  1.00  0.00           C  
ATOM   3964  CD  LYS A 244       1.079  -2.584  60.212  1.00  0.00           C  
ATOM   3965  CE  LYS A 244      -0.439  -2.569  60.322  1.00  0.00           C  
ATOM   3966  NZ  LYS A 244      -0.994  -3.928  60.563  1.00  0.00           N1+
ATOM   3967  H   LYS A 244       5.509  -3.296  58.167  1.00  0.00           H  
ATOM   3968  HA  LYS A 244       3.382  -5.099  57.754  1.00  0.00           H  
ATOM   3969 1HB  LYS A 244       3.531  -3.583  59.704  1.00  0.00           H  
ATOM   3970 2HB  LYS A 244       3.277  -2.191  58.661  1.00  0.00           H  
ATOM   3971 1HG  LYS A 244       1.019  -2.992  58.111  1.00  0.00           H  
ATOM   3972 2HG  LYS A 244       1.273  -4.419  59.126  1.00  0.00           H  
ATOM   3973 1HD  LYS A 244       1.496  -3.035  61.113  1.00  0.00           H  
ATOM   3974 2HD  LYS A 244       1.438  -1.558  60.140  1.00  0.00           H  
ATOM   3975 1HE  LYS A 244      -0.737  -1.918  61.143  1.00  0.00           H  
ATOM   3976 2HE  LYS A 244      -0.867  -2.174  59.401  1.00  0.00           H  
ATOM   3977 1HZ  LYS A 244      -2.000  -3.875  60.629  1.00  0.00           H  
ATOM   3978 2HZ  LYS A 244      -0.739  -4.537  59.797  1.00  0.00           H  
ATOM   3979 3HZ  LYS A 244      -0.619  -4.298  61.425  1.00  0.00           H  
ATOM   3980  N   ALA A 245       3.220  -2.423  55.831  1.00  0.00           N  
ATOM   3981  CA  ALA A 245       2.579  -1.870  54.645  1.00  0.00           C  
ATOM   3982  C   ALA A 245       2.880  -2.715  53.411  1.00  0.00           C  
ATOM   3983  O   ALA A 245       2.019  -2.907  52.555  1.00  0.00           O  
ATOM   3984  CB  ALA A 245       3.025  -0.431  54.425  1.00  0.00           C  
ATOM   3985  H   ALA A 245       3.940  -1.888  56.294  1.00  0.00           H  
ATOM   3986  HA  ALA A 245       1.501  -1.883  54.803  1.00  0.00           H  
ATOM   3987 1HB  ALA A 245       2.537  -0.031  53.536  1.00  0.00           H  
ATOM   3988 2HB  ALA A 245       2.752   0.171  55.292  1.00  0.00           H  
ATOM   3989 3HB  ALA A 245       4.105  -0.403  54.289  1.00  0.00           H  
ATOM   3990  N   LEU A 246       4.107  -3.217  53.331  1.00  0.00           N  
ATOM   3991  CA  LEU A 246       4.493  -4.126  52.259  1.00  0.00           C  
ATOM   3992  C   LEU A 246       3.666  -5.406  52.299  1.00  0.00           C  
ATOM   3993  O   LEU A 246       3.142  -5.849  51.278  1.00  0.00           O  
ATOM   3994  CB  LEU A 246       5.983  -4.470  52.368  1.00  0.00           C  
ATOM   3995  CG  LEU A 246       6.526  -5.424  51.296  1.00  0.00           C  
ATOM   3996  CD1 LEU A 246       6.508  -4.733  49.941  1.00  0.00           C  
ATOM   3997  CD2 LEU A 246       7.935  -5.860  51.670  1.00  0.00           C  
ATOM   3998  H   LEU A 246       4.790  -2.961  54.030  1.00  0.00           H  
ATOM   3999  HA  LEU A 246       4.299  -3.633  51.307  1.00  0.00           H  
ATOM   4000 1HB  LEU A 246       6.558  -3.546  52.307  1.00  0.00           H  
ATOM   4001 2HB  LEU A 246       6.168  -4.923  53.339  1.00  0.00           H  
ATOM   4002  HG  LEU A 246       5.880  -6.302  51.232  1.00  0.00           H  
ATOM   4003 1HD1 LEU A 246       6.893  -5.411  49.179  1.00  0.00           H  
ATOM   4004 2HD1 LEU A 246       5.487  -4.449  49.690  1.00  0.00           H  
ATOM   4005 3HD1 LEU A 246       7.132  -3.841  49.980  1.00  0.00           H  
ATOM   4006 1HD2 LEU A 246       8.321  -6.541  50.909  1.00  0.00           H  
ATOM   4007 2HD2 LEU A 246       8.581  -4.986  51.735  1.00  0.00           H  
ATOM   4008 3HD2 LEU A 246       7.914  -6.369  52.634  1.00  0.00           H  
ATOM   4009  N   LYS A 247       3.553  -5.994  53.484  1.00  0.00           N  
ATOM   4010  CA  LYS A 247       2.811  -7.238  53.653  1.00  0.00           C  
ATOM   4011  C   LYS A 247       1.338  -7.056  53.301  1.00  0.00           C  
ATOM   4012  O   LYS A 247       0.733  -7.916  52.666  1.00  0.00           O  
ATOM   4013  CB  LYS A 247       2.948  -7.752  55.087  1.00  0.00           C  
ATOM   4014  CG  LYS A 247       2.252  -9.083  55.347  1.00  0.00           C  
ATOM   4015  CD  LYS A 247       2.499  -9.566  56.769  1.00  0.00           C  
ATOM   4016  CE  LYS A 247       1.781 -10.882  57.039  1.00  0.00           C  
ATOM   4017  NZ  LYS A 247       2.013 -11.367  58.428  1.00  0.00           N1+
ATOM   4018  H   LYS A 247       3.991  -5.570  54.288  1.00  0.00           H  
ATOM   4019  HA  LYS A 247       3.228  -7.978  52.970  1.00  0.00           H  
ATOM   4020 1HB  LYS A 247       4.004  -7.875  55.331  1.00  0.00           H  
ATOM   4021 2HB  LYS A 247       2.534  -7.018  55.778  1.00  0.00           H  
ATOM   4022 1HG  LYS A 247       1.179  -8.969  55.193  1.00  0.00           H  
ATOM   4023 2HG  LYS A 247       2.624  -9.830  54.648  1.00  0.00           H  
ATOM   4024 1HD  LYS A 247       3.569  -9.708  56.924  1.00  0.00           H  
ATOM   4025 2HD  LYS A 247       2.143  -8.818  57.476  1.00  0.00           H  
ATOM   4026 1HE  LYS A 247       0.712 -10.749  56.886  1.00  0.00           H  
ATOM   4027 2HE  LYS A 247       2.134 -11.639  56.341  1.00  0.00           H  
ATOM   4028 1HZ  LYS A 247       1.522 -12.238  58.566  1.00  0.00           H  
ATOM   4029 2HZ  LYS A 247       3.003 -11.511  58.574  1.00  0.00           H  
ATOM   4030 3HZ  LYS A 247       1.671 -10.680  59.085  1.00  0.00           H  
ATOM   4031  N   GLU A 248       0.772  -5.930  53.719  1.00  0.00           N  
ATOM   4032  CA  GLU A 248      -0.624  -5.622  53.431  1.00  0.00           C  
ATOM   4033  C   GLU A 248      -0.871  -5.542  51.930  1.00  0.00           C  
ATOM   4034  O   GLU A 248      -1.845  -6.097  51.421  1.00  0.00           O  
ATOM   4035  CB  GLU A 248      -1.028  -4.304  54.096  1.00  0.00           C  
ATOM   4036  CG  GLU A 248      -2.529  -4.120  54.267  1.00  0.00           C  
ATOM   4037  CD  GLU A 248      -3.214  -3.686  53.001  1.00  0.00           C  
ATOM   4038  OE1 GLU A 248      -2.627  -2.938  52.257  1.00  0.00           O  
ATOM   4039  OE2 GLU A 248      -4.325  -4.104  52.777  1.00  0.00           O1-
ATOM   4040  H   GLU A 248       1.321  -5.269  54.249  1.00  0.00           H  
ATOM   4041  HA  GLU A 248      -1.237  -6.431  53.830  1.00  0.00           H  
ATOM   4042 1HB  GLU A 248      -0.568  -4.237  55.082  1.00  0.00           H  
ATOM   4043 2HB  GLU A 248      -0.654  -3.468  53.503  1.00  0.00           H  
ATOM   4044 1HG  GLU A 248      -2.965  -5.062  54.598  1.00  0.00           H  
ATOM   4045 2HG  GLU A 248      -2.707  -3.377  55.043  1.00  0.00           H  
ATOM   4046  N   LEU A 249       0.016  -4.850  51.225  1.00  0.00           N  
ATOM   4047  CA  LEU A 249      -0.088  -4.723  49.777  1.00  0.00           C  
ATOM   4048  C   LEU A 249      -0.055  -6.089  49.102  1.00  0.00           C  
ATOM   4049  O   LEU A 249      -0.845  -6.364  48.198  1.00  0.00           O  
ATOM   4050  CB  LEU A 249       1.053  -3.851  49.238  1.00  0.00           C  
ATOM   4051  CG  LEU A 249       1.131  -3.727  47.710  1.00  0.00           C  
ATOM   4052  CD1 LEU A 249      -0.168  -3.134  47.182  1.00  0.00           C  
ATOM   4053  CD2 LEU A 249       2.322  -2.861  47.331  1.00  0.00           C  
ATOM   4054  H   LEU A 249       0.780  -4.399  51.704  1.00  0.00           H  
ATOM   4055  HA  LEU A 249      -1.045  -4.259  49.544  1.00  0.00           H  
ATOM   4056 1HB  LEU A 249       0.945  -2.847  49.646  1.00  0.00           H  
ATOM   4057 2HB  LEU A 249       2.000  -4.263  49.586  1.00  0.00           H  
ATOM   4058  HG  LEU A 249       1.248  -4.718  47.271  1.00  0.00           H  
ATOM   4059 1HD1 LEU A 249      -0.112  -3.046  46.096  1.00  0.00           H  
ATOM   4060 2HD1 LEU A 249      -1.001  -3.784  47.450  1.00  0.00           H  
ATOM   4061 3HD1 LEU A 249      -0.321  -2.147  47.618  1.00  0.00           H  
ATOM   4062 1HD2 LEU A 249       2.378  -2.773  46.246  1.00  0.00           H  
ATOM   4063 2HD2 LEU A 249       2.205  -1.869  47.770  1.00  0.00           H  
ATOM   4064 3HD2 LEU A 249       3.238  -3.317  47.707  1.00  0.00           H  
ATOM   4065  N   ILE A 250       0.863  -6.940  49.543  1.00  0.00           N  
ATOM   4066  CA  ILE A 250       1.005  -8.277  48.978  1.00  0.00           C  
ATOM   4067  C   ILE A 250      -0.272  -9.088  49.157  1.00  0.00           C  
ATOM   4068  O   ILE A 250      -0.723  -9.765  48.234  1.00  0.00           O  
ATOM   4069  CB  ILE A 250       2.185  -9.024  49.627  1.00  0.00           C  
ATOM   4070  CG1 ILE A 250       3.514  -8.393  49.205  1.00  0.00           C  
ATOM   4071  CG2 ILE A 250       2.150 -10.499  49.252  1.00  0.00           C  
ATOM   4072  CD1 ILE A 250       4.684  -8.795  50.075  1.00  0.00           C  
ATOM   4073  H   ILE A 250       1.480  -6.655  50.290  1.00  0.00           H  
ATOM   4074  HA  ILE A 250       1.187  -8.174  47.909  1.00  0.00           H  
ATOM   4075  HB  ILE A 250       2.122  -8.932  50.712  1.00  0.00           H  
ATOM   4076 1HG1 ILE A 250       3.741  -8.673  48.178  1.00  0.00           H  
ATOM   4077 2HG1 ILE A 250       3.426  -7.307  49.235  1.00  0.00           H  
ATOM   4078 1HG2 ILE A 250       2.990 -11.011  49.719  1.00  0.00           H  
ATOM   4079 2HG2 ILE A 250       1.217 -10.939  49.603  1.00  0.00           H  
ATOM   4080 3HG2 ILE A 250       2.218 -10.601  48.169  1.00  0.00           H  
ATOM   4081 1HD1 ILE A 250       5.589  -8.306  49.715  1.00  0.00           H  
ATOM   4082 2HD1 ILE A 250       4.494  -8.488  51.104  1.00  0.00           H  
ATOM   4083 3HD1 ILE A 250       4.813  -9.875  50.033  1.00  0.00           H  
ATOM   4084  N   GLU A 251      -0.849  -9.019  50.353  1.00  0.00           N  
ATOM   4085  CA  GLU A 251      -2.076  -9.741  50.654  1.00  0.00           C  
ATOM   4086  C   GLU A 251      -3.221  -9.282  49.759  1.00  0.00           C  
ATOM   4087  O   GLU A 251      -4.044 -10.088  49.324  1.00  0.00           O  
ATOM   4088  CB  GLU A 251      -2.459  -9.555  52.124  1.00  0.00           C  
ATOM   4089  CG  GLU A 251      -1.560 -10.292  53.105  1.00  0.00           C  
ATOM   4090  CD  GLU A 251      -1.917 -10.025  54.542  1.00  0.00           C  
ATOM   4091  OE1 GLU A 251      -2.767  -9.202  54.778  1.00  0.00           O  
ATOM   4092  OE2 GLU A 251      -1.341 -10.647  55.401  1.00  0.00           O1-
ATOM   4093  H   GLU A 251      -0.426  -8.446  51.071  1.00  0.00           H  
ATOM   4094  HA  GLU A 251      -1.904 -10.800  50.456  1.00  0.00           H  
ATOM   4095 1HB  GLU A 251      -2.428  -8.495  52.374  1.00  0.00           H  
ATOM   4096 2HB  GLU A 251      -3.480  -9.900  52.280  1.00  0.00           H  
ATOM   4097 1HG  GLU A 251      -1.633 -11.363  52.918  1.00  0.00           H  
ATOM   4098 2HG  GLU A 251      -0.526  -9.993  52.932  1.00  0.00           H  
ATOM   4099  N   ALA A 252      -3.268  -7.983  49.487  1.00  0.00           N  
ATOM   4100  CA  ALA A 252      -4.284  -7.419  48.605  1.00  0.00           C  
ATOM   4101  C   ALA A 252      -4.117  -7.929  47.181  1.00  0.00           C  
ATOM   4102  O   ALA A 252      -5.099  -8.190  46.485  1.00  0.00           O  
ATOM   4103  CB  ALA A 252      -4.226  -5.899  48.633  1.00  0.00           C  
ATOM   4104  H   ALA A 252      -2.583  -7.368  49.903  1.00  0.00           H  
ATOM   4105  HA  ALA A 252      -5.260  -7.744  48.964  1.00  0.00           H  
ATOM   4106 1HB  ALA A 252      -4.990  -5.494  47.969  1.00  0.00           H  
ATOM   4107 2HB  ALA A 252      -4.405  -5.547  49.649  1.00  0.00           H  
ATOM   4108 3HB  ALA A 252      -3.244  -5.566  48.302  1.00  0.00           H  
ATOM   4109  N   ILE A 253      -2.868  -8.068  46.748  1.00  0.00           N  
ATOM   4110  CA  ILE A 253      -2.572  -8.464  45.376  1.00  0.00           C  
ATOM   4111  C   ILE A 253      -3.020  -9.894  45.106  1.00  0.00           C  
ATOM   4112  O   ILE A 253      -3.647 -10.175  44.083  1.00  0.00           O  
ATOM   4113  CB  ILE A 253      -1.068  -8.329  45.079  1.00  0.00           C  
ATOM   4114  CG1 ILE A 253      -0.663  -6.856  45.021  1.00  0.00           C  
ATOM   4115  CG2 ILE A 253      -0.718  -9.034  43.777  1.00  0.00           C  
ATOM   4116  CD1 ILE A 253       0.832  -6.630  45.048  1.00  0.00           C  
ATOM   4117  H   ILE A 253      -2.106  -7.897  47.386  1.00  0.00           H  
ATOM   4118  HA  ILE A 253      -3.129  -7.807  44.706  1.00  0.00           H  
ATOM   4119  HB  ILE A 253      -0.496  -8.782  45.890  1.00  0.00           H  
ATOM   4120 1HG1 ILE A 253      -1.061  -6.405  44.112  1.00  0.00           H  
ATOM   4121 2HG1 ILE A 253      -1.101  -6.323  45.867  1.00  0.00           H  
ATOM   4122 1HG2 ILE A 253       0.349  -8.929  43.581  1.00  0.00           H  
ATOM   4123 2HG2 ILE A 253      -0.970 -10.089  43.856  1.00  0.00           H  
ATOM   4124 3HG2 ILE A 253      -1.283  -8.584  42.959  1.00  0.00           H  
ATOM   4125 1HD1 ILE A 253       1.041  -5.560  45.003  1.00  0.00           H  
ATOM   4126 2HD1 ILE A 253       1.246  -7.043  45.968  1.00  0.00           H  
ATOM   4127 3HD1 ILE A 253       1.288  -7.123  44.191  1.00  0.00           H  
ATOM   4128  N   GLU A 254      -2.695 -10.795  46.025  1.00  0.00           N  
ATOM   4129  CA  GLU A 254      -3.020 -12.208  45.865  1.00  0.00           C  
ATOM   4130  C   GLU A 254      -4.525 -12.436  45.933  1.00  0.00           C  
ATOM   4131  O   GLU A 254      -5.051 -13.359  45.309  1.00  0.00           O  
ATOM   4132  CB  GLU A 254      -2.316 -13.041  46.939  1.00  0.00           C  
ATOM   4133  CG  GLU A 254      -0.807 -13.124  46.781  1.00  0.00           C  
ATOM   4134  CD  GLU A 254      -0.149 -13.935  47.862  1.00  0.00           C  
ATOM   4135  OE1 GLU A 254      -0.828 -14.329  48.780  1.00  0.00           O  
ATOM   4136  OE2 GLU A 254       1.036 -14.161  47.773  1.00  0.00           O1-
ATOM   4137  H   GLU A 254      -2.209 -10.494  46.858  1.00  0.00           H  
ATOM   4138  HA  GLU A 254      -2.679 -12.523  44.879  1.00  0.00           H  
ATOM   4139 1HB  GLU A 254      -2.529 -12.620  47.922  1.00  0.00           H  
ATOM   4140 2HB  GLU A 254      -2.711 -14.056  46.927  1.00  0.00           H  
ATOM   4141 1HG  GLU A 254      -0.576 -13.576  45.815  1.00  0.00           H  
ATOM   4142 2HG  GLU A 254      -0.394 -12.116  46.788  1.00  0.00           H  
ATOM   4143  N   GLU A 255      -5.212 -11.592  46.695  1.00  0.00           N  
ATOM   4144  CA  GLU A 255      -6.670 -11.582  46.703  1.00  0.00           C  
ATOM   4145  C   GLU A 255      -7.226 -11.172  45.345  1.00  0.00           C  
ATOM   4146  O   GLU A 255      -8.121 -11.826  44.808  1.00  0.00           O  
ATOM   4147  CB  GLU A 255      -7.190 -10.634  47.785  1.00  0.00           C  
ATOM   4148  CG  GLU A 255      -8.706 -10.611  47.926  1.00  0.00           C  
ATOM   4149  CD  GLU A 255      -9.175  -9.757  49.071  1.00  0.00           C  
ATOM   4150  OE1 GLU A 255      -8.345  -9.232  49.773  1.00  0.00           O  
ATOM   4151  OE2 GLU A 255     -10.364  -9.631  49.243  1.00  0.00           O1-
ATOM   4152  H   GLU A 255      -4.712 -10.940  47.281  1.00  0.00           H  
ATOM   4153  HA  GLU A 255      -7.013 -12.594  46.912  1.00  0.00           H  
ATOM   4154 1HB  GLU A 255      -6.769 -10.917  48.750  1.00  0.00           H  
ATOM   4155 2HB  GLU A 255      -6.859  -9.618  47.569  1.00  0.00           H  
ATOM   4156 1HG  GLU A 255      -9.140 -10.230  47.002  1.00  0.00           H  
ATOM   4157 2HG  GLU A 255      -9.062 -11.630  48.069  1.00  0.00           H  
ATOM   4158  N   LEU A 256      -6.693 -10.087  44.796  1.00  0.00           N  
ATOM   4159  CA  LEU A 256      -7.115  -9.604  43.487  1.00  0.00           C  
ATOM   4160  C   LEU A 256      -6.783 -10.614  42.394  1.00  0.00           C  
ATOM   4161  O   LEU A 256      -7.537 -10.773  41.436  1.00  0.00           O  
ATOM   4162  CB  LEU A 256      -6.442  -8.262  43.174  1.00  0.00           C  
ATOM   4163  CG  LEU A 256      -6.893  -7.075  44.035  1.00  0.00           C  
ATOM   4164  CD1 LEU A 256      -5.929  -5.912  43.843  1.00  0.00           C  
ATOM   4165  CD2 LEU A 256      -8.311  -6.679  43.650  1.00  0.00           C  
ATOM   4166  H   LEU A 256      -5.976  -9.584  45.299  1.00  0.00           H  
ATOM   4167  HA  LEU A 256      -8.196  -9.476  43.506  1.00  0.00           H  
ATOM   4168 1HB  LEU A 256      -5.367  -8.374  43.303  1.00  0.00           H  
ATOM   4169 2HB  LEU A 256      -6.637  -8.009  42.132  1.00  0.00           H  
ATOM   4170  HG  LEU A 256      -6.869  -7.358  45.087  1.00  0.00           H  
ATOM   4171 1HD1 LEU A 256      -6.250  -5.069  44.455  1.00  0.00           H  
ATOM   4172 2HD1 LEU A 256      -4.927  -6.217  44.144  1.00  0.00           H  
ATOM   4173 3HD1 LEU A 256      -5.919  -5.617  42.795  1.00  0.00           H  
ATOM   4174 1HD2 LEU A 256      -8.632  -5.835  44.262  1.00  0.00           H  
ATOM   4175 2HD2 LEU A 256      -8.336  -6.394  42.598  1.00  0.00           H  
ATOM   4176 3HD2 LEU A 256      -8.982  -7.522  43.813  1.00  0.00           H  
ATOM   4177  N   ARG A 257      -5.653 -11.293  42.548  1.00  0.00           N  
ATOM   4178  CA  ARG A 257      -5.233 -12.310  41.588  1.00  0.00           C  
ATOM   4179  C   ARG A 257      -6.184 -13.497  41.594  1.00  0.00           C  
ATOM   4180  O   ARG A 257      -6.399 -14.138  40.565  1.00  0.00           O  
ATOM   4181  CB  ARG A 257      -3.824 -12.789  41.898  1.00  0.00           C  
ATOM   4182  CG  ARG A 257      -3.260 -13.800  40.912  1.00  0.00           C  
ATOM   4183  CD  ARG A 257      -2.674 -13.136  39.719  1.00  0.00           C  
ATOM   4184  NE  ARG A 257      -3.695 -12.725  38.768  1.00  0.00           N  
ATOM   4185  CZ  ARG A 257      -4.127 -13.477  37.738  1.00  0.00           C  
ATOM   4186  NH1 ARG A 257      -3.616 -14.673  37.537  1.00  0.00           N1+
ATOM   4187  NH2 ARG A 257      -5.062 -13.014  36.928  1.00  0.00           N  
ATOM   4188  H   ARG A 257      -5.067 -11.103  43.349  1.00  0.00           H  
ATOM   4189  HA  ARG A 257      -5.258 -11.866  40.593  1.00  0.00           H  
ATOM   4190 1HB  ARG A 257      -3.146 -11.938  41.920  1.00  0.00           H  
ATOM   4191 2HB  ARG A 257      -3.805 -13.249  42.886  1.00  0.00           H  
ATOM   4192 1HG  ARG A 257      -2.479 -14.385  41.396  1.00  0.00           H  
ATOM   4193 2HG  ARG A 257      -4.056 -14.464  40.576  1.00  0.00           H  
ATOM   4194 1HD  ARG A 257      -2.124 -12.248  40.033  1.00  0.00           H  
ATOM   4195 2HD  ARG A 257      -1.996 -13.824  39.216  1.00  0.00           H  
ATOM   4196  HE  ARG A 257      -4.112 -11.813  38.891  1.00  0.00           H  
ATOM   4197 1HH1 ARG A 257      -2.900 -15.026  38.157  1.00  0.00           H  
ATOM   4198 2HH1 ARG A 257      -3.938 -15.237  36.763  1.00  0.00           H  
ATOM   4199 1HH2 ARG A 257      -5.455 -12.095  37.081  1.00  0.00           H  
ATOM   4200 2HH2 ARG A 257      -5.385 -13.577  36.155  1.00  0.00           H  
ATOM   4201  N   GLY A 258      -6.762 -13.816  42.715  1.00  0.00           N  
ATOM   4202  CA  GLY A 258      -7.740 -14.889  42.653  1.00  0.00           C  
ATOM   4203  C   GLY A 258      -7.011 -16.214  42.675  1.00  0.00           C  
ATOM   4204  O   GLY A 258      -7.447 -17.183  42.055  1.00  0.00           O  
ATOM   4205  H   GLY A 258      -6.513 -13.318  43.557  1.00  0.00           H  
ATOM   4206 1HA  GLY A 258      -8.424 -14.808  43.498  1.00  0.00           H  
ATOM   4207 2HA  GLY A 258      -8.335 -14.789  41.747  1.00  0.00           H  
ATOM   4208  N   ALA A 259      -5.904 -16.223  43.399  1.00  0.00           N  
ATOM   4209  CA  ALA A 259      -5.048 -17.387  43.514  1.00  0.00           C  
ATOM   4210  C   ALA A 259      -5.807 -18.569  44.108  1.00  0.00           C  
ATOM   4211  O   ALA A 259      -6.660 -18.394  44.977  1.00  0.00           O  
ATOM   4212  CB  ALA A 259      -3.824 -17.063  44.358  1.00  0.00           C  
ATOM   4213  OXT ALA A 259      -5.574 -19.683  43.728  1.00  0.00           O1-
ATOM   4214  H   ALA A 259      -5.633 -15.388  43.897  1.00  0.00           H  
ATOM   4215  HA  ALA A 259      -4.700 -17.662  42.518  1.00  0.00           H  
ATOM   4216 1HB  ALA A 259      -3.190 -17.946  44.436  1.00  0.00           H  
ATOM   4217 2HB  ALA A 259      -3.263 -16.253  43.891  1.00  0.00           H  
ATOM   4218 3HB  ALA A 259      -4.139 -16.757  45.355  1.00  0.00           H  
TER   
ATOM   4219  N   SER B   1      10.764  19.675  11.921  1.00  0.00           N  
ATOM   4220  CA  SER B   1      11.474  20.952  11.824  1.00  0.00           C  
ATOM   4221  C   SER B   1      11.448  21.770  13.111  1.00  0.00           C  
ATOM   4222  O   SER B   1      12.372  22.544  13.377  1.00  0.00           O  
ATOM   4223  CB  SER B   1      10.880  21.778  10.699  1.00  0.00           C  
ATOM   4224  OG  SER B   1       9.544  22.103  10.967  1.00  0.00           O  
ATOM   4225 1H   SER B   1      11.203  19.002  11.312  1.00  0.00           H  
ATOM   4226 2H   SER B   1      10.809  19.320  12.870  1.00  0.00           H  
ATOM   4227 3H   SER B   1       9.798  19.801  11.654  1.00  0.00           H  
ATOM   4228  HA  SER B   1      12.525  20.726  11.599  1.00  0.00           H  
ATOM   4229 1HB  SER B   1      11.461  22.691  10.573  1.00  0.00           H  
ATOM   4230 2HB  SER B   1      10.941  21.219   9.767  1.00  0.00           H  
ATOM   4231  HG  SER B   1       9.252  22.647  10.232  1.00  0.00           H  
ATOM   4232  N   VAL B   2      10.397  21.575  13.907  1.00  0.00           N  
ATOM   4233  CA  VAL B   2      10.180  22.258  15.177  1.00  0.00           C  
ATOM   4234  C   VAL B   2      11.195  21.805  16.211  1.00  0.00           C  
ATOM   4235  O   VAL B   2      11.492  22.542  17.151  1.00  0.00           O  
ATOM   4236  CB  VAL B   2       8.758  21.983  15.701  1.00  0.00           C  
ATOM   4237  CG1 VAL B   2       8.591  22.546  17.105  1.00  0.00           C  
ATOM   4238  CG2 VAL B   2       7.732  22.584  14.753  1.00  0.00           C  
ATOM   4239  H   VAL B   2       9.688  20.912  13.624  1.00  0.00           H  
ATOM   4240  HA  VAL B   2      10.314  23.327  15.015  1.00  0.00           H  
ATOM   4241  HB  VAL B   2       8.607  20.906  15.768  1.00  0.00           H  
ATOM   4242 1HG1 VAL B   2       7.580  22.342  17.461  1.00  0.00           H  
ATOM   4243 2HG1 VAL B   2       9.312  22.076  17.775  1.00  0.00           H  
ATOM   4244 3HG1 VAL B   2       8.758  23.623  17.088  1.00  0.00           H  
ATOM   4245 1HG2 VAL B   2       6.729  22.385  15.130  1.00  0.00           H  
ATOM   4246 2HG2 VAL B   2       7.887  23.661  14.684  1.00  0.00           H  
ATOM   4247 3HG2 VAL B   2       7.843  22.136  13.765  1.00  0.00           H  
ATOM   4248  N   GLU B   3      11.684  20.577  16.035  1.00  0.00           N  
ATOM   4249  CA  GLU B   3      12.687  19.960  16.882  1.00  0.00           C  
ATOM   4250  C   GLU B   3      13.985  20.746  16.751  1.00  0.00           C  
ATOM   4251  O   GLU B   3      14.631  21.051  17.755  1.00  0.00           O  
ATOM   4252  CB  GLU B   3      12.903  18.496  16.498  1.00  0.00           C  
ATOM   4253  CG  GLU B   3      11.676  17.613  16.673  1.00  0.00           C  
ATOM   4254  CD  GLU B   3      10.693  17.749  15.543  1.00  0.00           C  
ATOM   4255  OE1 GLU B   3      11.006  18.413  14.585  1.00  0.00           O  
ATOM   4256  OE2 GLU B   3       9.628  17.187  15.639  1.00  0.00           O1-
ATOM   4257  H   GLU B   3      11.322  20.019  15.278  1.00  0.00           H  
ATOM   4258  HA  GLU B   3      12.358  19.988  17.921  1.00  0.00           H  
ATOM   4259 1HB  GLU B   3      13.216  18.434  15.457  1.00  0.00           H  
ATOM   4260 2HB  GLU B   3      13.706  18.075  17.106  1.00  0.00           H  
ATOM   4261 1HG  GLU B   3      11.996  16.572  16.737  1.00  0.00           H  
ATOM   4262 2HG  GLU B   3      11.184  17.872  17.609  1.00  0.00           H  
ATOM   4263  N   LEU B   4      14.335  21.078  15.510  1.00  0.00           N  
ATOM   4264  CA  LEU B   4      15.524  21.866  15.215  1.00  0.00           C  
ATOM   4265  C   LEU B   4      15.332  23.286  15.709  1.00  0.00           C  
ATOM   4266  O   LEU B   4      16.303  23.891  16.165  1.00  0.00           O  
ATOM   4267  CB  LEU B   4      15.812  21.868  13.709  1.00  0.00           C  
ATOM   4268  CG  LEU B   4      16.302  20.537  13.123  1.00  0.00           C  
ATOM   4269  CD1 LEU B   4      16.286  20.614  11.603  1.00  0.00           C  
ATOM   4270  CD2 LEU B   4      17.699  20.237  13.642  1.00  0.00           C  
ATOM   4271  H   LEU B   4      13.762  20.770  14.738  1.00  0.00           H  
ATOM   4272  HA  LEU B   4      16.369  21.424  15.742  1.00  0.00           H  
ATOM   4273 1HB  LEU B   4      14.901  22.147  13.182  1.00  0.00           H  
ATOM   4274 2HB  LEU B   4      16.572  22.621  13.502  1.00  0.00           H  
ATOM   4275  HG  LEU B   4      15.623  19.737  13.423  1.00  0.00           H  
ATOM   4276 1HD1 LEU B   4      16.633  19.668  11.186  1.00  0.00           H  
ATOM   4277 2HD1 LEU B   4      15.270  20.810  11.258  1.00  0.00           H  
ATOM   4278 3HD1 LEU B   4      16.943  21.418  11.274  1.00  0.00           H  
ATOM   4279 1HD2 LEU B   4      18.047  19.290  13.226  1.00  0.00           H  
ATOM   4280 2HD2 LEU B   4      18.378  21.036  13.342  1.00  0.00           H  
ATOM   4281 3HD2 LEU B   4      17.676  20.169  14.730  1.00  0.00           H  
ATOM   4282  N   LEU B   5      14.115  23.815  15.588  1.00  0.00           N  
ATOM   4283  CA  LEU B   5      13.818  25.122  16.155  1.00  0.00           C  
ATOM   4284  C   LEU B   5      14.054  25.145  17.650  1.00  0.00           C  
ATOM   4285  O   LEU B   5      14.630  26.107  18.148  1.00  0.00           O  
ATOM   4286  CB  LEU B   5      12.364  25.512  15.858  1.00  0.00           C  
ATOM   4287  CG  LEU B   5      11.911  26.864  16.422  1.00  0.00           C  
ATOM   4288  CD1 LEU B   5      12.757  27.977  15.819  1.00  0.00           C  
ATOM   4289  CD2 LEU B   5      10.435  27.072  16.114  1.00  0.00           C  
ATOM   4290  H   LEU B   5      13.400  23.331  15.058  1.00  0.00           H  
ATOM   4291  HA  LEU B   5      14.493  25.847  15.694  1.00  0.00           H  
ATOM   4292 1HB  LEU B   5      12.227  25.539  14.778  1.00  0.00           H  
ATOM   4293 2HB  LEU B   5      11.709  24.744  16.269  1.00  0.00           H  
ATOM   4294  HG  LEU B   5      12.061  26.878  17.502  1.00  0.00           H  
ATOM   4295 1HD1 LEU B   5      12.435  28.938  16.219  1.00  0.00           H  
ATOM   4296 2HD1 LEU B   5      13.806  27.812  16.070  1.00  0.00           H  
ATOM   4297 3HD1 LEU B   5      12.639  27.978  14.736  1.00  0.00           H  
ATOM   4298 1HD2 LEU B   5      10.112  28.033  16.516  1.00  0.00           H  
ATOM   4299 2HD2 LEU B   5      10.283  27.060  15.035  1.00  0.00           H  
ATOM   4300 3HD2 LEU B   5       9.852  26.273  16.572  1.00  0.00           H  
ATOM   4301  N   ALA B   6      13.575  24.117  18.356  1.00  0.00           N  
ATOM   4302  CA  ALA B   6      13.775  24.012  19.798  1.00  0.00           C  
ATOM   4303  C   ALA B   6      15.261  24.008  20.113  1.00  0.00           C  
ATOM   4304  O   ALA B   6      15.665  24.673  21.073  1.00  0.00           O  
ATOM   4305  CB  ALA B   6      13.106  22.761  20.347  1.00  0.00           C  
ATOM   4306  H   ALA B   6      13.019  23.412  17.900  1.00  0.00           H  
ATOM   4307  HA  ALA B   6      13.320  24.875  20.271  1.00  0.00           H  
ATOM   4308 1HB  ALA B   6      13.279  22.698  21.421  1.00  0.00           H  
ATOM   4309 2HB  ALA B   6      12.034  22.807  20.156  1.00  0.00           H  
ATOM   4310 3HB  ALA B   6      13.524  21.881  19.860  1.00  0.00           H  
ATOM   4311  N   VAL B   7      16.060  23.287  19.330  1.00  0.00           N  
ATOM   4312  CA  VAL B   7      17.503  23.284  19.519  1.00  0.00           C  
ATOM   4313  C   VAL B   7      18.072  24.681  19.343  1.00  0.00           C  
ATOM   4314  O   VAL B   7      18.911  25.101  20.142  1.00  0.00           O  
ATOM   4315  CB  VAL B   7      18.176  22.327  18.518  1.00  0.00           C  
ATOM   4316  CG1 VAL B   7      19.682  22.537  18.512  1.00  0.00           C  
ATOM   4317  CG2 VAL B   7      17.833  20.887  18.869  1.00  0.00           C  
ATOM   4318  H   VAL B   7      15.656  22.689  18.614  1.00  0.00           H  
ATOM   4319  HA  VAL B   7      17.714  22.942  20.534  1.00  0.00           H  
ATOM   4320  HB  VAL B   7      17.815  22.552  17.515  1.00  0.00           H  
ATOM   4321 1HG1 VAL B   7      20.142  21.852  17.797  1.00  0.00           H  
ATOM   4322 2HG1 VAL B   7      19.906  23.564  18.222  1.00  0.00           H  
ATOM   4323 3HG1 VAL B   7      20.082  22.343  19.507  1.00  0.00           H  
ATOM   4324 1HG2 VAL B   7      18.312  20.214  18.157  1.00  0.00           H  
ATOM   4325 2HG2 VAL B   7      18.190  20.663  19.875  1.00  0.00           H  
ATOM   4326 3HG2 VAL B   7      16.754  20.749  18.828  1.00  0.00           H  
ATOM   4327  N   ALA B   8      17.643  25.372  18.288  1.00  0.00           N  
ATOM   4328  CA  ALA B   8      18.075  26.731  17.992  1.00  0.00           C  
ATOM   4329  C   ALA B   8      17.686  27.696  19.108  1.00  0.00           C  
ATOM   4330  O   ALA B   8      18.460  28.602  19.412  1.00  0.00           O  
ATOM   4331  CB  ALA B   8      17.488  27.191  16.664  1.00  0.00           C  
ATOM   4332  H   ALA B   8      17.007  24.928  17.637  1.00  0.00           H  
ATOM   4333  HA  ALA B   8      19.163  26.729  17.907  1.00  0.00           H  
ATOM   4334 1HB  ALA B   8      17.823  28.206  16.452  1.00  0.00           H  
ATOM   4335 2HB  ALA B   8      17.822  26.524  15.868  1.00  0.00           H  
ATOM   4336 3HB  ALA B   8      16.401  27.171  16.721  1.00  0.00           H  
ATOM   4337  N   ALA B   9      16.497  27.523  19.694  1.00  0.00           N  
ATOM   4338  CA  ALA B   9      16.041  28.346  20.806  1.00  0.00           C  
ATOM   4339  C   ALA B   9      16.916  28.122  22.031  1.00  0.00           C  
ATOM   4340  O   ALA B   9      17.296  29.087  22.697  1.00  0.00           O  
ATOM   4341  CB  ALA B   9      14.585  28.047  21.131  1.00  0.00           C  
ATOM   4342  H   ALA B   9      15.870  26.819  19.333  1.00  0.00           H  
ATOM   4343  HA  ALA B   9      16.126  29.390  20.517  1.00  0.00           H  
ATOM   4344 1HB  ALA B   9      14.263  28.668  21.967  1.00  0.00           H  
ATOM   4345 2HB  ALA B   9      13.966  28.265  20.260  1.00  0.00           H  
ATOM   4346 3HB  ALA B   9      14.479  26.997  21.397  1.00  0.00           H  
ATOM   4347  N   LEU B  10      17.242  26.855  22.302  1.00  0.00           N  
ATOM   4348  CA  LEU B  10      18.113  26.491  23.410  1.00  0.00           C  
ATOM   4349  C   LEU B  10      19.508  27.049  23.192  1.00  0.00           C  
ATOM   4350  O   LEU B  10      20.155  27.482  24.144  1.00  0.00           O  
ATOM   4351  CB  LEU B  10      18.180  24.965  23.560  1.00  0.00           C  
ATOM   4352  CG  LEU B  10      16.920  24.297  24.127  1.00  0.00           C  
ATOM   4353  CD1 LEU B  10      17.026  22.787  23.958  1.00  0.00           C  
ATOM   4354  CD2 LEU B  10      16.762  24.675  25.592  1.00  0.00           C  
ATOM   4355  H   LEU B  10      16.847  26.109  21.742  1.00  0.00           H  
ATOM   4356  HA  LEU B  10      17.705  26.909  24.328  1.00  0.00           H  
ATOM   4357 1HB  LEU B  10      18.375  24.527  22.582  1.00  0.00           H  
ATOM   4358 2HB  LEU B  10      19.012  24.717  24.218  1.00  0.00           H  
ATOM   4359  HG  LEU B  10      16.047  24.634  23.568  1.00  0.00           H  
ATOM   4360 1HD1 LEU B  10      16.131  22.313  24.362  1.00  0.00           H  
ATOM   4361 2HD1 LEU B  10      17.120  22.544  22.900  1.00  0.00           H  
ATOM   4362 3HD1 LEU B  10      17.902  22.422  24.494  1.00  0.00           H  
ATOM   4363 1HD2 LEU B  10      15.866  24.200  25.994  1.00  0.00           H  
ATOM   4364 2HD2 LEU B  10      17.634  24.337  26.152  1.00  0.00           H  
ATOM   4365 3HD2 LEU B  10      16.670  25.757  25.680  1.00  0.00           H  
ATOM   4366  N   GLN B  11      19.957  27.038  21.941  1.00  0.00           N  
ATOM   4367  CA  GLN B  11      21.251  27.569  21.572  1.00  0.00           C  
ATOM   4368  C   GLN B  11      21.340  29.072  21.723  1.00  0.00           C  
ATOM   4369  O   GLN B  11      22.334  29.554  22.266  1.00  0.00           O  
ATOM   4370  CB  GLN B  11      21.584  27.178  20.130  1.00  0.00           C  
ATOM   4371  CG  GLN B  11      22.937  27.674  19.647  1.00  0.00           C  
ATOM   4372  CD  GLN B  11      24.088  27.062  20.423  1.00  0.00           C  
ATOM   4373  NE2 GLN B  11      25.310  27.374  20.009  1.00  0.00           N  
ATOM   4374  OE1 GLN B  11      23.881  26.316  21.383  1.00  0.00           O  
ATOM   4375  H   GLN B  11      19.411  26.599  21.212  1.00  0.00           H  
ATOM   4376  HA  GLN B  11      21.995  27.123  22.231  1.00  0.00           H  
ATOM   4377 1HB  GLN B  11      21.571  26.093  20.034  1.00  0.00           H  
ATOM   4378 2HB  GLN B  11      20.822  27.576  19.460  1.00  0.00           H  
ATOM   4379 1HG  GLN B  11      23.055  27.413  18.596  1.00  0.00           H  
ATOM   4380 2HG  GLN B  11      22.980  28.757  19.769  1.00  0.00           H  
ATOM   4381 1HE2 GLN B  11      26.110  26.999  20.482  1.00  0.00           H  
ATOM   4382 2HE2 GLN B  11      25.434  27.984  19.225  1.00  0.00           H  
ATOM   4383  N   GLU B  12      20.313  29.798  21.288  1.00  0.00           N  
ATOM   4384  CA  GLU B  12      20.273  31.250  21.420  1.00  0.00           C  
ATOM   4385  C   GLU B  12      20.341  31.620  22.890  1.00  0.00           C  
ATOM   4386  O   GLU B  12      21.053  32.552  23.266  1.00  0.00           O  
ATOM   4387  CB  GLU B  12      19.005  31.827  20.786  1.00  0.00           C  
ATOM   4388  CG  GLU B  12      18.912  33.344  20.833  1.00  0.00           C  
ATOM   4389  CD  GLU B  12      17.682  33.877  20.153  1.00  0.00           C  
ATOM   4390  OE1 GLU B  12      17.218  33.249  19.231  1.00  0.00           O  
ATOM   4391  OE2 GLU B  12      17.205  34.912  20.555  1.00  0.00           O1-
ATOM   4392  H   GLU B  12      19.546  29.344  20.812  1.00  0.00           H  
ATOM   4393  HA  GLU B  12      21.135  31.678  20.911  1.00  0.00           H  
ATOM   4394 1HB  GLU B  12      18.949  31.520  19.742  1.00  0.00           H  
ATOM   4395 2HB  GLU B  12      18.129  31.422  21.293  1.00  0.00           H  
ATOM   4396 1HG  GLU B  12      18.905  33.667  21.875  1.00  0.00           H  
ATOM   4397 2HG  GLU B  12      19.796  33.768  20.358  1.00  0.00           H  
ATOM   4398  N   LEU B  13      19.576  30.890  23.698  1.00  0.00           N  
ATOM   4399  CA  LEU B  13      19.545  31.040  25.142  1.00  0.00           C  
ATOM   4400  C   LEU B  13      20.944  30.869  25.739  1.00  0.00           C  
ATOM   4401  O   LEU B  13      21.359  31.699  26.551  1.00  0.00           O  
ATOM   4402  CB  LEU B  13      18.582  30.017  25.757  1.00  0.00           C  
ATOM   4403  CG  LEU B  13      18.456  30.058  27.286  1.00  0.00           C  
ATOM   4404  CD1 LEU B  13      17.900  31.410  27.713  1.00  0.00           C  
ATOM   4405  CD2 LEU B  13      17.551  28.926  27.751  1.00  0.00           C  
ATOM   4406  H   LEU B  13      18.946  30.202  23.305  1.00  0.00           H  
ATOM   4407  HA  LEU B  13      19.187  32.040  25.377  1.00  0.00           H  
ATOM   4408 1HB  LEU B  13      17.590  30.176  25.338  1.00  0.00           H  
ATOM   4409 2HB  LEU B  13      18.916  29.016  25.480  1.00  0.00           H  
ATOM   4410  HG  LEU B  13      19.440  29.945  27.736  1.00  0.00           H  
ATOM   4411 1HD1 LEU B  13      17.810  31.440  28.798  1.00  0.00           H  
ATOM   4412 2HD1 LEU B  13      18.575  32.200  27.383  1.00  0.00           H  
ATOM   4413 3HD1 LEU B  13      16.920  31.559  27.262  1.00  0.00           H  
ATOM   4414 1HD2 LEU B  13      17.461  28.954  28.836  1.00  0.00           H  
ATOM   4415 2HD2 LEU B  13      16.565  29.038  27.301  1.00  0.00           H  
ATOM   4416 3HD2 LEU B  13      17.981  27.970  27.447  1.00  0.00           H  
ATOM   4417  N   ASN B  14      21.652  29.803  25.343  1.00  0.00           N  
ATOM   4418  CA  ASN B  14      23.004  29.525  25.830  1.00  0.00           C  
ATOM   4419  C   ASN B  14      24.001  30.620  25.502  1.00  0.00           C  
ATOM   4420  O   ASN B  14      24.847  30.954  26.332  1.00  0.00           O  
ATOM   4421  CB  ASN B  14      23.495  28.199  25.279  1.00  0.00           C  
ATOM   4422  CG  ASN B  14      22.791  27.022  25.891  1.00  0.00           C  
ATOM   4423  ND2 ASN B  14      23.085  25.846  25.402  1.00  0.00           N  
ATOM   4424  OD1 ASN B  14      21.976  27.179  26.809  1.00  0.00           O  
ATOM   4425  H   ASN B  14      21.228  29.126  24.721  1.00  0.00           H  
ATOM   4426  HA  ASN B  14      22.977  29.414  26.913  1.00  0.00           H  
ATOM   4427 1HB  ASN B  14      23.346  28.177  24.198  1.00  0.00           H  
ATOM   4428 2HB  ASN B  14      24.565  28.104  25.463  1.00  0.00           H  
ATOM   4429 1HD2 ASN B  14      22.646  25.025  25.771  1.00  0.00           H  
ATOM   4430 2HD2 ASN B  14      23.749  25.764  24.659  1.00  0.00           H  
ATOM   4431  N   ILE B  15      23.894  31.146  24.290  1.00  0.00           N  
ATOM   4432  CA  ILE B  15      24.728  32.223  23.800  1.00  0.00           C  
ATOM   4433  C   ILE B  15      24.561  33.488  24.607  1.00  0.00           C  
ATOM   4434  O   ILE B  15      25.542  34.124  24.988  1.00  0.00           O  
ATOM   4435  CB  ILE B  15      24.419  32.519  22.322  1.00  0.00           C  
ATOM   4436  CG1 ILE B  15      24.855  31.347  21.438  1.00  0.00           C  
ATOM   4437  CG2 ILE B  15      25.103  33.806  21.883  1.00  0.00           C  
ATOM   4438  CD1 ILE B  15      24.210  31.340  20.071  1.00  0.00           C  
ATOM   4439  H   ILE B  15      23.206  30.764  23.651  1.00  0.00           H  
ATOM   4440  HA  ILE B  15      25.776  31.910  23.871  1.00  0.00           H  
ATOM   4441  HB  ILE B  15      23.343  32.628  22.190  1.00  0.00           H  
ATOM   4442 1HG1 ILE B  15      25.937  31.375  21.306  1.00  0.00           H  
ATOM   4443 2HG1 ILE B  15      24.611  30.408  21.933  1.00  0.00           H  
ATOM   4444 1HG2 ILE B  15      24.873  34.000  20.836  1.00  0.00           H  
ATOM   4445 2HG2 ILE B  15      24.745  34.633  22.491  1.00  0.00           H  
ATOM   4446 3HG2 ILE B  15      26.181  33.703  22.005  1.00  0.00           H  
ATOM   4447 1HD1 ILE B  15      24.568  30.482  19.504  1.00  0.00           H  
ATOM   4448 2HD1 ILE B  15      23.127  31.278  20.180  1.00  0.00           H  
ATOM   4449 3HD1 ILE B  15      24.469  32.256  19.542  1.00  0.00           H  
ATOM   4450  N   GLU B  16      23.302  33.846  24.848  1.00  0.00           N  
ATOM   4451  CA  GLU B  16      23.035  35.042  25.615  1.00  0.00           C  
ATOM   4452  C   GLU B  16      23.442  34.853  27.065  1.00  0.00           C  
ATOM   4453  O   GLU B  16      23.890  35.822  27.675  1.00  0.00           O  
ATOM   4454  CB  GLU B  16      21.553  35.411  25.529  1.00  0.00           C  
ATOM   4455  CG  GLU B  16      21.100  35.878  24.153  1.00  0.00           C  
ATOM   4456  CD  GLU B  16      21.866  37.072  23.658  1.00  0.00           C  
ATOM   4457  OE1 GLU B  16      22.016  38.009  24.406  1.00  0.00           O  
ATOM   4458  OE2 GLU B  16      22.302  37.049  22.531  1.00  0.00           O1-
ATOM   4459  H   GLU B  16      22.528  33.312  24.471  1.00  0.00           H  
ATOM   4460  HA  GLU B  16      23.631  35.856  25.199  1.00  0.00           H  
ATOM   4461 1HB  GLU B  16      20.946  34.549  25.807  1.00  0.00           H  
ATOM   4462 2HB  GLU B  16      21.334  36.207  26.240  1.00  0.00           H  
ATOM   4463 1HG  GLU B  16      21.227  35.060  23.443  1.00  0.00           H  
ATOM   4464 2HG  GLU B  16      20.039  36.123  24.195  1.00  0.00           H  
ATOM   4465  N   LEU B  17      23.295  33.642  27.605  1.00  0.00           N  
ATOM   4466  CA  LEU B  17      23.751  33.354  28.953  1.00  0.00           C  
ATOM   4467  C   LEU B  17      25.254  33.559  29.049  1.00  0.00           C  
ATOM   4468  O   LEU B  17      25.721  34.132  30.032  1.00  0.00           O  
ATOM   4469  CB  LEU B  17      23.391  31.917  29.349  1.00  0.00           C  
ATOM   4470  CG  LEU B  17      23.797  31.495  30.766  1.00  0.00           C  
ATOM   4471  CD1 LEU B  17      23.094  32.383  31.782  1.00  0.00           C  
ATOM   4472  CD2 LEU B  17      23.442  30.031  30.980  1.00  0.00           C  
ATOM   4473  H   LEU B  17      22.819  32.908  27.095  1.00  0.00           H  
ATOM   4474  HA  LEU B  17      23.263  34.048  29.634  1.00  0.00           H  
ATOM   4475 1HB  LEU B  17      22.313  31.793  29.263  1.00  0.00           H  
ATOM   4476 2HB  LEU B  17      23.871  31.233  28.649  1.00  0.00           H  
ATOM   4477  HG  LEU B  17      24.872  31.630  30.892  1.00  0.00           H  
ATOM   4478 1HD1 LEU B  17      23.383  32.083  32.790  1.00  0.00           H  
ATOM   4479 2HD1 LEU B  17      23.382  33.422  31.619  1.00  0.00           H  
ATOM   4480 3HD1 LEU B  17      22.016  32.282  31.670  1.00  0.00           H  
ATOM   4481 1HD2 LEU B  17      23.732  29.730  31.988  1.00  0.00           H  
ATOM   4482 2HD2 LEU B  17      22.367  29.894  30.856  1.00  0.00           H  
ATOM   4483 3HD2 LEU B  17      23.972  29.417  30.252  1.00  0.00           H  
ATOM   4484  N   ALA B  18      26.005  33.059  28.063  1.00  0.00           N  
ATOM   4485  CA  ALA B  18      27.456  33.237  28.031  1.00  0.00           C  
ATOM   4486  C   ALA B  18      27.808  34.719  28.064  1.00  0.00           C  
ATOM   4487  O   ALA B  18      28.732  35.107  28.786  1.00  0.00           O  
ATOM   4488  CB  ALA B  18      28.051  32.574  26.798  1.00  0.00           C  
ATOM   4489  H   ALA B  18      25.577  32.507  27.334  1.00  0.00           H  
ATOM   4490  HA  ALA B  18      27.878  32.763  28.914  1.00  0.00           H  
ATOM   4491 1HB  ALA B  18      29.131  32.726  26.789  1.00  0.00           H  
ATOM   4492 2HB  ALA B  18      27.835  31.506  26.820  1.00  0.00           H  
ATOM   4493 3HB  ALA B  18      27.616  33.014  25.903  1.00  0.00           H  
ATOM   4494  N   ARG B  19      27.088  35.524  27.279  1.00  0.00           N  
ATOM   4495  CA  ARG B  19      27.272  36.966  27.263  1.00  0.00           C  
ATOM   4496  C   ARG B  19      27.002  37.575  28.638  1.00  0.00           C  
ATOM   4497  O   ARG B  19      27.753  38.444  29.078  1.00  0.00           O  
ATOM   4498  CB  ARG B  19      26.353  37.609  26.235  1.00  0.00           C  
ATOM   4499  CG  ARG B  19      26.497  39.117  26.103  1.00  0.00           C  
ATOM   4500  CD  ARG B  19      25.571  39.671  25.083  1.00  0.00           C  
ATOM   4501  NE  ARG B  19      24.179  39.468  25.448  1.00  0.00           N  
ATOM   4502  CZ  ARG B  19      23.503  40.220  26.340  1.00  0.00           C  
ATOM   4503  NH1 ARG B  19      24.107  41.219  26.947  1.00  0.00           N1+
ATOM   4504  NH2 ARG B  19      22.236  39.954  26.604  1.00  0.00           N  
ATOM   4505  H   ARG B  19      26.416  35.117  26.638  1.00  0.00           H  
ATOM   4506  HA  ARG B  19      28.309  37.176  27.006  1.00  0.00           H  
ATOM   4507 1HB  ARG B  19      26.543  37.173  25.255  1.00  0.00           H  
ATOM   4508 2HB  ARG B  19      25.317  37.398  26.493  1.00  0.00           H  
ATOM   4509 1HG  ARG B  19      26.274  39.590  27.060  1.00  0.00           H  
ATOM   4510 2HG  ARG B  19      27.518  39.361  25.807  1.00  0.00           H  
ATOM   4511 1HD  ARG B  19      25.743  40.741  24.976  1.00  0.00           H  
ATOM   4512 2HD  ARG B  19      25.746  39.178  24.126  1.00  0.00           H  
ATOM   4513  HE  ARG B  19      23.680  38.709  25.002  1.00  0.00           H  
ATOM   4514 1HH1 ARG B  19      25.076  41.421  26.745  1.00  0.00           H  
ATOM   4515 2HH1 ARG B  19      23.601  41.781  27.615  1.00  0.00           H  
ATOM   4516 1HH2 ARG B  19      21.772  39.186  26.138  1.00  0.00           H  
ATOM   4517 2HH2 ARG B  19      21.732  40.518  27.273  1.00  0.00           H  
ATOM   4518  N   ALA B  20      25.922  37.141  29.292  1.00  0.00           N  
ATOM   4519  CA  ALA B  20      25.574  37.602  30.632  1.00  0.00           C  
ATOM   4520  C   ALA B  20      26.641  37.273  31.662  1.00  0.00           C  
ATOM   4521  O   ALA B  20      26.925  38.092  32.540  1.00  0.00           O  
ATOM   4522  CB  ALA B  20      24.241  37.004  31.058  1.00  0.00           C  
ATOM   4523  H   ALA B  20      25.292  36.494  28.834  1.00  0.00           H  
ATOM   4524  HA  ALA B  20      25.447  38.684  30.604  1.00  0.00           H  
ATOM   4525 1HB  ALA B  20      23.984  37.362  32.055  1.00  0.00           H  
ATOM   4526 2HB  ALA B  20      23.465  37.303  30.354  1.00  0.00           H  
ATOM   4527 3HB  ALA B  20      24.318  35.918  31.073  1.00  0.00           H  
ATOM   4528  N   LEU B  21      27.218  36.080  31.565  1.00  0.00           N  
ATOM   4529  CA  LEU B  21      28.264  35.680  32.484  1.00  0.00           C  
ATOM   4530  C   LEU B  21      29.532  36.483  32.230  1.00  0.00           C  
ATOM   4531  O   LEU B  21      30.228  36.814  33.189  1.00  0.00           O  
ATOM   4532  CB  LEU B  21      28.554  34.181  32.340  1.00  0.00           C  
ATOM   4533  CG  LEU B  21      27.398  33.242  32.704  1.00  0.00           C  
ATOM   4534  CD1 LEU B  21      27.831  31.797  32.495  1.00  0.00           C  
ATOM   4535  CD2 LEU B  21      26.983  33.483  34.149  1.00  0.00           C  
ATOM   4536  H   LEU B  21      26.898  35.418  30.867  1.00  0.00           H  
ATOM   4537  HA  LEU B  21      27.924  35.894  33.500  1.00  0.00           H  
ATOM   4538 1HB  LEU B  21      28.831  33.979  31.307  1.00  0.00           H  
ATOM   4539 2HB  LEU B  21      29.400  33.929  32.978  1.00  0.00           H  
ATOM   4540  HG  LEU B  21      26.549  33.434  32.046  1.00  0.00           H  
ATOM   4541 1HD1 LEU B  21      27.009  31.128  32.753  1.00  0.00           H  
ATOM   4542 2HD1 LEU B  21      28.102  31.646  31.449  1.00  0.00           H  
ATOM   4543 3HD1 LEU B  21      28.689  31.579  33.129  1.00  0.00           H  
ATOM   4544 1HD2 LEU B  21      26.161  32.816  34.408  1.00  0.00           H  
ATOM   4545 2HD2 LEU B  21      27.829  33.289  34.807  1.00  0.00           H  
ATOM   4546 3HD2 LEU B  21      26.662  34.517  34.266  1.00  0.00           H  
ATOM   4547  N   LEU B  22      29.813  36.796  30.960  1.00  0.00           N  
ATOM   4548  CA  LEU B  22      30.944  37.644  30.616  1.00  0.00           C  
ATOM   4549  C   LEU B  22      30.776  39.004  31.269  1.00  0.00           C  
ATOM   4550  O   LEU B  22      31.745  39.527  31.834  1.00  0.00           O  
ATOM   4551  CB  LEU B  22      31.060  37.801  29.094  1.00  0.00           C  
ATOM   4552  CG  LEU B  22      32.159  38.754  28.606  1.00  0.00           C  
ATOM   4553  CD1 LEU B  22      33.514  38.258  29.093  1.00  0.00           C  
ATOM   4554  CD2 LEU B  22      32.120  38.839  27.088  1.00  0.00           C  
ATOM   4555  H   LEU B  22      29.268  36.403  30.208  1.00  0.00           H  
ATOM   4556  HA  LEU B  22      31.852  37.183  30.987  1.00  0.00           H  
ATOM   4557 1HB  LEU B  22      31.253  36.823  28.657  1.00  0.00           H  
ATOM   4558 2HB  LEU B  22      30.108  38.167  28.708  1.00  0.00           H  
ATOM   4559  HG  LEU B  22      31.995  39.745  29.029  1.00  0.00           H  
ATOM   4560 1HD1 LEU B  22      34.295  38.936  28.746  1.00  0.00           H  
ATOM   4561 2HD1 LEU B  22      33.521  38.227  30.183  1.00  0.00           H  
ATOM   4562 3HD1 LEU B  22      33.700  37.259  28.699  1.00  0.00           H  
ATOM   4563 1HD2 LEU B  22      32.902  39.517  26.741  1.00  0.00           H  
ATOM   4564 2HD2 LEU B  22      32.286  37.848  26.665  1.00  0.00           H  
ATOM   4565 3HD2 LEU B  22      31.148  39.212  26.769  1.00  0.00           H  
ATOM   4566  N   GLU B  23      29.578  39.579  31.158  1.00  0.00           N  
ATOM   4567  CA  GLU B  23      29.240  40.848  31.790  1.00  0.00           C  
ATOM   4568  C   GLU B  23      29.468  40.810  33.291  1.00  0.00           C  
ATOM   4569  O   GLU B  23      30.034  41.759  33.829  1.00  0.00           O  
ATOM   4570  CB  GLU B  23      27.781  41.212  31.502  1.00  0.00           C  
ATOM   4571  CG  GLU B  23      27.338  42.542  32.096  1.00  0.00           C  
ATOM   4572  CD  GLU B  23      25.904  42.874  31.782  1.00  0.00           C  
ATOM   4573  OE1 GLU B  23      25.430  42.455  30.754  1.00  0.00           O  
ATOM   4574  OE2 GLU B  23      25.284  43.545  32.572  1.00  0.00           O1-
ATOM   4575  H   GLU B  23      28.874  39.137  30.575  1.00  0.00           H  
ATOM   4576  HA  GLU B  23      29.882  41.623  31.371  1.00  0.00           H  
ATOM   4577 1HB  GLU B  23      27.623  41.258  30.426  1.00  0.00           H  
ATOM   4578 2HB  GLU B  23      27.127  40.436  31.899  1.00  0.00           H  
ATOM   4579 1HG  GLU B  23      27.460  42.505  33.178  1.00  0.00           H  
ATOM   4580 2HG  GLU B  23      27.980  43.332  31.711  1.00  0.00           H  
ATOM   4581  N   ALA B  24      29.001  39.752  33.957  1.00  0.00           N  
ATOM   4582  CA  ALA B  24      29.202  39.610  35.394  1.00  0.00           C  
ATOM   4583  C   ALA B  24      30.689  39.638  35.732  1.00  0.00           C  
ATOM   4584  O   ALA B  24      31.076  40.304  36.692  1.00  0.00           O  
ATOM   4585  CB  ALA B  24      28.564  38.322  35.896  1.00  0.00           C  
ATOM   4586  H   ALA B  24      28.461  39.048  33.467  1.00  0.00           H  
ATOM   4587  HA  ALA B  24      28.723  40.454  35.893  1.00  0.00           H  
ATOM   4588 1HB  ALA B  24      28.727  38.230  36.970  1.00  0.00           H  
ATOM   4589 2HB  ALA B  24      27.493  38.343  35.693  1.00  0.00           H  
ATOM   4590 3HB  ALA B  24      29.013  37.471  35.386  1.00  0.00           H  
ATOM   4591  N   VAL B  25      31.507  38.937  34.941  1.00  0.00           N  
ATOM   4592  CA  VAL B  25      32.952  38.944  35.149  1.00  0.00           C  
ATOM   4593  C   VAL B  25      33.521  40.339  34.965  1.00  0.00           C  
ATOM   4594  O   VAL B  25      34.356  40.760  35.770  1.00  0.00           O  
ATOM   4595  CB  VAL B  25      33.642  37.978  34.167  1.00  0.00           C  
ATOM   4596  CG1 VAL B  25      35.148  38.195  34.176  1.00  0.00           C  
ATOM   4597  CG2 VAL B  25      33.302  36.540  34.530  1.00  0.00           C  
ATOM   4598  H   VAL B  25      31.123  38.357  34.203  1.00  0.00           H  
ATOM   4599  HA  VAL B  25      33.148  38.614  36.167  1.00  0.00           H  
ATOM   4600  HB  VAL B  25      33.293  38.192  33.156  1.00  0.00           H  
ATOM   4601 1HG1 VAL B  25      35.619  37.504  33.477  1.00  0.00           H  
ATOM   4602 2HG1 VAL B  25      35.369  39.219  33.879  1.00  0.00           H  
ATOM   4603 3HG1 VAL B  25      35.535  38.014  35.180  1.00  0.00           H  
ATOM   4604 1HG2 VAL B  25      33.791  35.864  33.830  1.00  0.00           H  
ATOM   4605 2HG2 VAL B  25      33.645  36.329  35.544  1.00  0.00           H  
ATOM   4606 3HG2 VAL B  25      32.222  36.398  34.476  1.00  0.00           H  
ATOM   4607  N   ALA B  26      33.092  41.029  33.913  1.00  0.00           N  
ATOM   4608  CA  ALA B  26      33.537  42.383  33.618  1.00  0.00           C  
ATOM   4609  C   ALA B  26      33.200  43.335  34.756  1.00  0.00           C  
ATOM   4610  O   ALA B  26      34.007  44.211  35.069  1.00  0.00           O  
ATOM   4611  CB  ALA B  26      32.914  42.872  32.318  1.00  0.00           C  
ATOM   4612  H   ALA B  26      32.455  40.588  33.261  1.00  0.00           H  
ATOM   4613  HA  ALA B  26      34.618  42.367  33.493  1.00  0.00           H  
ATOM   4614 1HB  ALA B  26      33.258  43.885  32.109  1.00  0.00           H  
ATOM   4615 2HB  ALA B  26      33.211  42.212  31.502  1.00  0.00           H  
ATOM   4616 3HB  ALA B  26      31.829  42.867  32.410  1.00  0.00           H  
ATOM   4617  N   ARG B  27      32.018  43.186  35.357  1.00  0.00           N  
ATOM   4618  CA  ARG B  27      31.640  44.027  36.483  1.00  0.00           C  
ATOM   4619  C   ARG B  27      32.506  43.744  37.698  1.00  0.00           C  
ATOM   4620  O   ARG B  27      32.899  44.687  38.392  1.00  0.00           O  
ATOM   4621  CB  ARG B  27      30.178  43.809  36.846  1.00  0.00           C  
ATOM   4622  CG  ARG B  27      29.180  44.354  35.837  1.00  0.00           C  
ATOM   4623  CD  ARG B  27      27.779  44.103  36.258  1.00  0.00           C  
ATOM   4624  NE  ARG B  27      26.823  44.541  35.254  1.00  0.00           N  
ATOM   4625  CZ  ARG B  27      26.365  45.802  35.132  1.00  0.00           C  
ATOM   4626  NH1 ARG B  27      26.783  46.735  35.957  1.00  0.00           N1+
ATOM   4627  NH2 ARG B  27      25.494  46.100  34.184  1.00  0.00           N  
ATOM   4628  H   ARG B  27      31.356  42.512  35.001  1.00  0.00           H  
ATOM   4629  HA  ARG B  27      31.783  45.066  36.192  1.00  0.00           H  
ATOM   4630 1HB  ARG B  27      29.986  42.744  36.958  1.00  0.00           H  
ATOM   4631 2HB  ARG B  27      29.968  44.283  37.806  1.00  0.00           H  
ATOM   4632 1HG  ARG B  27      29.319  45.430  35.731  1.00  0.00           H  
ATOM   4633 2HG  ARG B  27      29.340  43.872  34.870  1.00  0.00           H  
ATOM   4634 1HD  ARG B  27      27.635  43.034  36.422  1.00  0.00           H  
ATOM   4635 2HD  ARG B  27      27.574  44.642  37.181  1.00  0.00           H  
ATOM   4636  HE  ARG B  27      26.478  43.851  34.600  1.00  0.00           H  
ATOM   4637 1HH1 ARG B  27      27.449  46.507  36.683  1.00  0.00           H  
ATOM   4638 2HH1 ARG B  27      26.440  47.680  35.867  1.00  0.00           H  
ATOM   4639 1HH2 ARG B  27      25.173  45.383  33.548  1.00  0.00           H  
ATOM   4640 2HH2 ARG B  27      25.152  47.046  34.093  1.00  0.00           H  
ATOM   4641  N   LEU B  28      32.820  42.470  37.939  1.00  0.00           N  
ATOM   4642  CA  LEU B  28      33.699  42.106  39.040  1.00  0.00           C  
ATOM   4643  C   LEU B  28      35.089  42.676  38.812  1.00  0.00           C  
ATOM   4644  O   LEU B  28      35.744  43.101  39.766  1.00  0.00           O  
ATOM   4645  CB  LEU B  28      33.776  40.581  39.185  1.00  0.00           C  
ATOM   4646  CG  LEU B  28      32.521  39.904  39.754  1.00  0.00           C  
ATOM   4647  CD1 LEU B  28      32.639  38.395  39.586  1.00  0.00           C  
ATOM   4648  CD2 LEU B  28      32.361  40.281  41.219  1.00  0.00           C  
ATOM   4649  H   LEU B  28      32.412  41.731  37.375  1.00  0.00           H  
ATOM   4650  HA  LEU B  28      33.295  42.522  39.962  1.00  0.00           H  
ATOM   4651 1HB  LEU B  28      33.969  40.149  38.204  1.00  0.00           H  
ATOM   4652 2HB  LEU B  28      34.611  40.336  39.841  1.00  0.00           H  
ATOM   4653  HG  LEU B  28      31.645  40.234  39.195  1.00  0.00           H  
ATOM   4654 1HD1 LEU B  28      31.749  37.913  39.989  1.00  0.00           H  
ATOM   4655 2HD1 LEU B  28      32.734  38.153  38.527  1.00  0.00           H  
ATOM   4656 3HD1 LEU B  28      33.518  38.037  40.121  1.00  0.00           H  
ATOM   4657 1HD2 LEU B  28      31.470  39.798  41.622  1.00  0.00           H  
ATOM   4658 2HD2 LEU B  28      33.237  39.950  41.778  1.00  0.00           H  
ATOM   4659 3HD2 LEU B  28      32.261  41.363  41.307  1.00  0.00           H  
ATOM   4660  N   GLN B  29      35.528  42.680  37.556  1.00  0.00           N  
ATOM   4661  CA  GLN B  29      36.819  43.212  37.171  1.00  0.00           C  
ATOM   4662  C   GLN B  29      36.930  44.716  37.326  1.00  0.00           C  
ATOM   4663  O   GLN B  29      37.951  45.194  37.825  1.00  0.00           O  
ATOM   4664  CB  GLN B  29      37.125  42.827  35.720  1.00  0.00           C  
ATOM   4665  CG  GLN B  29      38.473  43.313  35.218  1.00  0.00           C  
ATOM   4666  CD  GLN B  29      39.628  42.740  36.017  1.00  0.00           C  
ATOM   4667  NE2 GLN B  29      40.770  43.418  35.972  1.00  0.00           N  
ATOM   4668  OE1 GLN B  29      39.496  41.701  36.669  1.00  0.00           O  
ATOM   4669  H   GLN B  29      34.968  42.244  36.837  1.00  0.00           H  
ATOM   4670  HA  GLN B  29      37.573  42.760  37.810  1.00  0.00           H  
ATOM   4671 1HB  GLN B  29      37.099  41.742  35.619  1.00  0.00           H  
ATOM   4672 2HB  GLN B  29      36.355  43.234  35.065  1.00  0.00           H  
ATOM   4673 1HG  GLN B  29      38.593  43.009  34.179  1.00  0.00           H  
ATOM   4674 2HG  GLN B  29      38.508  44.400  35.295  1.00  0.00           H  
ATOM   4675 1HE2 GLN B  29      41.568  43.090  36.479  1.00  0.00           H  
ATOM   4676 2HE2 GLN B  29      40.834  44.256  35.431  1.00  0.00           H  
ATOM   4677  N   GLU B  30      35.892  45.456  36.951  1.00  0.00           N  
ATOM   4678  CA  GLU B  30      35.906  46.904  37.111  1.00  0.00           C  
ATOM   4679  C   GLU B  30      35.929  47.258  38.584  1.00  0.00           C  
ATOM   4680  O   GLU B  30      36.621  48.192  38.993  1.00  0.00           O  
ATOM   4681  CB  GLU B  30      34.689  47.540  36.437  1.00  0.00           C  
ATOM   4682  CG  GLU B  30      34.639  49.058  36.532  1.00  0.00           C  
ATOM   4683  CD  GLU B  30      35.774  49.727  35.807  1.00  0.00           C  
ATOM   4684  OE1 GLU B  30      36.348  49.110  34.941  1.00  0.00           O  
ATOM   4685  OE2 GLU B  30      36.070  50.856  36.121  1.00  0.00           O1-
ATOM   4686  H   GLU B  30      35.098  45.019  36.496  1.00  0.00           H  
ATOM   4687  HA  GLU B  30      36.811  47.299  36.646  1.00  0.00           H  
ATOM   4688 1HB  GLU B  30      34.675  47.270  35.381  1.00  0.00           H  
ATOM   4689 2HB  GLU B  30      33.777  47.147  36.886  1.00  0.00           H  
ATOM   4690 1HG  GLU B  30      33.698  49.408  36.109  1.00  0.00           H  
ATOM   4691 2HG  GLU B  30      34.663  49.347  37.582  1.00  0.00           H  
ATOM   4692  N   LEU B  31      35.144  46.506  39.354  1.00  0.00           N  
ATOM   4693  CA  LEU B  31      35.052  46.630  40.792  1.00  0.00           C  
ATOM   4694  C   LEU B  31      36.437  46.424  41.422  1.00  0.00           C  
ATOM   4695  O   LEU B  31      36.827  47.204  42.292  1.00  0.00           O  
ATOM   4696  CB  LEU B  31      34.053  45.608  41.351  1.00  0.00           C  
ATOM   4697  CG  LEU B  31      33.755  45.720  42.850  1.00  0.00           C  
ATOM   4698  CD1 LEU B  31      33.102  47.066  43.138  1.00  0.00           C  
ATOM   4699  CD2 LEU B  31      32.854  44.571  43.277  1.00  0.00           C  
ATOM   4700  H   LEU B  31      34.538  45.815  38.931  1.00  0.00           H  
ATOM   4701  HA  LEU B  31      34.706  47.635  41.030  1.00  0.00           H  
ATOM   4702 1HB  LEU B  31      33.111  45.715  40.817  1.00  0.00           H  
ATOM   4703 2HB  LEU B  31      34.441  44.607  41.164  1.00  0.00           H  
ATOM   4704  HG  LEU B  31      34.689  45.677  43.412  1.00  0.00           H  
ATOM   4705 1HD1 LEU B  31      32.889  47.144  44.205  1.00  0.00           H  
ATOM   4706 2HD1 LEU B  31      33.776  47.867  42.843  1.00  0.00           H  
ATOM   4707 3HD1 LEU B  31      32.172  47.145  42.577  1.00  0.00           H  
ATOM   4708 1HD2 LEU B  31      32.642  44.651  44.344  1.00  0.00           H  
ATOM   4709 2HD2 LEU B  31      31.919  44.615  42.718  1.00  0.00           H  
ATOM   4710 3HD2 LEU B  31      33.352  43.624  43.075  1.00  0.00           H  
ATOM   4711  N   ASN B  32      37.161  45.381  40.996  1.00  0.00           N  
ATOM   4712  CA  ASN B  32      38.506  45.095  41.481  1.00  0.00           C  
ATOM   4713  C   ASN B  32      39.499  46.206  41.208  1.00  0.00           C  
ATOM   4714  O   ASN B  32      40.317  46.524  42.073  1.00  0.00           O  
ATOM   4715  CB  ASN B  32      39.011  43.795  40.882  1.00  0.00           C  
ATOM   4716  CG  ASN B  32      38.315  42.589  41.450  1.00  0.00           C  
ATOM   4717  ND2 ASN B  32      38.270  41.527  40.686  1.00  0.00           N  
ATOM   4718  OD1 ASN B  32      37.815  42.618  42.581  1.00  0.00           O  
ATOM   4719  H   ASN B  32      36.755  44.726  40.336  1.00  0.00           H  
ATOM   4720  HA  ASN B  32      38.465  44.956  42.566  1.00  0.00           H  
ATOM   4721 1HB  ASN B  32      38.864  43.810  39.802  1.00  0.00           H  
ATOM   4722 2HB  ASN B  32      40.081  43.701  41.067  1.00  0.00           H  
ATOM   4723 1HD2 ASN B  32      37.821  40.695  41.010  1.00  0.00           H  
ATOM   4724 2HD2 ASN B  32      38.687  41.547  39.777  1.00  0.00           H  
ATOM   4725  N   ILE B  33      39.419  46.786  40.011  1.00  0.00           N  
ATOM   4726  CA  ILE B  33      40.275  47.888  39.606  1.00  0.00           C  
ATOM   4727  C   ILE B  33      40.055  49.085  40.508  1.00  0.00           C  
ATOM   4728  O   ILE B  33      41.026  49.718  40.940  1.00  0.00           O  
ATOM   4729  CB  ILE B  33      40.013  48.286  38.143  1.00  0.00           C  
ATOM   4730  CG1 ILE B  33      40.485  47.179  37.196  1.00  0.00           C  
ATOM   4731  CG2 ILE B  33      40.708  49.601  37.818  1.00  0.00           C  
ATOM   4732  CD1 ILE B  33      39.946  47.308  35.788  1.00  0.00           C  
ATOM   4733  H   ILE B  33      38.765  46.414  39.331  1.00  0.00           H  
ATOM   4734  HA  ILE B  33      41.312  47.578  39.693  1.00  0.00           H  
ATOM   4735  HB  ILE B  33      38.942  48.403  37.983  1.00  0.00           H  
ATOM   4736 1HG1 ILE B  33      41.573  47.182  37.145  1.00  0.00           H  
ATOM   4737 2HG1 ILE B  33      40.179  46.209  37.589  1.00  0.00           H  
ATOM   4738 1HG2 ILE B  33      40.513  49.868  36.779  1.00  0.00           H  
ATOM   4739 2HG2 ILE B  33      40.327  50.384  38.469  1.00  0.00           H  
ATOM   4740 3HG2 ILE B  33      41.782  49.492  37.969  1.00  0.00           H  
ATOM   4741 1HD1 ILE B  33      40.323  46.488  35.178  1.00  0.00           H  
ATOM   4742 2HD1 ILE B  33      38.856  47.273  35.812  1.00  0.00           H  
ATOM   4743 3HD1 ILE B  33      40.270  48.257  35.361  1.00  0.00           H  
ATOM   4744  N   ASP B  34      38.787  49.399  40.762  1.00  0.00           N  
ATOM   4745  CA  ASP B  34      38.427  50.502  41.639  1.00  0.00           C  
ATOM   4746  C   ASP B  34      38.929  50.255  43.061  1.00  0.00           C  
ATOM   4747  O   ASP B  34      39.381  51.200  43.708  1.00  0.00           O  
ATOM   4748  CB  ASP B  34      36.911  50.704  41.650  1.00  0.00           C  
ATOM   4749  CG  ASP B  34      36.485  51.958  42.403  1.00  0.00           C  
ATOM   4750  OD1 ASP B  34      36.961  53.016  42.071  1.00  0.00           O  
ATOM   4751  OD2 ASP B  34      35.689  51.842  43.304  1.00  0.00           O1-
ATOM   4752  H   ASP B  34      38.040  48.884  40.308  1.00  0.00           H  
ATOM   4753  HA  ASP B  34      38.908  51.405  41.265  1.00  0.00           H  
ATOM   4754 1HB  ASP B  34      36.546  50.772  40.625  1.00  0.00           H  
ATOM   4755 2HB  ASP B  34      36.431  49.839  42.111  1.00  0.00           H  
ATOM   4756  N   LEU B  35      38.829  49.013  43.546  1.00  0.00           N  
ATOM   4757  CA  LEU B  35      39.332  48.674  44.872  1.00  0.00           C  
ATOM   4758  C   LEU B  35      40.832  48.907  44.979  1.00  0.00           C  
ATOM   4759  O   LEU B  35      41.281  49.434  45.999  1.00  0.00           O  
ATOM   4760  CB  LEU B  35      39.015  47.208  45.197  1.00  0.00           C  
ATOM   4761  CG  LEU B  35      39.648  46.660  46.481  1.00  0.00           C  
ATOM   4762  CD1 LEU B  35      39.151  47.463  47.677  1.00  0.00           C  
ATOM   4763  CD2 LEU B  35      39.301  45.186  46.630  1.00  0.00           C  
ATOM   4764  H   LEU B  35      38.352  48.301  43.012  1.00  0.00           H  
ATOM   4765  HA  LEU B  35      38.834  49.313  45.592  1.00  0.00           H  
ATOM   4766 1HB  LEU B  35      37.936  47.098  45.287  1.00  0.00           H  
ATOM   4767 2HB  LEU B  35      39.355  46.587  44.368  1.00  0.00           H  
ATOM   4768  HG  LEU B  35      40.731  46.774  46.432  1.00  0.00           H  
ATOM   4769 1HD1 LEU B  35      39.600  47.074  48.590  1.00  0.00           H  
ATOM   4770 2HD1 LEU B  35      39.430  48.510  47.553  1.00  0.00           H  
ATOM   4771 3HD1 LEU B  35      38.066  47.381  47.744  1.00  0.00           H  
ATOM   4772 1HD2 LEU B  35      39.752  44.797  47.544  1.00  0.00           H  
ATOM   4773 2HD2 LEU B  35      38.218  45.071  46.682  1.00  0.00           H  
ATOM   4774 3HD2 LEU B  35      39.685  44.634  45.772  1.00  0.00           H  
ATOM   4775  N   VAL B  36      41.593  48.474  43.971  1.00  0.00           N  
ATOM   4776  CA  VAL B  36      43.036  48.698  43.955  1.00  0.00           C  
ATOM   4777  C   VAL B  36      43.363  50.181  43.967  1.00  0.00           C  
ATOM   4778  O   VAL B  36      44.271  50.603  44.684  1.00  0.00           O  
ATOM   4779  CB  VAL B  36      43.665  48.049  42.707  1.00  0.00           C  
ATOM   4780  CG1 VAL B  36      45.106  48.508  42.537  1.00  0.00           C  
ATOM   4781  CG2 VAL B  36      43.591  46.534  42.818  1.00  0.00           C  
ATOM   4782  H   VAL B  36      41.170  47.953  43.214  1.00  0.00           H  
ATOM   4783  HA  VAL B  36      43.463  48.238  44.848  1.00  0.00           H  
ATOM   4784  HB  VAL B  36      43.117  48.376  41.824  1.00  0.00           H  
ATOM   4785 1HG1 VAL B  36      45.534  48.039  41.650  1.00  0.00           H  
ATOM   4786 2HG1 VAL B  36      45.131  49.591  42.424  1.00  0.00           H  
ATOM   4787 3HG1 VAL B  36      45.685  48.220  43.414  1.00  0.00           H  
ATOM   4788 1HG2 VAL B  36      44.036  46.081  41.932  1.00  0.00           H  
ATOM   4789 2HG2 VAL B  36      44.134  46.207  43.705  1.00  0.00           H  
ATOM   4790 3HG2 VAL B  36      42.548  46.226  42.898  1.00  0.00           H  
ATOM   4791  N   ARG B  37      42.640  50.947  43.146  1.00  0.00           N  
ATOM   4792  CA  ARG B  37      42.781  52.392  43.066  1.00  0.00           C  
ATOM   4793  C   ARG B  37      42.630  53.028  44.436  1.00  0.00           C  
ATOM   4794  O   ARG B  37      43.485  53.820  44.837  1.00  0.00           O  
ATOM   4795  CB  ARG B  37      41.746  52.983  42.120  1.00  0.00           C  
ATOM   4796  CG  ARG B  37      41.868  54.481  41.894  1.00  0.00           C  
ATOM   4797  CD  ARG B  37      40.756  55.002  41.057  1.00  0.00           C  
ATOM   4798  NE  ARG B  37      39.471  54.884  41.724  1.00  0.00           N  
ATOM   4799  CZ  ARG B  37      39.018  55.734  42.668  1.00  0.00           C  
ATOM   4800  NH1 ARG B  37      39.757  56.755  43.040  1.00  0.00           N1+
ATOM   4801  NH2 ARG B  37      37.832  55.539  43.217  1.00  0.00           N  
ATOM   4802  H   ARG B  37      41.975  50.514  42.517  1.00  0.00           H  
ATOM   4803  HA  ARG B  37      43.773  52.630  42.696  1.00  0.00           H  
ATOM   4804 1HB  ARG B  37      41.823  52.495  41.148  1.00  0.00           H  
ATOM   4805 2HB  ARG B  37      40.745  52.786  42.506  1.00  0.00           H  
ATOM   4806 1HG  ARG B  37      41.843  54.996  42.855  1.00  0.00           H  
ATOM   4807 2HG  ARG B  37      42.809  54.698  41.389  1.00  0.00           H  
ATOM   4808 1HD  ARG B  37      40.930  56.054  40.835  1.00  0.00           H  
ATOM   4809 2HD  ARG B  37      40.709  54.439  40.125  1.00  0.00           H  
ATOM   4810  HE  ARG B  37      38.875  54.109  41.465  1.00  0.00           H  
ATOM   4811 1HH1 ARG B  37      40.664  56.904  42.621  1.00  0.00           H  
ATOM   4812 2HH1 ARG B  37      39.418  57.392  43.747  1.00  0.00           H  
ATOM   4813 1HH2 ARG B  37      37.264  54.754  42.931  1.00  0.00           H  
ATOM   4814 2HH2 ARG B  37      37.493  56.175  43.922  1.00  0.00           H  
ATOM   4815  N   LYS B  38      41.554  52.671  45.127  1.00  0.00           N  
ATOM   4816  CA  LYS B  38      41.275  53.138  46.474  1.00  0.00           C  
ATOM   4817  C   LYS B  38      42.312  52.678  47.477  1.00  0.00           C  
ATOM   4818  O   LYS B  38      42.703  53.438  48.357  1.00  0.00           O  
ATOM   4819  CB  LYS B  38      39.888  52.672  46.918  1.00  0.00           C  
ATOM   4820  CG  LYS B  38      38.735  53.394  46.235  1.00  0.00           C  
ATOM   4821  CD  LYS B  38      37.392  52.824  46.666  1.00  0.00           C  
ATOM   4822  CE  LYS B  38      36.237  53.563  46.005  1.00  0.00           C  
ATOM   4823  NZ  LYS B  38      34.921  52.954  46.342  1.00  0.00           N1+
ATOM   4824  H   LYS B  38      40.870  52.062  44.694  1.00  0.00           H  
ATOM   4825  HA  LYS B  38      41.269  54.229  46.469  1.00  0.00           H  
ATOM   4826 1HB  LYS B  38      39.780  51.606  46.715  1.00  0.00           H  
ATOM   4827 2HB  LYS B  38      39.782  52.813  47.994  1.00  0.00           H  
ATOM   4828 1HG  LYS B  38      38.767  54.456  46.490  1.00  0.00           H  
ATOM   4829 2HG  LYS B  38      38.832  53.297  45.155  1.00  0.00           H  
ATOM   4830 1HD  LYS B  38      37.341  51.768  46.395  1.00  0.00           H  
ATOM   4831 2HD  LYS B  38      37.292  52.908  47.748  1.00  0.00           H  
ATOM   4832 1HE  LYS B  38      36.237  54.602  46.328  1.00  0.00           H  
ATOM   4833 2HE  LYS B  38      36.365  53.542  44.922  1.00  0.00           H  
ATOM   4834 1HZ  LYS B  38      34.184  53.471  45.886  1.00  0.00           H  
ATOM   4835 2HZ  LYS B  38      34.903  51.993  46.028  1.00  0.00           H  
ATOM   4836 3HZ  LYS B  38      34.784  52.985  47.342  1.00  0.00           H  
ATOM   4837  N   THR B  39      42.788  51.446  47.356  1.00  0.00           N  
ATOM   4838  CA  THR B  39      43.803  50.944  48.266  1.00  0.00           C  
ATOM   4839  C   THR B  39      45.048  51.819  48.195  1.00  0.00           C  
ATOM   4840  O   THR B  39      45.666  52.107  49.224  1.00  0.00           O  
ATOM   4841  CB  THR B  39      44.168  49.481  47.948  1.00  0.00           C  
ATOM   4842  CG2 THR B  39      45.246  48.982  48.898  1.00  0.00           C  
ATOM   4843  OG1 THR B  39      43.001  48.657  48.079  1.00  0.00           O  
ATOM   4844  H   THR B  39      42.423  50.817  46.651  1.00  0.00           H  
ATOM   4845  HA  THR B  39      43.409  50.993  49.283  1.00  0.00           H  
ATOM   4846  HB  THR B  39      44.533  49.413  46.924  1.00  0.00           H  
ATOM   4847  HG1 THR B  39      42.329  48.955  47.461  1.00  0.00           H  
ATOM   4848 1HG2 THR B  39      45.491  47.948  48.658  1.00  0.00           H  
ATOM   4849 2HG2 THR B  39      46.137  49.600  48.794  1.00  0.00           H  
ATOM   4850 3HG2 THR B  39      44.883  49.039  49.924  1.00  0.00           H  
ATOM   4851  N   SER B  40      45.448  52.198  46.979  1.00  0.00           N  
ATOM   4852  CA  SER B  40      46.582  53.091  46.772  1.00  0.00           C  
ATOM   4853  C   SER B  40      46.320  54.525  47.260  1.00  0.00           C  
ATOM   4854  O   SER B  40      47.139  55.084  47.992  1.00  0.00           O  
ATOM   4855  CB  SER B  40      46.940  53.113  45.298  1.00  0.00           C  
ATOM   4856  OG  SER B  40      48.020  53.973  45.057  1.00  0.00           O  
ATOM   4857  H   SER B  40      44.963  51.829  46.167  1.00  0.00           H  
ATOM   4858  HA  SER B  40      47.430  52.690  47.331  1.00  0.00           H  
ATOM   4859 1HB  SER B  40      47.193  52.105  44.970  1.00  0.00           H  
ATOM   4860 2HB  SER B  40      46.076  53.439  44.719  1.00  0.00           H  
ATOM   4861  HG  SER B  40      47.651  54.859  45.029  1.00  0.00           H  
ATOM   4862  N   GLU B  41      45.195  55.119  46.856  1.00  0.00           N  
ATOM   4863  CA  GLU B  41      44.858  56.499  47.222  1.00  0.00           C  
ATOM   4864  C   GLU B  41      44.562  56.750  48.697  1.00  0.00           C  
ATOM   4865  O   GLU B  41      44.942  57.789  49.238  1.00  0.00           O  
ATOM   4866  CB  GLU B  41      43.649  56.953  46.399  1.00  0.00           C  
ATOM   4867  CG  GLU B  41      43.937  57.154  44.919  1.00  0.00           C  
ATOM   4868  CD  GLU B  41      42.715  57.548  44.134  1.00  0.00           C  
ATOM   4869  OE1 GLU B  41      41.781  58.031  44.729  1.00  0.00           O  
ATOM   4870  OE2 GLU B  41      42.716  57.365  42.941  1.00  0.00           O1-
ATOM   4871  H   GLU B  41      44.550  54.618  46.259  1.00  0.00           H  
ATOM   4872  HA  GLU B  41      45.697  57.134  46.932  1.00  0.00           H  
ATOM   4873 1HB  GLU B  41      42.851  56.215  46.490  1.00  0.00           H  
ATOM   4874 2HB  GLU B  41      43.271  57.894  46.799  1.00  0.00           H  
ATOM   4875 1HG  GLU B  41      44.692  57.931  44.807  1.00  0.00           H  
ATOM   4876 2HG  GLU B  41      44.342  56.229  44.509  1.00  0.00           H  
ATOM   4877  N   LEU B  42      43.873  55.818  49.343  1.00  0.00           N  
ATOM   4878  CA  LEU B  42      43.525  55.941  50.746  1.00  0.00           C  
ATOM   4879  C   LEU B  42      44.714  55.675  51.654  1.00  0.00           C  
ATOM   4880  O   LEU B  42      45.555  54.822  51.374  1.00  0.00           O  
ATOM   4881  CB  LEU B  42      42.389  54.970  51.093  1.00  0.00           C  
ATOM   4882  CG  LEU B  42      41.055  55.228  50.381  1.00  0.00           C  
ATOM   4883  CD1 LEU B  42      40.105  54.067  50.643  1.00  0.00           C  
ATOM   4884  CD2 LEU B  42      40.463  56.541  50.872  1.00  0.00           C  
ATOM   4885  H   LEU B  42      43.551  54.991  48.858  1.00  0.00           H  
ATOM   4886  HA  LEU B  42      43.169  56.954  50.928  1.00  0.00           H  
ATOM   4887 1HB  LEU B  42      42.707  53.960  50.840  1.00  0.00           H  
ATOM   4888 2HB  LEU B  42      42.206  55.015  52.166  1.00  0.00           H  
ATOM   4889  HG  LEU B  42      41.220  55.285  49.305  1.00  0.00           H  
ATOM   4890 1HD1 LEU B  42      39.157  54.251  50.138  1.00  0.00           H  
ATOM   4891 2HD1 LEU B  42      40.546  53.144  50.264  1.00  0.00           H  
ATOM   4892 3HD1 LEU B  42      39.932  53.974  51.715  1.00  0.00           H  
ATOM   4893 1HD2 LEU B  42      39.515  56.725  50.366  1.00  0.00           H  
ATOM   4894 2HD2 LEU B  42      40.295  56.483  51.947  1.00  0.00           H  
ATOM   4895 3HD2 LEU B  42      41.153  57.356  50.656  1.00  0.00           H  
ATOM   4896  N   THR B  43      44.774  56.423  52.750  1.00  0.00           N  
ATOM   4897  CA  THR B  43      45.842  56.250  53.723  1.00  0.00           C  
ATOM   4898  C   THR B  43      45.279  55.696  55.029  1.00  0.00           C  
ATOM   4899  O   THR B  43      46.002  55.088  55.819  1.00  0.00           O  
ATOM   4900  CB  THR B  43      46.579  57.575  53.990  1.00  0.00           C  
ATOM   4901  CG2 THR B  43      47.185  58.115  52.704  1.00  0.00           C  
ATOM   4902  OG1 THR B  43      45.660  58.537  54.522  1.00  0.00           O  
ATOM   4903  H   THR B  43      44.077  57.139  52.901  1.00  0.00           H  
ATOM   4904  HA  THR B  43      46.560  55.523  53.337  1.00  0.00           H  
ATOM   4905  HB  THR B  43      47.372  57.410  54.718  1.00  0.00           H  
ATOM   4906  HG1 THR B  43      45.762  58.586  55.474  1.00  0.00           H  
ATOM   4907 1HG2 THR B  43      47.702  59.052  52.911  1.00  0.00           H  
ATOM   4908 2HG2 THR B  43      47.894  57.390  52.303  1.00  0.00           H  
ATOM   4909 3HG2 THR B  43      46.395  58.291  51.975  1.00  0.00           H  
ATOM   4910  N   ASP B  44      43.989  55.918  55.267  1.00  0.00           N  
ATOM   4911  CA  ASP B  44      43.356  55.406  56.473  1.00  0.00           C  
ATOM   4912  C   ASP B  44      43.033  53.927  56.331  1.00  0.00           C  
ATOM   4913  O   ASP B  44      42.292  53.545  55.424  1.00  0.00           O  
ATOM   4914  CB  ASP B  44      42.076  56.187  56.782  1.00  0.00           C  
ATOM   4915  CG  ASP B  44      41.426  55.766  58.093  1.00  0.00           C  
ATOM   4916  OD1 ASP B  44      41.847  56.239  59.122  1.00  0.00           O  
ATOM   4917  OD2 ASP B  44      40.514  54.974  58.053  1.00  0.00           O1-
ATOM   4918  H   ASP B  44      43.429  56.446  54.616  1.00  0.00           H  
ATOM   4919  HA  ASP B  44      44.052  55.524  57.300  1.00  0.00           H  
ATOM   4920 1HB  ASP B  44      42.304  57.252  56.832  1.00  0.00           H  
ATOM   4921 2HB  ASP B  44      41.358  56.043  55.975  1.00  0.00           H  
ATOM   4922  N   GLU B  45      43.552  53.133  57.266  1.00  0.00           N  
ATOM   4923  CA  GLU B  45      43.388  51.683  57.263  1.00  0.00           C  
ATOM   4924  C   GLU B  45      41.949  51.241  57.411  1.00  0.00           C  
ATOM   4925  O   GLU B  45      41.523  50.339  56.691  1.00  0.00           O  
ATOM   4926  CB  GLU B  45      44.221  51.062  58.386  1.00  0.00           C  
ATOM   4927  CG  GLU B  45      44.214  49.540  58.405  1.00  0.00           C  
ATOM   4928  CD  GLU B  45      44.878  48.936  57.198  1.00  0.00           C  
ATOM   4929  OE1 GLU B  45      45.671  49.608  56.582  1.00  0.00           O  
ATOM   4930  OE2 GLU B  45      44.592  47.803  56.892  1.00  0.00           O1-
ATOM   4931  H   GLU B  45      44.089  53.558  58.010  1.00  0.00           H  
ATOM   4932  HA  GLU B  45      43.766  51.298  56.314  1.00  0.00           H  
ATOM   4933 1HB  GLU B  45      45.256  51.390  58.296  1.00  0.00           H  
ATOM   4934 2HB  GLU B  45      43.849  51.410  59.350  1.00  0.00           H  
ATOM   4935 1HG  GLU B  45      44.732  49.195  59.300  1.00  0.00           H  
ATOM   4936 2HG  GLU B  45      43.183  49.192  58.459  1.00  0.00           H  
ATOM   4937  N   LYS B  46      41.211  51.865  58.325  1.00  0.00           N  
ATOM   4938  CA  LYS B  46      39.823  51.494  58.553  1.00  0.00           C
[truncated: 3,700,000 more chars]
