# Supplementary material for: Blueprinting extendable nanomaterials with standardized protein blocks
Source: Nature. 2024 Mar 13;627(8005):898–904. doi: 10.1038/s41586-024-07188-4 (PMC10972742; doi:10.1038/s41586-024-07188-4)
Supplement: Supplementary file 4 — Design models with ideal backbones as well as experimentally determined structures for comparison. For reference to design names, see Supplementary Fig. 1. [file 41586_2024_7188_MOESM4_ESM.zip › cage_T3_101_design.pdb]

HEADER                                            07-JUL-23   XXXX              
EXPDTA    THEORETICAL MODEL                                                     
REMARK 220                                                                      
REMARK 220 EXPERIMENTAL DETAILS                                                 
REMARK 220  EXPERIMENT TYPE                : THEORETICAL MODELLING              
REMARK 220  DATE OF DATA COLLECTION        : 07-JUL-23                          
REMARK 220                                                                      
REMARK 220 REMARK: MODEL GENERATED BY ROSETTA                                   
REMARK 220  VERSION 2023.26+HEAD.010564c5840                                    
ATOM      1  N   MET A   1      39.872  75.071  43.324  1.00  0.00           N  
ATOM      2  CA  MET A   1      40.375  74.262  42.221  1.00  0.00           C  
ATOM      3  C   MET A   1      39.803  72.848  42.266  1.00  0.00           C  
ATOM      4  O   MET A   1      39.455  72.275  41.234  1.00  0.00           O  
ATOM      5  CB  MET A   1      41.902  74.221  42.251  1.00  0.00           C  
ATOM      6  CG  MET A   1      42.536  73.492  41.076  1.00  0.00           C  
ATOM      7  SD  MET A   1      42.200  74.295  39.496  1.00  0.00           S  
ATOM      8  CE  MET A   1      43.279  75.719  39.604  1.00  0.00           C  
ATOM      9  H   MET A   1      39.632  74.620  44.195  1.00  0.00           H  
ATOM     10  HA  MET A   1      40.055  74.717  41.284  1.00  0.00           H  
ATOM     11 1HB  MET A   1      42.292  75.238  42.263  1.00  0.00           H  
ATOM     12 2HB  MET A   1      42.235  73.732  43.168  1.00  0.00           H  
ATOM     13 1HG  MET A   1      43.615  73.445  41.216  1.00  0.00           H  
ATOM     14 2HG  MET A   1      42.154  72.472  41.032  1.00  0.00           H  
ATOM     15 1HE  MET A   1      43.185  76.317  38.697  1.00  0.00           H  
ATOM     16 2HE  MET A   1      43.000  76.323  40.469  1.00  0.00           H  
ATOM     17 3HE  MET A   1      44.312  75.386  39.713  1.00  0.00           H  
ATOM     18  N   GLU A   2      39.710  72.293  43.472  1.00  0.00           N  
ATOM     19  CA  GLU A   2      39.049  71.010  43.679  1.00  0.00           C  
ATOM     20  C   GLU A   2      37.602  71.052  43.205  1.00  0.00           C  
ATOM     21  O   GLU A   2      37.143  70.149  42.504  1.00  0.00           O  
ATOM     22  CB  GLU A   2      39.099  70.617  45.157  1.00  0.00           C  
ATOM     23  CG  GLU A   2      40.494  70.299  45.676  1.00  0.00           C  
ATOM     24  CD  GLU A   2      41.283  71.529  46.028  1.00  0.00           C  
ATOM     25  OE1 GLU A   2      40.760  72.608  45.885  1.00  0.00           O  
ATOM     26  OE2 GLU A   2      42.410  71.390  46.440  1.00  0.00           O  
ATOM     27  H   GLU A   2      40.110  72.774  44.265  1.00  0.00           H  
ATOM     28  HA  GLU A   2      39.575  70.252  43.098  1.00  0.00           H  
ATOM     29 1HB  GLU A   2      38.694  71.428  45.763  1.00  0.00           H  
ATOM     30 2HB  GLU A   2      38.473  69.741  45.322  1.00  0.00           H  
ATOM     31 1HG  GLU A   2      40.406  69.672  46.563  1.00  0.00           H  
ATOM     32 2HG  GLU A   2      41.032  69.733  44.916  1.00  0.00           H  
ATOM     33  N   GLU A   3      36.889  72.103  43.590  1.00  0.00           N  
ATOM     34  CA  GLU A   3      35.493  72.264  43.204  1.00  0.00           C  
ATOM     35  C   GLU A   3      35.336  72.269  41.688  1.00  0.00           C  
ATOM     36  O   GLU A   3      34.466  71.591  41.142  1.00  0.00           O  
ATOM     37  CB  GLU A   3      34.924  73.559  43.790  1.00  0.00           C  
ATOM     38  CG  GLU A   3      34.797  73.559  45.307  1.00  0.00           C  
ATOM     39  CD  GLU A   3      36.092  73.873  46.003  1.00  0.00           C  
ATOM     40  OE1 GLU A   3      37.068  74.096  45.328  1.00  0.00           O  
ATOM     41  OE2 GLU A   3      36.106  73.889  47.211  1.00  0.00           O  
ATOM     42  H   GLU A   3      37.326  72.810  44.165  1.00  0.00           H  
ATOM     43  HA  GLU A   3      34.925  71.422  43.601  1.00  0.00           H  
ATOM     44 1HB  GLU A   3      35.561  74.397  43.508  1.00  0.00           H  
ATOM     45 2HB  GLU A   3      33.935  73.744  43.372  1.00  0.00           H  
ATOM     46 1HG  GLU A   3      34.053  74.300  45.599  1.00  0.00           H  
ATOM     47 2HG  GLU A   3      34.443  72.582  45.632  1.00  0.00           H  
ATOM     48  N   LEU A   4      36.184  73.039  41.015  1.00  0.00           N  
ATOM     49  CA  LEU A   4      36.141  73.135  39.560  1.00  0.00           C  
ATOM     50  C   LEU A   4      36.319  71.767  38.914  1.00  0.00           C  
ATOM     51  O   LEU A   4      35.572  71.396  38.009  1.00  0.00           O  
ATOM     52  CB  LEU A   4      37.233  74.089  39.059  1.00  0.00           C  
ATOM     53  CG  LEU A   4      37.015  75.574  39.375  1.00  0.00           C  
ATOM     54  CD1 LEU A   4      38.261  76.363  38.998  1.00  0.00           C  
ATOM     55  CD2 LEU A   4      35.797  76.082  38.618  1.00  0.00           C  
ATOM     56  H   LEU A   4      36.876  73.571  41.523  1.00  0.00           H  
ATOM     57  HA  LEU A   4      35.169  73.530  39.268  1.00  0.00           H  
ATOM     58 1HB  LEU A   4      38.183  73.793  39.500  1.00  0.00           H  
ATOM     59 2HB  LEU A   4      37.312  73.989  37.976  1.00  0.00           H  
ATOM     60  HG  LEU A   4      36.853  75.698  40.447  1.00  0.00           H  
ATOM     61 1HD1 LEU A   4      38.106  77.418  39.224  1.00  0.00           H  
ATOM     62 2HD1 LEU A   4      39.113  75.992  39.569  1.00  0.00           H  
ATOM     63 3HD1 LEU A   4      38.458  76.245  37.933  1.00  0.00           H  
ATOM     64 1HD2 LEU A   4      35.641  77.137  38.844  1.00  0.00           H  
ATOM     65 2HD2 LEU A   4      35.958  75.960  37.546  1.00  0.00           H  
ATOM     66 3HD2 LEU A   4      34.917  75.513  38.920  1.00  0.00           H  
ATOM     67  N   ARG A   5      37.311  71.020  39.384  1.00  0.00           N  
ATOM     68  CA  ARG A   5      37.588  69.689  38.854  1.00  0.00           C  
ATOM     69  C   ARG A   5      36.435  68.734  39.133  1.00  0.00           C  
ATOM     70  O   ARG A   5      36.061  67.931  38.279  1.00  0.00           O  
ATOM     71  CB  ARG A   5      38.866  69.127  39.457  1.00  0.00           C  
ATOM     72  CG  ARG A   5      40.145  69.806  38.994  1.00  0.00           C  
ATOM     73  CD  ARG A   5      41.342  69.240  39.668  1.00  0.00           C  
ATOM     74  NE  ARG A   5      42.568  69.887  39.228  1.00  0.00           N  
ATOM     75  CZ  ARG A   5      43.783  69.670  39.767  1.00  0.00           C  
ATOM     76  NH1 ARG A   5      43.919  68.822  40.763  1.00  0.00           N  
ATOM     77  NH2 ARG A   5      44.839  70.309  39.295  1.00  0.00           N  
ATOM     78  H   ARG A   5      37.890  71.383  40.129  1.00  0.00           H  
ATOM     79  HA  ARG A   5      37.718  69.768  37.774  1.00  0.00           H  
ATOM     80 1HB  ARG A   5      38.823  69.210  40.542  1.00  0.00           H  
ATOM     81 2HB  ARG A   5      38.948  68.067  39.213  1.00  0.00           H  
ATOM     82 1HG  ARG A   5      40.260  69.669  37.919  1.00  0.00           H  
ATOM     83 2HG  ARG A   5      40.094  70.871  39.222  1.00  0.00           H  
ATOM     84 1HD  ARG A   5      41.252  69.378  40.745  1.00  0.00           H  
ATOM     85 2HD  ARG A   5      41.418  68.177  39.443  1.00  0.00           H  
ATOM     86  HE  ARG A   5      42.504  70.546  38.463  1.00  0.00           H  
ATOM     87 1HH1 ARG A   5      43.111  68.334  41.124  1.00  0.00           H  
ATOM     88 2HH1 ARG A   5      44.829  68.660  41.167  1.00  0.00           H  
ATOM     89 1HH2 ARG A   5      44.735  70.960  38.529  1.00  0.00           H  
ATOM     90 2HH2 ARG A   5      45.750  70.146  39.699  1.00  0.00           H  
ATOM     91  N   GLU A   6      35.875  68.826  40.334  1.00  0.00           N  
ATOM     92  CA  GLU A   6      34.764  67.968  40.728  1.00  0.00           C  
ATOM     93  C   GLU A   6      33.528  68.247  39.884  1.00  0.00           C  
ATOM     94  O   GLU A   6      32.820  67.325  39.480  1.00  0.00           O  
ATOM     95  CB  GLU A   6      34.437  68.165  42.210  1.00  0.00           C  
ATOM     96  CG  GLU A   6      35.497  67.633  43.164  1.00  0.00           C  
ATOM     97  CD  GLU A   6      35.176  67.907  44.607  1.00  0.00           C  
ATOM     98  OE1 GLU A   6      34.216  68.594  44.862  1.00  0.00           O  
ATOM     99  OE2 GLU A   6      35.893  67.430  45.455  1.00  0.00           O  
ATOM    100  H   GLU A   6      36.228  69.507  40.991  1.00  0.00           H  
ATOM    101  HA  GLU A   6      35.056  66.930  40.570  1.00  0.00           H  
ATOM    102 1HB  GLU A   6      34.306  69.228  42.415  1.00  0.00           H  
ATOM    103 2HB  GLU A   6      33.496  67.668  42.444  1.00  0.00           H  
ATOM    104 1HG  GLU A   6      35.589  66.556  43.023  1.00  0.00           H  
ATOM    105 2HG  GLU A   6      36.455  68.087  42.916  1.00  0.00           H  
ATOM    106  N   ILE A   7      33.271  69.524  39.621  1.00  0.00           N  
ATOM    107  CA  ILE A   7      32.119  69.925  38.822  1.00  0.00           C  
ATOM    108  C   ILE A   7      32.238  69.420  37.392  1.00  0.00           C  
ATOM    109  O   ILE A   7      31.259  68.964  36.801  1.00  0.00           O  
ATOM    110  CB  ILE A   7      31.961  71.457  38.815  1.00  0.00           C  
ATOM    111  CG1 ILE A   7      31.578  71.961  40.208  1.00  0.00           C  
ATOM    112  CG2 ILE A   7      30.922  71.879  37.788  1.00  0.00           C  
ATOM    113  CD1 ILE A   7      31.664  73.463  40.359  1.00  0.00           C  
ATOM    114  H   ILE A   7      33.890  70.235  39.983  1.00  0.00           H  
ATOM    115  HA  ILE A   7      31.224  69.489  39.264  1.00  0.00           H  
ATOM    116  HB  ILE A   7      32.915  71.919  38.563  1.00  0.00           H  
ATOM    117 1HG1 ILE A   7      30.559  71.653  40.439  1.00  0.00           H  
ATOM    118 2HG1 ILE A   7      32.233  71.507  40.953  1.00  0.00           H  
ATOM    119 1HG2 ILE A   7      30.823  72.965  37.796  1.00  0.00           H  
ATOM    120 2HG2 ILE A   7      31.235  71.551  36.798  1.00  0.00           H  
ATOM    121 3HG2 ILE A   7      29.962  71.425  38.034  1.00  0.00           H  
ATOM    122 1HD1 ILE A   7      31.379  73.744  41.373  1.00  0.00           H  
ATOM    123 2HD1 ILE A   7      32.687  73.790  40.167  1.00  0.00           H  
ATOM    124 3HD1 ILE A   7      30.991  73.939  39.648  1.00  0.00           H  
ATOM    125  N   ALA A   8      33.443  69.503  36.837  1.00  0.00           N  
ATOM    126  CA  ALA A   8      33.690  69.053  35.472  1.00  0.00           C  
ATOM    127  C   ALA A   8      33.485  67.551  35.342  1.00  0.00           C  
ATOM    128  O   ALA A   8      32.920  67.074  34.358  1.00  0.00           O  
ATOM    129  CB  ALA A   8      35.097  69.434  35.035  1.00  0.00           C  
ATOM    130  H   ALA A   8      34.207  69.888  37.374  1.00  0.00           H  
ATOM    131  HA  ALA A   8      32.972  69.546  34.817  1.00  0.00           H  
ATOM    132 1HB  ALA A   8      35.266  69.090  34.014  1.00  0.00           H  
ATOM    133 2HB  ALA A   8      35.210  70.517  35.076  1.00  0.00           H  
ATOM    134 3HB  ALA A   8      35.823  68.968  35.699  1.00  0.00           H  
ATOM    135  N   GLU A   9      33.948  66.805  36.340  1.00  0.00           N  
ATOM    136  CA  GLU A   9      33.815  65.353  36.337  1.00  0.00           C  
ATOM    137  C   GLU A   9      32.352  64.934  36.403  1.00  0.00           C  
ATOM    138  O   GLU A   9      31.933  63.997  35.723  1.00  0.00           O  
ATOM    139  CB  GLU A   9      34.583  64.744  37.512  1.00  0.00           C  
ATOM    140  CG  GLU A   9      36.097  64.843  37.392  1.00  0.00           C  
ATOM    141  CD  GLU A   9      36.816  64.300  38.596  1.00  0.00           C  
ATOM    142  OE1 GLU A   9      36.161  63.960  39.552  1.00  0.00           O  
ATOM    143  OE2 GLU A   9      38.022  64.226  38.559  1.00  0.00           O  
ATOM    144  H   GLU A   9      34.403  67.256  37.121  1.00  0.00           H  
ATOM    145  HA  GLU A   9      34.236  64.968  35.407  1.00  0.00           H  
ATOM    146 1HB  GLU A   9      34.288  65.240  38.436  1.00  0.00           H  
ATOM    147 2HB  GLU A   9      34.324  63.690  37.609  1.00  0.00           H  
ATOM    148 1HG  GLU A   9      36.419  64.288  36.511  1.00  0.00           H  
ATOM    149 2HG  GLU A   9      36.372  65.887  37.251  1.00  0.00           H  
ATOM    150  N   ARG A  10      31.578  65.633  37.225  1.00  0.00           N  
ATOM    151  CA  ARG A  10      30.158  65.335  37.380  1.00  0.00           C  
ATOM    152  C   ARG A  10      29.396  65.586  36.085  1.00  0.00           C  
ATOM    153  O   ARG A  10      28.519  64.809  35.708  1.00  0.00           O  
ATOM    154  CB  ARG A  10      29.552  66.177  38.492  1.00  0.00           C  
ATOM    155  CG  ARG A  10      30.142  65.936  39.872  1.00  0.00           C  
ATOM    156  CD  ARG A  10      29.754  64.607  40.410  1.00  0.00           C  
ATOM    157  NE  ARG A  10      30.550  63.535  39.836  1.00  0.00           N  
ATOM    158  CZ  ARG A  10      31.824  63.260  40.177  1.00  0.00           C  
ATOM    159  NH1 ARG A  10      32.431  63.986  41.090  1.00  0.00           N  
ATOM    160  NH2 ARG A  10      32.464  62.261  39.595  1.00  0.00           N  
ATOM    161  H   ARG A  10      31.982  66.391  37.757  1.00  0.00           H  
ATOM    162  HA  ARG A  10      30.053  64.282  37.644  1.00  0.00           H  
ATOM    163 1HB  ARG A  10      29.680  67.233  38.259  1.00  0.00           H  
ATOM    164 2HB  ARG A  10      28.481  65.983  38.553  1.00  0.00           H  
ATOM    165 1HG  ARG A  10      31.230  65.978  39.815  1.00  0.00           H  
ATOM    166 2HG  ARG A  10      29.785  66.702  40.560  1.00  0.00           H  
ATOM    167 1HD  ARG A  10      29.897  64.596  41.491  1.00  0.00           H  
ATOM    168 2HD  ARG A  10      28.706  64.414  40.182  1.00  0.00           H  
ATOM    169  HE  ARG A  10      30.117  62.954  39.129  1.00  0.00           H  
ATOM    170 1HH1 ARG A  10      31.942  64.750  41.536  1.00  0.00           H  
ATOM    171 2HH1 ARG A  10      33.386  63.780  41.347  1.00  0.00           H  
ATOM    172 1HH2 ARG A  10      31.998  61.703  38.893  1.00  0.00           H  
ATOM    173 2HH2 ARG A  10      33.418  62.055  39.851  1.00  0.00           H  
ATOM    174  N   ALA A  11      29.738  66.677  35.408  1.00  0.00           N  
ATOM    175  CA  ALA A  11      29.086  67.034  34.153  1.00  0.00           C  
ATOM    176  C   ALA A  11      29.371  66.001  33.071  1.00  0.00           C  
ATOM    177  O   ALA A  11      28.485  65.638  32.297  1.00  0.00           O  
ATOM    178  CB  ALA A  11      29.535  68.415  33.696  1.00  0.00           C  
ATOM    179  H   ALA A  11      30.467  67.275  35.771  1.00  0.00           H  
ATOM    180  HA  ALA A  11      28.010  67.051  34.323  1.00  0.00           H  
ATOM    181 1HB  ALA A  11      29.040  68.666  32.758  1.00  0.00           H  
ATOM    182 2HB  ALA A  11      29.272  69.152  34.455  1.00  0.00           H  
ATOM    183 3HB  ALA A  11      30.614  68.416  33.549  1.00  0.00           H  
ATOM    184  N   GLU A  12      30.615  65.531  33.022  1.00  0.00           N  
ATOM    185  CA  GLU A  12      31.018  64.537  32.033  1.00  0.00           C  
ATOM    186  C   GLU A  12      30.286  63.217  32.248  1.00  0.00           C  
ATOM    187  O   GLU A  12      29.863  62.568  31.292  1.00  0.00           O  
ATOM    188  CB  GLU A  12      32.530  64.309  32.091  1.00  0.00           C  
ATOM    189  CG  GLU A  12      33.057  63.323  31.058  1.00  0.00           C  
ATOM    190  CD  GLU A  12      32.882  63.807  29.645  1.00  0.00           C  
ATOM    191  OE1 GLU A  12      33.201  64.942  29.382  1.00  0.00           O  
ATOM    192  OE2 GLU A  12      32.428  63.041  28.828  1.00  0.00           O  
ATOM    193  H   GLU A  12      31.297  65.870  33.685  1.00  0.00           H  
ATOM    194  HA  GLU A  12      30.759  64.911  31.041  1.00  0.00           H  
ATOM    195 1HB  GLU A  12      33.047  65.257  31.944  1.00  0.00           H  
ATOM    196 2HB  GLU A  12      32.804  63.937  33.079  1.00  0.00           H  
ATOM    197 1HG  GLU A  12      34.118  63.153  31.242  1.00  0.00           H  
ATOM    198 2HG  GLU A  12      32.538  62.374  31.179  1.00  0.00           H  
ATOM    199  N   ALA A  13      30.141  62.826  33.508  1.00  0.00           N  
ATOM    200  CA  ALA A  13      29.461  61.581  33.851  1.00  0.00           C  
ATOM    201  C   ALA A  13      27.988  61.635  33.461  1.00  0.00           C  
ATOM    202  O   ALA A  13      27.434  60.659  32.955  1.00  0.00           O  
ATOM    203  CB  ALA A  13      29.604  61.289  35.337  1.00  0.00           C  
ATOM    204  H   ALA A  13      30.511  63.405  34.249  1.00  0.00           H  
ATOM    205  HA  ALA A  13      29.927  60.774  33.286  1.00  0.00           H  
ATOM    206 1HB  ALA A  13      29.091  60.358  35.576  1.00  0.00           H  
ATOM    207 2HB  ALA A  13      30.661  61.196  35.589  1.00  0.00           H  
ATOM    208 3HB  ALA A  13      29.165  62.103  35.912  1.00  0.00           H  
ATOM    209  N   ASP A  14      27.360  62.781  33.700  1.00  0.00           N  
ATOM    210  CA  ASP A  14      25.950  62.964  33.375  1.00  0.00           C  
ATOM    211  C   ASP A  14      25.718  62.888  31.871  1.00  0.00           C  
ATOM    212  O   ASP A  14      24.742  62.293  31.413  1.00  0.00           O  
ATOM    213  CB  ASP A  14      25.447  64.308  33.908  1.00  0.00           C  
ATOM    214  CG  ASP A  14      25.319  64.333  35.425  1.00  0.00           C  
ATOM    215  OD1 ASP A  14      25.326  63.281  36.020  1.00  0.00           O  
ATOM    216  OD2 ASP A  14      25.217  65.404  35.975  1.00  0.00           O  
ATOM    217  H   ASP A  14      27.871  63.545  34.118  1.00  0.00           H  
ATOM    218  HA  ASP A  14      25.379  62.165  33.849  1.00  0.00           H  
ATOM    219 1HB  ASP A  14      26.130  65.100  33.602  1.00  0.00           H  
ATOM    220 2HB  ASP A  14      24.472  64.530  33.473  1.00  0.00           H  
ATOM    221  N   MET A  15      26.621  63.494  31.107  1.00  0.00           N  
ATOM    222  CA  MET A  15      26.517  63.498  29.653  1.00  0.00           C  
ATOM    223  C   MET A  15      26.650  62.089  29.087  1.00  0.00           C  
ATOM    224  O   MET A  15      25.929  61.709  28.165  1.00  0.00           O  
ATOM    225  CB  MET A  15      27.577  64.417  29.051  1.00  0.00           C  
ATOM    226  CG  MET A  15      27.395  65.891  29.384  1.00  0.00           C  
ATOM    227  SD  MET A  15      25.824  66.550  28.791  1.00  0.00           S  
ATOM    228  CE  MET A  15      24.834  66.456  30.280  1.00  0.00           C  
ATOM    229  H   MET A  15      27.400  63.964  31.545  1.00  0.00           H  
ATOM    230  HA  MET A  15      25.531  63.872  29.378  1.00  0.00           H  
ATOM    231 1HB  MET A  15      28.563  64.115  29.402  1.00  0.00           H  
ATOM    232 2HB  MET A  15      27.571  64.317  27.965  1.00  0.00           H  
ATOM    233 1HG  MET A  15      27.441  66.028  30.464  1.00  0.00           H  
ATOM    234 2HG  MET A  15      28.203  66.469  28.934  1.00  0.00           H  
ATOM    235 1HE  MET A  15      23.831  66.830  30.074  1.00  0.00           H  
ATOM    236 2HE  MET A  15      24.775  65.419  30.613  1.00  0.00           H  
ATOM    237 3HE  MET A  15      25.294  67.062  31.061  1.00  0.00           H  
ATOM    238  N   ARG A  16      27.578  61.319  29.647  1.00  0.00           N  
ATOM    239  CA  ARG A  16      27.808  59.951  29.201  1.00  0.00           C  
ATOM    240  C   ARG A  16      26.593  59.072  29.466  1.00  0.00           C  
ATOM    241  O   ARG A  16      26.220  58.245  28.633  1.00  0.00           O  
ATOM    242  CB  ARG A  16      29.022  59.357  29.900  1.00  0.00           C  
ATOM    243  CG  ARG A  16      29.381  57.944  29.467  1.00  0.00           C  
ATOM    244  CD  ARG A  16      30.588  57.444  30.174  1.00  0.00           C  
ATOM    245  NE  ARG A  16      30.372  57.338  31.608  1.00  0.00           N  
ATOM    246  CZ  ARG A  16      29.737  56.315  32.213  1.00  0.00           C  
ATOM    247  NH1 ARG A  16      29.262  55.321  31.496  1.00  0.00           N  
ATOM    248  NH2 ARG A  16      29.591  56.312  33.526  1.00  0.00           N  
ATOM    249  H   ARG A  16      28.138  61.691  30.401  1.00  0.00           H  
ATOM    250  HA  ARG A  16      27.997  59.965  28.127  1.00  0.00           H  
ATOM    251 1HB  ARG A  16      29.891  59.988  29.718  1.00  0.00           H  
ATOM    252 2HB  ARG A  16      28.849  59.339  30.976  1.00  0.00           H  
ATOM    253 1HG  ARG A  16      28.551  57.273  29.689  1.00  0.00           H  
ATOM    254 2HG  ARG A  16      29.582  57.932  28.395  1.00  0.00           H  
ATOM    255 1HD  ARG A  16      30.848  56.456  29.795  1.00  0.00           H  
ATOM    256 2HD  ARG A  16      31.419  58.128  30.004  1.00  0.00           H  
ATOM    257  HE  ARG A  16      30.723  58.085  32.193  1.00  0.00           H  
ATOM    258 1HH1 ARG A  16      29.374  55.323  30.492  1.00  0.00           H  
ATOM    259 2HH1 ARG A  16      28.786  54.554  31.949  1.00  0.00           H  
ATOM    260 1HH2 ARG A  16      29.956  57.077  34.077  1.00  0.00           H  
ATOM    261 2HH2 ARG A  16      29.115  55.546  33.979  1.00  0.00           H  
ATOM    262  N   GLU A  17      25.980  59.256  30.632  1.00  0.00           N  
ATOM    263  CA  GLU A  17      24.805  58.479  31.010  1.00  0.00           C  
ATOM    264  C   GLU A  17      23.629  58.773  30.089  1.00  0.00           C  
ATOM    265  O   GLU A  17      22.894  57.867  29.696  1.00  0.00           O  
ATOM    266  CB  GLU A  17      24.415  58.773  32.460  1.00  0.00           C  
ATOM    267  CG  GLU A  17      23.243  57.950  32.975  1.00  0.00           C  
ATOM    268  CD  GLU A  17      22.946  58.200  34.428  1.00  0.00           C  
ATOM    269  OE1 GLU A  17      23.645  58.977  35.032  1.00  0.00           O  
ATOM    270  OE2 GLU A  17      22.018  57.614  34.933  1.00  0.00           O  
ATOM    271  H   GLU A  17      26.336  59.952  31.272  1.00  0.00           H  
ATOM    272  HA  GLU A  17      25.049  57.419  30.922  1.00  0.00           H  
ATOM    273 1HB  GLU A  17      25.268  58.584  33.112  1.00  0.00           H  
ATOM    274 2HB  GLU A  17      24.154  59.826  32.560  1.00  0.00           H  
ATOM    275 1HG  GLU A  17      22.357  58.192  32.388  1.00  0.00           H  
ATOM    276 2HG  GLU A  17      23.463  56.893  32.831  1.00  0.00           H  
ATOM    277  N   ILE A  18      23.457  60.046  29.747  1.00  0.00           N  
ATOM    278  CA  ILE A  18      22.369  60.463  28.870  1.00  0.00           C  
ATOM    279  C   ILE A  18      22.531  59.875  27.474  1.00  0.00           C  
ATOM    280  O   ILE A  18      21.559  59.440  26.857  1.00  0.00           O  
ATOM    281  CB  ILE A  18      22.296  61.998  28.777  1.00  0.00           C  
ATOM    282  CG1 ILE A  18      21.873  62.595  30.121  1.00  0.00           C  
ATOM    283  CG2 ILE A  18      21.333  62.419  27.677  1.00  0.00           C  
ATOM    284  CD1 ILE A  18      22.034  64.096  30.201  1.00  0.00           C  
ATOM    285  H   ILE A  18      24.096  60.743  30.103  1.00  0.00           H  
ATOM    286  HA  ILE A  18      21.431  60.098  29.286  1.00  0.00           H  
ATOM    287  HB  ILE A  18      23.285  62.396  28.553  1.00  0.00           H  
ATOM    288 1HG1 ILE A  18      20.829  62.353  30.314  1.00  0.00           H  
ATOM    289 2HG1 ILE A  18      22.465  62.148  30.921  1.00  0.00           H  
ATOM    290 1HG2 ILE A  18      21.294  63.507  27.625  1.00  0.00           H  
ATOM    291 2HG2 ILE A  18      21.676  62.023  26.722  1.00  0.00           H  
ATOM    292 3HG2 ILE A  18      20.339  62.029  27.896  1.00  0.00           H  
ATOM    293 1HD1 ILE A  18      21.714  64.445  31.183  1.00  0.00           H  
ATOM    294 2HD1 ILE A  18      23.081  64.359  30.045  1.00  0.00           H  
ATOM    295 3HD1 ILE A  18      21.423  64.568  29.432  1.00  0.00           H  
ATOM    296  N   SER A  19      23.764  59.867  26.980  1.00  0.00           N  
ATOM    297  CA  SER A  19      24.057  59.332  25.656  1.00  0.00           C  
ATOM    298  C   SER A  19      23.777  57.837  25.591  1.00  0.00           C  
ATOM    299  O   SER A  19      23.237  57.339  24.604  1.00  0.00           O  
ATOM    300  CB  SER A  19      25.504  59.601  25.293  1.00  0.00           C  
ATOM    301  OG  SER A  19      25.740  60.975  25.152  1.00  0.00           O  
ATOM    302  H   SER A  19      24.519  60.240  27.538  1.00  0.00           H  
ATOM    303  HA  SER A  19      23.414  59.833  24.931  1.00  0.00           H  
ATOM    304 1HB  SER A  19      26.155  59.196  26.067  1.00  0.00           H  
ATOM    305 2HB  SER A  19      25.746  59.091  24.361  1.00  0.00           H  
ATOM    306  HG  SER A  19      25.842  61.319  26.042  1.00  0.00           H  
ATOM    307  N   GLU A  20      24.149  57.124  26.650  1.00  0.00           N  
ATOM    308  CA  GLU A  20      23.938  55.684  26.715  1.00  0.00           C  
ATOM    309  C   GLU A  20      22.453  55.343  26.724  1.00  0.00           C  
ATOM    310  O   GLU A  20      22.020  54.394  26.071  1.00  0.00           O  
ATOM    311  CB  GLU A  20      24.612  55.103  27.961  1.00  0.00           C  
ATOM    312  CG  GLU A  20      26.133  55.118  27.917  1.00  0.00           C  
ATOM    313  CD  GLU A  20      26.760  54.607  29.184  1.00  0.00           C  
ATOM    314  OE1 GLU A  20      26.040  54.355  30.121  1.00  0.00           O  
ATOM    315  OE2 GLU A  20      27.960  54.470  29.217  1.00  0.00           O  
ATOM    316  H   GLU A  20      24.588  57.593  27.429  1.00  0.00           H  
ATOM    317  HA  GLU A  20      24.385  55.228  25.831  1.00  0.00           H  
ATOM    318 1HB  GLU A  20      24.297  55.665  28.840  1.00  0.00           H  
ATOM    319 2HB  GLU A  20      24.291  54.070  28.100  1.00  0.00           H  
ATOM    320 1HG  GLU A  20      26.469  54.499  27.085  1.00  0.00           H  
ATOM    321 2HG  GLU A  20      26.471  56.137  27.735  1.00  0.00           H  
ATOM    322  N   LEU A  21      21.677  56.123  27.466  1.00  0.00           N  
ATOM    323  CA  LEU A  21      20.239  55.906  27.563  1.00  0.00           C  
ATOM    324  C   LEU A  21      19.558  56.126  26.218  1.00  0.00           C  
ATOM    325  O   LEU A  21      18.662  55.374  25.834  1.00  0.00           O  
ATOM    326  CB  LEU A  21      19.631  56.846  28.611  1.00  0.00           C  
ATOM    327  CG  LEU A  21      20.013  56.555  30.068  1.00  0.00           C  
ATOM    328  CD1 LEU A  21      19.486  57.668  30.964  1.00  0.00           C  
ATOM    329  CD2 LEU A  21      19.447  55.205  30.482  1.00  0.00           C  
ATOM    330  H   LEU A  21      22.095  56.887  27.978  1.00  0.00           H  
ATOM    331  HA  LEU A  21      20.064  54.877  27.872  1.00  0.00           H  
ATOM    332 1HB  LEU A  21      19.940  57.866  28.385  1.00  0.00           H  
ATOM    333 2HB  LEU A  21      18.544  56.794  28.537  1.00  0.00           H  
ATOM    334  HG  LEU A  21      21.099  56.537  30.162  1.00  0.00           H  
ATOM    335 1HD1 LEU A  21      19.759  57.461  31.999  1.00  0.00           H  
ATOM    336 2HD1 LEU A  21      19.923  58.619  30.658  1.00  0.00           H  
ATOM    337 3HD1 LEU A  21      18.402  57.721  30.878  1.00  0.00           H  
ATOM    338 1HD2 LEU A  21      19.720  54.998  31.517  1.00  0.00           H  
ATOM    339 2HD2 LEU A  21      18.361  55.222  30.389  1.00  0.00           H  
ATOM    340 3HD2 LEU A  21      19.854  54.427  29.836  1.00  0.00           H  
ATOM    341  N   ALA A  22      19.989  57.162  25.505  1.00  0.00           N  
ATOM    342  CA  ALA A  22      19.422  57.484  24.200  1.00  0.00           C  
ATOM    343  C   ALA A  22      19.706  56.380  23.188  1.00  0.00           C  
ATOM    344  O   ALA A  22      18.842  56.022  22.387  1.00  0.00           O  
ATOM    345  CB  ALA A  22      19.968  58.813  23.700  1.00  0.00           C  
ATOM    346  H   ALA A  22      20.729  57.741  25.876  1.00  0.00           H  
ATOM    347  HA  ALA A  22      18.341  57.566  24.312  1.00  0.00           H  
ATOM    348 1HB  ALA A  22      19.535  59.040  22.725  1.00  0.00           H  
ATOM    349 2HB  ALA A  22      19.707  59.603  24.405  1.00  0.00           H  
ATOM    350 3HB  ALA A  22      21.051  58.751  23.610  1.00  0.00           H  
ATOM    351  N   GLU A  23      20.920  55.844  23.230  1.00  0.00           N  
ATOM    352  CA  GLU A  23      21.322  54.780  22.317  1.00  0.00           C  
ATOM    353  C   GLU A  23      20.508  53.514  22.558  1.00  0.00           C  
ATOM    354  O   GLU A  23      20.096  52.840  21.614  1.00  0.00           O  
ATOM    355  CB  GLU A  23      22.814  54.478  22.472  1.00  0.00           C  
ATOM    356  CG  GLU A  23      23.347  53.430  21.505  1.00  0.00           C  
ATOM    357  CD  GLU A  23      24.831  53.222  21.627  1.00  0.00           C  
ATOM    358  OE1 GLU A  23      25.280  52.896  22.699  1.00  0.00           O  
ATOM    359  OE2 GLU A  23      25.516  53.391  20.646  1.00  0.00           O  
ATOM    360  H   GLU A  23      21.583  56.183  23.912  1.00  0.00           H  
ATOM    361  HA  GLU A  23      21.137  55.113  21.295  1.00  0.00           H  
ATOM    362 1HB  GLU A  23      23.388  55.392  22.323  1.00  0.00           H  
ATOM    363 2HB  GLU A  23      23.011  54.129  23.485  1.00  0.00           H  
ATOM    364 1HG  GLU A  23      22.842  52.483  21.698  1.00  0.00           H  
ATOM    365 2HG  GLU A  23      23.109  53.735  20.487  1.00  0.00           H  
ATOM    366  N   GLU A  24      20.281  53.197  23.828  1.00  0.00           N  
ATOM    367  CA  GLU A  24      19.517  52.012  24.197  1.00  0.00           C  
ATOM    368  C   GLU A  24      18.072  52.118  23.727  1.00  0.00           C  
ATOM    369  O   GLU A  24      17.502  51.153  23.218  1.00  0.00           O  
ATOM    370  CB  GLU A  24      19.558  51.803  25.712  1.00  0.00           C  
ATOM    371  CG  GLU A  24      20.918  51.384  26.253  1.00  0.00           C  
ATOM    372  CD  GLU A  24      20.940  51.263  27.751  1.00  0.00           C  
ATOM    373  OE1 GLU A  24      19.961  51.605  28.370  1.00  0.00           O  
ATOM    374  OE2 GLU A  24      21.936  50.827  28.277  1.00  0.00           O  
ATOM    375  H   GLU A  24      20.647  53.792  24.557  1.00  0.00           H  
ATOM    376  HA  GLU A  24      19.968  51.145  23.712  1.00  0.00           H  
ATOM    377 1HB  GLU A  24      19.269  52.726  26.215  1.00  0.00           H  
ATOM    378 2HB  GLU A  24      18.836  51.037  25.993  1.00  0.00           H  
ATOM    379 1HG  GLU A  24      21.189  50.422  25.818  1.00  0.00           H  
ATOM    380 2HG  GLU A  24      21.662  52.115  25.941  1.00  0.00           H  
ATOM    381  N   LEU A  25      17.488  53.303  23.906  1.00  0.00           N  
ATOM    382  CA  LEU A  25      16.058  53.500  23.681  1.00  0.00           C  
ATOM    383  C   LEU A  25      15.741  54.118  22.326  1.00  0.00           C  
ATOM    384  O   LEU A  25      14.590  54.121  21.889  1.00  0.00           O  
ATOM    385  CB  LEU A  25      15.480  54.390  24.789  1.00  0.00           C  
ATOM    386  CG  LEU A  25      15.594  53.836  26.215  1.00  0.00           C  
ATOM    387  CD1 LEU A  25      15.056  54.862  27.203  1.00  0.00           C  
ATOM    388  CD2 LEU A  25      14.825  52.526  26.313  1.00  0.00           C  
ATOM    389  H   LEU A  25      18.051  54.086  24.204  1.00  0.00           H  
ATOM    390  HA  LEU A  25      15.566  52.529  23.719  1.00  0.00           H  
ATOM    391 1HB  LEU A  25      15.992  55.350  24.765  1.00  0.00           H  
ATOM    392 2HB  LEU A  25      14.424  54.559  24.582  1.00  0.00           H  
ATOM    393  HG  LEU A  25      16.642  53.660  26.454  1.00  0.00           H  
ATOM    394 1HD1 LEU A  25      15.136  54.468  28.216  1.00  0.00           H  
ATOM    395 2HD1 LEU A  25      15.636  55.781  27.124  1.00  0.00           H  
ATOM    396 3HD1 LEU A  25      14.011  55.071  26.977  1.00  0.00           H  
ATOM    397 1HD2 LEU A  25      14.906  52.132  27.327  1.00  0.00           H  
ATOM    398 2HD2 LEU A  25      13.776  52.701  26.075  1.00  0.00           H  
ATOM    399 3HD2 LEU A  25      15.242  51.806  25.609  1.00  0.00           H  
ATOM    400  N   VAL A  26      16.756  54.646  21.651  1.00  0.00           N  
ATOM    401  CA  VAL A  26      16.521  55.370  20.404  1.00  0.00           C  
ATOM    402  C   VAL A  26      16.710  54.462  19.196  1.00  0.00           C  
ATOM    403  O   VAL A  26      17.830  54.061  18.878  1.00  0.00           O  
ATOM    404  CB  VAL A  26      17.479  56.571  20.294  1.00  0.00           C  
ATOM    405  CG1 VAL A  26      17.253  57.315  18.987  1.00  0.00           C  
ATOM    406  CG2 VAL A  26      17.285  57.499  21.484  1.00  0.00           C  
ATOM    407  H   VAL A  26      17.701  54.551  21.994  1.00  0.00           H  
ATOM    408  HA  VAL A  26      15.495  55.739  20.407  1.00  0.00           H  
ATOM    409  HB  VAL A  26      18.506  56.205  20.282  1.00  0.00           H  
ATOM    410 1HG1 VAL A  26      17.938  58.160  18.925  1.00  0.00           H  
ATOM    411 2HG1 VAL A  26      17.433  56.641  18.149  1.00  0.00           H  
ATOM    412 3HG1 VAL A  26      16.226  57.678  18.948  1.00  0.00           H  
ATOM    413 1HG2 VAL A  26      17.966  58.345  21.400  1.00  0.00           H  
ATOM    414 2HG2 VAL A  26      16.256  57.860  21.499  1.00  0.00           H  
ATOM    415 3HG2 VAL A  26      17.493  56.956  22.406  1.00  0.00           H  
ATOM    416  N   GLU A  27      15.606  54.143  18.529  1.00  0.00           N  
ATOM    417  CA  GLU A  27      15.637  53.302  17.341  1.00  0.00           C  
ATOM    418  C   GLU A  27      16.239  54.025  16.142  1.00  0.00           C  
ATOM    419  O   GLU A  27      16.871  53.408  15.286  1.00  0.00           O  
ATOM    420  CB  GLU A  27      14.225  52.823  16.998  1.00  0.00           C  
ATOM    421  CG  GLU A  27      13.630  51.849  18.005  1.00  0.00           C  
ATOM    422  CD  GLU A  27      12.234  51.420  17.649  1.00  0.00           C  
ATOM    423  OE1 GLU A  27      11.692  51.948  16.707  1.00  0.00           O  
ATOM    424  OE2 GLU A  27      11.708  50.563  18.320  1.00  0.00           O  
ATOM    425  H   GLU A  27      14.720  54.498  18.857  1.00  0.00           H  
ATOM    426  HA  GLU A  27      16.260  52.432  17.550  1.00  0.00           H  
ATOM    427 1HB  GLU A  27      13.557  53.682  16.928  1.00  0.00           H  
ATOM    428 2HB  GLU A  27      14.233  52.334  16.024  1.00  0.00           H  
ATOM    429 1HG  GLU A  27      14.266  50.966  18.060  1.00  0.00           H  
ATOM    430 2HG  GLU A  27      13.621  52.318  18.988  1.00  0.00           H  
ATOM    431  N   ASP A  28      16.042  55.339  16.081  1.00  0.00           N  
ATOM    432  CA  ASP A  28      16.452  56.108  14.912  1.00  0.00           C  
ATOM    433  C   ASP A  28      17.964  56.231  14.851  1.00  0.00           C  
ATOM    434  O   ASP A  28      18.579  56.871  15.704  1.00  0.00           O  
ATOM    435  CB  ASP A  28      15.820  57.502  14.932  1.00  0.00           C  
ATOM    436  CG  ASP A  28      14.314  57.472  14.709  1.00  0.00           C  
ATOM    437  OD1 ASP A  28      13.877  56.774  13.825  1.00  0.00           O  
ATOM    438  OD2 ASP A  28      13.614  58.149  15.424  1.00  0.00           O  
ATOM    439  H   ASP A  28      15.601  55.817  16.854  1.00  0.00           H  
ATOM    440  HA  ASP A  28      16.113  55.584  14.017  1.00  0.00           H  
ATOM    441 1HB  ASP A  28      16.021  57.979  15.891  1.00  0.00           H  
ATOM    442 2HB  ASP A  28      16.275  58.119  14.157  1.00  0.00           H  
ATOM    443  N   PRO A  29      18.826  55.728  13.961  1.00  0.00           N  
ATOM    444  CA  PRO A  29      20.227  55.873  14.336  1.00  0.00           C  
ATOM    445  C   PRO A  29      20.634  57.335  14.380  1.00  0.00           C  
ATOM    446  O   PRO A  29      21.476  57.730  15.186  1.00  0.00           O  
ATOM    447  CB  PRO A  29      20.963  55.116  13.226  1.00  0.00           C  
ATOM    448  CG  PRO A  29      19.955  54.144  12.715  1.00  0.00           C  
ATOM    449  CD  PRO A  29      18.646  54.882  12.803  1.00  0.00           C  
ATOM    450  HA  PRO A  29      20.391  55.395  15.313  1.00  0.00           H  
ATOM    451 1HB  PRO A  29      21.307  55.820  12.454  1.00  0.00           H  
ATOM    452 2HB  PRO A  29      21.859  54.626  13.635  1.00  0.00           H  
ATOM    453 1HG  PRO A  29      20.203  53.844  11.686  1.00  0.00           H  
ATOM    454 2HG  PRO A  29      19.967  53.228  13.324  1.00  0.00           H  
ATOM    455 1HD  PRO A  29      18.491  55.467  11.885  1.00  0.00           H  
ATOM    456 2HD  PRO A  29      17.827  54.161  12.947  1.00  0.00           H  
ATOM    457  N   VAL A  30      20.029  58.128  13.509  1.00  0.00           N  
ATOM    458  CA  VAL A  30      20.474  59.498  13.278  1.00  0.00           C  
ATOM    459  C   VAL A  30      20.205  60.375  14.495  1.00  0.00           C  
ATOM    460  O   VAL A  30      21.034  61.204  14.871  1.00  0.00           O  
ATOM    461  CB  VAL A  30      19.758  60.094  12.051  1.00  0.00           C  
ATOM    462  CG1 VAL A  30      20.087  61.573  11.909  1.00  0.00           C  
ATOM    463  CG2 VAL A  30      20.157  59.330  10.798  1.00  0.00           C  
ATOM    464  H   VAL A  30      19.237  57.774  12.991  1.00  0.00           H  
ATOM    465  HA  VAL A  30      21.547  59.486  13.085  1.00  0.00           H  
ATOM    466  HB  VAL A  30      18.681  60.017  12.197  1.00  0.00           H  
ATOM    467 1HG1 VAL A  30      19.572  61.977  11.037  1.00  0.00           H  
ATOM    468 2HG1 VAL A  30      19.760  62.105  12.801  1.00  0.00           H  
ATOM    469 3HG1 VAL A  30      21.162  61.696  11.784  1.00  0.00           H  
ATOM    470 1HG2 VAL A  30      19.647  59.756   9.934  1.00  0.00           H  
ATOM    471 2HG2 VAL A  30      21.235  59.402  10.655  1.00  0.00           H  
ATOM    472 3HG2 VAL A  30      19.875  58.282  10.905  1.00  0.00           H  
ATOM    473  N   TYR A  31      19.042  60.189  15.110  1.00  0.00           N  
ATOM    474  CA  TYR A  31      18.666  60.963  16.287  1.00  0.00           C  
ATOM    475  C   TYR A  31      19.589  60.666  17.461  1.00  0.00           C  
ATOM    476  O   TYR A  31      19.982  61.571  18.198  1.00  0.00           O  
ATOM    477  CB  TYR A  31      17.212  60.680  16.670  1.00  0.00           C  
ATOM    478  CG  TYR A  31      16.201  61.286  15.722  1.00  0.00           C  
ATOM    479  CD1 TYR A  31      16.090  60.805  14.426  1.00  0.00           C  
ATOM    480  CD2 TYR A  31      15.385  62.324  16.149  1.00  0.00           C  
ATOM    481  CE1 TYR A  31      15.166  61.358  13.560  1.00  0.00           C  
ATOM    482  CE2 TYR A  31      14.462  62.877  15.283  1.00  0.00           C  
ATOM    483  CZ  TYR A  31      14.351  62.398  13.994  1.00  0.00           C  
ATOM    484  OH  TYR A  31      13.432  62.950  13.132  1.00  0.00           O  
ATOM    485  H   TYR A  31      18.403  59.493  14.754  1.00  0.00           H  
ATOM    486  HA  TYR A  31      18.763  62.023  16.049  1.00  0.00           H  
ATOM    487 1HB  TYR A  31      17.046  59.602  16.701  1.00  0.00           H  
ATOM    488 2HB  TYR A  31      17.017  61.069  17.669  1.00  0.00           H  
ATOM    489  HD1 TYR A  31      16.731  59.989  14.091  1.00  0.00           H  
ATOM    490  HD2 TYR A  31      15.473  62.703  17.167  1.00  0.00           H  
ATOM    491  HE1 TYR A  31      15.079  60.980  12.542  1.00  0.00           H  
ATOM    492  HE2 TYR A  31      13.821  63.693  15.618  1.00  0.00           H  
ATOM    493  HH  TYR A  31      12.953  63.650  13.581  1.00  0.00           H  
ATOM    494  N   ALA A  32      19.932  59.395  17.631  1.00  0.00           N  
ATOM    495  CA  ALA A  32      20.812  58.978  18.716  1.00  0.00           C  
ATOM    496  C   ALA A  32      22.206  59.567  18.553  1.00  0.00           C  
ATOM    497  O   ALA A  32      22.825  60.001  19.525  1.00  0.00           O  
ATOM    498  CB  ALA A  32      20.884  57.460  18.786  1.00  0.00           C  
ATOM    499  H   ALA A  32      19.575  58.699  16.993  1.00  0.00           H  
ATOM    500  HA  ALA A  32      20.398  59.356  19.652  1.00  0.00           H  
ATOM    501 1HB  ALA A  32      21.544  57.164  19.602  1.00  0.00           H  
ATOM    502 2HB  ALA A  32      19.886  57.056  18.962  1.00  0.00           H  
ATOM    503 3HB  ALA A  32      21.272  57.071  17.847  1.00  0.00           H  
ATOM    504  N   VAL A  33      22.698  59.579  17.319  1.00  0.00           N  
ATOM    505  CA  VAL A  33      24.021  60.117  17.027  1.00  0.00           C  
ATOM    506  C   VAL A  33      24.084  61.611  17.308  1.00  0.00           C  
ATOM    507  O   VAL A  33      25.071  62.110  17.848  1.00  0.00           O  
ATOM    508  CB  VAL A  33      24.390  59.860  15.554  1.00  0.00           C  
ATOM    509  CG1 VAL A  33      25.681  60.580  15.195  1.00  0.00           C  
ATOM    510  CG2 VAL A  33      24.520  58.364  15.306  1.00  0.00           C  
ATOM    511  H   VAL A  33      22.141  59.206  16.563  1.00  0.00           H  
ATOM    512  HA  VAL A  33      24.748  59.611  17.664  1.00  0.00           H  
ATOM    513  HB  VAL A  33      23.606  60.268  14.916  1.00  0.00           H  
ATOM    514 1HG1 VAL A  33      25.927  60.388  14.150  1.00  0.00           H  
ATOM    515 2HG1 VAL A  33      25.554  61.652  15.345  1.00  0.00           H  
ATOM    516 3HG1 VAL A  33      26.489  60.217  15.830  1.00  0.00           H  
ATOM    517 1HG2 VAL A  33      24.781  58.190  14.263  1.00  0.00           H  
ATOM    518 2HG2 VAL A  33      25.301  57.956  15.949  1.00  0.00           H  
ATOM    519 3HG2 VAL A  33      23.572  57.875  15.530  1.00  0.00           H  
ATOM    520  N   ALA A  34      23.025  62.322  16.941  1.00  0.00           N  
ATOM    521  CA  ALA A  34      22.958  63.764  17.152  1.00  0.00           C  
ATOM    522  C   ALA A  34      22.948  64.101  18.637  1.00  0.00           C  
ATOM    523  O   ALA A  34      23.598  65.052  19.072  1.00  0.00           O  
ATOM    524  CB  ALA A  34      21.727  64.345  16.470  1.00  0.00           C  
ATOM    525  H   ALA A  34      22.245  61.852  16.503  1.00  0.00           H  
ATOM    526  HA  ALA A  34      23.849  64.213  16.713  1.00  0.00           H  
ATOM    527 1HB  ALA A  34      21.692  65.421  16.639  1.00  0.00           H  
ATOM    528 2HB  ALA A  34      21.777  64.147  15.400  1.00  0.00           H  
ATOM    529 3HB  ALA A  34      20.832  63.883  16.883  1.00  0.00           H  
ATOM    530  N   VAL A  35      22.208  63.317  19.415  1.00  0.00           N  
ATOM    531  CA  VAL A  35      22.114  63.533  20.854  1.00  0.00           C  
ATOM    532  C   VAL A  35      23.460  63.314  21.531  1.00  0.00           C  
ATOM    533  O   VAL A  35      23.844  64.065  22.428  1.00  0.00           O  
ATOM    534  CB  VAL A  35      21.072  62.582  21.471  1.00  0.00           C  
ATOM    535  CG1 VAL A  35      21.105  62.668  22.989  1.00  0.00           C  
ATOM    536  CG2 VAL A  35      19.686  62.919  20.941  1.00  0.00           C  
ATOM    537  H   VAL A  35      21.697  62.553  18.998  1.00  0.00           H  
ATOM    538  HA  VAL A  35      21.797  64.561  21.030  1.00  0.00           H  
ATOM    539  HB  VAL A  35      21.325  61.556  21.201  1.00  0.00           H  
ATOM    540 1HG1 VAL A  35      20.362  61.988  23.409  1.00  0.00           H  
ATOM    541 2HG1 VAL A  35      22.095  62.387  23.348  1.00  0.00           H  
ATOM    542 3HG1 VAL A  35      20.880  63.687  23.301  1.00  0.00           H  
ATOM    543 1HG2 VAL A  35      18.954  62.242  21.381  1.00  0.00           H  
ATOM    544 2HG2 VAL A  35      19.436  63.946  21.206  1.00  0.00           H  
ATOM    545 3HG2 VAL A  35      19.675  62.810  19.857  1.00  0.00           H  
ATOM    546  N   ARG A  36      24.175  62.280  21.098  1.00  0.00           N  
ATOM    547  CA  ARG A  36      25.482  61.959  21.662  1.00  0.00           C  
ATOM    548  C   ARG A  36      26.489  63.066  21.380  1.00  0.00           C  
ATOM    549  O   ARG A  36      27.289  63.426  22.244  1.00  0.00           O  
ATOM    550  CB  ARG A  36      26.002  60.647  21.096  1.00  0.00           C  
ATOM    551  CG  ARG A  36      25.268  59.406  21.579  1.00  0.00           C  
ATOM    552  CD  ARG A  36      26.002  58.163  21.228  1.00  0.00           C  
ATOM    553  NE  ARG A  36      26.095  57.975  19.789  1.00  0.00           N  
ATOM    554  CZ  ARG A  36      25.167  57.353  19.037  1.00  0.00           C  
ATOM    555  NH1 ARG A  36      24.084  56.864  19.600  1.00  0.00           N  
ATOM    556  NH2 ARG A  36      25.345  57.233  17.733  1.00  0.00           N  
ATOM    557  H   ARG A  36      23.803  61.702  20.359  1.00  0.00           H  
ATOM    558  HA  ARG A  36      25.376  61.854  22.743  1.00  0.00           H  
ATOM    559 1HB  ARG A  36      25.935  60.668  20.009  1.00  0.00           H  
ATOM    560 2HB  ARG A  36      27.054  60.530  21.356  1.00  0.00           H  
ATOM    561 1HG  ARG A  36      25.160  59.446  22.663  1.00  0.00           H  
ATOM    562 2HG  ARG A  36      24.281  59.364  21.117  1.00  0.00           H  
ATOM    563 1HD  ARG A  36      27.013  58.211  21.632  1.00  0.00           H  
ATOM    564 2HD  ARG A  36      25.483  57.303  21.651  1.00  0.00           H  
ATOM    565  HE  ARG A  36      26.914  58.338  19.320  1.00  0.00           H  
ATOM    566 1HH1 ARG A  36      23.948  56.956  20.597  1.00  0.00           H  
ATOM    567 2HH1 ARG A  36      23.388  56.398  19.037  1.00  0.00           H  
ATOM    568 1HH2 ARG A  36      26.177  57.609  17.300  1.00  0.00           H  
ATOM    569 2HH2 ARG A  36      24.649  56.767  17.170  1.00  0.00           H  
ATOM    570  N   GLY A  37      26.446  63.603  20.164  1.00  0.00           N  
ATOM    571  CA  GLY A  37      27.357  64.670  19.766  1.00  0.00           C  
ATOM    572  C   GLY A  37      27.115  65.934  20.580  1.00  0.00           C  
ATOM    573  O   GLY A  37      28.059  66.611  20.989  1.00  0.00           O  
ATOM    574  H   GLY A  37      25.766  63.263  19.500  1.00  0.00           H  
ATOM    575 1HA  GLY A  37      28.387  64.338  19.900  1.00  0.00           H  
ATOM    576 2HA  GLY A  37      27.224  64.884  18.706  1.00  0.00           H  
ATOM    577  N   MET A  38      25.844  66.248  20.811  1.00  0.00           N  
ATOM    578  CA  MET A  38      25.474  67.432  21.577  1.00  0.00           C  
ATOM    579  C   MET A  38      25.947  67.323  23.020  1.00  0.00           C  
ATOM    580  O   MET A  38      26.432  68.294  23.599  1.00  0.00           O  
ATOM    581  CB  MET A  38      23.962  67.642  21.525  1.00  0.00           C  
ATOM    582  CG  MET A  38      23.482  68.926  22.187  1.00  0.00           C  
ATOM    583  SD  MET A  38      24.130  70.406  21.386  1.00  0.00           S  
ATOM    584  CE  MET A  38      23.138  70.447  19.896  1.00  0.00           C  
ATOM    585  H   MET A  38      25.116  65.650  20.446  1.00  0.00           H  
ATOM    586  HA  MET A  38      25.964  68.298  21.133  1.00  0.00           H  
ATOM    587 1HB  MET A  38      23.633  67.659  20.487  1.00  0.00           H  
ATOM    588 2HB  MET A  38      23.461  66.806  22.014  1.00  0.00           H  
ATOM    589 1HG  MET A  38      22.394  68.966  22.157  1.00  0.00           H  
ATOM    590 2HG  MET A  38      23.794  68.935  23.231  1.00  0.00           H  
ATOM    591 1HE  MET A  38      23.422  71.309  19.293  1.00  0.00           H  
ATOM    592 2HE  MET A  38      23.303  69.533  19.324  1.00  0.00           H  
ATOM    593 3HE  MET A  38      22.084  70.522  20.163  1.00  0.00           H  
ATOM    594  N   ALA A  39      25.802  66.135  23.596  1.00  0.00           N  
ATOM    595  CA  ALA A  39      26.213  65.898  24.976  1.00  0.00           C  
ATOM    596  C   ALA A  39      27.721  66.043  25.134  1.00  0.00           C  
ATOM    597  O   ALA A  39      28.200  66.609  26.116  1.00  0.00           O  
ATOM    598  CB  ALA A  39      25.764  64.518  25.434  1.00  0.00           C  
ATOM    599  H   ALA A  39      25.398  65.376  23.066  1.00  0.00           H  
ATOM    600  HA  ALA A  39      25.737  66.650  25.605  1.00  0.00           H  
ATOM    601 1HB  ALA A  39      26.078  64.356  26.465  1.00  0.00           H  
ATOM    602 2HB  ALA A  39      24.678  64.449  25.371  1.00  0.00           H  
ATOM    603 3HB  ALA A  39      26.212  63.759  24.794  1.00  0.00           H  
ATOM    604  N   LEU A  40      28.464  65.528  24.160  1.00  0.00           N  
ATOM    605  CA  LEU A  40      29.921  65.600  24.192  1.00  0.00           C  
ATOM    606  C   LEU A  40      30.404  67.044  24.106  1.00  0.00           C  
ATOM    607  O   LEU A  40      31.344  67.436  24.796  1.00  0.00           O  
ATOM    608  CB  LEU A  40      30.518  64.785  23.037  1.00  0.00           C  
ATOM    609  CG  LEU A  40      32.050  64.741  22.976  1.00  0.00           C  
ATOM    610  CD1 LEU A  40      32.593  64.133  24.262  1.00  0.00           C  
ATOM    611  CD2 LEU A  40      32.487  63.934  21.762  1.00  0.00           C  
ATOM    612  H   LEU A  40      28.011  65.076  23.379  1.00  0.00           H  
ATOM    613  HA  LEU A  40      30.268  65.178  25.135  1.00  0.00           H  
ATOM    614 1HB  LEU A  40      30.160  63.760  23.115  1.00  0.00           H  
ATOM    615 2HB  LEU A  40      30.160  65.203  22.096  1.00  0.00           H  
ATOM    616  HG  LEU A  40      32.440  65.756  22.896  1.00  0.00           H  
ATOM    617 1HD1 LEU A  40      33.682  64.102  24.218  1.00  0.00           H  
ATOM    618 2HD1 LEU A  40      32.282  64.741  25.112  1.00  0.00           H  
ATOM    619 3HD1 LEU A  40      32.206  63.122  24.378  1.00  0.00           H  
ATOM    620 1HD2 LEU A  40      33.576  63.904  21.718  1.00  0.00           H  
ATOM    621 2HD2 LEU A  40      32.098  62.919  21.842  1.00  0.00           H  
ATOM    622 3HD2 LEU A  40      32.100  64.401  20.857  1.00  0.00           H  
ATOM    623  N   VAL A  41      29.753  67.830  23.253  1.00  0.00           N  
ATOM    624  CA  VAL A  41      30.115  69.230  23.075  1.00  0.00           C  
ATOM    625  C   VAL A  41      29.869  70.029  24.349  1.00  0.00           C  
ATOM    626  O   VAL A  41      30.674  70.881  24.725  1.00  0.00           O  
ATOM    627  CB  VAL A  41      29.306  69.848  21.919  1.00  0.00           C  
ATOM    628  CG1 VAL A  41      27.839  69.971  22.302  1.00  0.00           C  
ATOM    629  CG2 VAL A  41      29.884  71.206  21.551  1.00  0.00           C  
ATOM    630  H   VAL A  41      28.988  67.448  22.715  1.00  0.00           H  
ATOM    631  HA  VAL A  41      31.176  69.284  22.828  1.00  0.00           H  
ATOM    632  HB  VAL A  41      29.358  69.184  21.056  1.00  0.00           H  
ATOM    633 1HG1 VAL A  41      27.282  70.409  21.474  1.00  0.00           H  
ATOM    634 2HG1 VAL A  41      27.437  68.983  22.526  1.00  0.00           H  
ATOM    635 3HG1 VAL A  41      27.745  70.610  23.180  1.00  0.00           H  
ATOM    636 1HG2 VAL A  41      29.307  71.636  20.733  1.00  0.00           H  
ATOM    637 2HG2 VAL A  41      29.837  71.868  22.416  1.00  0.00           H  
ATOM    638 3HG2 VAL A  41      30.922  71.088  21.241  1.00  0.00           H  
ATOM    639  N   GLY A  42      28.750  69.749  25.010  1.00  0.00           N  
ATOM    640  CA  GLY A  42      28.396  70.440  26.244  1.00  0.00           C  
ATOM    641  C   GLY A  42      29.396  70.135  27.353  1.00  0.00           C  
ATOM    642  O   GLY A  42      29.782  71.023  28.114  1.00  0.00           O  
ATOM    643  H   GLY A  42      28.130  69.040  24.647  1.00  0.00           H  
ATOM    644 1HA  GLY A  42      28.363  71.514  26.063  1.00  0.00           H  
ATOM    645 2HA  GLY A  42      27.398  70.136  26.556  1.00  0.00           H  
ATOM    646  N   ALA A  43      29.811  68.877  27.438  1.00  0.00           N  
ATOM    647  CA  ALA A  43      30.767  68.452  28.454  1.00  0.00           C  
ATOM    648  C   ALA A  43      32.119  69.124  28.253  1.00  0.00           C  
ATOM    649  O   ALA A  43      32.764  69.542  29.214  1.00  0.00           O  
ATOM    650  CB  ALA A  43      30.922  66.938  28.437  1.00  0.00           C  
ATOM    651  H   ALA A  43      29.455  68.197  26.782  1.00  0.00           H  
ATOM    652  HA  ALA A  43      30.385  68.757  29.428  1.00  0.00           H  
ATOM    653 1HB  ALA A  43      31.639  66.637  29.200  1.00  0.00           H  
ATOM    654 2HB  ALA A  43      29.958  66.472  28.640  1.00  0.00           H  
ATOM    655 3HB  ALA A  43      31.279  66.620  27.458  1.00  0.00           H  
ATOM    656  N   ALA A  44      32.543  69.225  26.998  1.00  0.00           N  
ATOM    657  CA  ALA A  44      33.821  69.845  26.668  1.00  0.00           C  
ATOM    658  C   ALA A  44      33.822  71.326  27.027  1.00  0.00           C  
ATOM    659  O   ALA A  44      34.809  71.849  27.544  1.00  0.00           O  
ATOM    660  CB  ALA A  44      34.135  69.659  25.191  1.00  0.00           C  
ATOM    661  H   ALA A  44      31.965  68.862  26.253  1.00  0.00           H  
ATOM    662  HA  ALA A  44      34.597  69.357  27.258  1.00  0.00           H  
ATOM    663 1HB  ALA A  44      35.092  70.128  24.960  1.00  0.00           H  
ATOM    664 2HB  ALA A  44      34.189  68.595  24.962  1.00  0.00           H  
ATOM    665 3HB  ALA A  44      33.352  70.120  24.592  1.00  0.00           H  
ATOM    666  N   GLY A  45      32.709  71.999  26.752  1.00  0.00           N  
ATOM    667  CA  GLY A  45      32.579  73.421  27.044  1.00  0.00           C  
ATOM    668  C   GLY A  45      32.632  73.681  28.544  1.00  0.00           C  
ATOM    669  O   GLY A  45      33.256  74.643  28.995  1.00  0.00           O  
ATOM    670  H   GLY A  45      31.933  71.511  26.328  1.00  0.00           H  
ATOM    671 1HA  GLY A  45      33.379  73.969  26.547  1.00  0.00           H  
ATOM    672 2HA  GLY A  45      31.637  73.790  26.641  1.00  0.00           H  
ATOM    673  N   VAL A  46      31.975  72.820  29.313  1.00  0.00           N  
ATOM    674  CA  VAL A  46      31.946  72.956  30.764  1.00  0.00           C  
ATOM    675  C   VAL A  46      33.336  72.775  31.362  1.00  0.00           C  
ATOM    676  O   VAL A  46      33.727  73.499  32.278  1.00  0.00           O  
ATOM    677  CB  VAL A  46      30.986  71.919  31.378  1.00  0.00           C  
ATOM    678  CG1 VAL A  46      31.093  71.927  32.895  1.00  0.00           C  
ATOM    679  CG2 VAL A  46      29.560  72.208  30.936  1.00  0.00           C  
ATOM    680  H   VAL A  46      31.483  72.051  28.881  1.00  0.00           H  
ATOM    681  HA  VAL A  46      31.586  73.955  31.011  1.00  0.00           H  
ATOM    682  HB  VAL A  46      31.277  70.924  31.040  1.00  0.00           H  
ATOM    683 1HG1 VAL A  46      30.409  71.188  33.312  1.00  0.00           H  
ATOM    684 2HG1 VAL A  46      32.114  71.682  33.189  1.00  0.00           H  
ATOM    685 3HG1 VAL A  46      30.833  72.916  33.273  1.00  0.00           H  
ATOM    686 1HG2 VAL A  46      28.887  71.471  31.373  1.00  0.00           H  
ATOM    687 2HG2 VAL A  46      29.271  73.205  31.268  1.00  0.00           H  
ATOM    688 3HG2 VAL A  46      29.498  72.156  29.849  1.00  0.00           H  
ATOM    689  N   PHE A  47      34.079  71.804  30.838  1.00  0.00           N  
ATOM    690  CA  PHE A  47      35.426  71.527  31.318  1.00  0.00           C  
ATOM    691  C   PHE A  47      36.361  72.698  31.046  1.00  0.00           C  
ATOM    692  O   PHE A  47      37.186  73.055  31.887  1.00  0.00           O  
ATOM    693  CB  PHE A  47      35.979  70.263  30.658  1.00  0.00           C  
ATOM    694  CG  PHE A  47      37.341  69.868  31.152  1.00  0.00           C  
ATOM    695  CD1 PHE A  47      37.584  69.707  32.508  1.00  0.00           C  
ATOM    696  CD2 PHE A  47      38.384  69.657  30.261  1.00  0.00           C  
ATOM    697  CE1 PHE A  47      38.837  69.343  32.963  1.00  0.00           C  
ATOM    698  CE2 PHE A  47      39.637  69.293  30.713  1.00  0.00           C  
ATOM    699  CZ  PHE A  47      39.864  69.136  32.066  1.00  0.00           C  
ATOM    700  H   PHE A  47      33.699  71.244  30.088  1.00  0.00           H  
ATOM    701  HA  PHE A  47      35.383  71.368  32.397  1.00  0.00           H  
ATOM    702 1HB  PHE A  47      35.298  69.432  30.837  1.00  0.00           H  
ATOM    703 2HB  PHE A  47      36.037  70.411  29.581  1.00  0.00           H  
ATOM    704  HD1 PHE A  47      36.772  69.869  33.217  1.00  0.00           H  
ATOM    705  HD2 PHE A  47      38.204  69.781  29.193  1.00  0.00           H  
ATOM    706  HE1 PHE A  47      39.014  69.220  34.031  1.00  0.00           H  
ATOM    707  HE2 PHE A  47      40.447  69.130  30.003  1.00  0.00           H  
ATOM    708  HZ  PHE A  47      40.852  68.851  32.424  1.00  0.00           H  
ATOM    709  N   ALA A  48      36.227  73.294  29.865  1.00  0.00           N  
ATOM    710  CA  ALA A  48      37.060  74.426  29.479  1.00  0.00           C  
ATOM    711  C   ALA A  48      36.796  75.632  30.369  1.00  0.00           C  
ATOM    712  O   ALA A  48      37.723  76.338  30.766  1.00  0.00           O  
ATOM    713  CB  ALA A  48      36.823  74.783  28.019  1.00  0.00           C  
ATOM    714  H   ALA A  48      35.530  72.953  29.219  1.00  0.00           H  
ATOM    715  HA  ALA A  48      38.103  74.138  29.607  1.00  0.00           H  
ATOM    716 1HB  ALA A  48      37.452  75.631  27.745  1.00  0.00           H  
ATOM    717 2HB  ALA A  48      37.072  73.929  27.390  1.00  0.00           H  
ATOM    718 3HB  ALA A  48      35.777  75.048  27.874  1.00  0.00           H  
ATOM    719  N   LEU A  49      35.525  75.866  30.683  1.00  0.00           N  
ATOM    720  CA  LEU A  49      35.136  76.988  31.526  1.00  0.00           C  
ATOM    721  C   LEU A  49      35.825  76.920  32.884  1.00  0.00           C  
ATOM    722  O   LEU A  49      36.367  77.915  33.367  1.00  0.00           O  
ATOM    723  CB  LEU A  49      33.614  77.004  31.717  1.00  0.00           C  
ATOM    724  CG  LEU A  49      33.068  78.120  32.617  1.00  0.00           C  
ATOM    725  CD1 LEU A  49      33.406  79.474  32.009  1.00  0.00           C  
ATOM    726  CD2 LEU A  49      31.565  77.952  32.778  1.00  0.00           C  
ATOM    727  H   LEU A  49      34.810  75.249  30.325  1.00  0.00           H  
ATOM    728  HA  LEU A  49      35.438  77.912  31.034  1.00  0.00           H  
ATOM    729 1HB  LEU A  49      33.143  77.105  30.741  1.00  0.00           H  
ATOM    730 2HB  LEU A  49      33.308  76.051  32.148  1.00  0.00           H  
ATOM    731  HG  LEU A  49      33.547  78.065  33.595  1.00  0.00           H  
ATOM    732 1HD1 LEU A  49      33.018  80.267  32.648  1.00  0.00           H  
ATOM    733 2HD1 LEU A  49      34.488  79.575  31.923  1.00  0.00           H  
ATOM    734 3HD1 LEU A  49      32.954  79.552  31.020  1.00  0.00           H  
ATOM    735 1HD2 LEU A  49      31.177  78.745  33.418  1.00  0.00           H  
ATOM    736 2HD2 LEU A  49      31.086  78.008  31.801  1.00  0.00           H  
ATOM    737 3HD2 LEU A  49      31.353  76.984  33.231  1.00  0.00           H  
ATOM    738  N   GLY A  50      35.802  75.741  33.496  1.00  0.00           N  
ATOM    739  CA  GLY A  50      36.425  75.542  34.799  1.00  0.00           C  
ATOM    740  C   GLY A  50      37.906  75.889  34.760  1.00  0.00           C  
ATOM    741  O   GLY A  50      38.432  76.515  35.680  1.00  0.00           O  
ATOM    742  H   GLY A  50      35.340  74.963  33.047  1.00  0.00           H  
ATOM    743 1HA  GLY A  50      35.922  76.162  35.542  1.00  0.00           H  
ATOM    744 2HA  GLY A  50      36.299  74.505  35.108  1.00  0.00           H  
ATOM    745  N   VAL A  51      38.567  75.471  33.671  1.00  0.00           N  
ATOM    746  CA  VAL A  51      39.968  75.799  33.381  1.00  0.00           C  
ATOM    747  C   VAL A  51      40.190  77.268  33.013  1.00  0.00           C  
ATOM    748  O   VAL A  51      41.242  77.839  33.302  1.00  0.00           O  
ATOM    749  CB  VAL A  51      40.479  74.917  32.227  1.00  0.00           C  
ATOM    750  CG1 VAL A  51      41.874  75.352  31.801  1.00  0.00           C  
ATOM    751  CG2 VAL A  51      40.476  73.456  32.650  1.00  0.00           C  
ATOM    752  H   VAL A  51      38.052  74.895  33.020  1.00  0.00           H  
ATOM    753  HA  VAL A  51      40.563  75.590  34.271  1.00  0.00           H  
ATOM    754  HB  VAL A  51      39.825  75.047  31.365  1.00  0.00           H  
ATOM    755 1HG1 VAL A  51      42.219  74.719  30.984  1.00  0.00           H  
ATOM    756 2HG1 VAL A  51      41.845  76.390  31.468  1.00  0.00           H  
ATOM    757 3HG1 VAL A  51      42.557  75.260  32.644  1.00  0.00           H  
ATOM    758 1HG2 VAL A  51      40.838  72.838  31.829  1.00  0.00           H  
ATOM    759 2HG2 VAL A  51      41.127  73.327  33.516  1.00  0.00           H  
ATOM    760 3HG2 VAL A  51      39.462  73.155  32.911  1.00  0.00           H  
ATOM    761  N   GLY A  52      39.201  77.887  32.375  1.00  0.00           N  
ATOM    762  CA  GLY A  52      39.336  79.266  31.893  1.00  0.00           C  
ATOM    763  C   GLY A  52      39.659  79.339  30.400  1.00  0.00           C  
ATOM    764  O   GLY A  52      40.550  80.079  29.984  1.00  0.00           O  
ATOM    765  H   GLY A  52      38.334  77.394  32.218  1.00  0.00           H  
ATOM    766 1HA  GLY A  52      38.410  79.810  32.081  1.00  0.00           H  
ATOM    767 2HA  GLY A  52      40.123  79.771  32.450  1.00  0.00           H  
ATOM    768  N   GLY A  53      38.923  78.566  29.604  1.00  0.00           N  
ATOM    769  CA  GLY A  53      38.884  78.743  28.151  1.00  0.00           C  
ATOM    770  C   GLY A  53      37.897  79.837  27.766  1.00  0.00           C  
ATOM    771  O   GLY A  53      36.799  79.918  28.316  1.00  0.00           O  
ATOM    772  H   GLY A  53      38.373  77.831  30.025  1.00  0.00           H  
ATOM    773 1HA  GLY A  53      39.880  78.997  27.789  1.00  0.00           H  
ATOM    774 2HA  GLY A  53      38.600  77.804  27.678  1.00  0.00           H  
ATOM    775  N   PRO A  54      38.285  80.685  26.818  1.00  0.00           N  
ATOM    776  CA  PRO A  54      37.467  81.842  26.458  1.00  0.00           C  
ATOM    777  C   PRO A  54      36.124  81.404  25.879  1.00  0.00           C  
ATOM    778  O   PRO A  54      36.071  80.634  24.920  1.00  0.00           O  
ATOM    779  CB  PRO A  54      38.325  82.561  25.412  1.00  0.00           C  
ATOM    780  CG  PRO A  54      39.713  82.097  25.696  1.00  0.00           C  
ATOM    781  CD  PRO A  54      39.548  80.663  26.125  1.00  0.00           C  
ATOM    782  HA  PRO A  54      37.320  82.472  27.347  1.00  0.00           H  
ATOM    783 1HB  PRO A  54      37.985  82.296  24.400  1.00  0.00           H  
ATOM    784 2HB  PRO A  54      38.210  83.650  25.515  1.00  0.00           H  
ATOM    785 1HG  PRO A  54      40.340  82.201  24.798  1.00  0.00           H  
ATOM    786 2HG  PRO A  54      40.170  82.722  26.477  1.00  0.00           H  
ATOM    787 1HD  PRO A  54      39.526  80.014  25.236  1.00  0.00           H  
ATOM    788 2HD  PRO A  54      40.377  80.381  26.790  1.00  0.00           H  
ATOM    789  N   PRO A  55      35.122  81.963  26.552  1.00  0.00           N  
ATOM    790  CA  PRO A  55      33.731  81.516  26.534  1.00  0.00           C  
ATOM    791  C   PRO A  55      33.137  81.651  25.134  1.00  0.00           C  
ATOM    792  O   PRO A  55      32.195  80.942  24.778  1.00  0.00           O  
ATOM    793  CB  PRO A  55      33.051  82.457  27.532  1.00  0.00           C  
ATOM    794  CG  PRO A  55      33.944  83.650  27.577  1.00  0.00           C  
ATOM    795  CD  PRO A  55      35.327  83.089  27.385  1.00  0.00           C  
ATOM    796  HA  PRO A  55      33.682  80.473  26.880  1.00  0.00           H  
ATOM    797 1HB  PRO A  55      32.034  82.698  27.189  1.00  0.00           H  
ATOM    798 2HB  PRO A  55      32.951  81.961  28.509  1.00  0.00           H  
ATOM    799 1HG  PRO A  55      33.663  84.364  26.789  1.00  0.00           H  
ATOM    800 2HG  PRO A  55      33.829  84.174  28.537  1.00  0.00           H  
ATOM    801 1HD  PRO A  55      35.960  83.835  26.881  1.00  0.00           H  
ATOM    802 2HD  PRO A  55      35.752  82.817  28.363  1.00  0.00           H  
ATOM    803  N   GLU A  56      33.703  82.568  24.360  1.00  0.00           N  
ATOM    804  CA  GLU A  56      33.324  82.784  22.968  1.00  0.00           C  
ATOM    805  C   GLU A  56      33.576  81.539  22.128  1.00  0.00           C  
ATOM    806  O   GLU A  56      32.766  81.181  21.273  1.00  0.00           O  
ATOM    807  CB  GLU A  56      34.095  83.969  22.382  1.00  0.00           C  
ATOM    808  CG  GLU A  56      33.733  85.317  22.991  1.00  0.00           C  
ATOM    809  CD  GLU A  56      34.425  85.571  24.301  1.00  0.00           C  
ATOM    810  OE1 GLU A  56      35.182  84.731  24.725  1.00  0.00           O  
ATOM    811  OE2 GLU A  56      34.197  86.608  24.879  1.00  0.00           O  
ATOM    812  H   GLU A  56      34.430  83.138  24.766  1.00  0.00           H  
ATOM    813  HA  GLU A  56      32.257  83.008  22.930  1.00  0.00           H  
ATOM    814 1HB  GLU A  56      35.164  83.814  22.525  1.00  0.00           H  
ATOM    815 2HB  GLU A  56      33.913  84.028  21.309  1.00  0.00           H  
ATOM    816 1HG  GLU A  56      34.006  86.105  22.290  1.00  0.00           H  
ATOM    817 2HG  GLU A  56      32.655  85.358  23.141  1.00  0.00           H  
ATOM    818  N   VAL A  57      34.702  80.882  22.375  1.00  0.00           N  
ATOM    819  CA  VAL A  57      35.063  79.674  21.642  1.00  0.00           C  
ATOM    820  C   VAL A  57      34.077  78.547  21.923  1.00  0.00           C  
ATOM    821  O   VAL A  57      33.689  77.809  21.017  1.00  0.00           O  
ATOM    822  CB  VAL A  57      36.483  79.219  22.028  1.00  0.00           C  
ATOM    823  CG1 VAL A  57      36.792  77.861  21.414  1.00  0.00           C  
ATOM    824  CG2 VAL A  57      37.500  80.258  21.580  1.00  0.00           C  
ATOM    825  H   VAL A  57      35.325  81.228  23.090  1.00  0.00           H  
ATOM    826  HA  VAL A  57      35.045  79.898  20.575  1.00  0.00           H  
ATOM    827  HB  VAL A  57      36.535  79.101  23.111  1.00  0.00           H  
ATOM    828 1HG1 VAL A  57      37.800  77.555  21.697  1.00  0.00           H  
ATOM    829 2HG1 VAL A  57      36.074  77.126  21.777  1.00  0.00           H  
ATOM    830 3HG1 VAL A  57      36.727  77.930  20.329  1.00  0.00           H  
ATOM    831 1HG2 VAL A  57      38.501  79.929  21.857  1.00  0.00           H  
ATOM    832 2HG2 VAL A  57      37.443  80.379  20.498  1.00  0.00           H  
ATOM    833 3HG2 VAL A  57      37.284  81.210  22.064  1.00  0.00           H  
ATOM    834  N   LEU A  58      33.675  78.419  23.181  1.00  0.00           N  
ATOM    835  CA  LEU A  58      32.734  77.379  23.583  1.00  0.00           C  
ATOM    836  C   LEU A  58      31.373  77.588  22.932  1.00  0.00           C  
ATOM    837  O   LEU A  58      30.733  76.634  22.490  1.00  0.00           O  
ATOM    838  CB  LEU A  58      32.580  77.364  25.109  1.00  0.00           C  
ATOM    839  CG  LEU A  58      33.567  76.470  25.869  1.00  0.00           C  
ATOM    840  CD1 LEU A  58      34.992  76.911  25.563  1.00  0.00           C  
ATOM    841  CD2 LEU A  58      33.280  76.548  27.361  1.00  0.00           C  
ATOM    842  H   LEU A  58      34.030  79.058  23.878  1.00  0.00           H  
ATOM    843  HA  LEU A  58      33.125  76.415  23.261  1.00  0.00           H  
ATOM    844 1HB  LEU A  58      32.700  78.381  25.481  1.00  0.00           H  
ATOM    845 2HB  LEU A  58      31.572  77.027  25.354  1.00  0.00           H  
ATOM    846  HG  LEU A  58      33.458  75.439  25.532  1.00  0.00           H  
ATOM    847 1HD1 LEU A  58      35.694  76.276  26.102  1.00  0.00           H  
ATOM    848 2HD1 LEU A  58      35.177  76.827  24.492  1.00  0.00           H  
ATOM    849 3HD1 LEU A  58      35.127  77.946  25.875  1.00  0.00           H  
ATOM    850 1HD2 LEU A  58      33.981  75.911  27.901  1.00  0.00           H  
ATOM    851 2HD2 LEU A  58      33.390  77.578  27.699  1.00  0.00           H  
ATOM    852 3HD2 LEU A  58      32.261  76.210  27.553  1.00  0.00           H  
ATOM    853  N   GLU A  59      30.934  78.841  22.875  1.00  0.00           N  
ATOM    854  CA  GLU A  59      29.649  79.175  22.276  1.00  0.00           C  
ATOM    855  C   GLU A  59      29.637  78.864  20.785  1.00  0.00           C  
ATOM    856  O   GLU A  59      28.649  78.356  20.255  1.00  0.00           O  
ATOM    857  CB  GLU A  59      29.325  80.654  22.501  1.00  0.00           C  
ATOM    858  CG  GLU A  59      27.963  81.086  21.977  1.00  0.00           C  
ATOM    859  CD  GLU A  59      27.642  82.520  22.294  1.00  0.00           C  
ATOM    860  OE1 GLU A  59      28.110  83.006  23.296  1.00  0.00           O  
ATOM    861  OE2 GLU A  59      26.928  83.130  21.534  1.00  0.00           O  
ATOM    862  H   GLU A  59      31.506  79.581  23.257  1.00  0.00           H  
ATOM    863  HA  GLU A  59      28.877  78.571  22.754  1.00  0.00           H  
ATOM    864 1HB  GLU A  59      29.358  80.875  23.568  1.00  0.00           H  
ATOM    865 2HB  GLU A  59      30.082  81.270  22.016  1.00  0.00           H  
ATOM    866 1HG  GLU A  59      27.943  80.952  20.895  1.00  0.00           H  
ATOM    867 2HG  GLU A  59      27.198  80.443  22.409  1.00  0.00           H  
ATOM    868  N   GLU A  60      30.740  79.173  20.113  1.00  0.00           N  
ATOM    869  CA  GLU A  60      30.858  78.925  18.680  1.00  0.00           C  
ATOM    870  C   GLU A  60      30.816  77.433  18.374  1.00  0.00           C  
ATOM    871  O   GLU A  60      30.185  77.005  17.408  1.00  0.00           O  
ATOM    872  CB  GLU A  60      32.154  79.531  18.138  1.00  0.00           C  
ATOM    873  CG  GLU A  60      32.177  81.053  18.117  1.00  0.00           C  
ATOM    874  CD  GLU A  60      33.491  81.612  17.647  1.00  0.00           C  
ATOM    875  OE1 GLU A  60      34.404  80.847  17.451  1.00  0.00           O  
ATOM    876  OE2 GLU A  60      33.581  82.806  17.485  1.00  0.00           O  
ATOM    877  H   GLU A  60      31.517  79.589  20.605  1.00  0.00           H  
ATOM    878  HA  GLU A  60      30.014  79.399  18.176  1.00  0.00           H  
ATOM    879 1HB  GLU A  60      32.995  79.192  18.743  1.00  0.00           H  
ATOM    880 2HB  GLU A  60      32.322  79.180  17.119  1.00  0.00           H  
ATOM    881 1HG  GLU A  60      31.387  81.409  17.456  1.00  0.00           H  
ATOM    882 2HG  GLU A  60      31.968  81.422  19.120  1.00  0.00           H  
ATOM    883  N   ALA A  61      31.492  76.645  19.204  1.00  0.00           N  
ATOM    884  CA  ALA A  61      31.532  75.198  19.022  1.00  0.00           C  
ATOM    885  C   ALA A  61      30.149  74.581  19.198  1.00  0.00           C  
ATOM    886  O   ALA A  61      29.760  73.683  18.451  1.00  0.00           O  
ATOM    887  CB  ALA A  61      32.520  74.569  19.993  1.00  0.00           C  
ATOM    888  H   ALA A  61      31.990  77.056  19.980  1.00  0.00           H  
ATOM    889  HA  ALA A  61      31.861  74.994  18.002  1.00  0.00           H  
ATOM    890 1HB  ALA A  61      32.539  73.490  19.845  1.00  0.00           H  
ATOM    891 2HB  ALA A  61      33.514  74.978  19.816  1.00  0.00           H  
ATOM    892 3HB  ALA A  61      32.214  74.789  21.015  1.00  0.00           H  
ATOM    893  N   ARG A  62      29.413  75.068  20.190  1.00  0.00           N  
ATOM    894  CA  ARG A  62      28.073  74.566  20.467  1.00  0.00           C  
ATOM    895  C   ARG A  62      27.121  74.865  19.314  1.00  0.00           C  
ATOM    896  O   ARG A  62      26.300  74.028  18.940  1.00  0.00           O  
ATOM    897  CB  ARG A  62      27.524  75.181  21.746  1.00  0.00           C  
ATOM    898  CG  ARG A  62      28.187  74.694  23.025  1.00  0.00           C  
ATOM    899  CD  ARG A  62      27.419  75.101  24.230  1.00  0.00           C  
ATOM    900  NE  ARG A  62      27.380  76.547  24.385  1.00  0.00           N  
ATOM    901  CZ  ARG A  62      28.314  77.272  25.030  1.00  0.00           C  
ATOM    902  NH1 ARG A  62      29.351  76.675  25.574  1.00  0.00           N  
ATOM    903  NH2 ARG A  62      28.187  78.585  25.117  1.00  0.00           N  
ATOM    904  H   ARG A  62      29.791  75.806  20.768  1.00  0.00           H  
ATOM    905  HA  ARG A  62      28.129  73.485  20.598  1.00  0.00           H  
ATOM    906 1HB  ARG A  62      27.639  76.263  21.707  1.00  0.00           H  
ATOM    907 2HB  ARG A  62      26.458  74.967  21.824  1.00  0.00           H  
ATOM    908 1HG  ARG A  62      28.250  73.606  23.010  1.00  0.00           H  
ATOM    909 2HG  ARG A  62      29.190  75.116  23.099  1.00  0.00           H  
ATOM    910 1HD  ARG A  62      26.395  74.739  24.148  1.00  0.00           H  
ATOM    911 2HD  ARG A  62      27.885  74.676  25.118  1.00  0.00           H  
ATOM    912  HE  ARG A  62      26.597  77.042  23.980  1.00  0.00           H  
ATOM    913 1HH1 ARG A  62      29.448  75.672  25.507  1.00  0.00           H  
ATOM    914 2HH1 ARG A  62      30.051  77.219  26.057  1.00  0.00           H  
ATOM    915 1HH2 ARG A  62      27.389  79.044  24.700  1.00  0.00           H  
ATOM    916 2HH2 ARG A  62      28.886  79.129  25.601  1.00  0.00           H  
ATOM    917  N   ARG A  63      27.239  76.064  18.755  1.00  0.00           N  
ATOM    918  CA  ARG A  63      26.392  76.476  17.643  1.00  0.00           C  
ATOM    919  C   ARG A  63      26.652  75.626  16.406  1.00  0.00           C  
ATOM    920  O   ARG A  63      25.720  75.241  15.699  1.00  0.00           O  
ATOM    921  CB  ARG A  63      26.626  77.941  17.307  1.00  0.00           C  
ATOM    922  CG  ARG A  63      26.102  78.927  18.339  1.00  0.00           C  
ATOM    923  CD  ARG A  63      26.342  80.333  17.927  1.00  0.00           C  
ATOM    924  NE  ARG A  63      25.917  81.278  18.948  1.00  0.00           N  
ATOM    925  CZ  ARG A  63      24.655  81.725  19.098  1.00  0.00           C  
ATOM    926  NH1 ARG A  63      23.709  81.306  18.288  1.00  0.00           N  
ATOM    927  NH2 ARG A  63      24.369  82.585  20.060  1.00  0.00           N  
ATOM    928  H   ARG A  63      27.933  76.707  19.109  1.00  0.00           H  
ATOM    929  HA  ARG A  63      25.349  76.350  17.938  1.00  0.00           H  
ATOM    930 1HB  ARG A  63      27.694  78.121  17.192  1.00  0.00           H  
ATOM    931 2HB  ARG A  63      26.150  78.177  16.355  1.00  0.00           H  
ATOM    932 1HG  ARG A  63      25.028  78.785  18.465  1.00  0.00           H  
ATOM    933 2HG  ARG A  63      26.605  78.757  19.292  1.00  0.00           H  
ATOM    934 1HD  ARG A  63      27.407  80.483  17.747  1.00  0.00           H  
ATOM    935 2HD  ARG A  63      25.787  80.545  17.015  1.00  0.00           H  
ATOM    936  HE  ARG A  63      26.618  81.623  19.591  1.00  0.00           H  
ATOM    937 1HH1 ARG A  63      23.927  80.649  17.553  1.00  0.00           H  
ATOM    938 2HH1 ARG A  63      22.763  81.642  18.400  1.00  0.00           H  
ATOM    939 1HH2 ARG A  63      25.097  82.907  20.683  1.00  0.00           H  
ATOM    940 2HH2 ARG A  63      23.424  82.920  20.172  1.00  0.00           H  
ATOM    941  N   ARG A  64      27.923  75.336  16.152  1.00  0.00           N  
ATOM    942  CA  ARG A  64      28.308  74.531  14.998  1.00  0.00           C  
ATOM    943  C   ARG A  64      27.772  73.109  15.117  1.00  0.00           C  
ATOM    944  O   ARG A  64      27.305  72.527  14.138  1.00  0.00           O  
ATOM    945  CB  ARG A  64      29.822  74.489  14.855  1.00  0.00           C  
ATOM    946  CG  ARG A  64      30.468  75.822  14.510  1.00  0.00           C  
ATOM    947  CD  ARG A  64      30.075  76.288  13.156  1.00  0.00           C  
ATOM    948  NE  ARG A  64      30.774  77.507  12.778  1.00  0.00           N  
ATOM    949  CZ  ARG A  64      30.508  78.229  11.672  1.00  0.00           C  
ATOM    950  NH1 ARG A  64      29.560  77.844  10.847  1.00  0.00           N  
ATOM    951  NH2 ARG A  64      31.202  79.325  11.417  1.00  0.00           N  
ATOM    952  H   ARG A  64      28.641  75.682  16.772  1.00  0.00           H  
ATOM    953  HA  ARG A  64      27.886  74.986  14.102  1.00  0.00           H  
ATOM    954 1HB  ARG A  64      30.266  74.139  15.786  1.00  0.00           H  
ATOM    955 2HB  ARG A  64      30.094  73.779  14.074  1.00  0.00           H  
ATOM    956 1HG  ARG A  64      30.159  76.575  15.235  1.00  0.00           H  
ATOM    957 2HG  ARG A  64      31.554  75.717  14.535  1.00  0.00           H  
ATOM    958 1HD  ARG A  64      30.313  75.518  12.422  1.00  0.00           H  
ATOM    959 2HD  ARG A  64      29.005  76.489  13.137  1.00  0.00           H  
ATOM    960  HE  ARG A  64      31.510  77.835  13.389  1.00  0.00           H  
ATOM    961 1HH1 ARG A  64      29.031  77.006  11.042  1.00  0.00           H  
ATOM    962 2HH1 ARG A  64      29.362  78.385  10.018  1.00  0.00           H  
ATOM    963 1HH2 ARG A  64      31.931  79.621  12.051  1.00  0.00           H  
ATOM    964 2HH2 ARG A  64      31.003  79.866  10.588  1.00  0.00           H  
ATOM    965  N   VAL A  65      27.842  72.553  16.321  1.00  0.00           N  
ATOM    966  CA  VAL A  65      27.364  71.198  16.572  1.00  0.00           C  
ATOM    967  C   VAL A  65      25.858  71.099  16.364  1.00  0.00           C  
ATOM    968  O   VAL A  65      25.362  70.125  15.798  1.00  0.00           O  
ATOM    969  CB  VAL A  65      27.711  70.767  18.009  1.00  0.00           C  
ATOM    970  CG1 VAL A  65      27.052  69.435  18.339  1.00  0.00           C  
ATOM    971  CG2 VAL A  65      29.220  70.677  18.173  1.00  0.00           C  
ATOM    972  H   VAL A  65      28.238  73.085  17.083  1.00  0.00           H  
ATOM    973  HA  VAL A  65      27.859  70.521  15.874  1.00  0.00           H  
ATOM    974  HB  VAL A  65      27.312  71.504  18.706  1.00  0.00           H  
ATOM    975 1HG1 VAL A  65      27.307  69.146  19.359  1.00  0.00           H  
ATOM    976 2HG1 VAL A  65      25.970  69.533  18.251  1.00  0.00           H  
ATOM    977 3HG1 VAL A  65      27.407  68.673  17.647  1.00  0.00           H  
ATOM    978 1HG2 VAL A  65      29.458  70.372  19.192  1.00  0.00           H  
ATOM    979 2HG2 VAL A  65      29.620  69.944  17.472  1.00  0.00           H  
ATOM    980 3HG2 VAL A  65      29.667  71.651  17.973  1.00  0.00           H  
ATOM    981  N   GLU A  66      25.135  72.115  16.826  1.00  0.00           N  
ATOM    982  CA  GLU A  66      23.684  72.143  16.694  1.00  0.00           C  
ATOM    983  C   GLU A  66      23.266  72.216  15.230  1.00  0.00           C  
ATOM    984  O   GLU A  66      22.315  71.555  14.812  1.00  0.00           O  
ATOM    985  CB  GLU A  66      23.101  73.332  17.461  1.00  0.00           C  
ATOM    986  CG  GLU A  66      21.581  73.405  17.446  1.00  0.00           C  
ATOM    987  CD  GLU A  66      21.041  74.532  18.283  1.00  0.00           C  
ATOM    988  OE1 GLU A  66      21.824  75.230  18.881  1.00  0.00           O  
ATOM    989  OE2 GLU A  66      19.845  74.695  18.324  1.00  0.00           O  
ATOM    990  H   GLU A  66      25.603  72.886  17.281  1.00  0.00           H  
ATOM    991  HA  GLU A  66      23.280  71.222  17.117  1.00  0.00           H  
ATOM    992 1HB  GLU A  66      23.424  73.287  18.501  1.00  0.00           H  
ATOM    993 2HB  GLU A  66      23.485  74.261  17.039  1.00  0.00           H  
ATOM    994 1HG  GLU A  66      21.243  73.537  16.419  1.00  0.00           H  
ATOM    995 2HG  GLU A  66      21.178  72.462  17.813  1.00  0.00           H  
ATOM    996  N   GLU A  67      23.984  73.023  14.455  1.00  0.00           N  
ATOM    997  CA  GLU A  67      23.687  73.184  13.037  1.00  0.00           C  
ATOM    998  C   GLU A  67      23.912  71.885  12.276  1.00  0.00           C  
ATOM    999  O   GLU A  67      23.128  71.524  11.399  1.00  0.00           O  
ATOM   1000  CB  GLU A  67      24.549  74.295  12.433  1.00  0.00           C  
ATOM   1001  CG  GLU A  67      24.193  75.696  12.909  1.00  0.00           C  
ATOM   1002  CD  GLU A  67      25.105  76.753  12.352  1.00  0.00           C  
ATOM   1003  OE1 GLU A  67      26.062  76.403  11.705  1.00  0.00           O  
ATOM   1004  OE2 GLU A  67      24.844  77.912  12.575  1.00  0.00           O  
ATOM   1005  H   GLU A  67      24.753  73.539  14.858  1.00  0.00           H  
ATOM   1006  HA  GLU A  67      22.637  73.460  12.932  1.00  0.00           H  
ATOM   1007 1HB  GLU A  67      25.596  74.115  12.677  1.00  0.00           H  
ATOM   1008 2HB  GLU A  67      24.458  74.277  11.347  1.00  0.00           H  
ATOM   1009 1HG  GLU A  67      23.169  75.921  12.610  1.00  0.00           H  
ATOM   1010 2HG  GLU A  67      24.237  75.721  13.997  1.00  0.00           H  
ATOM   1011  N   ALA A  68      24.989  71.184  12.617  1.00  0.00           N  
ATOM   1012  CA  ALA A  68      25.319  69.922  11.966  1.00  0.00           C  
ATOM   1013  C   ALA A  68      24.263  68.862  12.250  1.00  0.00           C  
ATOM   1014  O   ALA A  68      23.885  68.096  11.364  1.00  0.00           O  
ATOM   1015  CB  ALA A  68      26.690  69.437  12.417  1.00  0.00           C  
ATOM   1016  H   ALA A  68      25.593  71.535  13.346  1.00  0.00           H  
ATOM   1017  HA  ALA A  68      25.341  70.091  10.890  1.00  0.00           H  
ATOM   1018 1HB  ALA A  68      26.922  68.494  11.922  1.00  0.00           H  
ATOM   1019 2HB  ALA A  68      27.443  70.180  12.154  1.00  0.00           H  
ATOM   1020 3HB  ALA A  68      26.687  69.289  13.495  1.00  0.00           H  
ATOM   1021  N   ALA A  69      23.791  68.824  13.493  1.00  0.00           N  
ATOM   1022  CA  ALA A  69      22.776  67.856  13.898  1.00  0.00           C  
ATOM   1023  C   ALA A  69      21.463  68.098  13.164  1.00  0.00           C  
ATOM   1024  O   ALA A  69      20.797  67.155  12.738  1.00  0.00           O  
ATOM   1025  CB  ALA A  69      22.559  67.914  15.403  1.00  0.00           C  
ATOM   1026  H   ALA A  69      24.144  69.481  14.173  1.00  0.00           H  
ATOM   1027  HA  ALA A  69      23.131  66.861  13.630  1.00  0.00           H  
ATOM   1028 1HB  ALA A  69      21.799  67.187  15.689  1.00  0.00           H  
ATOM   1029 2HB  ALA A  69      23.493  67.681  15.914  1.00  0.00           H  
ATOM   1030 3HB  ALA A  69      22.230  68.913  15.685  1.00  0.00           H  
ATOM   1031  N   ARG A  70      21.097  69.367  13.020  1.00  0.00           N  
ATOM   1032  CA  ARG A  70      19.862  69.735  12.338  1.00  0.00           C  
ATOM   1033  C   ARG A  70      19.907  69.345  10.867  1.00  0.00           C  
ATOM   1034  O   ARG A  70      18.920  68.860  10.313  1.00  0.00           O  
ATOM   1035  CB  ARG A  70      19.612  71.232  12.454  1.00  0.00           C  
ATOM   1036  CG  ARG A  70      19.244  71.712  13.849  1.00  0.00           C  
ATOM   1037  CD  ARG A  70      19.075  73.187  13.896  1.00  0.00           C  
ATOM   1038  NE  ARG A  70      17.935  73.628  13.108  1.00  0.00           N  
ATOM   1039  CZ  ARG A  70      17.699  74.906  12.753  1.00  0.00           C  
ATOM   1040  NH1 ARG A  70      18.530  75.855  13.122  1.00  0.00           N  
ATOM   1041  NH2 ARG A  70      16.631  75.205  12.034  1.00  0.00           N  
ATOM   1042  H   ARG A  70      21.689  70.095  13.393  1.00  0.00           H  
ATOM   1043  HA  ARG A  70      19.034  69.207  12.811  1.00  0.00           H  
ATOM   1044 1HB  ARG A  70      20.503  71.775  12.143  1.00  0.00           H  
ATOM   1045 2HB  ARG A  70      18.803  71.519  11.783  1.00  0.00           H  
ATOM   1046 1HG  ARG A  70      18.306  71.250  14.158  1.00  0.00           H  
ATOM   1047 2HG  ARG A  70      20.033  71.435  14.550  1.00  0.00           H  
ATOM   1048 1HD  ARG A  70      18.920  73.503  14.927  1.00  0.00           H  
ATOM   1049 2HD  ARG A  70      19.969  73.668  13.500  1.00  0.00           H  
ATOM   1050  HE  ARG A  70      17.273  72.925  12.806  1.00  0.00           H  
ATOM   1051 1HH1 ARG A  70      19.346  75.626  13.671  1.00  0.00           H  
ATOM   1052 2HH1 ARG A  70      18.353  76.813  12.856  1.00  0.00           H  
ATOM   1053 1HH2 ARG A  70      15.992  74.475  11.751  1.00  0.00           H  
ATOM   1054 2HH2 ARG A  70      16.454  76.162  11.768  1.00  0.00           H  
ATOM   1055  N   GLU A  71      21.056  69.559  10.238  1.00  0.00           N  
ATOM   1056  CA  GLU A  71      21.234  69.231   8.828  1.00  0.00           C  
ATOM   1057  C   GLU A  71      21.127  67.728   8.596  1.00  0.00           C  
ATOM   1058  O   GLU A  71      20.524  67.283   7.620  1.00  0.00           O  
ATOM   1059  CB  GLU A  71      22.588  69.739   8.329  1.00  0.00           C  
ATOM   1060  CG  GLU A  71      22.698  71.255   8.242  1.00  0.00           C  
ATOM   1061  CD  GLU A  71      21.754  71.853   7.236  1.00  0.00           C  
ATOM   1062  OE1 GLU A  71      21.566  71.260   6.201  1.00  0.00           O  
ATOM   1063  OE2 GLU A  71      21.221  72.904   7.502  1.00  0.00           O  
ATOM   1064  H   GLU A  71      21.828  69.961  10.751  1.00  0.00           H  
ATOM   1065  HA  GLU A  71      20.445  69.720   8.257  1.00  0.00           H  
ATOM   1066 1HB  GLU A  71      23.377  69.384   8.992  1.00  0.00           H  
ATOM   1067 2HB  GLU A  71      22.787  69.332   7.337  1.00  0.00           H  
ATOM   1068 1HG  GLU A  71      22.483  71.681   9.222  1.00  0.00           H  
ATOM   1069 2HG  GLU A  71      23.720  71.520   7.977  1.00  0.00           H  
ATOM   1070  N   ALA A  72      21.715  66.952   9.498  1.00  0.00           N  
ATOM   1071  CA  ALA A  72      21.689  65.499   9.395  1.00  0.00           C  
ATOM   1072  C   ALA A  72      20.268  64.962   9.530  1.00  0.00           C  
ATOM   1073  O   ALA A  72      19.869  64.046   8.811  1.00  0.00           O  
ATOM   1074  CB  ALA A  72      22.592  64.877  10.450  1.00  0.00           C  
ATOM   1075  H   ALA A  72      22.193  67.382  10.277  1.00  0.00           H  
ATOM   1076  HA  ALA A  72      22.058  65.223   8.407  1.00  0.00           H  
ATOM   1077 1HB  ALA A  72      22.563  63.791  10.360  1.00  0.00           H  
ATOM   1078 2HB  ALA A  72      23.615  65.226  10.305  1.00  0.00           H  
ATOM   1079 3HB  ALA A  72      22.247  65.168  11.441  1.00  0.00           H  
ATOM   1080  N   LEU A  73      19.510  65.539  10.455  1.00  0.00           N  
ATOM   1081  CA  LEU A  73      18.131  65.121  10.686  1.00  0.00           C  
ATOM   1082  C   LEU A  73      17.259  65.406   9.470  1.00  0.00           C  
ATOM   1083  O   LEU A  73      16.416  64.592   9.094  1.00  0.00           O  
ATOM   1084  CB  LEU A  73      17.557  65.840  11.914  1.00  0.00           C  
ATOM   1085  CG  LEU A  73      18.159  65.433  13.265  1.00  0.00           C  
ATOM   1086  CD1 LEU A  73      17.625  66.351  14.356  1.00  0.00           C  
ATOM   1087  CD2 LEU A  73      17.816  63.980  13.556  1.00  0.00           C  
ATOM   1088  H   LEU A  73      19.898  66.286  11.012  1.00  0.00           H  
ATOM   1089  HA  LEU A  73      18.121  64.048  10.873  1.00  0.00           H  
ATOM   1090 1HB  LEU A  73      17.711  66.911  11.792  1.00  0.00           H  
ATOM   1091 2HB  LEU A  73      16.485  65.651  11.958  1.00  0.00           H  
ATOM   1092  HG  LEU A  73      19.242  65.551  13.231  1.00  0.00           H  
ATOM   1093 1HD1 LEU A  73      18.052  66.061  15.316  1.00  0.00           H  
ATOM   1094 2HD1 LEU A  73      17.901  67.381  14.133  1.00  0.00           H  
ATOM   1095 3HD1 LEU A  73      16.540  66.267  14.403  1.00  0.00           H  
ATOM   1096 1HD2 LEU A  73      18.244  63.690  14.516  1.00  0.00           H  
ATOM   1097 2HD2 LEU A  73      16.733  63.861  13.592  1.00  0.00           H  
ATOM   1098 3HD2 LEU A  73      18.225  63.345  12.770  1.00  0.00           H  
ATOM   1099  N   ARG A  74      17.467  66.567   8.858  1.00  0.00           N  
ATOM   1100  CA  ARG A  74      16.698  66.962   7.684  1.00  0.00           C  
ATOM   1101  C   ARG A  74      16.975  66.033   6.507  1.00  0.00           C  
ATOM   1102  O   ARG A  74      16.061  65.658   5.773  1.00  0.00           O  
ATOM   1103  CB  ARG A  74      17.027  68.393   7.286  1.00  0.00           C  
ATOM   1104  CG  ARG A  74      16.240  68.924   6.099  1.00  0.00           C  
ATOM   1105  CD  ARG A  74      16.597  70.332   5.788  1.00  0.00           C  
ATOM   1106  NE  ARG A  74      17.988  70.462   5.384  1.00  0.00           N  
ATOM   1107  CZ  ARG A  74      18.455  70.193   4.150  1.00  0.00           C  
ATOM   1108  NH1 ARG A  74      17.632  69.782   3.211  1.00  0.00           N  
ATOM   1109  NH2 ARG A  74      19.740  70.343   3.882  1.00  0.00           N  
ATOM   1110  H   ARG A  74      18.176  67.191   9.215  1.00  0.00           H  
ATOM   1111  HA  ARG A  74      15.638  66.905   7.930  1.00  0.00           H  
ATOM   1112 1HB  ARG A  74      16.841  69.057   8.129  1.00  0.00           H  
ATOM   1113 2HB  ARG A  74      18.087  68.468   7.039  1.00  0.00           H  
ATOM   1114 1HG  ARG A  74      16.451  68.314   5.220  1.00  0.00           H  
ATOM   1115 2HG  ARG A  74      15.173  68.882   6.322  1.00  0.00           H  
ATOM   1116 1HD  ARG A  74      15.971  70.694   4.973  1.00  0.00           H  
ATOM   1117 2HD  ARG A  74      16.438  70.951   6.670  1.00  0.00           H  
ATOM   1118  HE  ARG A  74      18.651  70.776   6.080  1.00  0.00           H  
ATOM   1119 1HH1 ARG A  74      16.649  69.667   3.415  1.00  0.00           H  
ATOM   1120 2HH1 ARG A  74      17.982  69.581   2.285  1.00  0.00           H  
ATOM   1121 1HH2 ARG A  74      20.373  70.659   4.604  1.00  0.00           H  
ATOM   1122 2HH2 ARG A  74      20.090  70.142   2.957  1.00  0.00           H  
ATOM   1123  N   LYS A  75      18.240  65.665   6.334  1.00  0.00           N  
ATOM   1124  CA  LYS A  75      18.640  64.781   5.247  1.00  0.00           C  
ATOM   1125  C   LYS A  75      18.021  63.397   5.410  1.00  0.00           C  
ATOM   1126  O   LYS A  75      17.572  62.789   4.438  1.00  0.00           O  
ATOM   1127  CB  LYS A  75      20.164  64.673   5.177  1.00  0.00           C  
ATOM   1128  CG  LYS A  75      20.863  65.937   4.695  1.00  0.00           C  
ATOM   1129  CD  LYS A  75      22.373  65.758   4.672  1.00  0.00           C  
ATOM   1130  CE  LYS A  75      23.074  67.024   4.201  1.00  0.00           C  
ATOM   1131  NZ  LYS A  75      24.555  66.877   4.209  1.00  0.00           N  
ATOM   1132  H   LYS A  75      18.943  66.009   6.972  1.00  0.00           H  
ATOM   1133  HA  LYS A  75      18.277  65.201   4.308  1.00  0.00           H  
ATOM   1134 1HB  LYS A  75      20.557  64.429   6.165  1.00  0.00           H  
ATOM   1135 2HB  LYS A  75      20.441  63.860   4.505  1.00  0.00           H  
ATOM   1136 1HG  LYS A  75      20.519  66.182   3.690  1.00  0.00           H  
ATOM   1137 2HG  LYS A  75      20.613  66.765   5.357  1.00  0.00           H  
ATOM   1138 1HD  LYS A  75      22.726  65.509   5.674  1.00  0.00           H  
ATOM   1139 2HD  LYS A  75      22.633  64.940   4.001  1.00  0.00           H  
ATOM   1140 1HE  LYS A  75      22.751  67.263   3.188  1.00  0.00           H  
ATOM   1141 2HE  LYS A  75      22.801  67.855   4.851  1.00  0.00           H  
ATOM   1142 1HZ  LYS A  75      24.981  67.736   3.892  1.00  0.00           H  
ATOM   1143 2HZ  LYS A  75      24.868  66.674   5.148  1.00  0.00           H  
ATOM   1144 3HZ  LYS A  75      24.822  66.122   3.595  1.00  0.00           H  
ATOM   1145  N   TYR A  76      18.001  62.904   6.642  1.00  0.00           N  
ATOM   1146  CA  TYR A  76      17.439  61.591   6.934  1.00  0.00           C  
ATOM   1147  C   TYR A  76      15.984  61.505   6.496  1.00  0.00           C  
ATOM   1148  O   TYR A  76      15.575  60.537   5.855  1.00  0.00           O  
ATOM   1149  CB  TYR A  76      17.563  61.275   8.426  1.00  0.00           C  
ATOM   1150  CG  TYR A  76      16.967  59.942   8.820  1.00  0.00           C  
ATOM   1151  CD1 TYR A  76      17.366  58.784   8.168  1.00  0.00           C  
ATOM   1152  CD2 TYR A  76      16.021  59.877   9.832  1.00  0.00           C  
ATOM   1153  CE1 TYR A  76      16.821  57.567   8.527  1.00  0.00           C  
ATOM   1154  CE2 TYR A  76      15.476  58.659  10.191  1.00  0.00           C  
ATOM   1155  CZ  TYR A  76      15.874  57.508   9.543  1.00  0.00           C  
ATOM   1156  OH  TYR A  76      15.331  56.295   9.901  1.00  0.00           O  
ATOM   1157  H   TYR A  76      18.386  63.453   7.397  1.00  0.00           H  
ATOM   1158  HA  TYR A  76      17.998  60.843   6.372  1.00  0.00           H  
ATOM   1159 1HB  TYR A  76      18.616  61.275   8.712  1.00  0.00           H  
ATOM   1160 2HB  TYR A  76      17.067  62.054   9.005  1.00  0.00           H  
ATOM   1161  HD1 TYR A  76      18.109  58.836   7.372  1.00  0.00           H  
ATOM   1162  HD2 TYR A  76      15.707  60.787  10.343  1.00  0.00           H  
ATOM   1163  HE1 TYR A  76      17.135  56.657   8.015  1.00  0.00           H  
ATOM   1164  HE2 TYR A  76      14.732  58.608  10.986  1.00  0.00           H  
ATOM   1165  HH  TYR A  76      14.698  56.426  10.611  1.00  0.00           H  
ATOM   1166  N   GLU A  77      15.205  62.521   6.844  1.00  0.00           N  
ATOM   1167  CA  GLU A  77      13.792  62.563   6.487  1.00  0.00           C  
ATOM   1168  C   GLU A  77      13.603  62.474   4.979  1.00  0.00           C  
ATOM   1169  O   GLU A  77      12.657  61.850   4.498  1.00  0.00           O  
ATOM   1170  CB  GLU A  77      13.145  63.845   7.016  1.00  0.00           C  
ATOM   1171  CG  GLU A  77      12.994  63.894   8.530  1.00  0.00           C  
ATOM   1172  CD  GLU A  77      12.419  65.194   9.019  1.00  0.00           C  
ATOM   1173  OE1 GLU A  77      11.387  65.586   8.530  1.00  0.00           O  
ATOM   1174  OE2 GLU A  77      13.013  65.796   9.882  1.00  0.00           O  
ATOM   1175  H   GLU A  77      15.602  63.286   7.371  1.00  0.00           H  
ATOM   1176  HA  GLU A  77      13.294  61.706   6.942  1.00  0.00           H  
ATOM   1177 1HB  GLU A  77      13.740  64.705   6.711  1.00  0.00           H  
ATOM   1178 2HB  GLU A  77      12.154  63.960   6.577  1.00  0.00           H  
ATOM   1179 1HG  GLU A  77      12.342  63.080   8.846  1.00  0.00           H  
ATOM   1180 2HG  GLU A  77      13.970  63.739   8.987  1.00  0.00           H  
ATOM   1181  N   GLU A  78      14.537  63.120   4.262  1.00  0.00           N  
ATOM   1182  CA  GLU A  78      14.583  63.168   2.802  1.00  0.00           C  
ATOM   1183  C   GLU A  78      14.980  61.833   2.164  1.00  0.00           C  
ATOM   1184  O   GLU A  78      14.802  61.631   0.963  1.00  0.00           O  
ATOM   1185  CB  GLU A  78      15.560  64.257   2.352  1.00  0.00           C  
ATOM   1186  CG  GLU A  78      15.114  65.675   2.678  1.00  0.00           C  
ATOM   1187  CD  GLU A  78      16.103  66.716   2.233  1.00  0.00           C  
ATOM   1188  OE1 GLU A  78      17.158  66.349   1.776  1.00  0.00           O  
ATOM   1189  OE2 GLU A  78      15.802  67.881   2.350  1.00  0.00           O  
ATOM   1190  H   GLU A  78      15.249  63.600   4.793  1.00  0.00           H  
ATOM   1191  HA  GLU A  78      13.588  63.417   2.432  1.00  0.00           H  
ATOM   1192 1HB  GLU A  78      16.529  64.094   2.824  1.00  0.00           H  
ATOM   1193 2HB  GLU A  78      15.706  64.192   1.274  1.00  0.00           H  
ATOM   1194 1HG  GLU A  78      14.158  65.866   2.190  1.00  0.00           H  
ATOM   1195 2HG  GLU A  78      14.964  65.760   3.754  1.00  0.00           H  
ATOM   1196  N   GLY A  79      15.521  60.912   2.960  1.00  0.00           N  
ATOM   1197  CA  GLY A  79      15.933  59.614   2.419  1.00  0.00           C  
ATOM   1198  C   GLY A  79      17.434  59.446   2.192  1.00  0.00           C  
ATOM   1199  O   GLY A  79      17.872  58.500   1.537  1.00  0.00           O  
ATOM   1200  H   GLY A  79      15.654  61.100   3.943  1.00  0.00           H  
ATOM   1201 1HA  GLY A  79      15.612  58.820   3.094  1.00  0.00           H  
ATOM   1202 2HA  GLY A  79      15.436  59.444   1.464  1.00  0.00           H  
ATOM   1203  N   ALA A  80      18.240  60.357   2.726  1.00  0.00           N  
ATOM   1204  CA  ALA A  80      19.690  60.222   2.609  1.00  0.00           C  
ATOM   1205  C   ALA A  80      20.166  58.979   3.350  1.00  0.00           C  
ATOM   1206  O   ALA A  80      19.624  58.622   4.396  1.00  0.00           O  
ATOM   1207  CB  ALA A  80      20.391  61.462   3.144  1.00  0.00           C  
ATOM   1208  H   ALA A  80      17.859  61.152   3.218  1.00  0.00           H  
ATOM   1209  HA  ALA A  80      19.936  60.105   1.554  1.00  0.00           H  
ATOM   1210 1HB  ALA A  80      21.470  61.337   3.056  1.00  0.00           H  
ATOM   1211 2HB  ALA A  80      20.079  62.333   2.568  1.00  0.00           H  
ATOM   1212 3HB  ALA A  80      20.127  61.606   4.190  1.00  0.00           H  
ATOM   1213  N   ASP A  81      21.185  58.306   2.817  1.00  0.00           N  
ATOM   1214  CA  ASP A  81      21.719  57.119   3.475  1.00  0.00           C  
ATOM   1215  C   ASP A  81      22.098  57.464   4.911  1.00  0.00           C  
ATOM   1216  O   ASP A  81      22.799  58.445   5.160  1.00  0.00           O  
ATOM   1217  CB  ASP A  81      22.937  56.576   2.723  1.00  0.00           C  
ATOM   1218  CG  ASP A  81      23.435  55.250   3.283  1.00  0.00           C  
ATOM   1219  OD1 ASP A  81      22.898  54.233   2.914  1.00  0.00           O  
ATOM   1220  OD2 ASP A  81      24.349  55.268   4.072  1.00  0.00           O  
ATOM   1221  H   ASP A  81      21.597  58.615   1.948  1.00  0.00           H  
ATOM   1222  HA  ASP A  81      20.945  56.351   3.485  1.00  0.00           H  
ATOM   1223 1HB  ASP A  81      22.684  56.438   1.672  1.00  0.00           H  
ATOM   1224 2HB  ASP A  81      23.749  57.302   2.772  1.00  0.00           H  
ATOM   1225  N   VAL A  82      21.630  56.650   5.839  1.00  0.00           N  
ATOM   1226  CA  VAL A  82      21.875  56.818   7.265  1.00  0.00           C  
ATOM   1227  C   VAL A  82      23.351  56.741   7.640  1.00  0.00           C  
ATOM   1228  O   VAL A  82      23.828  57.502   8.481  1.00  0.00           O  
ATOM   1229  CB  VAL A  82      21.104  55.743   8.053  1.00  0.00           C  
ATOM   1230  CG1 VAL A  82      21.503  55.771   9.521  1.00  0.00           C  
ATOM   1231  CG2 VAL A  82      19.607  55.960   7.896  1.00  0.00           C  
ATOM   1232  H   VAL A  82      21.070  55.870   5.525  1.00  0.00           H  
ATOM   1233  HA  VAL A  82      21.510  57.801   7.565  1.00  0.00           H  
ATOM   1234  HB  VAL A  82      21.373  54.760   7.666  1.00  0.00           H  
ATOM   1235 1HG1 VAL A  82      20.948  55.004  10.063  1.00  0.00           H  
ATOM   1236 2HG1 VAL A  82      22.571  55.578   9.612  1.00  0.00           H  
ATOM   1237 3HG1 VAL A  82      21.272  56.749   9.942  1.00  0.00           H  
ATOM   1238 1HG2 VAL A  82      19.068  55.195   8.455  1.00  0.00           H  
ATOM   1239 2HG2 VAL A  82      19.340  56.945   8.278  1.00  0.00           H  
ATOM   1240 3HG2 VAL A  82      19.338  55.894   6.842  1.00  0.00           H  
ATOM   1241  N   SER A  83      24.096  55.822   7.025  1.00  0.00           N  
ATOM   1242  CA  SER A  83      25.512  55.704   7.351  1.00  0.00           C  
ATOM   1243  C   SER A  83      26.263  56.985   7.011  1.00  0.00           C  
ATOM   1244  O   SER A  83      27.047  57.488   7.816  1.00  0.00           O  
ATOM   1245  CB  SER A  83      26.124  54.535   6.603  1.00  0.00           C  
ATOM   1246  OG  SER A  83      27.488  54.410   6.897  1.00  0.00           O  
ATOM   1247  H   SER A  83      23.696  55.202   6.335  1.00  0.00           H  
ATOM   1248  HA  SER A  83      25.607  55.525   8.423  1.00  0.00           H  
ATOM   1249 1HB  SER A  83      25.605  53.617   6.877  1.00  0.00           H  
ATOM   1250 2HB  SER A  83      25.991  54.679   5.532  1.00  0.00           H  
ATOM   1251  HG  SER A  83      27.936  55.063   6.354  1.00  0.00           H  
ATOM   1252  N   GLU A  84      26.019  57.509   5.815  1.00  0.00           N  
ATOM   1253  CA  GLU A  84      26.672  58.733   5.367  1.00  0.00           C  
ATOM   1254  C   GLU A  84      26.395  59.886   6.324  1.00  0.00           C  
ATOM   1255  O   GLU A  84      27.308  60.615   6.714  1.00  0.00           O  
ATOM   1256  CB  GLU A  84      26.204  59.103   3.958  1.00  0.00           C  
ATOM   1257  CG  GLU A  84      26.715  58.178   2.863  1.00  0.00           C  
ATOM   1258  CD  GLU A  84      26.164  58.518   1.506  1.00  0.00           C  
ATOM   1259  OE1 GLU A  84      25.318  59.376   1.427  1.00  0.00           O  
ATOM   1260  OE2 GLU A  84      26.589  57.918   0.547  1.00  0.00           O  
ATOM   1261  H   GLU A  84      25.364  57.047   5.199  1.00  0.00           H  
ATOM   1262  HA  GLU A  84      27.749  58.562   5.344  1.00  0.00           H  
ATOM   1263 1HB  GLU A  84      25.114  59.094   3.923  1.00  0.00           H  
ATOM   1264 2HB  GLU A  84      26.530  60.115   3.720  1.00  0.00           H  
ATOM   1265 1HG  GLU A  84      27.802  58.240   2.827  1.00  0.00           H  
ATOM   1266 2HG  GLU A  84      26.445  57.153   3.113  1.00  0.00           H  
ATOM   1267  N   LEU A  85      25.132  60.047   6.700  1.00  0.00           N  
ATOM   1268  CA  LEU A  85      24.732  61.113   7.610  1.00  0.00           C  
ATOM   1269  C   LEU A  85      25.353  60.920   8.988  1.00  0.00           C  
ATOM   1270  O   LEU A  85      25.801  61.878   9.617  1.00  0.00           O  
ATOM   1271  CB  LEU A  85      23.203  61.160   7.733  1.00  0.00           C  
ATOM   1272  CG  LEU A  85      22.449  61.621   6.479  1.00  0.00           C  
ATOM   1273  CD1 LEU A  85      20.952  61.444   6.693  1.00  0.00           C  
ATOM   1274  CD2 LEU A  85      22.792  63.075   6.187  1.00  0.00           C  
ATOM   1275  H   LEU A  85      24.430  59.413   6.345  1.00  0.00           H  
ATOM   1276  HA  LEU A  85      25.080  62.062   7.205  1.00  0.00           H  
ATOM   1277 1HB  LEU A  85      22.845  60.163   7.987  1.00  0.00           H  
ATOM   1278 2HB  LEU A  85      22.941  61.836   8.546  1.00  0.00           H  
ATOM   1279  HG  LEU A  85      22.740  61.002   5.631  1.00  0.00           H  
ATOM   1280 1HD1 LEU A  85      20.416  61.772   5.802  1.00  0.00           H  
ATOM   1281 2HD1 LEU A  85      20.733  60.393   6.881  1.00  0.00           H  
ATOM   1282 3HD1 LEU A  85      20.634  62.040   7.548  1.00  0.00           H  
ATOM   1283 1HD2 LEU A  85      22.256  63.403   5.296  1.00  0.00           H  
ATOM   1284 2HD2 LEU A  85      22.499  63.695   7.035  1.00  0.00           H  
ATOM   1285 3HD2 LEU A  85      23.865  63.169   6.021  1.00  0.00           H  
ATOM   1286  N   VAL A  86      25.378  59.675   9.452  1.00  0.00           N  
ATOM   1287  CA  VAL A  86      25.945  59.355  10.757  1.00  0.00           C  
ATOM   1288  C   VAL A  86      27.441  59.639  10.793  1.00  0.00           C  
ATOM   1289  O   VAL A  86      27.961  60.158  11.781  1.00  0.00           O  
ATOM   1290  CB  VAL A  86      25.699  57.873  11.098  1.00  0.00           C  
ATOM   1291  CG1 VAL A  86      26.448  57.487  12.365  1.00  0.00           C  
ATOM   1292  CG2 VAL A  86      24.208  57.619  11.254  1.00  0.00           C  
ATOM   1293  H   VAL A  86      24.995  58.932   8.886  1.00  0.00           H  
ATOM   1294  HA  VAL A  86      25.454  59.974  11.509  1.00  0.00           H  
ATOM   1295  HB  VAL A  86      26.091  57.254  10.291  1.00  0.00           H  
ATOM   1296 1HG1 VAL A  86      26.263  56.436  12.591  1.00  0.00           H  
ATOM   1297 2HG1 VAL A  86      27.516  57.643  12.217  1.00  0.00           H  
ATOM   1298 3HG1 VAL A  86      26.101  58.102  13.195  1.00  0.00           H  
ATOM   1299 1HG2 VAL A  86      24.041  56.569  11.495  1.00  0.00           H  
ATOM   1300 2HG2 VAL A  86      23.814  58.242  12.058  1.00  0.00           H  
ATOM   1301 3HG2 VAL A  86      23.697  57.863  10.323  1.00  0.00           H  
ATOM   1302  N   ALA A  87      28.129  59.297   9.709  1.00  0.00           N  
ATOM   1303  CA  ALA A  87      29.568  59.514   9.613  1.00  0.00           C  
ATOM   1304  C   ALA A  87      29.902  60.999   9.630  1.00  0.00           C  
ATOM   1305  O   ALA A  87      30.865  61.421  10.270  1.00  0.00           O  
ATOM   1306  CB  ALA A  87      30.121  58.863   8.353  1.00  0.00           C  
ATOM   1307  H   ALA A  87      27.643  58.874   8.931  1.00  0.00           H  
ATOM   1308  HA  ALA A  87      30.039  59.056  10.483  1.00  0.00           H  
ATOM   1309 1HB  ALA A  87      31.196  59.035   8.296  1.00  0.00           H  
ATOM   1310 2HB  ALA A  87      29.926  57.791   8.383  1.00  0.00           H  
ATOM   1311 3HB  ALA A  87      29.638  59.295   7.479  1.00  0.00           H  
ATOM   1312  N   GLU A  88      29.102  61.790   8.925  1.00  0.00           N  
ATOM   1313  CA  GLU A  88      29.313  63.231   8.858  1.00  0.00           C  
ATOM   1314  C   GLU A  88      29.120  63.879  10.222  1.00  0.00           C  
ATOM   1315  O   GLU A  88      29.875  64.771  10.608  1.00  0.00           O  
ATOM   1316  CB  GLU A  88      28.359  63.863   7.842  1.00  0.00           C  
ATOM   1317  CG  GLU A  88      28.661  63.511   6.392  1.00  0.00           C  
ATOM   1318  CD  GLU A  88      27.663  64.091   5.429  1.00  0.00           C  
ATOM   1319  OE1 GLU A  88      26.694  64.656   5.876  1.00  0.00           O  
ATOM   1320  OE2 GLU A  88      27.869  63.969   4.245  1.00  0.00           O  
ATOM   1321  H   GLU A  88      28.326  61.382   8.422  1.00  0.00           H  
ATOM   1322  HA  GLU A  88      30.339  63.415   8.536  1.00  0.00           H  
ATOM   1323 1HB  GLU A  88      27.338  63.548   8.057  1.00  0.00           H  
ATOM   1324 2HB  GLU A  88      28.394  64.949   7.937  1.00  0.00           H  
ATOM   1325 1HG  GLU A  88      29.653  63.884   6.138  1.00  0.00           H  
ATOM   1326 2HG  GLU A  88      28.673  62.428   6.287  1.00  0.00           H  
ATOM   1327  N   LEU A  89      28.106  63.427  10.950  1.00  0.00           N  
ATOM   1328  CA  LEU A  89      27.813  63.962  12.273  1.00  0.00           C  
ATOM   1329  C   LEU A  89      28.942  63.661  13.252  1.00  0.00           C  
ATOM   1330  O   LEU A  89      29.317  64.508  14.062  1.00  0.00           O  
ATOM   1331  CB  LEU A  89      26.498  63.376  12.802  1.00  0.00           C  
ATOM   1332  CG  LEU A  89      25.226  63.830  12.075  1.00  0.00           C  
ATOM   1333  CD1 LEU A  89      24.035  63.034  12.589  1.00  0.00           C  
ATOM   1334  CD2 LEU A  89      25.023  65.322  12.292  1.00  0.00           C  
ATOM   1335  H   LEU A  89      27.522  62.693  10.576  1.00  0.00           H  
ATOM   1336  HA  LEU A  89      27.708  65.043  12.193  1.00  0.00           H  
ATOM   1337 1HB  LEU A  89      26.549  62.290  12.733  1.00  0.00           H  
ATOM   1338 2HB  LEU A  89      26.394  63.648  13.853  1.00  0.00           H  
ATOM   1339  HG  LEU A  89      25.326  63.630  11.008  1.00  0.00           H  
ATOM   1340 1HD1 LEU A  89      23.131  63.357  12.071  1.00  0.00           H  
ATOM   1341 2HD1 LEU A  89      24.198  61.973  12.402  1.00  0.00           H  
ATOM   1342 3HD1 LEU A  89      23.919  63.202  13.659  1.00  0.00           H  
ATOM   1343 1HD2 LEU A  89      24.119  65.646  11.774  1.00  0.00           H  
ATOM   1344 2HD2 LEU A  89      24.921  65.524  13.359  1.00  0.00           H  
ATOM   1345 3HD2 LEU A  89      25.881  65.868  11.900  1.00  0.00           H  
ATOM   1346  N   ILE A  90      29.479  62.449  13.172  1.00  0.00           N  
ATOM   1347  CA  ILE A  90      30.567  62.034  14.047  1.00  0.00           C  
ATOM   1348  C   ILE A  90      31.824  62.854  13.794  1.00  0.00           C  
ATOM   1349  O   ILE A  90      32.522  63.244  14.731  1.00  0.00           O  
ATOM   1350  CB  ILE A  90      30.883  60.539  13.859  1.00  0.00           C  
ATOM   1351  CG1 ILE A  90      29.682  59.683  14.271  1.00  0.00           C  
ATOM   1352  CG2 ILE A  90      32.117  60.151  14.659  1.00  0.00           C  
ATOM   1353  CD1 ILE A  90      29.278  59.855  15.718  1.00  0.00           C  
ATOM   1354  H   ILE A  90      29.124  61.799  12.486  1.00  0.00           H  
ATOM   1355  HA  ILE A  90      30.259  62.193  15.080  1.00  0.00           H  
ATOM   1356  HB  ILE A  90      31.067  60.336  12.804  1.00  0.00           H  
ATOM   1357 1HG1 ILE A  90      28.826  59.933  13.646  1.00  0.00           H  
ATOM   1358 2HG1 ILE A  90      29.911  58.630  14.104  1.00  0.00           H  
ATOM   1359 1HG2 ILE A  90      32.326  59.091  14.514  1.00  0.00           H  
ATOM   1360 2HG2 ILE A  90      32.969  60.738  14.319  1.00  0.00           H  
ATOM   1361 3HG2 ILE A  90      31.941  60.345  15.717  1.00  0.00           H  
ATOM   1362 1HD1 ILE A  90      28.422  59.216  15.934  1.00  0.00           H  
ATOM   1363 2HD1 ILE A  90      30.112  59.575  16.364  1.00  0.00           H  
ATOM   1364 3HD1 ILE A  90      29.010  60.894  15.900  1.00  0.00           H  
ATOM   1365  N   ARG A  91      32.109  63.115  12.523  1.00  0.00           N  
ATOM   1366  CA  ARG A  91      33.284  63.891  12.144  1.00  0.00           C  
ATOM   1367  C   ARG A  91      33.182  65.325  12.648  1.00  0.00           C  
ATOM   1368  O   ARG A  91      34.163  65.897  13.124  1.00  0.00           O  
ATOM   1369  CB  ARG A  91      33.455  63.898  10.632  1.00  0.00           C  
ATOM   1370  CG  ARG A  91      34.696  64.621  10.133  1.00  0.00           C  
ATOM   1371  CD  ARG A  91      34.834  64.520   8.657  1.00  0.00           C  
ATOM   1372  NE  ARG A  91      33.759  65.210   7.963  1.00  0.00           N  
ATOM   1373  CZ  ARG A  91      33.454  65.039   6.662  1.00  0.00           C  
ATOM   1374  NH1 ARG A  91      34.151  64.199   5.929  1.00  0.00           N  
ATOM   1375  NH2 ARG A  91      32.455  65.715   6.123  1.00  0.00           N  
ATOM   1376  H   ARG A  91      31.496  62.766  11.801  1.00  0.00           H  
ATOM   1377  HA  ARG A  91      34.164  63.427  12.591  1.00  0.00           H  
ATOM   1378 1HB  ARG A  91      33.501  62.874  10.266  1.00  0.00           H  
ATOM   1379 2HB  ARG A  91      32.589  64.373  10.170  1.00  0.00           H  
ATOM   1380 1HG  ARG A  91      34.635  65.676  10.400  1.00  0.00           H  
ATOM   1381 2HG  ARG A  91      35.583  64.181  10.591  1.00  0.00           H  
ATOM   1382 1HD  ARG A  91      35.780  64.965   8.349  1.00  0.00           H  
ATOM   1383 2HD  ARG A  91      34.814  63.472   8.361  1.00  0.00           H  
ATOM   1384  HE  ARG A  91      33.200  65.864   8.495  1.00  0.00           H  
ATOM   1385 1HH1 ARG A  91      34.915  63.683   6.341  1.00  0.00           H  
ATOM   1386 2HH1 ARG A  91      33.923  64.071   4.954  1.00  0.00           H  
ATOM   1387 1HH2 ARG A  91      31.919  66.360   6.687  1.00  0.00           H  
ATOM   1388 2HH2 ARG A  91      32.226  65.587   5.148  1.00  0.00           H  
ATOM   1389  N   GLU A  92      31.992  65.900  12.543  1.00  0.00           N  
ATOM   1390  CA  GLU A  92      31.760  67.269  12.988  1.00  0.00           C  
ATOM   1391  C   GLU A  92      31.938  67.396  14.497  1.00  0.00           C  
ATOM   1392  O   GLU A  92      32.511  68.371  14.985  1.00  0.00           O  
ATOM   1393  CB  GLU A  92      30.356  67.728  12.590  1.00  0.00           C  
ATOM   1394  CG  GLU A  92      30.159  67.921  11.093  1.00  0.00           C  
ATOM   1395  CD  GLU A  92      31.015  69.020  10.527  1.00  0.00           C  
ATOM   1396  OE1 GLU A  92      31.183  70.017  11.188  1.00  0.00           O  
ATOM   1397  OE2 GLU A  92      31.502  68.862   9.433  1.00  0.00           O  
ATOM   1398  H   GLU A  92      31.226  65.376  12.143  1.00  0.00           H  
ATOM   1399  HA  GLU A  92      32.491  67.918  12.505  1.00  0.00           H  
ATOM   1400 1HB  GLU A  92      29.623  66.997  12.932  1.00  0.00           H  
ATOM   1401 2HB  GLU A  92      30.129  68.674  13.082  1.00  0.00           H  
ATOM   1402 1HG  GLU A  92      30.399  66.990  10.582  1.00  0.00           H  
ATOM   1403 2HG  GLU A  92      29.111  68.149  10.902  1.00  0.00           H  
ATOM   1404  N   THR A  93      31.444  66.405  15.230  1.00  0.00           N  
ATOM   1405  CA  THR A  93      31.549  66.403  16.686  1.00  0.00           C  
ATOM   1406  C   THR A  93      33.002  66.312  17.132  1.00  0.00           C  
ATOM   1407  O   THR A  93      33.415  66.986  18.076  1.00  0.00           O  
ATOM   1408  CB  THR A  93      30.746  65.241  17.298  1.00  0.00           C  
ATOM   1409  OG1 THR A  93      29.360  65.383  16.960  1.00  0.00           O  
ATOM   1410  CG2 THR A  93      30.896  65.228  18.812  1.00  0.00           C  
ATOM   1411  H   THR A  93      30.985  65.633  14.768  1.00  0.00           H  
ATOM   1412  HA  THR A  93      31.138  67.340  17.063  1.00  0.00           H  
ATOM   1413  HB  THR A  93      31.109  64.295  16.895  1.00  0.00           H  
ATOM   1414  HG1 THR A  93      29.216  65.066  16.065  1.00  0.00           H  
ATOM   1415 1HG2 THR A  93      30.322  64.400  19.227  1.00  0.00           H  
ATOM   1416 2HG2 THR A  93      31.947  65.109  19.072  1.00  0.00           H  
ATOM   1417 3HG2 THR A  93      30.525  66.167  19.221  1.00  0.00           H  
ATOM   1418  N   SER A  94      33.774  65.475  16.448  1.00  0.00           N  
ATOM   1419  CA  SER A  94      35.184  65.294  16.774  1.00  0.00           C  
ATOM   1420  C   SER A  94      35.975  66.574  16.538  1.00  0.00           C  
ATOM   1421  O   SER A  94      36.844  66.934  17.332  1.00  0.00           O  
ATOM   1422  CB  SER A  94      35.771  64.167  15.946  1.00  0.00           C  
ATOM   1423  OG  SER A  94      37.126  63.974  16.249  1.00  0.00           O  
ATOM   1424  H   SER A  94      33.374  64.951  15.683  1.00  0.00           H  
ATOM   1425  HA  SER A  94      35.264  65.032  17.831  1.00  0.00           H  
ATOM   1426 1HB  SER A  94      35.218  63.248  16.139  1.00  0.00           H  
ATOM   1427 2HB  SER A  94      35.661  64.399  14.888  1.00  0.00           H  
ATOM   1428  HG  SER A  94      37.421  63.252  15.689  1.00  0.00           H  
ATOM   1429  N   ARG A  95      35.667  67.257  15.440  1.00  0.00           N  
ATOM   1430  CA  ARG A  95      36.348  68.500  15.097  1.00  0.00           C  
ATOM   1431  C   ARG A  95      36.064  69.588  16.127  1.00  0.00           C  
ATOM   1432  O   ARG A  95      36.957  70.344  16.507  1.00  0.00           O  
ATOM   1433  CB  ARG A  95      35.918  68.984  13.721  1.00  0.00           C  
ATOM   1434  CG  ARG A  95      36.609  70.251  13.243  1.00  0.00           C  
ATOM   1435  CD  ARG A  95      36.157  70.644  11.884  1.00  0.00           C  
ATOM   1436  NE  ARG A  95      34.741  70.974  11.857  1.00  0.00           N  
ATOM   1437  CZ  ARG A  95      34.224  72.157  12.244  1.00  0.00           C  
ATOM   1438  NH1 ARG A  95      35.017  73.109  12.683  1.00  0.00           N  
ATOM   1439  NH2 ARG A  95      32.920  72.359  12.182  1.00  0.00           N  
ATOM   1440  H   ARG A  95      34.943  66.908  14.827  1.00  0.00           H  
ATOM   1441  HA  ARG A  95      37.422  68.312  15.080  1.00  0.00           H  
ATOM   1442 1HB  ARG A  95      36.111  68.205  12.985  1.00  0.00           H  
ATOM   1443 2HB  ARG A  95      34.844  69.174  13.721  1.00  0.00           H  
ATOM   1444 1HG  ARG A  95      36.386  71.068  13.928  1.00  0.00           H  
ATOM   1445 2HG  ARG A  95      37.687  70.087  13.212  1.00  0.00           H  
ATOM   1446 1HD  ARG A  95      36.717  71.518  11.553  1.00  0.00           H  
ATOM   1447 2HD  ARG A  95      36.328  69.821  11.191  1.00  0.00           H  
ATOM   1448  HE  ARG A  95      34.099  70.266  11.526  1.00  0.00           H  
ATOM   1449 1HH1 ARG A  95      36.014  72.954  12.730  1.00  0.00           H  
ATOM   1450 2HH1 ARG A  95      34.630  73.995  12.973  1.00  0.00           H  
ATOM   1451 1HH2 ARG A  95      32.310  71.627  11.845  1.00  0.00           H  
ATOM   1452 2HH2 ARG A  95      32.532  73.245  12.472  1.00  0.00           H  
ATOM   1453  N   GLN A  96      34.815  69.660  16.571  1.00  0.00           N  
ATOM   1454  CA  GLN A  96      34.409  70.654  17.558  1.00  0.00           C  
ATOM   1455  C   GLN A  96      35.111  70.428  18.891  1.00  0.00           C  
ATOM   1456  O   GLN A  96      35.540  71.378  19.546  1.00  0.00           O  
ATOM   1457  CB  GLN A  96      32.891  70.623  17.755  1.00  0.00           C  
ATOM   1458  CG  GLN A  96      32.096  71.088  16.546  1.00  0.00           C  
ATOM   1459  CD  GLN A  96      32.363  72.542  16.203  1.00  0.00           C  
ATOM   1460  OE1 GLN A  96      32.749  73.337  17.064  1.00  0.00           O  
ATOM   1461  NE2 GLN A  96      32.158  72.897  14.940  1.00  0.00           N  
ATOM   1462  H   GLN A  96      34.128  69.009  16.217  1.00  0.00           H  
ATOM   1463  HA  GLN A  96      34.693  71.640  17.191  1.00  0.00           H  
ATOM   1464 1HB  GLN A  96      32.576  69.608  17.994  1.00  0.00           H  
ATOM   1465 2HB  GLN A  96      32.621  71.257  18.599  1.00  0.00           H  
ATOM   1466 1HG  GLN A  96      32.372  70.478  15.687  1.00  0.00           H  
ATOM   1467 2HG  GLN A  96      31.033  70.976  16.758  1.00  0.00           H  
ATOM   1468 1HE2 GLN A  96      32.317  73.843  14.654  1.00  0.00           H  
ATOM   1469 2HE2 GLN A  96      31.845  72.221  14.274  1.00  0.00           H  
ATOM   1470  N   ILE A  97      35.225  69.162  19.285  1.00  0.00           N  
ATOM   1471  CA  ILE A  97      35.875  68.807  20.541  1.00  0.00           C  
ATOM   1472  C   ILE A  97      37.356  69.170  20.517  1.00  0.00           C  
ATOM   1473  O   ILE A  97      37.900  69.665  21.503  1.00  0.00           O  
ATOM   1474  CB  ILE A  97      35.718  67.304  20.835  1.00  0.00           C  
ATOM   1475  CG1 ILE A  97      34.241  66.950  21.028  1.00  0.00           C  
ATOM   1476  CG2 ILE A  97      36.527  66.915  22.062  1.00  0.00           C  
ATOM   1477  CD1 ILE A  97      33.583  67.680  22.176  1.00  0.00           C  
ATOM   1478  H   ILE A  97      34.852  68.429  18.699  1.00  0.00           H  
ATOM   1479  HA  ILE A  97      35.400  69.367  21.346  1.00  0.00           H  
ATOM   1480  HB  ILE A  97      36.071  66.728  19.980  1.00  0.00           H  
ATOM   1481 1HG1 ILE A  97      33.690  67.179  20.117  1.00  0.00           H  
ATOM   1482 2HG1 ILE A  97      34.144  65.879  21.207  1.00  0.00           H  
ATOM   1483 1HG2 ILE A  97      36.404  65.849  22.256  1.00  0.00           H  
ATOM   1484 2HG2 ILE A  97      37.580  67.132  21.887  1.00  0.00           H  
ATOM   1485 3HG2 ILE A  97      36.177  67.483  22.924  1.00  0.00           H  
ATOM   1486 1HD1 ILE A  97      32.539  67.376  22.250  1.00  0.00           H  
ATOM   1487 2HD1 ILE A  97      34.099  67.437  23.106  1.00  0.00           H  
ATOM   1488 3HD1 ILE A  97      33.636  68.754  22.002  1.00  0.00           H  
ATOM   1489  N   ALA A  98      38.000  68.919  19.383  1.00  0.00           N  
ATOM   1490  CA  ALA A  98      39.420  69.218  19.229  1.00  0.00           C  
ATOM   1491  C   ALA A  98      39.680  70.716  19.309  1.00  0.00           C  
ATOM   1492  O   ALA A  98      40.654  71.155  19.921  1.00  0.00           O  
ATOM   1493  CB  ALA A  98      39.939  68.662  17.910  1.00  0.00           C  
ATOM   1494  H   ALA A  98      37.496  68.512  18.608  1.00  0.00           H  
ATOM   1495  HA  ALA A  98      39.957  68.741  20.048  1.00  0.00           H  
ATOM   1496 1HB  ALA A  98      40.999  68.893  17.810  1.00  0.00           H  
ATOM   1497 2HB  ALA A  98      39.800  67.581  17.892  1.00  0.00           H  
ATOM   1498 3HB  ALA A  98      39.389  69.112  17.085  1.00  0.00           H  
ATOM   1499  N   GLU A  99      38.802  71.497  18.687  1.00  0.00           N  
ATOM   1500  CA  GLU A  99      38.935  72.949  18.686  1.00  0.00           C  
ATOM   1501  C   GLU A  99      38.783  73.516  20.093  1.00  0.00           C  
ATOM   1502  O   GLU A  99      39.511  74.427  20.488  1.00  0.00           O  
ATOM   1503  CB  GLU A  99      37.897  73.580  17.755  1.00  0.00           C  
ATOM   1504  CG  GLU A  99      38.139  73.318  16.275  1.00  0.00           C  
ATOM   1505  CD  GLU A  99      37.062  73.891  15.397  1.00  0.00           C  
ATOM   1506  OE1 GLU A  99      36.090  74.380  15.922  1.00  0.00           O  
ATOM   1507  OE2 GLU A  99      37.211  73.840  14.198  1.00  0.00           O  
ATOM   1508  H   GLU A  99      38.022  71.074  18.203  1.00  0.00           H  
ATOM   1509  HA  GLU A  99      39.931  73.205  18.323  1.00  0.00           H  
ATOM   1510 1HB  GLU A  99      36.906  73.200  18.005  1.00  0.00           H  
ATOM   1511 2HB  GLU A  99      37.881  74.659  17.906  1.00  0.00           H  
ATOM   1512 1HG  GLU A  99      39.095  73.757  15.991  1.00  0.00           H  
ATOM   1513 2HG  GLU A  99      38.200  72.243  16.112  1.00  0.00           H  
ATOM   1514  N   ILE A 100      37.832  72.972  20.844  1.00  0.00           N  
ATOM   1515  CA  ILE A 100      37.582  73.424  22.208  1.00  0.00           C  
ATOM   1516  C   ILE A 100      38.776  73.134  23.110  1.00  0.00           C  
ATOM   1517  O   ILE A 100      39.150  73.959  23.945  1.00  0.00           O  
ATOM   1518  CB  ILE A 100      36.325  72.751  22.789  1.00  0.00           C  
ATOM   1519  CG1 ILE A 100      35.072  73.238  22.055  1.00  0.00           C  
ATOM   1520  CG2 ILE A 100      36.213  73.028  24.280  1.00  0.00           C  
ATOM   1521  CD1 ILE A 100      33.829  72.438  22.372  1.00  0.00           C  
ATOM   1522  H   ILE A 100      37.267  72.228  20.462  1.00  0.00           H  
ATOM   1523  HA  ILE A 100      37.421  74.501  22.192  1.00  0.00           H  
ATOM   1524  HB  ILE A 100      36.383  71.674  22.632  1.00  0.00           H  
ATOM   1525 1HG1 ILE A 100      34.883  74.279  22.311  1.00  0.00           H  
ATOM   1526 2HG1 ILE A 100      35.240  73.192  20.978  1.00  0.00           H  
ATOM   1527 1HG2 ILE A 100      35.319  72.546  24.674  1.00  0.00           H  
ATOM   1528 2HG2 ILE A 100      37.092  72.635  24.789  1.00  0.00           H  
ATOM   1529 3HG2 ILE A 100      36.149  74.104  24.446  1.00  0.00           H  
ATOM   1530 1HD1 ILE A 100      32.984  72.842  21.814  1.00  0.00           H  
ATOM   1531 2HD1 ILE A 100      33.985  71.396  22.090  1.00  0.00           H  
ATOM   1532 3HD1 ILE A 100      33.621  72.498  23.439  1.00  0.00           H  
ATOM   1533  N   ALA A 101      39.372  71.959  22.938  1.00  0.00           N  
ATOM   1534  CA  ALA A 101      40.521  71.558  23.737  1.00  0.00           C  
ATOM   1535  C   ALA A 101      41.720  72.457  23.466  1.00  0.00           C  
ATOM   1536  O   ALA A 101      42.445  72.836  24.387  1.00  0.00           O  
ATOM   1537  CB  ALA A 101      40.877  70.104  23.462  1.00  0.00           C  
ATOM   1538  H   ALA A 101      39.018  71.327  22.234  1.00  0.00           H  
ATOM   1539  HA  ALA A 101      40.256  71.663  24.789  1.00  0.00           H  
ATOM   1540 1HB  ALA A 101      41.738  69.819  24.066  1.00  0.00           H  
ATOM   1541 2HB  ALA A 101      40.029  69.468  23.715  1.00  0.00           H  
ATOM   1542 3HB  ALA A 101      41.119  69.983  22.407  1.00  0.00           H  
ATOM   1543  N   GLU A 102      41.924  72.796  22.197  1.00  0.00           N  
ATOM   1544  CA  GLU A 102      43.037  73.652  21.801  1.00  0.00           C  
ATOM   1545  C   GLU A 102      42.889  75.051  22.387  1.00  0.00           C  
ATOM   1546  O   GLU A 102      43.864  75.649  22.842  1.00  0.00           O  
ATOM   1547  CB  GLU A 102      43.131  73.734  20.276  1.00  0.00           C  
ATOM   1548  CG  GLU A 102      43.575  72.442  19.603  1.00  0.00           C  
ATOM   1549  CD  GLU A 102      43.586  72.538  18.103  1.00  0.00           C  
ATOM   1550  OE1 GLU A 102      43.151  73.540  17.587  1.00  0.00           O  
ATOM   1551  OE2 GLU A 102      44.030  71.608  17.471  1.00  0.00           O  
ATOM   1552  H   GLU A 102      41.292  72.452  21.488  1.00  0.00           H  
ATOM   1553  HA  GLU A 102      43.960  73.218  22.185  1.00  0.00           H  
ATOM   1554 1HB  GLU A 102      42.158  74.007  19.865  1.00  0.00           H  
ATOM   1555 2HB  GLU A 102      43.836  74.516  19.996  1.00  0.00           H  
ATOM   1556 1HG  GLU A 102      44.578  72.192  19.947  1.00  0.00           H  
ATOM   1557 2HG  GLU A 102      42.905  71.638  19.906  1.00  0.00           H  
ATOM   1558  N   ALA A 103      41.665  75.568  22.372  1.00  0.00           N  
ATOM   1559  CA  ALA A 103      41.388  76.898  22.900  1.00  0.00           C  
ATOM   1560  C   ALA A 103      41.640  76.955  24.403  1.00  0.00           C  
ATOM   1561  O   ALA A 103      42.190  77.931  24.913  1.00  0.00           O  
ATOM   1562  CB  ALA A 103      39.956  77.305  22.588  1.00  0.00           C  
ATOM   1563  H   ALA A 103      40.906  75.026  21.984  1.00  0.00           H  
ATOM   1564  HA  ALA A 103      42.068  77.601  22.420  1.00  0.00           H  
ATOM   1565 1HB  ALA A 103      39.764  78.300  22.989  1.00  0.00           H  
ATOM   1566 2HB  ALA A 103      39.808  77.314  21.508  1.00  0.00           H  
ATOM   1567 3HB  ALA A 103      39.268  76.593  23.041  1.00  0.00           H  
ATOM   1568  N   THR A 104      41.237  75.905  25.107  1.00  0.00           N  
ATOM   1569  CA  THR A 104      41.416  75.834  26.550  1.00  0.00           C  
ATOM   1570  C   THR A 104      42.894  75.798  26.921  1.00  0.00           C  
ATOM   1571  O   THR A 104      43.320  76.444  27.879  1.00  0.00           O  
ATOM   1572  CB  THR A 104      40.705  74.600  27.136  1.00  0.00           C  
ATOM   1573  OG1 THR A 104      39.298  74.687  26.874  1.00  0.00           O  
ATOM   1574  CG2 THR A 104      40.932  74.517  28.638  1.00  0.00           C  
ATOM   1575  H   THR A 104      40.793  75.134  24.628  1.00  0.00           H  
ATOM   1576  HA  THR A 104      40.979  76.727  26.997  1.00  0.00           H  
ATOM   1577  HB  THR A 104      41.093  73.698  26.665  1.00  0.00           H  
ATOM   1578  HG1 THR A 104      39.124  74.410  25.971  1.00  0.00           H  
ATOM   1579 1HG2 THR A 104      40.423  73.639  29.035  1.00  0.00           H  
ATOM   1580 2HG2 THR A 104      42.000  74.439  28.840  1.00  0.00           H  
ATOM   1581 3HG2 THR A 104      40.537  75.412  29.116  1.00  0.00           H  
ATOM   1582  N   ILE A 105      43.671  75.040  26.155  1.00  0.00           N  
ATOM   1583  CA  ILE A 105      45.102  74.918  26.399  1.00  0.00           C  
ATOM   1584  C   ILE A 105      45.787  76.279  26.362  1.00  0.00           C  
ATOM   1585  O   ILE A 105      46.582  76.608  27.242  1.00  0.00           O  
ATOM   1586  CB  ILE A 105      45.757  73.985  25.364  1.00  0.00           C  
ATOM   1587  CG1 ILE A 105      45.282  72.544  25.569  1.00  0.00           C  
ATOM   1588  CG2 ILE A 105      47.273  74.068  25.457  1.00  0.00           C  
ATOM   1589  CD1 ILE A 105      45.644  71.615  24.433  1.00  0.00           C  
ATOM   1590  H   ILE A 105      43.259  74.534  25.384  1.00  0.00           H  
ATOM   1591  HA  ILE A 105      45.249  74.491  27.390  1.00  0.00           H  
ATOM   1592  HB  ILE A 105      45.447  74.279  24.361  1.00  0.00           H  
ATOM   1593 1HG1 ILE A 105      45.714  72.146  26.486  1.00  0.00           H  
ATOM   1594 2HG1 ILE A 105      44.198  72.531  25.686  1.00  0.00           H  
ATOM   1595 1HG2 ILE A 105      47.719  73.402  24.719  1.00  0.00           H  
ATOM   1596 2HG2 ILE A 105      47.594  75.091  25.263  1.00  0.00           H  
ATOM   1597 3HG2 ILE A 105      47.593  73.770  26.455  1.00  0.00           H  
ATOM   1598 1HD1 ILE A 105      45.274  70.613  24.651  1.00  0.00           H  
ATOM   1599 2HD1 ILE A 105      45.192  71.976  23.509  1.00  0.00           H  
ATOM   1600 3HD1 ILE A 105      46.727  71.584  24.319  1.00  0.00           H  
ATOM   1601  N   LYS A 106      45.474  77.065  25.336  1.00  0.00           N  
ATOM   1602  CA  LYS A 106      46.058  78.391  25.183  1.00  0.00           C  
ATOM   1603  C   LYS A 106      45.771  79.264  26.397  1.00  0.00           C  
ATOM   1604  O   LYS A 106      46.645  79.987  26.875  1.00  0.00           O  
ATOM   1605  CB  LYS A 106      45.531  79.064  23.915  1.00  0.00           C  
ATOM   1606  CG  LYS A 106      46.123  80.440  23.640  1.00  0.00           C  
ATOM   1607  CD  LYS A 106      45.601  81.015  22.332  1.00  0.00           C  
ATOM   1608  CE  LYS A 106      46.165  82.405  22.074  1.00  0.00           C  
ATOM   1609  NZ  LYS A 106      45.663  82.980  20.796  1.00  0.00           N  
ATOM   1610  H   LYS A 106      44.815  76.735  24.645  1.00  0.00           H  
ATOM   1611  HA  LYS A 106      47.140  78.285  25.097  1.00  0.00           H  
ATOM   1612 1HB  LYS A 106      45.741  78.431  23.052  1.00  0.00           H  
ATOM   1613 2HB  LYS A 106      44.448  79.173  23.984  1.00  0.00           H  
ATOM   1614 1HG  LYS A 106      45.862  81.117  24.455  1.00  0.00           H  
ATOM   1615 2HG  LYS A 106      47.208  80.365  23.588  1.00  0.00           H  
ATOM   1616 1HD  LYS A 106      45.883  80.359  21.508  1.00  0.00           H  
ATOM   1617 2HD  LYS A 106      44.514  81.076  22.369  1.00  0.00           H  
ATOM   1618 1HE  LYS A 106      45.885  83.068  22.891  1.00  0.00           H  
ATOM   1619 2HE  LYS A 106      47.253  82.354  22.032  1.00  0.00           H  
ATOM   1620 1HZ  LYS A 106      46.059  83.900  20.662  1.00  0.00           H  
ATOM   1621 2HZ  LYS A 106      45.933  82.382  20.028  1.00  0.00           H  
ATOM   1622 3HZ  LYS A 106      44.656  83.050  20.831  1.00  0.00           H  
ATOM   1623  N   ALA A 107      44.551  79.208  26.907  1.00  0.00           N  
ATOM   1624  CA  ALA A 107      44.186  80.028  28.061  1.00  0.00           C  
ATOM   1625  C   ALA A 107      44.977  79.677  29.321  1.00  0.00           C  
ATOM   1626  O   ALA A 107      45.342  80.557  30.101  1.00  0.00           O  
ATOM   1627  CB  ALA A 107      42.695  79.898  28.335  1.00  0.00           C  
ATOM   1628  H   ALA A 107      43.859  78.596  26.500  1.00  0.00           H  
ATOM   1629  HA  ALA A 107      44.412  81.067  27.824  1.00  0.00           H  
ATOM   1630 1HB  ALA A 107      42.425  80.524  29.186  1.00  0.00           H  
ATOM   1631 2HB  ALA A 107      42.135  80.219  27.456  1.00  0.00           H  
ATOM   1632 3HB  ALA A 107      42.455  78.860  28.558  1.00  0.00           H  
ATOM   1633  N   THR A 108      45.244  78.394  29.525  1.00  0.00           N  
ATOM   1634  CA  THR A 108      45.894  77.932  30.753  1.00  0.00           C  
ATOM   1635  C   THR A 108      47.180  77.179  30.441  1.00  0.00           C  
ATOM   1636  O   THR A 108      47.200  76.294  29.586  1.00  0.00           O  
ATOM   1637  CB  THR A 108      44.956  77.031  31.577  1.00  0.00           C  
ATOM   1638  OG1 THR A 108      43.779  77.765  31.937  1.00  0.00           O  
ATOM   1639  CG2 THR A 108      45.653  76.546  32.839  1.00  0.00           C  
ATOM   1640  H   THR A 108      44.994  77.718  28.818  1.00  0.00           H  
ATOM   1641  HA  THR A 108      46.151  78.802  31.357  1.00  0.00           H  
ATOM   1642  HB  THR A 108      44.661  76.169  30.978  1.00  0.00           H  
ATOM   1643  HG1 THR A 108      43.326  78.055  31.141  1.00  0.00           H  
ATOM   1644 1HG2 THR A 108      44.975  75.911  33.408  1.00  0.00           H  
ATOM   1645 2HG2 THR A 108      46.542  75.978  32.568  1.00  0.00           H  
ATOM   1646 3HG2 THR A 108      45.942  77.403  33.446  1.00  0.00           H  
ATOM   1647  N   ASP A 109      48.252  77.534  31.139  1.00  0.00           N  
ATOM   1648  CA  ASP A 109      49.552  76.910  30.910  1.00  0.00           C  
ATOM   1649  C   ASP A 109      49.992  76.076  32.109  1.00  0.00           C  
ATOM   1650  O   ASP A 109      51.159  75.702  32.222  1.00  0.00           O  
ATOM   1651  CB  ASP A 109      50.609  77.975  30.610  1.00  0.00           C  
ATOM   1652  CG  ASP A 109      50.830  78.935  31.771  1.00  0.00           C  
ATOM   1653  OD1 ASP A 109      49.945  79.070  32.582  1.00  0.00           O  
ATOM   1654  OD2 ASP A 109      51.883  79.524  31.836  1.00  0.00           O  
ATOM   1655  H   ASP A 109      48.167  78.251  31.845  1.00  0.00           H  
ATOM   1656  HA  ASP A 109      49.471  76.247  30.049  1.00  0.00           H  
ATOM   1657 1HB  ASP A 109      51.557  77.491  30.372  1.00  0.00           H  
ATOM   1658 2HB  ASP A 109      50.308  78.551  29.734  1.00  0.00           H  
ATOM   1659  N   ASP A 110      49.053  75.786  33.003  1.00  0.00           N  
ATOM   1660  CA  ASP A 110      49.378  75.078  34.237  1.00  0.00           C  
ATOM   1661  C   ASP A 110      49.739  73.624  33.967  1.00  0.00           C  
ATOM   1662  O   ASP A 110      48.990  72.901  33.309  1.00  0.00           O  
ATOM   1663  CB  ASP A 110      48.203  75.142  35.217  1.00  0.00           C  
ATOM   1664  CG  ASP A 110      48.528  74.530  36.573  1.00  0.00           C  
ATOM   1665  OD1 ASP A 110      49.105  75.210  37.388  1.00  0.00           O  
ATOM   1666  OD2 ASP A 110      48.196  73.387  36.780  1.00  0.00           O  
ATOM   1667  H   ASP A 110      48.096  76.058  32.828  1.00  0.00           H  
ATOM   1668  HA  ASP A 110      50.241  75.561  34.696  1.00  0.00           H  
ATOM   1669 1HB  ASP A 110      47.910  76.182  35.365  1.00  0.00           H  
ATOM   1670 2HB  ASP A 110      47.347  74.617  34.793  1.00  0.00           H  
ATOM   1671  N   PRO A 111      50.847  73.006  34.391  1.00  0.00           N  
ATOM   1672  CA  PRO A 111      51.299  71.779  33.750  1.00  0.00           C  
ATOM   1673  C   PRO A 111      50.296  70.647  33.953  1.00  0.00           C  
ATOM   1674  O   PRO A 111      50.035  69.865  33.039  1.00  0.00           O  
ATOM   1675  CB  PRO A 111      52.627  71.492  34.458  1.00  0.00           C  
ATOM   1676  CG  PRO A 111      53.100  72.832  34.906  1.00  0.00           C  
ATOM   1677  CD  PRO A 111      51.844  73.554  35.317  1.00  0.00           C  
ATOM   1678  HA  PRO A 111      51.457  71.968  32.678  1.00  0.00           H  
ATOM   1679 1HB  PRO A 111      52.465  70.795  35.294  1.00  0.00           H  
ATOM   1680 2HB  PRO A 111      53.326  71.003  33.763  1.00  0.00           H  
ATOM   1681 1HG  PRO A 111      53.817  72.725  35.734  1.00  0.00           H  
ATOM   1682 2HG  PRO A 111      53.632  73.340  34.089  1.00  0.00           H  
ATOM   1683 1HD  PRO A 111      51.609  73.314  36.364  1.00  0.00           H  
ATOM   1684 2HD  PRO A 111      51.985  74.638  35.189  1.00  0.00           H  
ATOM   1685  N   GLU A 112      49.737  70.568  35.159  1.00  0.00           N  
ATOM   1686  CA  GLU A 112      48.656  69.632  35.447  1.00  0.00           C  
ATOM   1687  C   GLU A 112      47.466  69.867  34.526  1.00  0.00           C  
ATOM   1688  O   GLU A 112      46.916  68.926  33.954  1.00  0.00           O  
ATOM   1689  CB  GLU A 112      48.215  69.757  36.907  1.00  0.00           C  
ATOM   1690  CG  GLU A 112      49.225  69.229  37.916  1.00  0.00           C  
ATOM   1691  CD  GLU A 112      48.798  69.450  39.340  1.00  0.00           C  
ATOM   1692  OE1 GLU A 112      47.800  70.096  39.548  1.00  0.00           O  
ATOM   1693  OE2 GLU A 112      49.472  68.971  40.222  1.00  0.00           O  
ATOM   1694  H   GLU A 112      50.072  71.174  35.895  1.00  0.00           H  
ATOM   1695  HA  GLU A 112      49.021  68.619  35.277  1.00  0.00           H  
ATOM   1696 1HB  GLU A 112      48.024  70.804  37.141  1.00  0.00           H  
ATOM   1697 2HB  GLU A 112      47.281  69.213  37.053  1.00  0.00           H  
ATOM   1698 1HG  GLU A 112      49.364  68.161  37.751  1.00  0.00           H  
ATOM   1699 2HG  GLU A 112      50.182  69.722  37.748  1.00  0.00           H  
ATOM   1700  N   VAL A 113      47.073  71.127  34.385  1.00  0.00           N  
ATOM   1701  CA  VAL A 113      45.946  71.487  33.533  1.00  0.00           C  
ATOM   1702  C   VAL A 113      46.169  71.022  32.098  1.00  0.00           C  
ATOM   1703  O   VAL A 113      45.282  70.432  31.481  1.00  0.00           O  
ATOM   1704  CB  VAL A 113      45.730  73.012  33.549  1.00  0.00           C  
ATOM   1705  CG1 VAL A 113      44.702  73.415  32.503  1.00  0.00           C  
ATOM   1706  CG2 VAL A 113      45.293  73.459  34.935  1.00  0.00           C  
ATOM   1707  H   VAL A 113      47.568  71.855  34.880  1.00  0.00           H  
ATOM   1708  HA  VAL A 113      45.049  71.003  33.922  1.00  0.00           H  
ATOM   1709  HB  VAL A 113      46.667  73.504  33.285  1.00  0.00           H  
ATOM   1710 1HG1 VAL A 113      44.562  74.496  32.527  1.00  0.00           H  
ATOM   1711 2HG1 VAL A 113      45.052  73.118  31.514  1.00  0.00           H  
ATOM   1712 3HG1 VAL A 113      43.753  72.923  32.716  1.00  0.00           H  
ATOM   1713 1HG2 VAL A 113      45.144  74.538  34.939  1.00  0.00           H  
ATOM   1714 2HG2 VAL A 113      44.360  72.962  35.201  1.00  0.00           H  
ATOM   1715 3HG2 VAL A 113      46.063  73.197  35.661  1.00  0.00           H  
ATOM   1716  N   LEU A 114      47.357  71.291  31.572  1.00  0.00           N  
ATOM   1717  CA  LEU A 114      47.699  70.900  30.210  1.00  0.00           C  
ATOM   1718  C   LEU A 114      47.558  69.396  30.017  1.00  0.00           C  
ATOM   1719  O   LEU A 114      46.970  68.938  29.038  1.00  0.00           O  
ATOM   1720  CB  LEU A 114      49.132  71.333  29.878  1.00  0.00           C  
ATOM   1721  CG  LEU A 114      49.353  72.843  29.726  1.00  0.00           C  
ATOM   1722  CD1 LEU A 114      50.843  73.129  29.599  1.00  0.00           C  
ATOM   1723  CD2 LEU A 114      48.593  73.348  28.508  1.00  0.00           C  
ATOM   1724  H   LEU A 114      48.043  71.779  32.130  1.00  0.00           H  
ATOM   1725  HA  LEU A 114      47.014  71.399  29.525  1.00  0.00           H  
ATOM   1726 1HB  LEU A 114      49.793  70.979  30.667  1.00  0.00           H  
ATOM   1727 2HB  LEU A 114      49.430  70.859  28.943  1.00  0.00           H  
ATOM   1728  HG  LEU A 114      48.990  73.355  30.618  1.00  0.00           H  
ATOM   1729 1HD1 LEU A 114      50.999  74.202  29.491  1.00  0.00           H  
ATOM   1730 2HD1 LEU A 114      51.359  72.776  30.492  1.00  0.00           H  
ATOM   1731 3HD1 LEU A 114      51.238  72.615  28.723  1.00  0.00           H  
ATOM   1732 1HD2 LEU A 114      48.749  74.421  28.401  1.00  0.00           H  
ATOM   1733 2HD2 LEU A 114      48.956  72.837  27.616  1.00  0.00           H  
ATOM   1734 3HD2 LEU A 114      47.529  73.146  28.634  1.00  0.00           H  
ATOM   1735  N   GLU A 115      48.102  68.630  30.956  1.00  0.00           N  
ATOM   1736  CA  GLU A 115      48.038  67.175  30.891  1.00  0.00           C  
ATOM   1737  C   GLU A 115      46.600  66.681  31.003  1.00  0.00           C  
ATOM   1738  O   GLU A 115      46.195  65.757  30.299  1.00  0.00           O  
ATOM   1739  CB  GLU A 115      48.888  66.553  32.001  1.00  0.00           C  
ATOM   1740  CG  GLU A 115      50.389  66.731  31.817  1.00  0.00           C  
ATOM   1741  CD  GLU A 115      51.189  66.172  32.961  1.00  0.00           C  
ATOM   1742  OE1 GLU A 115      50.597  65.758  33.929  1.00  0.00           O  
ATOM   1743  OE2 GLU A 115      52.393  66.158  32.866  1.00  0.00           O  
ATOM   1744  H   GLU A 115      48.573  69.067  31.736  1.00  0.00           H  
ATOM   1745  HA  GLU A 115      48.432  66.854  29.927  1.00  0.00           H  
ATOM   1746 1HB  GLU A 115      48.614  66.993  32.960  1.00  0.00           H  
ATOM   1747 2HB  GLU A 115      48.683  65.484  32.061  1.00  0.00           H  
ATOM   1748 1HG  GLU A 115      50.694  66.232  30.898  1.00  0.00           H  
ATOM   1749 2HG  GLU A 115      50.608  67.793  31.712  1.00  0.00           H  
ATOM   1750  N   GLU A 116      45.834  67.303  31.892  1.00  0.00           N  
ATOM   1751  CA  GLU A 116      44.439  66.929  32.096  1.00  0.00           C  
ATOM   1752  C   GLU A 116      43.606  67.202  30.850  1.00  0.00           C  
ATOM   1753  O   GLU A 116      42.750  66.400  30.476  1.00  0.00           O  
ATOM   1754  CB  GLU A 116      43.852  67.686  33.289  1.00  0.00           C  
ATOM   1755  CG  GLU A 116      44.410  67.262  34.640  1.00  0.00           C  
ATOM   1756  CD  GLU A 116      43.865  68.076  35.780  1.00  0.00           C  
ATOM   1757  OE1 GLU A 116      43.159  69.022  35.526  1.00  0.00           O  
ATOM   1758  OE2 GLU A 116      44.154  67.750  36.908  1.00  0.00           O  
ATOM   1759  H   GLU A 116      46.227  68.055  32.441  1.00  0.00           H  
ATOM   1760  HA  GLU A 116      44.395  65.859  32.305  1.00  0.00           H  
ATOM   1761 1HB  GLU A 116      44.039  68.754  33.170  1.00  0.00           H  
ATOM   1762 2HB  GLU A 116      42.771  67.544  33.314  1.00  0.00           H  
ATOM   1763 1HG  GLU A 116      44.167  66.213  34.808  1.00  0.00           H  
ATOM   1764 2HG  GLU A 116      45.495  67.356  34.619  1.00  0.00           H  
ATOM   1765  N   ILE A 117      43.863  68.337  30.212  1.00  0.00           N  
ATOM   1766  CA  ILE A 117      43.136  68.719  29.006  1.00  0.00           C  
ATOM   1767  C   ILE A 117      43.419  67.750  27.864  1.00  0.00           C  
ATOM   1768  O   ILE A 117      42.516  67.378  27.116  1.00  0.00           O  
ATOM   1769  CB  ILE A 117      43.506  70.149  28.571  1.00  0.00           C  
ATOM   1770  CG1 ILE A 117      42.993  71.167  29.592  1.00  0.00           C  
ATOM   1771  CG2 ILE A 117      42.944  70.446  27.189  1.00  0.00           C  
ATOM   1772  CD1 ILE A 117      43.537  72.563  29.389  1.00  0.00           C  
ATOM   1773  H   ILE A 117      44.579  68.953  30.570  1.00  0.00           H  
ATOM   1774  HA  ILE A 117      42.069  68.689  29.222  1.00  0.00           H  
ATOM   1775  HB  ILE A 117      44.590  70.251  28.542  1.00  0.00           H  
ATOM   1776 1HG1 ILE A 117      41.905  71.214  29.544  1.00  0.00           H  
ATOM   1777 2HG1 ILE A 117      43.260  70.841  30.597  1.00  0.00           H  
ATOM   1778 1HG2 ILE A 117      43.214  71.460  26.897  1.00  0.00           H  
ATOM   1779 2HG2 ILE A 117      43.356  69.740  26.469  1.00  0.00           H  
ATOM   1780 3HG2 ILE A 117      41.858  70.351  27.209  1.00  0.00           H  
ATOM   1781 1HD1 ILE A 117      43.128  73.227  30.150  1.00  0.00           H  
ATOM   1782 2HD1 ILE A 117      44.624  72.545  29.468  1.00  0.00           H  
ATOM   1783 3HD1 ILE A 117      43.251  72.924  28.402  1.00  0.00           H  
ATOM   1784  N   SER A 118      44.677  67.344  27.736  1.00  0.00           N  
ATOM   1785  CA  SER A 118      45.078  66.418  26.686  1.00  0.00           C  
ATOM   1786  C   SER A 118      44.422  65.058  26.869  1.00  0.00           C  
ATOM   1787  O   SER A 118      43.985  64.434  25.902  1.00  0.00           O  
ATOM   1788  CB  SER A 118      46.587  66.264  26.675  1.00  0.00           C  
ATOM   1789  OG  SER A 118      47.212  67.465  26.312  1.00  0.00           O  
ATOM   1790  H   SER A 118      45.373  67.686  28.382  1.00  0.00           H  
ATOM   1791  HA  SER A 118      44.760  66.825  25.725  1.00  0.00           H  
ATOM   1792 1HB  SER A 118      46.928  65.958  27.664  1.00  0.00           H  
ATOM   1793 2HB  SER A 118      46.867  65.479  25.975  1.00  0.00           H  
ATOM   1794  HG  SER A 118      48.155  67.287  26.328  1.00  0.00           H  
ATOM   1795  N   GLU A 119      44.355  64.601  28.114  1.00  0.00           N  
ATOM   1796  CA  GLU A 119      43.750  63.311  28.427  1.00  0.00           C  
ATOM   1797  C   GLU A 119      42.263  63.310  28.109  1.00  0.00           C  
ATOM   1798  O   GLU A 119      41.732  62.332  27.582  1.00  0.00           O  
ATOM   1799  CB  GLU A 119      43.964  62.964  29.902  1.00  0.00           C  
ATOM   1800  CG  GLU A 119      45.406  62.643  30.269  1.00  0.00           C  
ATOM   1801  CD  GLU A 119      45.591  62.378  31.737  1.00  0.00           C  
ATOM   1802  OE1 GLU A 119      44.651  62.549  32.476  1.00  0.00           O  
ATOM   1803  OE2 GLU A 119      46.674  62.002  32.121  1.00  0.00           O  
ATOM   1804  H   GLU A 119      44.733  65.162  28.864  1.00  0.00           H  
ATOM   1805  HA  GLU A 119      44.229  62.547  27.815  1.00  0.00           H  
ATOM   1806 1HB  GLU A 119      43.639  63.798  30.524  1.00  0.00           H  
ATOM   1807 2HB  GLU A 119      43.352  62.101  30.166  1.00  0.00           H  
ATOM   1808 1HG  GLU A 119      45.725  61.764  29.710  1.00  0.00           H  
ATOM   1809 2HG  GLU A 119      46.040  63.478  29.973  1.00  0.00           H  
ATOM   1810  N   PHE A 120      41.591  64.412  28.431  1.00  0.00           N  
ATOM   1811  CA  PHE A 120      40.160  64.538  28.179  1.00  0.00           C  
ATOM   1812  C   PHE A 120      39.860  64.522  26.685  1.00  0.00           C  
ATOM   1813  O   PHE A 120      38.891  63.905  26.244  1.00  0.00           O  
ATOM   1814  CB  PHE A 120      39.620  65.829  28.798  1.00  0.00           C  
ATOM   1815  CG  PHE A 120      39.503  65.780  30.295  1.00  0.00           C  
ATOM   1816  CD1 PHE A 120      40.411  65.056  31.053  1.00  0.00           C  
ATOM   1817  CD2 PHE A 120      38.483  66.456  30.947  1.00  0.00           C  
ATOM   1818  CE1 PHE A 120      40.304  65.011  32.430  1.00  0.00           C  
ATOM   1819  CE2 PHE A 120      38.374  66.413  32.324  1.00  0.00           C  
ATOM   1820  CZ  PHE A 120      39.286  65.689  33.066  1.00  0.00           C  
ATOM   1821  H   PHE A 120      42.085  65.181  28.861  1.00  0.00           H  
ATOM   1822  HA  PHE A 120      39.651  63.691  28.639  1.00  0.00           H  
ATOM   1823 1HB  PHE A 120      40.274  66.660  28.535  1.00  0.00           H  
ATOM   1824 2HB  PHE A 120      38.636  66.046  28.386  1.00  0.00           H  
ATOM   1825  HD1 PHE A 120      41.217  64.521  30.550  1.00  0.00           H  
ATOM   1826  HD2 PHE A 120      37.763  67.028  30.361  1.00  0.00           H  
ATOM   1827  HE1 PHE A 120      41.024  64.438  33.013  1.00  0.00           H  
ATOM   1828  HE2 PHE A 120      37.568  66.950  32.825  1.00  0.00           H  
ATOM   1829  HZ  PHE A 120      39.199  65.652  34.151  1.00  0.00           H  
ATOM   1830  N   ALA A 121      40.697  65.204  25.911  1.00  0.00           N  
ATOM   1831  CA  ALA A 121      40.522  65.269  24.466  1.00  0.00           C  
ATOM   1832  C   ALA A 121      40.695  63.896  23.827  1.00  0.00           C  
ATOM   1833  O   ALA A 121      39.950  63.524  22.921  1.00  0.00           O  
ATOM   1834  CB  ALA A 121      41.502  66.262  23.858  1.00  0.00           C  
ATOM   1835  H   ALA A 121      41.474  65.690  26.335  1.00  0.00           H  
ATOM   1836  HA  ALA A 121      39.506  65.606  24.262  1.00  0.00           H  
ATOM   1837 1HB  ALA A 121      41.359  66.300  22.778  1.00  0.00           H  
ATOM   1838 2HB  ALA A 121      41.327  67.251  24.283  1.00  0.00           H  
ATOM   1839 3HB  ALA A 121      42.521  65.948  24.078  1.00  0.00           H  
ATOM   1840  N   GLU A 122      41.684  63.147  24.307  1.00  0.00           N  
ATOM   1841  CA  GLU A 122      41.956  61.813  23.784  1.00  0.00           C  
ATOM   1842  C   GLU A 122      40.798  60.864  24.065  1.00  0.00           C  
ATOM   1843  O   GLU A 122      40.423  60.058  23.214  1.00  0.00           O  
ATOM   1844  CB  GLU A 122      43.244  61.254  24.393  1.00  0.00           C  
ATOM   1845  CG  GLU A 122      43.656  59.892  23.851  1.00  0.00           C  
ATOM   1846  CD  GLU A 122      44.970  59.415  24.405  1.00  0.00           C  
ATOM   1847  OE1 GLU A 122      45.795  60.239  24.718  1.00  0.00           O  
ATOM   1848  OE2 GLU A 122      45.149  58.225  24.514  1.00  0.00           O  
ATOM   1849  H   GLU A 122      42.261  63.511  25.052  1.00  0.00           H  
ATOM   1850  HA  GLU A 122      42.083  61.884  22.703  1.00  0.00           H  
ATOM   1851 1HB  GLU A 122      44.065  61.948  24.210  1.00  0.00           H  
ATOM   1852 2HB  GLU A 122      43.127  61.162  25.473  1.00  0.00           H  
ATOM   1853 1HG  GLU A 122      42.884  59.164  24.102  1.00  0.00           H  
ATOM   1854 2HG  GLU A 122      43.724  59.950  22.766  1.00  0.00           H  
ATOM   1855  N   GLU A 123      40.233  60.965  25.263  1.00  0.00           N  
ATOM   1856  CA  GLU A 123      39.116  60.116  25.658  1.00  0.00           C  
ATOM   1857  C   GLU A 123      37.885  60.394  24.804  1.00  0.00           C  
ATOM   1858  O   GLU A 123      37.176  59.471  24.401  1.00  0.00           O  
ATOM   1859  CB  GLU A 123      38.782  60.327  27.136  1.00  0.00           C  
ATOM   1860  CG  GLU A 123      37.658  59.443  27.659  1.00  0.00           C  
ATOM   1861  CD  GLU A 123      38.005  57.981  27.637  1.00  0.00           C  
ATOM   1862  OE1 GLU A 123      39.170  57.666  27.598  1.00  0.00           O  
ATOM   1863  OE2 GLU A 123      37.103  57.177  27.659  1.00  0.00           O  
ATOM   1864  H   GLU A 123      40.587  61.648  25.917  1.00  0.00           H  
ATOM   1865  HA  GLU A 123      39.404  59.074  25.510  1.00  0.00           H  
ATOM   1866 1HB  GLU A 123      39.668  60.133  27.741  1.00  0.00           H  
ATOM   1867 2HB  GLU A 123      38.495  61.365  27.300  1.00  0.00           H  
ATOM   1868 1HG  GLU A 123      37.427  59.735  28.683  1.00  0.00           H  
ATOM   1869 2HG  GLU A 123      36.768  59.610  27.054  1.00  0.00           H  
ATOM   1870  N   ARG A 124      37.638  61.670  24.534  1.00  0.00           N  
ATOM   1871  CA  ARG A 124      36.489  62.074  23.728  1.00  0.00           C  
ATOM   1872  C   ARG A 124      36.613  61.557  22.300  1.00  0.00           C  
ATOM   1873  O   ARG A 124      35.635  61.101  21.708  1.00  0.00           O  
ATOM   1874  CB  ARG A 124      36.355  63.589  23.707  1.00  0.00           C  
ATOM   1875  CG  ARG A 124      35.938  64.213  25.029  1.00  0.00           C  
ATOM   1876  CD  ARG A 124      35.731  65.679  24.903  1.00  0.00           C  
ATOM   1877  NE  ARG A 124      35.345  66.282  26.168  1.00  0.00           N  
ATOM   1878  CZ  ARG A 124      36.207  66.820  27.054  1.00  0.00           C  
ATOM   1879  NH1 ARG A 124      37.496  66.821  26.798  1.00  0.00           N  
ATOM   1880  NH2 ARG A 124      35.756  67.346  28.179  1.00  0.00           N  
ATOM   1881  H   ARG A 124      38.260  62.379  24.894  1.00  0.00           H  
ATOM   1882  HA  ARG A 124      35.588  61.651  24.174  1.00  0.00           H  
ATOM   1883 1HB  ARG A 124      37.306  64.034  23.418  1.00  0.00           H  
ATOM   1884 2HB  ARG A 124      35.618  63.879  22.958  1.00  0.00           H  
ATOM   1885 1HG  ARG A 124      35.004  63.763  25.365  1.00  0.00           H  
ATOM   1886 2HG  ARG A 124      36.714  64.039  25.775  1.00  0.00           H  
ATOM   1887 1HD  ARG A 124      36.655  66.149  24.569  1.00  0.00           H  
ATOM   1888 2HD  ARG A 124      34.942  65.874  24.178  1.00  0.00           H  
ATOM   1889  HE  ARG A 124      34.361  66.300  26.400  1.00  0.00           H  
ATOM   1890 1HH1 ARG A 124      37.841  66.419  25.938  1.00  0.00           H  
ATOM   1891 2HH1 ARG A 124      38.142  67.224  27.462  1.00  0.00           H  
ATOM   1892 1HH2 ARG A 124      34.764  67.345  28.376  1.00  0.00           H  
ATOM   1893 2HH2 ARG A 124      36.401  67.748  28.843  1.00  0.00           H  
ATOM   1894  N   SER A 125      37.821  61.633  21.752  1.00  0.00           N  
ATOM   1895  CA  SER A 125      38.073  61.173  20.390  1.00  0.00           C  
ATOM   1896  C   SER A 125      37.860  59.670  20.267  1.00  0.00           C  
ATOM   1897  O   SER A 125      37.295  59.192  19.284  1.00  0.00           O  
ATOM   1898  CB  SER A 125      39.487  61.528  19.972  1.00  0.00           C  
ATOM   1899  OG  SER A 125      39.652  62.917  19.886  1.00  0.00           O  
ATOM   1900  H   SER A 125      38.584  62.017  22.291  1.00  0.00           H  
ATOM   1901  HA  SER A 125      37.373  61.674  19.720  1.00  0.00           H  
ATOM   1902 1HB  SER A 125      40.193  61.119  20.695  1.00  0.00           H  
ATOM   1903 2HB  SER A 125      39.706  61.073  19.007  1.00  0.00           H  
ATOM   1904  HG  SER A 125      40.563  63.059  19.619  1.00  0.00           H  
ATOM   1905  N   ARG A 126      38.316  58.930  21.271  1.00  0.00           N  
ATOM   1906  CA  ARG A 126      38.177  57.479  21.279  1.00  0.00           C  
ATOM   1907  C   ARG A 126      36.711  57.065  21.339  1.00  0.00           C  
ATOM   1908  O   ARG A 126      36.293  56.126  20.662  1.00  0.00           O  
ATOM   1909  CB  ARG A 126      38.920  56.876  22.462  1.00  0.00           C  
ATOM   1910  CG  ARG A 126      40.436  56.950  22.370  1.00  0.00           C  
ATOM   1911  CD  ARG A 126      41.087  56.398  23.586  1.00  0.00           C  
ATOM   1912  NE  ARG A 126      40.857  54.969  23.723  1.00  0.00           N  
ATOM   1913  CZ  ARG A 126      41.094  54.260  24.843  1.00  0.00           C  
ATOM   1914  NH1 ARG A 126      41.567  54.860  25.913  1.00  0.00           N  
ATOM   1915  NH2 ARG A 126      40.852  52.961  24.867  1.00  0.00           N  
ATOM   1916  H   ARG A 126      38.772  59.385  22.050  1.00  0.00           H  
ATOM   1917  HA  ARG A 126      38.610  57.085  20.359  1.00  0.00           H  
ATOM   1918 1HB  ARG A 126      38.619  57.384  23.377  1.00  0.00           H  
ATOM   1919 2HB  ARG A 126      38.647  55.826  22.566  1.00  0.00           H  
ATOM   1920 1HG  ARG A 126      40.777  56.377  21.508  1.00  0.00           H  
ATOM   1921 2HG  ARG A 126      40.743  57.991  22.259  1.00  0.00           H  
ATOM   1922 1HD  ARG A 126      42.162  56.567  23.531  1.00  0.00           H  
ATOM   1923 2HD  ARG A 126      40.687  56.894  24.470  1.00  0.00           H  
ATOM   1924  HE  ARG A 126      40.493  54.473  22.920  1.00  0.00           H  
ATOM   1925 1HH1 ARG A 126      41.753  55.853  25.895  1.00  0.00           H  
ATOM   1926 2HH1 ARG A 126      41.745  54.328  26.753  1.00  0.00           H  
ATOM   1927 1HH2 ARG A 126      40.488  52.499  24.044  1.00  0.00           H  
ATOM   1928 2HH2 ARG A 126      41.030  52.429  25.706  1.00  0.00           H  
ATOM   1929  N   ARG A 127      35.935  57.773  22.153  1.00  0.00           N  
ATOM   1930  CA  ARG A 127      34.516  57.481  22.302  1.00  0.00           C  
ATOM   1931  C   ARG A 127      33.760  57.730  21.002  1.00  0.00           C  
ATOM   1932  O   ARG A 127      32.881  56.955  20.626  1.00  0.00           O  
ATOM   1933  CB  ARG A 127      33.909  58.332  23.409  1.00  0.00           C  
ATOM   1934  CG  ARG A 127      34.349  57.959  24.816  1.00  0.00           C  
ATOM   1935  CD  ARG A 127      33.761  58.867  25.834  1.00  0.00           C  
ATOM   1936  NE  ARG A 127      34.178  58.514  27.181  1.00  0.00           N  
ATOM   1937  CZ  ARG A 127      33.908  59.243  28.281  1.00  0.00           C  
ATOM   1938  NH1 ARG A 127      33.221  60.359  28.178  1.00  0.00           N  
ATOM   1939  NH2 ARG A 127      34.333  58.837  29.465  1.00  0.00           N  
ATOM   1940  H   ARG A 127      36.340  58.532  22.682  1.00  0.00           H  
ATOM   1941  HA  ARG A 127      34.405  56.430  22.572  1.00  0.00           H  
ATOM   1942 1HB  ARG A 127      34.170  59.377  23.248  1.00  0.00           H  
ATOM   1943 2HB  ARG A 127      32.823  58.256  23.372  1.00  0.00           H  
ATOM   1944 1HG  ARG A 127      34.029  56.941  25.039  1.00  0.00           H  
ATOM   1945 2HG  ARG A 127      35.435  58.022  24.887  1.00  0.00           H  
ATOM   1946 1HD  ARG A 127      34.078  59.890  25.635  1.00  0.00           H  
ATOM   1947 2HD  ARG A 127      32.674  58.809  25.788  1.00  0.00           H  
ATOM   1948  HE  ARG A 127      34.709  57.662  27.301  1.00  0.00           H  
ATOM   1949 1HH1 ARG A 127      32.896  60.670  27.273  1.00  0.00           H  
ATOM   1950 2HH1 ARG A 127      33.018  60.906  29.002  1.00  0.00           H  
ATOM   1951 1HH2 ARG A 127      34.861  57.978  29.544  1.00  0.00           H  
ATOM   1952 2HH2 ARG A 127      34.130  59.383  30.289  1.00  0.00           H  
ATOM   1953  N   LEU A 128      34.109  58.815  20.322  1.00  0.00           N  
ATOM   1954  CA  LEU A 128      33.466  59.167  19.061  1.00  0.00           C  
ATOM   1955  C   LEU A 128      33.752  58.126  17.987  1.00  0.00           C  
ATOM   1956  O   LEU A 128      32.868  57.760  17.212  1.00  0.00           O  
ATOM   1957  CB  LEU A 128      33.947  60.544  18.588  1.00  0.00           C  
ATOM   1958  CG  LEU A 128      33.483  61.737  19.434  1.00  0.00           C  
ATOM   1959  CD1 LEU A 128      34.180  63.003  18.953  1.00  0.00           C  
ATOM   1960  CD2 LEU A 128      31.971  61.874  19.333  1.00  0.00           C  
ATOM   1961  H   LEU A 128      34.838  59.412  20.686  1.00  0.00           H  
ATOM   1962  HA  LEU A 128      32.389  59.207  19.222  1.00  0.00           H  
ATOM   1963 1HB  LEU A 128      35.036  60.548  18.580  1.00  0.00           H  
ATOM   1964 2HB  LEU A 128      33.595  60.704  17.569  1.00  0.00           H  
ATOM   1965  HG  LEU A 128      33.764  61.577  20.475  1.00  0.00           H  
ATOM   1966 1HD1 LEU A 128      33.850  63.850  19.554  1.00  0.00           H  
ATOM   1967 2HD1 LEU A 128      35.259  62.885  19.055  1.00  0.00           H  
ATOM   1968 3HD1 LEU A 128      33.930  63.181  17.908  1.00  0.00           H  
ATOM   1969 1HD2 LEU A 128      31.641  62.721  19.935  1.00  0.00           H  
ATOM   1970 2HD2 LEU A 128      31.689  62.035  18.293  1.00  0.00           H  
ATOM   1971 3HD2 LEU A 128      31.498  60.962  19.700  1.00  0.00           H  
ATOM   1972  N   SER A 129      34.990  57.651  17.945  1.00  0.00           N  
ATOM   1973  CA  SER A 129      35.397  56.650  16.965  1.00  0.00           C  
ATOM   1974  C   SER A 129      34.657  55.335  17.183  1.00  0.00           C  
ATOM   1975  O   SER A 129      34.233  54.684  16.227  1.00  0.00           O  
ATOM   1976  CB  SER A 129      36.893  56.418  17.046  1.00  0.00           C  
ATOM   1977  OG  SER A 129      37.600  57.563  16.656  1.00  0.00           O  
ATOM   1978  H   SER A 129      35.670  57.994  18.609  1.00  0.00           H  
ATOM   1979  HA  SER A 129      35.151  57.020  15.969  1.00  0.00           H  
ATOM   1980 1HB  SER A 129      37.165  56.148  18.066  1.00  0.00           H  
ATOM   1981 2HB  SER A 129      37.166  55.582  16.403  1.00  0.00           H  
ATOM   1982  HG  SER A 129      38.530  57.339  16.734  1.00  0.00           H  
ATOM   1983  N   GLU A 130      34.506  54.949  18.446  1.00  0.00           N  
ATOM   1984  CA  GLU A 130      33.818  53.712  18.790  1.00  0.00           C  
ATOM   1985  C   GLU A 130      32.348  53.769  18.395  1.00  0.00           C  
ATOM   1986  O   GLU A 130      31.793  52.793  17.891  1.00  0.00           O  
ATOM   1987  CB  GLU A 130      33.941  53.434  20.290  1.00  0.00           C  
ATOM   1988  CG  GLU A 130      35.344  53.059  20.746  1.00  0.00           C  
ATOM   1989  CD  GLU A 130      35.443  52.863  22.233  1.00  0.00           C  
ATOM   1990  OE1 GLU A 130      34.480  53.122  22.913  1.00  0.00           O  
ATOM   1991  OE2 GLU A 130      36.484  52.453  22.690  1.00  0.00           O  
ATOM   1992  H   GLU A 130      34.877  55.528  19.186  1.00  0.00           H  
ATOM   1993  HA  GLU A 130      34.284  52.893  18.243  1.00  0.00           H  
ATOM   1994 1HB  GLU A 130      33.632  54.316  20.851  1.00  0.00           H  
ATOM   1995 2HB  GLU A 130      33.271  52.619  20.565  1.00  0.00           H  
ATOM   1996 1HG  GLU A 130      35.642  52.136  20.249  1.00  0.00           H  
ATOM   1997 2HG  GLU A 130      36.036  53.843  20.441  1.00  0.00           H  
ATOM   1998  N   TYR A 131      31.721  54.918  18.625  1.00  0.00           N  
ATOM   1999  CA  TYR A 131      30.315  55.106  18.292  1.00  0.00           C  
ATOM   2000  C   TYR A 131      30.091  55.024  16.786  1.00  0.00           C  
ATOM   2001  O   TYR A 131      29.114  54.433  16.325  1.00  0.00           O  
ATOM   2002  CB  TYR A 131      29.811  56.446  18.833  1.00  0.00           C  
ATOM   2003  CG  TYR A 131      29.647  56.474  20.336  1.00  0.00           C  
ATOM   2004  CD1 TYR A 131      30.328  57.418  21.090  1.00  0.00           C  
ATOM   2005  CD2 TYR A 131      28.814  55.557  20.960  1.00  0.00           C  
ATOM   2006  CE1 TYR A 131      30.178  57.444  22.464  1.00  0.00           C  
ATOM   2007  CE2 TYR A 131      28.664  55.583  22.333  1.00  0.00           C  
ATOM   2008  CZ  TYR A 131      29.342  56.522  23.083  1.00  0.00           C  
ATOM   2009  OH  TYR A 131      29.192  56.548  24.451  1.00  0.00           O  
ATOM   2010  H   TYR A 131      32.234  55.681  19.043  1.00  0.00           H  
ATOM   2011  HA  TYR A 131      29.739  54.304  18.756  1.00  0.00           H  
ATOM   2012 1HB  TYR A 131      30.508  57.237  18.551  1.00  0.00           H  
ATOM   2013 2HB  TYR A 131      28.848  56.682  18.380  1.00  0.00           H  
ATOM   2014  HD1 TYR A 131      30.982  58.139  20.600  1.00  0.00           H  
ATOM   2015  HD2 TYR A 131      28.279  54.815  20.367  1.00  0.00           H  
ATOM   2016  HE1 TYR A 131      30.713  58.185  23.056  1.00  0.00           H  
ATOM   2017  HE2 TYR A 131      28.010  54.862  22.823  1.00  0.00           H  
ATOM   2018  HH  TYR A 131      28.586  55.853  24.719  1.00  0.00           H  
ATOM   2019  N   ALA A 132      30.999  55.620  16.023  1.00  0.00           N  
ATOM   2020  CA  ALA A 132      30.901  55.615  14.569  1.00  0.00           C  
ATOM   2021  C   ALA A 132      31.033  54.202  14.014  1.00  0.00           C  
ATOM   2022  O   ALA A 132      30.316  53.819  13.089  1.00  0.00           O  
ATOM   2023  CB  ALA A 132      31.963  56.523  13.963  1.00  0.00           C  
ATOM   2024  H   ALA A 132      31.778  56.090  16.463  1.00  0.00           H  
ATOM   2025  HA  ALA A 132      29.916  55.992  14.294  1.00  0.00           H  
ATOM   2026 1HB  ALA A 132      31.877  56.508  12.877  1.00  0.00           H  
ATOM   2027 2HB  ALA A 132      31.820  57.541  14.325  1.00  0.00           H  
ATOM   2028 3HB  ALA A 132      32.951  56.170  14.254  1.00  0.00           H  
ATOM   2029  N   GLU A 133      31.951  53.431  14.582  1.00  0.00           N  
ATOM   2030  CA  GLU A 133      32.181  52.059  14.143  1.00  0.00           C  
ATOM   2031  C   GLU A 133      30.959  51.189  14.408  1.00  0.00           C  
ATOM   2032  O   GLU A 133      30.583  50.361  13.579  1.00  0.00           O  
ATOM   2033  CB  GLU A 133      33.403  51.469  14.850  1.00  0.00           C  
ATOM   2034  CG  GLU A 133      33.770  50.062  14.401  1.00  0.00           C  
ATOM   2035  CD  GLU A 133      35.026  49.550  15.051  1.00  0.00           C  
ATOM   2036  OE1 GLU A 133      35.071  49.500  16.257  1.00  0.00           O  
ATOM   2037  OE2 GLU A 133      35.941  49.207  14.340  1.00  0.00           O  
ATOM   2038  H   GLU A 133      32.506  53.805  15.339  1.00  0.00           H  
ATOM   2039  HA  GLU A 133      32.368  52.066  13.069  1.00  0.00           H  
ATOM   2040 1HB  GLU A 133      34.268  52.111  14.678  1.00  0.00           H  
ATOM   2041 2HB  GLU A 133      33.224  51.442  15.925  1.00  0.00           H  
ATOM   2042 1HG  GLU A 133      32.949  49.389  14.644  1.00  0.00           H  
ATOM   2043 2HG  GLU A 133      33.899  50.059  13.320  1.00  0.00           H  
ATOM   2044  N   ARG A 134      30.342  51.381  15.569  1.00  0.00           N  
ATOM   2045  CA  ARG A 134      29.162  50.612  15.948  1.00  0.00           C  
ATOM   2046  C   ARG A 134      27.993  50.906  15.017  1.00  0.00           C  
ATOM   2047  O   ARG A 134      27.274  49.998  14.601  1.00  0.00           O  
ATOM   2048  CB  ARG A 134      28.758  50.924  17.381  1.00  0.00           C  
ATOM   2049  CG  ARG A 134      29.705  50.389  18.444  1.00  0.00           C  
ATOM   2050  CD  ARG A 134      29.275  50.782  19.810  1.00  0.00           C  
ATOM   2051  NE  ARG A 134      30.178  50.273  20.830  1.00  0.00           N  
ATOM   2052  CZ  ARG A 134      30.108  50.586  22.139  1.00  0.00           C  
ATOM   2053  NH1 ARG A 134      29.176  51.406  22.570  1.00  0.00           N  
ATOM   2054  NH2 ARG A 134      30.978  50.070  22.989  1.00  0.00           N  
ATOM   2055  H   ARG A 134      30.700  52.078  16.205  1.00  0.00           H  
ATOM   2056  HA  ARG A 134      29.403  49.551  15.878  1.00  0.00           H  
ATOM   2057 1HB  ARG A 134      28.689  52.003  17.513  1.00  0.00           H  
ATOM   2058 2HB  ARG A 134      27.770  50.507  17.579  1.00  0.00           H  
ATOM   2059 1HG  ARG A 134      29.732  49.301  18.392  1.00  0.00           H  
ATOM   2060 2HG  ARG A 134      30.706  50.786  18.272  1.00  0.00           H  
ATOM   2061 1HD  ARG A 134      29.252  51.868  19.887  1.00  0.00           H  
ATOM   2062 2HD  ARG A 134      28.280  50.384  20.007  1.00  0.00           H  
ATOM   2063  HE  ARG A 134      30.909  49.639  20.537  1.00  0.00           H  
ATOM   2064 1HH1 ARG A 134      28.510  51.801  21.920  1.00  0.00           H  
ATOM   2065 2HH1 ARG A 134      29.124  51.641  23.550  1.00  0.00           H  
ATOM   2066 1HH2 ARG A 134      31.696  49.439  22.657  1.00  0.00           H  
ATOM   2067 2HH2 ARG A 134      30.927  50.305  23.969  1.00  0.00           H  
ATOM   2068  N   HIS A 135      27.811  52.188  14.696  1.00  0.00           N  
ATOM   2069  CA  HIS A 135      26.627  52.642  13.972  1.00  0.00           C  
ATOM   2070  C   HIS A 135      26.868  52.829  12.479  1.00  0.00           C  
ATOM   2071  O   HIS A 135      25.923  52.966  11.701  1.00  0.00           O  
ATOM   2072  CB  HIS A 135      26.120  53.960  14.568  1.00  0.00           C  
ATOM   2073  CG  HIS A 135      25.638  53.836  15.980  1.00  0.00           C  
ATOM   2074  ND1 HIS A 135      24.461  53.197  16.311  1.00  0.00           N  
ATOM   2075  CD2 HIS A 135      26.173  54.268  17.146  1.00  0.00           C  
ATOM   2076  CE1 HIS A 135      24.294  53.242  17.621  1.00  0.00           C  
ATOM   2077  NE2 HIS A 135      25.318  53.887  18.150  1.00  0.00           N  
ATOM   2078  H   HIS A 135      28.514  52.862  14.961  1.00  0.00           H  
ATOM   2079  HA  HIS A 135      25.835  51.901  14.069  1.00  0.00           H  
ATOM   2080 1HB  HIS A 135      26.920  54.702  14.544  1.00  0.00           H  
ATOM   2081 2HB  HIS A 135      25.301  54.342  13.960  1.00  0.00           H  
ATOM   2082  HD2 HIS A 135      27.107  54.818  17.266  1.00  0.00           H  
ATOM   2083  HE1 HIS A 135      23.453  52.819  18.171  1.00  0.00           H  
ATOM   2084  HE2 HIS A 135      25.455  54.072  19.134  1.00  0.00           H  
ATOM   2085  N   VAL A 136      28.132  52.835  12.067  1.00  0.00           N  
ATOM   2086  CA  VAL A 136      28.457  53.132  10.676  1.00  0.00           C  
ATOM   2087  C   VAL A 136      28.616  51.855   9.861  1.00  0.00           C  
ATOM   2088  O   VAL A 136      29.579  51.110  10.039  1.00  0.00           O  
ATOM   2089  CB  VAL A 136      29.758  53.953  10.596  1.00  0.00           C  
ATOM   2090  CG1 VAL A 136      30.113  54.246   9.146  1.00  0.00           C  
ATOM   2091  CG2 VAL A 136      29.605  55.244  11.386  1.00  0.00           C  
ATOM   2092  H   VAL A 136      28.880  52.633  12.714  1.00  0.00           H  
ATOM   2093  HA  VAL A 136      27.645  53.720  10.249  1.00  0.00           H  
ATOM   2094  HB  VAL A 136      30.575  53.364  11.014  1.00  0.00           H  
ATOM   2095 1HG1 VAL A 136      31.035  54.827   9.107  1.00  0.00           H  
ATOM   2096 2HG1 VAL A 136      30.253  53.308   8.609  1.00  0.00           H  
ATOM   2097 3HG1 VAL A 136      29.308  54.815   8.682  1.00  0.00           H  
ATOM   2098 1HG2 VAL A 136      30.529  55.819  11.325  1.00  0.00           H  
ATOM   2099 2HG2 VAL A 136      28.785  55.829  10.971  1.00  0.00           H  
ATOM   2100 3HG2 VAL A 136      29.392  55.009  12.429  1.00  0.00           H  
ATOM   2101  N   THR A 137      27.663  51.613   8.968  1.00  0.00           N  
ATOM   2102  CA  THR A 137      27.695  50.442   8.102  1.00  0.00           C  
ATOM   2103  C   THR A 137      28.770  50.551   7.030  1.00  0.00           C  
ATOM   2104  O   THR A 137      29.346  49.548   6.610  1.00  0.00           O  
ATOM   2105  CB  THR A 137      26.326  50.219   7.432  1.00  0.00           C  
ATOM   2106  OG1 THR A 137      25.979  51.370   6.652  1.00  0.00           O  
ATOM   2107  CG2 THR A 137      25.251  49.979   8.481  1.00  0.00           C  
ATOM   2108  H   THR A 137      26.893  52.263   8.890  1.00  0.00           H  
ATOM   2109  HA  THR A 137      27.926  49.567   8.711  1.00  0.00           H  
ATOM   2110  HB  THR A 137      26.381  49.353   6.772  1.00  0.00           H  
ATOM   2111  HG1 THR A 137      25.313  51.128   6.004  1.00  0.00           H  
ATOM   2112 1HG2 THR A 137      24.291  49.822   7.990  1.00  0.00           H  
ATOM   2113 2HG2 THR A 137      25.507  49.097   9.068  1.00  0.00           H  
ATOM   2114 3HG2 THR A 137      25.185  50.845   9.138  1.00  0.00           H  
ATOM   2115  N   ASN A 138      29.043  51.774   6.585  1.00  0.00           N  
ATOM   2116  CA  ASN A 138      29.952  51.982   5.464  1.00  0.00           C  
ATOM   2117  C   ASN A 138      31.387  51.703   5.877  1.00  0.00           C  
ATOM   2118  O   ASN A 138      31.957  52.419   6.701  1.00  0.00           O  
ATOM   2119  CB  ASN A 138      29.817  53.391   4.914  1.00  0.00           C  
ATOM   2120  CG  ASN A 138      30.658  53.616   3.688  1.00  0.00           C  
ATOM   2121  OD1 ASN A 138      31.695  52.969   3.504  1.00  0.00           O  
ATOM   2122  ND2 ASN A 138      30.231  54.521   2.845  1.00  0.00           N  
ATOM   2123  H   ASN A 138      28.616  52.576   7.027  1.00  0.00           H  
ATOM   2124  HA  ASN A 138      29.695  51.275   4.674  1.00  0.00           H  
ATOM   2125 1HB  ASN A 138      28.773  53.586   4.666  1.00  0.00           H  
ATOM   2126 2HB  ASN A 138      30.112  54.110   5.679  1.00  0.00           H  
ATOM   2127 1HD2 ASN A 138      30.750  54.713   2.012  1.00  0.00           H  
ATOM   2128 2HD2 ASN A 138      29.386  55.021   3.034  1.00  0.00           H  
ATOM   2129  N   PRO A 139      32.218  50.736   5.471  1.00  0.00           N  
ATOM   2130  CA  PRO A 139      33.454  50.650   6.239  1.00  0.00           C  
ATOM   2131  C   PRO A 139      34.302  51.898   6.052  1.00  0.00           C  
ATOM   2132  O   PRO A 139      35.009  52.322   6.967  1.00  0.00           O  
ATOM   2133  CB  PRO A 139      34.138  49.410   5.657  1.00  0.00           C  
ATOM   2134  CG  PRO A 139      33.016  48.602   5.098  1.00  0.00           C  
ATOM   2135  CD  PRO A 139      32.048  49.624   4.566  1.00  0.00           C  
ATOM   2136  HA  PRO A 139      33.210  50.504   7.302  1.00  0.00           H  
ATOM   2137 1HB  PRO A 139      34.871  49.708   4.893  1.00  0.00           H  
ATOM   2138 2HB  PRO A 139      34.693  48.881   6.446  1.00  0.00           H  
ATOM   2139 1HG  PRO A 139      33.389  47.924   4.317  1.00  0.00           H  
ATOM   2140 2HG  PRO A 139      32.575  47.970   5.883  1.00  0.00           H  
ATOM   2141 1HD  PRO A 139      32.323  49.887   3.533  1.00  0.00           H  
ATOM   2142 2HD  PRO A 139      31.027  49.218   4.604  1.00  0.00           H  
ATOM   2143  N   ILE A 140      34.223  52.475   4.862  1.00  0.00           N  
ATOM   2144  CA  ILE A 140      35.141  53.536   4.462  1.00  0.00           C  
ATOM   2145  C   ILE A 140      34.898  54.806   5.268  1.00  0.00           C  
ATOM   2146  O   ILE A 140      35.842  55.480   5.680  1.00  0.00           O  
ATOM   2147  CB  ILE A 140      35.001  53.846   2.960  1.00  0.00           C  
ATOM   2148  CG1 ILE A 140      35.386  52.622   2.124  1.00  0.00           C  
ATOM   2149  CG2 ILE A 140      35.859  55.044   2.582  1.00  0.00           C  
ATOM   2150  CD1 ILE A 140      36.806  52.153   2.347  1.00  0.00           C  
ATOM   2151  H   ILE A 140      33.509  52.172   4.216  1.00  0.00           H  
ATOM   2152  HA  ILE A 140      36.160  53.201   4.651  1.00  0.00           H  
ATOM   2153  HB  ILE A 140      33.960  54.069   2.730  1.00  0.00           H  
ATOM   2154 1HG1 ILE A 140      34.713  51.797   2.356  1.00  0.00           H  
ATOM   2155 2HG1 ILE A 140      35.266  52.852   1.065  1.00  0.00           H  
ATOM   2156 1HG2 ILE A 140      35.748  55.248   1.518  1.00  0.00           H  
ATOM   2157 2HG2 ILE A 140      35.539  55.914   3.154  1.00  0.00           H  
ATOM   2158 3HG2 ILE A 140      36.904  54.827   2.804  1.00  0.00           H  
ATOM   2159 1HD1 ILE A 140      37.004  51.283   1.720  1.00  0.00           H  
ATOM   2160 2HD1 ILE A 140      37.499  52.953   2.086  1.00  0.00           H  
ATOM   2161 3HD1 ILE A 140      36.940  51.883   3.393  1.00  0.00           H  
ATOM   2162  N   LEU A 141      33.629  55.127   5.491  1.00  0.00           N  
ATOM   2163  CA  LEU A 141      33.262  56.317   6.249  1.00  0.00           C  
ATOM   2164  C   LEU A 141      33.725  56.214   7.696  1.00  0.00           C  
ATOM   2165  O   LEU A 141      34.210  57.187   8.273  1.00  0.00           O  
ATOM   2166  CB  LEU A 141      31.743  56.524   6.205  1.00  0.00           C  
ATOM   2167  CG  LEU A 141      31.164  56.922   4.841  1.00  0.00           C  
ATOM   2168  CD1 LEU A 141      29.643  56.915   4.912  1.00  0.00           C  
ATOM   2169  CD2 LEU A 141      31.686  58.297   4.450  1.00  0.00           C  
ATOM   2170  H   LEU A 141      32.900  54.532   5.126  1.00  0.00           H  
ATOM   2171  HA  LEU A 141      33.747  57.180   5.793  1.00  0.00           H  
ATOM   2172 1HB  LEU A 141      31.257  55.600   6.514  1.00  0.00           H  
ATOM   2173 2HB  LEU A 141      31.478  57.305   6.918  1.00  0.00           H  
ATOM   2174  HG  LEU A 141      31.467  56.192   4.091  1.00  0.00           H  
ATOM   2175 1HD1 LEU A 141      29.232  57.197   3.943  1.00  0.00           H  
ATOM   2176 2HD1 LEU A 141      29.296  55.915   5.175  1.00  0.00           H  
ATOM   2177 3HD1 LEU A 141      29.311  57.625   5.668  1.00  0.00           H  
ATOM   2178 1HD2 LEU A 141      31.276  58.579   3.480  1.00  0.00           H  
ATOM   2179 2HD2 LEU A 141      31.383  59.028   5.199  1.00  0.00           H  
ATOM   2180 3HD2 LEU A 141      32.775  58.269   4.389  1.00  0.00           H  
ATOM   2181  N   ALA A 142      33.574  55.030   8.278  1.00  0.00           N  
ATOM   2182  CA  ALA A 142      33.976  54.799   9.660  1.00  0.00           C  
ATOM   2183  C   ALA A 142      35.485  54.938   9.825  1.00  0.00           C  
ATOM   2184  O   ALA A 142      35.961  55.505  10.808  1.00  0.00           O  
ATOM   2185  CB  ALA A 142      33.518  53.423  10.123  1.00  0.00           C  
ATOM   2186  H   ALA A 142      33.169  54.270   7.750  1.00  0.00           H  
ATOM   2187  HA  ALA A 142      33.501  55.557  10.282  1.00  0.00           H  
ATOM   2188 1HB  ALA A 142      33.826  53.266  11.156  1.00  0.00           H  
ATOM   2189 2HB  ALA A 142      32.432  53.360  10.054  1.00  0.00           H  
ATOM   2190 3HB  ALA A 142      33.967  52.659   9.490  1.00  0.00           H  
ATOM   2191  N   ALA A 143      36.231  54.417   8.858  1.00  0.00           N  
ATOM   2192  CA  ALA A 143      37.688  54.482   8.894  1.00  0.00           C  
ATOM   2193  C   ALA A 143      38.176  55.921   8.803  1.00  0.00           C  
ATOM   2194  O   ALA A 143      39.113  56.314   9.497  1.00  0.00           O  
ATOM   2195  CB  ALA A 143      38.285  53.650   7.769  1.00  0.00           C  
ATOM   2196  H   ALA A 143      35.778  53.964   8.078  1.00  0.00           H  
ATOM   2197  HA  ALA A 143      38.022  54.076   9.849  1.00  0.00           H  
ATOM   2198 1HB  ALA A 143      39.372  53.710   7.809  1.00  0.00           H  
ATOM   2199 2HB  ALA A 143      37.975  52.611   7.881  1.00  0.00           H  
ATOM   2200 3HB  ALA A 143      37.936  54.031   6.810  1.00  0.00           H  
ATOM   2201  N   THR A 144      37.534  56.706   7.942  1.00  0.00           N  
ATOM   2202  CA  THR A 144      37.904  58.104   7.758  1.00  0.00           C  
ATOM   2203  C   THR A 144      37.654  58.911   9.027  1.00  0.00           C  
ATOM   2204  O   THR A 144      38.462  59.760   9.403  1.00  0.00           O  
ATOM   2205  CB  THR A 144      37.130  58.733   6.585  1.00  0.00           C  
ATOM   2206  OG1 THR A 144      35.721  58.636   6.831  1.00  0.00           O  
ATOM   2207  CG2 THR A 144      37.464  58.020   5.283  1.00  0.00           C  
ATOM   2208  H   THR A 144      36.771  56.324   7.402  1.00  0.00           H  
ATOM   2209  HA  THR A 144      38.970  58.153   7.532  1.00  0.00           H  
ATOM   2210  HB  THR A 144      37.398  59.786   6.495  1.00  0.00           H  
ATOM   2211  HG1 THR A 144      35.454  59.333   7.435  1.00  0.00           H  
ATOM   2212 1HG2 THR A 144      36.908  58.478   4.465  1.00  0.00           H  
ATOM   2213 2HG2 THR A 144      38.533  58.102   5.087  1.00  0.00           H  
ATOM   2214 3HG2 THR A 144      37.189  56.969   5.363  1.00  0.00           H  
ATOM   2215  N   VAL A 145      36.532  58.640   9.684  1.00  0.00           N  
ATOM   2216  CA  VAL A 145      36.175  59.339  10.912  1.00  0.00           C  
ATOM   2217  C   VAL A 145      37.166  59.036  12.027  1.00  0.00           C  
ATOM   2218  O   VAL A 145      37.551  59.926  12.786  1.00  0.00           O  
ATOM   2219  CB  VAL A 145      34.759  58.934  11.364  1.00  0.00           C  
ATOM   2220  CG1 VAL A 145      34.454  59.509  12.739  1.00  0.00           C  
ATOM   2221  CG2 VAL A 145      33.735  59.404  10.343  1.00  0.00           C  
ATOM   2222  H   VAL A 145      35.910  57.932   9.322  1.00  0.00           H  
ATOM   2223  HA  VAL A 145      36.186  60.412  10.716  1.00  0.00           H  
ATOM   2224  HB  VAL A 145      34.713  57.848  11.452  1.00  0.00           H  
ATOM   2225 1HG1 VAL A 145      33.450  59.213  13.043  1.00  0.00           H  
ATOM   2226 2HG1 VAL A 145      35.178  59.130  13.461  1.00  0.00           H  
ATOM   2227 3HG1 VAL A 145      34.514  60.597  12.700  1.00  0.00           H  
ATOM   2228 1HG2 VAL A 145      32.736  59.114  10.668  1.00  0.00           H  
ATOM   2229 2HG2 VAL A 145      33.786  60.490  10.250  1.00  0.00           H  
ATOM   2230 3HG2 VAL A 145      33.948  58.948   9.376  1.00  0.00           H  
ATOM   2231  N   VAL A 146      37.577  57.775  12.122  1.00  0.00           N  
ATOM   2232  CA  VAL A 146      38.525  57.354  13.144  1.00  0.00           C  
ATOM   2233  C   VAL A 146      39.883  58.018  12.947  1.00  0.00           C  
ATOM   2234  O   VAL A 146      40.526  58.436  13.910  1.00  0.00           O  
ATOM   2235  CB  VAL A 146      38.696  55.824  13.114  1.00  0.00           C  
ATOM   2236  CG1 VAL A 146      39.820  55.395  14.045  1.00  0.00           C  
ATOM   2237  CG2 VAL A 146      37.388  55.149  13.501  1.00  0.00           C  
ATOM   2238  H   VAL A 146      37.222  57.092  11.469  1.00  0.00           H  
ATOM   2239  HA  VAL A 146      38.134  57.644  14.120  1.00  0.00           H  
ATOM   2240  HB  VAL A 146      38.979  55.518  12.107  1.00  0.00           H  
ATOM   2241 1HG1 VAL A 146      39.927  54.310  14.011  1.00  0.00           H  
ATOM   2242 2HG1 VAL A 146      40.753  55.861  13.728  1.00  0.00           H  
ATOM   2243 3HG1 VAL A 146      39.587  55.704  15.064  1.00  0.00           H  
ATOM   2244 1HG2 VAL A 146      37.516  54.067  13.477  1.00  0.00           H  
ATOM   2245 2HG2 VAL A 146      37.103  55.459  14.507  1.00  0.00           H  
ATOM   2246 3HG2 VAL A 146      36.608  55.438  12.797  1.00  0.00           H  
ATOM   2247  N   ALA A 147      40.313  58.111  11.692  1.00  0.00           N  
ATOM   2248  CA  ALA A 147      41.594  58.723  11.366  1.00  0.00           C  
ATOM   2249  C   ALA A 147      41.601  60.207  11.716  1.00  0.00           C  
ATOM   2250  O   ALA A 147      42.589  60.729  12.233  1.00  0.00           O  
ATOM   2251  CB  ALA A 147      41.915  58.526   9.892  1.00  0.00           C  
ATOM   2252  H   ALA A 147      39.737  57.748  10.946  1.00  0.00           H  
ATOM   2253  HA  ALA A 147      42.364  58.236  11.964  1.00  0.00           H  
ATOM   2254 1HB  ALA A 147      42.875  58.988   9.663  1.00  0.00           H  
ATOM   2255 2HB  ALA A 147      41.963  57.460   9.670  1.00  0.00           H  
ATOM   2256 3HB  ALA A 147      41.137  58.987   9.285  1.00  0.00           H  
ATOM   2257  N   LEU A 148      40.491  60.881  11.431  1.00  0.00           N  
ATOM   2258  CA  LEU A 148      40.365  62.306  11.714  1.00  0.00           C  
ATOM   2259  C   LEU A 148      40.416  62.575  13.212  1.00  0.00           C  
ATOM   2260  O   LEU A 148      41.044  63.536  13.659  1.00  0.00           O  
ATOM   2261  CB  LEU A 148      39.053  62.848  11.135  1.00  0.00           C  
ATOM   2262  CG  LEU A 148      38.973  62.903   9.604  1.00  0.00           C  
ATOM   2263  CD1 LEU A 148      37.562  63.287   9.182  1.00  0.00           C  
ATOM   2264  CD2 LEU A 148      39.993  63.902   9.078  1.00  0.00           C  
ATOM   2265  H   LEU A 148      39.714  60.394  11.006  1.00  0.00           H  
ATOM   2266  HA  LEU A 148      41.198  62.827  11.243  1.00  0.00           H  
ATOM   2267 1HB  LEU A 148      38.233  62.224  11.487  1.00  0.00           H  
ATOM   2268 2HB  LEU A 148      38.899  63.860  11.511  1.00  0.00           H  
ATOM   2269  HG  LEU A 148      39.188  61.916   9.193  1.00  0.00           H  
ATOM   2270 1HD1 LEU A 148      37.505  63.325   8.094  1.00  0.00           H  
ATOM   2271 2HD1 LEU A 148      36.856  62.545   9.555  1.00  0.00           H  
ATOM   2272 3HD1 LEU A 148      37.313  64.265   9.592  1.00  0.00           H  
ATOM   2273 1HD2 LEU A 148      39.937  63.941   7.990  1.00  0.00           H  
ATOM   2274 2HD2 LEU A 148      39.779  64.890   9.487  1.00  0.00           H  
ATOM   2275 3HD2 LEU A 148      40.994  63.594   9.379  1.00  0.00           H  
ATOM   2276  N   ALA A 149      39.750  61.720  13.984  1.00  0.00           N  
ATOM   2277  CA  ALA A 149      39.715  61.866  15.434  1.00  0.00           C  
ATOM   2278  C   ALA A 149      41.101  61.682  16.038  1.00  0.00           C  
ATOM   2279  O   ALA A 149      41.492  62.409  16.951  1.00  0.00           O  
ATOM   2280  CB  ALA A 149      38.736  60.873  16.043  1.00  0.00           C  
ATOM   2281  H   ALA A 149      39.256  60.951  13.555  1.00  0.00           H  
ATOM   2282  HA  ALA A 149      39.380  62.877  15.665  1.00  0.00           H  
ATOM   2283 1HB  ALA A 149      38.721  60.994  17.126  1.00  0.00           H  
ATOM   2284 2HB  ALA A 149      37.738  61.054  15.644  1.00  0.00           H  
ATOM   2285 3HB  ALA A 149      39.046  59.859  15.796  1.00  0.00           H  
ATOM   2286  N   GLU A 150      41.840  60.706  15.523  1.00  0.00           N  
ATOM   2287  CA  GLU A 150      43.186  60.425  16.012  1.00  0.00           C  
ATOM   2288  C   GLU A 150      44.126  61.592  15.738  1.00  0.00           C  
ATOM   2289  O   GLU A 150      44.947  61.951  16.582  1.00  0.00           O  
ATOM   2290  CB  GLU A 150      43.734  59.152  15.364  1.00  0.00           C  
ATOM   2291  CG  GLU A 150      43.041  57.872  15.809  1.00  0.00           C  
ATOM   2292  CD  GLU A 150      43.233  57.580  17.271  1.00  0.00           C  
ATOM   2293  OE1 GLU A 150      44.022  58.250  17.893  1.00  0.00           O  
ATOM   2294  OE2 GLU A 150      42.589  56.686  17.767  1.00  0.00           O  
ATOM   2295  H   GLU A 150      41.462  60.144  14.774  1.00  0.00           H  
ATOM   2296  HA  GLU A 150      43.137  60.275  17.091  1.00  0.00           H  
ATOM   2297 1HB  GLU A 150      43.639  59.225  14.281  1.00  0.00           H  
ATOM   2298 2HB  GLU A 150      44.795  59.055  15.594  1.00  0.00           H  
ATOM   2299 1HG  GLU A 150      41.974  57.959  15.604  1.00  0.00           H  
ATOM   2300 2HG  GLU A 150      43.429  57.039  15.223  1.00  0.00           H  
ATOM   2301  N   VAL A 151      44.001  62.180  14.552  1.00  0.00           N  
ATOM   2302  CA  VAL A 151      44.840  63.305  14.165  1.00  0.00           C  
ATOM   2303  C   VAL A 151      44.578  64.518  15.048  1.00  0.00           C  
ATOM   2304  O   VAL A 151      45.507  65.220  15.447  1.00  0.00           O  
ATOM   2305  CB  VAL A 151      44.583  63.679  12.693  1.00  0.00           C  
ATOM   2306  CG1 VAL A 151      43.194  64.277  12.530  1.00  0.00           C  
ATOM   2307  CG2 VAL A 151      45.649  64.652  12.213  1.00  0.00           C  
ATOM   2308  H   VAL A 151      43.307  61.838  13.904  1.00  0.00           H  
ATOM   2309  HA  VAL A 151      45.884  63.011  14.275  1.00  0.00           H  
ATOM   2310  HB  VAL A 151      44.617  62.773  12.087  1.00  0.00           H  
ATOM   2311 1HG1 VAL A 151      43.030  64.535  11.483  1.00  0.00           H  
ATOM   2312 2HG1 VAL A 151      42.446  63.550  12.845  1.00  0.00           H  
ATOM   2313 3HG1 VAL A 151      43.110  65.174  13.141  1.00  0.00           H  
ATOM   2314 1HG2 VAL A 151      45.462  64.911  11.171  1.00  0.00           H  
ATOM   2315 2HG2 VAL A 151      45.619  65.555  12.823  1.00  0.00           H  
ATOM   2316 3HG2 VAL A 151      46.632  64.188  12.300  1.00  0.00           H  
ATOM   2317  N   LEU A 152      43.306  64.761  15.351  1.00  0.00           N  
ATOM   2318  CA  LEU A 152      42.919  65.888  16.188  1.00  0.00           C  
ATOM   2319  C   LEU A 152      43.464  65.739  17.603  1.00  0.00           C  
ATOM   2320  O   LEU A 152      43.928  66.706  18.205  1.00  0.00           O  
ATOM   2321  CB  LEU A 152      41.391  66.014  16.233  1.00  0.00           C  
ATOM   2322  CG  LEU A 152      40.721  66.449  14.923  1.00  0.00           C  
ATOM   2323  CD1 LEU A 152      39.208  66.355  15.070  1.00  0.00           C  
ATOM   2324  CD2 LEU A 152      41.150  67.868  14.580  1.00  0.00           C  
ATOM   2325  H   LEU A 152      42.589  64.147  14.990  1.00  0.00           H  
ATOM   2326  HA  LEU A 152      43.333  66.798  15.756  1.00  0.00           H  
ATOM   2327 1HB  LEU A 152      40.971  65.050  16.515  1.00  0.00           H  
ATOM   2328 2HB  LEU A 152      41.124  66.742  16.999  1.00  0.00           H  
ATOM   2329  HG  LEU A 152      41.021  65.776  14.120  1.00  0.00           H  
ATOM   2330 1HD1 LEU A 152      38.733  66.664  14.139  1.00  0.00           H  
ATOM   2331 2HD1 LEU A 152      38.928  65.326  15.295  1.00  0.00           H  
ATOM   2332 3HD1 LEU A 152      38.880  67.006  15.878  1.00  0.00           H  
ATOM   2333 1HD2 LEU A 152      40.674  68.177  13.649  1.00  0.00           H  
ATOM   2334 2HD2 LEU A 152      40.849  68.543  15.382  1.00  0.00           H  
ATOM   2335 3HD2 LEU A 152      42.233  67.903  14.464  1.00  0.00           H  
ATOM   2336  N   SER A 153      43.403  64.519  18.128  1.00  0.00           N  
ATOM   2337  CA  SER A 153      43.890  64.238  19.474  1.00  0.00           C  
ATOM   2338  C   SER A 153      45.394  64.451  19.571  1.00  0.00           C  
ATOM   2339  O   SER A 153      45.891  64.996  20.557  1.00  0.00           O  
ATOM   2340  CB  SER A 153      43.545  62.815  19.867  1.00  0.00           C  
ATOM   2341  OG  SER A 153      42.159  62.646  19.978  1.00  0.00           O  
ATOM   2342  H   SER A 153      43.009  63.767  17.580  1.00  0.00           H  
ATOM   2343  HA  SER A 153      43.401  64.923  20.168  1.00  0.00           H  
ATOM   2344 1HB  SER A 153      43.940  62.126  19.121  1.00  0.00           H  
ATOM   2345 2HB  SER A 153      44.020  62.576  20.818  1.00  0.00           H  
ATOM   2346  HG  SER A 153      42.023  61.729  20.228  1.00  0.00           H  
ATOM   2347  N   ALA A 154      46.114  64.019  18.540  1.00  0.00           N  
ATOM   2348  CA  ALA A 154      47.566  64.161  18.508  1.00  0.00           C  
ATOM   2349  C   ALA A 154      47.974  65.628  18.469  1.00  0.00           C  
ATOM   2350  O   ALA A 154      48.927  66.035  19.134  1.00  0.00           O  
ATOM   2351  CB  ALA A 154      48.144  63.419  17.311  1.00  0.00           C  
ATOM   2352  H   ALA A 154      45.645  63.580  17.761  1.00  0.00           H  
ATOM   2353  HA  ALA A 154      47.970  63.726  19.422  1.00  0.00           H  
ATOM   2354 1HB  ALA A 154      49.228  63.535  17.301  1.00  0.00           H  
ATOM   2355 2HB  ALA A 154      47.894  62.361  17.384  1.00  0.00           H  
ATOM   2356 3HB  ALA A 154      47.727  63.829  16.393  1.00  0.00           H  
ATOM   2357  N   VAL A 155      47.250  66.420  17.686  1.00  0.00           N  
ATOM   2358  CA  VAL A 155      47.536  67.842  17.559  1.00  0.00           C  
ATOM   2359  C   VAL A 155      47.314  68.569  18.879  1.00  0.00           C  
ATOM   2360  O   VAL A 155      48.096  69.442  19.257  1.00  0.00           O  
ATOM   2361  CB  VAL A 155      46.644  68.470  16.473  1.00  0.00           C  
ATOM   2362  CG1 VAL A 155      46.801  69.984  16.465  1.00  0.00           C  
ATOM   2363  CG2 VAL A 155      46.994  67.885  15.113  1.00  0.00           C  
ATOM   2364  H   VAL A 155      46.480  66.025  17.165  1.00  0.00           H  
ATOM   2365  HA  VAL A 155      48.580  67.960  17.267  1.00  0.00           H  
ATOM   2366  HB  VAL A 155      45.601  68.257  16.704  1.00  0.00           H  
ATOM   2367 1HG1 VAL A 155      46.163  70.412  15.691  1.00  0.00           H  
ATOM   2368 2HG1 VAL A 155      46.511  70.385  17.436  1.00  0.00           H  
ATOM   2369 3HG1 VAL A 155      47.840  70.241  16.260  1.00  0.00           H  
ATOM   2370 1HG2 VAL A 155      46.359  68.333  14.350  1.00  0.00           H  
ATOM   2371 2HG2 VAL A 155      48.039  68.093  14.885  1.00  0.00           H  
ATOM   2372 3HG2 VAL A 155      46.835  66.806  15.130  1.00  0.00           H  
ATOM   2373  N   VAL A 156      46.243  68.204  19.576  1.00  0.00           N  
ATOM   2374  CA  VAL A 156      45.915  68.821  20.857  1.00  0.00           C  
ATOM   2375  C   VAL A 156      46.979  68.514  21.902  1.00  0.00           C  
ATOM   2376  O   VAL A 156      47.359  69.382  22.688  1.00  0.00           O  
ATOM   2377  CB  VAL A 156      44.548  68.320  21.359  1.00  0.00           C  
ATOM   2378  CG1 VAL A 156      44.287  68.811  22.775  1.00  0.00           C  
ATOM   2379  CG2 VAL A 156      43.448  68.785  20.416  1.00  0.00           C  
ATOM   2380  H   VAL A 156      45.641  67.481  19.210  1.00  0.00           H  
ATOM   2381  HA  VAL A 156      45.862  69.902  20.717  1.00  0.00           H  
ATOM   2382  HB  VAL A 156      44.561  67.231  21.394  1.00  0.00           H  
ATOM   2383 1HG1 VAL A 156      43.317  68.448  23.114  1.00  0.00           H  
ATOM   2384 2HG1 VAL A 156      45.066  68.437  23.439  1.00  0.00           H  
ATOM   2385 3HG1 VAL A 156      44.290  69.901  22.788  1.00  0.00           H  
ATOM   2386 1HG2 VAL A 156      42.484  68.427  20.776  1.00  0.00           H  
ATOM   2387 2HG2 VAL A 156      43.439  69.875  20.377  1.00  0.00           H  
ATOM   2388 3HG2 VAL A 156      43.633  68.388  19.418  1.00  0.00           H  
ATOM   2389  N   ARG A 157      47.459  67.276  21.909  1.00  0.00           N  
ATOM   2390  CA  ARG A 157      48.478  66.854  22.858  1.00  0.00           C  
ATOM   2391  C   ARG A 157      49.787  67.598  22.628  1.00  0.00           C  
ATOM   2392  O   ARG A 157      50.457  68.003  23.578  1.00  0.00           O  
ATOM   2393  CB  ARG A 157      48.722  65.356  22.748  1.00  0.00           C  
ATOM   2394  CG  ARG A 157      47.592  64.483  23.270  1.00  0.00           C  
ATOM   2395  CD  ARG A 157      48.010  63.065  23.405  1.00  0.00           C  
ATOM   2396  NE  ARG A 157      48.344  62.473  22.120  1.00  0.00           N  
ATOM   2397  CZ  ARG A 157      47.456  61.881  21.296  1.00  0.00           C  
ATOM   2398  NH1 ARG A 157      46.189  61.810  21.638  1.00  0.00           N  
ATOM   2399  NH2 ARG A 157      47.860  61.371  20.146  1.00  0.00           N  
ATOM   2400  H   ARG A 157      47.106  66.609  21.237  1.00  0.00           H  
ATOM   2401  HA  ARG A 157      48.125  67.075  23.866  1.00  0.00           H  
ATOM   2402 1HB  ARG A 157      48.889  65.090  21.705  1.00  0.00           H  
ATOM   2403 2HB  ARG A 157      49.624  65.093  23.301  1.00  0.00           H  
ATOM   2404 1HG  ARG A 157      47.277  64.843  24.249  1.00  0.00           H  
ATOM   2405 2HG  ARG A 157      46.749  64.528  22.578  1.00  0.00           H  
ATOM   2406 1HD  ARG A 157      48.889  63.005  24.046  1.00  0.00           H  
ATOM   2407 2HD  ARG A 157      47.199  62.487  23.846  1.00  0.00           H  
ATOM   2408  HE  ARG A 157      49.310  62.508  21.822  1.00  0.00           H  
ATOM   2409 1HH1 ARG A 157      45.880  62.200  22.517  1.00  0.00           H  
ATOM   2410 2HH1 ARG A 157      45.524  61.367  21.021  1.00  0.00           H  
ATOM   2411 1HH2 ARG A 157      48.835  61.425  19.883  1.00  0.00           H  
ATOM   2412 2HH2 ARG A 157      47.196  60.928  19.529  1.00  0.00           H  
ATOM   2413  N   ALA A 158      50.148  67.777  21.363  1.00  0.00           N  
ATOM   2414  CA  ALA A 158      51.376  68.475  21.004  1.00  0.00           C  
ATOM   2415  C   ALA A 158      51.325  69.936  21.433  1.00  0.00           C  
ATOM   2416  O   ALA A 158      52.310  70.483  21.928  1.00  0.00           O  
ATOM   2417  CB  ALA A 158      51.625  68.371  19.506  1.00  0.00           C  
ATOM   2418  H   ALA A 158      49.553  67.419  20.629  1.00  0.00           H  
ATOM   2419  HA  ALA A 158      52.202  68.000  21.533  1.00  0.00           H  
ATOM   2420 1HB  ALA A 158      52.546  68.896  19.254  1.00  0.00           H  
ATOM   2421 2HB  ALA A 158      51.716  67.322  19.224  1.00  0.00           H  
ATOM   2422 3HB  ALA A 158      50.792  68.820  18.967  1.00  0.00           H  
ATOM   2423  N   ARG A 159      50.169  70.564  21.241  1.00  0.00           N  
ATOM   2424  CA  ARG A 159      49.988  71.962  21.606  1.00  0.00           C  
ATOM   2425  C   ARG A 159      50.270  72.186  23.086  1.00  0.00           C  
ATOM   2426  O   ARG A 159      50.981  73.120  23.458  1.00  0.00           O  
ATOM   2427  CB  ARG A 159      48.572  72.419  21.288  1.00  0.00           C  
ATOM   2428  CG  ARG A 159      48.301  73.892  21.550  1.00  0.00           C  
ATOM   2429  CD  ARG A 159      46.894  74.255  21.243  1.00  0.00           C  
ATOM   2430  NE  ARG A 159      46.580  74.066  19.835  1.00  0.00           N  
ATOM   2431  CZ  ARG A 159      46.867  74.953  18.862  1.00  0.00           C  
ATOM   2432  NH1 ARG A 159      47.472  76.082  19.159  1.00  0.00           N  
ATOM   2433  NH2 ARG A 159      46.539  74.688  17.610  1.00  0.00           N  
ATOM   2434  H   ARG A 159      49.397  70.058  20.830  1.00  0.00           H  
ATOM   2435  HA  ARG A 159      50.687  72.565  21.026  1.00  0.00           H  
ATOM   2436 1HB  ARG A 159      48.356  72.226  20.238  1.00  0.00           H  
ATOM   2437 2HB  ARG A 159      47.862  71.842  21.880  1.00  0.00           H  
ATOM   2438 1HG  ARG A 159      48.491  74.115  22.600  1.00  0.00           H  
ATOM   2439 2HG  ARG A 159      48.956  74.500  20.925  1.00  0.00           H  
ATOM   2440 1HD  ARG A 159      46.221  73.629  21.829  1.00  0.00           H  
ATOM   2441 2HD  ARG A 159      46.725  75.301  21.492  1.00  0.00           H  
ATOM   2442  HE  ARG A 159      46.114  73.209  19.568  1.00  0.00           H  
ATOM   2443 1HH1 ARG A 159      47.722  76.284  20.117  1.00  0.00           H  
ATOM   2444 2HH1 ARG A 159      47.687  76.746  18.430  1.00  0.00           H  
ATOM   2445 1HH2 ARG A 159      46.074  73.820  17.381  1.00  0.00           H  
ATOM   2446 2HH2 ARG A 159      46.754  75.353  16.881  1.00  0.00           H  
ATOM   2447  N   SER A 160      49.708  71.325  23.927  1.00  0.00           N  
ATOM   2448  CA  SER A 160      49.898  71.427  25.369  1.00  0.00           C  
ATOM   2449  C   SER A 160      51.374  71.368  25.737  1.00  0.00           C  
ATOM   2450  O   SER A 160      51.840  72.115  26.597  1.00  0.00           O  
ATOM   2451  CB  SER A 160      49.148  70.313  26.074  1.00  0.00           C  
ATOM   2452  OG  SER A 160      47.764  70.459  25.912  1.00  0.00           O  
ATOM   2453  H   SER A 160      49.134  70.581  23.558  1.00  0.00           H  
ATOM   2454  HA  SER A 160      49.500  72.385  25.704  1.00  0.00           H  
ATOM   2455 1HB  SER A 160      49.464  69.351  25.672  1.00  0.00           H  
ATOM   2456 2HB  SER A 160      49.396  70.322  27.134  1.00  0.00           H  
ATOM   2457  HG  SER A 160      47.384  69.595  26.089  1.00  0.00           H  
ATOM   2458  N   TYR A 161      52.098  70.460  25.063  1.00  0.00           N  
ATOM   2459  CA  TYR A 161      53.552  70.316  25.180  1.00  0.00           C  
ATOM   2460  C   TYR A 161      54.333  71.477  24.555  1.00  0.00           C  
ATOM   2461  O   TYR A 161      55.413  71.836  25.025  1.00  0.00           O  
ATOM   2462  CB  TYR A 161      53.996  68.996  24.546  1.00  0.00           C  
ATOM   2463  CG  TYR A 161      53.606  67.773  25.346  1.00  0.00           C  
ATOM   2464  CD1 TYR A 161      52.813  66.791  24.771  1.00  0.00           C  
ATOM   2465  CD2 TYR A 161      54.042  67.633  26.656  1.00  0.00           C  
ATOM   2466  CE1 TYR A 161      52.457  65.674  25.502  1.00  0.00           C  
ATOM   2467  CE2 TYR A 161      53.686  66.517  27.387  1.00  0.00           C  
ATOM   2468  CZ  TYR A 161      52.897  65.540  26.814  1.00  0.00           C  
ATOM   2469  OH  TYR A 161      52.542  64.427  27.543  1.00  0.00           O  
ATOM   2470  H   TYR A 161      51.591  69.846  24.441  1.00  0.00           H  
ATOM   2471  HA  TYR A 161      53.814  70.300  26.238  1.00  0.00           H  
ATOM   2472 1HB  TYR A 161      53.558  68.905  23.551  1.00  0.00           H  
ATOM   2473 2HB  TYR A 161      55.079  68.994  24.428  1.00  0.00           H  
ATOM   2474  HD1 TYR A 161      52.470  66.900  23.742  1.00  0.00           H  
ATOM   2475  HD2 TYR A 161      54.664  68.405  27.108  1.00  0.00           H  
ATOM   2476  HE1 TYR A 161      51.834  64.903  25.050  1.00  0.00           H  
ATOM   2477  HE2 TYR A 161      54.027  66.407  28.416  1.00  0.00           H  
ATOM   2478  HH  TYR A 161      52.923  64.487  28.422  1.00  0.00           H  
ATOM   2479  N   GLY A 162      53.791  72.069  23.494  1.00  0.00           N  
ATOM   2480  CA  GLY A 162      54.489  73.129  22.760  1.00  0.00           C  
ATOM   2481  C   GLY A 162      55.166  72.618  21.487  1.00  0.00           C  
ATOM   2482  O   GLY A 162      56.324  72.933  21.218  1.00  0.00           O  
ATOM   2483  H   GLY A 162      52.874  71.779  23.187  1.00  0.00           H  
ATOM   2484 1HA  GLY A 162      53.781  73.913  22.493  1.00  0.00           H  
ATOM   2485 2HA  GLY A 162      55.242  73.582  23.403  1.00  0.00           H  
ATOM   2486  N   ALA A 163      54.426  71.826  20.710  1.00  0.00           N  
ATOM   2487  CA  ALA A 163      54.797  71.510  19.331  1.00  0.00           C  
ATOM   2488  C   ALA A 163      54.356  72.619  18.382  1.00  0.00           C  
ATOM   2489  O   ALA A 163      53.250  73.147  18.500  1.00  0.00           O  
ATOM   2490  CB  ALA A 163      54.192  70.179  18.907  1.00  0.00           C  
ATOM   2491  H   ALA A 163      53.579  71.432  21.094  1.00  0.00           H  
ATOM   2492  HA  ALA A 163      55.883  71.436  19.281  1.00  0.00           H  
ATOM   2493 1HB  ALA A 163      54.475  69.963  17.877  1.00  0.00           H  
ATOM   2494 2HB  ALA A 163      54.562  69.388  19.559  1.00  0.00           H  
ATOM   2495 3HB  ALA A 163      53.107  70.233  18.981  1.00  0.00           H  
ATOM   2496  N   PRO A 164      55.219  72.979  17.437  1.00  0.00           N  
ATOM   2497  CA  PRO A 164      54.943  74.110  16.555  1.00  0.00           C  
ATOM   2498  C   PRO A 164      53.710  73.847  15.694  1.00  0.00           C  
ATOM   2499  O   PRO A 164      53.635  72.840  14.991  1.00  0.00           O  
ATOM   2500  CB  PRO A 164      56.215  74.204  15.707  1.00  0.00           C  
ATOM   2501  CG  PRO A 164      57.258  73.538  16.538  1.00  0.00           C  
ATOM   2502  CD  PRO A 164      56.528  72.417  17.228  1.00  0.00           C  
ATOM   2503  HA  PRO A 164      54.806  75.017  17.162  1.00  0.00           H  
ATOM   2504 1HB  PRO A 164      56.059  73.707  14.738  1.00  0.00           H  
ATOM   2505 2HB  PRO A 164      56.448  75.258  15.494  1.00  0.00           H  
ATOM   2506 1HG  PRO A 164      58.080  73.179  15.900  1.00  0.00           H  
ATOM   2507 2HG  PRO A 164      57.697  74.257  17.245  1.00  0.00           H  
ATOM   2508 1HD  PRO A 164      56.505  71.535  16.571  1.00  0.00           H  
ATOM   2509 2HD  PRO A 164      57.031  72.181  18.177  1.00  0.00           H  
ATOM   2510  N   GLU A 165      52.823  74.828  15.840  1.00  0.00           N  
ATOM   2511  CA  GLU A 165      51.410  74.754  15.476  1.00  0.00           C  
ATOM   2512  C   GLU A 165      51.247  74.555  13.970  1.00  0.00           C  
ATOM   2513  O   GLU A 165      50.237  74.021  13.510  1.00  0.00           O  
ATOM   2514  CB  GLU A 165      50.675  76.022  15.919  1.00  0.00           C  
ATOM   2515  CG  GLU A 165      50.619  76.222  17.426  1.00  0.00           C  
ATOM   2516  CD  GLU A 165      51.861  76.863  17.978  1.00  0.00           C  
ATOM   2517  OE1 GLU A 165      52.748  77.154  17.212  1.00  0.00           O  
ATOM   2518  OE2 GLU A 165      51.924  77.063  19.169  1.00  0.00           O  
ATOM   2519  H   GLU A 165      53.184  75.683  16.239  1.00  0.00           H  
ATOM   2520  HA  GLU A 165      50.966  73.898  15.985  1.00  0.00           H  
ATOM   2521 1HB  GLU A 165      51.162  76.895  15.483  1.00  0.00           H  
ATOM   2522 2HB  GLU A 165      49.651  75.998  15.545  1.00  0.00           H  
ATOM   2523 1HG  GLU A 165      49.762  76.851  17.667  1.00  0.00           H  
ATOM   2524 2HG  GLU A 165      50.471  75.255  17.905  1.00  0.00           H  
ATOM   2525  N   GLU A 166      52.252  74.992  13.225  1.00  0.00           N  
ATOM   2526  CA  GLU A 166      52.314  74.816  11.778  1.00  0.00           C  
ATOM   2527  C   GLU A 166      52.328  73.340  11.403  1.00  0.00           C  
ATOM   2528  O   GLU A 166      51.674  72.926  10.446  1.00  0.00           O  
ATOM   2529  CB  GLU A 166      53.553  75.508  11.207  1.00  0.00           C  
ATOM   2530  CG  GLU A 166      53.499  77.029  11.247  1.00  0.00           C  
ATOM   2531  CD  GLU A 166      54.764  77.673  10.754  1.00  0.00           C  
ATOM   2532  OE1 GLU A 166      55.707  76.964  10.493  1.00  0.00           O  
ATOM   2533  OE2 GLU A 166      54.788  78.876  10.637  1.00  0.00           O  
ATOM   2534  H   GLU A 166      53.008  75.470  13.694  1.00  0.00           H  
ATOM   2535  HA  GLU A 166      51.426  75.270  11.336  1.00  0.00           H  
ATOM   2536 1HB  GLU A 166      54.436  75.191  11.763  1.00  0.00           H  
ATOM   2537 2HB  GLU A 166      53.694  75.206  10.170  1.00  0.00           H  
ATOM   2538 1HG  GLU A 166      52.667  77.368  10.630  1.00  0.00           H  
ATOM   2539 2HG  GLU A 166      53.309  77.348  12.271  1.00  0.00           H  
ATOM   2540  N   VAL A 167      53.076  72.548  12.163  1.00  0.00           N  
ATOM   2541  CA  VAL A 167      53.178  71.116  11.909  1.00  0.00           C  
ATOM   2542  C   VAL A 167      51.836  70.425  12.119  1.00  0.00           C  
ATOM   2543  O   VAL A 167      51.452  69.546  11.348  1.00  0.00           O  
ATOM   2544  CB  VAL A 167      54.230  70.482  12.838  1.00  0.00           C  
ATOM   2545  CG1 VAL A 167      54.207  68.966  12.712  1.00  0.00           C  
ATOM   2546  CG2 VAL A 167      55.610  71.029  12.507  1.00  0.00           C  
ATOM   2547  H   VAL A 167      53.589  72.948  12.936  1.00  0.00           H  
ATOM   2548  HA  VAL A 167      53.490  70.969  10.875  1.00  0.00           H  
ATOM   2549  HB  VAL A 167      53.981  70.722  13.872  1.00  0.00           H  
ATOM   2550 1HG1 VAL A 167      54.957  68.534  13.376  1.00  0.00           H  
ATOM   2551 2HG1 VAL A 167      53.221  68.593  12.989  1.00  0.00           H  
ATOM   2552 3HG1 VAL A 167      54.428  68.683  11.684  1.00  0.00           H  
ATOM   2553 1HG2 VAL A 167      56.349  70.577  13.168  1.00  0.00           H  
ATOM   2554 2HG2 VAL A 167      55.856  70.794  11.472  1.00  0.00           H  
ATOM   2555 3HG2 VAL A 167      55.615  72.111  12.644  1.00  0.00           H  
ATOM   2556  N   GLY A 168      51.125  70.828  13.166  1.00  0.00           N  
ATOM   2557  CA  GLY A 168      49.825  70.248  13.480  1.00  0.00           C  
ATOM   2558  C   GLY A 168      48.808  70.555  12.387  1.00  0.00           C  
ATOM   2559  O   GLY A 168      48.011  69.695  12.010  1.00  0.00           O  
ATOM   2560  H   GLY A 168      51.496  71.556  13.760  1.00  0.00           H  
ATOM   2561 1HA  GLY A 168      49.927  69.168  13.595  1.00  0.00           H  
ATOM   2562 2HA  GLY A 168      49.472  70.641  14.432  1.00  0.00           H  
ATOM   2563  N   GLU A 169      48.841  71.781  11.881  1.00  0.00           N  
ATOM   2564  CA  GLU A 169      47.923  72.201  10.829  1.00  0.00           C  
ATOM   2565  C   GLU A 169      48.165  71.422   9.544  1.00  0.00           C  
ATOM   2566  O   GLU A 169      47.221  71.023   8.862  1.00  0.00           O  
ATOM   2567  CB  GLU A 169      48.068  73.701  10.562  1.00  0.00           C  
ATOM   2568  CG  GLU A 169      47.560  74.591  11.687  1.00  0.00           C  
ATOM   2569  CD  GLU A 169      47.784  76.054  11.422  1.00  0.00           C  
ATOM   2570  OE1 GLU A 169      48.420  76.371  10.445  1.00  0.00           O  
ATOM   2571  OE2 GLU A 169      47.318  76.856  12.197  1.00  0.00           O  
ATOM   2572  H   GLU A 169      49.519  72.441  12.235  1.00  0.00           H  
ATOM   2573  HA  GLU A 169      46.904  72.001  11.160  1.00  0.00           H  
ATOM   2574 1HB  GLU A 169      49.118  73.941  10.393  1.00  0.00           H  
ATOM   2575 2HB  GLU A 169      47.522  73.963   9.656  1.00  0.00           H  
ATOM   2576 1HG  GLU A 169      46.493  74.417  11.821  1.00  0.00           H  
ATOM   2577 2HG  GLU A 169      48.064  74.313  12.612  1.00  0.00           H  
ATOM   2578  N   LYS A 170      49.433  71.207   9.216  1.00  0.00           N  
ATOM   2579  CA  LYS A 170      49.799  70.475   8.010  1.00  0.00           C  
ATOM   2580  C   LYS A 170      49.339  69.024   8.086  1.00  0.00           C  
ATOM   2581  O   LYS A 170      48.855  68.465   7.102  1.00  0.00           O  
ATOM   2582  CB  LYS A 170      51.311  70.536   7.786  1.00  0.00           C  
ATOM   2583  CG  LYS A 170      51.830  71.907   7.373  1.00  0.00           C  
ATOM   2584  CD  LYS A 170      53.340  71.893   7.188  1.00  0.00           C  
ATOM   2585  CE  LYS A 170      53.862  73.264   6.785  1.00  0.00           C  
ATOM   2586  NZ  LYS A 170      55.343  73.275   6.638  1.00  0.00           N  
ATOM   2587  H   LYS A 170      50.163  71.560   9.818  1.00  0.00           H  
ATOM   2588  HA  LYS A 170      49.301  70.939   7.159  1.00  0.00           H  
ATOM   2589 1HB  LYS A 170      51.827  70.245   8.701  1.00  0.00           H  
ATOM   2590 2HB  LYS A 170      51.593  69.824   7.010  1.00  0.00           H  
ATOM   2591 1HG  LYS A 170      51.361  72.207   6.435  1.00  0.00           H  
ATOM   2592 2HG  LYS A 170      51.573  72.639   8.137  1.00  0.00           H  
ATOM   2593 1HD  LYS A 170      53.819  71.591   8.121  1.00  0.00           H  
ATOM   2594 2HD  LYS A 170      53.606  71.173   6.414  1.00  0.00           H  
ATOM   2595 1HE  LYS A 170      53.413  73.561   5.838  1.00  0.00           H  
ATOM   2596 2HE  LYS A 170      53.580  73.997   7.541  1.00  0.00           H  
ATOM   2597 1HZ  LYS A 170      55.649  74.201   6.372  1.00  0.00           H  
ATOM   2598 2HZ  LYS A 170      55.771  73.020   7.517  1.00  0.00           H  
ATOM   2599 3HZ  LYS A 170      55.616  72.613   5.927  1.00  0.00           H  
ATOM   2600  N   ALA A 171      49.492  68.419   9.257  1.00  0.00           N  
ATOM   2601  CA  ALA A 171      49.091  67.031   9.463  1.00  0.00           C  
ATOM   2602  C   ALA A 171      47.582  66.867   9.321  1.00  0.00           C  
ATOM   2603  O   ALA A 171      47.106  65.896   8.734  1.00  0.00           O  
ATOM   2604  CB  ALA A 171      49.549  66.544  10.830  1.00  0.00           C  
ATOM   2605  H   ALA A 171      49.897  68.933  10.026  1.00  0.00           H  
ATOM   2606  HA  ALA A 171      49.567  66.423   8.694  1.00  0.00           H  
ATOM   2607 1HB  ALA A 171      49.242  65.508  10.969  1.00  0.00           H  
ATOM   2608 2HB  ALA A 171      50.635  66.613  10.895  1.00  0.00           H  
ATOM   2609 3HB  ALA A 171      49.100  67.162  11.606  1.00  0.00           H  
ATOM   2610  N   VAL A 172      46.836  67.824   9.863  1.00  0.00           N  
ATOM   2611  CA  VAL A 172      45.379  67.787   9.800  1.00  0.00           C  
ATOM   2612  C   VAL A 172      44.890  67.906   8.360  1.00  0.00           C  
ATOM   2613  O   VAL A 172      43.953  67.219   7.955  1.00  0.00           O  
ATOM   2614  CB  VAL A 172      44.778  68.929  10.641  1.00  0.00           C  
ATOM   2615  CG1 VAL A 172      43.274  69.012  10.428  1.00  0.00           C  
ATOM   2616  CG2 VAL A 172      45.104  68.716  12.111  1.00  0.00           C  
ATOM   2617  H   VAL A 172      47.288  68.597  10.331  1.00  0.00           H  
ATOM   2618  HA  VAL A 172      45.039  66.835  10.208  1.00  0.00           H  
ATOM   2619  HB  VAL A 172      45.203  69.876  10.307  1.00  0.00           H  
ATOM   2620 1HG1 VAL A 172      42.866  69.825  11.029  1.00  0.00           H  
ATOM   2621 2HG1 VAL A 172      43.066  69.201   9.375  1.00  0.00           H  
ATOM   2622 3HG1 VAL A 172      42.812  68.072  10.728  1.00  0.00           H  
ATOM   2623 1HG2 VAL A 172      44.677  69.527  12.699  1.00  0.00           H  
ATOM   2624 2HG2 VAL A 172      44.684  67.766  12.443  1.00  0.00           H  
ATOM   2625 3HG2 VAL A 172      46.186  68.701  12.246  1.00  0.00           H  
ATOM   2626  N   LYS A 173      45.529  68.781   7.594  1.00  0.00           N  
ATOM   2627  CA  LYS A 173      45.159  68.994   6.200  1.00  0.00           C  
ATOM   2628  C   LYS A 173      45.408  67.741   5.367  1.00  0.00           C  
ATOM   2629  O   LYS A 173      44.599  67.383   4.511  1.00  0.00           O  
ATOM   2630  CB  LYS A 173      45.933  70.177   5.615  1.00  0.00           C  
ATOM   2631  CG  LYS A 173      45.572  70.515   4.175  1.00  0.00           C  
ATOM   2632  CD  LYS A 173      46.314  71.753   3.695  1.00  0.00           C  
ATOM   2633  CE  LYS A 173      45.883  72.148   2.290  1.00  0.00           C  
ATOM   2634  NZ  LYS A 173      46.245  71.112   1.285  1.00  0.00           N  
ATOM   2635  H   LYS A 173      46.292  69.314   7.988  1.00  0.00           H  
ATOM   2636  HA  LYS A 173      44.093  69.219   6.155  1.00  0.00           H  
ATOM   2637 1HB  LYS A 173      45.754  71.065   6.222  1.00  0.00           H  
ATOM   2638 2HB  LYS A 173      47.002  69.966   5.651  1.00  0.00           H  
ATOM   2639 1HG  LYS A 173      45.828  69.675   3.528  1.00  0.00           H  
ATOM   2640 2HG  LYS A 173      44.499  70.693   4.101  1.00  0.00           H  
ATOM   2641 1HD  LYS A 173      46.115  72.583   4.374  1.00  0.00           H  
ATOM   2642 2HD  LYS A 173      47.386  71.557   3.694  1.00  0.00           H  
ATOM   2643 1HE  LYS A 173      44.804  72.296   2.269  1.00  0.00           H  
ATOM   2644 2HE  LYS A 173      46.362  73.087   2.013  1.00  0.00           H  
ATOM   2645 1HZ  LYS A 173      45.944  71.412   0.368  1.00  0.00           H  
ATOM   2646 2HZ  LYS A 173      47.247  70.980   1.283  1.00  0.00           H  
ATOM   2647 3HZ  LYS A 173      45.792  70.241   1.520  1.00  0.00           H  
ATOM   2648  N   GLU A 174      46.531  67.081   5.626  1.00  0.00           N  
ATOM   2649  CA  GLU A 174      46.890  65.868   4.900  1.00  0.00           C  
ATOM   2650  C   GLU A 174      45.898  64.744   5.183  1.00  0.00           C  
ATOM   2651  O   GLU A 174      45.511  64.003   4.280  1.00  0.00           O  
ATOM   2652  CB  GLU A 174      48.304  65.421   5.276  1.00  0.00           C  
ATOM   2653  CG  GLU A 174      49.408  66.341   4.775  1.00  0.00           C  
ATOM   2654  CD  GLU A 174      49.489  66.395   3.274  1.00  0.00           C  
ATOM   2655  OE1 GLU A 174      49.303  65.377   2.651  1.00  0.00           O  
ATOM   2656  OE2 GLU A 174      49.737  67.455   2.750  1.00  0.00           O  
ATOM   2657  H   GLU A 174      47.153  67.427   6.343  1.00  0.00           H  
ATOM   2658  HA  GLU A 174      46.863  66.084   3.832  1.00  0.00           H  
ATOM   2659 1HB  GLU A 174      48.390  65.356   6.360  1.00  0.00           H  
ATOM   2660 2HB  GLU A 174      48.490  64.425   4.873  1.00  0.00           H  
ATOM   2661 1HG  GLU A 174      49.229  67.347   5.153  1.00  0.00           H  
ATOM   2662 2HG  GLU A 174      50.362  65.998   5.173  1.00  0.00           H  
ATOM   2663  N   VAL A 175      45.490  64.625   6.441  1.00  0.00           N  
ATOM   2664  CA  VAL A 175      44.541  63.594   6.845  1.00  0.00           C  
ATOM   2665  C   VAL A 175      43.185  63.802   6.185  1.00  0.00           C  
ATOM   2666  O   VAL A 175      42.543  62.848   5.747  1.00  0.00           O  
ATOM   2667  CB  VAL A 175      44.370  63.595   8.375  1.00  0.00           C  
ATOM   2668  CG1 VAL A 175      43.245  62.657   8.786  1.00  0.00           C  
ATOM   2669  CG2 VAL A 175      45.677  63.196   9.043  1.00  0.00           C  
ATOM   2670  H   VAL A 175      45.846  65.265   7.136  1.00  0.00           H  
ATOM   2671  HA  VAL A 175      44.933  62.623   6.537  1.00  0.00           H  
ATOM   2672  HB  VAL A 175      44.086  64.597   8.699  1.00  0.00           H  
ATOM   2673 1HG1 VAL A 175      43.138  62.671   9.871  1.00  0.00           H  
ATOM   2674 2HG1 VAL A 175      42.313  62.982   8.326  1.00  0.00           H  
ATOM   2675 3HG1 VAL A 175      43.479  61.644   8.459  1.00  0.00           H  
ATOM   2676 1HG2 VAL A 175      45.548  63.201  10.125  1.00  0.00           H  
ATOM   2677 2HG2 VAL A 175      45.963  62.197   8.715  1.00  0.00           H  
ATOM   2678 3HG2 VAL A 175      46.457  63.906   8.768  1.00  0.00           H  
ATOM   2679  N   ARG A 176      42.754  65.058   6.118  1.00  0.00           N  
ATOM   2680  CA  ARG A 176      41.472  65.396   5.512  1.00  0.00           C  
ATOM   2681  C   ARG A 176      41.464  65.075   4.024  1.00  0.00           C  
ATOM   2682  O   ARG A 176      40.477  64.566   3.494  1.00  0.00           O  
ATOM   2683  CB  ARG A 176      41.158  66.872   5.710  1.00  0.00           C  
ATOM   2684  CG  ARG A 176      40.824  67.269   7.139  1.00  0.00           C  
ATOM   2685  CD  ARG A 176      40.586  68.730   7.263  1.00  0.00           C  
ATOM   2686  NE  ARG A 176      40.266  69.114   8.628  1.00  0.00           N  
ATOM   2687  CZ  ARG A 176      40.136  70.385   9.055  1.00  0.00           C  
ATOM   2688  NH1 ARG A 176      40.302  71.381   8.213  1.00  0.00           N  
ATOM   2689  NH2 ARG A 176      39.843  70.631  10.320  1.00  0.00           N  
ATOM   2690  H   ARG A 176      43.329  65.797   6.497  1.00  0.00           H  
ATOM   2691  HA  ARG A 176      40.693  64.807   5.998  1.00  0.00           H  
ATOM   2692 1HB  ARG A 176      42.011  67.471   5.393  1.00  0.00           H  
ATOM   2693 2HB  ARG A 176      40.311  67.151   5.084  1.00  0.00           H  
ATOM   2694 1HG  ARG A 176      39.923  66.746   7.461  1.00  0.00           H  
ATOM   2695 2HG  ARG A 176      41.653  67.000   7.795  1.00  0.00           H  
ATOM   2696 1HD  ARG A 176      41.481  69.271   6.957  1.00  0.00           H  
ATOM   2697 2HD  ARG A 176      39.752  69.017   6.623  1.00  0.00           H  
ATOM   2698  HE  ARG A 176      40.132  68.375   9.305  1.00  0.00           H  
ATOM   2699 1HH1 ARG A 176      40.526  71.193   7.246  1.00  0.00           H  
ATOM   2700 2HH1 ARG A 176      40.204  72.334   8.533  1.00  0.00           H  
ATOM   2701 1HH2 ARG A 176      39.715  69.865  10.967  1.00  0.00           H  
ATOM   2702 2HH2 ARG A 176      39.745  71.583  10.639  1.00  0.00           H  
ATOM   2703  N   GLU A 177      42.573  65.375   3.354  1.00  0.00           N  
ATOM   2704  CA  GLU A 177      42.695  65.119   1.923  1.00  0.00           C  
ATOM   2705  C   GLU A 177      42.649  63.625   1.624  1.00  0.00           C  
ATOM   2706  O   GLU A 177      42.023  63.195   0.656  1.00  0.00           O  
ATOM   2707  CB  GLU A 177      43.997  65.716   1.383  1.00  0.00           C  
ATOM   2708  CG  GLU A 177      44.026  67.237   1.354  1.00  0.00           C  
ATOM   2709  CD  GLU A 177      45.344  67.788   0.886  1.00  0.00           C  
ATOM   2710  OE1 GLU A 177      46.255  67.018   0.698  1.00  0.00           O  
ATOM   2711  OE2 GLU A 177      45.440  68.981   0.717  1.00  0.00           O  
ATOM   2712  H   GLU A 177      43.349  65.791   3.847  1.00  0.00           H  
ATOM   2713  HA  GLU A 177      41.856  65.593   1.413  1.00  0.00           H  
ATOM   2714 1HB  GLU A 177      44.833  65.377   1.994  1.00  0.00           H  
ATOM   2715 2HB  GLU A 177      44.167  65.358   0.367  1.00  0.00           H  
ATOM   2716 1HG  GLU A 177      43.240  67.593   0.688  1.00  0.00           H  
ATOM   2717 2HG  GLU A 177      43.814  67.613   2.354  1.00  0.00           H  
ATOM   2718  N   ALA A 178      43.314  62.840   2.462  1.00  0.00           N  
ATOM   2719  CA  ALA A 178      43.351  61.392   2.291  1.00  0.00           C  
ATOM   2720  C   ALA A 178      41.967  60.782   2.463  1.00  0.00           C  
ATOM   2721  O   ALA A 178      41.577  59.882   1.719  1.00  0.00           O  
ATOM   2722  CB  ALA A 178      44.331  60.767   3.273  1.00  0.00           C  
ATOM   2723  H   ALA A 178      43.808  63.256   3.238  1.00  0.00           H  
ATOM   2724  HA  ALA A 178      43.686  61.180   1.275  1.00  0.00           H  
ATOM   2725 1HB  ALA A 178      44.347  59.687   3.133  1.00  0.00           H  
ATOM   2726 2HB  ALA A 178      45.328  61.171   3.099  1.00  0.00           H  
ATOM   2727 3HB  ALA A 178      44.020  60.996   4.291  1.00  0.00           H  
ATOM   2728  N   SER A 179      41.227  61.278   3.450  1.00  0.00           N  
ATOM   2729  CA  SER A 179      39.882  60.782   3.722  1.00  0.00           C  
ATOM   2730  C   SER A 179      38.941  61.079   2.563  1.00  0.00           C  
ATOM   2731  O   SER A 179      38.120  60.242   2.187  1.00  0.00           O  
ATOM   2732  CB  SER A 179      39.343  61.406   4.995  1.00  0.00           C  
ATOM   2733  OG  SER A 179      40.080  60.987   6.111  1.00  0.00           O  
ATOM   2734  H   SER A 179      41.605  62.016   4.025  1.00  0.00           H  
ATOM   2735  HA  SER A 179      39.932  59.700   3.855  1.00  0.00           H  
ATOM   2736 1HB  SER A 179      39.386  62.492   4.914  1.00  0.00           H  
ATOM   2737 2HB  SER A 179      38.297  61.128   5.121  1.00  0.00           H  
ATOM   2738  HG  SER A 179      39.681  61.420   6.869  1.00  0.00           H  
ATOM   2739  N   GLU A 180      39.064  62.274   1.998  1.00  0.00           N  
ATOM   2740  CA  GLU A 180      38.223  62.685   0.879  1.00  0.00           C  
ATOM   2741  C   GLU A 180      38.486  61.826  -0.353  1.00  0.00           C  
ATOM   2742  O   GLU A 180      37.557  61.442  -1.064  1.00  0.00           O  
ATOM   2743  CB  GLU A 180      38.463  64.159   0.545  1.00  0.00           C  
ATOM   2744  CG  GLU A 180      37.949  65.133   1.596  1.00  0.00           C  
ATOM   2745  CD  GLU A 180      38.265  66.566   1.269  1.00  0.00           C  
ATOM   2746  OE1 GLU A 180      38.965  66.797   0.313  1.00  0.00           O  
ATOM   2747  OE2 GLU A 180      37.807  67.431   1.978  1.00  0.00           O  
ATOM   2748  H   GLU A 180      39.758  62.915   2.353  1.00  0.00           H  
ATOM   2749  HA  GLU A 180      37.179  62.556   1.165  1.00  0.00           H  
ATOM   2750 1HB  GLU A 180      39.531  64.335   0.419  1.00  0.00           H  
ATOM   2751 2HB  GLU A 180      37.978  64.401  -0.401  1.00  0.00           H  
ATOM   2752 1HG  GLU A 180      36.869  65.022   1.682  1.00  0.00           H  
ATOM   2753 2HG  GLU A 180      38.391  64.878   2.558  1.00  0.00           H  
ATOM   2754  N   GLU A 181      39.756  61.527  -0.599  1.00  0.00           N  
ATOM   2755  CA  GLU A 181      40.145  60.713  -1.745  1.00  0.00           C  
ATOM   2756  C   GLU A 181      39.601  59.296  -1.620  1.00  0.00           C  
ATOM   2757  O   GLU A 181      39.133  58.712  -2.598  1.00  0.00           O  
ATOM   2758  CB  GLU A 181      41.669  60.675  -1.880  1.00  0.00           C  
ATOM   2759  CG  GLU A 181      42.296  61.995  -2.306  1.00  0.00           C  
ATOM   2760  CD  GLU A 181      43.797  61.940  -2.358  1.00  0.00           C  
ATOM   2761  OE1 GLU A 181      44.350  60.941  -1.964  1.00  0.00           O  
ATOM   2762  OE2 GLU A 181      44.392  62.898  -2.793  1.00  0.00           O  
ATOM   2763  H   GLU A 181      40.472  61.874   0.024  1.00  0.00           H  
ATOM   2764  HA  GLU A 181      39.726  61.161  -2.646  1.00  0.00           H  
ATOM   2765 1HB  GLU A 181      42.112  60.386  -0.927  1.00  0.00           H  
ATOM   2766 2HB  GLU A 181      41.950  59.919  -2.614  1.00  0.00           H  
ATOM   2767 1HG  GLU A 181      41.919  62.262  -3.293  1.00  0.00           H  
ATOM   2768 2HG  GLU A 181      41.990  62.772  -1.608  1.00  0.00           H  
ATOM   2769  N   ALA A 182      39.664  58.746  -0.412  1.00  0.00           N  
ATOM   2770  CA  ALA A 182      39.179  57.396  -0.157  1.00  0.00           C  
ATOM   2771  C   ALA A 182      37.673  57.301  -0.371  1.00  0.00           C  
ATOM   2772  O   ALA A 182      37.177  56.324  -0.932  1.00  0.00           O  
ATOM   2773  CB  ALA A 182      39.541  56.963   1.256  1.00  0.00           C  
ATOM   2774  H   ALA A 182      40.060  59.278   0.349  1.00  0.00           H  
ATOM   2775  HA  ALA A 182      39.660  56.723  -0.867  1.00  0.00           H  
ATOM   2776 1HB  ALA A 182      39.173  55.952   1.432  1.00  0.00           H  
ATOM   2777 2HB  ALA A 182      40.624  56.981   1.376  1.00  0.00           H  
ATOM   2778 3HB  ALA A 182      39.086  57.644   1.973  1.00  0.00           H  
ATOM   2779  N   LEU A 183      36.953  58.321   0.082  1.00  0.00           N  
ATOM   2780  CA  LEU A 183      35.501  58.356  -0.059  1.00  0.00           C  
ATOM   2781  C   LEU A 183      35.091  58.423  -1.524  1.00  0.00           C  
ATOM   2782  O   LEU A 183      34.139  57.765  -1.942  1.00  0.00           O  
ATOM   2783  CB  LEU A 183      34.924  59.561   0.695  1.00  0.00           C  
ATOM   2784  CG  LEU A 183      33.397  59.697   0.662  1.00  0.00           C  
ATOM   2785  CD1 LEU A 183      32.763  58.457   1.277  1.00  0.00           C  
ATOM   2786  CD2 LEU A 183      32.982  60.953   1.414  1.00  0.00           C  
ATOM   2787  H   LEU A 183      37.422  59.092   0.534  1.00  0.00           H  
ATOM   2788  HA  LEU A 183      35.090  57.444   0.371  1.00  0.00           H  
ATOM   2789 1HB  LEU A 183      35.229  59.496   1.738  1.00  0.00           H  
ATOM   2790 2HB  LEU A 183      35.347  60.472   0.271  1.00  0.00           H  
ATOM   2791  HG  LEU A 183      33.060  59.766  -0.372  1.00  0.00           H  
ATOM   2792 1HD1 LEU A 183      31.677  58.553   1.254  1.00  0.00           H  
ATOM   2793 2HD1 LEU A 183      33.060  57.576   0.708  1.00  0.00           H  
ATOM   2794 3HD1 LEU A 183      33.095  58.352   2.309  1.00  0.00           H  
ATOM   2795 1HD2 LEU A 183      31.897  61.050   1.390  1.00  0.00           H  
ATOM   2796 2HD2 LEU A 183      33.318  60.885   2.449  1.00  0.00           H  
ATOM   2797 3HD2 LEU A 183      33.435  61.825   0.943  1.00  0.00           H  
ATOM   2798  N   GLU A 184      35.814  59.223  -2.299  1.00  0.00           N  
ATOM   2799  CA  GLU A 184      35.525  59.378  -3.720  1.00  0.00           C  
ATOM   2800  C   GLU A 184      35.749  58.071  -4.473  1.00  0.00           C  
ATOM   2801  O   GLU A 184      34.967  57.708  -5.351  1.00  0.00           O  
ATOM   2802  CB  GLU A 184      36.396  60.482  -4.324  1.00  0.00           C  
ATOM   2803  CG  GLU A 184      36.045  61.887  -3.856  1.00  0.00           C  
ATOM   2804  CD  GLU A 184      36.966  62.937  -4.413  1.00  0.00           C  
ATOM   2805  OE1 GLU A 184      37.925  62.579  -5.053  1.00  0.00           O  
ATOM   2806  OE2 GLU A 184      36.710  64.098  -4.197  1.00  0.00           O  
ATOM   2807  H   GLU A 184      36.584  59.736  -1.895  1.00  0.00           H  
ATOM   2808  HA  GLU A 184      34.478  59.660  -3.832  1.00  0.00           H  
ATOM   2809 1HB  GLU A 184      37.442  60.298  -4.074  1.00  0.00           H  
ATOM   2810 2HB  GLU A 184      36.311  60.460  -5.410  1.00  0.00           H  
ATOM   2811 1HG  GLU A 184      35.024  62.116  -4.162  1.00  0.00           H  
ATOM   2812 2HG  GLU A 184      36.083  61.917  -2.768  1.00  0.00           H  
ATOM   2813  N   ARG A 185      36.820  57.368  -4.124  1.00  0.00           N  
ATOM   2814  CA  ARG A 185      37.149  56.100  -4.765  1.00  0.00           C  
ATOM   2815  C   ARG A 185      36.087  55.048  -4.480  1.00  0.00           C  
ATOM   2816  O   ARG A 185      35.708  54.279  -5.363  1.00  0.00           O  
ATOM   2817  CB  ARG A 185      38.501  55.593  -4.286  1.00  0.00           C  
ATOM   2818  CG  ARG A 185      39.690  56.436  -4.718  1.00  0.00           C  
ATOM   2819  CD  ARG A 185      39.961  56.300  -6.172  1.00  0.00           C  
ATOM   2820  NE  ARG A 185      41.090  57.115  -6.592  1.00  0.00           N  
ATOM   2821  CZ  ARG A 185      42.376  56.712  -6.566  1.00  0.00           C  
ATOM   2822  NH1 ARG A 185      42.678  55.507  -6.138  1.00  0.00           N  
ATOM   2823  NH2 ARG A 185      43.332  57.530  -6.970  1.00  0.00           N  
ATOM   2824  H   ARG A 185      37.423  57.722  -3.395  1.00  0.00           H  
ATOM   2825  HA  ARG A 185      37.199  56.259  -5.842  1.00  0.00           H  
ATOM   2826 1HB  ARG A 185      38.508  55.546  -3.198  1.00  0.00           H  
ATOM   2827 2HB  ARG A 185      38.663  54.581  -4.658  1.00  0.00           H  
ATOM   2828 1HG  ARG A 185      39.488  57.486  -4.504  1.00  0.00           H  
ATOM   2829 2HG  ARG A 185      40.580  56.119  -4.173  1.00  0.00           H  
ATOM   2830 1HD  ARG A 185      40.186  55.260  -6.405  1.00  0.00           H  
ATOM   2831 2HD  ARG A 185      39.084  56.616  -6.737  1.00  0.00           H  
ATOM   2832  HE  ARG A 185      40.897  58.049  -6.928  1.00  0.00           H  
ATOM   2833 1HH1 ARG A 185      41.947  54.882  -5.829  1.00  0.00           H  
ATOM   2834 2HH1 ARG A 185      43.642  55.205  -6.118  1.00  0.00           H  
ATOM   2835 1HH2 ARG A 185      43.100  58.457  -7.299  1.00  0.00           H  
ATOM   2836 2HH2 ARG A 185      44.295  57.228  -6.950  1.00  0.00           H  
ATOM   2837  N   TYR A 186      35.609  55.018  -3.240  1.00  0.00           N  
ATOM   2838  CA  TYR A 186      34.589  54.058  -2.835  1.00  0.00           C  
ATOM   2839  C   TYR A 186      33.338  54.189  -3.692  1.00  0.00           C  
ATOM   2840  O   TYR A 186      32.796  53.193  -4.172  1.00  0.00           O  
ATOM   2841  CB  TYR A 186      34.239  54.239  -1.356  1.00  0.00           C  
ATOM   2842  CG  TYR A 186      33.158  53.302  -0.865  1.00  0.00           C  
ATOM   2843  CD1 TYR A 186      33.293  51.933  -1.042  1.00  0.00           C  
ATOM   2844  CD2 TYR A 186      32.031  53.812  -0.238  1.00  0.00           C  
ATOM   2845  CE1 TYR A 186      32.306  51.078  -0.594  1.00  0.00           C  
ATOM   2846  CE2 TYR A 186      31.043  52.957   0.211  1.00  0.00           C  
ATOM   2847  CZ  TYR A 186      31.178  51.595   0.035  1.00  0.00           C  
ATOM   2848  OH  TYR A 186      30.194  50.743   0.481  1.00  0.00           O  
ATOM   2849  H   TYR A 186      35.961  55.677  -2.561  1.00  0.00           H  
ATOM   2850  HA  TYR A 186      34.984  53.052  -2.979  1.00  0.00           H  
ATOM   2851 1HB  TYR A 186      35.131  54.078  -0.749  1.00  0.00           H  
ATOM   2852 2HB  TYR A 186      33.907  55.262  -1.184  1.00  0.00           H  
ATOM   2853  HD1 TYR A 186      34.179  51.532  -1.535  1.00  0.00           H  
ATOM   2854  HD2 TYR A 186      31.924  54.888  -0.100  1.00  0.00           H  
ATOM   2855  HE1 TYR A 186      32.412  50.002  -0.733  1.00  0.00           H  
ATOM   2856  HE2 TYR A 186      30.157  53.358   0.703  1.00  0.00           H  
ATOM   2857  HH  TYR A 186      29.491  51.254   0.888  1.00  0.00           H  
ATOM   2858  N   LYS A 187      32.882  55.423  -3.882  1.00  0.00           N  
ATOM   2859  CA  LYS A 187      31.692  55.687  -4.682  1.00  0.00           C  
ATOM   2860  C   LYS A 187      31.853  55.148  -6.099  1.00  0.00           C  
ATOM   2861  O   LYS A 187      30.898  54.653  -6.697  1.00  0.00           O  
ATOM   2862  CB  LYS A 187      31.394  57.186  -4.718  1.00  0.00           C  
ATOM   2863  CG  LYS A 187      30.894  57.760  -3.399  1.00  0.00           C  
ATOM   2864  CD  LYS A 187      30.638  59.256  -3.509  1.00  0.00           C  
ATOM   2865  CE  LYS A 187      30.149  59.833  -2.189  1.00  0.00           C  
ATOM   2866  NZ  LYS A 187      29.931  61.303  -2.271  1.00  0.00           N  
ATOM   2867  H   LYS A 187      33.373  56.198  -3.460  1.00  0.00           H  
ATOM   2868  HA  LYS A 187      30.846  55.174  -4.223  1.00  0.00           H  
ATOM   2869 1HB  LYS A 187      32.295  57.730  -5.000  1.00  0.00           H  
ATOM   2870 2HB  LYS A 187      30.638  57.388  -5.478  1.00  0.00           H  
ATOM   2871 1HG  LYS A 187      29.968  57.262  -3.112  1.00  0.00           H  
ATOM   2872 2HG  LYS A 187      31.636  57.584  -2.621  1.00  0.00           H  
ATOM   2873 1HD  LYS A 187      31.560  59.763  -3.799  1.00  0.00           H  
ATOM   2874 2HD  LYS A 187      29.886  59.441  -4.276  1.00  0.00           H  
ATOM   2875 1HE  LYS A 187      29.213  59.354  -1.907  1.00  0.00           H  
ATOM   2876 2HE  LYS A 187      30.884  59.631  -1.409  1.00  0.00           H  
ATOM   2877 1HZ  LYS A 187      29.608  61.646  -1.377  1.00  0.00           H  
ATOM   2878 2HZ  LYS A 187      30.799  61.760  -2.513  1.00  0.00           H  
ATOM   2879 3HZ  LYS A 187      29.237  61.502  -2.977  1.00  0.00           H  
ATOM   2880  N   LYS A 188      33.091  55.266  -6.602  1.00  0.00           N  
ATOM   2881  CA  LYS A 188      33.499  54.810  -7.930  1.00  0.00           C  
ATOM   2882  C   LYS A 188      33.567  53.285  -8.053  1.00  0.00           C  
ATOM   2883  O   LYS A 188      33.622  52.744  -9.158  1.00  0.00           O  
ATOM   2884  CB  LYS A 188      34.857  55.414  -8.291  1.00  0.00           C  
ATOM   2885  CG  LYS A 188      34.835  56.920  -8.517  1.00  0.00           C  
ATOM   2886  CD  LYS A 188      36.219  57.447  -8.864  1.00  0.00           C  
ATOM   2887  CE  LYS A 188      36.197  58.951  -9.096  1.00  0.00           C  
ATOM   2888  NZ  LYS A 188      37.552  59.486  -9.403  1.00  0.00           N  
ATOM   2889  H   LYS A 188      33.774  55.706  -6.002  1.00  0.00           H  
ATOM   2890  HA  LYS A 188      32.761  55.152  -8.656  1.00  0.00           H  
ATOM   2891 1HB  LYS A 188      35.572  55.206  -7.495  1.00  0.00           H  
ATOM   2892 2HB  LYS A 188      35.234  54.945  -9.200  1.00  0.00           H  
ATOM   2893 1HG  LYS A 188      34.151  57.156  -9.333  1.00  0.00           H  
ATOM   2894 2HG  LYS A 188      34.481  57.418  -7.615  1.00  0.00           H  
ATOM   2895 1HD  LYS A 188      36.909  57.224  -8.049  1.00  0.00           H  
ATOM   2896 2HD  LYS A 188      36.580  56.955  -9.767  1.00  0.00           H  
ATOM   2897 1HE  LYS A 188      35.533  59.181  -9.928  1.00  0.00           H  
ATOM   2898 2HE  LYS A 188      35.816  59.451  -8.206  1.00  0.00           H  
ATOM   2899 1HZ  LYS A 188      37.495  60.484  -9.549  1.00  0.00           H  
ATOM   2900 2HZ  LYS A 188      38.173  59.295  -8.629  1.00  0.00           H  
ATOM   2901 3HZ  LYS A 188      37.908  59.044 -10.237  1.00  0.00           H  
ATOM   2902  N   GLY A 189      33.562  52.581  -6.921  1.00  0.00           N  
ATOM   2903  CA  GLY A 189      33.633  51.117  -6.959  1.00  0.00           C  
ATOM   2904  C   GLY A 189      35.002  50.521  -6.631  1.00  0.00           C  
ATOM   2905  O   GLY A 189      35.242  49.334  -6.849  1.00  0.00           O  
ATOM   2906  H   GLY A 189      33.510  53.048  -6.028  1.00  0.00           H  
ATOM   2907 1HA  GLY A 189      32.915  50.700  -6.253  1.00  0.00           H  
ATOM   2908 2HA  GLY A 189      33.351  50.765  -7.950  1.00  0.00           H  
ATOM   2909  N   GLU A 190      35.912  51.329  -6.103  1.00  0.00           N  
ATOM   2910  CA  GLU A 190      37.218  50.813  -5.698  1.00  0.00           C  
ATOM   2911  C   GLU A 190      37.061  49.813  -4.559  1.00  0.00           C  
ATOM   2912  O   GLU A 190      36.199  49.972  -3.695  1.00  0.00           O  
ATOM   2913  CB  GLU A 190      38.142  51.955  -5.271  1.00  0.00           C  
ATOM   2914  CG  GLU A 190      39.565  51.524  -4.945  1.00  0.00           C  
ATOM   2915  CD  GLU A 190      40.329  51.067  -6.156  1.00  0.00           C  
ATOM   2916  OE1 GLU A 190      39.944  51.417  -7.246  1.00  0.00           O  
ATOM   2917  OE2 GLU A 190      41.300  50.366  -5.992  1.00  0.00           O  
ATOM   2918  H   GLU A 190      35.710  52.311  -5.976  1.00  0.00           H  
ATOM   2919  HA  GLU A 190      37.667  50.301  -6.550  1.00  0.00           H  
ATOM   2920 1HB  GLU A 190      38.192  52.700  -6.065  1.00  0.00           H  
ATOM   2921 2HB  GLU A 190      37.731  52.445  -4.388  1.00  0.00           H  
ATOM   2922 1HG  GLU A 190      40.093  52.363  -4.492  1.00  0.00           H  
ATOM   2923 2HG  GLU A 190      39.531  50.716  -4.216  1.00  0.00           H  
ATOM   2924  N   ASP A 191      37.892  48.773  -4.544  1.00  0.00           N  
ATOM   2925  CA  ASP A 191      37.826  47.782  -3.476  1.00  0.00           C  
ATOM   2926  C   ASP A 191      37.945  48.484  -2.126  1.00  0.00           C  
ATOM   2927  O   ASP A 191      38.853  49.288  -1.912  1.00  0.00           O  
ATOM   2928  CB  ASP A 191      38.935  46.737  -3.628  1.00  0.00           C  
ATOM   2929  CG  ASP A 191      38.814  45.596  -2.627  1.00  0.00           C  
ATOM   2930  OD1 ASP A 191      38.071  44.679  -2.889  1.00  0.00           O  
ATOM   2931  OD2 ASP A 191      39.465  45.651  -1.612  1.00  0.00           O  
ATOM   2932  H   ASP A 191      38.579  48.662  -5.277  1.00  0.00           H  
ATOM   2933  HA  ASP A 191      36.862  47.277  -3.532  1.00  0.00           H  
ATOM   2934 1HB  ASP A 191      38.908  46.322  -4.636  1.00  0.00           H  
ATOM   2935 2HB  ASP A 191      39.906  47.215  -3.496  1.00  0.00           H  
ATOM   2936  N   VAL A 192      37.023  48.169  -1.235  1.00  0.00           N  
ATOM   2937  CA  VAL A 192      36.962  48.741   0.102  1.00  0.00           C  
ATOM   2938  C   VAL A 192      38.191  48.434   0.951  1.00  0.00           C  
ATOM   2939  O   VAL A 192      38.678  49.292   1.687  1.00  0.00           O  
ATOM   2940  CB  VAL A 192      35.710  48.218   0.832  1.00  0.00           C  
ATOM   2941  CG1 VAL A 192      35.731  48.639   2.293  1.00  0.00           C  
ATOM   2942  CG2 VAL A 192      34.456  48.730   0.140  1.00  0.00           C  
ATOM   2943  H   VAL A 192      36.327  47.491  -1.512  1.00  0.00           H  
ATOM   2944  HA  VAL A 192      36.887  49.825   0.012  1.00  0.00           H  
ATOM   2945  HB  VAL A 192      35.718  47.128   0.811  1.00  0.00           H  
ATOM   2946 1HG1 VAL A 192      34.839  48.261   2.794  1.00  0.00           H  
ATOM   2947 2HG1 VAL A 192      36.618  48.232   2.777  1.00  0.00           H  
ATOM   2948 3HG1 VAL A 192      35.748  49.727   2.358  1.00  0.00           H  
ATOM   2949 1HG2 VAL A 192      33.575  48.356   0.660  1.00  0.00           H  
ATOM   2950 2HG2 VAL A 192      34.452  49.820   0.155  1.00  0.00           H  
ATOM   2951 3HG2 VAL A 192      34.442  48.382  -0.893  1.00  0.00           H  
ATOM   2952  N   SER A 193      38.711  47.209   0.864  1.00  0.00           N  
ATOM   2953  CA  SER A 193      39.886  46.863   1.653  1.00  0.00           C  
ATOM   2954  C   SER A 193      41.080  47.731   1.276  1.00  0.00           C  
ATOM   2955  O   SER A 193      41.770  48.265   2.144  1.00  0.00           O  
ATOM   2956  CB  SER A 193      40.233  45.400   1.459  1.00  0.00           C  
ATOM   2957  OG  SER A 193      41.367  45.049   2.204  1.00  0.00           O  
ATOM   2958  H   SER A 193      38.303  46.512   0.257  1.00  0.00           H  
ATOM   2959  HA  SER A 193      39.658  47.034   2.706  1.00  0.00           H  
ATOM   2960 1HB  SER A 193      39.388  44.782   1.765  1.00  0.00           H  
ATOM   2961 2HB  SER A 193      40.414  45.206   0.403  1.00  0.00           H  
ATOM   2962  HG  SER A 193      42.122  45.352   1.694  1.00  0.00           H  
ATOM   2963  N   GLU A 194      41.317  47.866  -0.024  1.00  0.00           N  
ATOM   2964  CA  GLU A 194      42.430  48.671  -0.519  1.00  0.00           C  
ATOM   2965  C   GLU A 194      42.333  50.107  -0.024  1.00  0.00           C  
ATOM   2966  O   GLU A 194      43.314  50.677   0.453  1.00  0.00           O  
ATOM   2967  CB  GLU A 194      42.464  48.651  -2.049  1.00  0.00           C  
ATOM   2968  CG  GLU A 194      43.606  49.449  -2.662  1.00  0.00           C  
ATOM   2969  CD  GLU A 194      44.955  48.844  -2.389  1.00  0.00           C  
ATOM   2970  OE1 GLU A 194      45.012  47.675  -2.091  1.00  0.00           O  
ATOM   2971  OE2 GLU A 194      45.931  49.552  -2.479  1.00  0.00           O  
ATOM   2972  H   GLU A 194      40.714  47.401  -0.687  1.00  0.00           H  
ATOM   2973  HA  GLU A 194      43.360  48.244  -0.143  1.00  0.00           H  
ATOM   2974 1HB  GLU A 194      42.550  47.622  -2.398  1.00  0.00           H  
ATOM   2975 2HB  GLU A 194      41.529  49.052  -2.439  1.00  0.00           H  
ATOM   2976 1HG  GLU A 194      43.458  49.506  -3.740  1.00  0.00           H  
ATOM   2977 2HG  GLU A 194      43.581  50.463  -2.266  1.00  0.00           H  
ATOM   2978  N   LEU A 195      41.145  50.690  -0.137  1.00  0.00           N  
ATOM   2979  CA  LEU A 195      40.918  52.063   0.300  1.00  0.00           C  
ATOM   2980  C   LEU A 195      41.090  52.195   1.807  1.00  0.00           C  
ATOM   2981  O   LEU A 195      41.666  53.168   2.293  1.00  0.00           O  
ATOM   2982  CB  LEU A 195      39.511  52.523  -0.102  1.00  0.00           C  
ATOM   2983  CG  LEU A 195      39.277  52.711  -1.606  1.00  0.00           C  
ATOM   2984  CD1 LEU A 195      37.802  52.990  -1.860  1.00  0.00           C  
ATOM   2985  CD2 LEU A 195      40.145  53.852  -2.116  1.00  0.00           C  
ATOM   2986  H   LEU A 195      40.378  50.168  -0.538  1.00  0.00           H  
ATOM   2987  HA  LEU A 195      41.650  52.707  -0.187  1.00  0.00           H  
ATOM   2988 1HB  LEU A 195      38.790  51.789   0.256  1.00  0.00           H  
ATOM   2989 2HB  LEU A 195      39.303  53.474   0.388  1.00  0.00           H  
ATOM   2990  HG  LEU A 195      39.539  51.793  -2.133  1.00  0.00           H  
ATOM   2991 1HD1 LEU A 195      37.636  53.124  -2.929  1.00  0.00           H  
ATOM   2992 2HD1 LEU A 195      37.206  52.150  -1.504  1.00  0.00           H  
ATOM   2993 3HD1 LEU A 195      37.507  53.896  -1.331  1.00  0.00           H  
ATOM   2994 1HD2 LEU A 195      39.979  53.986  -3.185  1.00  0.00           H  
ATOM   2995 2HD2 LEU A 195      39.883  54.771  -1.591  1.00  0.00           H  
ATOM   2996 3HD2 LEU A 195      41.195  53.619  -1.938  1.00  0.00           H  
ATOM   2997  N   VAL A 196      40.588  51.212   2.546  1.00  0.00           N  
ATOM   2998  CA  VAL A 196      40.686  51.219   4.000  1.00  0.00           C  
ATOM   2999  C   VAL A 196      42.136  51.122   4.455  1.00  0.00           C  
ATOM   3000  O   VAL A 196      42.546  51.796   5.400  1.00  0.00           O  
ATOM   3001  CB  VAL A 196      39.885  50.046   4.595  1.00  0.00           C  
ATOM   3002  CG1 VAL A 196      40.136  49.935   6.091  1.00  0.00           C  
ATOM   3003  CG2 VAL A 196      38.403  50.234   4.309  1.00  0.00           C  
ATOM   3004  H   VAL A 196      40.126  50.440   2.088  1.00  0.00           H  
ATOM   3005  HA  VAL A 196      40.266  52.155   4.370  1.00  0.00           H  
ATOM   3006  HB  VAL A 196      40.228  49.117   4.141  1.00  0.00           H  
ATOM   3007 1HG1 VAL A 196      39.562  49.100   6.495  1.00  0.00           H  
ATOM   3008 2HG1 VAL A 196      41.197  49.765   6.270  1.00  0.00           H  
ATOM   3009 3HG1 VAL A 196      39.827  50.858   6.581  1.00  0.00           H  
ATOM   3010 1HG2 VAL A 196      37.842  49.401   4.731  1.00  0.00           H  
ATOM   3011 2HG2 VAL A 196      38.061  51.167   4.757  1.00  0.00           H  
ATOM   3012 3HG2 VAL A 196      38.242  50.270   3.231  1.00  0.00           H  
ATOM   3013  N   ALA A 197      42.909  50.280   3.777  1.00  0.00           N  
ATOM   3014  CA  ALA A 197      44.316  50.092   4.111  1.00  0.00           C  
ATOM   3015  C   ALA A 197      45.112  51.369   3.871  1.00  0.00           C  
ATOM   3016  O   ALA A 197      45.977  51.732   4.667  1.00  0.00           O  
ATOM   3017  CB  ALA A 197      44.904  48.942   3.306  1.00  0.00           C  
ATOM   3018  H   ALA A 197      42.511  49.756   3.011  1.00  0.00           H  
ATOM   3019  HA  ALA A 197      44.383  49.850   5.172  1.00  0.00           H  
ATOM   3020 1HB  ALA A 197      45.955  48.816   3.567  1.00  0.00           H  
ATOM   3021 2HB  ALA A 197      44.361  48.024   3.533  1.00  0.00           H  
ATOM   3022 3HB  ALA A 197      44.818  49.161   2.243  1.00  0.00           H  
ATOM   3023  N   GLU A 198      44.813  52.047   2.769  1.00  0.00           N  
ATOM   3024  CA  GLU A 198      45.504  53.284   2.420  1.00  0.00           C  
ATOM   3025  C   GLU A 198      45.218  54.378   3.440  1.00  0.00           C  
ATOM   3026  O   GLU A 198      46.113  55.133   3.821  1.00  0.00           O  
ATOM   3027  CB  GLU A 198      45.087  53.754   1.025  1.00  0.00           C  
ATOM   3028  CG  GLU A 198      45.583  52.870  -0.110  1.00  0.00           C  
ATOM   3029  CD  GLU A 198      47.082  52.851  -0.225  1.00  0.00           C  
ATOM   3030  OE1 GLU A 198      47.650  53.878  -0.507  1.00  0.00           O  
ATOM   3031  OE2 GLU A 198      47.659  51.808  -0.030  1.00  0.00           O  
ATOM   3032  H   GLU A 198      44.090  51.698   2.156  1.00  0.00           H  
ATOM   3033  HA  GLU A 198      46.577  53.093   2.418  1.00  0.00           H  
ATOM   3034 1HB  GLU A 198      43.999  53.797   0.965  1.00  0.00           H  
ATOM   3035 2HB  GLU A 198      45.464  54.763   0.853  1.00  0.00           H  
ATOM   3036 1HG  GLU A 198      45.230  51.853   0.054  1.00  0.00           H  
ATOM   3037 2HG  GLU A 198      45.156  53.227  -1.047  1.00  0.00           H  
ATOM   3038  N   LEU A 199      43.967  54.459   3.881  1.00  0.00           N  
ATOM   3039  CA  LEU A 199      43.563  55.461   4.862  1.00  0.00           C  
ATOM   3040  C   LEU A 199      44.259  55.238   6.198  1.00  0.00           C  
ATOM   3041  O   LEU A 199      44.692  56.188   6.850  1.00  0.00           O  
ATOM   3042  CB  LEU A 199      42.043  55.428   5.059  1.00  0.00           C  
ATOM   3043  CG  LEU A 199      41.466  56.518   5.972  1.00  0.00           C  
ATOM   3044  CD1 LEU A 199      41.695  56.134   7.428  1.00  0.00           C  
ATOM   3045  CD2 LEU A 199      42.123  57.851   5.648  1.00  0.00           C  
ATOM   3046  H   LEU A 199      43.279  53.809   3.529  1.00  0.00           H  
ATOM   3047  HA  LEU A 199      43.847  56.444   4.487  1.00  0.00           H  
ATOM   3048 1HB  LEU A 199      41.564  55.525   4.085  1.00  0.00           H  
ATOM   3049 2HB  LEU A 199      41.768  54.462   5.481  1.00  0.00           H  
ATOM   3050  HG  LEU A 199      40.390  56.595   5.812  1.00  0.00           H  
ATOM   3051 1HD1 LEU A 199      41.285  56.908   8.076  1.00  0.00           H  
ATOM   3052 2HD1 LEU A 199      41.198  55.186   7.636  1.00  0.00           H  
ATOM   3053 3HD1 LEU A 199      42.763  56.033   7.614  1.00  0.00           H  
ATOM   3054 1HD2 LEU A 199      41.712  58.626   6.297  1.00  0.00           H  
ATOM   3055 2HD2 LEU A 199      43.198  57.776   5.809  1.00  0.00           H  
ATOM   3056 3HD2 LEU A 199      41.929  58.110   4.607  1.00  0.00           H  
ATOM   3057  N   ILE A 200      44.363  53.976   6.601  1.00  0.00           N  
ATOM   3058  CA  ILE A 200      45.009  53.626   7.861  1.00  0.00           C  
ATOM   3059  C   ILE A 200      46.489  53.979   7.841  1.00  0.00           C  
ATOM   3060  O   ILE A 200      47.031  54.477   8.827  1.00  0.00           O  
ATOM   3061  CB  ILE A 200      44.844  52.125   8.164  1.00  0.00           C  
ATOM   3062  CG1 ILE A 200      43.366  51.779   8.358  1.00  0.00           C  
ATOM   3063  CG2 ILE A 200      45.650  51.740   9.395  1.00  0.00           C  
ATOM   3064  CD1 ILE A 200      42.709  52.519   9.500  1.00  0.00           C  
ATOM   3065  H   ILE A 200      43.986  53.240   6.021  1.00  0.00           H  
ATOM   3066  HA  ILE A 200      44.535  54.193   8.661  1.00  0.00           H  
ATOM   3067  HB  ILE A 200      45.196  51.542   7.314  1.00  0.00           H  
ATOM   3068 1HG1 ILE A 200      42.817  52.005   7.444  1.00  0.00           H  
ATOM   3069 2HG1 ILE A 200      43.264  50.709   8.543  1.00  0.00           H  
ATOM   3070 1HG2 ILE A 200      45.522  50.677   9.596  1.00  0.00           H  
ATOM   3071 2HG2 ILE A 200      46.704  51.952   9.221  1.00  0.00           H  
ATOM   3072 3HG2 ILE A 200      45.302  52.316  10.253  1.00  0.00           H  
ATOM   3073 1HD1 ILE A 200      41.663  52.221   9.575  1.00  0.00           H  
ATOM   3074 2HD1 ILE A 200      43.222  52.279  10.432  1.00  0.00           H  
ATOM   3075 3HD1 ILE A 200      42.767  53.592   9.320  1.00  0.00           H  
ATOM   3076  N   ARG A 201      47.139  53.719   6.710  1.00  0.00           N  
ATOM   3077  CA  ARG A 201      48.560  54.011   6.560  1.00  0.00           C  
ATOM   3078  C   ARG A 201      48.825  55.508   6.634  1.00  0.00           C  
ATOM   3079  O   ARG A 201      49.795  55.946   7.251  1.00  0.00           O  
ATOM   3080  CB  ARG A 201      49.080  53.473   5.235  1.00  0.00           C  
ATOM   3081  CG  ARG A 201      50.568  53.681   5.000  1.00  0.00           C  
ATOM   3082  CD  ARG A 201      51.004  53.109   3.701  1.00  0.00           C  
ATOM   3083  NE  ARG A 201      50.366  53.772   2.575  1.00  0.00           N  
ATOM   3084  CZ  ARG A 201      50.761  54.951   2.057  1.00  0.00           C  
ATOM   3085  NH1 ARG A 201      51.791  55.584   2.572  1.00  0.00           N  
ATOM   3086  NH2 ARG A 201      50.112  55.472   1.030  1.00  0.00           N  
ATOM   3087  H   ARG A 201      46.636  53.310   5.936  1.00  0.00           H  
ATOM   3088  HA  ARG A 201      49.101  53.522   7.370  1.00  0.00           H  
ATOM   3089 1HB  ARG A 201      48.884  52.404   5.175  1.00  0.00           H  
ATOM   3090 2HB  ARG A 201      48.547  53.951   4.413  1.00  0.00           H  
ATOM   3091 1HG  ARG A 201      50.790  54.748   4.997  1.00  0.00           H  
ATOM   3092 2HG  ARG A 201      51.134  53.195   5.796  1.00  0.00           H  
ATOM   3093 1HD  ARG A 201      52.083  53.224   3.597  1.00  0.00           H  
ATOM   3094 2HD  ARG A 201      50.747  52.051   3.664  1.00  0.00           H  
ATOM   3095  HE  ARG A 201      49.569  53.316   2.151  1.00  0.00           H  
ATOM   3096 1HH1 ARG A 201      52.287  55.185   3.357  1.00  0.00           H  
ATOM   3097 2HH1 ARG A 201      52.088  56.467   2.184  1.00  0.00           H  
ATOM   3098 1HH2 ARG A 201      49.320  54.986   0.633  1.00  0.00           H  
ATOM   3099 2HH2 ARG A 201      50.408  56.355   0.641  1.00  0.00           H  
ATOM   3100  N   GLU A 202      47.955  56.290   6.002  1.00  0.00           N  
ATOM   3101  CA  GLU A 202      48.095  57.741   5.997  1.00  0.00           C  
ATOM   3102  C   GLU A 202      47.940  58.317   7.397  1.00  0.00           C  
ATOM   3103  O   GLU A 202      48.673  59.225   7.790  1.00  0.00           O  
ATOM   3104  CB  GLU A 202      47.063  58.373   5.060  1.00  0.00           C  
ATOM   3105  CG  GLU A 202      47.305  58.099   3.582  1.00  0.00           C  
ATOM   3106  CD  GLU A 202      48.587  58.701   3.078  1.00  0.00           C  
ATOM   3107  OE1 GLU A 202      48.915  59.787   3.492  1.00  0.00           O  
ATOM   3108  OE2 GLU A 202      49.240  58.073   2.278  1.00  0.00           O  
ATOM   3109  H   GLU A 202      47.179  55.869   5.513  1.00  0.00           H  
ATOM   3110  HA  GLU A 202      49.093  57.992   5.637  1.00  0.00           H  
ATOM   3111 1HB  GLU A 202      46.069  58.003   5.311  1.00  0.00           H  
ATOM   3112 2HB  GLU A 202      47.055  59.454   5.203  1.00  0.00           H  
ATOM   3113 1HG  GLU A 202      47.335  57.022   3.423  1.00  0.00           H  
ATOM   3114 2HG  GLU A 202      46.470  58.500   3.008  1.00  0.00           H  
ATOM   3115  N   THR A 203      46.982  57.783   8.148  1.00  0.00           N  
ATOM   3116  CA  THR A 203      46.730  58.244   9.508  1.00  0.00           C  
ATOM   3117  C   THR A 203      47.918  57.953  10.417  1.00  0.00           C  
ATOM   3118  O   THR A 203      48.294  58.780  11.248  1.00  0.00           O  
ATOM   3119  CB  THR A 203      45.462  57.591  10.089  1.00  0.00           C  
ATOM   3120  OG1 THR A 203      44.328  57.949   9.289  1.00  0.00           O  
ATOM   3121  CG2 THR A 203      45.233  58.051  11.521  1.00  0.00           C  
ATOM   3122  H   THR A 203      46.415  57.039   7.768  1.00  0.00           H  
ATOM   3123  HA  THR A 203      46.580  59.324   9.485  1.00  0.00           H  
ATOM   3124  HB  THR A 203      45.572  56.507  10.075  1.00  0.00           H  
ATOM   3125  HG1 THR A 203      44.462  57.641   8.389  1.00  0.00           H  
ATOM   3126 1HG2 THR A 203      44.333  57.579  11.915  1.00  0.00           H  
ATOM   3127 2HG2 THR A 203      46.088  57.771  12.134  1.00  0.00           H  
ATOM   3128 3HG2 THR A 203      45.112  59.134  11.540  1.00  0.00           H  
ATOM   3129  N   SER A 204      48.506  56.773  10.254  1.00  0.00           N  
ATOM   3130  CA  SER A 204      49.654  56.372  11.059  1.00  0.00           C  
ATOM   3131  C   SER A 204      50.857  57.264  10.788  1.00  0.00           C  
ATOM   3132  O   SER A 204      51.578  57.647  11.710  1.00  0.00           O  
ATOM   3133  CB  SER A 204      50.012  54.927  10.775  1.00  0.00           C  
ATOM   3134  OG  SER A 204      51.112  54.521  11.543  1.00  0.00           O  
ATOM   3135  H   SER A 204      48.150  56.137   9.554  1.00  0.00           H  
ATOM   3136  HA  SER A 204      49.388  56.467  12.113  1.00  0.00           H  
ATOM   3137 1HB  SER A 204      49.156  54.289  10.995  1.00  0.00           H  
ATOM   3138 2HB  SER A 204      50.242  54.811   9.716  1.00  0.00           H  
ATOM   3139  HG  SER A 204      51.275  53.605  11.308  1.00  0.00           H  
ATOM   3140  N   ARG A 205      51.069  57.594   9.519  1.00  0.00           N  
ATOM   3141  CA  ARG A 205      52.187  58.443   9.124  1.00  0.00           C  
ATOM   3142  C   ARG A 205      52.045  59.846   9.699  1.00  0.00           C  
ATOM   3143  O   ARG A 205      53.021  60.443  10.155  1.00  0.00           O  
ATOM   3144  CB  ARG A 205      52.286  58.529   7.608  1.00  0.00           C  
ATOM   3145  CG  ARG A 205      53.453  59.352   7.088  1.00  0.00           C  
ATOM   3146  CD  ARG A 205      53.497  59.367   5.603  1.00  0.00           C  
ATOM   3147  NE  ARG A 205      52.322  60.007   5.033  1.00  0.00           N  
ATOM   3148  CZ  ARG A 205      52.153  61.339   4.925  1.00  0.00           C  
ATOM   3149  NH1 ARG A 205      53.089  62.157   5.352  1.00  0.00           N  
ATOM   3150  NH2 ARG A 205      51.046  61.823   4.390  1.00  0.00           N  
ATOM   3151  H   ARG A 205      50.440  57.247   8.809  1.00  0.00           H  
ATOM   3152  HA  ARG A 205      53.108  58.003   9.508  1.00  0.00           H  
ATOM   3153 1HB  ARG A 205      52.379  57.526   7.193  1.00  0.00           H  
ATOM   3154 2HB  ARG A 205      51.370  58.965   7.208  1.00  0.00           H  
ATOM   3155 1HG  ARG A 205      53.358  60.380   7.439  1.00  0.00           H  
ATOM   3156 2HG  ARG A 205      54.389  58.929   7.454  1.00  0.00           H  
ATOM   3157 1HD  ARG A 205      54.378  59.915   5.271  1.00  0.00           H  
ATOM   3158 2HD  ARG A 205      53.543  58.345   5.231  1.00  0.00           H  
ATOM   3159  HE  ARG A 205      51.580  59.410   4.693  1.00  0.00           H  
ATOM   3160 1HH1 ARG A 205      53.935  61.787   5.762  1.00  0.00           H  
ATOM   3161 2HH1 ARG A 205      52.962  63.156   5.272  1.00  0.00           H  
ATOM   3162 1HH2 ARG A 205      50.326  61.194   4.061  1.00  0.00           H  
ATOM   3163 2HH2 ARG A 205      50.919  62.821   4.309  1.00  0.00           H  
ATOM   3164  N   GLN A 206      50.822  60.368   9.676  1.00  0.00           N  
ATOM   3165  CA  GLN A 206      50.551  61.702  10.197  1.00  0.00           C  
ATOM   3166  C   GLN A 206      50.795  61.769  11.700  1.00  0.00           C  
ATOM   3167  O   GLN A 206      51.346  62.746  12.206  1.00  0.00           O  
ATOM   3168  CB  GLN A 206      49.111  62.117   9.884  1.00  0.00           C  
ATOM   3169  CG  GLN A 206      48.833  62.333   8.406  1.00  0.00           C  
ATOM   3170  CD  GLN A 206      49.648  63.473   7.824  1.00  0.00           C  
ATOM   3171  OE1 GLN A 206      50.063  64.388   8.542  1.00  0.00           O  
ATOM   3172  NE2 GLN A 206      49.884  63.424   6.518  1.00  0.00           N  
ATOM   3173  H   GLN A 206      50.062  59.827   9.287  1.00  0.00           H  
ATOM   3174  HA  GLN A 206      51.229  62.406   9.716  1.00  0.00           H  
ATOM   3175 1HB  GLN A 206      48.424  61.352  10.247  1.00  0.00           H  
ATOM   3176 2HB  GLN A 206      48.876  63.043  10.409  1.00  0.00           H  
ATOM   3177 1HG  GLN A 206      49.083  61.422   7.863  1.00  0.00           H  
ATOM   3178 2HG  GLN A 206      47.777  62.568   8.276  1.00  0.00           H  
ATOM   3179 1HE2 GLN A 206      50.416  64.149   6.078  1.00  0.00           H  
ATOM   3180 2HE2 GLN A 206      49.529  62.664   5.973  1.00  0.00           H  
ATOM   3181  N   ILE A 207      50.382  60.723  12.407  1.00  0.00           N  
ATOM   3182  CA  ILE A 207      50.557  60.660  13.854  1.00  0.00           C  
ATOM   3183  C   ILE A 207      52.033  60.620  14.231  1.00  0.00           C  
ATOM   3184  O   ILE A 207      52.458  61.268  15.187  1.00  0.00           O  
ATOM   3185  CB  ILE A 207      49.843  59.429  14.441  1.00  0.00           C  
ATOM   3186  CG1 ILE A 207      48.331  59.532  14.219  1.00  0.00           C  
ATOM   3187  CG2 ILE A 207      50.159  59.286  15.921  1.00  0.00           C  
ATOM   3188  CD1 ILE A 207      47.700  60.741  14.871  1.00  0.00           C  
ATOM   3189  H   ILE A 207      49.936  59.952  11.931  1.00  0.00           H  
ATOM   3190  HA  ILE A 207      50.118  61.555  14.294  1.00  0.00           H  
ATOM   3191  HB  ILE A 207      50.177  58.532  13.919  1.00  0.00           H  
ATOM   3192 1HG1 ILE A 207      48.122  59.572  13.151  1.00  0.00           H  
ATOM   3193 2HG1 ILE A 207      47.844  58.640  14.614  1.00  0.00           H  
ATOM   3194 1HG2 ILE A 207      49.646  58.411  16.320  1.00  0.00           H  
ATOM   3195 2HG2 ILE A 207      51.233  59.168  16.054  1.00  0.00           H  
ATOM   3196 3HG2 ILE A 207      49.823  60.177  16.453  1.00  0.00           H  
ATOM   3197 1HD1 ILE A 207      46.628  60.745  14.670  1.00  0.00           H  
ATOM   3198 2HD1 ILE A 207      47.867  60.703  15.948  1.00  0.00           H  
ATOM   3199 3HD1 ILE A 207      48.147  61.648  14.466  1.00  0.00           H  
ATOM   3200  N   ALA A 208      52.810  59.852  13.471  1.00  0.00           N  
ATOM   3201  CA  ALA A 208      54.240  59.725  13.723  1.00  0.00           C  
ATOM   3202  C   ALA A 208      54.957  61.053  13.511  1.00  0.00           C  
ATOM   3203  O   ALA A 208      55.845  61.420  14.282  1.00  0.00           O  
ATOM   3204  CB  ALA A 208      54.841  58.650  12.828  1.00  0.00           C  
ATOM   3205  H   ALA A 208      52.399  59.345  12.701  1.00  0.00           H  
ATOM   3206  HA  ALA A 208      54.376  59.433  14.764  1.00  0.00           H  
ATOM   3207 1HB  ALA A 208      55.909  58.566  13.028  1.00  0.00           H  
ATOM   3208 2HB  ALA A 208      54.357  57.695  13.032  1.00  0.00           H  
ATOM   3209 3HB  ALA A 208      54.687  58.919  11.784  1.00  0.00           H  
ATOM   3210  N   GLU A 209      54.566  61.768  12.463  1.00  0.00           N  
ATOM   3211  CA  GLU A 209      55.171  63.059  12.149  1.00  0.00           C  
ATOM   3212  C   GLU A 209      54.887  64.082  13.242  1.00  0.00           C  
ATOM   3213  O   GLU A 209      55.761  64.862  13.618  1.00  0.00           O  
ATOM   3214  CB  GLU A 209      54.655  63.578  10.805  1.00  0.00           C  
ATOM   3215  CG  GLU A 209      55.142  62.789   9.597  1.00  0.00           C  
ATOM   3216  CD  GLU A 209      54.558  63.282   8.303  1.00  0.00           C  
ATOM   3217  OE1 GLU A 209      53.708  64.138   8.344  1.00  0.00           O  
ATOM   3218  OE2 GLU A 209      54.963  62.801   7.270  1.00  0.00           O  
ATOM   3219  H   GLU A 209      53.832  61.411  11.868  1.00  0.00           H  
ATOM   3220  HA  GLU A 209      56.252  62.927  12.081  1.00  0.00           H  
ATOM   3221 1HB  GLU A 209      53.565  63.557  10.801  1.00  0.00           H  
ATOM   3222 2HB  GLU A 209      54.963  64.615  10.673  1.00  0.00           H  
ATOM   3223 1HG  GLU A 209      56.228  62.861   9.543  1.00  0.00           H  
ATOM   3224 2HG  GLU A 209      54.882  61.741   9.733  1.00  0.00           H  
ATOM   3225  N   ILE A 210      53.659  64.073  13.746  1.00  0.00           N  
ATOM   3226  CA  ILE A 210      53.257  65.002  14.797  1.00  0.00           C  
ATOM   3227  C   ILE A 210      54.032  64.747  16.084  1.00  0.00           C  
ATOM   3228  O   ILE A 210      54.449  65.684  16.765  1.00  0.00           O  
ATOM   3229  CB  ILE A 210      51.746  64.893  15.077  1.00  0.00           C  
ATOM   3230  CG1 ILE A 210      50.943  65.399  13.876  1.00  0.00           C  
ATOM   3231  CG2 ILE A 210      51.381  65.672  16.332  1.00  0.00           C  
ATOM   3232  CD1 ILE A 210      49.467  65.083  13.952  1.00  0.00           C  
ATOM   3233  H   ILE A 210      52.987  63.407  13.394  1.00  0.00           H  
ATOM   3234  HA  ILE A 210      53.473  66.016  14.464  1.00  0.00           H  
ATOM   3235  HB  ILE A 210      51.477  63.847  15.219  1.00  0.00           H  
ATOM   3236 1HG1 ILE A 210      51.057  66.479  13.790  1.00  0.00           H  
ATOM   3237 2HG1 ILE A 210      51.338  64.956  12.961  1.00  0.00           H  
ATOM   3238 1HG2 ILE A 210      50.310  65.585  16.514  1.00  0.00           H  
ATOM   3239 2HG2 ILE A 210      51.928  65.268  17.182  1.00  0.00           H  
ATOM   3240 3HG2 ILE A 210      51.642  66.722  16.197  1.00  0.00           H  
ATOM   3241 1HD1 ILE A 210      48.965  65.472  13.066  1.00  0.00           H  
ATOM   3242 2HD1 ILE A 210      49.327  64.003  14.003  1.00  0.00           H  
ATOM   3243 3HD1 ILE A 210      49.042  65.546  14.842  1.00  0.00           H  
ATOM   3244  N   ALA A 211      54.222  63.475  16.412  1.00  0.00           N  
ATOM   3245  CA  ALA A 211      54.949  63.093  17.616  1.00  0.00           C  
ATOM   3246  C   ALA A 211      56.406  63.527  17.542  1.00  0.00           C  
ATOM   3247  O   ALA A 211      56.973  64.001  18.527  1.00  0.00           O  
ATOM   3248  CB  ALA A 211      54.855  61.591  17.838  1.00  0.00           C  
ATOM   3249  H   ALA A 211      53.853  62.752  15.810  1.00  0.00           H  
ATOM   3250  HA  ALA A 211      54.491  63.604  18.464  1.00  0.00           H  
ATOM   3251 1HB  ALA A 211      55.402  61.321  18.741  1.00  0.00           H  
ATOM   3252 2HB  ALA A 211      53.809  61.304  17.948  1.00  0.00           H  
ATOM   3253 3HB  ALA A 211      55.286  61.070  16.984  1.00  0.00           H  
ATOM   3254  N   GLU A 212      57.008  63.361  16.370  1.00  0.00           N  
ATOM   3255  CA  GLU A 212      58.402  63.736  16.164  1.00  0.00           C  
ATOM   3256  C   GLU A 212      58.594  65.241  16.303  1.00  0.00           C  
ATOM   3257  O   GLU A 212      59.575  65.700  16.890  1.00  0.00           O  
ATOM   3258  CB  GLU A 212      58.880  63.276  14.785  1.00  0.00           C  
ATOM   3259  CG  GLU A 212      59.017  61.767  14.638  1.00  0.00           C  
ATOM   3260  CD  GLU A 212      59.418  61.349  13.251  1.00  0.00           C  
ATOM   3261  OE1 GLU A 212      59.478  62.193  12.390  1.00  0.00           O  
ATOM   3262  OE2 GLU A 212      59.664  60.182  13.052  1.00  0.00           O  
ATOM   3263  H   GLU A 212      56.486  62.965  15.601  1.00  0.00           H  
ATOM   3264  HA  GLU A 212      59.009  63.245  16.926  1.00  0.00           H  
ATOM   3265 1HB  GLU A 212      58.183  63.625  14.023  1.00  0.00           H  
ATOM   3266 2HB  GLU A 212      59.851  63.722  14.569  1.00  0.00           H  
ATOM   3267 1HG  GLU A 212      59.766  61.410  15.344  1.00  0.00           H  
ATOM   3268 2HG  GLU A 212      58.066  61.300  14.892  1.00  0.00           H  
ATOM   3269  N   ALA A 213      57.654  66.006  15.761  1.00  0.00           N  
ATOM   3270  CA  ALA A 213      57.717  67.460  15.825  1.00  0.00           C  
ATOM   3271  C   ALA A 213      57.610  67.953  17.261  1.00  0.00           C  
ATOM   3272  O   ALA A 213      58.317  68.877  17.664  1.00  0.00           O  
ATOM   3273  CB  ALA A 213      56.619  68.076  14.971  1.00  0.00           C  
ATOM   3274  H   ALA A 213      56.875  65.567  15.292  1.00  0.00           H  
ATOM   3275  HA  ALA A 213      58.686  67.774  15.436  1.00  0.00           H  
ATOM   3276 1HB  ALA A 213      56.679  69.162  15.029  1.00  0.00           H  
ATOM   3277 2HB  ALA A 213      56.743  67.760  13.935  1.00  0.00           H  
ATOM   3278 3HB  ALA A 213      55.647  67.746  15.336  1.00  0.00           H  
ATOM   3279  N   THR A 214      56.722  67.332  18.030  1.00  0.00           N  
ATOM   3280  CA  THR A 214      56.519  67.709  19.422  1.00  0.00           C  
ATOM   3281  C   THR A 214      57.765  67.437  20.255  1.00  0.00           C  
ATOM   3282  O   THR A 214      58.140  68.239  21.110  1.00  0.00           O  
ATOM   3283  CB  THR A 214      55.318  66.959  20.029  1.00  0.00           C  
ATOM   3284  OG1 THR A 214      54.127  67.296  19.306  1.00  0.00           O  
ATOM   3285  CG2 THR A 214      55.141  67.332  21.493  1.00  0.00           C  
ATOM   3286  H   THR A 214      56.174  66.580  17.638  1.00  0.00           H  
ATOM   3287  HA  THR A 214      56.313  68.778  19.465  1.00  0.00           H  
ATOM   3288  HB  THR A 214      55.483  65.885  19.951  1.00  0.00           H  
ATOM   3289  HG1 THR A 214      54.090  66.784  18.495  1.00  0.00           H  
ATOM   3290 1HG2 THR A 214      54.288  66.793  21.905  1.00  0.00           H  
ATOM   3291 2HG2 THR A 214      56.041  67.066  22.047  1.00  0.00           H  
ATOM   3292 3HG2 THR A 214      54.967  68.404  21.577  1.00  0.00           H  
ATOM   3293  N   ILE A 215      58.404  66.301  19.999  1.00  0.00           N  
ATOM   3294  CA  ILE A 215      59.610  65.921  20.723  1.00  0.00           C  
ATOM   3295  C   ILE A 215      60.697  66.977  20.578  1.00  0.00           C  
ATOM   3296  O   ILE A 215      61.322  67.377  21.560  1.00  0.00           O  
ATOM   3297  CB  ILE A 215      60.144  64.564  20.228  1.00  0.00           C  
ATOM   3298  CG1 ILE A 215      59.181  63.439  20.615  1.00  0.00           C  
ATOM   3299  CG2 ILE A 215      61.531  64.300  20.793  1.00  0.00           C  
ATOM   3300  CD1 ILE A 215      59.473  62.123  19.931  1.00  0.00           C  
ATOM   3301  H   ILE A 215      58.045  65.684  19.284  1.00  0.00           H  
ATOM   3302  HA  ILE A 215      59.364  65.830  21.780  1.00  0.00           H  
ATOM   3303  HB  ILE A 215      60.200  64.570  19.140  1.00  0.00           H  
ATOM   3304 1HG1 ILE A 215      59.221  63.279  21.692  1.00  0.00           H  
ATOM   3305 2HG1 ILE A 215      58.160  63.731  20.367  1.00  0.00           H  
ATOM   3306 1HG2 ILE A 215      61.893  63.337  20.434  1.00  0.00           H  
ATOM   3307 2HG2 ILE A 215      62.211  65.086  20.469  1.00  0.00           H  
ATOM   3308 3HG2 ILE A 215      61.484  64.286  21.882  1.00  0.00           H  
ATOM   3309 1HD1 ILE A 215      58.749  61.375  20.255  1.00  0.00           H  
ATOM   3310 2HD1 ILE A 215      59.403  62.251  18.850  1.00  0.00           H  
ATOM   3311 3HD1 ILE A 215      60.477  61.792  20.192  1.00  0.00           H  
ATOM   3312  N   LYS A 216      60.919  67.425  19.347  1.00  0.00           N  
ATOM   3313  CA  LYS A 216      61.930  68.439  19.072  1.00  0.00           C  
ATOM   3314  C   LYS A 216      61.671  69.710  19.869  1.00  0.00           C  
ATOM   3315  O   LYS A 216      62.596  70.311  20.415  1.00  0.00           O  
ATOM   3316  CB  LYS A 216      61.976  68.757  17.576  1.00  0.00           C  
ATOM   3317  CG  LYS A 216      63.039  69.774  17.182  1.00  0.00           C  
ATOM   3318  CD  LYS A 216      63.066  69.989  15.676  1.00  0.00           C  
ATOM   3319  CE  LYS A 216      64.104  71.030  15.283  1.00  0.00           C  
ATOM   3320  NZ  LYS A 216      64.141  71.251  13.812  1.00  0.00           N  
ATOM   3321  H   LYS A 216      60.373  67.054  18.582  1.00  0.00           H  
ATOM   3322  HA  LYS A 216      62.902  68.049  19.375  1.00  0.00           H  
ATOM   3323 1HB  LYS A 216      62.163  67.842  17.015  1.00  0.00           H  
ATOM   3324 2HB  LYS A 216      61.008  69.145  17.257  1.00  0.00           H  
ATOM   3325 1HG  LYS A 216      62.833  70.726  17.673  1.00  0.00           H  
ATOM   3326 2HG  LYS A 216      64.017  69.422  17.508  1.00  0.00           H  
ATOM   3327 1HD  LYS A 216      63.302  69.047  15.178  1.00  0.00           H  
ATOM   3328 2HD  LYS A 216      62.085  70.322  15.338  1.00  0.00           H  
ATOM   3329 1HE  LYS A 216      63.874  71.975  15.774  1.00  0.00           H  
ATOM   3330 2HE  LYS A 216      65.090  70.704  15.614  1.00  0.00           H  
ATOM   3331 1HZ  LYS A 216      64.841  71.947  13.594  1.00  0.00           H  
ATOM   3332 2HZ  LYS A 216      64.372  70.384  13.347  1.00  0.00           H  
ATOM   3333 3HZ  LYS A 216      63.238  71.572  13.496  1.00  0.00           H  
ATOM   3334  N   ALA A 217      60.417  70.129  19.944  1.00  0.00           N  
ATOM   3335  CA  ALA A 217      60.083  71.350  20.675  1.00  0.00           C  
ATOM   3336  C   ALA A 217      60.385  71.259  22.172  1.00  0.00           C  
ATOM   3337  O   ALA A 217      60.823  72.231  22.786  1.00  0.00           O  
ATOM   3338  CB  ALA A 217      58.615  71.690  20.463  1.00  0.00           C  
ATOM   3339  H   ALA A 217      59.678  69.606  19.496  1.00  0.00           H  
ATOM   3340  HA  ALA A 217      60.695  72.160  20.277  1.00  0.00           H  
ATOM   3341 1HB  ALA A 217      58.375  72.611  20.994  1.00  0.00           H  
ATOM   3342 2HB  ALA A 217      58.423  71.825  19.398  1.00  0.00           H  
ATOM   3343 3HB  ALA A 217      57.995  70.880  20.844  1.00  0.00           H  
ATOM   3344  N   THR A 218      60.152  70.093  22.763  1.00  0.00           N  
ATOM   3345  CA  THR A 218      60.298  69.926  24.209  1.00  0.00           C  
ATOM   3346  C   THR A 218      61.292  68.821  24.535  1.00  0.00           C  
ATOM   3347  O   THR A 218      61.217  67.723  23.983  1.00  0.00           O  
ATOM   3348  CB  THR A 218      58.944  69.614  24.874  1.00  0.00           C  
ATOM   3349  OG1 THR A 218      58.394  68.418  24.306  1.00  0.00           O  
ATOM   3350  CG2 THR A 218      57.970  70.763  24.666  1.00  0.00           C  
ATOM   3351  H   THR A 218      59.868  69.302  22.202  1.00  0.00           H  
ATOM   3352  HA  THR A 218      60.679  70.857  24.628  1.00  0.00           H  
ATOM   3353  HB  THR A 218      59.091  69.458  25.942  1.00  0.00           H  
ATOM   3354  HG1 THR A 218      58.999  67.687  24.454  1.00  0.00           H  
ATOM   3355 1HG2 THR A 218      57.020  70.525  25.142  1.00  0.00           H  
ATOM   3356 2HG2 THR A 218      58.380  71.672  25.106  1.00  0.00           H  
ATOM   3357 3HG2 THR A 218      57.812  70.918  23.599  1.00  0.00           H  
ATOM   3358  N   ASP A 219      62.224  69.115  25.434  1.00  0.00           N  
ATOM   3359  CA  ASP A 219      63.254  68.152  25.809  1.00  0.00           C  
ATOM   3360  C   ASP A 219      63.092  67.686  27.250  1.00  0.00           C  
ATOM   3361  O   ASP A 219      64.006  67.098  27.829  1.00  0.00           O  
ATOM   3362  CB  ASP A 219      64.646  68.759  25.620  1.00  0.00           C  
ATOM   3363  CG  ASP A 219      64.891  69.968  26.512  1.00  0.00           C  
ATOM   3364  OD1 ASP A 219      63.935  70.581  26.925  1.00  0.00           O  
ATOM   3365  OD2 ASP A 219      66.032  70.268  26.772  1.00  0.00           O  
ATOM   3366  H   ASP A 219      62.221  70.026  25.869  1.00  0.00           H  
ATOM   3367  HA  ASP A 219      63.164  67.279  25.162  1.00  0.00           H  
ATOM   3368 1HB  ASP A 219      65.404  68.006  25.836  1.00  0.00           H  
ATOM   3369 2HB  ASP A 219      64.773  69.061  24.580  1.00  0.00           H  
ATOM   3370  N   ASP A 220      61.925  67.950  27.829  1.00  0.00           N  
ATOM   3371  CA  ASP A 220      61.688  67.642  29.235  1.00  0.00           C  
ATOM   3372  C   ASP A 220      61.599  66.138  29.466  1.00  0.00           C  
ATOM   3373  O   ASP A 220      60.834  65.442  28.798  1.00  0.00           O  
ATOM   3374  CB  ASP A 220      60.403  68.316  29.721  1.00  0.00           C  
ATOM   3375  CG  ASP A 220      60.168  68.135  31.215  1.00  0.00           C  
ATOM   3376  OD1 ASP A 220      60.724  68.888  31.980  1.00  0.00           O  
ATOM   3377  OD2 ASP A 220      59.435  67.246  31.577  1.00  0.00           O  
ATOM   3378  H   ASP A 220      61.186  68.372  27.287  1.00  0.00           H  
ATOM   3379  HA  ASP A 220      62.525  68.026  29.819  1.00  0.00           H  
ATOM   3380 1HB  ASP A 220      60.446  69.383  29.502  1.00  0.00           H  
ATOM   3381 2HB  ASP A 220      59.550  67.905  29.182  1.00  0.00           H  
ATOM   3382  N   PRO A 221      62.301  65.449  30.369  1.00  0.00           N  
ATOM   3383  CA  PRO A 221      62.457  64.005  30.237  1.00  0.00           C  
ATOM   3384  C   PRO A 221      61.117  63.290  30.373  1.00  0.00           C  
ATOM   3385  O   PRO A 221      60.835  62.335  29.649  1.00  0.00           O  
ATOM   3386  CB  PRO A 221      63.404  63.655  31.390  1.00  0.00           C  
ATOM   3387  CG  PRO A 221      64.176  64.909  31.622  1.00  0.00           C  
ATOM   3388  CD  PRO A 221      63.175  66.011  31.405  1.00  0.00           C  
ATOM   3389  HA  PRO A 221      62.919  63.778  29.265  1.00  0.00           H  
ATOM   3390 1HB  PRO A 221      62.825  63.342  32.270  1.00  0.00           H  
ATOM   3391 2HB  PRO A 221      64.043  62.806  31.106  1.00  0.00           H  
ATOM   3392 1HG  PRO A 221      64.598  64.913  32.638  1.00  0.00           H  
ATOM   3393 2HG  PRO A 221      65.026  64.966  30.925  1.00  0.00           H  
ATOM   3394 1HD  PRO A 221      62.631  66.202  32.342  1.00  0.00           H  
ATOM   3395 2HD  PRO A 221      63.695  66.919  31.067  1.00  0.00           H  
ATOM   3396  N   GLU A 222      60.294  63.758  31.305  1.00  0.00           N  
ATOM   3397  CA  GLU A 222      58.926  63.268  31.444  1.00  0.00           C  
ATOM   3398  C   GLU A 222      58.137  63.465  30.154  1.00  0.00           C  
ATOM   3399  O   GLU A 222      57.456  62.552  29.687  1.00  0.00           O  
ATOM   3400  CB  GLU A 222      58.219  63.981  32.599  1.00  0.00           C  
ATOM   3401  CG  GLU A 222      58.725  63.593  33.982  1.00  0.00           C  
ATOM   3402  CD  GLU A 222      58.071  64.377  35.085  1.00  0.00           C  
ATOM   3403  OE1 GLU A 222      57.327  65.279  34.787  1.00  0.00           O  
ATOM   3404  OE2 GLU A 222      58.316  64.072  36.229  1.00  0.00           O  
ATOM   3405  H   GLU A 222      60.627  64.473  31.935  1.00  0.00           H  
ATOM   3406  HA  GLU A 222      58.961  62.200  31.662  1.00  0.00           H  
ATOM   3407 1HB  GLU A 222      58.339  65.059  32.490  1.00  0.00           H  
ATOM   3408 2HB  GLU A 222      57.151  63.765  32.561  1.00  0.00           H  
ATOM   3409 1HG  GLU A 222      58.533  62.532  34.142  1.00  0.00           H  
ATOM   3410 2HG  GLU A 222      59.802  63.749  34.020  1.00  0.00           H  
ATOM   3411  N   VAL A 223      58.235  64.662  29.585  1.00  0.00           N  
ATOM   3412  CA  VAL A 223      57.529  64.979  28.349  1.00  0.00           C  
ATOM   3413  C   VAL A 223      57.920  64.022  27.230  1.00  0.00           C  
ATOM   3414  O   VAL A 223      57.062  63.496  26.520  1.00  0.00           O  
ATOM   3415  CB  VAL A 223      57.835  66.425  27.914  1.00  0.00           C  
ATOM   3416  CG1 VAL A 223      57.279  66.692  26.523  1.00  0.00           C  
ATOM   3417  CG2 VAL A 223      57.254  67.403  28.924  1.00  0.00           C  
ATOM   3418  H   VAL A 223      58.812  65.369  30.017  1.00  0.00           H  
ATOM   3419  HA  VAL A 223      56.457  64.887  28.529  1.00  0.00           H  
ATOM   3420  HB  VAL A 223      58.915  66.557  27.859  1.00  0.00           H  
ATOM   3421 1HG1 VAL A 223      57.504  67.718  26.232  1.00  0.00           H  
ATOM   3422 2HG1 VAL A 223      57.735  66.005  25.811  1.00  0.00           H  
ATOM   3423 3HG1 VAL A 223      56.199  66.546  26.529  1.00  0.00           H  
ATOM   3424 1HG2 VAL A 223      57.475  68.423  28.611  1.00  0.00           H  
ATOM   3425 2HG2 VAL A 223      56.174  67.267  28.983  1.00  0.00           H  
ATOM   3426 3HG2 VAL A 223      57.697  67.220  29.903  1.00  0.00           H  
ATOM   3427  N   LEU A 224      59.220  63.798  27.075  1.00  0.00           N  
ATOM   3428  CA  LEU A 224      59.727  62.903  26.043  1.00  0.00           C  
ATOM   3429  C   LEU A 224      59.142  61.505  26.190  1.00  0.00           C  
ATOM   3430  O   LEU A 224      58.685  60.907  25.216  1.00  0.00           O  
ATOM   3431  CB  LEU A 224      61.258  62.831  26.107  1.00  0.00           C  
ATOM   3432  CG  LEU A 224      62.002  64.100  25.671  1.00  0.00           C  
ATOM   3433  CD1 LEU A 224      63.486  63.950  25.977  1.00  0.00           C  
ATOM   3434  CD2 LEU A 224      61.771  64.338  24.186  1.00  0.00           C  
ATOM   3435  H   LEU A 224      59.875  64.261  27.689  1.00  0.00           H  
ATOM   3436  HA  LEU A 224      59.435  63.296  25.070  1.00  0.00           H  
ATOM   3437 1HB  LEU A 224      61.552  62.611  27.132  1.00  0.00           H  
ATOM   3438 2HB  LEU A 224      61.595  62.014  25.471  1.00  0.00           H  
ATOM   3439  HG  LEU A 224      61.629  64.954  26.237  1.00  0.00           H  
ATOM   3440 1HD1 LEU A 224      64.014  64.851  25.667  1.00  0.00           H  
ATOM   3441 2HD1 LEU A 224      63.623  63.800  27.048  1.00  0.00           H  
ATOM   3442 3HD1 LEU A 224      63.884  63.092  25.436  1.00  0.00           H  
ATOM   3443 1HD2 LEU A 224      62.299  65.240  23.875  1.00  0.00           H  
ATOM   3444 2HD2 LEU A 224      62.145  63.485  23.618  1.00  0.00           H  
ATOM   3445 3HD2 LEU A 224      60.704  64.459  23.998  1.00  0.00           H  
ATOM   3446  N   GLU A 225      59.158  60.990  27.415  1.00  0.00           N  
ATOM   3447  CA  GLU A 225      58.629  59.658  27.694  1.00  0.00           C  
ATOM   3448  C   GLU A 225      57.128  59.600  27.445  1.00  0.00           C  
ATOM   3449  O   GLU A 225      56.617  58.622  26.899  1.00  0.00           O  
ATOM   3450  CB  GLU A 225      58.933  59.255  29.138  1.00  0.00           C  
ATOM   3451  CG  GLU A 225      60.405  58.989  29.421  1.00  0.00           C  
ATOM   3452  CD  GLU A 225      60.674  58.665  30.864  1.00  0.00           C  
ATOM   3453  OE1 GLU A 225      59.762  58.260  31.543  1.00  0.00           O  
ATOM   3454  OE2 GLU A 225      61.795  58.825  31.288  1.00  0.00           O  
ATOM   3455  H   GLU A 225      59.546  61.534  28.172  1.00  0.00           H  
ATOM   3456  HA  GLU A 225      59.113  58.947  27.023  1.00  0.00           H  
ATOM   3457 1HB  GLU A 225      58.600  60.043  29.814  1.00  0.00           H  
ATOM   3458 2HB  GLU A 225      58.376  58.352  29.388  1.00  0.00           H  
ATOM   3459 1HG  GLU A 225      60.737  58.153  28.805  1.00  0.00           H  
ATOM   3460 2HG  GLU A 225      60.983  59.867  29.136  1.00  0.00           H  
ATOM   3461  N   GLU A 226      56.424  60.651  27.848  1.00  0.00           N  
ATOM   3462  CA  GLU A 226      54.979  60.720  27.669  1.00  0.00           C  
ATOM   3463  C   GLU A 226      54.608  60.755  26.194  1.00  0.00           C  
ATOM   3464  O   GLU A 226      53.649  60.110  25.769  1.00  0.00           O  
ATOM   3465  CB  GLU A 226      54.412  61.952  28.378  1.00  0.00           C  
ATOM   3466  CG  GLU A 226      54.459  61.881  29.897  1.00  0.00           C  
ATOM   3467  CD  GLU A 226      53.961  63.137  30.557  1.00  0.00           C  
ATOM   3468  OE1 GLU A 226      53.692  64.085  29.860  1.00  0.00           O  
ATOM   3469  OE2 GLU A 226      53.849  63.147  31.761  1.00  0.00           O  
ATOM   3470  H   GLU A 226      56.902  61.424  28.290  1.00  0.00           H  
ATOM   3471  HA  GLU A 226      54.534  59.827  28.110  1.00  0.00           H  
ATOM   3472 1HB  GLU A 226      54.966  62.838  28.067  1.00  0.00           H  
ATOM   3473 2HB  GLU A 226      53.373  62.095  28.082  1.00  0.00           H  
ATOM   3474 1HG  GLU A 226      53.849  61.042  30.231  1.00  0.00           H  
ATOM   3475 2HG  GLU A 226      55.486  61.695  30.210  1.00  0.00           H  
ATOM   3476  N   ILE A 227      55.373  61.514  25.415  1.00  0.00           N  
ATOM   3477  CA  ILE A 227      55.127  61.634  23.982  1.00  0.00           C  
ATOM   3478  C   ILE A 227      55.332  60.303  23.273  1.00  0.00           C  
ATOM   3479  O   ILE A 227      54.562  59.935  22.386  1.00  0.00           O  
ATOM   3480  CB  ILE A 227      56.046  62.697  23.353  1.00  0.00           C  
ATOM   3481  CG1 ILE A 227      55.674  64.092  23.862  1.00  0.00           C  
ATOM   3482  CG2 ILE A 227      55.964  62.641  21.835  1.00  0.00           C  
ATOM   3483  CD1 ILE A 227      56.685  65.160  23.511  1.00  0.00           C  
ATOM   3484  H   ILE A 227      56.145  62.019  25.825  1.00  0.00           H  
ATOM   3485  HA  ILE A 227      54.092  61.942  23.834  1.00  0.00           H  
ATOM   3486  HB  ILE A 227      57.076  62.514  23.659  1.00  0.00           H  
ATOM   3487 1HG1 ILE A 227      54.710  64.386  23.447  1.00  0.00           H  
ATOM   3488 2HG1 ILE A 227      55.568  64.068  24.947  1.00  0.00           H  
ATOM   3489 1HG2 ILE A 227      56.619  63.399  21.407  1.00  0.00           H  
ATOM   3490 2HG2 ILE A 227      56.275  61.656  21.491  1.00  0.00           H  
ATOM   3491 3HG2 ILE A 227      54.937  62.828  21.519  1.00  0.00           H  
ATOM   3492 1HD1 ILE A 227      56.353  66.120  23.905  1.00  0.00           H  
ATOM   3493 2HD1 ILE A 227      57.652  64.903  23.947  1.00  0.00           H  
ATOM   3494 3HD1 ILE A 227      56.782  65.227  22.428  1.00  0.00           H  
ATOM   3495  N   SER A 228      56.376  59.582  23.669  1.00  0.00           N  
ATOM   3496  CA  SER A 228      56.685  58.288  23.072  1.00  0.00           C  
ATOM   3497  C   SER A 228      55.588  57.272  23.359  1.00  0.00           C  
ATOM   3498  O   SER A 228      55.211  56.488  22.488  1.00  0.00           O  
ATOM   3499  CB  SER A 228      58.012  57.775  23.597  1.00  0.00           C  
ATOM   3500  OG  SER A 228      59.069  58.592  23.175  1.00  0.00           O  
ATOM   3501  H   SER A 228      56.970  59.939  24.403  1.00  0.00           H  
ATOM   3502  HA  SER A 228      56.760  58.415  21.991  1.00  0.00           H  
ATOM   3503 1HB  SER A 228      57.984  57.744  24.686  1.00  0.00           H  
ATOM   3504 2HB  SER A 228      58.173  56.757  23.245  1.00  0.00           H  
ATOM   3505  HG  SER A 228      59.866  58.205  23.545  1.00  0.00           H  
ATOM   3506  N   GLU A 229      55.077  57.290  24.587  1.00  0.00           N  
ATOM   3507  CA  GLU A 229      54.021  56.370  24.991  1.00  0.00           C  
ATOM   3508  C   GLU A 229      52.739  56.627  24.211  1.00  0.00           C  
ATOM   3509  O   GLU A 229      52.054  55.692  23.797  1.00  0.00           O  
ATOM   3510  CB  GLU A 229      53.750  56.495  26.492  1.00  0.00           C  
ATOM   3511  CG  GLU A 229      54.871  55.972  27.379  1.00  0.00           C  
ATOM   3512  CD  GLU A 229      54.602  56.177  28.844  1.00  0.00           C  
ATOM   3513  OE1 GLU A 229      53.626  56.810  29.167  1.00  0.00           O  
ATOM   3514  OE2 GLU A 229      55.373  55.698  29.642  1.00  0.00           O  
ATOM   3515  H   GLU A 229      55.430  57.959  25.257  1.00  0.00           H  
ATOM   3516  HA  GLU A 229      54.349  55.352  24.779  1.00  0.00           H  
ATOM   3517 1HB  GLU A 229      53.583  57.542  26.746  1.00  0.00           H  
ATOM   3518 2HB  GLU A 229      52.841  55.948  26.745  1.00  0.00           H  
ATOM   3519 1HG  GLU A 229      55.003  54.907  27.191  1.00  0.00           H  
ATOM   3520 2HG  GLU A 229      55.798  56.477  27.111  1.00  0.00           H  
ATOM   3521  N   PHE A 230      52.418  57.901  24.012  1.00  0.00           N  
ATOM   3522  CA  PHE A 230      51.215  58.283  23.279  1.00  0.00           C  
ATOM   3523  C   PHE A 230      51.292  57.841  21.825  1.00  0.00           C  
ATOM   3524  O   PHE A 230      50.308  57.369  21.257  1.00  0.00           O  
ATOM   3525  CB  PHE A 230      51.006  59.796  23.347  1.00  0.00           C  
ATOM   3526  CG  PHE A 230      50.525  60.283  24.684  1.00  0.00           C  
ATOM   3527  CD1 PHE A 230      51.243  61.236  25.391  1.00  0.00           C  
ATOM   3528  CD2 PHE A 230      49.354  59.789  25.238  1.00  0.00           C  
ATOM   3529  CE1 PHE A 230      50.801  61.684  26.622  1.00  0.00           C  
ATOM   3530  CE2 PHE A 230      48.909  60.235  26.467  1.00  0.00           C  
ATOM   3531  CZ  PHE A 230      49.635  61.184  27.160  1.00  0.00           C  
ATOM   3532  H   PHE A 230      53.022  58.624  24.377  1.00  0.00           H  
ATOM   3533  HA  PHE A 230      50.358  57.791  23.741  1.00  0.00           H  
ATOM   3534 1HB  PHE A 230      51.943  60.303  23.117  1.00  0.00           H  
ATOM   3535 2HB  PHE A 230      50.279  60.097  22.594  1.00  0.00           H  
ATOM   3536  HD1 PHE A 230      52.166  61.632  24.965  1.00  0.00           H  
ATOM   3537  HD2 PHE A 230      48.781  59.039  24.691  1.00  0.00           H  
ATOM   3538  HE1 PHE A 230      51.376  62.432  27.167  1.00  0.00           H  
ATOM   3539  HE2 PHE A 230      47.987  59.839  26.891  1.00  0.00           H  
ATOM   3540  HZ  PHE A 230      49.286  61.536  28.130  1.00  0.00           H  
ATOM   3541  N   ALA A 231      52.468  57.997  21.225  1.00  0.00           N  
ATOM   3542  CA  ALA A 231      52.677  57.615  19.833  1.00  0.00           C  
ATOM   3543  C   ALA A 231      52.528  56.110  19.649  1.00  0.00           C  
ATOM   3544  O   ALA A 231      51.939  55.650  18.671  1.00  0.00           O  
ATOM   3545  CB  ALA A 231      54.048  58.073  19.357  1.00  0.00           C  
ATOM   3546  H   ALA A 231      53.237  58.392  21.748  1.00  0.00           H  
ATOM   3547  HA  ALA A 231      51.912  58.104  19.229  1.00  0.00           H  
ATOM   3548 1HB  ALA A 231      54.189  57.780  18.317  1.00  0.00           H  
ATOM   3549 2HB  ALA A 231      54.118  59.158  19.441  1.00  0.00           H  
ATOM   3550 3HB  ALA A 231      54.819  57.612  19.972  1.00  0.00           H  
ATOM   3551  N   GLU A 232      53.065  55.348  20.595  1.00  0.00           N  
ATOM   3552  CA  GLU A 232      52.994  53.894  20.539  1.00  0.00           C  
ATOM   3553  C   GLU A 232      51.553  53.406  20.646  1.00  0.00           C  
ATOM   3554  O   GLU A 232      51.147  52.480  19.944  1.00  0.00           O  
ATOM   3555  CB  GLU A 232      53.837  53.277  21.658  1.00  0.00           C  
ATOM   3556  CG  GLU A 232      53.870  51.755  21.654  1.00  0.00           C  
ATOM   3557  CD  GLU A 232      54.536  51.187  20.431  1.00  0.00           C  
ATOM   3558  OE1 GLU A 232      55.593  51.656  20.082  1.00  0.00           O  
ATOM   3559  OE2 GLU A 232      53.987  50.284  19.846  1.00  0.00           O  
ATOM   3560  H   GLU A 232      53.535  55.788  21.374  1.00  0.00           H  
ATOM   3561  HA  GLU A 232      53.393  53.565  19.579  1.00  0.00           H  
ATOM   3562 1HB  GLU A 232      54.864  53.633  21.579  1.00  0.00           H  
ATOM   3563 2HB  GLU A 232      53.452  53.600  22.624  1.00  0.00           H  
ATOM   3564 1HG  GLU A 232      54.405  51.411  22.538  1.00  0.00           H  
ATOM   3565 2HG  GLU A 232      52.849  51.380  21.712  1.00  0.00           H  
ATOM   3566  N   GLU A 233      50.787  54.037  21.528  1.00  0.00           N  
ATOM   3567  CA  GLU A 233      49.390  53.670  21.729  1.00  0.00           C  
ATOM   3568  C   GLU A 233      48.564  53.940  20.477  1.00  0.00           C  
ATOM   3569  O   GLU A 233      47.706  53.140  20.103  1.00  0.00           O  
ATOM   3570  CB  GLU A 233      48.801  54.437  22.915  1.00  0.00           C  
ATOM   3571  CG  GLU A 233      49.359  54.024  24.270  1.00  0.00           C  
ATOM   3572  CD  GLU A 233      49.031  52.602  24.629  1.00  0.00           C  
ATOM   3573  OE1 GLU A 233      47.943  52.170  24.334  1.00  0.00           O  
ATOM   3574  OE2 GLU A 233      49.871  51.945  25.200  1.00  0.00           O  
ATOM   3575  H   GLU A 233      51.181  54.791  22.074  1.00  0.00           H  
ATOM   3576  HA  GLU A 233      49.340  52.602  21.945  1.00  0.00           H  
ATOM   3577 1HB  GLU A 233      48.987  55.503  22.788  1.00  0.00           H  
ATOM   3578 2HB  GLU A 233      47.721  54.294  22.941  1.00  0.00           H  
ATOM   3579 1HG  GLU A 233      50.442  54.143  24.257  1.00  0.00           H  
ATOM   3580 2HG  GLU A 233      48.958  54.689  25.034  1.00  0.00           H  
ATOM   3581  N   ARG A 234      48.829  55.072  19.834  1.00  0.00           N  
ATOM   3582  CA  ARG A 234      48.109  55.450  18.623  1.00  0.00           C  
ATOM   3583  C   ARG A 234      48.391  54.473  17.487  1.00  0.00           C  
ATOM   3584  O   ARG A 234      47.488  54.102  16.737  1.00  0.00           O  
ATOM   3585  CB  ARG A 234      48.496  56.856  18.187  1.00  0.00           C  
ATOM   3586  CG  ARG A 234      48.159  57.951  19.187  1.00  0.00           C  
ATOM   3587  CD  ARG A 234      46.694  58.179  19.278  1.00  0.00           C  
ATOM   3588  NE  ARG A 234      46.038  57.172  20.096  1.00  0.00           N  
ATOM   3589  CZ  ARG A 234      46.078  57.135  21.442  1.00  0.00           C  
ATOM   3590  NH1 ARG A 234      46.746  58.052  22.105  1.00  0.00           N  
ATOM   3591  NH2 ARG A 234      45.447  56.175  22.095  1.00  0.00           N  
ATOM   3592  H   ARG A 234      49.546  55.686  20.192  1.00  0.00           H  
ATOM   3593  HA  ARG A 234      47.040  55.435  18.837  1.00  0.00           H  
ATOM   3594 1HB  ARG A 234      49.569  56.897  18.003  1.00  0.00           H  
ATOM   3595 2HB  ARG A 234      47.994  57.098  17.251  1.00  0.00           H  
ATOM   3596 1HG  ARG A 234      48.524  57.667  20.174  1.00  0.00           H  
ATOM   3597 2HG  ARG A 234      48.633  58.883  18.879  1.00  0.00           H  
ATOM   3598 1HD  ARG A 234      46.505  59.156  19.722  1.00  0.00           H  
ATOM   3599 2HD  ARG A 234      46.258  58.145  18.280  1.00  0.00           H  
ATOM   3600  HE  ARG A 234      45.514  56.449  19.621  1.00  0.00           H  
ATOM   3601 1HH1 ARG A 234      47.229  58.786  21.606  1.00  0.00           H  
ATOM   3602 2HH1 ARG A 234      46.777  58.024  23.114  1.00  0.00           H  
ATOM   3603 1HH2 ARG A 234      44.933  55.470  21.585  1.00  0.00           H  
ATOM   3604 2HH2 ARG A 234      45.477  56.147  23.104  1.00  0.00           H  
ATOM   3605  N   SER A 235      49.647  54.061  17.369  1.00  0.00           N  
ATOM   3606  CA  SER A 235      50.050  53.127  16.324  1.00  0.00           C  
ATOM   3607  C   SER A 235      49.387  51.769  16.511  1.00  0.00           C  
ATOM   3608  O   SER A 235      48.951  51.142  15.545  1.00  0.00           O  
ATOM   3609  CB  SER A 235      51.558  52.965  16.320  1.00  0.00           C  
ATOM   3610  OG  SER A 235      52.190  54.161  15.953  1.00  0.00           O  
ATOM   3611  H   SER A 235      50.342  54.403  18.017  1.00  0.00           H  
ATOM   3612  HA  SER A 235      49.738  53.530  15.359  1.00  0.00           H  
ATOM   3613 1HB  SER A 235      51.893  52.663  17.312  1.00  0.00           H  
ATOM   3614 2HB  SER A 235      51.837  52.174  15.625  1.00  0.00           H  
ATOM   3615  HG  SER A 235      53.133  53.979  15.974  1.00  0.00           H  
ATOM   3616  N   ARG A 236      49.313  51.320  17.760  1.00  0.00           N  
ATOM   3617  CA  ARG A 236      48.699  50.036  18.078  1.00  0.00           C  
ATOM   3618  C   ARG A 236      47.211  50.039  17.753  1.00  0.00           C  
ATOM   3619  O   ARG A 236      46.679  49.060  17.230  1.00  0.00           O  
ATOM   3620  CB  ARG A 236      48.893  49.701  19.550  1.00  0.00           C  
ATOM   3621  CG  ARG A 236      48.332  48.354  19.978  1.00  0.00           C  
ATOM   3622  CD  ARG A 236      48.581  48.089  21.418  1.00  0.00           C  
ATOM   3623  NE  ARG A 236      47.902  49.050  22.272  1.00  0.00           N  
ATOM   3624  CZ  ARG A 236      46.598  48.989  22.606  1.00  0.00           C  
ATOM   3625  NH1 ARG A 236      45.848  48.010  22.151  1.00  0.00           N  
ATOM   3626  NH2 ARG A 236      46.072  49.914  23.391  1.00  0.00           N  
ATOM   3627  H   ARG A 236      49.691  51.883  18.509  1.00  0.00           H  
ATOM   3628  HA  ARG A 236      49.183  49.264  17.480  1.00  0.00           H  
ATOM   3629 1HB  ARG A 236      49.955  49.707  19.788  1.00  0.00           H  
ATOM   3630 2HB  ARG A 236      48.416  50.467  20.163  1.00  0.00           H  
ATOM   3631 1HG  ARG A 236      47.256  48.337  19.807  1.00  0.00           H  
ATOM   3632 2HG  ARG A 236      48.805  47.562  19.397  1.00  0.00           H  
ATOM   3633 1HD  ARG A 236      48.220  47.093  21.672  1.00  0.00           H  
ATOM   3634 2HD  ARG A 236      49.650  48.150  21.620  1.00  0.00           H  
ATOM   3635  HE  ARG A 236      48.446  49.818  22.642  1.00  0.00           H  
ATOM   3636 1HH1 ARG A 236      46.249  47.303  21.551  1.00  0.00           H  
ATOM   3637 2HH1 ARG A 236      44.871  47.964  22.401  1.00  0.00           H  
ATOM   3638 1HH2 ARG A 236      46.649  50.667  23.740  1.00  0.00           H  
ATOM   3639 2HH2 ARG A 236      45.096  49.868  23.641  1.00  0.00           H  
ATOM   3640  N   ARG A 237      46.546  51.145  18.066  1.00  0.00           N  
ATOM   3641  CA  ARG A 237      45.118  51.279  17.806  1.00  0.00           C  
ATOM   3642  C   ARG A 237      44.823  51.254  16.312  1.00  0.00           C  
ATOM   3643  O   ARG A 237      43.852  50.639  15.871  1.00  0.00           O  
ATOM   3644  CB  ARG A 237      44.584  52.572  18.403  1.00  0.00           C  
ATOM   3645  CG  ARG A 237      43.096  52.804  18.200  1.00  0.00           C  
ATOM   3646  CD  ARG A 237      42.280  51.771  18.888  1.00  0.00           C  
ATOM   3647  NE  ARG A 237      40.855  52.013  18.734  1.00  0.00           N  
ATOM   3648  CZ  ARG A 237      39.888  51.145  19.089  1.00  0.00           C  
ATOM   3649  NH1 ARG A 237      40.208  49.984  19.615  1.00  0.00           N  
ATOM   3650  NH2 ARG A 237      38.617  51.460  18.907  1.00  0.00           N  
ATOM   3651  H   ARG A 237      47.042  51.913  18.496  1.00  0.00           H  
ATOM   3652  HA  ARG A 237      44.601  50.440  18.274  1.00  0.00           H  
ATOM   3653 1HB  ARG A 237      44.777  52.584  19.475  1.00  0.00           H  
ATOM   3654 2HB  ARG A 237      45.113  53.420  17.967  1.00  0.00           H  
ATOM   3655 1HG  ARG A 237      42.821  53.780  18.602  1.00  0.00           H  
ATOM   3656 2HG  ARG A 237      42.864  52.772  17.135  1.00  0.00           H  
ATOM   3657 1HD  ARG A 237      42.506  50.791  18.469  1.00  0.00           H  
ATOM   3658 2HD  ARG A 237      42.513  51.772  19.952  1.00  0.00           H  
ATOM   3659  HE  ARG A 237      40.569  52.896  18.332  1.00  0.00           H  
ATOM   3660 1HH1 ARG A 237      41.180  49.743  19.754  1.00  0.00           H  
ATOM   3661 2HH1 ARG A 237      39.484  49.333  19.882  1.00  0.00           H  
ATOM   3662 1HH2 ARG A 237      38.371  52.353  18.502  1.00  0.00           H  
ATOM   3663 2HH2 ARG A 237      37.893  50.809  19.173  1.00  0.00           H  
ATOM   3664  N   LEU A 238      45.666  51.928  15.537  1.00  0.00           N  
ATOM   3665  CA  LEU A 238      45.498  51.984  14.091  1.00  0.00           C  
ATOM   3666  C   LEU A 238      45.668  50.607  13.462  1.00  0.00           C  
ATOM   3667  O   LEU A 238      44.926  50.233  12.554  1.00  0.00           O  
ATOM   3668  CB  LEU A 238      46.508  52.961  13.477  1.00  0.00           C  
ATOM   3669  CG  LEU A 238      46.281  54.443  13.801  1.00  0.00           C  
ATOM   3670  CD1 LEU A 238      47.453  55.263  13.279  1.00  0.00           C  
ATOM   3671  CD2 LEU A 238      44.971  54.904  13.179  1.00  0.00           C  
ATOM   3672  H   LEU A 238      46.444  52.414  15.961  1.00  0.00           H  
ATOM   3673  HA  LEU A 238      44.491  52.338  13.873  1.00  0.00           H  
ATOM   3674 1HB  LEU A 238      47.505  52.695  13.826  1.00  0.00           H  
ATOM   3675 2HB  LEU A 238      46.484  52.852  12.393  1.00  0.00           H  
ATOM   3676  HG  LEU A 238      46.236  54.577  14.882  1.00  0.00           H  
ATOM   3677 1HD1 LEU A 238      47.292  56.316  13.509  1.00  0.00           H  
ATOM   3678 2HD1 LEU A 238      48.374  54.926  13.755  1.00  0.00           H  
ATOM   3679 3HD1 LEU A 238      47.533  55.137  12.200  1.00  0.00           H  
ATOM   3680 1HD2 LEU A 238      44.809  55.958  13.411  1.00  0.00           H  
ATOM   3681 2HD2 LEU A 238      45.015  54.772  12.098  1.00  0.00           H  
ATOM   3682 3HD2 LEU A 238      44.149  54.314  13.584  1.00  0.00           H  
ATOM   3683  N   SER A 239      46.649  49.858  13.950  1.00  0.00           N  
ATOM   3684  CA  SER A 239      46.919  48.519  13.438  1.00  0.00           C  
ATOM   3685  C   SER A 239      45.754  47.577  13.716  1.00  0.00           C  
ATOM   3686  O   SER A 239      45.380  46.769  12.865  1.00  0.00           O  
ATOM   3687  CB  SER A 239      48.187  47.968  14.062  1.00  0.00           C  
ATOM   3688  OG  SER A 239      49.307  48.706  13.659  1.00  0.00           O  
ATOM   3689  H   SER A 239      47.223  50.225  14.696  1.00  0.00           H  
ATOM   3690  HA  SER A 239      47.058  48.583  12.358  1.00  0.00           H  
ATOM   3691 1HB  SER A 239      48.100  47.997  15.148  1.00  0.00           H  
ATOM   3692 2HB  SER A 239      48.311  46.925  13.772  1.00  0.00           H  
ATOM   3693  HG  SER A 239      50.062  48.300  14.092  1.00  0.00           H  
ATOM   3694  N   GLU A 240      45.185  47.686  14.912  1.00  0.00           N  
ATOM   3695  CA  GLU A 240      44.063  46.845  15.307  1.00  0.00           C  
ATOM   3696  C   GLU A 240      42.836  47.124  14.447  1.00  0.00           C  
ATOM   3697  O   GLU A 240      42.125  46.203  14.046  1.00  0.00           O  
ATOM   3698  CB  GLU A 240      43.724  47.065  16.783  1.00  0.00           C  
ATOM   3699  CG  GLU A 240      42.610  46.174  17.312  1.00  0.00           C  
ATOM   3700  CD  GLU A 240      42.366  46.355  18.785  1.00  0.00           C  
ATOM   3701  OE1 GLU A 240      43.293  46.681  19.486  1.00  0.00           O  
ATOM   3702  OE2 GLU A 240      41.250  46.167  19.209  1.00  0.00           O  
ATOM   3703  H   GLU A 240      45.540  48.371  15.564  1.00  0.00           H  
ATOM   3704  HA  GLU A 240      44.346  45.801  15.165  1.00  0.00           H  
ATOM   3705 1HB  GLU A 240      44.612  46.888  17.390  1.00  0.00           H  
ATOM   3706 2HB  GLU A 240      43.425  48.102  16.936  1.00  0.00           H  
ATOM   3707 1HG  GLU A 240      41.691  46.399  16.773  1.00  0.00           H  
ATOM   3708 2HG  GLU A 240      42.868  45.134  17.117  1.00  0.00           H  
ATOM   3709  N   TYR A 241      42.595  48.400  14.168  1.00  0.00           N  
ATOM   3710  CA  TYR A 241      41.454  48.804  13.354  1.00  0.00           C  
ATOM   3711  C   TYR A 241      41.579  48.282  11.929  1.00  0.00           C  
ATOM   3712  O   TYR A 241      40.600  47.830  11.335  1.00  0.00           O  
ATOM   3713  CB  TYR A 241      41.313  50.328  13.350  1.00  0.00           C  
ATOM   3714  CG  TYR A 241      40.114  50.828  12.575  1.00  0.00           C  
ATOM   3715  CD1 TYR A 241      38.963  51.209  13.249  1.00  0.00           C  
ATOM   3716  CD2 TYR A 241      40.165  50.905  11.191  1.00  0.00           C  
ATOM   3717  CE1 TYR A 241      37.868  51.666  12.541  1.00  0.00           C  
ATOM   3718  CE2 TYR A 241      39.070  51.361  10.484  1.00  0.00           C  
ATOM   3719  CZ  TYR A 241      37.925  51.740  11.154  1.00  0.00           C  
ATOM   3720  OH  TYR A 241      36.834  52.195  10.450  1.00  0.00           O  
ATOM   3721  H   TYR A 241      43.218  49.109  14.528  1.00  0.00           H  
ATOM   3722  HA  TYR A 241      40.551  48.372  13.786  1.00  0.00           H  
ATOM   3723 1HB  TYR A 241      41.231  50.689  14.376  1.00  0.00           H  
ATOM   3724 2HB  TYR A 241      42.208  50.774  12.917  1.00  0.00           H  
ATOM   3725  HD1 TYR A 241      38.923  51.149  14.337  1.00  0.00           H  
ATOM   3726  HD2 TYR A 241      41.069  50.604  10.662  1.00  0.00           H  
ATOM   3727  HE1 TYR A 241      36.963  51.965  13.071  1.00  0.00           H  
ATOM   3728  HE2 TYR A 241      39.110  51.421   9.396  1.00  0.00           H  
ATOM   3729  HH  TYR A 241      36.128  52.415  11.062  1.00  0.00           H  
ATOM   3730  N   ALA A 242      42.791  48.346  11.386  1.00  0.00           N  
ATOM   3731  CA  ALA A 242      43.047  47.879  10.029  1.00  0.00           C  
ATOM   3732  C   ALA A 242      42.829  46.375   9.914  1.00  0.00           C  
ATOM   3733  O   ALA A 242      42.270  45.893   8.929  1.00  0.00           O  
ATOM   3734  CB  ALA A 242      44.462  48.242   9.601  1.00  0.00           C  
ATOM   3735  H   ALA A 242      43.553  48.728  11.927  1.00  0.00           H  
ATOM   3736  HA  ALA A 242      42.339  48.371   9.362  1.00  0.00           H  
ATOM   3737 1HB  ALA A 242      44.638  47.887   8.586  1.00  0.00           H  
ATOM   3738 2HB  ALA A 242      44.584  49.325   9.633  1.00  0.00           H  
ATOM   3739 3HB  ALA A 242      45.177  47.777  10.278  1.00  0.00           H  
ATOM   3740  N   GLU A 243      43.273  45.638  10.925  1.00  0.00           N  
ATOM   3741  CA  GLU A 243      43.130  44.187  10.940  1.00  0.00           C  
ATOM   3742  C   GLU A 243      41.661  43.782  10.996  1.00  0.00           C  
ATOM   3743  O   GLU A 243      41.241  42.841  10.323  1.00  0.00           O  
ATOM   3744  CB  GLU A 243      43.881  43.588  12.130  1.00  0.00           C  
ATOM   3745  CG  GLU A 243      45.397  43.675  12.025  1.00  0.00           C  
ATOM   3746  CD  GLU A 243      46.100  43.143  13.243  1.00  0.00           C  
ATOM   3747  OE1 GLU A 243      45.505  42.374  13.960  1.00  0.00           O  
ATOM   3748  OE2 GLU A 243      47.233  43.505  13.456  1.00  0.00           O  
ATOM   3749  H   GLU A 243      43.723  46.095  11.706  1.00  0.00           H  
ATOM   3750  HA  GLU A 243      43.558  43.788  10.020  1.00  0.00           H  
ATOM   3751 1HB  GLU A 243      43.580  44.099  13.045  1.00  0.00           H  
ATOM   3752 2HB  GLU A 243      43.613  42.537  12.239  1.00  0.00           H  
ATOM   3753 1HG  GLU A 243      45.724  43.106  11.154  1.00  0.00           H  
ATOM   3754 2HG  GLU A 243      45.682  44.715  11.873  1.00  0.00           H  
ATOM   3755  N   ARG A 244      40.885  44.496  11.801  1.00  0.00           N  
ATOM   3756  CA  ARG A 244      39.464  44.213  11.948  1.00  0.00           C  
ATOM   3757  C   ARG A 244      38.716  44.458  10.642  1.00  0.00           C  
ATOM   3758  O   ARG A 244      37.854  43.670  10.253  1.00  0.00           O  
ATOM   3759  CB  ARG A 244      38.857  45.075  13.046  1.00  0.00           C  
ATOM   3760  CG  ARG A 244      39.284  44.705  14.457  1.00  0.00           C  
ATOM   3761  CD  ARG A 244      38.631  45.570  15.473  1.00  0.00           C  
ATOM   3762  NE  ARG A 244      39.097  45.274  16.818  1.00  0.00           N  
ATOM   3763  CZ  ARG A 244      38.607  44.293  17.599  1.00  0.00           C  
ATOM   3764  NH1 ARG A 244      37.638  43.522  17.156  1.00  0.00           N  
ATOM   3765  NH2 ARG A 244      39.100  44.104  18.811  1.00  0.00           N  
ATOM   3766  H   ARG A 244      41.292  45.256  12.327  1.00  0.00           H  
ATOM   3767  HA  ARG A 244      39.346  43.165  12.223  1.00  0.00           H  
ATOM   3768 1HB  ARG A 244      39.128  46.117  12.882  1.00  0.00           H  
ATOM   3769 2HB  ARG A 244      37.770  45.008  13.002  1.00  0.00           H  
ATOM   3770 1HG  ARG A 244      39.010  43.670  14.661  1.00  0.00           H  
ATOM   3771 2HG  ARG A 244      40.365  44.820  14.553  1.00  0.00           H  
ATOM   3772 1HD  ARG A 244      38.852  46.615  15.257  1.00  0.00           H  
ATOM   3773 2HD  ARG A 244      37.553  45.414  15.444  1.00  0.00           H  
ATOM   3774  HE  ARG A 244      39.842  45.846  17.194  1.00  0.00           H  
ATOM   3775 1HH1 ARG A 244      37.261  43.667  16.230  1.00  0.00           H  
ATOM   3776 2HH1 ARG A 244      37.270  42.787  17.742  1.00  0.00           H  
ATOM   3777 1HH2 ARG A 244      39.845  44.696  19.152  1.00  0.00           H  
ATOM   3778 2HH2 ARG A 244      38.732  43.368  19.396  1.00  0.00           H  
ATOM   3779  N   HIS A 245      39.056  45.559   9.972  1.00  0.00           N  
ATOM   3780  CA  HIS A 245      38.300  46.021   8.812  1.00  0.00           C  
ATOM   3781  C   HIS A 245      38.938  45.632   7.484  1.00  0.00           C  
ATOM   3782  O   HIS A 245      38.310  45.729   6.430  1.00  0.00           O  
ATOM   3783  CB  HIS A 245      38.134  47.543   8.864  1.00  0.00           C  
ATOM   3784  CG  HIS A 245      37.318  48.021  10.025  1.00  0.00           C  
ATOM   3785  ND1 HIS A 245      35.977  48.325   9.915  1.00  0.00           N  
ATOM   3786  CD2 HIS A 245      37.651  48.247  11.317  1.00  0.00           C  
ATOM   3787  CE1 HIS A 245      35.521  48.717  11.092  1.00  0.00           C  
ATOM   3788  NE2 HIS A 245      36.517  48.679  11.959  1.00  0.00           N  
ATOM   3789  H   HIS A 245      39.861  46.087  10.277  1.00  0.00           H  
ATOM   3790  HA  HIS A 245      37.307  45.573   8.823  1.00  0.00           H  
ATOM   3791 1HB  HIS A 245      39.116  48.015   8.921  1.00  0.00           H  
ATOM   3792 2HB  HIS A 245      37.658  47.889   7.947  1.00  0.00           H  
ATOM   3793  HD2 HIS A 245      38.636  48.111  11.765  1.00  0.00           H  
ATOM   3794  HE1 HIS A 245      34.497  49.021  11.310  1.00  0.00           H  
ATOM   3795  HE2 HIS A 245      36.459  48.926  12.936  1.00  0.00           H  
ATOM   3796  N   VAL A 246      40.191  45.189   7.523  1.00  0.00           N  
ATOM   3797  CA  VAL A 246      40.920  44.914   6.289  1.00  0.00           C  
ATOM   3798  C   VAL A 246      40.833  43.441   5.913  1.00  0.00           C  
ATOM   3799  O   VAL A 246      41.420  42.586   6.576  1.00  0.00           O  
ATOM   3800  CB  VAL A 246      42.399  45.315   6.442  1.00  0.00           C  
ATOM   3801  CG1 VAL A 246      43.168  45.010   5.165  1.00  0.00           C  
ATOM   3802  CG2 VAL A 246      42.502  46.791   6.794  1.00  0.00           C  
ATOM   3803  H   VAL A 246      40.650  45.037   8.410  1.00  0.00           H  
ATOM   3804  HA  VAL A 246      40.478  45.506   5.487  1.00  0.00           H  
ATOM   3805  HB  VAL A 246      42.847  44.719   7.237  1.00  0.00           H  
ATOM   3806 1HG1 VAL A 246      44.212  45.299   5.291  1.00  0.00           H  
ATOM   3807 2HG1 VAL A 246      43.111  43.943   4.952  1.00  0.00           H  
ATOM   3808 3HG1 VAL A 246      42.734  45.570   4.337  1.00  0.00           H  
ATOM   3809 1HG2 VAL A 246      43.551  47.067   6.901  1.00  0.00           H  
ATOM   3810 2HG2 VAL A 246      42.049  47.387   6.002  1.00  0.00           H  
ATOM   3811 3HG2 VAL A 246      41.980  46.979   7.733  1.00  0.00           H  
ATOM   3812  N   THR A 247      40.097  43.155   4.846  1.00  0.00           N  
ATOM   3813  CA  THR A 247      39.941  41.792   4.355  1.00  0.00           C  
ATOM   3814  C   THR A 247      41.215  41.269   3.705  1.00  0.00           C  
ATOM   3815  O   THR A 247      41.505  40.074   3.759  1.00  0.00           O  
ATOM   3816  CB  THR A 247      38.779  41.701   3.349  1.00  0.00           C  
ATOM   3817  OG1 THR A 247      39.033  42.573   2.241  1.00  0.00           O  
ATOM   3818  CG2 THR A 247      37.468  42.098   4.012  1.00  0.00           C  
ATOM   3819  H   THR A 247      39.631  43.909   4.360  1.00  0.00           H  
ATOM   3820  HA  THR A 247      39.714  41.144   5.201  1.00  0.00           H  
ATOM   3821  HB  THR A 247      38.697  40.679   2.979  1.00  0.00           H  
ATOM   3822  HG1 THR A 247      38.500  42.300   1.490  1.00  0.00           H  
ATOM   3823 1HG2 THR A 247      36.658  42.028   3.286  1.00  0.00           H  
ATOM   3824 2HG2 THR A 247      37.266  41.430   4.848  1.00  0.00           H  
ATOM   3825 3HG2 THR A 247      37.541  43.122   4.375  1.00  0.00           H  
ATOM   3826  N   ASN A 248      41.977  42.165   3.088  1.00  0.00           N  
ATOM   3827  CA  ASN A 248      43.145  41.757   2.313  1.00  0.00           C  
ATOM   3828  C   ASN A 248      44.263  41.288   3.230  1.00  0.00           C  
ATOM   3829  O   ASN A 248      44.825  42.075   3.991  1.00  0.00           O  
ATOM   3830  CB  ASN A 248      43.624  42.888   1.422  1.00  0.00           C  
ATOM   3831  CG  ASN A 248      44.759  42.477   0.526  1.00  0.00           C  
ATOM   3832  OD1 ASN A 248      45.533  41.572   0.860  1.00  0.00           O  
ATOM   3833  ND2 ASN A 248      44.874  43.125  -0.605  1.00  0.00           N  
ATOM   3834  H   ASN A 248      41.749  43.147   3.153  1.00  0.00           H  
ATOM   3835  HA  ASN A 248      42.864  40.912   1.682  1.00  0.00           H  
ATOM   3836 1HB  ASN A 248      42.797  43.239   0.804  1.00  0.00           H  
ATOM   3837 2HB  ASN A 248      43.949  43.725   2.040  1.00  0.00           H  
ATOM   3838 1HD2 ASN A 248      45.612  42.894  -1.241  1.00  0.00           H  
ATOM   3839 2HD2 ASN A 248      44.226  43.850  -0.834  1.00  0.00           H  
ATOM   3840  N   PRO A 249      44.794  40.070   3.373  1.00  0.00           N  
ATOM   3841  CA  PRO A 249      45.708  39.946   4.501  1.00  0.00           C  
ATOM   3842  C   PRO A 249      46.943  40.811   4.303  1.00  0.00           C  
ATOM   3843  O   PRO A 249      47.510  41.330   5.265  1.00  0.00           O  
ATOM   3844  CB  PRO A 249      46.058  38.454   4.500  1.00  0.00           C  
ATOM   3845  CG  PRO A 249      44.899  37.808   3.821  1.00  0.00           C  
ATOM   3846  CD  PRO A 249      44.484  38.797   2.765  1.00  0.00           C  
ATOM   3847  HA  PRO A 249      45.183  40.226   5.426  1.00  0.00           H  
ATOM   3848 1HB  PRO A 249      47.008  38.291   3.971  1.00  0.00           H  
ATOM   3849 2HB  PRO A 249      46.199  38.100   5.532  1.00  0.00           H  
ATOM   3850 1HG  PRO A 249      45.200  36.838   3.398  1.00  0.00           H  
ATOM   3851 2HG  PRO A 249      44.099  37.603   4.548  1.00  0.00           H  
ATOM   3852 1HD  PRO A 249      45.068  38.624   1.850  1.00  0.00           H  
ATOM   3853 2HD  PRO A 249      43.408  38.691   2.565  1.00  0.00           H  
ATOM   3854  N   ILE A 250      47.348  40.958   3.051  1.00  0.00           N  
ATOM   3855  CA  ILE A 250      48.635  41.564   2.726  1.00  0.00           C  
ATOM   3856  C   ILE A 250      48.644  43.048   3.066  1.00  0.00           C  
ATOM   3857  O   ILE A 250      49.631  43.570   3.585  1.00  0.00           O  
ATOM   3858  CB  ILE A 250      48.971  41.376   1.235  1.00  0.00           C  
ATOM   3859  CG1 ILE A 250      49.557  39.983   0.991  1.00  0.00           C  
ATOM   3860  CG2 ILE A 250      49.939  42.453   0.768  1.00  0.00           C  
ATOM   3861  CD1 ILE A 250      48.712  38.859   1.546  1.00  0.00           C  
ATOM   3862  H   ILE A 250      46.750  40.642   2.301  1.00  0.00           H  
ATOM   3863  HA  ILE A 250      49.407  41.073   3.317  1.00  0.00           H  
ATOM   3864  HB  ILE A 250      48.058  41.442   0.645  1.00  0.00           H  
ATOM   3865 1HG1 ILE A 250      49.678  39.822  -0.080  1.00  0.00           H  
ATOM   3866 2HG1 ILE A 250      50.547  39.920   1.443  1.00  0.00           H  
ATOM   3867 1HG2 ILE A 250      50.166  42.305  -0.287  1.00  0.00           H  
ATOM   3868 2HG2 ILE A 250      49.486  43.434   0.908  1.00  0.00           H  
ATOM   3869 3HG2 ILE A 250      50.859  42.392   1.350  1.00  0.00           H  
ATOM   3870 1HD1 ILE A 250      49.192  37.904   1.334  1.00  0.00           H  
ATOM   3871 2HD1 ILE A 250      48.608  38.982   2.625  1.00  0.00           H  
ATOM   3872 3HD1 ILE A 250      47.728  38.881   1.081  1.00  0.00           H  
ATOM   3873  N   LEU A 251      47.541  43.725   2.772  1.00  0.00           N  
ATOM   3874  CA  LEU A 251      47.423  45.153   3.048  1.00  0.00           C  
ATOM   3875  C   LEU A 251      47.465  45.430   4.544  1.00  0.00           C  
ATOM   3876  O   LEU A 251      48.095  46.389   4.990  1.00  0.00           O  
ATOM   3877  CB  LEU A 251      46.117  45.701   2.458  1.00  0.00           C  
ATOM   3878  CG  LEU A 251      46.048  45.748   0.926  1.00  0.00           C  
ATOM   3879  CD1 LEU A 251      44.641  46.139   0.493  1.00  0.00           C  
ATOM   3880  CD2 LEU A 251      47.077  46.738   0.401  1.00  0.00           C  
ATOM   3881  H   LEU A 251      46.764  43.240   2.347  1.00  0.00           H  
ATOM   3882  HA  LEU A 251      48.262  45.666   2.579  1.00  0.00           H  
ATOM   3883 1HB  LEU A 251      45.292  45.084   2.808  1.00  0.00           H  
ATOM   3884 2HB  LEU A 251      45.967  46.715   2.827  1.00  0.00           H  
ATOM   3885  HG  LEU A 251      46.258  44.757   0.521  1.00  0.00           H  
ATOM   3886 1HD1 LEU A 251      44.592  46.172  -0.596  1.00  0.00           H  
ATOM   3887 2HD1 LEU A 251      43.928  45.404   0.865  1.00  0.00           H  
ATOM   3888 3HD1 LEU A 251      44.396  47.121   0.897  1.00  0.00           H  
ATOM   3889 1HD2 LEU A 251      47.028  46.771  -0.688  1.00  0.00           H  
ATOM   3890 2HD2 LEU A 251      46.867  47.729   0.804  1.00  0.00           H  
ATOM   3891 3HD2 LEU A 251      48.074  46.424   0.710  1.00  0.00           H  
ATOM   3892  N   ALA A 252      46.792  44.586   5.318  1.00  0.00           N  
ATOM   3893  CA  ALA A 252      46.752  44.738   6.767  1.00  0.00           C  
ATOM   3894  C   ALA A 252      48.134  44.550   7.379  1.00  0.00           C  
ATOM   3895  O   ALA A 252      48.525  45.280   8.290  1.00  0.00           O  
ATOM   3896  CB  ALA A 252      45.765  43.753   7.377  1.00  0.00           C  
ATOM   3897  H   ALA A 252      46.295  43.817   4.890  1.00  0.00           H  
ATOM   3898  HA  ALA A 252      46.422  45.752   6.992  1.00  0.00           H  
ATOM   3899 1HB  ALA A 252      45.747  43.879   8.460  1.00  0.00           H  
ATOM   3900 2HB  ALA A 252      44.770  43.937   6.974  1.00  0.00           H  
ATOM   3901 3HB  ALA A 252      46.071  42.736   7.136  1.00  0.00           H  
ATOM   3902  N   ALA A 253      48.872  43.569   6.873  1.00  0.00           N  
ATOM   3903  CA  ALA A 253      50.213  43.283   7.370  1.00  0.00           C  
ATOM   3904  C   ALA A 253      51.162  44.442   7.091  1.00  0.00           C  
ATOM   3905  O   ALA A 253      51.984  44.801   7.934  1.00  0.00           O  
ATOM   3906  CB  ALA A 253      50.746  42.000   6.748  1.00  0.00           C  
ATOM   3907  H   ALA A 253      48.494  43.006   6.124  1.00  0.00           H  
ATOM   3908  HA  ALA A 253      50.153  43.152   8.451  1.00  0.00           H  
ATOM   3909 1HB  ALA A 253      51.748  41.801   7.128  1.00  0.00           H  
ATOM   3910 2HB  ALA A 253      50.089  41.170   7.005  1.00  0.00           H  
ATOM   3911 3HB  ALA A 253      50.785  42.110   5.665  1.00  0.00           H  
ATOM   3912  N   THR A 254      51.042  45.024   5.903  1.00  0.00           N  
ATOM   3913  CA  THR A 254      51.890  46.146   5.511  1.00  0.00           C  
ATOM   3914  C   THR A 254      51.628  47.365   6.386  1.00  0.00           C  
ATOM   3915  O   THR A 254      52.558  48.066   6.785  1.00  0.00           O  
ATOM   3916  CB  THR A 254      51.674  46.516   4.032  1.00  0.00           C  
ATOM   3917  OG1 THR A 254      50.298  46.854   3.817  1.00  0.00           O  
ATOM   3918  CG2 THR A 254      52.052  45.350   3.131  1.00  0.00           C  
ATOM   3919  H   THR A 254      50.348  44.683   5.254  1.00  0.00           H  
ATOM   3920  HA  THR A 254      52.932  45.855   5.644  1.00  0.00           H  
ATOM   3921  HB  THR A 254      52.290  47.378   3.779  1.00  0.00           H  
ATOM   3922  HG1 THR A 254      50.142  47.756   4.108  1.00  0.00           H  
ATOM   3923 1HG2 THR A 254      51.894  45.630   2.089  1.00  0.00           H  
ATOM   3924 2HG2 THR A 254      53.101  45.098   3.283  1.00  0.00           H  
ATOM   3925 3HG2 THR A 254      51.433  44.488   3.373  1.00  0.00           H  
ATOM   3926  N   VAL A 255      50.357  47.614   6.682  1.00  0.00           N  
ATOM   3927  CA  VAL A 255      49.972  48.748   7.512  1.00  0.00           C  
ATOM   3928  C   VAL A 255      50.509  48.604   8.930  1.00  0.00           C  
ATOM   3929  O   VAL A 255      50.975  49.573   9.529  1.00  0.00           O  
ATOM   3930  CB  VAL A 255      48.438  48.880   7.558  1.00  0.00           C  
ATOM   3931  CG1 VAL A 255      48.024  49.939   8.568  1.00  0.00           C  
ATOM   3932  CG2 VAL A 255      47.906  49.218   6.174  1.00  0.00           C  
ATOM   3933  H   VAL A 255      49.639  47.001   6.323  1.00  0.00           H  
ATOM   3934  HA  VAL A 255      50.388  49.656   7.072  1.00  0.00           H  
ATOM   3935  HB  VAL A 255      48.012  47.933   7.891  1.00  0.00           H  
ATOM   3936 1HG1 VAL A 255      46.937  50.018   8.588  1.00  0.00           H  
ATOM   3937 2HG1 VAL A 255      48.385  49.658   9.558  1.00  0.00           H  
ATOM   3938 3HG1 VAL A 255      48.452  50.900   8.284  1.00  0.00           H  
ATOM   3939 1HG2 VAL A 255      46.821  49.308   6.213  1.00  0.00           H  
ATOM   3940 2HG2 VAL A 255      48.337  50.161   5.838  1.00  0.00           H  
ATOM   3941 3HG2 VAL A 255      48.178  48.426   5.476  1.00  0.00           H  
ATOM   3942  N   VAL A 256      50.440  47.388   9.460  1.00  0.00           N  
ATOM   3943  CA  VAL A 256      50.920  47.114  10.811  1.00  0.00           C  
ATOM   3944  C   VAL A 256      52.427  47.319  10.912  1.00  0.00           C  
ATOM   3945  O   VAL A 256      52.925  47.863  11.898  1.00  0.00           O  
ATOM   3946  CB  VAL A 256      50.571  45.671  11.220  1.00  0.00           C  
ATOM   3947  CG1 VAL A 256      51.230  45.319  12.545  1.00  0.00           C  
ATOM   3948  CG2 VAL A 256      49.062  45.508  11.308  1.00  0.00           C  
ATOM   3949  H   VAL A 256      50.046  46.634   8.916  1.00  0.00           H  
ATOM   3950  HA  VAL A 256      50.427  47.802  11.499  1.00  0.00           H  
ATOM   3951  HB  VAL A 256      50.969  44.985  10.471  1.00  0.00           H  
ATOM   3952 1HG1 VAL A 256      50.974  44.295  12.819  1.00  0.00           H  
ATOM   3953 2HG1 VAL A 256      52.312  45.408  12.449  1.00  0.00           H  
ATOM   3954 3HG1 VAL A 256      50.877  46.000  13.319  1.00  0.00           H  
ATOM   3955 1HG2 VAL A 256      48.823  44.485  11.596  1.00  0.00           H  
ATOM   3956 2HG2 VAL A 256      48.664  46.198  12.052  1.00  0.00           H  
ATOM   3957 3HG2 VAL A 256      48.615  45.724  10.337  1.00  0.00           H  
ATOM   3958  N   ALA A 257      53.149  46.879   9.888  1.00  0.00           N  
ATOM   3959  CA  ALA A 257      54.601  47.013   9.860  1.00  0.00           C  
ATOM   3960  C   ALA A 257      55.017  48.477   9.817  1.00  0.00           C  
ATOM   3961  O   ALA A 257      55.967  48.883  10.487  1.00  0.00           O  
ATOM   3962  CB  ALA A 257      55.181  46.264   8.669  1.00  0.00           C  
ATOM   3963  H   ALA A 257      52.680  46.440   9.108  1.00  0.00           H  
ATOM   3964  HA  ALA A 257      54.999  46.579  10.777  1.00  0.00           H  
ATOM   3965 1HB  ALA A 257      56.265  46.375   8.662  1.00  0.00           H  
ATOM   3966 2HB  ALA A 257      54.925  45.207   8.744  1.00  0.00           H  
ATOM   3967 3HB  ALA A 257      54.769  46.672   7.747  1.00  0.00           H  
ATOM   3968  N   LEU A 258      54.298  49.267   9.025  1.00  0.00           N  
ATOM   3969  CA  LEU A 258      54.591  50.689   8.892  1.00  0.00           C  
ATOM   3970  C   LEU A 258      54.369  51.424  10.206  1.00  0.00           C  
ATOM   3971  O   LEU A 258      55.154  52.295  10.581  1.00  0.00           O  
ATOM   3972  CB  LEU A 258      53.715  51.311   7.797  1.00  0.00           C  
ATOM   3973  CG  LEU A 258      54.029  50.868   6.362  1.00  0.00           C  
ATOM   3974  CD1 LEU A 258      52.972  51.423   5.417  1.00  0.00           C  
ATOM   3975  CD2 LEU A 258      55.418  51.352   5.974  1.00  0.00           C  
ATOM   3976  H   LEU A 258      53.530  48.872   8.501  1.00  0.00           H  
ATOM   3977  HA  LEU A 258      55.638  50.801   8.609  1.00  0.00           H  
ATOM   3978 1HB  LEU A 258      52.675  51.061   8.001  1.00  0.00           H  
ATOM   3979 2HB  LEU A 258      53.822  52.395   7.841  1.00  0.00           H  
ATOM   3980  HG  LEU A 258      53.993  49.780   6.301  1.00  0.00           H  
ATOM   3981 1HD1 LEU A 258      53.194  51.108   4.397  1.00  0.00           H  
ATOM   3982 2HD1 LEU A 258      51.991  51.045   5.706  1.00  0.00           H  
ATOM   3983 3HD1 LEU A 258      52.972  52.511   5.469  1.00  0.00           H  
ATOM   3984 1HD2 LEU A 258      55.641  51.037   4.954  1.00  0.00           H  
ATOM   3985 2HD2 LEU A 258      55.454  52.440   6.033  1.00  0.00           H  
ATOM   3986 3HD2 LEU A 258      56.155  50.927   6.655  1.00  0.00           H  
ATOM   3987  N   ALA A 259      53.293  51.068  10.901  1.00  0.00           N  
ATOM   3988  CA  ALA A 259      52.963  51.695  12.175  1.00  0.00           C  
ATOM   3989  C   ALA A 259      54.020  51.388  13.229  1.00  0.00           C  
ATOM   3990  O   ALA A 259      54.400  52.258  14.013  1.00  0.00           O  
ATOM   3991  CB  ALA A 259      51.592  51.238  12.651  1.00  0.00           C  
ATOM   3992  H   ALA A 259      52.689  50.345  10.538  1.00  0.00           H  
ATOM   3993  HA  ALA A 259      52.943  52.775  12.025  1.00  0.00           H  
ATOM   3994 1HB  ALA A 259      51.360  51.715  13.603  1.00  0.00           H  
ATOM   3995 2HB  ALA A 259      50.839  51.516  11.913  1.00  0.00           H  
ATOM   3996 3HB  ALA A 259      51.593  50.157  12.778  1.00  0.00           H  
ATOM   3997  N   GLU A 260      54.493  50.148  13.244  1.00  0.00           N  
ATOM   3998  CA  GLU A 260      55.508  49.726  14.199  1.00  0.00           C  
ATOM   3999  C   GLU A 260      56.822  50.464  13.972  1.00  0.00           C  
ATOM   4000  O   GLU A 260      57.491  50.868  14.923  1.00  0.00           O  
ATOM   4001  CB  GLU A 260      55.736  48.216  14.102  1.00  0.00           C  
ATOM   4002  CG  GLU A 260      54.569  47.371  14.595  1.00  0.00           C  
ATOM   4003  CD  GLU A 260      54.298  47.548  16.063  1.00  0.00           C  
ATOM   4004  OE1 GLU A 260      55.238  47.669  16.811  1.00  0.00           O  
ATOM   4005  OE2 GLU A 260      53.148  47.563  16.437  1.00  0.00           O  
ATOM   4006  H   GLU A 260      54.139  49.479  12.574  1.00  0.00           H  
ATOM   4007  HA  GLU A 260      55.157  49.962  15.204  1.00  0.00           H  
ATOM   4008 1HB  GLU A 260      55.931  47.943  13.065  1.00  0.00           H  
ATOM   4009 2HB  GLU A 260      56.616  47.942  14.684  1.00  0.00           H  
ATOM   4010 1HG  GLU A 260      53.674  47.645  14.036  1.00  0.00           H  
ATOM   4011 2HG  GLU A 260      54.783  46.322  14.394  1.00  0.00           H  
ATOM   4012  N   VAL A 261      57.186  50.634  12.705  1.00  0.00           N  
ATOM   4013  CA  VAL A 261      58.421  51.323  12.351  1.00  0.00           C  
ATOM   4014  C   VAL A 261      58.375  52.787  12.770  1.00  0.00           C  
ATOM   4015  O   VAL A 261      59.361  53.332  13.265  1.00  0.00           O  
ATOM   4016  CB  VAL A 261      58.667  51.234  10.834  1.00  0.00           C  
ATOM   4017  CG1 VAL A 261      57.641  52.065  10.078  1.00  0.00           C  
ATOM   4018  CG2 VAL A 261      60.079  51.695  10.510  1.00  0.00           C  
ATOM   4019  H   VAL A 261      56.593  50.279  11.969  1.00  0.00           H  
ATOM   4020  HA  VAL A 261      59.249  50.837  12.869  1.00  0.00           H  
ATOM   4021  HB  VAL A 261      58.539  50.199  10.515  1.00  0.00           H  
ATOM   4022 1HG1 VAL A 261      57.829  51.990   9.007  1.00  0.00           H  
ATOM   4023 2HG1 VAL A 261      56.640  51.694  10.297  1.00  0.00           H  
ATOM   4024 3HG1 VAL A 261      57.718  53.107  10.387  1.00  0.00           H  
ATOM   4025 1HG2 VAL A 261      60.246  51.629   9.435  1.00  0.00           H  
ATOM   4026 2HG2 VAL A 261      60.208  52.728  10.834  1.00  0.00           H  
ATOM   4027 3HG2 VAL A 261      60.798  51.060  11.028  1.00  0.00           H  
ATOM   4028  N   LEU A 262      57.223  53.420  12.568  1.00  0.00           N  
ATOM   4029  CA  LEU A 262      57.046  54.821  12.925  1.00  0.00           C  
ATOM   4030  C   LEU A 262      57.155  55.023  14.430  1.00  0.00           C  
ATOM   4031  O   LEU A 262      57.759  55.990  14.894  1.00  0.00           O  
ATOM   4032  CB  LEU A 262      55.684  55.326  12.432  1.00  0.00           C  
ATOM   4033  CG  LEU A 262      55.531  55.447  10.910  1.00  0.00           C  
ATOM   4034  CD1 LEU A 262      54.085  55.781  10.570  1.00  0.00           C  
ATOM   4035  CD2 LEU A 262      56.477  56.517  10.388  1.00  0.00           C  
ATOM   4036  H   LEU A 262      56.451  52.916  12.157  1.00  0.00           H  
ATOM   4037  HA  LEU A 262      57.831  55.403  12.442  1.00  0.00           H  
ATOM   4038 1HB  LEU A 262      54.912  54.647  12.790  1.00  0.00           H  
ATOM   4039 2HB  LEU A 262      55.501  56.310  12.862  1.00  0.00           H  
ATOM   4040  HG  LEU A 262      55.771  54.491  10.443  1.00  0.00           H  
ATOM   4041 1HD1 LEU A 262      53.975  55.866   9.489  1.00  0.00           H  
ATOM   4042 2HD1 LEU A 262      53.432  54.989  10.938  1.00  0.00           H  
ATOM   4043 3HD1 LEU A 262      53.810  56.726  11.038  1.00  0.00           H  
ATOM   4044 1HD2 LEU A 262      56.368  56.602   9.306  1.00  0.00           H  
ATOM   4045 2HD2 LEU A 262      56.237  57.474  10.853  1.00  0.00           H  
ATOM   4046 3HD2 LEU A 262      57.504  56.244  10.629  1.00  0.00           H  
ATOM   4047  N   SER A 263      56.567  54.105  15.190  1.00  0.00           N  
ATOM   4048  CA  SER A 263      56.595  54.181  16.646  1.00  0.00           C  
ATOM   4049  C   SER A 263      58.016  54.037  17.177  1.00  0.00           C  
ATOM   4050  O   SER A 263      58.416  54.738  18.106  1.00  0.00           O  
ATOM   4051  CB  SER A 263      55.711  53.103  17.243  1.00  0.00           C  
ATOM   4052  OG  SER A 263      54.364  53.328  16.928  1.00  0.00           O  
ATOM   4053  H   SER A 263      56.088  53.335  14.747  1.00  0.00           H  
ATOM   4054  HA  SER A 263      56.213  55.157  16.950  1.00  0.00           H  
ATOM   4055 1HB  SER A 263      56.018  52.129  16.863  1.00  0.00           H  
ATOM   4056 2HB  SER A 263      55.837  53.087  18.324  1.00  0.00           H  
ATOM   4057  HG  SER A 263      53.874  52.611  17.337  1.00  0.00           H  
ATOM   4058  N   ALA A 264      58.776  53.125  16.583  1.00  0.00           N  
ATOM   4059  CA  ALA A 264      60.153  52.886  16.994  1.00  0.00           C  
ATOM   4060  C   ALA A 264      61.026  54.109  16.731  1.00  0.00           C  
ATOM   4061  O   ALA A 264      61.872  54.467  17.550  1.00  0.00           O  
ATOM   4062  CB  ALA A 264      60.716  51.669  16.276  1.00  0.00           C  
ATOM   4063  H   ALA A 264      58.388  52.581  15.825  1.00  0.00           H  
ATOM   4064  HA  ALA A 264      60.158  52.697  18.067  1.00  0.00           H  
ATOM   4065 1HB  ALA A 264      61.745  51.502  16.594  1.00  0.00           H  
ATOM   4066 2HB  ALA A 264      60.115  50.792  16.520  1.00  0.00           H  
ATOM   4067 3HB  ALA A 264      60.692  51.837  15.201  1.00  0.00           H  
ATOM   4068  N   VAL A 265      60.814  54.744  15.585  1.00  0.00           N  
ATOM   4069  CA  VAL A 265      61.581  55.926  15.213  1.00  0.00           C  
ATOM   4070  C   VAL A 265      61.305  57.083  16.163  1.00  0.00           C  
ATOM   4071  O   VAL A 265      62.218  57.812  16.550  1.00  0.00           O  
ATOM   4072  CB  VAL A 265      61.237  56.354  13.774  1.00  0.00           C  
ATOM   4073  CG1 VAL A 265      61.887  57.690  13.446  1.00  0.00           C  
ATOM   4074  CG2 VAL A 265      61.684  55.281  12.793  1.00  0.00           C  
ATOM   4075  H   VAL A 265      60.104  54.399  14.955  1.00  0.00           H  
ATOM   4076  HA  VAL A 265      62.642  55.680  15.260  1.00  0.00           H  
ATOM   4077  HB  VAL A 265      60.158  56.493  13.694  1.00  0.00           H  
ATOM   4078 1HG1 VAL A 265      61.633  57.977  12.425  1.00  0.00           H  
ATOM   4079 2HG1 VAL A 265      61.524  58.450  14.137  1.00  0.00           H  
ATOM   4080 3HG1 VAL A 265      62.969  57.600  13.538  1.00  0.00           H  
ATOM   4081 1HG2 VAL A 265      61.437  55.590  11.778  1.00  0.00           H  
ATOM   4082 2HG2 VAL A 265      62.762  55.138  12.877  1.00  0.00           H  
ATOM   4083 3HG2 VAL A 265      61.175  54.344  13.021  1.00  0.00           H  
ATOM   4084  N   VAL A 266      60.041  57.249  16.536  1.00  0.00           N  
ATOM   4085  CA  VAL A 266      59.641  58.317  17.443  1.00  0.00           C  
ATOM   4086  C   VAL A 266      60.260  58.128  18.822  1.00  0.00           C  
ATOM   4087  O   VAL A 266      60.708  59.089  19.448  1.00  0.00           O  
ATOM   4088  CB  VAL A 266      58.107  58.361  17.572  1.00  0.00           C  
ATOM   4089  CG1 VAL A 266      57.692  59.344  18.657  1.00  0.00           C  
ATOM   4090  CG2 VAL A 266      57.485  58.738  16.236  1.00  0.00           C  
ATOM   4091  H   VAL A 266      59.338  56.616  16.181  1.00  0.00           H  
ATOM   4092  HA  VAL A 266      59.986  59.266  17.031  1.00  0.00           H  
ATOM   4093  HB  VAL A 266      57.749  57.377  17.876  1.00  0.00           H  
ATOM   4094 1HG1 VAL A 266      56.605  59.362  18.735  1.00  0.00           H  
ATOM   4095 2HG1 VAL A 266      58.119  59.034  19.611  1.00  0.00           H  
ATOM   4096 3HG1 VAL A 266      58.054  60.340  18.403  1.00  0.00           H  
ATOM   4097 1HG2 VAL A 266      56.401  58.767  16.335  1.00  0.00           H  
ATOM   4098 2HG2 VAL A 266      57.849  59.720  15.930  1.00  0.00           H  
ATOM   4099 3HG2 VAL A 266      57.762  57.999  15.484  1.00  0.00           H  
ATOM   4100  N   ARG A 267      60.281  56.885  19.290  1.00  0.00           N  
ATOM   4101  CA  ARG A 267      60.845  56.569  20.596  1.00  0.00           C  
ATOM   4102  C   ARG A 267      62.341  56.850  20.635  1.00  0.00           C  
ATOM   4103  O   ARG A 267      62.858  57.372  21.623  1.00  0.00           O  
ATOM   4104  CB  ARG A 267      60.597  55.109  20.945  1.00  0.00           C  
ATOM   4105  CG  ARG A 267      61.088  54.688  22.321  1.00  0.00           C  
ATOM   4106  CD  ARG A 267      62.393  53.982  22.247  1.00  0.00           C  
ATOM   4107  NE  ARG A 267      62.246  52.624  21.747  1.00  0.00           N  
ATOM   4108  CZ  ARG A 267      62.567  52.229  20.500  1.00  0.00           C  
ATOM   4109  NH1 ARG A 267      63.050  53.098  19.639  1.00  0.00           N  
ATOM   4110  NH2 ARG A 267      62.397  50.969  20.141  1.00  0.00           N  
ATOM   4111  H   ARG A 267      59.896  56.140  18.727  1.00  0.00           H  
ATOM   4112  HA  ARG A 267      60.356  57.193  21.344  1.00  0.00           H  
ATOM   4113 1HB  ARG A 267      59.529  54.900  20.898  1.00  0.00           H  
ATOM   4114 2HB  ARG A 267      61.088  54.471  20.211  1.00  0.00           H  
ATOM   4115 1HG  ARG A 267      61.212  55.571  22.949  1.00  0.00           H  
ATOM   4116 2HG  ARG A 267      60.360  54.017  22.778  1.00  0.00           H  
ATOM   4117 1HD  ARG A 267      63.061  54.522  21.576  1.00  0.00           H  
ATOM   4118 2HD  ARG A 267      62.837  53.933  23.240  1.00  0.00           H  
ATOM   4119  HE  ARG A 267      61.878  51.927  22.381  1.00  0.00           H  
ATOM   4120 1HH1 ARG A 267      63.181  54.061  19.913  1.00  0.00           H  
ATOM   4121 2HH1 ARG A 267      63.291  52.802  18.704  1.00  0.00           H  
ATOM   4122 1HH2 ARG A 267      62.025  50.301  20.803  1.00  0.00           H  
ATOM   4123 2HH2 ARG A 267      62.637  50.673  19.207  1.00  0.00           H  
ATOM   4124  N   ALA A 268      63.031  56.500  19.553  1.00  0.00           N  
ATOM   4125  CA  ALA A 268      64.472  56.713  19.461  1.00  0.00           C  
ATOM   4126  C   ALA A 268      64.810  58.199  19.472  1.00  0.00           C  
ATOM   4127  O   ALA A 268      65.774  58.621  20.110  1.00  0.00           O  
ATOM   4128  CB  ALA A 268      65.026  56.054  18.206  1.00  0.00           C  
ATOM   4129  H   ALA A 268      62.545  56.077  18.776  1.00  0.00           H  
ATOM   4130  HA  ALA A 268      64.938  56.257  20.334  1.00  0.00           H  
ATOM   4131 1HB  ALA A 268      66.102  56.223  18.151  1.00  0.00           H  
ATOM   4132 2HB  ALA A 268      64.828  54.983  18.239  1.00  0.00           H  
ATOM   4133 3HB  ALA A 268      64.547  56.484  17.328  1.00  0.00           H  
ATOM   4134  N   ARG A 269      64.011  58.989  18.763  1.00  0.00           N  
ATOM   4135  CA  ARG A 269      64.224  60.428  18.691  1.00  0.00           C  
ATOM   4136  C   ARG A 269      64.201  61.059  20.078  1.00  0.00           C  
ATOM   4137  O   ARG A 269      65.071  61.860  20.420  1.00  0.00           O  
ATOM   4138  CB  ARG A 269      63.161  61.082  17.821  1.00  0.00           C  
ATOM   4139  CG  ARG A 269      63.340  62.576  17.607  1.00  0.00           C  
ATOM   4140  CD  ARG A 269      62.251  63.146  16.773  1.00  0.00           C  
ATOM   4141  NE  ARG A 269      62.241  62.580  15.434  1.00  0.00           N  
ATOM   4142  CZ  ARG A 269      63.031  62.991  14.423  1.00  0.00           C  
ATOM   4143  NH1 ARG A 269      63.887  63.970  14.614  1.00  0.00           N  
ATOM   4144  NH2 ARG A 269      62.945  62.410  13.239  1.00  0.00           N  
ATOM   4145  H   ARG A 269      63.236  58.580  18.260  1.00  0.00           H  
ATOM   4146  HA  ARG A 269      65.201  60.611  18.243  1.00  0.00           H  
ATOM   4147 1HB  ARG A 269      63.151  60.607  16.841  1.00  0.00           H  
ATOM   4148 2HB  ARG A 269      62.179  60.928  18.269  1.00  0.00           H  
ATOM   4149 1HG  ARG A 269      63.336  63.085  18.571  1.00  0.00           H  
ATOM   4150 2HG  ARG A 269      64.290  62.760  17.104  1.00  0.00           H  
ATOM   4151 1HD  ARG A 269      61.289  62.937  17.239  1.00  0.00           H  
ATOM   4152 2HD  ARG A 269      62.386  64.224  16.686  1.00  0.00           H  
ATOM   4153  HE  ARG A 269      61.595  61.824  15.248  1.00  0.00           H  
ATOM   4154 1HH1 ARG A 269      63.952  64.414  15.519  1.00  0.00           H  
ATOM   4155 2HH1 ARG A 269      64.479  64.278  13.857  1.00  0.00           H  
ATOM   4156 1HH2 ARG A 269      62.287  61.657  13.092  1.00  0.00           H  
ATOM   4157 2HH2 ARG A 269      63.537  62.718  12.482  1.00  0.00           H  
ATOM   4158  N   SER A 270      63.201  60.694  20.872  1.00  0.00           N  
ATOM   4159  CA  SER A 270      63.065  61.223  22.225  1.00  0.00           C  
ATOM   4160  C   SER A 270      64.303  60.929  23.058  1.00  0.00           C  
ATOM   4161  O   SER A 270      64.774  61.782  23.811  1.00  0.00           O  
ATOM   4162  CB  SER A 270      61.841  60.630  22.897  1.00  0.00           C  
ATOM   4163  OG  SER A 270      60.666  61.049  22.259  1.00  0.00           O  
ATOM   4164  H   SER A 270      62.518  60.033  20.531  1.00  0.00           H  
ATOM   4165  HA  SER A 270      62.943  62.305  22.163  1.00  0.00           H  
ATOM   4166 1HB  SER A 270      61.904  59.543  22.872  1.00  0.00           H  
ATOM   4167 2HB  SER A 270      61.819  60.933  23.943  1.00  0.00           H  
ATOM   4168  HG  SER A 270      59.989  60.416  22.510  1.00  0.00           H  
ATOM   4169  N   TYR A 271      64.821  59.701  22.908  1.00  0.00           N  
ATOM   4170  CA  TYR A 271      66.073  59.254  23.530  1.00  0.00           C  
ATOM   4171  C   TYR A 271      67.322  59.909  22.928  1.00  0.00           C  
ATOM   4172  O   TYR A 271      68.316  60.127  23.620  1.00  0.00           O  
ATOM   4173  CB  TYR A 271      66.189  57.731  23.428  1.00  0.00           C  
ATOM   4174  CG  TYR A 271      65.235  56.984  24.333  1.00  0.00           C  
ATOM   4175  CD1 TYR A 271      64.349  57.686  25.137  1.00  0.00           C  
ATOM   4176  CD2 TYR A 271      65.247  55.597  24.360  1.00  0.00           C  
ATOM   4177  CE1 TYR A 271      63.478  57.003  25.965  1.00  0.00           C  
ATOM   4178  CE2 TYR A 271      64.376  54.915  25.187  1.00  0.00           C  
ATOM   4179  CZ  TYR A 271      63.494  55.613  25.987  1.00  0.00           C  
ATOM   4180  OH  TYR A 271      62.627  54.933  26.810  1.00  0.00           O  
ATOM   4181  H   TYR A 271      64.303  59.057  22.327  1.00  0.00           H  
ATOM   4182  HA  TYR A 271      66.055  59.532  24.584  1.00  0.00           H  
ATOM   4183 1HB  TYR A 271      65.997  57.420  22.400  1.00  0.00           H  
ATOM   4184 2HB  TYR A 271      67.205  57.426  23.678  1.00  0.00           H  
ATOM   4185  HD1 TYR A 271      64.340  58.776  25.117  1.00  0.00           H  
ATOM   4186  HD2 TYR A 271      65.944  55.046  23.728  1.00  0.00           H  
ATOM   4187  HE1 TYR A 271      62.782  57.554  26.596  1.00  0.00           H  
ATOM   4188  HE2 TYR A 271      64.386  53.825  25.208  1.00  0.00           H  
ATOM   4189  HH  TYR A 271      62.087  55.563  27.294  1.00  0.00           H  
ATOM   4190  N   GLY A 272      67.278  60.226  21.639  1.00  0.00           N  
ATOM   4191  CA  GLY A 272      68.441  60.773  20.937  1.00  0.00           C  
ATOM   4192  C   GLY A 272      69.193  59.715  20.124  1.00  0.00           C  
ATOM   4193  O   GLY A 272      70.419  59.628  20.184  1.00  0.00           O  
ATOM   4194  H   GLY A 272      66.418  60.085  21.129  1.00  0.00           H  
ATOM   4195 1HA  GLY A 272      68.120  61.571  20.267  1.00  0.00           H  
ATOM   4196 2HA  GLY A 272      69.126  61.217  21.659  1.00  0.00           H  
ATOM   4197  N   ALA A 273      68.441  58.917  19.367  1.00  0.00           N  
ATOM   4198  CA  ALA A 273      69.003  58.076  18.311  1.00  0.00           C  
ATOM   4199  C   ALA A 273      69.195  58.877  17.029  1.00  0.00           C  
ATOM   4200  O   ALA A 273      68.334  59.668  16.644  1.00  0.00           O  
ATOM   4201  CB  ALA A 273      68.108  56.871  18.055  1.00  0.00           C  
ATOM   4202  H   ALA A 273      67.445  58.897  19.535  1.00  0.00           H  
ATOM   4203  HA  ALA A 273      69.981  57.725  18.641  1.00  0.00           H  
ATOM   4204 1HB  ALA A 273      68.539  56.260  17.262  1.00  0.00           H  
ATOM   4205 2HB  ALA A 273      68.026  56.279  18.966  1.00  0.00           H  
ATOM   4206 3HB  ALA A 273      67.119  57.211  17.753  1.00  0.00           H  
ATOM   4207  N   PRO A 274      70.329  58.675  16.361  1.00  0.00           N  
ATOM   4208  CA  PRO A 274      70.666  59.477  15.187  1.00  0.00           C  
ATOM   4209  C   PRO A 274      69.661  59.252  14.063  1.00  0.00           C  
ATOM   4210  O   PRO A 274      69.423  58.118  13.646  1.00  0.00           O  
ATOM   4211  CB  PRO A 274      72.060  58.967  14.809  1.00  0.00           C  
ATOM   4212  CG  PRO A 274      72.591  58.382  16.073  1.00  0.00           C  
ATOM   4213  CD  PRO A 274      71.386  57.772  16.739  1.00  0.00           C  
ATOM   4214  HA  PRO A 274      70.699  60.539  15.472  1.00  0.00           H  
ATOM   4215 1HB  PRO A 274      71.984  58.229  13.997  1.00  0.00           H  
ATOM   4216 2HB  PRO A 274      72.675  59.797  14.432  1.00  0.00           H  
ATOM   4217 1HG  PRO A 274      73.372  57.640  15.850  1.00  0.00           H  
ATOM   4218 2HG  PRO A 274      73.062  59.165  16.686  1.00  0.00           H  
ATOM   4219 1HD  PRO A 274      71.227  56.756  16.349  1.00  0.00           H  
ATOM   4220 2HD  PRO A 274      71.539  57.751  17.828  1.00  0.00           H  
ATOM   4221  N   GLU A 275      69.143  60.411  13.662  1.00  0.00           N  
ATOM   4222  CA  GLU A 275      67.917  60.568  12.883  1.00  0.00           C  
ATOM   4223  C   GLU A 275      68.063  59.923  11.504  1.00  0.00           C  
ATOM   4224  O   GLU A 275      67.074  59.533  10.883  1.00  0.00           O  
ATOM   4225  CB  GLU A 275      67.564  62.049  12.732  1.00  0.00           C  
ATOM   4226  CG  GLU A 275      67.218  62.749  14.039  1.00  0.00           C  
ATOM   4227  CD  GLU A 275      68.433  63.212  14.794  1.00  0.00           C  
ATOM   4228  OE1 GLU A 275      69.522  63.003  14.315  1.00  0.00           O  
ATOM   4229  OE2 GLU A 275      68.272  63.776  15.851  1.00  0.00           O  
ATOM   4230  H   GLU A 275      69.662  61.234  13.933  1.00  0.00           H  
ATOM   4231  HA  GLU A 275      67.105  60.067  13.411  1.00  0.00           H  
ATOM   4232 1HB  GLU A 275      68.403  62.579  12.281  1.00  0.00           H  
ATOM   4233 2HB  GLU A 275      66.712  62.154  12.061  1.00  0.00           H  
ATOM   4234 1HG  GLU A 275      66.589  63.611  13.822  1.00  0.00           H  
ATOM   4235 2HG  GLU A 275      66.647  62.065  14.665  1.00  0.00           H  
ATOM   4236  N   GLU A 276      69.303  59.823  11.048  1.00  0.00           N  
ATOM   4237  CA  GLU A 276      69.646  59.165   9.793  1.00  0.00           C  
ATOM   4238  C   GLU A 276      69.257  57.693   9.820  1.00  0.00           C  
ATOM   4239  O   GLU A 276      68.751  57.156   8.834  1.00  0.00           O  
ATOM   4240  CB  GLU A 276      71.144  59.301   9.511  1.00  0.00           C  
ATOM   4241  CG  GLU A 276      71.591  60.712   9.156  1.00  0.00           C  
ATOM   4242  CD  GLU A 276      73.078  60.824   8.964  1.00  0.00           C  
ATOM   4243  OE1 GLU A 276      73.764  59.861   9.211  1.00  0.00           O  
ATOM   4244  OE2 GLU A 276      73.529  61.874   8.570  1.00  0.00           O  
ATOM   4245  H   GLU A 276      70.039  60.228  11.609  1.00  0.00           H  
ATOM   4246  HA  GLU A 276      69.094  59.648   8.987  1.00  0.00           H  
ATOM   4247 1HB  GLU A 276      71.710  58.981  10.387  1.00  0.00           H  
ATOM   4248 2HB  GLU A 276      71.420  58.645   8.686  1.00  0.00           H  
ATOM   4249 1HG  GLU A 276      71.094  61.019   8.237  1.00  0.00           H  
ATOM   4250 2HG  GLU A 276      71.280  61.391   9.950  1.00  0.00           H  
ATOM   4251  N   VAL A 277      69.495  57.043  10.955  1.00  0.00           N  
ATOM   4252  CA  VAL A 277      69.168  55.630  11.110  1.00  0.00           C  
ATOM   4253  C   VAL A 277      67.664  55.401  11.031  1.00  0.00           C  
ATOM   4254  O   VAL A 277      67.205  54.437  10.419  1.00  0.00           O  
ATOM   4255  CB  VAL A 277      69.693  55.106  12.460  1.00  0.00           C  
ATOM   4256  CG1 VAL A 277      69.193  53.691  12.712  1.00  0.00           C  
ATOM   4257  CG2 VAL A 277      71.214  55.152  12.476  1.00  0.00           C  
ATOM   4258  H   VAL A 277      69.913  57.539  11.728  1.00  0.00           H  
ATOM   4259  HA  VAL A 277      69.649  55.073  10.306  1.00  0.00           H  
ATOM   4260  HB  VAL A 277      69.301  55.733  13.261  1.00  0.00           H  
ATOM   4261 1HG1 VAL A 277      69.574  53.336  13.670  1.00  0.00           H  
ATOM   4262 2HG1 VAL A 277      68.104  53.688  12.732  1.00  0.00           H  
ATOM   4263 3HG1 VAL A 277      69.545  53.034  11.917  1.00  0.00           H  
ATOM   4264 1HG2 VAL A 277      71.578  54.780  13.433  1.00  0.00           H  
ATOM   4265 2HG2 VAL A 277      71.605  54.529  11.672  1.00  0.00           H  
ATOM   4266 3HG2 VAL A 277      71.548  56.180  12.335  1.00  0.00           H  
ATOM   4267  N   GLY A 278      66.900  56.292  11.653  1.00  0.00           N  
ATOM   4268  CA  GLY A 278      65.446  56.189  11.653  1.00  0.00           C  
ATOM   4269  C   GLY A 278      64.882  56.349  10.246  1.00  0.00           C  
ATOM   4270  O   GLY A 278      63.958  55.638   9.854  1.00  0.00           O  
ATOM   4271  H   GLY A 278      67.339  57.062  12.139  1.00  0.00           H  
ATOM   4272 1HA  GLY A 278      65.150  55.222  12.060  1.00  0.00           H  
ATOM   4273 2HA  GLY A 278      65.028  56.954  12.306  1.00  0.00           H  
ATOM   4274  N   GLU A 279      65.442  57.289   9.493  1.00  0.00           N  
ATOM   4275  CA  GLU A 279      64.996  57.544   8.130  1.00  0.00           C  
ATOM   4276  C   GLU A 279      65.264  56.345   7.229  1.00  0.00           C  
ATOM   4277  O   GLU A 279      64.434  55.987   6.394  1.00  0.00           O  
ATOM   4278  CB  GLU A 279      65.691  58.785   7.566  1.00  0.00           C  
ATOM   4279  CG  GLU A 279      65.256  60.095   8.206  1.00  0.00           C  
ATOM   4280  CD  GLU A 279      66.011  61.284   7.678  1.00  0.00           C  
ATOM   4281  OE1 GLU A 279      66.929  61.090   6.918  1.00  0.00           O  
ATOM   4282  OE2 GLU A 279      65.668  62.386   8.035  1.00  0.00           O  
ATOM   4283  H   GLU A 279      66.196  57.842   9.875  1.00  0.00           H  
ATOM   4284  HA  GLU A 279      63.920  57.723   8.146  1.00  0.00           H  
ATOM   4285 1HB  GLU A 279      66.769  58.690   7.698  1.00  0.00           H  
ATOM   4286 2HB  GLU A 279      65.498  58.855   6.495  1.00  0.00           H  
ATOM   4287 1HG  GLU A 279      64.193  60.243   8.020  1.00  0.00           H  
ATOM   4288 2HG  GLU A 279      65.402  60.027   9.283  1.00  0.00           H  
ATOM   4289  N   LYS A 280      66.427  55.728   7.402  1.00  0.00           N  
ATOM   4290  CA  LYS A 280      66.804  54.569   6.605  1.00  0.00           C  
ATOM   4291  C   LYS A 280      65.884  53.387   6.878  1.00  0.00           C  
ATOM   4292  O   LYS A 280      65.491  52.669   5.959  1.00  0.00           O  
ATOM   4293  CB  LYS A 280      68.257  54.179   6.883  1.00  0.00           C  
ATOM   4294  CG  LYS A 280      69.287  55.160   6.339  1.00  0.00           C  
ATOM   4295  CD  LYS A 280      70.703  54.715   6.671  1.00  0.00           C  
ATOM   4296  CE  LYS A 280      71.733  55.699   6.138  1.00  0.00           C  
ATOM   4297  NZ  LYS A 280      73.122  55.297   6.489  1.00  0.00           N  
ATOM   4298  H   LYS A 280      67.067  56.072   8.104  1.00  0.00           H  
ATOM   4299  HA  LYS A 280      66.709  54.828   5.550  1.00  0.00           H  
ATOM   4300 1HB  LYS A 280      68.411  54.094   7.959  1.00  0.00           H  
ATOM   4301 2HB  LYS A 280      68.462  53.202   6.445  1.00  0.00           H  
ATOM   4302 1HG  LYS A 280      69.183  55.233   5.256  1.00  0.00           H  
ATOM   4303 2HG  LYS A 280      69.114  56.145   6.770  1.00  0.00           H  
ATOM   4304 1HD  LYS A 280      70.816  54.635   7.754  1.00  0.00           H  
ATOM   4305 2HD  LYS A 280      70.890  53.735   6.232  1.00  0.00           H  
ATOM   4306 1HE  LYS A 280      71.649  55.762   5.054  1.00  0.00           H  
ATOM   4307 2HE  LYS A 280      71.540  56.689   6.552  1.00  0.00           H  
ATOM   4308 1HZ  LYS A 280      73.774  55.974   6.118  1.00  0.00           H  
ATOM   4309 2HZ  LYS A 280      73.217  55.254   7.494  1.00  0.00           H  
ATOM   4310 3HZ  LYS A 280      73.320  54.389   6.093  1.00  0.00           H  
ATOM   4311  N   ALA A 281      65.542  53.191   8.149  1.00  0.00           N  
ATOM   4312  CA  ALA A 281      64.662  52.096   8.544  1.00  0.00           C  
ATOM   4313  C   ALA A 281      63.266  52.270   7.960  1.00  0.00           C  
ATOM   4314  O   ALA A 281      62.647  51.307   7.509  1.00  0.00           O  
ATOM   4315  CB  ALA A 281      64.591  51.995  10.061  1.00  0.00           C  
ATOM   4316  H   ALA A 281      65.900  53.814   8.858  1.00  0.00           H  
ATOM   4317  HA  ALA A 281      65.076  51.169   8.148  1.00  0.00           H  
ATOM   4318 1HB  ALA A 281      63.932  51.173  10.340  1.00  0.00           H  
ATOM   4319 2HB  ALA A 281      65.589  51.811  10.460  1.00  0.00           H  
ATOM   4320 3HB  ALA A 281      64.203  52.926  10.470  1.00  0.00           H  
ATOM   4321  N   VAL A 282      62.777  53.505   7.971  1.00  0.00           N  
ATOM   4322  CA  VAL A 282      61.451  53.806   7.442  1.00  0.00           C  
ATOM   4323  C   VAL A 282      61.387  53.554   5.941  1.00  0.00           C  
ATOM   4324  O   VAL A 282      60.400  53.023   5.432  1.00  0.00           O  
ATOM   4325  CB  VAL A 282      61.081  55.273   7.729  1.00  0.00           C  
ATOM   4326  CG1 VAL A 282      59.787  55.644   7.019  1.00  0.00           C  
ATOM   4327  CG2 VAL A 282      60.954  55.491   9.229  1.00  0.00           C  
ATOM   4328  H   VAL A 282      63.335  54.254   8.355  1.00  0.00           H  
ATOM   4329  HA  VAL A 282      60.726  53.158   7.936  1.00  0.00           H  
ATOM   4330  HB  VAL A 282      61.863  55.920   7.332  1.00  0.00           H  
ATOM   4331 1HG1 VAL A 282      59.541  56.685   7.233  1.00  0.00           H  
ATOM   4332 2HG1 VAL A 282      59.912  55.515   5.944  1.00  0.00           H  
ATOM   4333 3HG1 VAL A 282      58.981  55.001   7.372  1.00  0.00           H  
ATOM   4334 1HG2 VAL A 282      60.693  56.530   9.425  1.00  0.00           H  
ATOM   4335 2HG2 VAL A 282      60.176  54.839   9.627  1.00  0.00           H  
ATOM   4336 3HG2 VAL A 282      61.904  55.258   9.712  1.00  0.00           H  
ATOM   4337  N   LYS A 283      62.446  53.938   5.236  1.00  0.00           N  
ATOM   4338  CA  LYS A 283      62.511  53.753   3.791  1.00  0.00           C  
ATOM   4339  C   LYS A 283      62.520  52.276   3.424  1.00  0.00           C  
ATOM   4340  O   LYS A 283      61.868  51.861   2.466  1.00  0.00           O  
ATOM   4341  CB  LYS A 283      63.750  54.444   3.219  1.00  0.00           C  
ATOM   4342  CG  LYS A 283      63.688  55.966   3.240  1.00  0.00           C  
ATOM   4343  CD  LYS A 283      64.960  56.579   2.674  1.00  0.00           C  
ATOM   4344  CE  LYS A 283      64.904  58.099   2.704  1.00  0.00           C  
ATOM   4345  NZ  LYS A 283      66.158  58.713   2.189  1.00  0.00           N  
ATOM   4346  H   LYS A 283      63.225  54.369   5.713  1.00  0.00           H  
ATOM   4347  HA  LYS A 283      61.624  54.203   3.345  1.00  0.00           H  
ATOM   4348 1HB  LYS A 283      64.631  54.138   3.783  1.00  0.00           H  
ATOM   4349 2HB  LYS A 283      63.897  54.130   2.185  1.00  0.00           H  
ATOM   4350 1HG  LYS A 283      62.837  56.304   2.647  1.00  0.00           H  
ATOM   4351 2HG  LYS A 283      63.553  56.310   4.265  1.00  0.00           H  
ATOM   4352 1HD  LYS A 283      65.817  56.244   3.259  1.00  0.00           H  
ATOM   4353 2HD  LYS A 283      65.095  56.250   1.643  1.00  0.00           H  
ATOM   4354 1HE  LYS A 283      64.069  58.444   2.096  1.00  0.00           H  
ATOM   4355 2HE  LYS A 283      64.743  58.437   3.728  1.00  0.00           H  
ATOM   4356 1HZ  LYS A 283      66.081  59.719   2.226  1.00  0.00           H  
ATOM   4357 2HZ  LYS A 283      66.938  58.414   2.758  1.00  0.00           H  
ATOM   4358 3HZ  LYS A 283      66.308  58.422   1.233  1.00  0.00           H  
ATOM   4359  N   GLU A 284      63.262  51.482   4.193  1.00  0.00           N  
ATOM   4360  CA  GLU A 284      63.358  50.049   3.948  1.00  0.00           C  
ATOM   4361  C   GLU A 284      62.012  49.365   4.156  1.00  0.00           C  
ATOM   4362  O   GLU A 284      61.628  48.482   3.389  1.00  0.00           O  
ATOM   4363  CB  GLU A 284      64.409  49.421   4.866  1.00  0.00           C  
ATOM   4364  CG  GLU A 284      65.843  49.814   4.540  1.00  0.00           C  
ATOM   4365  CD  GLU A 284      66.841  49.236   5.505  1.00  0.00           C  
ATOM   4366  OE1 GLU A 284      66.429  48.641   6.471  1.00  0.00           O  
ATOM   4367  OE2 GLU A 284      68.018  49.391   5.275  1.00  0.00           O  
ATOM   4368  H   GLU A 284      63.773  51.885   4.965  1.00  0.00           H  
ATOM   4369  HA  GLU A 284      63.661  49.895   2.912  1.00  0.00           H  
ATOM   4370 1HB  GLU A 284      64.210  49.709   5.898  1.00  0.00           H  
ATOM   4371 2HB  GLU A 284      64.338  48.335   4.810  1.00  0.00           H  
ATOM   4372 1HG  GLU A 284      66.084  49.467   3.535  1.00  0.00           H  
ATOM   4373 2HG  GLU A 284      65.923  50.900   4.549  1.00  0.00           H  
ATOM   4374  N   VAL A 285      61.299  49.780   5.198  1.00  0.00           N  
ATOM   4375  CA  VAL A 285      59.994  49.208   5.507  1.00  0.00           C  
ATOM   4376  C   VAL A 285      58.984  49.509   4.409  1.00  0.00           C  
ATOM   4377  O   VAL A 285      58.185  48.651   4.035  1.00  0.00           O  
ATOM   4378  CB  VAL A 285      59.471  49.762   6.846  1.00  0.00           C  
ATOM   4379  CG1 VAL A 285      58.035  49.320   7.082  1.00  0.00           C  
ATOM   4380  CG2 VAL A 285      60.371  49.303   7.983  1.00  0.00           C  
ATOM   4381  H   VAL A 285      61.670  50.508   5.791  1.00  0.00           H  
ATOM   4382  HA  VAL A 285      60.102  48.126   5.595  1.00  0.00           H  
ATOM   4383  HB  VAL A 285      59.469  50.852   6.801  1.00  0.00           H  
ATOM   4384 1HG1 VAL A 285      57.682  49.721   8.032  1.00  0.00           H  
ATOM   4385 2HG1 VAL A 285      57.403  49.690   6.275  1.00  0.00           H  
ATOM   4386 3HG1 VAL A 285      57.990  48.231   7.109  1.00  0.00           H  
ATOM   4387 1HG2 VAL A 285      59.996  49.699   8.927  1.00  0.00           H  
ATOM   4388 2HG2 VAL A 285      60.378  48.213   8.024  1.00  0.00           H  
ATOM   4389 3HG2 VAL A 285      61.385  49.666   7.815  1.00  0.00           H  
ATOM   4390  N   ARG A 286      59.025  50.735   3.897  1.00  0.00           N  
ATOM   4391  CA  ARG A 286      58.112  51.153   2.839  1.00  0.00           C  
ATOM   4392  C   ARG A 286      58.355  50.366   1.558  1.00  0.00           C  
ATOM   4393  O   ARG A 286      57.412  49.970   0.873  1.00  0.00           O  
ATOM   4394  CB  ARG A 286      58.269  52.640   2.554  1.00  0.00           C  
ATOM   4395  CG  ARG A 286      57.753  53.559   3.650  1.00  0.00           C  
ATOM   4396  CD  ARG A 286      57.992  54.989   3.325  1.00  0.00           C  
ATOM   4397  NE  ARG A 286      57.500  55.872   4.370  1.00  0.00           N  
ATOM   4398  CZ  ARG A 286      57.702  57.203   4.404  1.00  0.00           C  
ATOM   4399  NH1 ARG A 286      58.385  57.789   3.445  1.00  0.00           N  
ATOM   4400  NH2 ARG A 286      57.213  57.921   5.400  1.00  0.00           N  
ATOM   4401  H   ARG A 286      59.705  51.393   4.249  1.00  0.00           H  
ATOM   4402  HA  ARG A 286      57.090  50.969   3.170  1.00  0.00           H  
ATOM   4403 1HB  ARG A 286      59.322  52.871   2.398  1.00  0.00           H  
ATOM   4404 2HB  ARG A 286      57.739  52.892   1.635  1.00  0.00           H  
ATOM   4405 1HG  ARG A 286      56.681  53.410   3.775  1.00  0.00           H  
ATOM   4406 2HG  ARG A 286      58.263  53.330   4.586  1.00  0.00           H  
ATOM   4407 1HD  ARG A 286      59.061  55.161   3.207  1.00  0.00           H  
ATOM   4408 2HD  ARG A 286      57.480  55.241   2.397  1.00  0.00           H  
ATOM   4409  HE  ARG A 286      56.970  55.457   5.125  1.00  0.00           H  
ATOM   4410 1HH1 ARG A 286      58.759  57.241   2.684  1.00  0.00           H  
ATOM   4411 2HH1 ARG A 286      58.536  58.787   3.471  1.00  0.00           H  
ATOM   4412 1HH2 ARG A 286      56.687  57.470   6.137  1.00  0.00           H  
ATOM   4413 2HH2 ARG A 286      57.363  58.918   5.425  1.00  0.00           H  
ATOM   4414  N   GLU A 287      59.626  50.141   1.239  1.00  0.00           N  
ATOM   4415  CA  GLU A 287      59.995  49.400   0.039  1.00  0.00           C  
ATOM   4416  C   GLU A 287      59.524  47.952   0.119  1.00  0.00           C  
ATOM   4417  O   GLU A 287      59.038  47.392  -0.864  1.00  0.00           O  
ATOM   4418  CB  GLU A 287      61.511  49.443  -0.169  1.00  0.00           C  
ATOM   4419  CG  GLU A 287      62.053  50.810  -0.559  1.00  0.00           C  
ATOM   4420  CD  GLU A 287      63.552  50.831  -0.684  1.00  0.00           C  
ATOM   4421  OE1 GLU A 287      64.169  49.844  -0.365  1.00  0.00           O  
ATOM   4422  OE2 GLU A 287      64.079  51.837  -1.099  1.00  0.00           O  
ATOM   4423  H   GLU A 287      60.354  50.493   1.844  1.00  0.00           H  
ATOM   4424  HA  GLU A 287      59.512  49.868  -0.819  1.00  0.00           H  
ATOM   4425 1HB  GLU A 287      62.013  49.133   0.748  1.00  0.00           H  
ATOM   4426 2HB  GLU A 287      61.791  48.736  -0.950  1.00  0.00           H  
ATOM   4427 1HG  GLU A 287      61.617  51.104  -1.513  1.00  0.00           H  
ATOM   4428 2HG  GLU A 287      61.746  51.539   0.190  1.00  0.00           H  
ATOM   4429  N   ALA A 288      59.671  47.354   1.297  1.00  0.00           N  
ATOM   4430  CA  ALA A 288      59.262  45.971   1.508  1.00  0.00           C  
ATOM   4431  C   ALA A 288      57.754  45.814   1.360  1.00  0.00           C  
ATOM   4432  O   ALA A 288      57.276  44.842   0.775  1.00  0.00           O  
ATOM   4433  CB  ALA A 288      59.711  45.488   2.879  1.00  0.00           C  
ATOM   4434  H   ALA A 288      60.076  47.870   2.065  1.00  0.00           H  
ATOM   4435  HA  ALA A 288      59.738  45.356   0.744  1.00  0.00           H  
ATOM   4436 1HB  ALA A 288      59.398  44.454   3.022  1.00  0.00           H  
ATOM   4437 2HB  ALA A 288      60.797  45.552   2.949  1.00  0.00           H  
ATOM   4438 3HB  ALA A 288      59.262  46.113   3.650  1.00  0.00           H  
ATOM   4439  N   SER A 289      57.008  46.777   1.894  1.00  0.00           N  
ATOM   4440  CA  SER A 289      55.552  46.746   1.823  1.00  0.00           C  
ATOM   4441  C   SER A 289      55.069  46.859   0.382  1.00  0.00           C  
ATOM   4442  O   SER A 289      54.130  46.173  -0.023  1.00  0.00           O  
ATOM   4443  CB  SER A 289      54.965  47.871   2.653  1.00  0.00           C  
ATOM   4444  OG  SER A 289      55.232  47.682   4.016  1.00  0.00           O  
ATOM   4445  H   SER A 289      57.462  47.549   2.361  1.00  0.00           H  
ATOM   4446  HA  SER A 289      55.206  45.793   2.227  1.00  0.00           H  
ATOM   4447 1HB  SER A 289      55.386  48.822   2.326  1.00  0.00           H  
ATOM   4448 2HB  SER A 289      53.889  47.917   2.494  1.00  0.00           H  
ATOM   4449  HG  SER A 289      54.832  48.427   4.470  1.00  0.00           H  
ATOM   4450  N   GLU A 290      55.715  47.728  -0.388  1.00  0.00           N  
ATOM   4451  CA  GLU A 290      55.354  47.931  -1.785  1.00  0.00           C  
ATOM   4452  C   GLU A 290      55.600  46.673  -2.607  1.00  0.00           C  
ATOM   4453  O   GLU A 290      54.794  46.313  -3.464  1.00  0.00           O  
ATOM   4454  CB  GLU A 290      56.145  49.101  -2.374  1.00  0.00           C  
ATOM   4455  CG  GLU A 290      55.751  50.465  -1.828  1.00  0.00           C  
ATOM   4456  CD  GLU A 290      56.597  51.581  -2.374  1.00  0.00           C  
ATOM   4457  OE1 GLU A 290      57.541  51.299  -3.072  1.00  0.00           O  
ATOM   4458  OE2 GLU A 290      56.298  52.718  -2.095  1.00  0.00           O  
ATOM   4459  H   GLU A 290      56.476  48.262   0.006  1.00  0.00           H  
ATOM   4460  HA  GLU A 290      54.291  48.167  -1.836  1.00  0.00           H  
ATOM   4461 1HB  GLU A 290      57.208  48.956  -2.179  1.00  0.00           H  
ATOM   4462 2HB  GLU A 290      56.011  49.122  -3.456  1.00  0.00           H  
ATOM   4463 1HG  GLU A 290      54.708  50.659  -2.079  1.00  0.00           H  
ATOM   4464 2HG  GLU A 290      55.837  50.449  -0.742  1.00  0.00           H  
ATOM   4465  N   GLU A 291      56.717  46.009  -2.341  1.00  0.00           N  
ATOM   4466  CA  GLU A 291      57.074  44.791  -3.056  1.00  0.00           C  
ATOM   4467  C   GLU A 291      56.077  43.674  -2.772  1.00  0.00           C  
ATOM   4468  O   GLU A 291      55.692  42.928  -3.673  1.00  0.00           O  
ATOM   4469  CB  GLU A 291      58.484  44.339  -2.670  1.00  0.00           C  
ATOM   4470  CG  GLU A 291      59.596  45.246  -3.179  1.00  0.00           C  
ATOM   4471  CD  GLU A 291      60.960  44.813  -2.720  1.00  0.00           C  
ATOM   4472  OE1 GLU A 291      61.039  43.901  -1.932  1.00  0.00           O  
ATOM   4473  OE2 GLU A 291      61.925  45.394  -3.158  1.00  0.00           O  
ATOM   4474  H   GLU A 291      57.337  46.359  -1.624  1.00  0.00           H  
ATOM   4475  HA  GLU A 291      57.054  44.999  -4.126  1.00  0.00           H  
ATOM   4476 1HB  GLU A 291      58.565  44.288  -1.584  1.00  0.00           H  
ATOM   4477 2HB  GLU A 291      58.665  43.337  -3.059  1.00  0.00           H  
ATOM   4478 1HG  GLU A 291      59.576  45.251  -4.268  1.00  0.00           H  
ATOM   4479 2HG  GLU A 291      59.408  46.262  -2.835  1.00  0.00           H  
ATOM   4480  N   ALA A 292      55.662  43.564  -1.515  1.00  0.00           N  
ATOM   4481  CA  ALA A 292      54.708  42.539  -1.111  1.00  0.00           C  
ATOM   4482  C   ALA A 292      53.355  42.750  -1.776  1.00  0.00           C  
ATOM   4483  O   ALA A 292      52.710  41.795  -2.210  1.00  0.00           O  
ATOM   4484  CB  ALA A 292      54.556  42.526   0.403  1.00  0.00           C  
ATOM   4485  H   ALA A 292      56.016  44.207  -0.822  1.00  0.00           H  
ATOM   4486  HA  ALA A 292      55.092  41.572  -1.435  1.00  0.00           H  
ATOM   4487 1HB  ALA A 292      53.842  41.754   0.691  1.00  0.00           H  
ATOM   4488 2HB  ALA A 292      55.522  42.315   0.864  1.00  0.00           H  
ATOM   4489 3HB  ALA A 292      54.198  43.496   0.741  1.00  0.00           H  
ATOM   4490  N   LEU A 293      52.930  44.008  -1.853  1.00  0.00           N  
ATOM   4491  CA  LEU A 293      51.651  44.347  -2.466  1.00  0.00           C  
ATOM   4492  C   LEU A 293      51.649  44.018  -3.954  1.00  0.00           C  
ATOM   4493  O   LEU A 293      50.661  43.513  -4.487  1.00  0.00           O  
ATOM   4494  CB  LEU A 293      51.345  45.836  -2.265  1.00  0.00           C  
ATOM   4495  CG  LEU A 293      50.003  46.322  -2.828  1.00  0.00           C  
ATOM   4496  CD1 LEU A 293      48.866  45.552  -2.169  1.00  0.00           C  
ATOM   4497  CD2 LEU A 293      49.862  47.817  -2.587  1.00  0.00           C  
ATOM   4498  H   LEU A 293      53.506  44.747  -1.478  1.00  0.00           H  
ATOM   4499  HA  LEU A 293      50.870  43.760  -1.984  1.00  0.00           H  
ATOM   4500 1HB  LEU A 293      51.353  46.051  -1.197  1.00  0.00           H  
ATOM   4501 2HB  LEU A 293      52.134  46.421  -2.738  1.00  0.00           H  
ATOM   4502  HG  LEU A 293      49.964  46.122  -3.899  1.00  0.00           H  
ATOM   4503 1HD1 LEU A 293      47.913  45.897  -2.569  1.00  0.00           H  
ATOM   4504 2HD1 LEU A 293      48.981  44.487  -2.373  1.00  0.00           H  
ATOM   4505 3HD1 LEU A 293      48.890  45.720  -1.093  1.00  0.00           H  
ATOM   4506 1HD2 LEU A 293      48.909  48.163  -2.988  1.00  0.00           H  
ATOM   4507 2HD2 LEU A 293      49.900  48.019  -1.516  1.00  0.00           H  
ATOM   4508 3HD2 LEU A 293      50.677  48.344  -3.084  1.00  0.00           H  
ATOM   4509  N   GLU A 294      52.761  44.308  -4.621  1.00  0.00           N  
ATOM   4510  CA  GLU A 294      52.890  44.044  -6.048  1.00  0.00           C  
ATOM   4511  C   GLU A 294      52.838  42.550  -6.338  1.00  0.00           C  
ATOM   4512  O   GLU A 294      52.214  42.117  -7.307  1.00  0.00           O  
ATOM   4513  CB  GLU A 294      54.197  44.633  -6.583  1.00  0.00           C  
ATOM   4514  CG  GLU A 294      54.237  46.154  -6.611  1.00  0.00           C  
ATOM   4515  CD  GLU A 294      53.224  46.749  -7.548  1.00  0.00           C  
ATOM   4516  OE1 GLU A 294      53.331  46.523  -8.730  1.00  0.00           O  
ATOM   4517  OE2 GLU A 294      52.341  47.429  -7.082  1.00  0.00           O  
ATOM   4518  H   GLU A 294      53.538  44.721  -4.125  1.00  0.00           H  
ATOM   4519  HA  GLU A 294      52.056  44.520  -6.564  1.00  0.00           H  
ATOM   4520 1HB  GLU A 294      55.030  44.287  -5.970  1.00  0.00           H  
ATOM   4521 2HB  GLU A 294      54.368  44.275  -7.599  1.00  0.00           H  
ATOM   4522 1HG  GLU A 294      54.050  46.530  -5.605  1.00  0.00           H  
ATOM   4523 2HG  GLU A 294      55.234  46.475  -6.909  1.00  0.00           H  
ATOM   4524  N   ARG A 295      53.495  41.764  -5.494  1.00  0.00           N  
ATOM   4525  CA  ARG A 295      53.526  40.316  -5.657  1.00  0.00           C  
ATOM   4526  C   ARG A 295      52.137  39.714  -5.488  1.00  0.00           C  
ATOM   4527  O   ARG A 295      51.745  38.814  -6.231  1.00  0.00           O  
ATOM   4528  CB  ARG A 295      54.475  39.684  -4.649  1.00  0.00           C  
ATOM   4529  CG  ARG A 295      55.949  39.968  -4.893  1.00  0.00           C  
ATOM   4530  CD  ARG A 295      56.447  39.279  -6.110  1.00  0.00           C  
ATOM   4531  NE  ARG A 295      56.323  37.834  -6.005  1.00  0.00           N  
ATOM   4532  CZ  ARG A 295      57.226  37.031  -5.409  1.00  0.00           C  
ATOM   4533  NH1 ARG A 295      58.309  37.545  -4.871  1.00  0.00           N  
ATOM   4534  NH2 ARG A 295      57.021  35.726  -5.365  1.00  0.00           N  
ATOM   4535  H   ARG A 295      53.988  42.183  -4.718  1.00  0.00           H  
ATOM   4536  HA  ARG A 295      53.884  40.088  -6.661  1.00  0.00           H  
ATOM   4537 1HB  ARG A 295      54.232  40.039  -3.649  1.00  0.00           H  
ATOM   4538 2HB  ARG A 295      54.343  38.602  -4.653  1.00  0.00           H  
ATOM   4539 1HG  ARG A 295      56.096  41.041  -5.021  1.00  0.00           H  
ATOM   4540 2HG  ARG A 295      56.533  39.622  -4.039  1.00  0.00           H  
ATOM   4541 1HD  ARG A 295      55.872  39.608  -6.976  1.00  0.00           H  
ATOM   4542 2HD  ARG A 295      57.499  39.521  -6.261  1.00  0.00           H  
ATOM   4543  HE  ARG A 295      55.502  37.402  -6.407  1.00  0.00           H  
ATOM   4544 1HH1 ARG A 295      58.466  38.542  -4.904  1.00  0.00           H  
ATOM   4545 2HH1 ARG A 295      58.985  36.942  -4.424  1.00  0.00           H  
ATOM   4546 1HH2 ARG A 295      56.187  35.331  -5.779  1.00  0.00           H  
ATOM   4547 2HH2 ARG A 295      57.697  35.124  -4.918  1.00  0.00           H  
ATOM   4548  N   TYR A 296      51.395  40.219  -4.507  1.00  0.00           N  
ATOM   4549  CA  TYR A 296      50.049  39.731  -4.237  1.00  0.00           C  
ATOM   4550  C   TYR A 296      49.155  39.870  -5.463  1.00  0.00           C  
ATOM   4551  O   TYR A 296      48.443  38.937  -5.833  1.00  0.00           O  
ATOM   4552  CB  TYR A 296      49.439  40.477  -3.048  1.00  0.00           C  
ATOM   4553  CG  TYR A 296      48.023  40.054  -2.724  1.00  0.00           C  
ATOM   4554  CD1 TYR A 296      47.732  38.716  -2.504  1.00  0.00           C  
ATOM   4555  CD2 TYR A 296      47.016  41.005  -2.648  1.00  0.00           C  
ATOM   4556  CE1 TYR A 296      46.439  38.330  -2.208  1.00  0.00           C  
ATOM   4557  CE2 TYR A 296      45.723  40.619  -2.352  1.00  0.00           C  
ATOM   4558  CZ  TYR A 296      45.433  39.288  -2.132  1.00  0.00           C  
ATOM   4559  OH  TYR A 296      44.145  38.904  -1.838  1.00  0.00           O  
ATOM   4560  H   TYR A 296      51.774  40.959  -3.933  1.00  0.00           H  
ATOM   4561  HA  TYR A 296      50.108  38.671  -3.991  1.00  0.00           H  
ATOM   4562 1HB  TYR A 296      50.054  40.314  -2.162  1.00  0.00           H  
ATOM   4563 2HB  TYR A 296      49.436  41.547  -3.252  1.00  0.00           H  
ATOM   4564  HD1 TYR A 296      48.523  37.969  -2.564  1.00  0.00           H  
ATOM   4565  HD2 TYR A 296      47.245  42.056  -2.822  1.00  0.00           H  
ATOM   4566  HE1 TYR A 296      46.210  37.279  -2.034  1.00  0.00           H  
ATOM   4567  HE2 TYR A 296      44.931  41.366  -2.292  1.00  0.00           H  
ATOM   4568  HH  TYR A 296      44.117  37.952  -1.715  1.00  0.00           H  
ATOM   4569  N   LYS A 297      49.198  41.041  -6.090  1.00  0.00           N  
ATOM   4570  CA  LYS A 297      48.393  41.303  -7.276  1.00  0.00           C  
ATOM   4571  C   LYS A 297      48.696  40.301  -8.381  1.00  0.00           C  
ATOM   4572  O   LYS A 297      47.802  39.884  -9.117  1.00  0.00           O  
ATOM   4573  CB  LYS A 297      48.629  42.729  -7.778  1.00  0.00           C  
ATOM   4574  CG  LYS A 297      48.044  43.815  -6.886  1.00  0.00           C  
ATOM   4575  CD  LYS A 297      48.120  45.180  -7.554  1.00  0.00           C  
ATOM   4576  CE  LYS A 297      49.552  45.693  -7.605  1.00  0.00           C  
ATOM   4577  NZ  LYS A 297      49.628  47.077  -8.147  1.00  0.00           N  
ATOM   4578  H   LYS A 297      49.803  41.768  -5.736  1.00  0.00           H  
ATOM   4579  HA  LYS A 297      47.340  41.198  -7.010  1.00  0.00           H  
ATOM   4580 1HB  LYS A 297      49.700  42.910  -7.868  1.00  0.00           H  
ATOM   4581 2HB  LYS A 297      48.193  42.841  -8.771  1.00  0.00           H  
ATOM   4582 1HG  LYS A 297      47.001  43.585  -6.668  1.00  0.00           H  
ATOM   4583 2HG  LYS A 297      48.594  43.849  -5.946  1.00  0.00           H  
ATOM   4584 1HD  LYS A 297      47.732  45.109  -8.571  1.00  0.00           H  
ATOM   4585 2HD  LYS A 297      47.509  45.892  -7.000  1.00  0.00           H  
ATOM   4586 1HE  LYS A 297      49.977  45.685  -6.603  1.00  0.00           H  
ATOM   4587 2HE  LYS A 297      50.152  45.036  -8.236  1.00  0.00           H  
ATOM   4588 1HZ  LYS A 297      50.592  47.379  -8.165  1.00  0.00           H  
ATOM   4589 2HZ  LYS A 297      49.253  47.093  -9.086  1.00  0.00           H  
ATOM   4590 3HZ  LYS A 297      49.091  47.699  -7.560  1.00  0.00           H  
ATOM   4591  N   GLU A 298      49.986  39.937  -8.463  1.00  0.00           N  
ATOM   4592  CA  GLU A 298      50.523  38.976  -9.425  1.00  0.00           C  
ATOM   4593  C   GLU A 298      50.104  37.531  -9.138  1.00  0.00           C  
ATOM   4594  O   GLU A 298      50.237  36.655  -9.992  1.00  0.00           O  
ATOM   4595  CB  GLU A 298      52.051  39.067  -9.447  1.00  0.00           C  
ATOM   4596  CG  GLU A 298      52.594  40.375 -10.005  1.00  0.00           C  
ATOM   4597  CD  GLU A 298      54.096  40.433 -10.001  1.00  0.00           C  
ATOM   4598  OE1 GLU A 298      54.706  39.529  -9.482  1.00  0.00           O  
ATOM   4599  OE2 GLU A 298      54.635  41.384 -10.517  1.00  0.00           O  
ATOM   4600  H   GLU A 298      50.612  40.372  -7.801  1.00  0.00           H  
ATOM   4601  HA  GLU A 298      50.143  39.229 -10.415  1.00  0.00           H  
ATOM   4602 1HB  GLU A 298      52.437  38.950  -8.435  1.00  0.00           H  
ATOM   4603 2HB  GLU A 298      52.455  38.253 -10.049  1.00  0.00           H  
ATOM   4604 1HG  GLU A 298      52.240  40.496 -11.029  1.00  0.00           H  
ATOM   4605 2HG  GLU A 298      52.201  41.201  -9.414  1.00  0.00           H  
ATOM   4606  N   GLY A 299      49.597  37.270  -7.936  1.00  0.00           N  
ATOM   4607  CA  GLY A 299      49.183  35.909  -7.586  1.00  0.00           C  
ATOM   4608  C   GLY A 299      50.153  35.141  -6.688  1.00  0.00           C  
ATOM   4609  O   GLY A 299      50.027  33.928  -6.516  1.00  0.00           O  
ATOM   4610  H   GLY A 299      49.491  38.007  -7.254  1.00  0.00           H  
ATOM   4611 1HA  GLY A 299      48.219  35.941  -7.076  1.00  0.00           H  
ATOM   4612 2HA  GLY A 299      49.045  35.325  -8.495  1.00  0.00           H  
ATOM   4613  N   ALA A 300      51.126  35.830  -6.108  1.00  0.00           N  
ATOM   4614  CA  ALA A 300      52.048  35.175  -5.181  1.00  0.00           C  
ATOM   4615  C   ALA A 300      51.298  34.686  -3.948  1.00  0.00           C  
ATOM   4616  O   ALA A 300      50.358  35.332  -3.484  1.00  0.00           O  
ATOM   4617  CB  ALA A 300      53.172  36.120  -4.783  1.00  0.00           C  
ATOM   4618  H   ALA A 300      51.240  36.815  -6.301  1.00  0.00           H  
ATOM   4619  HA  ALA A 300      52.477  34.309  -5.686  1.00  0.00           H  
ATOM   4620 1HB  ALA A 300      53.841  35.616  -4.086  1.00  0.00           H  
ATOM   4621 2HB  ALA A 300      53.729  36.418  -5.671  1.00  0.00           H  
ATOM   4622 3HB  ALA A 300      52.751  37.004  -4.306  1.00  0.00           H  
ATOM   4623  N   ASP A 301      51.707  33.541  -3.406  1.00  0.00           N  
ATOM   4624  CA  ASP A 301      51.062  33.012  -2.207  1.00  0.00           C  
ATOM   4625  C   ASP A 301      51.079  34.074  -1.113  1.00  0.00           C  
ATOM   4626  O   ASP A 301      52.122  34.658  -0.817  1.00  0.00           O  
ATOM   4627  CB  ASP A 301      51.764  31.742  -1.720  1.00  0.00           C  
ATOM   4628  CG  ASP A 301      51.035  31.069  -0.565  1.00  0.00           C  
ATOM   4629  OD1 ASP A 301      50.117  30.326  -0.819  1.00  0.00           O  
ATOM   4630  OD2 ASP A 301      51.404  31.303   0.561  1.00  0.00           O  
ATOM   4631  H   ASP A 301      52.470  33.026  -3.822  1.00  0.00           H  
ATOM   4632  HA  ASP A 301      50.028  32.767  -2.450  1.00  0.00           H  
ATOM   4633 1HB  ASP A 301      51.844  31.032  -2.543  1.00  0.00           H  
ATOM   4634 2HB  ASP A 301      52.777  31.987  -1.398  1.00  0.00           H  
ATOM   4635  N   GLU A 302      49.922  34.312  -0.525  1.00  0.00           N  
ATOM   4636  CA  GLU A 302      49.736  35.294   0.535  1.00  0.00           C  
ATOM   4637  C   GLU A 302      50.554  34.998   1.786  1.00  0.00           C  
ATOM   4638  O   GLU A 302      51.111  35.905   2.405  1.00  0.00           O  
ATOM   4639  CB  GLU A 302      48.254  35.379   0.906  1.00  0.00           C  
ATOM   4640  CG  GLU A 302      47.374  36.013  -0.161  1.00  0.00           C  
ATOM   4641  CD  GLU A 302      45.916  36.009   0.205  1.00  0.00           C  
ATOM   4642  OE1 GLU A 302      45.615  35.908   1.370  1.00  0.00           O  
ATOM   4643  OE2 GLU A 302      45.101  36.106  -0.682  1.00  0.00           O  
ATOM   4644  H   GLU A 302      49.129  33.772  -0.840  1.00  0.00           H  
ATOM   4645  HA  GLU A 302      50.060  36.268   0.165  1.00  0.00           H  
ATOM   4646 1HB  GLU A 302      47.871  34.378   1.105  1.00  0.00           H  
ATOM   4647 2HB  GLU A 302      48.141  35.960   1.821  1.00  0.00           H  
ATOM   4648 1HG  GLU A 302      47.694  37.043  -0.318  1.00  0.00           H  
ATOM   4649 2HG  GLU A 302      47.510  35.473  -1.097  1.00  0.00           H  
ATOM   4650  N   SER A 303      50.639  33.727   2.178  1.00  0.00           N  
ATOM   4651  CA  SER A 303      51.406  33.389   3.373  1.00  0.00           C  
ATOM   4652  C   SER A 303      52.875  33.759   3.207  1.00  0.00           C  
ATOM   4653  O   SER A 303      53.476  34.366   4.093  1.00  0.00           O  
ATOM   4654  CB  SER A 303      51.280  31.908   3.674  1.00  0.00           C  
ATOM   4655  OG  SER A 303      52.018  31.562   4.814  1.00  0.00           O  
ATOM   4656  H   SER A 303      50.180  32.989   1.663  1.00  0.00           H  
ATOM   4657  HA  SER A 303      51.004  33.954   4.215  1.00  0.00           H  
ATOM   4658 1HB  SER A 303      50.231  31.656   3.826  1.00  0.00           H  
ATOM   4659 2HB  SER A 303      51.634  31.332   2.820  1.00  0.00           H  
ATOM   4660  HG  SER A 303      52.930  31.482   4.524  1.00  0.00           H  
ATOM   4661  N   GLU A 304      53.449  33.389   2.066  1.00  0.00           N  
ATOM   4662  CA  GLU A 304      54.849  33.682   1.782  1.00  0.00           C  
ATOM   4663  C   GLU A 304      55.121  35.179   1.848  1.00  0.00           C  
ATOM   4664  O   GLU A 304      56.092  35.617   2.466  1.00  0.00           O  
ATOM   4665  CB  GLU A 304      55.238  33.143   0.403  1.00  0.00           C  
ATOM   4666  CG  GLU A 304      55.319  31.625   0.321  1.00  0.00           C  
ATOM   4667  CD  GLU A 304      55.616  31.130  -1.067  1.00  0.00           C  
ATOM   4668  OE1 GLU A 304      55.646  31.931  -1.970  1.00  0.00           O  
ATOM   4669  OE2 GLU A 304      55.812  29.948  -1.225  1.00  0.00           O  
ATOM   4670  H   GLU A 304      52.900  32.892   1.379  1.00  0.00           H  
ATOM   4671  HA  GLU A 304      55.465  33.190   2.536  1.00  0.00           H  
ATOM   4672 1HB  GLU A 304      54.512  33.480  -0.337  1.00  0.00           H  
ATOM   4673 2HB  GLU A 304      56.210  33.546   0.116  1.00  0.00           H  
ATOM   4674 1HG  GLU A 304      56.102  31.277   0.994  1.00  0.00           H  
ATOM   4675 2HG  GLU A 304      54.373  31.203   0.658  1.00  0.00           H  
ATOM   4676  N   LEU A 305      54.258  35.963   1.210  1.00  0.00           N  
ATOM   4677  CA  LEU A 305      54.406  37.413   1.195  1.00  0.00           C  
ATOM   4678  C   LEU A 305      54.247  37.996   2.593  1.00  0.00           C  
ATOM   4679  O   LEU A 305      54.983  38.901   2.986  1.00  0.00           O  
ATOM   4680  CB  LEU A 305      53.373  38.042   0.252  1.00  0.00           C  
ATOM   4681  CG  LEU A 305      53.581  37.766  -1.242  1.00  0.00           C  
ATOM   4682  CD1 LEU A 305      52.390  38.296  -2.029  1.00  0.00           C  
ATOM   4683  CD2 LEU A 305      54.876  38.420  -1.704  1.00  0.00           C  
ATOM   4684  H   LEU A 305      53.480  35.542   0.723  1.00  0.00           H  
ATOM   4685  HA  LEU A 305      55.405  37.655   0.833  1.00  0.00           H  
ATOM   4686 1HB  LEU A 305      52.385  37.672   0.522  1.00  0.00           H  
ATOM   4687 2HB  LEU A 305      53.384  39.122   0.394  1.00  0.00           H  
ATOM   4688  HG  LEU A 305      53.639  36.690  -1.409  1.00  0.00           H  
ATOM   4689 1HD1 LEU A 305      52.538  38.100  -3.090  1.00  0.00           H  
ATOM   4690 2HD1 LEU A 305      51.481  37.798  -1.692  1.00  0.00           H  
ATOM   4691 3HD1 LEU A 305      52.297  39.370  -1.868  1.00  0.00           H  
ATOM   4692 1HD2 LEU A 305      55.024  38.223  -2.766  1.00  0.00           H  
ATOM   4693 2HD2 LEU A 305      54.819  39.496  -1.539  1.00  0.00           H  
ATOM   4694 3HD2 LEU A 305      55.712  38.009  -1.138  1.00  0.00           H  
ATOM   4695  N   VAL A 306      53.285  37.472   3.343  1.00  0.00           N  
ATOM   4696  CA  VAL A 306      53.029  37.941   4.699  1.00  0.00           C  
ATOM   4697  C   VAL A 306      54.210  37.650   5.615  1.00  0.00           C  
ATOM   4698  O   VAL A 306      54.585  38.481   6.443  1.00  0.00           O  
ATOM   4699  CB  VAL A 306      51.765  37.267   5.267  1.00  0.00           C  
ATOM   4700  CG1 VAL A 306      51.599  37.604   6.741  1.00  0.00           C  
ATOM   4701  CG2 VAL A 306      50.544  37.704   4.472  1.00  0.00           C  
ATOM   4702  H   VAL A 306      52.716  36.730   2.963  1.00  0.00           H  
ATOM   4703  HA  VAL A 306      52.867  39.019   4.668  1.00  0.00           H  
ATOM   4704  HB  VAL A 306      51.878  36.185   5.195  1.00  0.00           H  
ATOM   4705 1HG1 VAL A 306      50.702  37.119   7.126  1.00  0.00           H  
ATOM   4706 2HG1 VAL A 306      52.468  37.250   7.295  1.00  0.00           H  
ATOM   4707 3HG1 VAL A 306      51.507  38.683   6.859  1.00  0.00           H  
ATOM   4708 1HG2 VAL A 306      49.655  37.224   4.879  1.00  0.00           H  
ATOM   4709 2HG2 VAL A 306      50.435  38.787   4.539  1.00  0.00           H  
ATOM   4710 3HG2 VAL A 306      50.667  37.416   3.428  1.00  0.00           H  
ATOM   4711  N   ALA A 307      54.794  36.468   5.460  1.00  0.00           N  
ATOM   4712  CA  ALA A 307      55.935  36.064   6.274  1.00  0.00           C  
ATOM   4713  C   ALA A 307      57.145  36.948   6.002  1.00  0.00           C  
ATOM   4714  O   ALA A 307      57.865  37.331   6.923  1.00  0.00           O  
ATOM   4715  CB  ALA A 307      56.279  34.604   6.017  1.00  0.00           C  
ATOM   4716  H   ALA A 307      54.439  35.831   4.761  1.00  0.00           H  
ATOM   4717  HA  ALA A 307      55.662  36.183   7.322  1.00  0.00           H  
ATOM   4718 1HB  ALA A 307      57.133  34.317   6.631  1.00  0.00           H  
ATOM   4719 2HB  ALA A 307      55.423  33.978   6.272  1.00  0.00           H  
ATOM   4720 3HB  ALA A 307      56.527  34.468   4.966  1.00  0.00           H  
ATOM   4721  N   GLU A 308      57.363  37.269   4.731  1.00  0.00           N  
ATOM   4722  CA  GLU A 308      58.488  38.110   4.335  1.00  0.00           C  
ATOM   4723  C   GLU A 308      58.349  39.517   4.903  1.00  0.00           C  
ATOM   4724  O   GLU A 308      59.325  40.112   5.359  1.00  0.00           O  
ATOM   4725  CB  GLU A 308      58.598  38.173   2.810  1.00  0.00           C  
ATOM   4726  CG  GLU A 308      59.035  36.870   2.157  1.00  0.00           C  
ATOM   4727  CD  GLU A 308      59.062  36.948   0.656  1.00  0.00           C  
ATOM   4728  OE1 GLU A 308      58.642  37.948   0.124  1.00  0.00           O  
ATOM   4729  OE2 GLU A 308      59.502  36.007   0.039  1.00  0.00           O  
ATOM   4730  H   GLU A 308      56.734  36.923   4.021  1.00  0.00           H  
ATOM   4731  HA  GLU A 308      59.404  37.672   4.733  1.00  0.00           H  
ATOM   4732 1HB  GLU A 308      57.632  38.452   2.387  1.00  0.00           H  
ATOM   4733 2HB  GLU A 308      59.314  38.945   2.528  1.00  0.00           H  
ATOM   4734 1HG  GLU A 308      60.032  36.614   2.513  1.00  0.00           H  
ATOM   4735 2HG  GLU A 308      58.355  36.076   2.462  1.00  0.00           H  
ATOM   4736  N   VAL A 309      57.130  40.045   4.872  1.00  0.00           N  
ATOM   4737  CA  VAL A 309      56.862  41.384   5.386  1.00  0.00           C  
ATOM   4738  C   VAL A 309      57.102  41.456   6.888  1.00  0.00           C  
ATOM   4739  O   VAL A 309      57.658  42.432   7.391  1.00  0.00           O  
ATOM   4740  CB  VAL A 309      55.408  41.792   5.081  1.00  0.00           C  
ATOM   4741  CG1 VAL A 309      55.065  43.101   5.776  1.00  0.00           C  
ATOM   4742  CG2 VAL A 309      55.207  41.910   3.578  1.00  0.00           C  
ATOM   4743  H   VAL A 309      56.370  39.506   4.483  1.00  0.00           H  
ATOM   4744  HA  VAL A 309      57.533  42.086   4.890  1.00  0.00           H  
ATOM   4745  HB  VAL A 309      54.736  41.031   5.480  1.00  0.00           H  
ATOM   4746 1HG1 VAL A 309      54.034  43.374   5.551  1.00  0.00           H  
ATOM   4747 2HG1 VAL A 309      55.181  42.982   6.854  1.00  0.00           H  
ATOM   4748 3HG1 VAL A 309      55.733  43.886   5.423  1.00  0.00           H  
ATOM   4749 1HG2 VAL A 309      54.177  42.198   3.370  1.00  0.00           H  
ATOM   4750 2HG2 VAL A 309      55.883  42.667   3.179  1.00  0.00           H  
ATOM   4751 3HG2 VAL A 309      55.418  40.951   3.106  1.00  0.00           H  
ATOM   4752  N   MET A 310      56.680  40.419   7.599  1.00  0.00           N  
ATOM   4753  CA  MET A 310      56.851  40.363   9.047  1.00  0.00           C  
ATOM   4754  C   MET A 310      58.324  40.315   9.428  1.00  0.00           C  
ATOM   4755  O   MET A 310      58.749  40.965  10.383  1.00  0.00           O  
ATOM   4756  CB  MET A 310      56.113  39.154   9.618  1.00  0.00           C  
ATOM   4757  CG  MET A 310      54.599  39.217   9.481  1.00  0.00           C  
ATOM   4758  SD  MET A 310      53.882  40.637  10.331  1.00  0.00           S  
ATOM   4759  CE  MET A 310      53.698  41.788   8.972  1.00  0.00           C  
ATOM   4760  H   MET A 310      56.230  39.648   7.127  1.00  0.00           H  
ATOM   4761  HA  MET A 310      56.427  41.269   9.480  1.00  0.00           H  
ATOM   4762 1HB  MET A 310      56.456  38.249   9.118  1.00  0.00           H  
ATOM   4763 2HB  MET A 310      56.349  39.051  10.679  1.00  0.00           H  
ATOM   4764 1HG  MET A 310      54.331  39.275   8.427  1.00  0.00           H  
ATOM   4765 2HG  MET A 310      54.158  38.310   9.895  1.00  0.00           H  
ATOM   4766 1HE  MET A 310      53.265  42.719   9.339  1.00  0.00           H  
ATOM   4767 2HE  MET A 310      54.675  41.990   8.531  1.00  0.00           H  
ATOM   4768 3HE  MET A 310      53.042  41.356   8.216  1.00  0.00           H  
ATOM   4769  N   THR A 311      59.099  39.543   8.678  1.00  0.00           N  
ATOM   4770  CA  THR A 311      60.528  39.408   8.936  1.00  0.00           C  
ATOM   4771  C   THR A 311      61.253  40.730   8.721  1.00  0.00           C  
ATOM   4772  O   THR A 311      62.138  41.096   9.493  1.00  0.00           O  
ATOM   4773  CB  THR A 311      61.154  38.324   8.040  1.00  0.00           C  
ATOM   4774  OG1 THR A 311      60.539  37.058   8.316  1.00  0.00           O  
ATOM   4775  CG2 THR A 311      62.651  38.222   8.293  1.00  0.00           C  
ATOM   4776  H   THR A 311      58.688  39.035   7.907  1.00  0.00           H  
ATOM   4777  HA  THR A 311      60.665  39.115   9.977  1.00  0.00           H  
ATOM   4778  HB  THR A 311      60.985  38.574   6.993  1.00  0.00           H  
ATOM   4779  HG1 THR A 311      59.696  37.007   7.860  1.00  0.00           H  
ATOM   4780 1HG2 THR A 311      63.076  37.451   7.651  1.00  0.00           H  
ATOM   4781 2HG2 THR A 311      63.123  39.179   8.073  1.00  0.00           H  
ATOM   4782 3HG2 THR A 311      62.826  37.962   9.336  1.00  0.00           H  
ATOM   4783  N   ALA A 312      60.871  41.443   7.667  1.00  0.00           N  
ATOM   4784  CA  ALA A 312      61.485  42.726   7.348  1.00  0.00           C  
ATOM   4785  C   ALA A 312      61.201  43.758   8.432  1.00  0.00           C  
ATOM   4786  O   ALA A 312      62.078  44.536   8.806  1.00  0.00           O  
ATOM   4787  CB  ALA A 312      60.992  43.227   5.998  1.00  0.00           C  
ATOM   4788  H   ALA A 312      60.137  41.087   7.071  1.00  0.00           H  
ATOM   4789  HA  ALA A 312      62.564  42.582   7.298  1.00  0.00           H  
ATOM   4790 1HB  ALA A 312      61.459  44.186   5.773  1.00  0.00           H  
ATOM   4791 2HB  ALA A 312      61.254  42.505   5.224  1.00  0.00           H  
ATOM   4792 3HB  ALA A 312      59.910  43.349   6.029  1.00  0.00           H  
ATOM   4793  N   THR A 313      59.969  43.760   8.934  1.00  0.00           N  
ATOM   4794  CA  THR A 313      59.567  44.695   9.977  1.00  0.00           C  
ATOM   4795  C   THR A 313      60.337  44.445  11.267  1.00  0.00           C  
ATOM   4796  O   THR A 313      60.757  45.384  11.943  1.00  0.00           O  
ATOM   4797  CB  THR A 313      58.055  44.604  10.252  1.00  0.00           C  
ATOM   4798  OG1 THR A 313      57.330  44.940   9.062  1.00  0.00           O  
ATOM   4799  CG2 THR A 313      57.657  45.557  11.369  1.00  0.00           C  
ATOM   4800  H   THR A 313      59.294  43.095   8.582  1.00  0.00           H  
ATOM   4801  HA  THR A 313      59.795  45.707   9.641  1.00  0.00           H  
ATOM   4802  HB  THR A 313      57.798  43.586  10.542  1.00  0.00           H  
ATOM   4803  HG1 THR A 313      57.311  44.181   8.474  1.00  0.00           H  
ATOM   4804 1HG2 THR A 313      56.585  45.479  11.549  1.00  0.00           H  
ATOM   4805 2HG2 THR A 313      58.198  45.297  12.279  1.00  0.00           H  
ATOM   4806 3HG2 THR A 313      57.902  46.578  11.081  1.00  0.00           H  
ATOM   4807  N   ALA A 314      60.519  43.172  11.604  1.00  0.00           N  
ATOM   4808  CA  ALA A 314      61.239  42.794  12.815  1.00  0.00           C  
ATOM   4809  C   ALA A 314      62.699  43.221  12.744  1.00  0.00           C  
ATOM   4810  O   ALA A 314      63.264  43.702  13.727  1.00  0.00           O  
ATOM   4811  CB  ALA A 314      61.139  41.293  13.044  1.00  0.00           C  
ATOM   4812  H   ALA A 314      60.148  42.448  11.006  1.00  0.00           H  
ATOM   4813  HA  ALA A 314      60.781  43.311  13.658  1.00  0.00           H  
ATOM   4814 1HB  ALA A 314      61.683  41.026  13.951  1.00  0.00           H  
ATOM   4815 2HB  ALA A 314      60.092  41.010  13.152  1.00  0.00           H  
ATOM   4816 3HB  ALA A 314      61.571  40.766  12.195  1.00  0.00           H  
ATOM   4817  N   GLU A 315      63.306  43.044  11.575  1.00  0.00           N  
ATOM   4818  CA  GLU A 315      64.701  43.411  11.373  1.00  0.00           C  
ATOM   4819  C   GLU A 315      64.902  44.915  11.503  1.00  0.00           C  
ATOM   4820  O   GLU A 315      65.883  45.371  12.091  1.00  0.00           O  
ATOM   4821  CB  GLU A 315      65.182  42.941   9.998  1.00  0.00           C  
ATOM   4822  CG  GLU A 315      65.313  41.431   9.860  1.00  0.00           C  
ATOM   4823  CD  GLU A 315      65.718  41.003   8.477  1.00  0.00           C  
ATOM   4824  OE1 GLU A 315      65.784  41.842   7.611  1.00  0.00           O  
ATOM   4825  OE2 GLU A 315      65.960  39.834   8.286  1.00  0.00           O  
ATOM   4826  H   GLU A 315      62.787  42.643  10.806  1.00  0.00           H  
ATOM   4827  HA  GLU A 315      65.303  42.922  12.139  1.00  0.00           H  
ATOM   4828 1HB  GLU A 315      64.489  43.288   9.232  1.00  0.00           H  
ATOM   4829 2HB  GLU A 315      66.156  43.383   9.782  1.00  0.00           H  
ATOM   4830 1HG  GLU A 315      66.059  41.075  10.571  1.00  0.00           H  
ATOM   4831 2HG  GLU A 315      64.360  40.970  10.114  1.00  0.00           H  
ATOM   4832  N   ALA A 316      63.968  45.680  10.952  1.00  0.00           N  
ATOM   4833  CA  ALA A 316      64.040  47.136  11.008  1.00  0.00           C  
ATOM   4834  C   ALA A 316      63.926  47.639  12.441  1.00  0.00           C  
ATOM   4835  O   ALA A 316      64.633  48.563  12.843  1.00  0.00           O  
ATOM   4836  CB  ALA A 316      62.952  47.754  10.143  1.00  0.00           C  
ATOM   4837  H   ALA A 316      63.188  45.243  10.482  1.00  0.00           H  
ATOM   4838  HA  ALA A 316      65.013  47.442  10.624  1.00  0.00           H  
ATOM   4839 1HB  ALA A 316      63.018  48.840  10.196  1.00  0.00           H  
ATOM   4840 2HB  ALA A 316      63.082  47.431   9.110  1.00  0.00           H  
ATOM   4841 3HB  ALA A 316      61.976  47.433  10.503  1.00  0.00           H  
ATOM   4842  N   VAL A 317      63.031  47.025  13.209  1.00  0.00           N  
ATOM   4843  CA  VAL A 317      62.826  47.411  14.600  1.00  0.00           C  
ATOM   4844  C   VAL A 317      64.068  47.137  15.438  1.00  0.00           C  
ATOM   4845  O   VAL A 317      64.445  47.942  16.290  1.00  0.00           O  
ATOM   4846  CB  VAL A 317      61.629  46.647  15.195  1.00  0.00           C  
ATOM   4847  CG1 VAL A 317      61.526  46.901  16.692  1.00  0.00           C  
ATOM   4848  CG2 VAL A 317      60.347  47.060  14.488  1.00  0.00           C  
ATOM   4849  H   VAL A 317      62.480  46.273  12.821  1.00  0.00           H  
ATOM   4850  HA  VAL A 317      62.611  48.480  14.634  1.00  0.00           H  
ATOM   4851  HB  VAL A 317      61.790  45.577  15.061  1.00  0.00           H  
ATOM   4852 1HG1 VAL A 317      60.675  46.352  17.096  1.00  0.00           H  
ATOM   4853 2HG1 VAL A 317      62.439  46.564  17.182  1.00  0.00           H  
ATOM   4854 3HG1 VAL A 317      61.388  47.967  16.871  1.00  0.00           H  
ATOM   4855 1HG2 VAL A 317      59.505  46.515  14.914  1.00  0.00           H  
ATOM   4856 2HG2 VAL A 317      60.189  48.131  14.618  1.00  0.00           H  
ATOM   4857 3HG2 VAL A 317      60.428  46.831  13.426  1.00  0.00           H  
ATOM   4858  N   GLY A 318      64.701  45.995  15.192  1.00  0.00           N  
ATOM   4859  CA  GLY A 318      65.903  45.614  15.923  1.00  0.00           C  
ATOM   4860  C   GLY A 318      67.051  46.574  15.640  1.00  0.00           C  
ATOM   4861  O   GLY A 318      67.798  46.947  16.543  1.00  0.00           O  
ATOM   4862  H   GLY A 318      64.341  45.376  14.481  1.00  0.00           H  
ATOM   4863 1HA  GLY A 318      65.691  45.602  16.993  1.00  0.00           H  
ATOM   4864 2HA  GLY A 318      66.194  44.602  15.643  1.00  0.00           H  
ATOM   4865  N   GLU A 319      67.184  46.971  14.379  1.00  0.00           N  
ATOM   4866  CA  GLU A 319      68.241  47.890  13.973  1.00  0.00           C  
ATOM   4867  C   GLU A 319      68.062  49.257  14.623  1.00  0.00           C  
ATOM   4868  O   GLU A 319      69.030  49.878  15.061  1.00  0.00           O  
ATOM   4869  CB  GLU A 319      68.264  48.038  12.450  1.00  0.00           C  
ATOM   4870  CG  GLU A 319      69.371  48.941  11.923  1.00  0.00           C  
ATOM   4871  CD  GLU A 319      70.747  48.398  12.191  1.00  0.00           C  
ATOM   4872  OE1 GLU A 319      70.865  47.217  12.415  1.00  0.00           O  
ATOM   4873  OE2 GLU A 319      71.680  49.165  12.172  1.00  0.00           O  
ATOM   4874  H   GLU A 319      66.537  46.628  13.683  1.00  0.00           H  
ATOM   4875  HA  GLU A 319      69.198  47.482  14.299  1.00  0.00           H  
ATOM   4876 1HB  GLU A 319      68.386  47.056  11.991  1.00  0.00           H  
ATOM   4877 2HB  GLU A 319      67.311  48.442  12.109  1.00  0.00           H  
ATOM   4878 1HG  GLU A 319      69.244  49.063  10.848  1.00  0.00           H  
ATOM   4879 2HG  GLU A 319      69.276  49.922  12.386  1.00  0.00           H  
ATOM   4880  N   ILE A 320      66.819  49.719  14.682  1.00  0.00           N  
ATOM   4881  CA  ILE A 320      66.509  51.014  15.278  1.00  0.00           C  
ATOM   4882  C   ILE A 320      66.826  51.023  16.770  1.00  0.00           C  
ATOM   4883  O   ILE A 320      67.358  52.000  17.296  1.00  0.00           O  
ATOM   4884  CB  ILE A 320      65.029  51.378  15.063  1.00  0.00           C  
ATOM   4885  CG1 ILE A 320      64.751  51.632  13.579  1.00  0.00           C  
ATOM   4886  CG2 ILE A 320      64.655  52.596  15.894  1.00  0.00           C  
ATOM   4887  CD1 ILE A 320      63.281  51.731  13.241  1.00  0.00           C  
ATOM   4888  H   ILE A 320      66.067  49.159  14.305  1.00  0.00           H  
ATOM   4889  HA  ILE A 320      67.124  51.773  14.794  1.00  0.00           H  
ATOM   4890  HB  ILE A 320      64.401  50.540  15.362  1.00  0.00           H  
ATOM   4891 1HG1 ILE A 320      65.235  52.558  13.272  1.00  0.00           H  
ATOM   4892 2HG1 ILE A 320      65.183  50.826  12.985  1.00  0.00           H  
ATOM   4893 1HG2 ILE A 320      63.606  52.840  15.730  1.00  0.00           H  
ATOM   4894 2HG2 ILE A 320      64.817  52.380  16.949  1.00  0.00           H  
ATOM   4895 3HG2 ILE A 320      65.275  53.443  15.598  1.00  0.00           H  
ATOM   4896 1HD1 ILE A 320      63.164  51.911  12.172  1.00  0.00           H  
ATOM   4897 2HD1 ILE A 320      62.782  50.799  13.509  1.00  0.00           H  
ATOM   4898 3HD1 ILE A 320      62.835  52.554  13.798  1.00  0.00           H  
ATOM   4899  N   ALA A 321      66.495  49.928  17.444  1.00  0.00           N  
ATOM   4900  CA  ALA A 321      66.743  49.808  18.875  1.00  0.00           C  
ATOM   4901  C   ALA A 321      68.235  49.820  19.180  1.00  0.00           C  
ATOM   4902  O   ALA A 321      68.676  50.441  20.147  1.00  0.00           O  
ATOM   4903  CB  ALA A 321      66.102  48.540  19.419  1.00  0.00           C  
ATOM   4904  H   ALA A 321      66.061  49.159  16.954  1.00  0.00           H  
ATOM   4905  HA  ALA A 321      66.295  50.670  19.370  1.00  0.00           H  
ATOM   4906 1HB  ALA A 321      66.295  48.465  20.490  1.00  0.00           H  
ATOM   4907 2HB  ALA A 321      65.026  48.573  19.246  1.00  0.00           H  
ATOM   4908 3HB  ALA A 321      66.524  47.673  18.913  1.00  0.00           H  
ATOM   4909  N   GLU A 322      69.009  49.130  18.351  1.00  0.00           N  
ATOM   4910  CA  GLU A 322      70.454  49.058  18.529  1.00  0.00           C  
ATOM   4911  C   GLU A 322      71.098  50.428  18.348  1.00  0.00           C  
ATOM   4912  O   GLU A 322      72.004  50.801  19.093  1.00  0.00           O  
ATOM   4913  CB  GLU A 322      71.065  48.061  17.542  1.00  0.00           C  
ATOM   4914  CG  GLU A 322      70.719  46.606  17.824  1.00  0.00           C  
ATOM   4915  CD  GLU A 322      71.276  45.662  16.794  1.00  0.00           C  
ATOM   4916  OE1 GLU A 322      71.819  46.128  15.822  1.00  0.00           O  
ATOM   4917  OE2 GLU A 322      71.158  44.474  16.981  1.00  0.00           O  
ATOM   4918  H   GLU A 322      68.585  48.641  17.575  1.00  0.00           H  
ATOM   4919  HA  GLU A 322      70.661  48.717  19.544  1.00  0.00           H  
ATOM   4920 1HB  GLU A 322      70.727  48.295  16.532  1.00  0.00           H  
ATOM   4921 2HB  GLU A 322      72.151  48.155  17.554  1.00  0.00           H  
ATOM   4922 1HG  GLU A 322      71.115  46.332  18.802  1.00  0.00           H  
ATOM   4923 2HG  GLU A 322      69.636  46.500  17.859  1.00  0.00           H  
ATOM   4924  N   ALA A 323      70.625  51.171  17.355  1.00  0.00           N  
ATOM   4925  CA  ALA A 323      71.154  52.501  17.075  1.00  0.00           C  
ATOM   4926  C   ALA A 323      70.876  53.459  18.228  1.00  0.00           C  
ATOM   4927  O   ALA A 323      71.731  54.263  18.600  1.00  0.00           O  
ATOM   4928  CB  ALA A 323      70.565  53.043  15.781  1.00  0.00           C  
ATOM   4929  H   ALA A 323      69.880  50.807  16.778  1.00  0.00           H
[truncated: 10,831,862 more chars]
