# Supplementary material for: Blueprinting extendable nanomaterials with standardized protein blocks
Source: Nature. 2024 Mar 13;627(8005):898–904. doi: 10.1038/s41586-024-07188-4 (PMC10972742; doi:10.1038/s41586-024-07188-4)
Supplement: Supplementary file 4 — Design models with ideal backbones as well as experimentally determined structures for comparison. For reference to design names, see Supplementary Fig. 1. [file 41586_2024_7188_MOESM4_ESM.zip › cage_T3_104_design.pdb]

HEADER                                            09-JAN-24   XXXX              
EXPDTA    THEORETICAL MODEL                                                     
REMARK 220                                                                      
REMARK 220 EXPERIMENTAL DETAILS                                                 
REMARK 220  EXPERIMENT TYPE                : THEORETICAL MODELLING              
REMARK 220  DATE OF DATA COLLECTION        : 09-JAN-24                          
REMARK 220                                                                      
REMARK 220 REMARK: MODEL GENERATED BY ROSETTA                                   
REMARK 220  VERSION 2023.49+HEAD.9891f2c59fb                                    
ATOM      1  N   MET A   1      39.878  75.124  43.441  1.00  0.00           N  
ATOM      2  CA  MET A   1      40.380  74.317  42.336  1.00  0.00           C  
ATOM      3  C   MET A   1      39.811  72.902  42.380  1.00  0.00           C  
ATOM      4  O   MET A   1      39.462  72.331  41.347  1.00  0.00           O  
ATOM      5  CB  MET A   1      41.907  74.280  42.364  1.00  0.00           C  
ATOM      6  CG  MET A   1      42.541  73.553  41.186  1.00  0.00           C  
ATOM      7  SD  MET A   1      42.201  74.358  39.608  1.00  0.00           S  
ATOM      8  CE  MET A   1      43.278  75.784  39.717  1.00  0.00           C  
ATOM      9  H   MET A   1      39.640  74.671  44.312  1.00  0.00           H  
ATOM     10  HA  MET A   1      40.058  74.773  41.400  1.00  0.00           H  
ATOM     11 1HB  MET A   1      42.296  75.297  42.377  1.00  0.00           H  
ATOM     12 2HB  MET A   1      42.242  73.789  43.279  1.00  0.00           H  
ATOM     13 1HG  MET A   1      43.620  73.508  41.325  1.00  0.00           H  
ATOM     14 2HG  MET A   1      42.160  72.532  41.141  1.00  0.00           H  
ATOM     15 1HE  MET A   1      43.181  76.383  38.812  1.00  0.00           H  
ATOM     16 2HE  MET A   1      42.999  76.386  40.583  1.00  0.00           H  
ATOM     17 3HE  MET A   1      44.311  75.452  39.823  1.00  0.00           H  
ATOM     18  N   GLU A   2      39.721  72.345  43.585  1.00  0.00           N  
ATOM     19  CA  GLU A   2      39.062  71.061  43.791  1.00  0.00           C  
ATOM     20  C   GLU A   2      37.615  71.101  43.319  1.00  0.00           C  
ATOM     21  O   GLU A   2      37.155  70.199  42.618  1.00  0.00           O  
ATOM     22  CB  GLU A   2      39.116  70.666  45.269  1.00  0.00           C  
ATOM     23  CG  GLU A   2      40.512  70.349  45.784  1.00  0.00           C  
ATOM     24  CD  GLU A   2      41.299  71.580  46.137  1.00  0.00           C  
ATOM     25  OE1 GLU A   2      40.774  72.658  45.997  1.00  0.00           O  
ATOM     26  OE2 GLU A   2      42.428  71.442  46.547  1.00  0.00           O  
ATOM     27  H   GLU A   2      40.121  72.826  44.378  1.00  0.00           H  
ATOM     28  HA  GLU A   2      39.588  70.305  43.208  1.00  0.00           H  
ATOM     29 1HB  GLU A   2      38.710  71.475  45.877  1.00  0.00           H  
ATOM     30 2HB  GLU A   2      38.491  69.788  45.433  1.00  0.00           H  
ATOM     31 1HG  GLU A   2      40.427  69.720  46.670  1.00  0.00           H  
ATOM     32 2HG  GLU A   2      41.050  69.785  45.023  1.00  0.00           H  
ATOM     33  N   GLU A   3      36.901  72.151  43.707  1.00  0.00           N  
ATOM     34  CA  GLU A   3      35.503  72.310  43.325  1.00  0.00           C  
ATOM     35  C   GLU A   3      35.344  72.317  41.808  1.00  0.00           C  
ATOM     36  O   GLU A   3      34.474  71.638  41.262  1.00  0.00           O  
ATOM     37  CB  GLU A   3      34.933  73.602  43.914  1.00  0.00           C  
ATOM     38  CG  GLU A   3      34.808  73.600  45.431  1.00  0.00           C  
ATOM     39  CD  GLU A   3      36.104  73.915  46.125  1.00  0.00           C  
ATOM     40  OE1 GLU A   3      37.079  74.141  45.448  1.00  0.00           O  
ATOM     41  OE2 GLU A   3      36.120  73.929  47.333  1.00  0.00           O  
ATOM     42  H   GLU A   3      37.337  72.857  44.283  1.00  0.00           H  
ATOM     43  HA  GLU A   3      34.937  71.466  43.721  1.00  0.00           H  
ATOM     44 1HB  GLU A   3      35.569  74.442  43.631  1.00  0.00           H  
ATOM     45 2HB  GLU A   3      33.943  73.787  43.497  1.00  0.00           H  
ATOM     46 1HG  GLU A   3      34.064  74.340  45.725  1.00  0.00           H  
ATOM     47 2HG  GLU A   3      34.457  72.622  45.754  1.00  0.00           H  
ATOM     48  N   LEU A   4      36.189  73.089  41.135  1.00  0.00           N  
ATOM     49  CA  LEU A   4      36.144  73.188  39.681  1.00  0.00           C  
ATOM     50  C   LEU A   4      36.323  71.822  39.032  1.00  0.00           C  
ATOM     51  O   LEU A   4      35.575  71.451  38.128  1.00  0.00           O  
ATOM     52  CB  LEU A   4      37.233  74.145  39.179  1.00  0.00           C  
ATOM     53  CG  LEU A   4      37.013  75.629  39.499  1.00  0.00           C  
ATOM     54  CD1 LEU A   4      38.258  76.420  39.121  1.00  0.00           C  
ATOM     55  CD2 LEU A   4      35.793  76.136  38.744  1.00  0.00           C  
ATOM     56  H   LEU A   4      36.881  73.622  41.643  1.00  0.00           H  
ATOM     57  HA  LEU A   4      35.171  73.582  39.391  1.00  0.00           H  
ATOM     58 1HB  LEU A   4      38.184  73.849  39.618  1.00  0.00           H  
ATOM     59 2HB  LEU A   4      37.310  74.047  38.096  1.00  0.00           H  
ATOM     60  HG  LEU A   4      36.853  75.751  40.570  1.00  0.00           H  
ATOM     61 1HD1 LEU A   4      38.101  77.475  39.348  1.00  0.00           H  
ATOM     62 2HD1 LEU A   4      39.111  76.050  39.690  1.00  0.00           H  
ATOM     63 3HD1 LEU A   4      38.453  76.304  38.055  1.00  0.00           H  
ATOM     64 1HD2 LEU A   4      35.636  77.190  38.972  1.00  0.00           H  
ATOM     65 2HD2 LEU A   4      35.952  76.016  37.672  1.00  0.00           H  
ATOM     66 3HD2 LEU A   4      34.915  75.565  39.046  1.00  0.00           H  
ATOM     67  N   ARG A   5      37.317  71.075  39.499  1.00  0.00           N  
ATOM     68  CA  ARG A   5      37.595  69.746  38.966  1.00  0.00           C  
ATOM     69  C   ARG A   5      36.445  68.788  39.246  1.00  0.00           C  
ATOM     70  O   ARG A   5      36.070  67.986  38.391  1.00  0.00           O  
ATOM     71  CB  ARG A   5      38.875  69.184  39.567  1.00  0.00           C  
ATOM     72  CG  ARG A   5      40.152  69.866  39.102  1.00  0.00           C  
ATOM     73  CD  ARG A   5      41.351  69.302  39.773  1.00  0.00           C  
ATOM     74  NE  ARG A   5      42.575  69.951  39.332  1.00  0.00           N  
ATOM     75  CZ  ARG A   5      43.792  69.735  39.869  1.00  0.00           C  
ATOM     76  NH1 ARG A   5      43.930  68.886  40.864  1.00  0.00           N  
ATOM     77  NH2 ARG A   5      44.846  70.377  39.396  1.00  0.00           N  
ATOM     78  H   ARG A   5      37.896  71.438  40.243  1.00  0.00           H  
ATOM     79  HA  ARG A   5      37.724  69.826  37.886  1.00  0.00           H  
ATOM     80 1HB  ARG A   5      38.834  69.266  40.652  1.00  0.00           H  
ATOM     81 2HB  ARG A   5      38.958  68.126  39.321  1.00  0.00           H  
ATOM     82 1HG  ARG A   5      40.266  69.732  38.027  1.00  0.00           H  
ATOM     83 2HG  ARG A   5      40.100  70.931  39.332  1.00  0.00           H  
ATOM     84 1HD  ARG A   5      41.263  69.437  40.851  1.00  0.00           H  
ATOM     85 2HD  ARG A   5      41.428  68.239  39.546  1.00  0.00           H  
ATOM     86  HE  ARG A   5      42.509  70.611  38.569  1.00  0.00           H  
ATOM     87 1HH1 ARG A   5      43.125  68.396  41.225  1.00  0.00           H  
ATOM     88 2HH1 ARG A   5      44.842  68.725  41.266  1.00  0.00           H  
ATOM     89 1HH2 ARG A   5      44.740  71.029  38.632  1.00  0.00           H  
ATOM     90 2HH2 ARG A   5      45.758  70.215  39.799  1.00  0.00           H  
ATOM     91  N   GLU A   6      35.887  68.877  40.448  1.00  0.00           N  
ATOM     92  CA  GLU A   6      34.777  68.017  40.842  1.00  0.00           C  
ATOM     93  C   GLU A   6      33.539  68.295  40.001  1.00  0.00           C  
ATOM     94  O   GLU A   6      32.832  67.373  39.596  1.00  0.00           O  
ATOM     95  CB  GLU A   6      34.453  68.211  42.325  1.00  0.00           C  
ATOM     96  CG  GLU A   6      35.515  67.679  43.276  1.00  0.00           C  
ATOM     97  CD  GLU A   6      35.196  67.950  44.720  1.00  0.00           C  
ATOM     98  OE1 GLU A   6      34.236  68.635  44.978  1.00  0.00           O  
ATOM     99  OE2 GLU A   6      35.915  67.472  45.566  1.00  0.00           O  
ATOM    100  H   GLU A   6      36.240  69.558  41.106  1.00  0.00           H  
ATOM    101  HA  GLU A   6      35.070  66.979  40.682  1.00  0.00           H  
ATOM    102 1HB  GLU A   6      34.320  69.273  42.532  1.00  0.00           H  
ATOM    103 2HB  GLU A   6      33.513  67.712  42.560  1.00  0.00           H  
ATOM    104 1HG  GLU A   6      35.609  66.602  43.133  1.00  0.00           H  
ATOM    105 2HG  GLU A   6      36.472  68.135  43.028  1.00  0.00           H  
ATOM    106  N   ILE A   7      33.280  69.572  39.740  1.00  0.00           N  
ATOM    107  CA  ILE A   7      32.126  69.973  38.944  1.00  0.00           C  
ATOM    108  C   ILE A   7      32.243  69.470  37.512  1.00  0.00           C  
ATOM    109  O   ILE A   7      31.264  69.013  36.922  1.00  0.00           O  
ATOM    110  CB  ILE A   7      31.966  71.504  38.939  1.00  0.00           C  
ATOM    111  CG1 ILE A   7      31.584  72.006  40.335  1.00  0.00           C  
ATOM    112  CG2 ILE A   7      30.924  71.927  37.915  1.00  0.00           C  
ATOM    113  CD1 ILE A   7      31.668  73.507  40.488  1.00  0.00           C  
ATOM    114  H   ILE A   7      33.899  70.284  40.102  1.00  0.00           H  
ATOM    115  HA  ILE A   7      31.232  69.534  39.387  1.00  0.00           H  
ATOM    116  HB  ILE A   7      32.918  71.969  38.687  1.00  0.00           H  
ATOM    117 1HG1 ILE A   7      30.566  71.695  40.567  1.00  0.00           H  
ATOM    118 2HG1 ILE A   7      32.241  71.551  41.077  1.00  0.00           H  
ATOM    119 1HG2 ILE A   7      30.823  73.012  37.925  1.00  0.00           H  
ATOM    120 2HG2 ILE A   7      31.236  71.601  36.924  1.00  0.00           H  
ATOM    121 3HG2 ILE A   7      29.965  71.471  38.162  1.00  0.00           H  
ATOM    122 1HD1 ILE A   7      31.383  73.786  41.503  1.00  0.00           H  
ATOM    123 2HD1 ILE A   7      32.689  73.836  40.294  1.00  0.00           H  
ATOM    124 3HD1 ILE A   7      30.992  73.983  39.779  1.00  0.00           H  
ATOM    125  N   ALA A   8      33.447  69.556  36.956  1.00  0.00           N  
ATOM    126  CA  ALA A   8      33.693  69.109  35.590  1.00  0.00           C  
ATOM    127  C   ALA A   8      33.491  67.606  35.458  1.00  0.00           C  
ATOM    128  O   ALA A   8      32.924  67.131  34.474  1.00  0.00           O  
ATOM    129  CB  ALA A   8      35.099  69.492  35.151  1.00  0.00           C  
ATOM    130  H   ALA A   8      34.212  69.941  37.493  1.00  0.00           H  
ATOM    131  HA  ALA A   8      32.972  69.601  34.937  1.00  0.00           H  
ATOM    132 1HB  ALA A   8      35.267  69.151  34.129  1.00  0.00           H  
ATOM    133 2HB  ALA A   8      35.210  70.576  35.194  1.00  0.00           H  
ATOM    134 3HB  ALA A   8      35.826  69.027  35.813  1.00  0.00           H  
ATOM    135  N   GLU A   9      33.956  66.860  36.453  1.00  0.00           N  
ATOM    136  CA  GLU A   9      33.825  65.407  36.448  1.00  0.00           C  
ATOM    137  C   GLU A   9      32.364  64.986  36.516  1.00  0.00           C  
ATOM    138  O   GLU A   9      31.945  64.049  35.836  1.00  0.00           O  
ATOM    139  CB  GLU A   9      34.597  64.798  37.621  1.00  0.00           C  
ATOM    140  CG  GLU A   9      36.110  64.899  37.499  1.00  0.00           C  
ATOM    141  CD  GLU A   9      36.832  64.356  38.701  1.00  0.00           C  
ATOM    142  OE1 GLU A   9      36.179  64.013  39.657  1.00  0.00           O  
ATOM    143  OE2 GLU A   9      38.038  64.284  38.662  1.00  0.00           O  
ATOM    144  H   GLU A   9      34.411  67.310  37.234  1.00  0.00           H  
ATOM    145  HA  GLU A   9      34.246  65.025  35.518  1.00  0.00           H  
ATOM    146 1HB  GLU A   9      34.302  65.292  38.547  1.00  0.00           H  
ATOM    147 2HB  GLU A   9      34.339  63.743  37.717  1.00  0.00           H  
ATOM    148 1HG  GLU A   9      36.431  64.347  36.616  1.00  0.00           H  
ATOM    149 2HG  GLU A   9      36.383  65.944  37.359  1.00  0.00           H  
ATOM    150  N   ARG A  10      31.589  65.683  37.341  1.00  0.00           N  
ATOM    151  CA  ARG A  10      30.170  65.381  37.497  1.00  0.00           C  
ATOM    152  C   ARG A  10      29.406  65.634  36.204  1.00  0.00           C  
ATOM    153  O   ARG A  10      28.530  64.856  35.827  1.00  0.00           O  
ATOM    154  CB  ARG A  10      29.564  66.221  38.612  1.00  0.00           C  
ATOM    155  CG  ARG A  10      30.158  65.978  39.991  1.00  0.00           C  
ATOM    156  CD  ARG A  10      29.772  64.648  40.528  1.00  0.00           C  
ATOM    157  NE  ARG A  10      30.570  63.578  39.949  1.00  0.00           N  
ATOM    158  CZ  ARG A  10      31.845  63.305  40.289  1.00  0.00           C  
ATOM    159  NH1 ARG A  10      32.451  64.030  41.202  1.00  0.00           N  
ATOM    160  NH2 ARG A  10      32.485  62.308  39.703  1.00  0.00           N  
ATOM    161  H   ARG A  10      31.993  66.440  37.874  1.00  0.00           H  
ATOM    162  HA  ARG A  10      30.067  64.328  37.760  1.00  0.00           H  
ATOM    163 1HB  ARG A  10      29.690  67.278  38.381  1.00  0.00           H  
ATOM    164 2HB  ARG A  10      28.494  66.025  38.674  1.00  0.00           H  
ATOM    165 1HG  ARG A  10      31.245  66.022  39.932  1.00  0.00           H  
ATOM    166 2HG  ARG A  10      29.800  66.743  40.681  1.00  0.00           H  
ATOM    167 1HD  ARG A  10      29.917  64.635  41.607  1.00  0.00           H  
ATOM    168 2HD  ARG A  10      28.725  64.453  40.300  1.00  0.00           H  
ATOM    169  HE  ARG A  10      30.137  62.998  39.243  1.00  0.00           H  
ATOM    170 1HH1 ARG A  10      31.962  64.792  41.649  1.00  0.00           H  
ATOM    171 2HH1 ARG A  10      33.407  63.826  41.456  1.00  0.00           H  
ATOM    172 1HH2 ARG A  10      32.018  61.750  39.001  1.00  0.00           H  
ATOM    173 2HH2 ARG A  10      33.440  62.103  39.958  1.00  0.00           H  
ATOM    174  N   ALA A  11      29.745  66.727  35.528  1.00  0.00           N  
ATOM    175  CA  ALA A  11      29.090  67.084  34.275  1.00  0.00           C  
ATOM    176  C   ALA A  11      29.375  66.054  33.191  1.00  0.00           C  
ATOM    177  O   ALA A  11      28.488  65.690  32.418  1.00  0.00           O  
ATOM    178  CB  ALA A  11      29.536  68.467  33.820  1.00  0.00           C  
ATOM    179  H   ALA A  11      30.473  67.325  35.891  1.00  0.00           H  
ATOM    180  HA  ALA A  11      28.014  67.099  34.447  1.00  0.00           H  
ATOM    181 1HB  ALA A  11      29.039  68.719  32.883  1.00  0.00           H  
ATOM    182 2HB  ALA A  11      29.272  69.202  34.580  1.00  0.00           H  
ATOM    183 3HB  ALA A  11      30.614  68.470  33.671  1.00  0.00           H  
ATOM    184  N   GLU A  12      30.619  65.586  33.139  1.00  0.00           N  
ATOM    185  CA  GLU A  12      31.022  64.594  32.148  1.00  0.00           C  
ATOM    186  C   GLU A  12      30.293  63.273  32.362  1.00  0.00           C  
ATOM    187  O   GLU A  12      29.869  62.624  31.405  1.00  0.00           O  
ATOM    188  CB  GLU A  12      32.535  64.368  32.203  1.00  0.00           C  
ATOM    189  CG  GLU A  12      33.062  63.386  31.167  1.00  0.00           C  
ATOM    190  CD  GLU A  12      32.884  63.871  29.756  1.00  0.00           C  
ATOM    191  OE1 GLU A  12      33.200  65.007  29.494  1.00  0.00           O  
ATOM    192  OE2 GLU A  12      32.430  63.106  28.938  1.00  0.00           O  
ATOM    193  H   GLU A  12      31.302  65.924  33.802  1.00  0.00           H  
ATOM    194  HA  GLU A  12      30.761  64.969  31.157  1.00  0.00           H  
ATOM    195 1HB  GLU A  12      33.050  65.318  32.056  1.00  0.00           H  
ATOM    196 2HB  GLU A  12      32.811  63.995  33.189  1.00  0.00           H  
ATOM    197 1HG  GLU A  12      34.123  63.216  31.350  1.00  0.00           H  
ATOM    198 2HG  GLU A  12      32.545  62.435  31.288  1.00  0.00           H  
ATOM    199  N   ALA A  13      30.151  62.879  33.622  1.00  0.00           N  
ATOM    200  CA  ALA A  13      29.473  61.632  33.963  1.00  0.00           C  
ATOM    201  C   ALA A  13      28.000  61.684  33.576  1.00  0.00           C  
ATOM    202  O   ALA A  13      27.447  60.709  33.069  1.00  0.00           O  
ATOM    203  CB  ALA A  13      29.620  61.338  35.449  1.00  0.00           C  
ATOM    204  H   ALA A  13      30.521  63.457  34.363  1.00  0.00           H  
ATOM    205  HA  ALA A  13      29.940  60.827  33.396  1.00  0.00           H  
ATOM    206 1HB  ALA A  13      29.108  60.406  35.687  1.00  0.00           H  
ATOM    207 2HB  ALA A  13      30.677  61.246  35.699  1.00  0.00           H  
ATOM    208 3HB  ALA A  13      29.180  62.151  36.025  1.00  0.00           H  
ATOM    209  N   ASP A  14      27.370  62.829  33.818  1.00  0.00           N  
ATOM    210  CA  ASP A  14      25.960  63.010  33.496  1.00  0.00           C  
ATOM    211  C   ASP A  14      25.725  62.936  31.991  1.00  0.00           C  
ATOM    212  O   ASP A  14      24.749  62.341  31.534  1.00  0.00           O  
ATOM    213  CB  ASP A  14      25.455  64.352  34.032  1.00  0.00           C  
ATOM    214  CG  ASP A  14      25.330  64.375  35.549  1.00  0.00           C  
ATOM    215  OD1 ASP A  14      25.339  63.322  36.142  1.00  0.00           O  
ATOM    216  OD2 ASP A  14      25.227  65.444  36.101  1.00  0.00           O  
ATOM    217  H   ASP A  14      27.881  63.594  34.237  1.00  0.00           H  
ATOM    218  HA  ASP A  14      25.391  62.210  33.969  1.00  0.00           H  
ATOM    219 1HB  ASP A  14      26.136  65.146  33.726  1.00  0.00           H  
ATOM    220 2HB  ASP A  14      24.479  64.573  33.599  1.00  0.00           H  
ATOM    221  N   MET A  15      26.626  63.545  31.227  1.00  0.00           N  
ATOM    222  CA  MET A  15      26.519  63.551  29.774  1.00  0.00           C  
ATOM    223  C   MET A  15      26.654  62.144  29.205  1.00  0.00           C  
ATOM    224  O   MET A  15      25.932  61.764  28.284  1.00  0.00           O  
ATOM    225  CB  MET A  15      27.577  64.474  29.171  1.00  0.00           C  
ATOM    226  CG  MET A  15      27.393  65.947  29.508  1.00  0.00           C  
ATOM    227  SD  MET A  15      25.820  66.604  28.918  1.00  0.00           S  
ATOM    228  CE  MET A  15      24.833  66.506  30.408  1.00  0.00           C  
ATOM    229  H   MET A  15      27.405  64.016  31.665  1.00  0.00           H  
ATOM    230  HA  MET A  15      25.532  63.924  29.501  1.00  0.00           H  
ATOM    231 1HB  MET A  15      28.563  64.172  29.520  1.00  0.00           H  
ATOM    232 2HB  MET A  15      27.570  64.375  28.085  1.00  0.00           H  
ATOM    233 1HG  MET A  15      27.440  66.082  30.588  1.00  0.00           H  
ATOM    234 2HG  MET A  15      28.199  66.526  29.057  1.00  0.00           H  
ATOM    235 1HE  MET A  15      23.829  66.878  30.205  1.00  0.00           H  
ATOM    236 2HE  MET A  15      24.776  65.468  30.740  1.00  0.00           H  
ATOM    237 3HE  MET A  15      25.292  67.111  31.190  1.00  0.00           H  
ATOM    238  N   ARG A  16      27.584  61.374  29.763  1.00  0.00           N  
ATOM    239  CA  ARG A  16      27.815  60.007  29.313  1.00  0.00           C  
ATOM    240  C   ARG A  16      26.603  59.125  29.579  1.00  0.00           C  
ATOM    241  O   ARG A  16      26.229  58.300  28.746  1.00  0.00           O  
ATOM    242  CB  ARG A  16      29.031  59.414  30.009  1.00  0.00           C  
ATOM    243  CG  ARG A  16      29.393  58.003  29.574  1.00  0.00           C  
ATOM    244  CD  ARG A  16      30.601  57.503  30.278  1.00  0.00           C  
ATOM    245  NE  ARG A  16      30.388  57.395  31.712  1.00  0.00           N  
ATOM    246  CZ  ARG A  16      29.755  56.370  32.316  1.00  0.00           C  
ATOM    247  NH1 ARG A  16      29.281  55.376  31.598  1.00  0.00           N  
ATOM    248  NH2 ARG A  16      29.612  56.364  33.630  1.00  0.00           N  
ATOM    249  H   ARG A  16      28.145  61.746  30.516  1.00  0.00           H  
ATOM    250  HA  ARG A  16      28.003  60.023  28.239  1.00  0.00           H  
ATOM    251 1HB  ARG A  16      29.899  60.047  29.828  1.00  0.00           H  
ATOM    252 2HB  ARG A  16      28.861  59.394  31.086  1.00  0.00           H  
ATOM    253 1HG  ARG A  16      28.564  57.330  29.796  1.00  0.00           H  
ATOM    254 2HG  ARG A  16      29.591  57.992  28.501  1.00  0.00           H  
ATOM    255 1HD  ARG A  16      30.863  56.517  29.896  1.00  0.00           H  
ATOM    256 2HD  ARG A  16      31.431  58.189  30.107  1.00  0.00           H  
ATOM    257  HE  ARG A  16      30.739  58.141  32.297  1.00  0.00           H  
ATOM    258 1HH1 ARG A  16      29.391  55.380  30.594  1.00  0.00           H  
ATOM    259 2HH1 ARG A  16      28.807  54.608  32.051  1.00  0.00           H  
ATOM    260 1HH2 ARG A  16      29.976  57.129  34.181  1.00  0.00           H  
ATOM    261 2HH2 ARG A  16      29.138  55.597  34.082  1.00  0.00           H  
ATOM    262  N   GLU A  17      25.991  59.307  30.746  1.00  0.00           N  
ATOM    263  CA  GLU A  17      24.818  58.527  31.125  1.00  0.00           C  
ATOM    264  C   GLU A  17      23.640  58.821  30.206  1.00  0.00           C  
ATOM    265  O   GLU A  17      22.905  57.914  29.813  1.00  0.00           O  
ATOM    266  CB  GLU A  17      24.430  58.818  32.577  1.00  0.00           C  
ATOM    267  CG  GLU A  17      23.260  57.993  33.092  1.00  0.00           C  
ATOM    268  CD  GLU A  17      22.965  58.240  34.545  1.00  0.00           C  
ATOM    269  OE1 GLU A  17      23.664  59.017  35.150  1.00  0.00           O  
ATOM    270  OE2 GLU A  17      22.039  57.651  35.051  1.00  0.00           O  
ATOM    271  H   GLU A  17      26.347  60.002  31.387  1.00  0.00           H  
ATOM    272  HA  GLU A  17      25.063  57.468  31.035  1.00  0.00           H  
ATOM    273 1HB  GLU A  17      25.285  58.629  33.227  1.00  0.00           H  
ATOM    274 2HB  GLU A  17      24.168  59.871  32.679  1.00  0.00           H  
ATOM    275 1HG  GLU A  17      22.373  58.234  32.507  1.00  0.00           H  
ATOM    276 2HG  GLU A  17      23.482  56.936  32.946  1.00  0.00           H  
ATOM    277  N   ILE A  18      23.465  60.095  29.867  1.00  0.00           N  
ATOM    278  CA  ILE A  18      22.375  60.511  28.993  1.00  0.00           C  
ATOM    279  C   ILE A  18      22.536  59.926  27.595  1.00  0.00           C  
ATOM    280  O   ILE A  18      21.563  59.489  26.979  1.00  0.00           O  
ATOM    281  CB  ILE A  18      22.300  62.046  28.902  1.00  0.00           C  
ATOM    282  CG1 ILE A  18      21.878  62.640  30.248  1.00  0.00           C  
ATOM    283  CG2 ILE A  18      21.334  62.467  27.805  1.00  0.00           C  
ATOM    284  CD1 ILE A  18      22.036  64.141  30.330  1.00  0.00           C  
ATOM    285  H   ILE A  18      24.104  60.792  30.223  1.00  0.00           H  
ATOM    286  HA  ILE A  18      21.438  60.144  29.410  1.00  0.00           H  
ATOM    287  HB  ILE A  18      23.288  62.446  28.677  1.00  0.00           H  
ATOM    288 1HG1 ILE A  18      20.834  62.396  30.443  1.00  0.00           H  
ATOM    289 2HG1 ILE A  18      22.471  62.192  31.046  1.00  0.00           H  
ATOM    290 1HG2 ILE A  18      21.292  63.555  27.755  1.00  0.00           H  
ATOM    291 2HG2 ILE A  18      21.676  62.073  26.849  1.00  0.00           H  
ATOM    292 3HG2 ILE A  18      20.341  62.075  28.024  1.00  0.00           H  
ATOM    293 1HD1 ILE A  18      21.718  64.488  31.313  1.00  0.00           H  
ATOM    294 2HD1 ILE A  18      23.082  64.406  30.173  1.00  0.00           H  
ATOM    295 3HD1 ILE A  18      21.423  64.613  29.563  1.00  0.00           H  
ATOM    296  N   SER A  19      23.768  59.920  27.099  1.00  0.00           N  
ATOM    297  CA  SER A  19      24.060  59.388  25.774  1.00  0.00           C  
ATOM    298  C   SER A  19      23.782  57.892  25.707  1.00  0.00           C  
ATOM    299  O   SER A  19      23.241  57.395  24.720  1.00  0.00           O  
ATOM    300  CB  SER A  19      25.506  59.660  25.408  1.00  0.00           C  
ATOM    301  OG  SER A  19      25.739  61.035  25.269  1.00  0.00           O  
ATOM    302  H   SER A  19      24.523  60.294  27.656  1.00  0.00           H  
ATOM    303  HA  SER A  19      23.414  59.889  25.051  1.00  0.00           H  
ATOM    304 1HB  SER A  19      26.159  59.254  26.181  1.00  0.00           H  
ATOM    305 2HB  SER A  19      25.747  59.152  24.476  1.00  0.00           H  
ATOM    306  HG  SER A  19      25.842  61.377  26.161  1.00  0.00           H  
ATOM    307  N   GLU A  20      24.157  57.178  26.764  1.00  0.00           N  
ATOM    308  CA  GLU A  20      23.949  55.738  26.827  1.00  0.00           C  
ATOM    309  C   GLU A  20      22.464  55.395  26.838  1.00  0.00           C  
ATOM    310  O   GLU A  20      22.032  54.446  26.184  1.00  0.00           O  
ATOM    311  CB  GLU A  20      24.625  55.156  28.070  1.00  0.00           C  
ATOM    312  CG  GLU A  20      26.147  55.174  28.024  1.00  0.00           C  
ATOM    313  CD  GLU A  20      26.776  54.662  29.290  1.00  0.00           C  
ATOM    314  OE1 GLU A  20      26.059  54.407  30.227  1.00  0.00           O  
ATOM    315  OE2 GLU A  20      27.977  54.526  29.320  1.00  0.00           O  
ATOM    316  H   GLU A  20      24.596  57.646  27.543  1.00  0.00           H  
ATOM    317  HA  GLU A  20      24.395  55.285  25.942  1.00  0.00           H  
ATOM    318 1HB  GLU A  20      24.311  55.716  28.952  1.00  0.00           H  
ATOM    319 2HB  GLU A  20      24.307  54.123  28.208  1.00  0.00           H  
ATOM    320 1HG  GLU A  20      26.482  54.557  27.190  1.00  0.00           H  
ATOM    321 2HG  GLU A  20      26.482  56.194  27.843  1.00  0.00           H  
ATOM    322  N   LEU A  21      21.688  56.172  27.583  1.00  0.00           N  
ATOM    323  CA  LEU A  21      20.250  55.953  27.681  1.00  0.00           C  
ATOM    324  C   LEU A  21      19.567  56.174  26.338  1.00  0.00           C  
ATOM    325  O   LEU A  21      18.672  55.421  25.954  1.00  0.00           O  
ATOM    326  CB  LEU A  21      19.642  56.890  28.732  1.00  0.00           C  
ATOM    327  CG  LEU A  21      20.028  56.597  30.188  1.00  0.00           C  
ATOM    328  CD1 LEU A  21      19.501  57.707  31.087  1.00  0.00           C  
ATOM    329  CD2 LEU A  21      19.464  55.245  30.600  1.00  0.00           C  
ATOM    330  H   LEU A  21      22.106  56.936  28.095  1.00  0.00           H  
ATOM    331  HA  LEU A  21      20.078  54.922  27.989  1.00  0.00           H  
ATOM    332 1HB  LEU A  21      19.950  57.910  28.507  1.00  0.00           H  
ATOM    333 2HB  LEU A  21      18.556  56.836  28.660  1.00  0.00           H  
ATOM    334  HG  LEU A  21      21.114  56.581  30.280  1.00  0.00           H  
ATOM    335 1HD1 LEU A  21      19.775  57.499  32.121  1.00  0.00           H  
ATOM    336 2HD1 LEU A  21      19.935  58.660  30.782  1.00  0.00           H  
ATOM    337 3HD1 LEU A  21      18.416  57.759  31.003  1.00  0.00           H  
ATOM    338 1HD2 LEU A  21      19.739  55.037  31.635  1.00  0.00           H  
ATOM    339 2HD2 LEU A  21      18.378  55.261  30.510  1.00  0.00           H  
ATOM    340 3HD2 LEU A  21      19.872  54.469  29.953  1.00  0.00           H  
ATOM    341  N   ALA A  22      19.995  57.211  25.625  1.00  0.00           N  
ATOM    342  CA  ALA A  22      19.426  57.535  24.323  1.00  0.00           C  
ATOM    343  C   ALA A  22      19.709  56.433  23.308  1.00  0.00           C  
ATOM    344  O   ALA A  22      18.844  56.075  22.508  1.00  0.00           O  
ATOM    345  CB  ALA A  22      19.968  58.866  23.823  1.00  0.00           C  
ATOM    346  H   ALA A  22      20.734  57.791  25.997  1.00  0.00           H  
ATOM    347  HA  ALA A  22      18.344  57.614  24.436  1.00  0.00           H  
ATOM    348 1HB  ALA A  22      19.533  59.094  22.850  1.00  0.00           H  
ATOM    349 2HB  ALA A  22      19.707  59.653  24.530  1.00  0.00           H  
ATOM    350 3HB  ALA A  22      21.051  58.805  23.731  1.00  0.00           H  
ATOM    351  N   GLU A  23      20.925  55.899  23.347  1.00  0.00           N  
ATOM    352  CA  GLU A  23      21.326  54.837  22.431  1.00  0.00           C  
ATOM    353  C   GLU A  23      20.515  53.569  22.672  1.00  0.00           C  
ATOM    354  O   GLU A  23      20.102  52.896  21.728  1.00  0.00           O  
ATOM    355  CB  GLU A  23      22.819  54.537  22.583  1.00  0.00           C  
ATOM    356  CG  GLU A  23      23.352  53.491  21.614  1.00  0.00           C  
ATOM    357  CD  GLU A  23      24.837  53.286  21.733  1.00  0.00           C  
ATOM    358  OE1 GLU A  23      25.288  52.959  22.804  1.00  0.00           O  
ATOM    359  OE2 GLU A  23      25.520  53.458  20.751  1.00  0.00           O  
ATOM    360  H   GLU A  23      21.588  56.238  24.029  1.00  0.00           H  
ATOM    361  HA  GLU A  23      21.140  55.172  21.410  1.00  0.00           H  
ATOM    362 1HB  GLU A  23      23.392  55.453  22.435  1.00  0.00           H  
ATOM    363 2HB  GLU A  23      23.018  54.187  23.596  1.00  0.00           H  
ATOM    364 1HG  GLU A  23      22.850  52.544  21.806  1.00  0.00           H  
ATOM    365 2HG  GLU A  23      23.113  53.798  20.597  1.00  0.00           H  
ATOM    366  N   GLU A  24      20.291  53.249  23.942  1.00  0.00           N  
ATOM    367  CA  GLU A  24      19.530  52.063  24.310  1.00  0.00           C  
ATOM    368  C   GLU A  24      18.083  52.168  23.843  1.00  0.00           C  
ATOM    369  O   GLU A  24      17.514  51.202  23.333  1.00  0.00           O  
ATOM    370  CB  GLU A  24      19.573  51.852  25.825  1.00  0.00           C  
ATOM    371  CG  GLU A  24      20.935  51.434  26.362  1.00  0.00           C  
ATOM    372  CD  GLU A  24      20.959  51.310  27.860  1.00  0.00           C  
ATOM    373  OE1 GLU A  24      19.981  51.650  28.482  1.00  0.00           O  
ATOM    374  OE2 GLU A  24      21.958  50.875  28.384  1.00  0.00           O  
ATOM    375  H   GLU A  24      20.657  53.845  24.671  1.00  0.00           H  
ATOM    376  HA  GLU A  24      19.981  51.198  23.823  1.00  0.00           H  
ATOM    377 1HB  GLU A  24      19.283  52.773  26.329  1.00  0.00           H  
ATOM    378 2HB  GLU A  24      18.853  51.084  26.106  1.00  0.00           H  
ATOM    379 1HG  GLU A  24      21.207  50.473  25.926  1.00  0.00           H  
ATOM    380 2HG  GLU A  24      21.677  52.167  26.051  1.00  0.00           H  
ATOM    381  N   LEU A  25      17.498  53.351  24.024  1.00  0.00           N  
ATOM    382  CA  LEU A  25      16.068  53.546  23.803  1.00  0.00           C  
ATOM    383  C   LEU A  25      15.746  54.165  22.449  1.00  0.00           C  
ATOM    384  O   LEU A  25      14.595  54.167  22.014  1.00  0.00           O  
ATOM    385  CB  LEU A  25      15.490  54.433  24.912  1.00  0.00           C  
ATOM    386  CG  LEU A  25      15.606  53.877  26.337  1.00  0.00           C  
ATOM    387  CD1 LEU A  25      15.068  54.900  27.328  1.00  0.00           C  
ATOM    388  CD2 LEU A  25      14.840  52.566  26.435  1.00  0.00           C  
ATOM    389  H   LEU A  25      18.060  54.135  24.323  1.00  0.00           H  
ATOM    390  HA  LEU A  25      15.577  52.574  23.840  1.00  0.00           H  
ATOM    391 1HB  LEU A  25      16.000  55.394  24.890  1.00  0.00           H  
ATOM    392 2HB  LEU A  25      14.432  54.601  24.708  1.00  0.00           H  
ATOM    393  HG  LEU A  25      16.656  53.702  26.575  1.00  0.00           H  
ATOM    394 1HD1 LEU A  25      15.151  54.505  28.341  1.00  0.00           H  
ATOM    395 2HD1 LEU A  25      15.647  55.821  27.250  1.00  0.00           H  
ATOM    396 3HD1 LEU A  25      14.023  55.108  27.105  1.00  0.00           H  
ATOM    397 1HD2 LEU A  25      14.924  52.170  27.448  1.00  0.00           H  
ATOM    398 2HD2 LEU A  25      13.790  52.739  26.199  1.00  0.00           H  
ATOM    399 3HD2 LEU A  25      15.257  51.847  25.729  1.00  0.00           H  
ATOM    400  N   VAL A  26      16.760  54.696  21.773  1.00  0.00           N  
ATOM    401  CA  VAL A  26      16.522  55.422  20.528  1.00  0.00           C  
ATOM    402  C   VAL A  26      16.710  54.516  19.318  1.00  0.00           C  
ATOM    403  O   VAL A  26      17.830  54.118  18.998  1.00  0.00           O  
ATOM    404  CB  VAL A  26      17.478  56.625  20.419  1.00  0.00           C  
ATOM    405  CG1 VAL A  26      17.248  57.370  19.112  1.00  0.00           C  
ATOM    406  CG2 VAL A  26      17.284  57.550  21.610  1.00  0.00           C  
ATOM    407  H   VAL A  26      17.706  54.602  22.114  1.00  0.00           H  
ATOM    408  HA  VAL A  26      15.495  55.790  20.533  1.00  0.00           H  
ATOM    409  HB  VAL A  26      18.505  56.260  20.404  1.00  0.00           H  
ATOM    410 1HG1 VAL A  26      17.932  58.217  19.052  1.00  0.00           H  
ATOM    411 2HG1 VAL A  26      17.427  56.698  18.273  1.00  0.00           H  
ATOM    412 3HG1 VAL A  26      16.220  57.732  19.076  1.00  0.00           H  
ATOM    413 1HG2 VAL A  26      17.963  58.398  21.526  1.00  0.00           H  
ATOM    414 2HG2 VAL A  26      16.255  57.910  21.627  1.00  0.00           H  
ATOM    415 3HG2 VAL A  26      17.494  57.007  22.531  1.00  0.00           H  
ATOM    416  N   GLU A  27      15.606  54.197  18.652  1.00  0.00           N  
ATOM    417  CA  GLU A  27      15.636  53.358  17.463  1.00  0.00           C  
ATOM    418  C   GLU A  27      16.234  54.084  16.264  1.00  0.00           C  
ATOM    419  O   GLU A  27      16.866  53.469  15.405  1.00  0.00           O  
ATOM    420  CB  GLU A  27      14.224  52.877  17.122  1.00  0.00           C  
ATOM    421  CG  GLU A  27      13.632  51.900  18.128  1.00  0.00           C  
ATOM    422  CD  GLU A  27      12.236  51.470  17.773  1.00  0.00           C  
ATOM    423  OE1 GLU A  27      11.692  51.998  16.833  1.00  0.00           O  
ATOM    424  OE2 GLU A  27      11.713  50.611  18.443  1.00  0.00           O  
ATOM    425  H   GLU A  27      14.719  54.550  18.983  1.00  0.00           H  
ATOM    426  HA  GLU A  27      16.261  52.488  17.669  1.00  0.00           H  
ATOM    427 1HB  GLU A  27      13.554  53.735  17.054  1.00  0.00           H  
ATOM    428 2HB  GLU A  27      14.231  52.390  16.147  1.00  0.00           H  
ATOM    429 1HG  GLU A  27      14.270  51.018  18.180  1.00  0.00           H  
ATOM    430 2HG  GLU A  27      13.624  52.368  19.111  1.00  0.00           H  
ATOM    431  N   ASP A  28      16.035  55.398  16.205  1.00  0.00           N  
ATOM    432  CA  ASP A  28      16.442  56.169  15.037  1.00  0.00           C  
ATOM    433  C   ASP A  28      17.954  56.295  14.973  1.00  0.00           C  
ATOM    434  O   ASP A  28      18.570  56.935  15.827  1.00  0.00           O  
ATOM    435  CB  ASP A  28      15.807  57.562  15.060  1.00  0.00           C  
ATOM    436  CG  ASP A  28      14.301  57.530  14.840  1.00  0.00           C  
ATOM    437  OD1 ASP A  28      13.864  56.833  13.955  1.00  0.00           O  
ATOM    438  OD2 ASP A  28      13.602  58.204  15.557  1.00  0.00           O  
ATOM    439  H   ASP A  28      15.595  55.873  16.980  1.00  0.00           H  
ATOM    440  HA  ASP A  28      16.102  55.647  14.142  1.00  0.00           H  
ATOM    441 1HB  ASP A  28      16.009  58.038  16.020  1.00  0.00           H  
ATOM    442 2HB  ASP A  28      16.261  58.181  14.286  1.00  0.00           H  
ATOM    443  N   PRO A  29      18.815  55.794  14.081  1.00  0.00           N  
ATOM    444  CA  PRO A  29      20.216  55.941  14.454  1.00  0.00           C  
ATOM    445  C   PRO A  29      20.621  57.404  14.500  1.00  0.00           C  
ATOM    446  O   PRO A  29      21.464  57.800  15.305  1.00  0.00           O  
ATOM    447  CB  PRO A  29      20.952  55.187  13.342  1.00  0.00           C  
ATOM    448  CG  PRO A  29      19.944  54.215  12.831  1.00  0.00           C  
ATOM    449  CD  PRO A  29      18.634  54.950  12.923  1.00  0.00           C  
ATOM    450  HA  PRO A  29      20.383  55.463  15.431  1.00  0.00           H  
ATOM    451 1HB  PRO A  29      21.293  55.893  12.571  1.00  0.00           H  
ATOM    452 2HB  PRO A  29      21.849  54.698  13.749  1.00  0.00           H  
ATOM    453 1HG  PRO A  29      20.192  53.917  11.801  1.00  0.00           H  
ATOM    454 2HG  PRO A  29      19.959  53.298  13.439  1.00  0.00           H  
ATOM    455 1HD  PRO A  29      18.477  55.537  12.005  1.00  0.00           H  
ATOM    456 2HD  PRO A  29      17.817  54.228  13.066  1.00  0.00           H  
ATOM    457  N   VAL A  30      20.013  58.198  13.632  1.00  0.00           N  
ATOM    458  CA  VAL A  30      20.456  59.569  13.402  1.00  0.00           C  
ATOM    459  C   VAL A  30      20.187  60.443  14.621  1.00  0.00           C  
ATOM    460  O   VAL A  30      21.016  61.273  14.997  1.00  0.00           O  
ATOM    461  CB  VAL A  30      19.737  60.166  12.177  1.00  0.00           C  
ATOM    462  CG1 VAL A  30      20.063  61.645  12.037  1.00  0.00           C  
ATOM    463  CG2 VAL A  30      20.135  59.404  10.922  1.00  0.00           C  
ATOM    464  H   VAL A  30      19.221  57.843  13.115  1.00  0.00           H  
ATOM    465  HA  VAL A  30      21.529  59.558  13.207  1.00  0.00           H  
ATOM    466  HB  VAL A  30      18.660  60.086  12.325  1.00  0.00           H  
ATOM    467 1HG1 VAL A  30      19.546  62.050  11.166  1.00  0.00           H  
ATOM    468 2HG1 VAL A  30      19.737  62.176  12.931  1.00  0.00           H  
ATOM    469 3HG1 VAL A  30      21.138  61.770  11.910  1.00  0.00           H  
ATOM    470 1HG2 VAL A  30      19.622  59.831  10.060  1.00  0.00           H  
ATOM    471 2HG2 VAL A  30      21.213  59.479  10.777  1.00  0.00           H  
ATOM    472 3HG2 VAL A  30      19.854  58.356  11.028  1.00  0.00           H  
ATOM    473  N   TYR A  31      19.026  60.254  15.238  1.00  0.00           N  
ATOM    474  CA  TYR A  31      18.650  61.026  16.416  1.00  0.00           C  
ATOM    475  C   TYR A  31      19.576  60.729  17.588  1.00  0.00           C  
ATOM    476  O   TYR A  31      19.969  61.632  18.326  1.00  0.00           O  
ATOM    477  CB  TYR A  31      17.197  60.740  16.802  1.00  0.00           C  
ATOM    478  CG  TYR A  31      16.183  61.346  15.857  1.00  0.00           C  
ATOM    479  CD1 TYR A  31      16.071  60.866  14.560  1.00  0.00           C  
ATOM    480  CD2 TYR A  31      15.367  62.381  16.286  1.00  0.00           C  
ATOM    481  CE1 TYR A  31      15.145  61.420  13.696  1.00  0.00           C  
ATOM    482  CE2 TYR A  31      14.441  62.935  15.423  1.00  0.00           C  
ATOM    483  CZ  TYR A  31      14.329  62.457  14.133  1.00  0.00           C  
ATOM    484  OH  TYR A  31      13.408  63.009  13.273  1.00  0.00           O  
ATOM    485  H   TYR A  31      18.387  59.558  14.881  1.00  0.00           H  
ATOM    486  HA  TYR A  31      18.746  62.086  16.180  1.00  0.00           H  
ATOM    487 1HB  TYR A  31      17.033  59.661  16.831  1.00  0.00           H  
ATOM    488 2HB  TYR A  31      17.003  61.127  17.802  1.00  0.00           H  
ATOM    489  HD1 TYR A  31      16.713  60.052  14.222  1.00  0.00           H  
ATOM    490  HD2 TYR A  31      15.456  62.759  17.305  1.00  0.00           H  
ATOM    491  HE1 TYR A  31      15.057  61.043  12.678  1.00  0.00           H  
ATOM    492  HE2 TYR A  31      13.800  63.749  15.761  1.00  0.00           H  
ATOM    493  HH  TYR A  31      13.459  62.566  12.423  1.00  0.00           H  
ATOM    494  N   ALA A  32      19.921  59.457  17.756  1.00  0.00           N  
ATOM    495  CA  ALA A  32      20.803  59.041  18.839  1.00  0.00           C  
ATOM    496  C   ALA A  32      22.197  59.632  18.674  1.00  0.00           C  
ATOM    497  O   ALA A  32      22.816  60.065  19.646  1.00  0.00           O  
ATOM    498  CB  ALA A  32      20.878  57.522  18.906  1.00  0.00           C  
ATOM    499  H   ALA A  32      19.564  58.762  17.117  1.00  0.00           H  
ATOM    500  HA  ALA A  32      20.390  59.416  19.776  1.00  0.00           H  
ATOM    501 1HB  ALA A  32      21.540  57.226  19.720  1.00  0.00           H  
ATOM    502 2HB  ALA A  32      19.882  57.116  19.083  1.00  0.00           H  
ATOM    503 3HB  ALA A  32      21.265  57.135  17.965  1.00  0.00           H  
ATOM    504  N   VAL A  33      22.686  59.647  17.439  1.00  0.00           N  
ATOM    505  CA  VAL A  33      24.008  60.187  17.146  1.00  0.00           C  
ATOM    506  C   VAL A  33      24.069  61.681  17.430  1.00  0.00           C  
ATOM    507  O   VAL A  33      25.056  62.181  17.968  1.00  0.00           O  
ATOM    508  CB  VAL A  33      24.375  59.933  15.672  1.00  0.00           C  
ATOM    509  CG1 VAL A  33      25.664  60.656  15.312  1.00  0.00           C  
ATOM    510  CG2 VAL A  33      24.507  58.439  15.422  1.00  0.00           C  
ATOM    511  H   VAL A  33      22.128  59.275  16.684  1.00  0.00           H  
ATOM    512  HA  VAL A  33      24.737  59.682  17.781  1.00  0.00           H  
ATOM    513  HB  VAL A  33      23.589  60.341  15.036  1.00  0.00           H  
ATOM    514 1HG1 VAL A  33      25.909  60.466  14.267  1.00  0.00           H  
ATOM    515 2HG1 VAL A  33      25.535  61.728  15.465  1.00  0.00           H  
ATOM    516 3HG1 VAL A  33      26.474  60.294  15.945  1.00  0.00           H  
ATOM    517 1HG2 VAL A  33      24.766  58.266  14.378  1.00  0.00           H  
ATOM    518 2HG2 VAL A  33      25.289  58.030  16.062  1.00  0.00           H  
ATOM    519 3HG2 VAL A  33      23.561  57.947  15.647  1.00  0.00           H  
ATOM    520  N   ALA A  34      23.008  62.391  17.065  1.00  0.00           N  
ATOM    521  CA  ALA A  34      22.939  63.833  17.279  1.00  0.00           C  
ATOM    522  C   ALA A  34      22.931  64.167  18.765  1.00  0.00           C  
ATOM    523  O   ALA A  34      23.580  65.118  19.200  1.00  0.00           O  
ATOM    524  CB  ALA A  34      21.706  64.412  16.600  1.00  0.00           C  
ATOM    525  H   ALA A  34      22.228  61.921  16.628  1.00  0.00           H  
ATOM    526  HA  ALA A  34      23.829  64.283  16.839  1.00  0.00           H  
ATOM    527 1HB  ALA A  34      21.669  65.488  16.771  1.00  0.00           H  
ATOM    528 2HB  ALA A  34      21.755  64.216  15.529  1.00  0.00           H  
ATOM    529 3HB  ALA A  34      20.812  63.949  17.014  1.00  0.00           H  
ATOM    530  N   VAL A  35      22.193  63.381  19.543  1.00  0.00           N  
ATOM    531  CA  VAL A  35      22.102  63.594  20.982  1.00  0.00           C  
ATOM    532  C   VAL A  35      23.449  63.376  21.657  1.00  0.00           C  
ATOM    533  O   VAL A  35      23.834  64.126  22.554  1.00  0.00           O  
ATOM    534  CB  VAL A  35      21.062  62.640  21.599  1.00  0.00           C  
ATOM    535  CG1 VAL A  35      21.560  61.203  21.546  1.00  0.00           C  
ATOM    536  CG2 VAL A  35      20.764  63.055  23.032  1.00  0.00           C  
ATOM    537  H   VAL A  35      21.683  62.616  19.125  1.00  0.00           H  
ATOM    538  HA  VAL A  35      21.784  64.621  21.160  1.00  0.00           H  
ATOM    539  HB  VAL A  35      20.146  62.685  21.009  1.00  0.00           H  
ATOM    540 1HG1 VAL A  35      20.812  60.542  21.985  1.00  0.00           H  
ATOM    541 2HG1 VAL A  35      21.732  60.916  20.508  1.00  0.00           H  
ATOM    542 3HG1 VAL A  35      22.491  61.119  22.106  1.00  0.00           H  
ATOM    543 1HG2 VAL A  35      20.028  62.376  23.461  1.00  0.00           H  
ATOM    544 2HG2 VAL A  35      21.681  63.015  23.620  1.00  0.00           H  
ATOM    545 3HG2 VAL A  35      20.370  64.071  23.042  1.00  0.00           H  
ATOM    546  N   ARG A  36      24.165  62.344  21.221  1.00  0.00           N  
ATOM    547  CA  ARG A  36      25.473  62.024  21.782  1.00  0.00           C  
ATOM    548  C   ARG A  36      26.479  63.133  21.500  1.00  0.00           C  
ATOM    549  O   ARG A  36      27.279  63.494  22.363  1.00  0.00           O  
ATOM    550  CB  ARG A  36      25.995  60.714  21.213  1.00  0.00           C  
ATOM    551  CG  ARG A  36      25.264  59.471  21.695  1.00  0.00           C  
ATOM    552  CD  ARG A  36      25.999  58.229  21.341  1.00  0.00           C  
ATOM    553  NE  ARG A  36      26.090  58.045  19.902  1.00  0.00           N  
ATOM    554  CZ  ARG A  36      25.162  57.422  19.150  1.00  0.00           C  
ATOM    555  NH1 ARG A  36      24.080  56.931  19.714  1.00  0.00           N  
ATOM    556  NH2 ARG A  36      25.338  57.305  17.845  1.00  0.00           N  
ATOM    557  H   ARG A  36      23.793  61.766  20.481  1.00  0.00           H  
ATOM    558  HA  ARG A  36      25.369  61.917  22.862  1.00  0.00           H  
ATOM    559 1HB  ARG A  36      25.926  60.736  20.126  1.00  0.00           H  
ATOM    560 2HB  ARG A  36      27.048  60.598  21.471  1.00  0.00           H  
ATOM    561 1HG  ARG A  36      25.157  59.509  22.779  1.00  0.00           H  
ATOM    562 2HG  ARG A  36      24.276  59.428  21.234  1.00  0.00           H  
ATOM    563 1HD  ARG A  36      27.010  58.278  21.743  1.00  0.00           H  
ATOM    564 2HD  ARG A  36      25.482  57.368  21.763  1.00  0.00           H  
ATOM    565  HE  ARG A  36      26.908  58.409  19.432  1.00  0.00           H  
ATOM    566 1HH1 ARG A  36      23.946  57.020  20.711  1.00  0.00           H  
ATOM    567 2HH1 ARG A  36      23.385  56.464  19.151  1.00  0.00           H  
ATOM    568 1HH2 ARG A  36      26.169  57.682  17.411  1.00  0.00           H  
ATOM    569 2HH2 ARG A  36      24.642  56.838  17.282  1.00  0.00           H  
ATOM    570  N   GLY A  37      26.433  63.672  20.285  1.00  0.00           N  
ATOM    571  CA  GLY A  37      27.341  64.741  19.887  1.00  0.00           C  
ATOM    572  C   GLY A  37      27.098  66.004  20.704  1.00  0.00           C  
ATOM    573  O   GLY A  37      28.042  66.682  21.113  1.00  0.00           O  
ATOM    574  H   GLY A  37      25.751  63.332  19.621  1.00  0.00           H  
ATOM    575 1HA  GLY A  37      28.371  64.411  20.019  1.00  0.00           H  
ATOM    576 2HA  GLY A  37      27.206  64.957  18.828  1.00  0.00           H  
ATOM    577  N   MET A  38      25.827  66.315  20.937  1.00  0.00           N  
ATOM    578  CA  MET A  38      25.456  67.497  21.706  1.00  0.00           C  
ATOM    579  C   MET A  38      25.932  67.386  23.148  1.00  0.00           C  
ATOM    580  O   MET A  38      26.416  68.358  23.728  1.00  0.00           O  
ATOM    581  CB  MET A  38      23.944  67.705  21.657  1.00  0.00           C  
ATOM    582  CG  MET A  38      23.463  68.987  22.322  1.00  0.00           C  
ATOM    583  SD  MET A  38      24.108  70.470  21.522  1.00  0.00           S  
ATOM    584  CE  MET A  38      23.113  70.511  20.034  1.00  0.00           C  
ATOM    585  H   MET A  38      25.100  65.717  20.573  1.00  0.00           H  
ATOM    586  HA  MET A  38      25.944  68.365  21.262  1.00  0.00           H  
ATOM    587 1HB  MET A  38      23.613  67.723  20.619  1.00  0.00           H  
ATOM    588 2HB  MET A  38      23.445  66.867  22.146  1.00  0.00           H  
ATOM    589 1HG  MET A  38      22.375  69.025  22.294  1.00  0.00           H  
ATOM    590 2HG  MET A  38      23.777  68.995  23.366  1.00  0.00           H  
ATOM    591 1HE  MET A  38      23.394  71.375  19.432  1.00  0.00           H  
ATOM    592 2HE  MET A  38      23.278  69.598  19.460  1.00  0.00           H  
ATOM    593 3HE  MET A  38      22.058  70.584  20.303  1.00  0.00           H  
ATOM    594  N   ALA A  39      25.790  66.197  23.722  1.00  0.00           N  
ATOM    595  CA  ALA A  39      26.203  65.959  25.101  1.00  0.00           C  
ATOM    596  C   ALA A  39      27.711  66.106  25.257  1.00  0.00           C  
ATOM    597  O   ALA A  39      28.191  66.671  26.239  1.00  0.00           O  
ATOM    598  CB  ALA A  39      25.757  64.577  25.557  1.00  0.00           C  
ATOM    599  H   ALA A  39      25.386  65.439  23.191  1.00  0.00           H  
ATOM    600  HA  ALA A  39      25.727  66.709  25.732  1.00  0.00           H  
ATOM    601 1HB  ALA A  39      26.074  64.414  26.587  1.00  0.00           H  
ATOM    602 2HB  ALA A  39      24.671  64.507  25.496  1.00  0.00           H  
ATOM    603 3HB  ALA A  39      26.206  63.820  24.916  1.00  0.00           H  
ATOM    604  N   LEU A  40      28.454  65.594  24.281  1.00  0.00           N  
ATOM    605  CA  LEU A  40      29.911  65.668  24.310  1.00  0.00           C  
ATOM    606  C   LEU A  40      30.391  67.113  24.226  1.00  0.00           C  
ATOM    607  O   LEU A  40      31.332  67.506  24.915  1.00  0.00           O  
ATOM    608  CB  LEU A  40      30.507  64.856  23.153  1.00  0.00           C  
ATOM    609  CG  LEU A  40      32.039  64.815  23.089  1.00  0.00           C  
ATOM    610  CD1 LEU A  40      32.585  64.206  24.374  1.00  0.00           C  
ATOM    611  CD2 LEU A  40      32.475  64.011  21.874  1.00  0.00           C  
ATOM    612  H   LEU A  40      28.000  65.142  23.500  1.00  0.00           H  
ATOM    613  HA  LEU A  40      30.260  65.245  25.252  1.00  0.00           H  
ATOM    614 1HB  LEU A  40      30.151  63.830  23.230  1.00  0.00           H  
ATOM    615 2HB  LEU A  40      30.147  65.275  22.214  1.00  0.00           H  
ATOM    616  HG  LEU A  40      32.427  65.831  23.011  1.00  0.00           H  
ATOM    617 1HD1 LEU A  40      33.674  64.177  24.328  1.00  0.00           H  
ATOM    618 2HD1 LEU A  40      32.274  64.812  25.225  1.00  0.00           H  
ATOM    619 3HD1 LEU A  40      32.200  63.194  24.488  1.00  0.00           H  
ATOM    620 1HD2 LEU A  40      33.564  63.982  21.828  1.00  0.00           H  
ATOM    621 2HD2 LEU A  40      32.088  62.995  21.952  1.00  0.00           H  
ATOM    622 3HD2 LEU A  40      32.086  64.478  20.969  1.00  0.00           H  
ATOM    623  N   VAL A  41      29.737  67.900  23.376  1.00  0.00           N  
ATOM    624  CA  VAL A  41      30.097  69.300  23.199  1.00  0.00           C  
ATOM    625  C   VAL A  41      29.851  70.097  24.475  1.00  0.00           C  
ATOM    626  O   VAL A  41      30.656  70.950  24.851  1.00  0.00           O  
ATOM    627  CB  VAL A  41      29.285  69.919  22.046  1.00  0.00           C  
ATOM    628  CG1 VAL A  41      29.515  71.421  21.978  1.00  0.00           C  
ATOM    629  CG2 VAL A  41      29.666  69.255  20.731  1.00  0.00           C  
ATOM    630  H   VAL A  41      28.972  67.517  22.838  1.00  0.00           H  
ATOM    631  HA  VAL A  41      31.157  69.357  22.951  1.00  0.00           H  
ATOM    632  HB  VAL A  41      28.223  69.764  22.238  1.00  0.00           H  
ATOM    633 1HG1 VAL A  41      28.933  71.842  21.158  1.00  0.00           H  
ATOM    634 2HG1 VAL A  41      29.202  71.880  22.916  1.00  0.00           H  
ATOM    635 3HG1 VAL A  41      30.573  71.620  21.811  1.00  0.00           H  
ATOM    636 1HG2 VAL A  41      29.087  69.697  19.920  1.00  0.00           H  
ATOM    637 2HG2 VAL A  41      30.729  69.405  20.542  1.00  0.00           H  
ATOM    638 3HG2 VAL A  41      29.454  68.187  20.788  1.00  0.00           H  
ATOM    639  N   GLY A  42      28.735  69.814  25.137  1.00  0.00           N  
ATOM    640  CA  GLY A  42      28.381  70.502  26.373  1.00  0.00           C  
ATOM    641  C   GLY A  42      29.384  70.197  27.480  1.00  0.00           C  
ATOM    642  O   GLY A  42      29.769  71.085  28.242  1.00  0.00           O  
ATOM    643  H   GLY A  42      28.115  69.104  24.775  1.00  0.00           H  
ATOM    644 1HA  GLY A  42      28.346  71.577  26.194  1.00  0.00           H  
ATOM    645 2HA  GLY A  42      27.384  70.196  26.687  1.00  0.00           H  
ATOM    646  N   ALA A  43      29.801  68.940  27.562  1.00  0.00           N  
ATOM    647  CA  ALA A  43      30.759  68.515  28.576  1.00  0.00           C  
ATOM    648  C   ALA A  43      32.109  69.189  28.374  1.00  0.00           C  
ATOM    649  O   ALA A  43      32.756  69.606  29.335  1.00  0.00           O  
ATOM    650  CB  ALA A  43      30.916  67.001  28.556  1.00  0.00           C  
ATOM    651  H   ALA A  43      29.445  68.260  26.906  1.00  0.00           H  
ATOM    652  HA  ALA A  43      30.378  68.817  29.551  1.00  0.00           H  
ATOM    653 1HB  ALA A  43      31.636  66.700  29.317  1.00  0.00           H  
ATOM    654 2HB  ALA A  43      29.954  66.533  28.760  1.00  0.00           H  
ATOM    655 3HB  ALA A  43      31.272  66.686  27.576  1.00  0.00           H  
ATOM    656  N   ALA A  44      32.531  69.292  27.118  1.00  0.00           N  
ATOM    657  CA  ALA A  44      33.808  69.916  26.787  1.00  0.00           C  
ATOM    658  C   ALA A  44      33.807  71.396  27.149  1.00  0.00           C  
ATOM    659  O   ALA A  44      34.794  71.920  27.664  1.00  0.00           O  
ATOM    660  CB  ALA A  44      34.120  69.733  25.309  1.00  0.00           C  
ATOM    661  H   ALA A  44      31.953  68.930  26.374  1.00  0.00           H  
ATOM    662  HA  ALA A  44      34.585  69.428  27.375  1.00  0.00           H  
ATOM    663 1HB  ALA A  44      35.075  70.204  25.078  1.00  0.00           H  
ATOM    664 2HB  ALA A  44      34.175  68.669  25.078  1.00  0.00           H  
ATOM    665 3HB  ALA A  44      33.335  70.193  24.712  1.00  0.00           H  
ATOM    666  N   GLY A  45      32.692  72.067  26.876  1.00  0.00           N  
ATOM    667  CA  GLY A  45      32.560  73.488  27.171  1.00  0.00           C  
ATOM    668  C   GLY A  45      32.616  73.747  28.671  1.00  0.00           C  
ATOM    669  O   GLY A  45      33.238  74.709  29.123  1.00  0.00           O  
ATOM    670  H   GLY A  45      31.916  71.579  26.453  1.00  0.00           H  
ATOM    671 1HA  GLY A  45      33.358  74.039  26.674  1.00  0.00           H  
ATOM    672 2HA  GLY A  45      31.617  73.857  26.770  1.00  0.00           H  
ATOM    673  N   VAL A  46      31.961  72.883  29.440  1.00  0.00           N  
ATOM    674  CA  VAL A  46      31.934  73.016  30.891  1.00  0.00           C  
ATOM    675  C   VAL A  46      33.326  72.837  31.487  1.00  0.00           C  
ATOM    676  O   VAL A  46      33.717  73.560  32.403  1.00  0.00           O  
ATOM    677  CB  VAL A  46      30.978  71.977  31.505  1.00  0.00           C  
ATOM    678  CG1 VAL A  46      31.087  71.983  33.022  1.00  0.00           C  
ATOM    679  CG2 VAL A  46      29.550  72.264  31.066  1.00  0.00           C  
ATOM    680  H   VAL A  46      31.470  72.114  29.008  1.00  0.00           H  
ATOM    681  HA  VAL A  46      31.573  74.015  31.140  1.00  0.00           H  
ATOM    682  HB  VAL A  46      31.270  70.983  31.166  1.00  0.00           H  
ATOM    683 1HG1 VAL A  46      30.404  71.242  33.439  1.00  0.00           H  
ATOM    684 2HG1 VAL A  46      32.108  71.739  33.314  1.00  0.00           H  
ATOM    685 3HG1 VAL A  46      30.826  72.970  33.402  1.00  0.00           H  
ATOM    686 1HG2 VAL A  46      28.879  71.525  31.503  1.00  0.00           H  
ATOM    687 2HG2 VAL A  46      29.260  73.261  31.400  1.00  0.00           H  
ATOM    688 3HG2 VAL A  46      29.486  72.214  29.979  1.00  0.00           H  
ATOM    689  N   PHE A  47      34.069  71.868  30.960  1.00  0.00           N  
ATOM    690  CA  PHE A  47      35.418  71.593  31.437  1.00  0.00           C  
ATOM    691  C   PHE A  47      36.350  72.765  31.166  1.00  0.00           C  
ATOM    692  O   PHE A  47      37.176  73.122  32.006  1.00  0.00           O  
ATOM    693  CB  PHE A  47      35.971  70.330  30.774  1.00  0.00           C  
ATOM    694  CG  PHE A  47      37.336  69.937  31.265  1.00  0.00           C  
ATOM    695  CD1 PHE A  47      37.581  69.774  32.620  1.00  0.00           C  
ATOM    696  CD2 PHE A  47      38.377  69.729  30.373  1.00  0.00           C  
ATOM    697  CE1 PHE A  47      38.835  69.412  33.073  1.00  0.00           C  
ATOM    698  CE2 PHE A  47      39.631  69.367  30.822  1.00  0.00           C  
ATOM    699  CZ  PHE A  47      39.861  69.208  32.174  1.00  0.00           C  
ATOM    700  H   PHE A  47      33.689  71.308  30.210  1.00  0.00           H  
ATOM    701  HA  PHE A  47      35.377  71.432  32.516  1.00  0.00           H  
ATOM    702 1HB  PHE A  47      35.292  69.498  30.953  1.00  0.00           H  
ATOM    703 2HB  PHE A  47      36.028  70.481  29.697  1.00  0.00           H  
ATOM    704  HD1 PHE A  47      36.769  69.934  33.331  1.00  0.00           H  
ATOM    705  HD2 PHE A  47      38.195  69.855  29.304  1.00  0.00           H  
ATOM    706  HE1 PHE A  47      39.014  69.287  34.140  1.00  0.00           H  
ATOM    707  HE2 PHE A  47      40.441  69.206  30.110  1.00  0.00           H  
ATOM    708  HZ  PHE A  47      40.850  68.924  32.529  1.00  0.00           H  
ATOM    709  N   ALA A  48      36.214  73.363  29.986  1.00  0.00           N  
ATOM    710  CA  ALA A  48      37.044  74.497  29.600  1.00  0.00           C  
ATOM    711  C   ALA A  48      36.779  75.702  30.493  1.00  0.00           C  
ATOM    712  O   ALA A  48      37.706  76.408  30.889  1.00  0.00           O  
ATOM    713  CB  ALA A  48      36.804  74.857  28.141  1.00  0.00           C  
ATOM    714  H   ALA A  48      35.516  73.022  29.340  1.00  0.00           H  
ATOM    715  HA  ALA A  48      38.088  74.210  29.726  1.00  0.00           H  
ATOM    716 1HB  ALA A  48      37.431  75.705  27.868  1.00  0.00           H  
ATOM    717 2HB  ALA A  48      37.053  74.004  27.510  1.00  0.00           H  
ATOM    718 3HB  ALA A  48      35.757  75.119  27.999  1.00  0.00           H  
ATOM    719  N   LEU A  49      35.509  75.933  30.809  1.00  0.00           N  
ATOM    720  CA  LEU A  49      35.119  77.053  31.655  1.00  0.00           C  
ATOM    721  C   LEU A  49      35.811  76.983  33.012  1.00  0.00           C  
ATOM    722  O   LEU A  49      36.351  77.978  33.495  1.00  0.00           O  
ATOM    723  CB  LEU A  49      33.598  77.066  31.848  1.00  0.00           C  
ATOM    724  CG  LEU A  49      33.051  78.179  32.751  1.00  0.00           C  
ATOM    725  CD1 LEU A  49      33.386  79.535  32.144  1.00  0.00           C  
ATOM    726  CD2 LEU A  49      31.548  78.009  32.914  1.00  0.00           C  
ATOM    727  H   LEU A  49      34.794  75.315  30.452  1.00  0.00           H  
ATOM    728  HA  LEU A  49      35.418  77.978  31.163  1.00  0.00           H  
ATOM    729 1HB  LEU A  49      33.124  77.168  30.873  1.00  0.00           H  
ATOM    730 2HB  LEU A  49      33.294  76.111  32.278  1.00  0.00           H  
ATOM    731  HG  LEU A  49      33.531  78.124  33.728  1.00  0.00           H  
ATOM    732 1HD1 LEU A  49      32.998  80.327  32.786  1.00  0.00           H  
ATOM    733 2HD1 LEU A  49      34.467  79.638  32.057  1.00  0.00           H  
ATOM    734 3HD1 LEU A  49      32.932  79.614  31.157  1.00  0.00           H  
ATOM    735 1HD2 LEU A  49      31.160  78.800  33.557  1.00  0.00           H  
ATOM    736 2HD2 LEU A  49      31.067  78.066  31.938  1.00  0.00           H  
ATOM    737 3HD2 LEU A  49      31.339  77.039  33.366  1.00  0.00           H  
ATOM    738  N   GLY A  50      35.790  75.804  33.621  1.00  0.00           N  
ATOM    739  CA  GLY A  50      36.416  75.603  34.923  1.00  0.00           C  
ATOM    740  C   GLY A  50      37.896  75.953  34.882  1.00  0.00           C  
ATOM    741  O   GLY A  50      38.423  76.579  35.803  1.00  0.00           O  
ATOM    742  H   GLY A  50      35.329  75.025  33.172  1.00  0.00           H  
ATOM    743 1HA  GLY A  50      35.913  76.221  35.668  1.00  0.00           H  
ATOM    744 2HA  GLY A  50      36.292  74.566  35.231  1.00  0.00           H  
ATOM    745  N   VAL A  51      38.556  75.537  33.791  1.00  0.00           N  
ATOM    746  CA  VAL A  51      39.956  75.868  33.500  1.00  0.00           C  
ATOM    747  C   VAL A  51      40.175  77.339  33.134  1.00  0.00           C  
ATOM    748  O   VAL A  51      41.226  77.911  33.422  1.00  0.00           O  
ATOM    749  CB  VAL A  51      40.467  74.989  32.343  1.00  0.00           C  
ATOM    750  CG1 VAL A  51      41.860  75.428  31.916  1.00  0.00           C  
ATOM    751  CG2 VAL A  51      40.467  73.528  32.764  1.00  0.00           C  
ATOM    752  H   VAL A  51      38.041  74.962  33.140  1.00  0.00           H  
ATOM    753  HA  VAL A  51      40.553  75.659  34.389  1.00  0.00           H  
ATOM    754  HB  VAL A  51      39.811  75.120  31.483  1.00  0.00           H  
ATOM    755 1HG1 VAL A  51      42.205  74.796  31.097  1.00  0.00           H  
ATOM    756 2HG1 VAL A  51      41.829  76.466  31.584  1.00  0.00           H  
ATOM    757 3HG1 VAL A  51      42.545  75.335  32.758  1.00  0.00           H  
ATOM    758 1HG2 VAL A  51      40.829  72.912  31.941  1.00  0.00           H  
ATOM    759 2HG2 VAL A  51      41.119  73.398  33.628  1.00  0.00           H  
ATOM    760 3HG2 VAL A  51      39.453  73.224  33.026  1.00  0.00           H  
ATOM    761  N   GLY A  52      39.184  77.957  32.498  1.00  0.00           N  
ATOM    762  CA  GLY A  52      39.315  79.337  32.018  1.00  0.00           C  
ATOM    763  C   GLY A  52      39.636  79.413  30.525  1.00  0.00           C  
ATOM    764  O   GLY A  52      40.525  80.156  30.109  1.00  0.00           O  
ATOM    765  H   GLY A  52      38.317  77.463  32.342  1.00  0.00           H  
ATOM    766 1HA  GLY A  52      38.389  79.879  32.209  1.00  0.00           H  
ATOM    767 2HA  GLY A  52      40.103  79.843  32.575  1.00  0.00           H  
ATOM    768  N   GLY A  53      38.900  78.640  29.729  1.00  0.00           N  
ATOM    769  CA  GLY A  53      38.859  78.820  28.277  1.00  0.00           C  
ATOM    770  C   GLY A  53      37.869  79.913  27.895  1.00  0.00           C  
ATOM    771  O   GLY A  53      36.772  79.991  28.447  1.00  0.00           O  
ATOM    772  H   GLY A  53      38.352  77.903  30.149  1.00  0.00           H  
ATOM    773 1HA  GLY A  53      39.854  79.076  27.913  1.00  0.00           H  
ATOM    774 2HA  GLY A  53      38.576  77.881  27.802  1.00  0.00           H  
ATOM    775  N   PRO A  54      38.254  80.763  26.947  1.00  0.00           N  
ATOM    776  CA  PRO A  54      37.433  81.919  26.591  1.00  0.00           C  
ATOM    777  C   PRO A  54      36.090  81.479  26.014  1.00  0.00           C  
ATOM    778  O   PRO A  54      36.037  80.712  25.053  1.00  0.00           O  
ATOM    779  CB  PRO A  54      38.289  82.641  25.545  1.00  0.00           C  
ATOM    780  CG  PRO A  54      39.678  82.179  25.826  1.00  0.00           C  
ATOM    781  CD  PRO A  54      39.516  80.744  26.252  1.00  0.00           C  
ATOM    782  HA  PRO A  54      37.287  82.547  27.481  1.00  0.00           H  
ATOM    783 1HB  PRO A  54      37.948  82.378  24.533  1.00  0.00           H  
ATOM    784 2HB  PRO A  54      38.172  83.730  25.650  1.00  0.00           H  
ATOM    785 1HG  PRO A  54      40.303  82.285  24.927  1.00  0.00           H  
ATOM    786 2HG  PRO A  54      40.135  82.804  26.607  1.00  0.00           H  
ATOM    787 1HD  PRO A  54      39.493  80.097  25.363  1.00  0.00           H  
ATOM    788 2HD  PRO A  54      40.346  80.462  26.916  1.00  0.00           H  
ATOM    789  N   PRO A  55      35.088  82.036  26.689  1.00  0.00           N  
ATOM    790  CA  PRO A  55      33.698  81.586  26.672  1.00  0.00           C  
ATOM    791  C   PRO A  55      33.101  81.723  25.274  1.00  0.00           C  
ATOM    792  O   PRO A  55      32.160  81.013  24.918  1.00  0.00           O  
ATOM    793  CB  PRO A  55      33.018  82.525  27.674  1.00  0.00           C  
ATOM    794  CG  PRO A  55      33.909  83.719  27.719  1.00  0.00           C  
ATOM    795  CD  PRO A  55      35.293  83.161  27.524  1.00  0.00           C  
ATOM    796  HA  PRO A  55      33.651  80.543  27.017  1.00  0.00           H  
ATOM    797 1HB  PRO A  55      32.000  82.765  27.333  1.00  0.00           H  
ATOM    798 2HB  PRO A  55      32.921  82.027  28.650  1.00  0.00           H  
ATOM    799 1HG  PRO A  55      33.626  84.434  26.933  1.00  0.00           H  
ATOM    800 2HG  PRO A  55      33.795  84.242  28.680  1.00  0.00           H  
ATOM    801 1HD  PRO A  55      35.923  83.908  27.020  1.00  0.00           H  
ATOM    802 2HD  PRO A  55      35.720  82.888  28.500  1.00  0.00           H  
ATOM    803  N   GLU A  56      33.664  82.642  24.500  1.00  0.00           N  
ATOM    804  CA  GLU A  56      33.283  82.860  23.109  1.00  0.00           C  
ATOM    805  C   GLU A  56      33.536  81.617  22.267  1.00  0.00           C  
ATOM    806  O   GLU A  56      32.725  81.259  21.413  1.00  0.00           O  
ATOM    807  CB  GLU A  56      34.051  84.047  22.525  1.00  0.00           C  
ATOM    808  CG  GLU A  56      33.688  85.393  23.136  1.00  0.00           C  
ATOM    809  CD  GLU A  56      34.382  85.647  24.446  1.00  0.00           C  
ATOM    810  OE1 GLU A  56      35.140  84.807  24.867  1.00  0.00           O  
ATOM    811  OE2 GLU A  56      34.153  86.682  25.026  1.00  0.00           O  
ATOM    812  H   GLU A  56      34.392  83.213  24.906  1.00  0.00           H  
ATOM    813  HA  GLU A  56      32.216  83.082  23.074  1.00  0.00           H  
ATOM    814 1HB  GLU A  56      35.121  83.894  22.665  1.00  0.00           H  
ATOM    815 2HB  GLU A  56      33.867  84.107  21.452  1.00  0.00           H  
ATOM    816 1HG  GLU A  56      33.958  86.183  22.436  1.00  0.00           H  
ATOM    817 2HG  GLU A  56      32.610  85.433  23.288  1.00  0.00           H  
ATOM    818  N   VAL A  57      34.663  80.961  22.511  1.00  0.00           N  
ATOM    819  CA  VAL A  57      35.025  79.755  21.776  1.00  0.00           C  
ATOM    820  C   VAL A  57      34.042  78.626  22.056  1.00  0.00           C  
ATOM    821  O   VAL A  57      33.653  77.889  21.150  1.00  0.00           O  
ATOM    822  CB  VAL A  57      36.446  79.301  22.158  1.00  0.00           C  
ATOM    823  CG1 VAL A  57      36.757  77.946  21.542  1.00  0.00           C  
ATOM    824  CG2 VAL A  57      37.460  80.343  21.710  1.00  0.00           C  
ATOM    825  H   VAL A  57      35.287  81.307  23.226  1.00  0.00           H  
ATOM    826  HA  VAL A  57      35.005  79.981  20.709  1.00  0.00           H  
ATOM    827  HB  VAL A  57      36.501  79.182  23.241  1.00  0.00           H  
ATOM    828 1HG1 VAL A  57      37.765  77.640  21.823  1.00  0.00           H  
ATOM    829 2HG1 VAL A  57      36.041  77.208  21.904  1.00  0.00           H  
ATOM    830 3HG1 VAL A  57      36.689  78.016  20.456  1.00  0.00           H  
ATOM    831 1HG2 VAL A  57      38.463  80.016  21.985  1.00  0.00           H  
ATOM    832 2HG2 VAL A  57      37.402  80.466  20.629  1.00  0.00           H  
ATOM    833 3HG2 VAL A  57      37.244  81.294  22.196  1.00  0.00           H  
ATOM    834  N   LEU A  58      33.642  78.495  23.314  1.00  0.00           N  
ATOM    835  CA  LEU A  58      32.703  77.453  23.717  1.00  0.00           C  
ATOM    836  C   LEU A  58      31.341  77.661  23.068  1.00  0.00           C  
ATOM    837  O   LEU A  58      30.701  76.707  22.625  1.00  0.00           O  
ATOM    838  CB  LEU A  58      32.551  77.435  25.243  1.00  0.00           C  
ATOM    839  CG  LEU A  58      33.542  76.541  26.000  1.00  0.00           C  
ATOM    840  CD1 LEU A  58      34.965  76.986  25.692  1.00  0.00           C  
ATOM    841  CD2 LEU A  58      33.256  76.616  27.492  1.00  0.00           C  
ATOM    842  H   LEU A  58      33.997  79.134  24.012  1.00  0.00           H  
ATOM    843  HA  LEU A  58      33.095  76.490  23.392  1.00  0.00           H  
ATOM    844 1HB  LEU A  58      32.671  78.451  25.616  1.00  0.00           H  
ATOM    845 2HB  LEU A  58      31.545  77.097  25.489  1.00  0.00           H  
ATOM    846  HG  LEU A  58      33.434  75.511  25.661  1.00  0.00           H  
ATOM    847 1HD1 LEU A  58      35.669  76.350  26.229  1.00  0.00           H  
ATOM    848 2HD1 LEU A  58      35.148  76.903  24.620  1.00  0.00           H  
ATOM    849 3HD1 LEU A  58      35.099  78.021  26.005  1.00  0.00           H  
ATOM    850 1HD2 LEU A  58      33.960  75.980  28.030  1.00  0.00           H  
ATOM    851 2HD2 LEU A  58      33.365  77.646  27.832  1.00  0.00           H  
ATOM    852 3HD2 LEU A  58      32.239  76.276  27.686  1.00  0.00           H  
ATOM    853  N   GLU A  59      30.900  78.913  23.014  1.00  0.00           N  
ATOM    854  CA  GLU A  59      29.613  79.246  22.417  1.00  0.00           C  
ATOM    855  C   GLU A  59      29.599  78.938  20.926  1.00  0.00           C  
ATOM    856  O   GLU A  59      28.611  78.429  20.397  1.00  0.00           O  
ATOM    857  CB  GLU A  59      29.287  80.724  22.646  1.00  0.00           C  
ATOM    858  CG  GLU A  59      27.924  81.154  22.124  1.00  0.00           C  
ATOM    859  CD  GLU A  59      27.601  82.587  22.445  1.00  0.00           C  
ATOM    860  OE1 GLU A  59      28.069  83.072  23.446  1.00  0.00           O  
ATOM    861  OE2 GLU A  59      26.884  83.198  21.686  1.00  0.00           O  
ATOM    862  H   GLU A  59      31.471  79.653  23.396  1.00  0.00           H  
ATOM    863  HA  GLU A  59      28.843  78.640  22.896  1.00  0.00           H  
ATOM    864 1HB  GLU A  59      29.321  80.943  23.713  1.00  0.00           H  
ATOM    865 2HB  GLU A  59      30.042  81.342  22.160  1.00  0.00           H  
ATOM    866 1HG  GLU A  59      27.902  81.022  21.043  1.00  0.00           H  
ATOM    867 2HG  GLU A  59      27.160  80.509  22.557  1.00  0.00           H  
ATOM    868  N   GLU A  60      30.700  79.249  20.252  1.00  0.00           N  
ATOM    869  CA  GLU A  60      30.816  79.004  18.819  1.00  0.00           C  
ATOM    870  C   GLU A  60      30.776  77.512  18.511  1.00  0.00           C  
ATOM    871  O   GLU A  60      30.145  77.085  17.545  1.00  0.00           O  
ATOM    872  CB  GLU A  60      32.111  79.613  18.276  1.00  0.00           C  
ATOM    873  CG  GLU A  60      32.131  81.135  18.257  1.00  0.00           C  
ATOM    874  CD  GLU A  60      33.443  81.697  17.787  1.00  0.00           C  
ATOM    875  OE1 GLU A  60      34.357  80.934  17.587  1.00  0.00           O  
ATOM    876  OE2 GLU A  60      33.531  82.892  17.626  1.00  0.00           O  
ATOM    877  H   GLU A  60      31.478  79.666  20.745  1.00  0.00           H  
ATOM    878  HA  GLU A  60      29.971  79.477  18.318  1.00  0.00           H  
ATOM    879 1HB  GLU A  60      32.953  79.274  18.879  1.00  0.00           H  
ATOM    880 2HB  GLU A  60      32.277  79.264  17.256  1.00  0.00           H  
ATOM    881 1HG  GLU A  60      31.339  81.490  17.599  1.00  0.00           H  
ATOM    882 2HG  GLU A  60      31.923  81.502  19.261  1.00  0.00           H  
ATOM    883  N   ALA A  61      31.455  76.724  19.338  1.00  0.00           N  
ATOM    884  CA  ALA A  61      31.497  75.278  19.153  1.00  0.00           C  
ATOM    885  C   ALA A  61      30.115  74.658  19.331  1.00  0.00           C  
ATOM    886  O   ALA A  61      29.726  73.761  18.583  1.00  0.00           O  
ATOM    887  CB  ALA A  61      32.487  74.649  20.122  1.00  0.00           C  
ATOM    888  H   ALA A  61      31.954  77.135  20.114  1.00  0.00           H  
ATOM    889  HA  ALA A  61      31.824  75.076  18.133  1.00  0.00           H  
ATOM    890 1HB  ALA A  61      32.508  73.570  19.972  1.00  0.00           H  
ATOM    891 2HB  ALA A  61      33.481  75.060  19.944  1.00  0.00           H  
ATOM    892 3HB  ALA A  61      32.183  74.867  21.145  1.00  0.00           H  
ATOM    893  N   ARG A  62      29.381  75.143  20.326  1.00  0.00           N  
ATOM    894  CA  ARG A  62      28.041  74.637  20.603  1.00  0.00           C  
ATOM    895  C   ARG A  62      27.088  74.937  19.452  1.00  0.00           C  
ATOM    896  O   ARG A  62      26.267  74.099  19.079  1.00  0.00           O  
ATOM    897  CB  ARG A  62      27.494  75.249  21.884  1.00  0.00           C  
ATOM    898  CG  ARG A  62      28.159  74.762  23.162  1.00  0.00           C  
ATOM    899  CD  ARG A  62      27.393  75.165  24.368  1.00  0.00           C  
ATOM    900  NE  ARG A  62      27.352  76.610  24.526  1.00  0.00           N  
ATOM    901  CZ  ARG A  62      28.285  77.337  25.171  1.00  0.00           C  
ATOM    902  NH1 ARG A  62      29.325  76.740  25.712  1.00  0.00           N  
ATOM    903  NH2 ARG A  62      28.156  78.649  25.260  1.00  0.00           N  
ATOM    904  H   ARG A  62      29.758  75.879  20.904  1.00  0.00           H  
ATOM    905  HA  ARG A  62      28.099  73.556  20.732  1.00  0.00           H  
ATOM    906 1HB  ARG A  62      27.606  76.332  21.847  1.00  0.00           H  
ATOM    907 2HB  ARG A  62      26.428  75.034  21.964  1.00  0.00           H  
ATOM    908 1HG  ARG A  62      28.225  73.673  23.145  1.00  0.00           H  
ATOM    909 2HG  ARG A  62      29.162  75.185  23.234  1.00  0.00           H  
ATOM    910 1HD  ARG A  62      26.369  74.802  24.288  1.00  0.00           H  
ATOM    911 2HD  ARG A  62      27.861  74.739  25.255  1.00  0.00           H  
ATOM    912  HE  ARG A  62      26.567  77.105  24.124  1.00  0.00           H  
ATOM    913 1HH1 ARG A  62      29.423  75.737  25.643  1.00  0.00           H  
ATOM    914 2HH1 ARG A  62      30.024  77.284  26.195  1.00  0.00           H  
ATOM    915 1HH2 ARG A  62      27.357  79.108  24.845  1.00  0.00           H  
ATOM    916 2HH2 ARG A  62      28.856  79.193  25.743  1.00  0.00           H  
ATOM    917  N   ARG A  63      27.202  76.137  18.895  1.00  0.00           N  
ATOM    918  CA  ARG A  63      26.352  76.549  17.786  1.00  0.00           C  
ATOM    919  C   ARG A  63      26.612  75.701  16.547  1.00  0.00           C  
ATOM    920  O   ARG A  63      25.680  75.316  15.840  1.00  0.00           O  
ATOM    921  CB  ARG A  63      26.584  78.016  17.451  1.00  0.00           C  
ATOM    922  CG  ARG A  63      26.060  78.998  18.486  1.00  0.00           C  
ATOM    923  CD  ARG A  63      26.297  80.406  18.077  1.00  0.00           C  
ATOM    924  NE  ARG A  63      25.872  81.348  19.100  1.00  0.00           N  
ATOM    925  CZ  ARG A  63      24.609  81.793  19.252  1.00  0.00           C  
ATOM    926  NH1 ARG A  63      23.662  81.374  18.443  1.00  0.00           N  
ATOM    927  NH2 ARG A  63      24.323  82.651  20.216  1.00  0.00           N  
ATOM    928  H   ARG A  63      27.896  76.780  19.249  1.00  0.00           H  
ATOM    929  HA  ARG A  63      25.311  76.421  18.082  1.00  0.00           H  
ATOM    930 1HB  ARG A  63      27.651  78.198  17.335  1.00  0.00           H  
ATOM    931 2HB  ARG A  63      26.106  78.252  16.501  1.00  0.00           H  
ATOM    932 1HG  ARG A  63      24.986  78.855  18.614  1.00  0.00           H  
ATOM    933 2HG  ARG A  63      26.564  78.828  19.438  1.00  0.00           H  
ATOM    934 1HD  ARG A  63      27.361  80.558  17.895  1.00  0.00           H  
ATOM    935 2HD  ARG A  63      25.740  80.619  17.165  1.00  0.00           H  
ATOM    936  HE  ARG A  63      26.573  81.693  19.742  1.00  0.00           H  
ATOM    937 1HH1 ARG A  63      23.881  80.718  17.706  1.00  0.00           H  
ATOM    938 2HH1 ARG A  63      22.716  81.708  18.557  1.00  0.00           H  
ATOM    939 1HH2 ARG A  63      25.052  82.973  20.839  1.00  0.00           H  
ATOM    940 2HH2 ARG A  63      23.378  82.984  20.331  1.00  0.00           H  
ATOM    941  N   ARG A  64      27.883  75.414  16.290  1.00  0.00           N  
ATOM    942  CA  ARG A  64      28.267  74.611  15.134  1.00  0.00           C  
ATOM    943  C   ARG A  64      27.734  73.188  15.252  1.00  0.00           C  
ATOM    944  O   ARG A  64      27.266  72.607  14.273  1.00  0.00           O  
ATOM    945  CB  ARG A  64      29.781  74.573  14.988  1.00  0.00           C  
ATOM    946  CG  ARG A  64      30.425  75.907  14.645  1.00  0.00           C  
ATOM    947  CD  ARG A  64      30.029  76.375  13.292  1.00  0.00           C  
ATOM    948  NE  ARG A  64      30.724  77.595  12.915  1.00  0.00           N  
ATOM    949  CZ  ARG A  64      30.456  78.319  11.811  1.00  0.00           C  
ATOM    950  NH1 ARG A  64      29.507  77.934  10.987  1.00  0.00           N  
ATOM    951  NH2 ARG A  64      31.147  79.417  11.556  1.00  0.00           N  
ATOM    952  H   ARG A  64      28.601  75.760  16.909  1.00  0.00           H  
ATOM    953  HA  ARG A  64      27.843  75.068  14.239  1.00  0.00           H  
ATOM    954 1HB  ARG A  64      30.227  74.222  15.918  1.00  0.00           H  
ATOM    955 2HB  ARG A  64      30.054  73.864  14.206  1.00  0.00           H  
ATOM    956 1HG  ARG A  64      30.116  76.658  15.372  1.00  0.00           H  
ATOM    957 2HG  ARG A  64      31.510  75.804  14.668  1.00  0.00           H  
ATOM    958 1HD  ARG A  64      30.266  75.607  12.557  1.00  0.00           H  
ATOM    959 2HD  ARG A  64      28.958  76.574  13.275  1.00  0.00           H  
ATOM    960  HE  ARG A  64      31.461  77.924  13.525  1.00  0.00           H  
ATOM    961 1HH1 ARG A  64      28.979  77.095  11.181  1.00  0.00           H  
ATOM    962 2HH1 ARG A  64      29.306  78.476  10.159  1.00  0.00           H  
ATOM    963 1HH2 ARG A  64      31.877  79.713  12.190  1.00  0.00           H  
ATOM    964 2HH2 ARG A  64      30.946  79.959  10.729  1.00  0.00           H  
ATOM    965  N   VAL A  65      27.807  72.631  16.454  1.00  0.00           N  
ATOM    966  CA  VAL A  65      27.332  71.275  16.704  1.00  0.00           C  
ATOM    967  C   VAL A  65      25.825  71.174  16.499  1.00  0.00           C  
ATOM    968  O   VAL A  65      25.330  70.200  15.932  1.00  0.00           O  
ATOM    969  CB  VAL A  65      27.682  70.842  18.140  1.00  0.00           C  
ATOM    970  CG1 VAL A  65      26.862  71.632  19.149  1.00  0.00           C  
ATOM    971  CG2 VAL A  65      27.443  69.348  18.303  1.00  0.00           C  
ATOM    972  H   VAL A  65      28.204  73.162  17.217  1.00  0.00           H  
ATOM    973  HA  VAL A  65      27.827  70.600  16.004  1.00  0.00           H  
ATOM    974  HB  VAL A  65      28.731  71.066  18.332  1.00  0.00           H  
ATOM    975 1HG1 VAL A  65      27.122  71.313  20.159  1.00  0.00           H  
ATOM    976 2HG1 VAL A  65      27.076  72.695  19.039  1.00  0.00           H  
ATOM    977 3HG1 VAL A  65      25.801  71.454  18.976  1.00  0.00           H  
ATOM    978 1HG2 VAL A  65      27.693  69.049  19.320  1.00  0.00           H  
ATOM    979 2HG2 VAL A  65      26.395  69.123  18.105  1.00  0.00           H  
ATOM    980 3HG2 VAL A  65      28.070  68.801  17.599  1.00  0.00           H  
ATOM    981  N   GLU A  66      25.102  72.187  16.964  1.00  0.00           N  
ATOM    982  CA  GLU A  66      23.650  72.213  16.834  1.00  0.00           C  
ATOM    983  C   GLU A  66      23.230  72.288  15.371  1.00  0.00           C  
ATOM    984  O   GLU A  66      22.279  71.627  14.953  1.00  0.00           O  
ATOM    985  CB  GLU A  66      23.067  73.400  17.604  1.00  0.00           C  
ATOM    986  CG  GLU A  66      21.546  73.471  17.592  1.00  0.00           C  
ATOM    987  CD  GLU A  66      21.006  74.595  18.431  1.00  0.00           C  
ATOM    988  OE1 GLU A  66      21.789  75.294  19.029  1.00  0.00           O  
ATOM    989  OE2 GLU A  66      19.809  74.756  18.474  1.00  0.00           O  
ATOM    990  H   GLU A  66      25.569  72.959  17.419  1.00  0.00           H  
ATOM    991  HA  GLU A  66      23.248  71.291  17.256  1.00  0.00           H  
ATOM    992 1HB  GLU A  66      23.391  73.354  18.643  1.00  0.00           H  
ATOM    993 2HB  GLU A  66      23.448  74.330  17.182  1.00  0.00           H  
ATOM    994 1HG  GLU A  66      21.207  73.604  16.565  1.00  0.00           H  
ATOM    995 2HG  GLU A  66      21.146  72.526  17.958  1.00  0.00           H  
ATOM    996  N   GLU A  67      23.945  73.098  14.596  1.00  0.00           N  
ATOM    997  CA  GLU A  67      23.645  73.260  13.178  1.00  0.00           C  
ATOM    998  C   GLU A  67      23.872  71.963  12.415  1.00  0.00           C  
ATOM    999  O   GLU A  67      23.087  71.602  11.538  1.00  0.00           O  
ATOM   1000  CB  GLU A  67      24.505  74.374  12.575  1.00  0.00           C  
ATOM   1001  CG  GLU A  67      24.147  75.773  13.054  1.00  0.00           C  
ATOM   1002  CD  GLU A  67      25.056  76.833  12.498  1.00  0.00           C  
ATOM   1003  OE1 GLU A  67      26.013  76.486  11.848  1.00  0.00           O  
ATOM   1004  OE2 GLU A  67      24.794  77.991  12.722  1.00  0.00           O  
ATOM   1005  H   GLU A  67      24.714  73.614  14.999  1.00  0.00           H  
ATOM   1006  HA  GLU A  67      22.595  73.535  13.076  1.00  0.00           H  
ATOM   1007 1HB  GLU A  67      25.553  74.196  12.817  1.00  0.00           H  
ATOM   1008 2HB  GLU A  67      24.411  74.358  11.489  1.00  0.00           H  
ATOM   1009 1HG  GLU A  67      23.123  75.997  12.757  1.00  0.00           H  
ATOM   1010 2HG  GLU A  67      24.193  75.797  14.142  1.00  0.00           H  
ATOM   1011  N   ALA A  68      24.950  71.263  12.753  1.00  0.00           N  
ATOM   1012  CA  ALA A  68      25.281  70.003  12.100  1.00  0.00           C  
ATOM   1013  C   ALA A  68      24.228  68.940  12.384  1.00  0.00           C  
ATOM   1014  O   ALA A  68      23.849  68.175  11.497  1.00  0.00           O  
ATOM   1015  CB  ALA A  68      26.653  69.519  12.547  1.00  0.00           C  
ATOM   1016  H   ALA A  68      25.555  71.614  13.482  1.00  0.00           H  
ATOM   1017  HA  ALA A  68      25.301  70.174  11.023  1.00  0.00           H  
ATOM   1018 1HB  ALA A  68      26.887  68.577  12.050  1.00  0.00           H  
ATOM   1019 2HB  ALA A  68      27.405  70.264  12.284  1.00  0.00           H  
ATOM   1020 3HB  ALA A  68      26.652  69.370  13.625  1.00  0.00           H  
ATOM   1021  N   ALA A  69      23.758  68.900  13.627  1.00  0.00           N  
ATOM   1022  CA  ALA A  69      22.745  67.930  14.032  1.00  0.00           C  
ATOM   1023  C   ALA A  69      21.430  68.170  13.301  1.00  0.00           C  
ATOM   1024  O   ALA A  69      20.765  67.227  12.875  1.00  0.00           O  
ATOM   1025  CB  ALA A  69      22.530  67.984  15.537  1.00  0.00           C  
ATOM   1026  H   ALA A  69      24.110  69.556  14.308  1.00  0.00           H  
ATOM   1027  HA  ALA A  69      23.101  66.936  13.762  1.00  0.00           H  
ATOM   1028 1HB  ALA A  69      21.771  67.256  15.823  1.00  0.00           H  
ATOM   1029 2HB  ALA A  69      23.466  67.753  16.047  1.00  0.00           H  
ATOM   1030 3HB  ALA A  69      22.200  68.982  15.822  1.00  0.00           H  
ATOM   1031  N   ARG A  70      21.062  69.439  13.160  1.00  0.00           N  
ATOM   1032  CA  ARG A  70      19.825  69.807  12.480  1.00  0.00           C  
ATOM   1033  C   ARG A  70      19.868  69.419  11.008  1.00  0.00           C  
ATOM   1034  O   ARG A  70      18.881  68.933  10.455  1.00  0.00           O  
ATOM   1035  CB  ARG A  70      19.573  71.302  12.600  1.00  0.00           C  
ATOM   1036  CG  ARG A  70      19.206  71.780  13.996  1.00  0.00           C  
ATOM   1037  CD  ARG A  70      19.035  73.254  14.045  1.00  0.00           C  
ATOM   1038  NE  ARG A  70      17.893  73.694  13.260  1.00  0.00           N  
ATOM   1039  CZ  ARG A  70      17.654  74.973  12.908  1.00  0.00           C  
ATOM   1040  NH1 ARG A  70      18.484  75.923  13.276  1.00  0.00           N  
ATOM   1041  NH2 ARG A  70      16.584  75.271  12.191  1.00  0.00           N  
ATOM   1042  H   ARG A  70      21.654  70.168  13.532  1.00  0.00           H  
ATOM   1043  HA  ARG A  70      18.999  69.276  12.954  1.00  0.00           H  
ATOM   1044 1HB  ARG A  70      20.463  71.847  12.288  1.00  0.00           H  
ATOM   1045 2HB  ARG A  70      18.762  71.589  11.930  1.00  0.00           H  
ATOM   1046 1HG  ARG A  70      18.269  71.315  14.305  1.00  0.00           H  
ATOM   1047 2HG  ARG A  70      19.996  71.503  14.694  1.00  0.00           H  
ATOM   1048 1HD  ARG A  70      18.881  73.568  15.077  1.00  0.00           H  
ATOM   1049 2HD  ARG A  70      19.927  73.737  13.648  1.00  0.00           H  
ATOM   1050  HE  ARG A  70      17.231  72.992  12.958  1.00  0.00           H  
ATOM   1051 1HH1 ARG A  70      19.302  75.694  13.824  1.00  0.00           H  
ATOM   1052 2HH1 ARG A  70      18.305  76.880  13.012  1.00  0.00           H  
ATOM   1053 1HH2 ARG A  70      15.946  74.541  11.907  1.00  0.00           H  
ATOM   1054 2HH2 ARG A  70      16.405  76.228  11.927  1.00  0.00           H  
ATOM   1055  N   GLU A  71      21.016  69.636  10.378  1.00  0.00           N  
ATOM   1056  CA  GLU A  71      21.192  69.310   8.967  1.00  0.00           C  
ATOM   1057  C   GLU A  71      21.087  67.808   8.733  1.00  0.00           C  
ATOM   1058  O   GLU A  71      20.483  67.363   7.757  1.00  0.00           O  
ATOM   1059  CB  GLU A  71      22.545  69.822   8.466  1.00  0.00           C  
ATOM   1060  CG  GLU A  71      22.651  71.338   8.382  1.00  0.00           C  
ATOM   1061  CD  GLU A  71      21.705  71.936   7.378  1.00  0.00           C  
ATOM   1062  OE1 GLU A  71      21.516  71.344   6.343  1.00  0.00           O  
ATOM   1063  OE2 GLU A  71      21.171  72.986   7.648  1.00  0.00           O  
ATOM   1064  H   GLU A  71      21.788  70.038  10.890  1.00  0.00           H  
ATOM   1065  HA  GLU A  71      20.401  69.799   8.398  1.00  0.00           H  
ATOM   1066 1HB  GLU A  71      23.335  69.467   9.128  1.00  0.00           H  
ATOM   1067 2HB  GLU A  71      22.742  69.417   7.474  1.00  0.00           H  
ATOM   1068 1HG  GLU A  71      22.438  71.762   9.363  1.00  0.00           H  
ATOM   1069 2HG  GLU A  71      23.673  71.605   8.116  1.00  0.00           H  
ATOM   1070  N   ALA A  72      21.678  67.031   9.633  1.00  0.00           N  
ATOM   1071  CA  ALA A  72      21.654  65.578   9.527  1.00  0.00           C  
ATOM   1072  C   ALA A  72      20.234  65.039   9.663  1.00  0.00           C  
ATOM   1073  O   ALA A  72      19.836  64.123   8.943  1.00  0.00           O  
ATOM   1074  CB  ALA A  72      22.560  64.956  10.580  1.00  0.00           C  
ATOM   1075  H   ALA A  72      22.157  67.460  10.412  1.00  0.00           H  
ATOM   1076  HA  ALA A  72      22.022  65.304   8.538  1.00  0.00           H  
ATOM   1077 1HB  ALA A  72      22.532  63.870  10.488  1.00  0.00           H  
ATOM   1078 2HB  ALA A  72      23.582  65.306  10.433  1.00  0.00           H  
ATOM   1079 3HB  ALA A  72      22.216  65.245  11.572  1.00  0.00           H  
ATOM   1080  N   LEU A  73      19.477  65.613  10.590  1.00  0.00           N  
ATOM   1081  CA  LEU A  73      18.099  65.192  10.824  1.00  0.00           C  
ATOM   1082  C   LEU A  73      17.225  65.478   9.609  1.00  0.00           C  
ATOM   1083  O   LEU A  73      16.382  64.663   9.233  1.00  0.00           O  
ATOM   1084  CB  LEU A  73      17.526  65.908  12.053  1.00  0.00           C  
ATOM   1085  CG  LEU A  73      18.131  65.500  13.403  1.00  0.00           C  
ATOM   1086  CD1 LEU A  73      17.597  66.415  14.497  1.00  0.00           C  
ATOM   1087  CD2 LEU A  73      17.790  64.045  13.692  1.00  0.00           C  
ATOM   1088  H   LEU A  73      19.864  66.360  11.148  1.00  0.00           H  
ATOM   1089  HA  LEU A  73      18.091  64.119  11.008  1.00  0.00           H  
ATOM   1090 1HB  LEU A  73      17.678  66.980  11.933  1.00  0.00           H  
ATOM   1091 2HB  LEU A  73      16.454  65.717  12.099  1.00  0.00           H  
ATOM   1092  HG  LEU A  73      19.214  65.619  13.367  1.00  0.00           H  
ATOM   1093 1HD1 LEU A  73      18.027  66.125  15.455  1.00  0.00           H  
ATOM   1094 2HD1 LEU A  73      17.871  67.446  14.274  1.00  0.00           H  
ATOM   1095 3HD1 LEU A  73      16.512  66.329  14.545  1.00  0.00           H  
ATOM   1096 1HD2 LEU A  73      18.221  63.755  14.651  1.00  0.00           H  
ATOM   1097 2HD2 LEU A  73      16.707  63.925  13.729  1.00  0.00           H  
ATOM   1098 3HD2 LEU A  73      18.199  63.413  12.904  1.00  0.00           H  
ATOM   1099  N   ARG A  74      17.430  66.640   8.998  1.00  0.00           N  
ATOM   1100  CA  ARG A  74      16.658  67.036   7.827  1.00  0.00           C  
ATOM   1101  C   ARG A  74      16.934  66.109   6.648  1.00  0.00           C  
ATOM   1102  O   ARG A  74      16.020  65.734   5.914  1.00  0.00           O  
ATOM   1103  CB  ARG A  74      16.984  68.468   7.431  1.00  0.00           C  
ATOM   1104  CG  ARG A  74      16.193  68.999   6.246  1.00  0.00           C  
ATOM   1105  CD  ARG A  74      16.548  70.408   5.936  1.00  0.00           C  
ATOM   1106  NE  ARG A  74      17.938  70.541   5.531  1.00  0.00           N  
ATOM   1107  CZ  ARG A  74      18.403  70.276   4.295  1.00  0.00           C  
ATOM   1108  NH1 ARG A  74      17.580  69.865   3.357  1.00  0.00           N  
ATOM   1109  NH2 ARG A  74      19.688  70.428   4.026  1.00  0.00           N  
ATOM   1110  H   ARG A  74      18.138  67.265   9.355  1.00  0.00           H  
ATOM   1111  HA  ARG A  74      15.598  66.976   8.074  1.00  0.00           H  
ATOM   1112 1HB  ARG A  74      16.798  69.130   8.275  1.00  0.00           H  
ATOM   1113 2HB  ARG A  74      18.043  68.545   7.182  1.00  0.00           H  
ATOM   1114 1HG  ARG A  74      16.404  68.392   5.365  1.00  0.00           H  
ATOM   1115 2HG  ARG A  74      15.127  68.956   6.470  1.00  0.00           H  
ATOM   1116 1HD  ARG A  74      15.920  70.771   5.123  1.00  0.00           H  
ATOM   1117 2HD  ARG A  74      16.390  71.026   6.820  1.00  0.00           H  
ATOM   1118  HE  ARG A  74      18.602  70.856   6.226  1.00  0.00           H  
ATOM   1119 1HH1 ARG A  74      16.597  69.748   3.563  1.00  0.00           H  
ATOM   1120 2HH1 ARG A  74      17.928  69.665   2.430  1.00  0.00           H  
ATOM   1121 1HH2 ARG A  74      20.322  70.744   4.747  1.00  0.00           H  
ATOM   1122 2HH2 ARG A  74      20.037  70.229   3.100  1.00  0.00           H  
ATOM   1123  N   LYS A  75      18.200  65.744   6.472  1.00  0.00           N  
ATOM   1124  CA  LYS A  75      18.599  64.862   5.383  1.00  0.00           C  
ATOM   1125  C   LYS A  75      17.983  63.476   5.544  1.00  0.00           C  
ATOM   1126  O   LYS A  75      17.533  62.869   4.572  1.00  0.00           O  
ATOM   1127  CB  LYS A  75      20.123  64.756   5.311  1.00  0.00           C  
ATOM   1128  CG  LYS A  75      20.819  66.023   4.829  1.00  0.00           C  
ATOM   1129  CD  LYS A  75      22.330  65.847   4.803  1.00  0.00           C  
ATOM   1130  CE  LYS A  75      23.028  67.114   4.333  1.00  0.00           C  
ATOM   1131  NZ  LYS A  75      24.509  66.970   4.339  1.00  0.00           N  
ATOM   1132  H   LYS A  75      18.904  66.087   7.110  1.00  0.00           H  
ATOM   1133  HA  LYS A  75      18.234  65.283   4.445  1.00  0.00           H  
ATOM   1134 1HB  LYS A  75      20.518  64.512   6.297  1.00  0.00           H  
ATOM   1135 2HB  LYS A  75      20.400  63.945   4.637  1.00  0.00           H  
ATOM   1136 1HG  LYS A  75      20.473  66.269   3.825  1.00  0.00           H  
ATOM   1137 2HG  LYS A  75      20.570  66.850   5.493  1.00  0.00           H  
ATOM   1138 1HD  LYS A  75      22.685  65.597   5.804  1.00  0.00           H  
ATOM   1139 2HD  LYS A  75      22.590  65.030   4.130  1.00  0.00           H  
ATOM   1140 1HE  LYS A  75      22.703  67.354   3.322  1.00  0.00           H  
ATOM   1141 2HE  LYS A  75      22.754  67.944   4.985  1.00  0.00           H  
ATOM   1142 1HZ  LYS A  75      24.933  67.830   4.022  1.00  0.00           H  
ATOM   1143 2HZ  LYS A  75      24.824  66.765   5.277  1.00  0.00           H  
ATOM   1144 3HZ  LYS A  75      24.777  66.216   3.723  1.00  0.00           H  
ATOM   1145  N   TYR A  76      17.966  62.981   6.776  1.00  0.00           N  
ATOM   1146  CA  TYR A  76      17.407  61.667   7.067  1.00  0.00           C  
ATOM   1147  C   TYR A  76      15.951  61.580   6.631  1.00  0.00           C  
ATOM   1148  O   TYR A  76      15.542  60.612   5.989  1.00  0.00           O  
ATOM   1149  CB  TYR A  76      17.534  61.349   8.558  1.00  0.00           C  
ATOM   1150  CG  TYR A  76      16.940  60.014   8.950  1.00  0.00           C  
ATOM   1151  CD1 TYR A  76      17.340  58.859   8.296  1.00  0.00           C  
ATOM   1152  CD2 TYR A  76      15.996  59.946   9.964  1.00  0.00           C  
ATOM   1153  CE1 TYR A  76      16.798  57.639   8.654  1.00  0.00           C  
ATOM   1154  CE2 TYR A  76      15.454  58.727  10.322  1.00  0.00           C  
ATOM   1155  CZ  TYR A  76      15.852  57.577   9.671  1.00  0.00           C  
ATOM   1156  OH  TYR A  76      15.313  56.363  10.028  1.00  0.00           O  
ATOM   1157  H   TYR A  76      18.351  63.530   7.532  1.00  0.00           H  
ATOM   1158  HA  TYR A  76      17.966  60.921   6.502  1.00  0.00           H  
ATOM   1159 1HB  TYR A  76      18.587  61.351   8.842  1.00  0.00           H  
ATOM   1160 2HB  TYR A  76      17.037  62.126   9.139  1.00  0.00           H  
ATOM   1161  HD1 TYR A  76      18.082  58.912   7.499  1.00  0.00           H  
ATOM   1162  HD2 TYR A  76      15.681  60.854  10.477  1.00  0.00           H  
ATOM   1163  HE1 TYR A  76      17.113  56.731   8.140  1.00  0.00           H  
ATOM   1164  HE2 TYR A  76      14.712  58.673  11.118  1.00  0.00           H  
ATOM   1165  HH  TYR A  76      14.681  56.491  10.739  1.00  0.00           H  
ATOM   1166  N   GLU A  77      15.171  62.594   6.982  1.00  0.00           N  
ATOM   1167  CA  GLU A  77      13.757  62.634   6.627  1.00  0.00           C  
ATOM   1168  C   GLU A  77      13.566  62.547   5.119  1.00  0.00           C  
ATOM   1169  O   GLU A  77      12.620  61.922   4.639  1.00  0.00           O  
ATOM   1170  CB  GLU A  77      13.109  63.913   7.160  1.00  0.00           C  
ATOM   1171  CG  GLU A  77      12.974  63.966   8.675  1.00  0.00           C  
ATOM   1172  CD  GLU A  77      12.039  62.921   9.216  1.00  0.00           C  
ATOM   1173  OE1 GLU A  77      11.040  62.663   8.589  1.00  0.00           O  
ATOM   1174  OE2 GLU A  77      12.324  62.380  10.259  1.00  0.00           O  
ATOM   1175  H   GLU A  77      15.568  63.358   7.510  1.00  0.00           H  
ATOM   1176  HA  GLU A  77      13.262  61.775   7.082  1.00  0.00           H  
ATOM   1177 1HB  GLU A  77      13.696  64.777   6.846  1.00  0.00           H  
ATOM   1178 2HB  GLU A  77      12.112  64.022   6.732  1.00  0.00           H  
ATOM   1179 1HG  GLU A  77      13.958  63.824   9.122  1.00  0.00           H  
ATOM   1180 2HG  GLU A  77      12.615  64.953   8.963  1.00  0.00           H  
ATOM   1181  N   GLU A  78      14.497  63.195   4.402  1.00  0.00           N  
ATOM   1182  CA  GLU A  78      14.541  63.246   2.942  1.00  0.00           C  
ATOM   1183  C   GLU A  78      14.940  61.913   2.301  1.00  0.00           C  
ATOM   1184  O   GLU A  78      14.759  61.713   1.100  1.00  0.00           O  
ATOM   1185  CB  GLU A  78      15.515  64.338   2.493  1.00  0.00           C  
ATOM   1186  CG  GLU A  78      15.068  65.755   2.822  1.00  0.00           C  
ATOM   1187  CD  GLU A  78      16.054  66.798   2.376  1.00  0.00           C  
ATOM   1188  OE1 GLU A  78      17.109  66.433   1.917  1.00  0.00           O  
ATOM   1189  OE2 GLU A  78      15.751  67.962   2.496  1.00  0.00           O  
ATOM   1190  H   GLU A  78      15.210  63.676   4.933  1.00  0.00           H  
ATOM   1191  HA  GLU A  78      13.545  63.494   2.574  1.00  0.00           H  
ATOM   1192 1HB  GLU A  78      16.485  64.176   2.963  1.00  0.00           H  
ATOM   1193 2HB  GLU A  78      15.660  64.275   1.414  1.00  0.00           H  
ATOM   1194 1HG  GLU A  78      14.111  65.944   2.336  1.00  0.00           H  
ATOM   1195 2HG  GLU A  78      14.920  65.837   3.898  1.00  0.00           H  
ATOM   1196  N   GLY A  79      15.483  60.992   3.094  1.00  0.00           N  
ATOM   1197  CA  GLY A  79      15.896  59.695   2.550  1.00  0.00           C  
ATOM   1198  C   GLY A  79      17.398  59.530   2.321  1.00  0.00           C  
ATOM   1199  O   GLY A  79      17.836  58.586   1.663  1.00  0.00           O  
ATOM   1200  H   GLY A  79      15.617  61.178   4.078  1.00  0.00           H  
ATOM   1201 1HA  GLY A  79      15.578  58.900   3.225  1.00  0.00           H  
ATOM   1202 2HA  GLY A  79      15.398  59.526   1.597  1.00  0.00           H  
ATOM   1203  N   ALA A  80      18.203  60.442   2.855  1.00  0.00           N  
ATOM   1204  CA  ALA A  80      19.653  60.309   2.736  1.00  0.00           C  
ATOM   1205  C   ALA A  80      20.132  59.066   3.474  1.00  0.00           C  
ATOM   1206  O   ALA A  80      19.592  58.706   4.520  1.00  0.00           O  
ATOM   1207  CB  ALA A  80      20.352  61.550   3.271  1.00  0.00           C  
ATOM   1208  H   ALA A  80      17.821  61.235   3.349  1.00  0.00           H  
ATOM   1209  HA  ALA A  80      19.897  60.195   1.680  1.00  0.00           H  
ATOM   1210 1HB  ALA A  80      21.432  61.427   3.182  1.00  0.00           H  
ATOM   1211 2HB  ALA A  80      20.038  62.421   2.697  1.00  0.00           H  
ATOM   1212 3HB  ALA A  80      20.090  61.692   4.318  1.00  0.00           H  
ATOM   1213  N   ASP A  81      21.151  58.396   2.938  1.00  0.00           N  
ATOM   1214  CA  ASP A  81      21.688  57.208   3.593  1.00  0.00           C  
ATOM   1215  C   ASP A  81      22.069  57.551   5.029  1.00  0.00           C  
ATOM   1216  O   ASP A  81      22.768  58.534   5.278  1.00  0.00           O  
ATOM   1217  CB  ASP A  81      22.906  56.668   2.839  1.00  0.00           C  
ATOM   1218  CG  ASP A  81      23.407  55.342   3.395  1.00  0.00           C  
ATOM   1219  OD1 ASP A  81      22.871  54.325   3.025  1.00  0.00           O  
ATOM   1220  OD2 ASP A  81      24.322  55.360   4.183  1.00  0.00           O  
ATOM   1221  H   ASP A  81      21.561  58.707   2.069  1.00  0.00           H  
ATOM   1222  HA  ASP A  81      20.916  56.439   3.603  1.00  0.00           H  
ATOM   1223 1HB  ASP A  81      22.651  56.532   1.787  1.00  0.00           H  
ATOM   1224 2HB  ASP A  81      23.716  57.396   2.887  1.00  0.00           H  
ATOM   1225  N   VAL A  82      21.604  56.735   5.956  1.00  0.00           N  
ATOM   1226  CA  VAL A  82      21.851  56.901   7.382  1.00  0.00           C  
ATOM   1227  C   VAL A  82      23.327  56.826   7.755  1.00  0.00           C  
ATOM   1228  O   VAL A  82      23.805  57.587   8.596  1.00  0.00           O  
ATOM   1229  CB  VAL A  82      21.084  55.823   8.170  1.00  0.00           C  
ATOM   1230  CG1 VAL A  82      21.484  55.850   9.637  1.00  0.00           C  
ATOM   1231  CG2 VAL A  82      19.586  56.038   8.016  1.00  0.00           C  
ATOM   1232  H   VAL A  82      21.045  55.955   5.642  1.00  0.00           H  
ATOM   1233  HA  VAL A  82      21.485  57.883   7.684  1.00  0.00           H  
ATOM   1234  HB  VAL A  82      21.353  54.841   7.781  1.00  0.00           H  
ATOM   1235 1HG1 VAL A  82      20.932  55.081  10.179  1.00  0.00           H  
ATOM   1236 2HG1 VAL A  82      22.553  55.658   9.726  1.00  0.00           H  
ATOM   1237 3HG1 VAL A  82      21.253  56.827  10.060  1.00  0.00           H  
ATOM   1238 1HG2 VAL A  82      19.049  55.272   8.575  1.00  0.00           H  
ATOM   1239 2HG2 VAL A  82      19.318  57.022   8.400  1.00  0.00           H  
ATOM   1240 3HG2 VAL A  82      19.315  55.974   6.961  1.00  0.00           H  
ATOM   1241  N   SER A  83      24.073  55.909   7.137  1.00  0.00           N  
ATOM   1242  CA  SER A  83      25.490  55.793   7.460  1.00  0.00           C  
ATOM   1243  C   SER A  83      26.238  57.076   7.121  1.00  0.00           C  
ATOM   1244  O   SER A  83      27.023  57.579   7.926  1.00  0.00           O  
ATOM   1245  CB  SER A  83      26.103  54.626   6.710  1.00  0.00           C  
ATOM   1246  OG  SER A  83      27.468  54.503   7.001  1.00  0.00           O  
ATOM   1247  H   SER A  83      23.673  55.290   6.446  1.00  0.00           H  
ATOM   1248  HA  SER A  83      25.587  55.612   8.531  1.00  0.00           H  
ATOM   1249 1HB  SER A  83      25.586  53.707   6.983  1.00  0.00           H  
ATOM   1250 2HB  SER A  83      25.968  54.772   5.639  1.00  0.00           H  
ATOM   1251  HG  SER A  83      27.914  55.158   6.458  1.00  0.00           H  
ATOM   1252  N   GLU A  84      25.991  57.601   5.926  1.00  0.00           N  
ATOM   1253  CA  GLU A  84      26.642  58.827   5.480  1.00  0.00           C  
ATOM   1254  C   GLU A  84      26.365  59.979   6.439  1.00  0.00           C  
ATOM   1255  O   GLU A  84      27.277  60.708   6.829  1.00  0.00           O  
ATOM   1256  CB  GLU A  84      26.170  59.199   4.072  1.00  0.00           C  
ATOM   1257  CG  GLU A  84      26.681  58.276   2.974  1.00  0.00           C  
ATOM   1258  CD  GLU A  84      26.127  58.618   1.619  1.00  0.00           C  
ATOM   1259  OE1 GLU A  84      25.280  59.475   1.543  1.00  0.00           O  
ATOM   1260  OE2 GLU A  84      26.552  58.020   0.658  1.00  0.00           O  
ATOM   1261  H   GLU A  84      25.337  57.140   5.311  1.00  0.00           H  
ATOM   1262  HA  GLU A  84      27.719  58.658   5.454  1.00  0.00           H  
ATOM   1263 1HB  GLU A  84      25.081  59.188   4.038  1.00  0.00           H  
ATOM   1264 2HB  GLU A  84      26.495  60.212   3.835  1.00  0.00           H  
ATOM   1265 1HG  GLU A  84      27.768  58.341   2.936  1.00  0.00           H  
ATOM   1266 2HG  GLU A  84      26.414  57.250   3.223  1.00  0.00           H  
ATOM   1267  N   LEU A  85      25.102  60.136   6.817  1.00  0.00           N  
ATOM   1268  CA  LEU A  85      24.701  61.200   7.730  1.00  0.00           C  
ATOM   1269  C   LEU A  85      25.325  61.006   9.106  1.00  0.00           C  
ATOM   1270  O   LEU A  85      25.773  61.964   9.736  1.00  0.00           O  
ATOM   1271  CB  LEU A  85      23.173  61.244   7.855  1.00  0.00           C  
ATOM   1272  CG  LEU A  85      22.416  61.707   6.604  1.00  0.00           C  
ATOM   1273  CD1 LEU A  85      20.919  61.527   6.820  1.00  0.00           C  
ATOM   1274  CD2 LEU A  85      22.755  63.161   6.313  1.00  0.00           C  
ATOM   1275  H   LEU A  85      24.400  59.502   6.462  1.00  0.00           H  
ATOM   1276  HA  LEU A  85      25.047  62.151   7.326  1.00  0.00           H  
ATOM   1277 1HB  LEU A  85      22.816  60.247   8.108  1.00  0.00           H  
ATOM   1278 2HB  LEU A  85      22.910  61.919   8.670  1.00  0.00           H  
ATOM   1279  HG  LEU A  85      22.707  61.089   5.753  1.00  0.00           H  
ATOM   1280 1HD1 LEU A  85      20.381  61.855   5.930  1.00  0.00           H  
ATOM   1281 2HD1 LEU A  85      20.703  60.475   7.006  1.00  0.00           H  
ATOM   1282 3HD1 LEU A  85      20.601  62.120   7.676  1.00  0.00           H  
ATOM   1283 1HD2 LEU A  85      22.218  63.490   5.423  1.00  0.00           H  
ATOM   1284 2HD2 LEU A  85      22.464  63.779   7.162  1.00  0.00           H  
ATOM   1285 3HD2 LEU A  85      23.828  63.258   6.146  1.00  0.00           H  
ATOM   1286  N   VAL A  86      25.353  59.761   9.568  1.00  0.00           N  
ATOM   1287  CA  VAL A  86      25.923  59.439  10.872  1.00  0.00           C  
ATOM   1288  C   VAL A  86      27.419  59.726  10.905  1.00  0.00           C  
ATOM   1289  O   VAL A  86      27.939  60.244  11.893  1.00  0.00           O  
ATOM   1290  CB  VAL A  86      25.680  57.956  11.211  1.00  0.00           C  
ATOM   1291  CG1 VAL A  86      26.431  57.569  12.475  1.00  0.00           C  
ATOM   1292  CG2 VAL A  86      24.189  57.699  11.369  1.00  0.00           C  
ATOM   1293  H   VAL A  86      24.970  59.017   9.002  1.00  0.00           H  
ATOM   1294  HA  VAL A  86      25.432  60.056  11.626  1.00  0.00           H  
ATOM   1295  HB  VAL A  86      26.072  57.339  10.402  1.00  0.00           H  
ATOM   1296 1HG1 VAL A  86      26.249  56.518  12.700  1.00  0.00           H  
ATOM   1297 2HG1 VAL A  86      27.499  57.727  12.327  1.00  0.00           H  
ATOM   1298 3HG1 VAL A  86      26.085  58.182  13.307  1.00  0.00           H  
ATOM   1299 1HG2 VAL A  86      24.024  56.649  11.608  1.00  0.00           H  
ATOM   1300 2HG2 VAL A  86      23.796  58.320  12.174  1.00  0.00           H  
ATOM   1301 3HG2 VAL A  86      23.677  57.944  10.439  1.00  0.00           H  
ATOM   1302  N   ALA A  87      28.105  59.386   9.820  1.00  0.00           N  
ATOM   1303  CA  ALA A  87      29.544  59.606   9.722  1.00  0.00           C  
ATOM   1304  C   ALA A  87      29.875  61.092   9.741  1.00  0.00           C  
ATOM   1305  O   ALA A  87      30.839  61.514  10.380  1.00  0.00           O  
ATOM   1306  CB  ALA A  87      30.095  58.958   8.460  1.00  0.00           C  
ATOM   1307  H   ALA A  87      27.618  58.964   9.042  1.00  0.00           H  
ATOM   1308  HA  ALA A  87      30.016  59.147  10.590  1.00  0.00           H  
ATOM   1309 1HB  ALA A  87      31.170  59.132   8.402  1.00  0.00           H  
ATOM   1310 2HB  ALA A  87      29.903  57.886   8.488  1.00  0.00           H  
ATOM   1311 3HB  ALA A  87      29.610  59.391   7.587  1.00  0.00           H  
ATOM   1312  N   GLU A  88      29.072  61.882   9.039  1.00  0.00           N  
ATOM   1313  CA  GLU A  88      29.281  63.323   8.973  1.00  0.00           C  
ATOM   1314  C   GLU A  88      29.089  63.969  10.339  1.00  0.00           C  
ATOM   1315  O   GLU A  88      29.844  64.862  10.726  1.00  0.00           O  
ATOM   1316  CB  GLU A  88      28.324  63.956   7.960  1.00  0.00           C  
ATOM   1317  CG  GLU A  88      28.624  63.607   6.509  1.00  0.00           C  
ATOM   1318  CD  GLU A  88      27.624  64.187   5.549  1.00  0.00           C  
ATOM   1319  OE1 GLU A  88      26.654  64.750   5.999  1.00  0.00           O  
ATOM   1320  OE2 GLU A  88      27.828  64.067   4.364  1.00  0.00           O  
ATOM   1321  H   GLU A  88      28.296  61.474   8.536  1.00  0.00           H  
ATOM   1322  HA  GLU A  88      30.306  63.510   8.650  1.00  0.00           H  
ATOM   1323 1HB  GLU A  88      27.304  63.639   8.176  1.00  0.00           H  
ATOM   1324 2HB  GLU A  88      28.358  65.041   8.057  1.00  0.00           H  
ATOM   1325 1HG  GLU A  88      29.615  63.982   6.254  1.00  0.00           H  
ATOM   1326 2HG  GLU A  88      28.638  62.524   6.402  1.00  0.00           H  
ATOM   1327  N   LEU A  89      28.077  63.514  11.068  1.00  0.00           N  
ATOM   1328  CA  LEU A  89      27.785  64.047  12.393  1.00  0.00           C  
ATOM   1329  C   LEU A  89      28.916  63.745  13.369  1.00  0.00           C  
ATOM   1330  O   LEU A  89      29.291  64.592  14.180  1.00  0.00           O  
ATOM   1331  CB  LEU A  89      26.472  63.457  12.923  1.00  0.00           C  
ATOM   1332  CG  LEU A  89      25.199  63.911  12.198  1.00  0.00           C  
ATOM   1333  CD1 LEU A  89      24.009  63.112  12.713  1.00  0.00           C  
ATOM   1334  CD2 LEU A  89      24.993  65.402  12.419  1.00  0.00           C  
ATOM   1335  H   LEU A  89      27.493  62.780  10.694  1.00  0.00           H  
ATOM   1336  HA  LEU A  89      27.678  65.128  12.315  1.00  0.00           H  
ATOM   1337 1HB  LEU A  89      26.525  62.372  12.852  1.00  0.00           H  
ATOM   1338 2HB  LEU A  89      26.370  63.727  13.974  1.00  0.00           H  
ATOM   1339  HG  LEU A  89      25.297  63.712  11.130  1.00  0.00           H  
ATOM   1340 1HD1 LEU A  89      23.104  63.435  12.197  1.00  0.00           H  
ATOM   1341 2HD1 LEU A  89      24.174  62.051  12.524  1.00  0.00           H  
ATOM   1342 3HD1 LEU A  89      23.895  63.278  13.783  1.00  0.00           H  
ATOM   1343 1HD2 LEU A  89      24.088  65.725  11.903  1.00  0.00           H  
ATOM   1344 2HD2 LEU A  89      24.893  65.602  13.486  1.00  0.00           H  
ATOM   1345 3HD2 LEU A  89      25.849  65.950  12.026  1.00  0.00           H  
ATOM   1346  N   ILE A  90      29.456  62.535  13.286  1.00  0.00           N  
ATOM   1347  CA  ILE A  90      30.546  62.120  14.159  1.00  0.00           C  
ATOM   1348  C   ILE A  90      31.801  62.943  13.905  1.00  0.00           C  
ATOM   1349  O   ILE A  90      32.499  63.332  14.841  1.00  0.00           O  
ATOM   1350  CB  ILE A  90      30.864  60.626  13.967  1.00  0.00           C  
ATOM   1351  CG1 ILE A  90      29.665  59.768  14.380  1.00  0.00           C  
ATOM   1352  CG2 ILE A  90      32.100  60.239  14.764  1.00  0.00           C  
ATOM   1353  CD1 ILE A  90      29.264  59.936  15.828  1.00  0.00           C  
ATOM   1354  H   ILE A  90      29.101  61.885  12.599  1.00  0.00           H  
ATOM   1355  HA  ILE A  90      30.240  62.277  15.193  1.00  0.00           H  
ATOM   1356  HB  ILE A  90      31.046  60.426  12.912  1.00  0.00           H  
ATOM   1357 1HG1 ILE A  90      28.807  60.017  13.757  1.00  0.00           H  
ATOM   1358 2HG1 ILE A  90      29.896  58.716  14.211  1.00  0.00           H  
ATOM   1359 1HG2 ILE A  90      32.310  59.180  14.618  1.00  0.00           H  
ATOM   1360 2HG2 ILE A  90      32.951  60.828  14.425  1.00  0.00           H  
ATOM   1361 3HG2 ILE A  90      31.925  60.431  15.823  1.00  0.00           H  
ATOM   1362 1HD1 ILE A  90      28.408  59.296  16.045  1.00  0.00           H  
ATOM   1363 2HD1 ILE A  90      30.098  59.657  16.472  1.00  0.00           H  
ATOM   1364 3HD1 ILE A  90      28.994  60.975  16.012  1.00  0.00           H  
ATOM   1365  N   ARG A  91      32.084  63.206  12.634  1.00  0.00           N  
ATOM   1366  CA  ARG A  91      33.256  63.985  12.254  1.00  0.00           C  
ATOM   1367  C   ARG A  91      33.153  65.418  12.761  1.00  0.00           C  
ATOM   1368  O   ARG A  91      34.134  65.991  13.235  1.00  0.00           O  
ATOM   1369  CB  ARG A  91      33.425  63.995  10.742  1.00  0.00           C  
ATOM   1370  CG  ARG A  91      34.664  64.721  10.242  1.00  0.00           C  
ATOM   1371  CD  ARG A  91      34.800  64.622   8.766  1.00  0.00           C  
ATOM   1372  NE  ARG A  91      33.722  65.311   8.075  1.00  0.00           N  
ATOM   1373  CZ  ARG A  91      33.415  65.142   6.774  1.00  0.00           C  
ATOM   1374  NH1 ARG A  91      34.113  64.305   6.038  1.00  0.00           N  
ATOM   1375  NH2 ARG A  91      32.414  65.817   6.238  1.00  0.00           N  
ATOM   1376  H   ARG A  91      31.469  62.858  11.912  1.00  0.00           H  
ATOM   1377  HA  ARG A  91      34.138  63.522  12.699  1.00  0.00           H  
ATOM   1378 1HB  ARG A  91      33.472  62.971  10.374  1.00  0.00           H  
ATOM   1379 2HB  ARG A  91      32.557  64.469  10.282  1.00  0.00           H  
ATOM   1380 1HG  ARG A  91      34.602  65.775  10.511  1.00  0.00           H  
ATOM   1381 2HG  ARG A  91      35.552  64.281  10.698  1.00  0.00           H  
ATOM   1382 1HD  ARG A  91      35.744  65.070   8.457  1.00  0.00           H  
ATOM   1383 2HD  ARG A  91      34.780  63.575   8.468  1.00  0.00           H  
ATOM   1384  HE  ARG A  91      33.163  65.964   8.608  1.00  0.00           H  
ATOM   1385 1HH1 ARG A  91      34.878  63.789   6.448  1.00  0.00           H  
ATOM   1386 2HH1 ARG A  91      33.883  64.178   5.063  1.00  0.00           H  
ATOM   1387 1HH2 ARG A  91      31.878  66.461   6.803  1.00  0.00           H  
ATOM   1388 2HH2 ARG A  91      32.184  65.691   5.263  1.00  0.00           H  
ATOM   1389  N   GLU A  92      31.962  65.991  12.658  1.00  0.00           N  
ATOM   1390  CA  GLU A  92      31.728  67.359  13.107  1.00  0.00           C  
ATOM   1391  C   GLU A  92      31.909  67.484  14.615  1.00  0.00           C  
ATOM   1392  O   GLU A  92      32.481  68.458  15.103  1.00  0.00           O  
ATOM   1393  CB  GLU A  92      30.323  67.816  12.711  1.00  0.00           C  
ATOM   1394  CG  GLU A  92      30.123  68.012  11.215  1.00  0.00           C  
ATOM   1395  CD  GLU A  92      30.976  69.113  10.650  1.00  0.00           C  
ATOM   1396  OE1 GLU A  92      31.144  70.109  11.312  1.00  0.00           O  
ATOM   1397  OE2 GLU A  92      31.461  68.958   9.554  1.00  0.00           O  
ATOM   1398  H   GLU A  92      31.196  65.467  12.259  1.00  0.00           H  
ATOM   1399  HA  GLU A  92      32.457  68.010  12.623  1.00  0.00           H  
ATOM   1400 1HB  GLU A  92      29.592  67.084  13.054  1.00  0.00           H  
ATOM   1401 2HB  GLU A  92      30.095  68.761  13.206  1.00  0.00           H  
ATOM   1402 1HG  GLU A  92      30.364  67.081  10.702  1.00  0.00           H  
ATOM   1403 2HG  GLU A  92      29.074  68.238  11.026  1.00  0.00           H  
ATOM   1404  N   THR A  93      31.418  66.491  15.347  1.00  0.00           N  
ATOM   1405  CA  THR A  93      31.525  66.487  16.803  1.00  0.00           C  
ATOM   1406  C   THR A  93      32.979  66.397  17.246  1.00  0.00           C  
ATOM   1407  O   THR A  93      33.392  67.070  18.191  1.00  0.00           O  
ATOM   1408  CB  THR A  93      30.725  65.322  17.415  1.00  0.00           C  
ATOM   1409  OG1 THR A  93      29.338  65.462  17.079  1.00  0.00           O  
ATOM   1410  CG2 THR A  93      30.877  65.307  18.928  1.00  0.00           C  
ATOM   1411  H   THR A  93      30.959  65.719  14.885  1.00  0.00           H  
ATOM   1412  HA  THR A  93      31.113  67.422  17.182  1.00  0.00           H  
ATOM   1413  HB  THR A  93      31.089  64.378  17.009  1.00  0.00           H  
ATOM   1414  HG1 THR A  93      29.193  65.146  16.184  1.00  0.00           H  
ATOM   1415 1HG2 THR A  93      30.305  64.477  19.343  1.00  0.00           H  
ATOM   1416 2HG2 THR A  93      31.929  65.189  19.187  1.00  0.00           H  
ATOM   1417 3HG2 THR A  93      30.506  66.245  19.340  1.00  0.00           H  
ATOM   1418  N   SER A  94      33.751  65.563  16.560  1.00  0.00           N  
ATOM   1419  CA  SER A  94      35.162  65.383  16.884  1.00  0.00           C  
ATOM   1420  C   SER A  94      35.950  66.665  16.648  1.00  0.00           C  
ATOM   1421  O   SER A  94      36.820  67.025  17.441  1.00  0.00           O  
ATOM   1422  CB  SER A  94      35.749  64.259  16.053  1.00  0.00           C  
ATOM   1423  OG  SER A  94      37.105  64.068  16.352  1.00  0.00           O  
ATOM   1424  H   SER A  94      33.351  65.040  15.794  1.00  0.00           H  
ATOM   1425  HA  SER A  94      35.244  65.120  17.939  1.00  0.00           H  
ATOM   1426 1HB  SER A  94      35.198  63.338  16.245  1.00  0.00           H  
ATOM   1427 2HB  SER A  94      35.637  64.492  14.995  1.00  0.00           H  
ATOM   1428  HG  SER A  94      37.401  63.347  15.791  1.00  0.00           H  
ATOM   1429  N   ARG A  95      35.639  67.349  15.551  1.00  0.00           N  
ATOM   1430  CA  ARG A  95      36.318  68.594  15.210  1.00  0.00           C  
ATOM   1431  C   ARG A  95      36.033  69.680  16.241  1.00  0.00           C  
ATOM   1432  O   ARG A  95      36.926  70.437  16.622  1.00  0.00           O  
ATOM   1433  CB  ARG A  95      35.884  69.079  13.835  1.00  0.00           C  
ATOM   1434  CG  ARG A  95      36.573  70.348  13.358  1.00  0.00           C  
ATOM   1435  CD  ARG A  95      36.118  70.743  12.000  1.00  0.00           C  
ATOM   1436  NE  ARG A  95      34.701  71.071  11.977  1.00  0.00           N  
ATOM   1437  CZ  ARG A  95      34.183  72.252  12.366  1.00  0.00           C  
ATOM   1438  NH1 ARG A  95      34.975  73.205  12.806  1.00  0.00           N  
ATOM   1439  NH2 ARG A  95      32.878  72.453  12.307  1.00  0.00           N  
ATOM   1440  H   ARG A  95      34.915  67.000  14.940  1.00  0.00           H  
ATOM   1441  HA  ARG A  95      37.392  68.408  15.190  1.00  0.00           H  
ATOM   1442 1HB  ARG A  95      36.078  68.302  13.097  1.00  0.00           H  
ATOM   1443 2HB  ARG A  95      34.810  69.268  13.837  1.00  0.00           H  
ATOM   1444 1HG  ARG A  95      36.349  71.164  14.045  1.00  0.00           H  
ATOM   1445 2HG  ARG A  95      37.651  70.187  13.325  1.00  0.00           H  
ATOM   1446 1HD  ARG A  95      36.676  71.619  11.670  1.00  0.00           H  
ATOM   1447 2HD  ARG A  95      36.289  69.921  11.306  1.00  0.00           H  
ATOM   1448  HE  ARG A  95      34.060  70.363  11.645  1.00  0.00           H  
ATOM   1449 1HH1 ARG A  95      35.973  73.051  12.851  1.00  0.00           H  
ATOM   1450 2HH1 ARG A  95      34.587  74.090  13.098  1.00  0.00           H  
ATOM   1451 1HH2 ARG A  95      32.269  71.720  11.969  1.00  0.00           H  
ATOM   1452 2HH2 ARG A  95      32.490  73.337  12.599  1.00  0.00           H  
ATOM   1453  N   GLN A  96      34.785  69.749  16.689  1.00  0.00           N  
ATOM   1454  CA  GLN A  96      34.379  70.741  17.677  1.00  0.00           C  
ATOM   1455  C   GLN A  96      35.084  70.514  19.009  1.00  0.00           C  
ATOM   1456  O   GLN A  96      35.512  71.463  19.665  1.00  0.00           O  
ATOM   1457  CB  GLN A  96      32.861  70.707  17.877  1.00  0.00           C  
ATOM   1458  CG  GLN A  96      32.064  71.173  16.670  1.00  0.00           C  
ATOM   1459  CD  GLN A  96      32.328  72.627  16.329  1.00  0.00           C  
ATOM   1460  OE1 GLN A  96      32.714  73.422  17.191  1.00  0.00           O  
ATOM   1461  NE2 GLN A  96      32.120  72.985  15.067  1.00  0.00           N  
ATOM   1462  H   GLN A  96      34.099  69.098  16.335  1.00  0.00           H  
ATOM   1463  HA  GLN A  96      34.660  71.728  17.312  1.00  0.00           H  
ATOM   1464 1HB  GLN A  96      32.548  69.691  18.115  1.00  0.00           H  
ATOM   1465 2HB  GLN A  96      32.592  71.339  18.723  1.00  0.00           H  
ATOM   1466 1HG  GLN A  96      32.339  70.564  15.809  1.00  0.00           H  
ATOM   1467 2HG  GLN A  96      31.001  71.059  16.884  1.00  0.00           H  
ATOM   1468 1HE2 GLN A  96      32.277  73.932  14.782  1.00  0.00           H  
ATOM   1469 2HE2 GLN A  96      31.807  72.309  14.400  1.00  0.00           H  
ATOM   1470  N   ILE A  97      35.201  69.248  19.400  1.00  0.00           N  
ATOM   1471  CA  ILE A  97      35.853  68.892  20.655  1.00  0.00           C  
ATOM   1472  C   ILE A  97      37.334  69.257  20.629  1.00  0.00           C  
ATOM   1473  O   ILE A  97      37.878  69.751  21.615  1.00  0.00           O  
ATOM   1474  CB  ILE A  97      35.699  67.388  20.946  1.00  0.00           C  
ATOM   1475  CG1 ILE A  97      34.223  67.031  21.142  1.00  0.00           C  
ATOM   1476  CG2 ILE A  97      36.511  66.998  22.172  1.00  0.00           C  
ATOM   1477  CD1 ILE A  97      33.566  67.758  22.292  1.00  0.00           C  
ATOM   1478  H   ILE A  97      34.828  68.514  18.814  1.00  0.00           H  
ATOM   1479  HA  ILE A  97      35.379  69.450  21.461  1.00  0.00           H  
ATOM   1480  HB  ILE A  97      36.052  66.813  20.090  1.00  0.00           H  
ATOM   1481 1HG1 ILE A  97      33.670  67.260  20.232  1.00  0.00           H  
ATOM   1482 2HG1 ILE A  97      34.129  65.959  21.319  1.00  0.00           H  
ATOM   1483 1HG2 ILE A  97      36.390  65.932  22.364  1.00  0.00           H  
ATOM   1484 2HG2 ILE A  97      37.563  67.217  21.995  1.00  0.00           H  
ATOM   1485 3HG2 ILE A  97      36.162  67.564  23.035  1.00  0.00           H  
ATOM   1486 1HD1 ILE A  97      32.522  67.452  22.367  1.00  0.00           H  
ATOM   1487 2HD1 ILE A  97      34.083  67.514  23.220  1.00  0.00           H  
ATOM   1488 3HD1 ILE A  97      33.617  68.832  22.119  1.00  0.00           H  
ATOM   1489  N   ALA A  98      37.976  69.009  19.493  1.00  0.00           N  
ATOM   1490  CA  ALA A  98      39.395  69.310  19.337  1.00  0.00           C  
ATOM   1491  C   ALA A  98      39.653  70.809  19.420  1.00  0.00           C  
ATOM   1492  O   ALA A  98      40.627  71.249  20.031  1.00  0.00           O  
ATOM   1493  CB  ALA A  98      39.913  68.757  18.017  1.00  0.00           C  
ATOM   1494  H   ALA A  98      37.472  68.602  18.719  1.00  0.00           H  
ATOM   1495  HA  ALA A  98      39.935  68.833  20.155  1.00  0.00           H  
ATOM   1496 1HB  ALA A  98      40.972  68.991  17.915  1.00  0.00           H  
ATOM   1497 2HB  ALA A  98      39.775  67.676  17.997  1.00  0.00           H  
ATOM   1498 3HB  ALA A  98      39.361  69.208  17.193  1.00  0.00           H  
ATOM   1499  N   GLU A  99      38.772  71.589  18.801  1.00  0.00           N  
ATOM   1500  CA  GLU A  99      38.904  73.042  18.802  1.00  0.00           C  
ATOM   1501  C   GLU A  99      38.752  73.606  20.210  1.00  0.00           C  
ATOM   1502  O   GLU A  99      39.480  74.517  20.605  1.00  0.00           O  
ATOM   1503  CB  GLU A  99      37.863  73.672  17.874  1.00  0.00           C  
ATOM   1504  CG  GLU A  99      38.102  73.414  16.393  1.00  0.00           C  
ATOM   1505  CD  GLU A  99      37.023  73.986  15.517  1.00  0.00           C  
ATOM   1506  OE1 GLU A  99      36.051  74.472  16.045  1.00  0.00           O  
ATOM   1507  OE2 GLU A  99      37.170  73.938  14.319  1.00  0.00           O  
ATOM   1508  H   GLU A  99      37.993  71.166  18.317  1.00  0.00           H  
ATOM   1509  HA  GLU A  99      39.898  73.299  18.437  1.00  0.00           H  
ATOM   1510 1HB  GLU A  99      36.873  73.290  18.124  1.00  0.00           H  
ATOM   1511 2HB  GLU A  99      37.845  74.751  18.026  1.00  0.00           H  
ATOM   1512 1HG  GLU A  99      39.057  73.854  16.108  1.00  0.00           H  
ATOM   1513 2HG  GLU A  99      38.166  72.339  16.228  1.00  0.00           H  
ATOM   1514  N   ILE A 100      37.803  73.059  20.962  1.00  0.00           N  
ATOM   1515  CA  ILE A 100      37.556  73.508  22.327  1.00  0.00           C  
ATOM   1516  C   ILE A 100      38.751  73.219  23.226  1.00  0.00           C  
ATOM   1517  O   ILE A 100      39.125  74.043  24.062  1.00  0.00           O  
ATOM   1518  CB  ILE A 100      36.300  72.832  22.908  1.00  0.00           C  
ATOM   1519  CG1 ILE A 100      35.046  73.318  22.177  1.00  0.00           C  
ATOM   1520  CG2 ILE A 100      36.191  73.107  24.400  1.00  0.00           C  
ATOM   1521  CD1 ILE A 100      33.805  72.516  22.495  1.00  0.00           C  
ATOM   1522  H   ILE A 100      37.239  72.314  20.579  1.00  0.00           H  
ATOM   1523  HA  ILE A 100      37.392  74.585  22.313  1.00  0.00           H  
ATOM   1524  HB  ILE A 100      36.360  71.756  22.750  1.00  0.00           H  
ATOM   1525 1HG1 ILE A 100      34.855  74.359  22.435  1.00  0.00           H  
ATOM   1526 2HG1 ILE A 100      35.212  73.274  21.101  1.00  0.00           H  
ATOM   1527 1HG2 ILE A 100      35.298  72.623  24.795  1.00  0.00           H  
ATOM   1528 2HG2 ILE A 100      37.070  72.714  24.908  1.00  0.00           H  
ATOM   1529 3HG2 ILE A 100      36.125  74.182  24.568  1.00  0.00           H  
ATOM   1530 1HD1 ILE A 100      32.958  72.920  21.940  1.00  0.00           H  
ATOM   1531 2HD1 ILE A 100      33.962  71.475  22.211  1.00  0.00           H  
ATOM   1532 3HD1 ILE A 100      33.598  72.574  23.563  1.00  0.00           H  
ATOM   1533  N   ALA A 101      39.349  72.045  23.051  1.00  0.00           N  
ATOM   1534  CA  ALA A 101      40.500  71.644  23.848  1.00  0.00           C  
ATOM   1535  C   ALA A 101      41.697  72.546  23.577  1.00  0.00           C  
ATOM   1536  O   ALA A 101      42.422  72.925  24.496  1.00  0.00           O  
ATOM   1537  CB  ALA A 101      40.858  70.192  23.569  1.00  0.00           C  
ATOM   1538  H   ALA A 101      38.995  71.414  22.347  1.00  0.00           H  
ATOM   1539  HA  ALA A 101      40.236  71.747  24.901  1.00  0.00           H  
ATOM   1540 1HB  ALA A 101      41.720  69.907  24.172  1.00  0.00           H  
ATOM   1541 2HB  ALA A 101      40.012  69.554  23.823  1.00  0.00           H  
ATOM   1542 3HB  ALA A 101      41.099  70.073  22.514  1.00  0.00           H  
ATOM   1543  N   GLU A 102      41.899  72.888  22.307  1.00  0.00           N  
ATOM   1544  CA  GLU A 102      43.009  73.746  21.911  1.00  0.00           C  
ATOM   1545  C   GLU A 102      42.860  75.144  22.499  1.00  0.00           C  
ATOM   1546  O   GLU A 102      43.834  75.743  22.954  1.00  0.00           O  
ATOM   1547  CB  GLU A 102      43.100  73.830  20.386  1.00  0.00           C  
ATOM   1548  CG  GLU A 102      43.545  72.541  19.710  1.00  0.00           C  
ATOM   1549  CD  GLU A 102      43.554  72.639  18.210  1.00  0.00           C  
ATOM   1550  OE1 GLU A 102      43.117  73.641  17.697  1.00  0.00           O  
ATOM   1551  OE2 GLU A 102      43.998  71.711  17.576  1.00  0.00           O  
ATOM   1552  H   GLU A 102      41.266  72.544  21.599  1.00  0.00           H  
ATOM   1553  HA  GLU A 102      43.934  73.313  22.293  1.00  0.00           H  
ATOM   1554 1HB  GLU A 102      42.127  74.103  19.977  1.00  0.00           H  
ATOM   1555 2HB  GLU A 102      43.804  74.615  20.106  1.00  0.00           H  
ATOM   1556 1HG  GLU A 102      44.549  72.292  20.052  1.00  0.00           H  
ATOM   1557 2HG  GLU A 102      42.878  71.736  20.013  1.00  0.00           H  
ATOM   1558  N   ALA A 103      41.635  75.659  22.487  1.00  0.00           N  
ATOM   1559  CA  ALA A 103      41.357  76.987  23.019  1.00  0.00           C  
ATOM   1560  C   ALA A 103      41.611  77.043  24.521  1.00  0.00           C  
ATOM   1561  O   ALA A 103      42.160  78.019  25.032  1.00  0.00           O  
ATOM   1562  CB  ALA A 103      39.923  77.393  22.709  1.00  0.00           C  
ATOM   1563  H   ALA A 103      40.876  75.116  22.100  1.00  0.00           H  
ATOM   1564  HA  ALA A 103      42.035  77.693  22.538  1.00  0.00           H  
ATOM   1565 1HB  ALA A 103      39.731  78.387  23.112  1.00  0.00           H  
ATOM   1566 2HB  ALA A 103      39.773  77.403  21.629  1.00  0.00           H  
ATOM   1567 3HB  ALA A 103      39.238  76.679  23.163  1.00  0.00           H  
ATOM   1568  N   THR A 104      41.211  75.990  25.224  1.00  0.00           N  
ATOM   1569  CA  THR A 104      41.393  75.918  26.667  1.00  0.00           C  
ATOM   1570  C   THR A 104      42.871  75.884  27.035  1.00  0.00           C  
ATOM   1571  O   THR A 104      43.297  76.528  27.993  1.00  0.00           O  
ATOM   1572  CB  THR A 104      40.684  74.682  27.252  1.00  0.00           C  
ATOM   1573  OG1 THR A 104      39.277  74.767  26.992  1.00  0.00           O  
ATOM   1574  CG2 THR A 104      40.915  74.596  28.753  1.00  0.00           C  
ATOM   1575  H   THR A 104      40.767  75.220  24.744  1.00  0.00           H  
ATOM   1576  HA  THR A 104      40.955  76.809  27.116  1.00  0.00           H  
ATOM   1577  HB  THR A 104      41.074  73.781  26.778  1.00  0.00           H  
ATOM   1578  HG1 THR A 104      39.102  74.491  26.089  1.00  0.00           H  
ATOM   1579 1HG2 THR A 104      40.407  73.717  29.149  1.00  0.00           H  
ATOM   1580 2HG2 THR A 104      41.983  74.520  28.953  1.00  0.00           H  
ATOM   1581 3HG2 THR A 104      40.519  75.490  29.233  1.00  0.00           H  
ATOM   1582  N   ILE A 105      43.648  75.128  26.266  1.00  0.00           N  
ATOM   1583  CA  ILE A 105      45.080  75.008  26.507  1.00  0.00           C  
ATOM   1584  C   ILE A 105      45.763  76.370  26.471  1.00  0.00           C  
ATOM   1585  O   ILE A 105      46.558  76.699  27.351  1.00  0.00           O  
ATOM   1586  CB  ILE A 105      45.735  74.078  25.470  1.00  0.00           C  
ATOM   1587  CG1 ILE A 105      45.263  72.636  25.673  1.00  0.00           C  
ATOM   1588  CG2 ILE A 105      47.250  74.163  25.560  1.00  0.00           C  
ATOM   1589  CD1 ILE A 105      45.624  71.709  24.535  1.00  0.00           C  
ATOM   1590  H   ILE A 105      43.235  74.623  25.495  1.00  0.00           H  
ATOM   1591  HA  ILE A 105      45.229  74.580  27.497  1.00  0.00           H  
ATOM   1592  HB  ILE A 105      45.423  74.373  24.469  1.00  0.00           H  
ATOM   1593 1HG1 ILE A 105      45.697  72.237  26.589  1.00  0.00           H  
ATOM   1594 2HG1 ILE A 105      44.179  72.621  25.793  1.00  0.00           H  
ATOM   1595 1HG2 ILE A 105      47.697  73.499  24.821  1.00  0.00           H  
ATOM   1596 2HG2 ILE A 105      47.569  75.186  25.368  1.00  0.00           H  
ATOM   1597 3HG2 ILE A 105      47.573  73.864  26.558  1.00  0.00           H  
ATOM   1598 1HD1 ILE A 105      45.256  70.706  24.752  1.00  0.00           H  
ATOM   1599 2HD1 ILE A 105      45.169  72.071  23.612  1.00  0.00           H  
ATOM   1600 3HD1 ILE A 105      46.707  71.680  24.420  1.00  0.00           H  
ATOM   1601  N   LYS A 106      45.446  77.157  25.447  1.00  0.00           N  
ATOM   1602  CA  LYS A 106      46.027  78.484  25.296  1.00  0.00           C  
ATOM   1603  C   LYS A 106      45.741  79.355  26.512  1.00  0.00           C  
ATOM   1604  O   LYS A 106      46.615  80.079  26.989  1.00  0.00           O  
ATOM   1605  CB  LYS A 106      45.497  79.159  24.030  1.00  0.00           C  
ATOM   1606  CG  LYS A 106      46.087  80.536  23.757  1.00  0.00           C  
ATOM   1607  CD  LYS A 106      45.562  81.113  22.450  1.00  0.00           C  
ATOM   1608  CE  LYS A 106      46.123  82.504  22.193  1.00  0.00           C  
ATOM   1609  NZ  LYS A 106      45.618  83.081  20.918  1.00  0.00           N  
ATOM   1610  H   LYS A 106      44.787  76.827  24.757  1.00  0.00           H  
ATOM   1611  HA  LYS A 106      47.110  78.380  25.208  1.00  0.00           H  
ATOM   1612 1HB  LYS A 106      45.708  78.528  23.166  1.00  0.00           H  
ATOM   1613 2HB  LYS A 106      44.415  79.266  24.101  1.00  0.00           H  
ATOM   1614 1HG  LYS A 106      45.826  81.212  24.572  1.00  0.00           H  
ATOM   1615 2HG  LYS A 106      47.172  80.463  23.702  1.00  0.00           H  
ATOM   1616 1HD  LYS A 106      45.844  80.458  21.624  1.00  0.00           H  
ATOM   1617 2HD  LYS A 106      44.475  81.172  22.489  1.00  0.00           H  
ATOM   1618 1HE  LYS A 106      45.844  83.165  23.012  1.00  0.00           H  
ATOM   1619 2HE  LYS A 106      47.211  82.455  22.150  1.00  0.00           H  
ATOM   1620 1HZ  LYS A 106      46.013  84.001  20.784  1.00  0.00           H  
ATOM   1621 2HZ  LYS A 106      45.888  82.484  20.148  1.00  0.00           H  
ATOM   1622 3HZ  LYS A 106      44.611  83.149  20.954  1.00  0.00           H  
ATOM   1623  N   ALA A 107      44.523  79.296  27.024  1.00  0.00           N  
ATOM   1624  CA  ALA A 107      44.158  80.113  28.180  1.00  0.00           C  
ATOM   1625  C   ALA A 107      44.952  79.762  29.438  1.00  0.00           C  
ATOM   1626  O   ALA A 107      45.317  80.641  30.219  1.00  0.00           O  
ATOM   1627  CB  ALA A 107      42.668  79.981  28.456  1.00  0.00           C  
ATOM   1628  H   ALA A 107      43.831  78.683  26.617  1.00  0.00           H  
ATOM   1629  HA  ALA A 107      44.382  81.154  27.944  1.00  0.00           H  
ATOM   1630 1HB  ALA A 107      42.398  80.605  29.308  1.00  0.00           H  
ATOM   1631 2HB  ALA A 107      42.105  80.302  27.579  1.00  0.00           H  
ATOM   1632 3HB  ALA A 107      42.430  78.942  28.678  1.00  0.00           H  
ATOM   1633  N   THR A 108      45.222  78.479  29.640  1.00  0.00           N  
ATOM   1634  CA  THR A 108      45.874  78.016  30.866  1.00  0.00           C  
ATOM   1635  C   THR A 108      47.160  77.265  30.550  1.00  0.00           C  
ATOM   1636  O   THR A 108      47.181  76.382  29.693  1.00  0.00           O  
ATOM   1637  CB  THR A 108      44.939  77.112  31.689  1.00  0.00           C  
ATOM   1638  OG1 THR A 108      43.761  77.844  32.053  1.00  0.00           O  
ATOM   1639  CG2 THR A 108      45.639  76.627  32.949  1.00  0.00           C  
ATOM   1640  H   THR A 108      44.971  77.804  28.931  1.00  0.00           H  
ATOM   1641  HA  THR A 108      46.131  78.886  31.470  1.00  0.00           H  
ATOM   1642  HB  THR A 108      44.644  76.251  31.090  1.00  0.00           H  
ATOM   1643  HG1 THR A 108      43.307  78.134  31.258  1.00  0.00           H  
ATOM   1644 1HG2 THR A 108      44.963  75.989  33.518  1.00  0.00           H  
ATOM   1645 2HG2 THR A 108      46.528  76.060  32.676  1.00  0.00           H  
ATOM   1646 3HG2 THR A 108      45.927  77.483  33.558  1.00  0.00           H  
ATOM   1647  N   ASP A 109      48.233  77.621  31.247  1.00  0.00           N  
ATOM   1648  CA  ASP A 109      49.534  77.000  31.015  1.00  0.00           C  
ATOM   1649  C   ASP A 109      49.977  76.165  32.211  1.00  0.00           C  
ATOM   1650  O   ASP A 109      51.145  75.792  32.322  1.00  0.00           O  
ATOM   1651  CB  ASP A 109      50.589  78.067  30.714  1.00  0.00           C  
ATOM   1652  CG  ASP A 109      50.811  79.026  31.877  1.00  0.00           C  
ATOM   1653  OD1 ASP A 109      49.926  79.158  32.689  1.00  0.00           O  
ATOM   1654  OD2 ASP A 109      51.862  79.617  31.941  1.00  0.00           O  
ATOM   1655  H   ASP A 109      48.149  78.337  31.954  1.00  0.00           H  
ATOM   1656  HA  ASP A 109      49.452  76.338  30.152  1.00  0.00           H  
ATOM   1657 1HB  ASP A 109      51.537  77.585  30.475  1.00  0.00           H  
ATOM   1658 2HB  ASP A 109      50.285  78.644  29.840  1.00  0.00           H  
ATOM   1659  N   ASP A 110      49.041  75.871  33.106  1.00  0.00           N  
ATOM   1660  CA  ASP A 110      49.369  75.162  34.339  1.00  0.00           C  
ATOM   1661  C   ASP A 110      49.731  73.709  34.066  1.00  0.00           C  
ATOM   1662  O   ASP A 110      48.983  72.985  33.408  1.00  0.00           O  
ATOM   1663  CB  ASP A 110      48.196  75.223  35.321  1.00  0.00           C  
ATOM   1664  CG  ASP A 110      48.524  74.608  36.675  1.00  0.00           C  
ATOM   1665  OD1 ASP A 110      49.100  75.289  37.490  1.00  0.00           O  
ATOM   1666  OD2 ASP A 110      48.194  73.465  36.881  1.00  0.00           O  
ATOM   1667  H   ASP A 110      48.083  76.142  32.934  1.00  0.00           H  
ATOM   1668  HA  ASP A 110      50.232  75.646  34.798  1.00  0.00           H  
ATOM   1669 1HB  ASP A 110      47.901  76.261  35.471  1.00  0.00           H  
ATOM   1670 2HB  ASP A 110      47.339  74.697  34.897  1.00  0.00           H  
ATOM   1671  N   PRO A 111      50.841  73.092  34.487  1.00  0.00           N  
ATOM   1672  CA  PRO A 111      51.295  71.867  33.843  1.00  0.00           C  
ATOM   1673  C   PRO A 111      50.294  70.733  34.046  1.00  0.00           C  
ATOM   1674  O   PRO A 111      50.033  69.952  33.131  1.00  0.00           O  
ATOM   1675  CB  PRO A 111      52.624  71.581  34.549  1.00  0.00           C  
ATOM   1676  CG  PRO A 111      53.095  72.922  34.998  1.00  0.00           C  
ATOM   1677  CD  PRO A 111      51.839  73.641  35.412  1.00  0.00           C  
ATOM   1678  HA  PRO A 111      51.451  72.058  32.771  1.00  0.00           H  
ATOM   1679 1HB  PRO A 111      52.465  70.882  35.383  1.00  0.00           H  
ATOM   1680 2HB  PRO A 111      53.323  71.095  33.852  1.00  0.00           H  
ATOM   1681 1HG  PRO A 111      53.814  72.814  35.824  1.00  0.00           H  
ATOM   1682 2HG  PRO A 111      53.626  73.432  34.181  1.00  0.00           H  
ATOM   1683 1HD  PRO A 111      51.606  73.398  36.460  1.00  0.00           H  
ATOM   1684 2HD  PRO A 111      51.978  74.724  35.286  1.00  0.00           H  
ATOM   1685  N   GLU A 112      49.737  70.651  35.253  1.00  0.00           N  
ATOM   1686  CA  GLU A 112      48.657  69.713  35.540  1.00  0.00           C  
ATOM   1687  C   GLU A 112      47.466  69.948  34.622  1.00  0.00           C  
ATOM   1688  O   GLU A 112      46.916  69.007  34.050  1.00  0.00           O  
ATOM   1689  CB  GLU A 112      48.219  69.834  37.002  1.00  0.00           C  
ATOM   1690  CG  GLU A 112      49.232  69.307  38.008  1.00  0.00           C  
ATOM   1691  CD  GLU A 112      48.807  69.524  39.434  1.00  0.00           C  
ATOM   1692  OE1 GLU A 112      47.808  70.169  39.645  1.00  0.00           O  
ATOM   1693  OE2 GLU A 112      49.483  69.045  40.313  1.00  0.00           O  
ATOM   1694  H   GLU A 112      50.072  71.256  35.989  1.00  0.00           H  
ATOM   1695  HA  GLU A 112      49.024  68.700  35.369  1.00  0.00           H  
ATOM   1696 1HB  GLU A 112      48.026  70.881  37.238  1.00  0.00           H  
ATOM   1697 2HB  GLU A 112      47.286  69.289  37.148  1.00  0.00           H  
ATOM   1698 1HG  GLU A 112      49.372  68.239  37.841  1.00  0.00           H  
ATOM   1699 2HG  GLU A 112      50.187  69.802  37.839  1.00  0.00           H  
ATOM   1700  N   VAL A 113      47.071  71.206  34.484  1.00  0.00           N  
ATOM   1701  CA  VAL A 113      45.941  71.566  33.635  1.00  0.00           C  
ATOM   1702  C   VAL A 113      46.163  71.104  32.198  1.00  0.00           C  
ATOM   1703  O   VAL A 113      45.275  70.513  31.582  1.00  0.00           O  
ATOM   1704  CB  VAL A 113      45.723  73.091  33.653  1.00  0.00           C  
ATOM   1705  CG1 VAL A 113      44.692  73.494  32.609  1.00  0.00           C  
ATOM   1706  CG2 VAL A 113      45.288  73.535  35.041  1.00  0.00           C  
ATOM   1707  H   VAL A 113      47.565  71.934  34.979  1.00  0.00           H  
ATOM   1708  HA  VAL A 113      45.046  71.080  34.025  1.00  0.00           H  
ATOM   1709  HB  VAL A 113      46.658  73.585  33.389  1.00  0.00           H  
ATOM   1710 1HG1 VAL A 113      44.551  74.575  32.636  1.00  0.00           H  
ATOM   1711 2HG1 VAL A 113      45.041  73.199  31.620  1.00  0.00           H  
ATOM   1712 3HG1 VAL A 113      43.745  73.000  32.824  1.00  0.00           H  
ATOM   1713 1HG2 VAL A 113      45.137  74.614  35.047  1.00  0.00           H  
ATOM   1714 2HG2 VAL A 113      44.356  73.036  35.307  1.00  0.00           H  
ATOM   1715 3HG2 VAL A 113      46.059  73.273  35.766  1.00  0.00           H  
ATOM   1716  N   LEU A 114      47.350  71.376  31.671  1.00  0.00           N  
ATOM   1717  CA  LEU A 114      47.689  70.988  30.308  1.00  0.00           C  
ATOM   1718  C   LEU A 114      47.551  69.484  30.112  1.00  0.00           C  
ATOM   1719  O   LEU A 114      46.962  69.027  29.133  1.00  0.00           O  
ATOM   1720  CB  LEU A 114      49.122  71.424  29.974  1.00  0.00           C  
ATOM   1721  CG  LEU A 114      49.339  72.935  29.824  1.00  0.00           C  
ATOM   1722  CD1 LEU A 114      50.829  73.223  29.695  1.00  0.00           C  
ATOM   1723  CD2 LEU A 114      48.577  73.440  28.608  1.00  0.00           C  
ATOM   1724  H   LEU A 114      48.036  71.864  32.229  1.00  0.00           H  
ATOM   1725  HA  LEU A 114      47.003  71.487  29.625  1.00  0.00           H  
ATOM   1726 1HB  LEU A 114      49.785  71.070  30.761  1.00  0.00           H  
ATOM   1727 2HB  LEU A 114      49.419  70.952  29.037  1.00  0.00           H  
ATOM   1728  HG  LEU A 114      48.977  73.445  30.717  1.00  0.00           H  
ATOM   1729 1HD1 LEU A 114      50.984  74.297  29.589  1.00  0.00           H  
ATOM   1730 2HD1 LEU A 114      51.347  72.869  30.586  1.00  0.00           H  
ATOM   1731 3HD1 LEU A 114      51.224  72.712  28.818  1.00  0.00           H  
ATOM   1732 1HD2 LEU A 114      48.731  74.514  28.503  1.00  0.00           H  
ATOM   1733 2HD2 LEU A 114      48.939  72.932  27.715  1.00  0.00           H  
ATOM   1734 3HD2 LEU A 114      47.514  73.237  28.735  1.00  0.00           H  
ATOM   1735  N   GLU A 115      48.098  68.717  31.049  1.00  0.00           N  
ATOM   1736  CA  GLU A 115      48.036  67.262  30.982  1.00  0.00           C  
ATOM   1737  C   GLU A 115      46.600  66.766  31.095  1.00  0.00           C  
ATOM   1738  O   GLU A 115      46.194  65.842  30.390  1.00  0.00           O  
ATOM   1739  CB  GLU A 115      48.890  66.640  32.089  1.00  0.00           C  
ATOM   1740  CG  GLU A 115      48.950  65.119  32.057  1.00  0.00           C  
ATOM   1741  CD  GLU A 115      49.868  64.548  33.102  1.00  0.00           C  
ATOM   1742  OE1 GLU A 115      50.463  65.312  33.824  1.00  0.00           O  
ATOM   1743  OE2 GLU A 115      49.973  63.347  33.179  1.00  0.00           O  
ATOM   1744  H   GLU A 115      48.570  69.154  31.829  1.00  0.00           H  
ATOM   1745  HA  GLU A 115      48.430  66.943  30.016  1.00  0.00           H  
ATOM   1746 1HB  GLU A 115      49.910  67.017  32.017  1.00  0.00           H  
ATOM   1747 2HB  GLU A 115      48.498  66.938  33.062  1.00  0.00           H  
ATOM   1748 1HG  GLU A 115      47.948  64.723  32.214  1.00  0.00           H  
ATOM   1749 2HG  GLU A 115      49.287  64.801  31.071  1.00  0.00           H  
ATOM   1750  N   GLU A 116      45.834  67.385  31.987  1.00  0.00           N  
ATOM   1751  CA  GLU A 116      44.439  67.008  32.192  1.00  0.00           C  
ATOM   1752  C   GLU A 116      43.604  67.282  30.949  1.00  0.00           C  
ATOM   1753  O   GLU A 116      42.749  66.480  30.575  1.00  0.00           O  
ATOM   1754  CB  GLU A 116      43.853  67.763  33.388  1.00  0.00           C  
ATOM   1755  CG  GLU A 116      44.414  67.337  34.737  1.00  0.00           C  
ATOM   1756  CD  GLU A 116      43.870  68.148  35.879  1.00  0.00           C  
ATOM   1757  OE1 GLU A 116      43.162  69.094  35.628  1.00  0.00           O  
ATOM   1758  OE2 GLU A 116      44.161  67.821  37.006  1.00  0.00           O  
ATOM   1759  H   GLU A 116      46.226  68.136  32.536  1.00  0.00           H  
ATOM   1760  HA  GLU A 116      44.398  65.938  32.400  1.00  0.00           H  
ATOM   1761 1HB  GLU A 116      44.038  68.830  33.270  1.00  0.00           H  
ATOM   1762 2HB  GLU A 116      42.773  67.619  33.414  1.00  0.00           H  
ATOM   1763 1HG  GLU A 116      44.174  66.287  34.904  1.00  0.00           H  
ATOM   1764 2HG  GLU A 116      45.499  67.433  34.714  1.00  0.00           H  
ATOM   1765  N   ILE A 117      43.858  68.419  30.312  1.00  0.00           N  
ATOM   1766  CA  ILE A 117      43.129  68.801  29.108  1.00  0.00           C  
ATOM   1767  C   ILE A 117      43.411  67.835  27.964  1.00  0.00           C  
ATOM   1768  O   ILE A 117      42.507  67.462  27.216  1.00  0.00           O  
ATOM   1769  CB  ILE A 117      43.495  70.232  28.674  1.00  0.00           C  
ATOM   1770  CG1 ILE A 117      42.982  71.248  29.698  1.00  0.00           C  
ATOM   1771  CG2 ILE A 117      42.931  70.531  27.294  1.00  0.00           C  
ATOM   1772  CD1 ILE A 117      43.523  72.645  29.496  1.00  0.00           C  
ATOM   1773  H   ILE A 117      44.574  69.035  30.669  1.00  0.00           H  
ATOM   1774  HA  ILE A 117      42.062  68.770  29.325  1.00  0.00           H  
ATOM   1775  HB  ILE A 117      44.580  70.337  28.643  1.00  0.00           H  
ATOM   1776 1HG1 ILE A 117      41.894  71.294  29.651  1.00  0.00           H  
ATOM   1777 2HG1 ILE A 117      43.252  70.921  30.702  1.00  0.00           H  
ATOM   1778 1HG2 ILE A 117      43.199  71.546  27.003  1.00  0.00           H  
ATOM   1779 2HG2 ILE A 117      43.343  69.827  26.572  1.00  0.00           H  
ATOM   1780 3HG2 ILE A 117      41.845  70.434  27.316  1.00  0.00           H  
ATOM   1781 1HD1 ILE A 117      43.115  73.308  30.259  1.00  0.00           H  
ATOM   1782 2HD1 ILE A 117      44.611  72.629  29.574  1.00  0.00           H  
ATOM   1783 3HD1 ILE A 117      43.235  73.008  28.510  1.00  0.00           H  
ATOM   1784  N   SER A 118      44.669  67.431  27.832  1.00  0.00           N  
ATOM   1785  CA  SER A 118      45.071  66.508  26.780  1.00  0.00           C  
ATOM   1786  C   SER A 118      44.417  65.146  26.962  1.00  0.00           C  
ATOM   1787  O   SER A 118      43.979  64.523  25.995  1.00  0.00           O  
ATOM   1788  CB  SER A 118      46.579  66.356  26.767  1.00  0.00           C  
ATOM   1789  OG  SER A 118      47.202  67.558  26.404  1.00  0.00           O  
ATOM   1790  H   SER A 118      45.366  67.773  28.479  1.00  0.00           H  
ATOM   1791  HA  SER A 118      44.750  66.916  25.821  1.00  0.00           H  
ATOM   1792 1HB  SER A 118      46.923  66.049  27.755  1.00  0.00           H  
ATOM   1793 2HB  SER A 118      46.860  65.572  26.065  1.00  0.00           H  
ATOM   1794  HG  SER A 118      48.146  67.383  26.419  1.00  0.00           H  
ATOM   1795  N   GLU A 119      44.353  64.687  28.207  1.00  0.00           N  
ATOM   1796  CA  GLU A 119      43.750  63.396  28.519  1.00  0.00           C  
ATOM   1797  C   GLU A 119      42.263  63.392  28.203  1.00  0.00           C  
ATOM   1798  O   GLU A 119      41.733  62.414  27.675  1.00  0.00           O  
ATOM   1799  CB  GLU A 119      43.968  63.046  29.993  1.00  0.00           C  
ATOM   1800  CG  GLU A 119      43.439  61.678  30.399  1.00  0.00           C  
ATOM   1801  CD  GLU A 119      43.749  61.332  31.829  1.00  0.00           C  
ATOM   1802  OE1 GLU A 119      44.380  62.123  32.488  1.00  0.00           O  
ATOM   1803  OE2 GLU A 119      43.355  60.275  32.262  1.00  0.00           O  
ATOM   1804  H   GLU A 119      44.731  65.247  28.957  1.00  0.00           H  
ATOM   1805  HA  GLU A 119      44.230  62.633  27.905  1.00  0.00           H  
ATOM   1806 1HB  GLU A 119      45.034  63.074  30.220  1.00  0.00           H  
ATOM   1807 2HB  GLU A 119      43.480  63.793  30.620  1.00  0.00           H  
ATOM   1808 1HG  GLU A 119      42.359  61.661  30.259  1.00  0.00           H  
ATOM   1809 2HG  GLU A 119      43.874  60.923  29.745  1.00  0.00           H  
ATOM   1810  N   PHE A 120      41.590  64.493  28.528  1.00  0.00           N  
ATOM   1811  CA  PHE A 120      40.158  64.617  28.278  1.00  0.00           C  
ATOM   1812  C   PHE A 120      39.856  64.603  26.786  1.00  0.00           C  
ATOM   1813  O   PHE A 120      38.887  63.984  26.345  1.00  0.00           O  
ATOM   1814  CB  PHE A 120      39.617  65.906  28.900  1.00  0.00           C  
ATOM   1815  CG  PHE A 120      39.502  65.854  30.397  1.00  0.00           C  
ATOM   1816  CD1 PHE A 120      40.413  65.131  31.153  1.00  0.00           C  
ATOM   1817  CD2 PHE A 120      38.483  66.528  31.053  1.00  0.00           C  
ATOM   1818  CE1 PHE A 120      40.308  65.082  32.530  1.00  0.00           C  
ATOM   1819  CE2 PHE A 120      38.376  66.482  32.429  1.00  0.00           C  
ATOM   1820  CZ  PHE A 120      39.290  65.758  33.168  1.00  0.00           C  
ATOM   1821  H   PHE A 120      42.083  65.262  28.959  1.00  0.00           H  
ATOM   1822  HA  PHE A 120      39.652  63.768  28.738  1.00  0.00           H  
ATOM   1823 1HB  PHE A 120      40.270  66.738  28.638  1.00  0.00           H  
ATOM   1824 2HB  PHE A 120      38.632  66.121  28.491  1.00  0.00           H  
ATOM   1825  HD1 PHE A 120      41.219  64.597  30.648  1.00  0.00           H  
ATOM   1826  HD2 PHE A 120      37.761  67.099  30.469  1.00  0.00           H  
ATOM   1827  HE1 PHE A 120      41.031  64.510  33.111  1.00  0.00           H  
ATOM   1828  HE2 PHE A 120      37.570  67.016  32.932  1.00  0.00           H  
ATOM   1829  HZ  PHE A 120      39.206  65.720  34.254  1.00  0.00           H  
ATOM   1830  N   ALA A 121      40.690  65.287  26.011  1.00  0.00           N  
ATOM   1831  CA  ALA A 121      40.513  65.354  24.566  1.00  0.00           C  
ATOM   1832  C   ALA A 121      40.687  63.983  23.925  1.00  0.00           C  
ATOM   1833  O   ALA A 121      39.941  63.611  23.019  1.00  0.00           O  
ATOM   1834  CB  ALA A 121      41.490  66.350  23.959  1.00  0.00           C  
ATOM   1835  H   ALA A 121      41.467  65.774  26.434  1.00  0.00           H  
ATOM   1836  HA  ALA A 121      39.496  65.690  24.364  1.00  0.00           H  
ATOM   1837 1HB  ALA A 121      41.345  66.390  22.879  1.00  0.00           H  
ATOM   1838 2HB  ALA A 121      41.314  67.338  24.385  1.00  0.00           H  
ATOM   1839 3HB  ALA A 121      42.510  66.038  24.176  1.00  0.00           H  
ATOM   1840  N   GLU A 122      41.678  63.235  24.402  1.00  0.00           N  
ATOM   1841  CA  GLU A 122      41.952  61.902  23.876  1.00  0.00           C  
ATOM   1842  C   GLU A 122      40.795  60.951  24.157  1.00  0.00           C  
ATOM   1843  O   GLU A 122      40.421  60.145  23.305  1.00  0.00           O  
ATOM   1844  CB  GLU A 122      43.242  61.344  24.482  1.00  0.00           C  
ATOM   1845  CG  GLU A 122      43.655  59.984  23.937  1.00  0.00           C  
ATOM   1846  CD  GLU A 122      44.970  59.508  24.488  1.00  0.00           C  
ATOM   1847  OE1 GLU A 122      45.564  60.224  25.258  1.00  0.00           O  
ATOM   1848  OE2 GLU A 122      45.382  58.428  24.137  1.00  0.00           O  
ATOM   1849  H   GLU A 122      42.256  63.599  25.146  1.00  0.00           H  
ATOM   1850  HA  GLU A 122      42.076  61.975  22.795  1.00  0.00           H  
ATOM   1851 1HB  GLU A 122      44.060  62.040  24.299  1.00  0.00           H  
ATOM   1852 2HB  GLU A 122      43.126  61.251  25.562  1.00  0.00           H  
ATOM   1853 1HG  GLU A 122      42.885  59.255  24.188  1.00  0.00           H  
ATOM   1854 2HG  GLU A 122      43.721  60.043  22.852  1.00  0.00           H  
ATOM   1855  N   GLU A 123      40.232  61.049  25.356  1.00  0.00           N  
ATOM   1856  CA  GLU A 123      39.117  60.197  25.752  1.00  0.00           C  
ATOM   1857  C   GLU A 123      37.884  60.474  24.901  1.00  0.00           C  
ATOM   1858  O   GLU A 123      37.176  59.551  24.497  1.00  0.00           O  
ATOM   1859  CB  GLU A 123      38.786  60.405  27.231  1.00  0.00           C  
ATOM   1860  CG  GLU A 123      37.680  59.502  27.760  1.00  0.00           C  
ATOM   1861  CD  GLU A 123      37.443  59.671  29.235  1.00  0.00           C  
ATOM   1862  OE1 GLU A 123      38.372  59.998  29.934  1.00  0.00           O  
ATOM   1863  OE2 GLU A 123      36.331  59.473  29.664  1.00  0.00           O  
ATOM   1864  H   GLU A 123      40.586  61.732  26.011  1.00  0.00           H  
ATOM   1865  HA  GLU A 123      39.407  59.156  25.601  1.00  0.00           H  
ATOM   1866 1HB  GLU A 123      39.678  60.229  27.832  1.00  0.00           H  
ATOM   1867 2HB  GLU A 123      38.480  61.438  27.394  1.00  0.00           H  
ATOM   1868 1HG  GLU A 123      36.756  59.725  27.227  1.00  0.00           H  
ATOM   1869 2HG  GLU A 123      37.944  58.465  27.556  1.00  0.00           H  
ATOM   1870  N   ARG A 124      37.635  61.750  24.633  1.00  0.00           N  
ATOM   1871  CA  ARG A 124      36.484  62.154  23.830  1.00  0.00           C  
ATOM   1872  C   ARG A 124      36.606  61.640  22.401  1.00  0.00           C  
ATOM   1873  O   ARG A 124      35.628  61.183  21.810  1.00  0.00           O  
ATOM   1874  CB  ARG A 124      36.348  63.669  23.811  1.00  0.00           C  
ATOM   1875  CG  ARG A 124      35.931  64.290  25.135  1.00  0.00           C  
ATOM   1876  CD  ARG A 124      35.722  65.756  25.012  1.00  0.00           C  
ATOM   1877  NE  ARG A 124      35.337  66.357  26.279  1.00  0.00           N  
ATOM   1878  CZ  ARG A 124      36.199  66.894  27.164  1.00  0.00           C  
ATOM   1879  NH1 ARG A 124      37.488  66.898  26.906  1.00  0.00           N  
ATOM   1880  NH2 ARG A 124      35.749  67.417  28.291  1.00  0.00           N  
ATOM   1881  H   ARG A 124      38.256  62.460  24.993  1.00  0.00           H  
ATOM   1882  HA  ARG A 124      35.585  61.729  24.277  1.00  0.00           H  
ATOM   1883 1HB  ARG A 124      37.297  64.116  23.521  1.00  0.00           H  
ATOM   1884 2HB  ARG A 124      35.608  63.959  23.064  1.00  0.00           H  
ATOM   1885 1HG  ARG A 124      34.998  63.838  25.472  1.00  0.00           H  
ATOM   1886 2HG  ARG A 124      36.709  64.116  25.879  1.00  0.00           H  
ATOM   1887 1HD  ARG A 124      36.645  66.228  24.677  1.00  0.00           H  
ATOM   1888 2HD  ARG A 124      34.931  65.951  24.288  1.00  0.00           H  
ATOM   1889  HE  ARG A 124      34.353  66.372  26.512  1.00  0.00           H  
ATOM   1890 1HH1 ARG A 124      37.833  66.498  26.045  1.00  0.00           H  
ATOM   1891 2HH1 ARG A 124      38.135  67.300  27.569  1.00  0.00           H  
ATOM   1892 1HH2 ARG A 124      34.758  67.414  28.489  1.00  0.00           H  
ATOM   1893 2HH2 ARG A 124      36.395  67.820  28.954  1.00  0.00           H  
ATOM   1894  N   SER A 125      37.813  61.718  21.851  1.00  0.00           N  
ATOM   1895  CA  SER A 125      38.064  61.262  20.487  1.00  0.00           C  
ATOM   1896  C   SER A 125      37.853  59.758  20.362  1.00  0.00           C  
ATOM   1897  O   SER A 125      37.287  59.281  19.379  1.00  0.00           O  
ATOM   1898  CB  SER A 125      39.476  61.619  20.068  1.00  0.00           C  
ATOM   1899  OG  SER A 125      39.639  63.009  19.984  1.00  0.00           O  
ATOM   1900  H   SER A 125      38.576  62.103  22.389  1.00  0.00           H  
ATOM   1901  HA  SER A 125      37.361  61.762  19.820  1.00  0.00           H  
ATOM   1902 1HB  SER A 125      40.184  61.211  20.789  1.00  0.00           H  
ATOM   1903 2HB  SER A 125      39.695  61.166  19.102  1.00  0.00           H  
ATOM   1904  HG  SER A 125      40.549  63.153  19.716  1.00  0.00           H  
ATOM   1905  N   ARG A 126      38.312  59.018  21.365  1.00  0.00           N  
ATOM   1906  CA  ARG A 126      38.175  57.566  21.370  1.00  0.00           C  
ATOM   1907  C   ARG A 126      36.710  57.150  21.432  1.00  0.00           C  
ATOM   1908  O   ARG A 126      36.293  56.211  20.754  1.00  0.00           O  
ATOM   1909  CB  ARG A 126      38.921  56.962  22.551  1.00  0.00           C  
ATOM   1910  CG  ARG A 126      40.437  57.039  22.457  1.00  0.00           C  
ATOM   1911  CD  ARG A 126      41.091  56.486  23.670  1.00  0.00           C  
ATOM   1912  NE  ARG A 126      40.864  55.056  23.805  1.00  0.00           N  
ATOM   1913  CZ  ARG A 126      41.104  54.346  24.924  1.00  0.00           C  
ATOM   1914  NH1 ARG A 126      41.578  54.945  25.994  1.00  0.00           N  
ATOM   1915  NH2 ARG A 126      40.864  53.046  24.946  1.00  0.00           N  
ATOM   1916  H   ARG A 126      38.768  59.471  22.144  1.00  0.00           H  
ATOM   1917  HA  ARG A 126      38.608  57.174  20.449  1.00  0.00           H  
ATOM   1918 1HB  ARG A 126      38.621  57.468  23.467  1.00  0.00           H  
ATOM   1919 2HB  ARG A 126      38.650  55.911  22.653  1.00  0.00           H  
ATOM   1920 1HG  ARG A 126      40.777  56.468  21.593  1.00  0.00           H  
ATOM   1921 2HG  ARG A 126      40.742  58.081  22.347  1.00  0.00           H  
ATOM   1922 1HD  ARG A 126      42.165  56.657  23.614  1.00  0.00           H  
ATOM   1923 2HD  ARG A 126      40.691  56.980  24.556  1.00  0.00           H  
ATOM   1924  HE  ARG A 126      40.499  54.561  23.002  1.00  0.00           H  
ATOM   1925 1HH1 ARG A 126      41.762  55.938  25.977  1.00  0.00           H  
ATOM   1926 2HH1 ARG A 126      41.758  54.412  26.833  1.00  0.00           H  
ATOM   1927 1HH2 ARG A 126      40.500  52.586  24.123  1.00  0.00           H  
ATOM   1928 2HH2 ARG A 126      41.044  52.514  25.784  1.00  0.00           H  
ATOM   1929  N   ARG A 127      35.935  57.855  22.248  1.00  0.00           N  
ATOM   1930  CA  ARG A 127      34.516  57.560  22.400  1.00  0.00           C  
ATOM   1931  C   ARG A 127      33.758  57.810  21.101  1.00  0.00           C  
ATOM   1932  O   ARG A 127      32.879  57.034  20.725  1.00  0.00           O  
ATOM   1933  CB  ARG A 127      33.910  58.408  23.508  1.00  0.00           C  
ATOM   1934  CG  ARG A 127      34.348  58.030  24.915  1.00  0.00           C  
ATOM   1935  CD  ARG A 127      33.694  58.881  25.941  1.00  0.00           C  
ATOM   1936  NE  ARG A 127      34.171  58.579  27.281  1.00  0.00           N  
ATOM   1937  CZ  ARG A 127      33.693  57.586  28.057  1.00  0.00           C  
ATOM   1938  NH1 ARG A 127      32.728  56.812  27.614  1.00  0.00           N  
ATOM   1939  NH2 ARG A 127      34.195  57.392  29.264  1.00  0.00           N  
ATOM   1940  H   ARG A 127      36.339  58.614  22.778  1.00  0.00           H  
ATOM   1941  HA  ARG A 127      34.407  56.509  22.667  1.00  0.00           H  
ATOM   1942 1HB  ARG A 127      34.172  59.453  23.352  1.00  0.00           H  
ATOM   1943 2HB  ARG A 127      32.823  58.334  23.470  1.00  0.00           H  
ATOM   1944 1HG  ARG A 127      34.082  56.991  25.111  1.00  0.00           H  
ATOM   1945 2HG  ARG A 127      35.428  58.152  25.005  1.00  0.00           H  
ATOM   1946 1HD  ARG A 127      33.905  59.929  25.733  1.00  0.00           H  
ATOM   1947 2HD  ARG A 127      32.617  58.717  25.918  1.00  0.00           H  
ATOM   1948  HE  ARG A 127      34.914  59.153  27.656  1.00  0.00           H  
ATOM   1949 1HH1 ARG A 127      32.344  56.961  26.691  1.00  0.00           H  
ATOM   1950 2HH1 ARG A 127      32.370  56.068  28.196  1.00  0.00           H  
ATOM   1951 1HH2 ARG A 127      34.938  57.987  29.605  1.00  0.00           H  
ATOM   1952 2HH2 ARG A 127      33.838  56.649  29.846  1.00  0.00           H  
ATOM   1953  N   LEU A 128      34.104  58.897  20.422  1.00  0.00           N  
ATOM   1954  CA  LEU A 128      33.458  59.249  19.163  1.00  0.00           C  
ATOM   1955  C   LEU A 128      33.744  58.211  18.086  1.00  0.00           C  
ATOM   1956  O   LEU A 128      32.859  57.845  17.312  1.00  0.00           O  
ATOM   1957  CB  LEU A 128      33.936  60.629  18.692  1.00  0.00           C  
ATOM   1958  CG  LEU A 128      33.471  61.819  19.540  1.00  0.00           C  
ATOM   1959  CD1 LEU A 128      34.165  63.087  19.060  1.00  0.00           C  
ATOM   1960  CD2 LEU A 128      31.959  61.953  19.442  1.00  0.00           C  
ATOM   1961  H   LEU A 128      34.832  59.494  20.785  1.00  0.00           H  
ATOM   1962  HA  LEU A 128      32.382  59.288  19.326  1.00  0.00           H  
ATOM   1963 1HB  LEU A 128      35.024  60.634  18.681  1.00  0.00           H  
ATOM   1964 2HB  LEU A 128      33.582  60.789  17.673  1.00  0.00           H  
ATOM   1965  HG  LEU A 128      33.754  61.658  20.580  1.00  0.00           H  
ATOM   1966 1HD1 LEU A 128      33.835  63.933  19.663  1.00  0.00           H  
ATOM   1967 2HD1 LEU A 128      35.244  62.971  19.160  1.00  0.00           H  
ATOM   1968 3HD1 LEU A 128      33.913  63.266  18.016  1.00  0.00           H  
ATOM   1969 1HD2 LEU A 128      31.628  62.799  20.046  1.00  0.00           H  
ATOM   1970 2HD2 LEU A 128      31.674  62.117  18.402  1.00  0.00           H  
ATOM   1971 3HD2 LEU A 128      31.488  61.041  19.808  1.00  0.00           H  
ATOM   1972  N   SER A 129      34.983  57.739  18.041  1.00  0.00           N  
ATOM   1973  CA  SER A 129      35.389  56.739  17.060  1.00  0.00           C  
ATOM   1974  C   SER A 129      34.652  55.423  17.276  1.00  0.00           C  
ATOM   1975  O   SER A 129      34.228  54.773  16.320  1.00  0.00           O  
ATOM   1976  CB  SER A 129      36.886  56.510  17.137  1.00  0.00           C  
ATOM   1977  OG  SER A 129      37.590  57.657  16.749  1.00  0.00           O  
ATOM   1978  H   SER A 129      35.663  58.081  18.705  1.00  0.00           H  
ATOM   1979  HA  SER A 129      35.141  57.111  16.064  1.00  0.00           H  
ATOM   1980 1HB  SER A 129      37.160  56.239  18.156  1.00  0.00           H  
ATOM   1981 2HB  SER A 129      37.160  55.676  16.492  1.00  0.00           H  
ATOM   1982  HG  SER A 129      38.521  57.434  16.824  1.00  0.00           H  
ATOM   1983  N   GLU A 130      34.504  55.035  18.539  1.00  0.00           N  
ATOM   1984  CA  GLU A 130      33.818  53.796  18.882  1.00  0.00           C  
ATOM   1985  C   GLU A 130      32.348  53.851  18.490  1.00  0.00           C  
ATOM   1986  O   GLU A 130      31.793  52.875  17.985  1.00  0.00           O  
ATOM   1987  CB  GLU A 130      33.945  53.515  20.381  1.00  0.00           C  
ATOM   1988  CG  GLU A 130      33.303  52.211  20.833  1.00  0.00           C  
ATOM   1989  CD  GLU A 130      33.967  50.997  20.245  1.00  0.00           C  
ATOM   1990  OE1 GLU A 130      35.095  51.105  19.827  1.00  0.00           O  
ATOM   1991  OE2 GLU A 130      33.345  49.962  20.213  1.00  0.00           O  
ATOM   1992  H   GLU A 130      34.875  55.613  19.279  1.00  0.00           H  
ATOM   1993  HA  GLU A 130      34.285  52.978  18.333  1.00  0.00           H  
ATOM   1994 1HB  GLU A 130      34.999  53.482  20.657  1.00  0.00           H  
ATOM   1995 2HB  GLU A 130      33.484  54.327  20.944  1.00  0.00           H  
ATOM   1996 1HG  GLU A 130      33.356  52.149  21.920  1.00  0.00           H  
ATOM   1997 2HG  GLU A 130      32.252  52.218  20.548  1.00  0.00           H  
ATOM   1998  N   TYR A 131      31.720  54.998  18.723  1.00  0.00           N  
ATOM   1999  CA  TYR A 131      30.312  55.184  18.392  1.00  0.00           C  
ATOM   2000  C   TYR A 131      30.086  55.105  16.887  1.00  0.00           C  
ATOM   2001  O   TYR A 131      29.109  54.513  16.427  1.00  0.00           O  
ATOM   2002  CB  TYR A 131      29.807  56.523  18.936  1.00  0.00           C  
ATOM   2003  CG  TYR A 131      29.645  56.549  20.440  1.00  0.00           C  
ATOM   2004  CD1 TYR A 131      30.326  57.492  21.195  1.00  0.00           C  
ATOM   2005  CD2 TYR A 131      28.815  55.629  21.063  1.00  0.00           C  
ATOM   2006  CE1 TYR A 131      30.178  57.516  22.568  1.00  0.00           C  
ATOM   2007  CE2 TYR A 131      28.667  55.653  22.437  1.00  0.00           C  
ATOM   2008  CZ  TYR A 131      29.345  56.591  23.188  1.00  0.00           C  
ATOM   2009  OH  TYR A 131      29.197  56.615  24.556  1.00  0.00           O  
ATOM   2010  H   TYR A 131      32.232  55.762  19.141  1.00  0.00           H  
ATOM   2011  HA  TYR A 131      29.739  54.381  18.856  1.00  0.00           H  
ATOM   2012 1HB  TYR A 131      30.502  57.316  18.655  1.00  0.00           H  
ATOM   2013 2HB  TYR A 131      28.843  56.758  18.486  1.00  0.00           H  
ATOM   2014  HD1 TYR A 131      30.979  58.215  20.704  1.00  0.00           H  
ATOM   2015  HD2 TYR A 131      28.281  54.887  20.470  1.00  0.00           H  
ATOM   2016  HE1 TYR A 131      30.713  58.257  23.161  1.00  0.00           H  
ATOM   2017  HE2 TYR A 131      28.015  54.929  22.927  1.00  0.00           H  
ATOM   2018  HH  TYR A 131      28.593  55.918  24.823  1.00  0.00           H  
ATOM   2019  N   ALA A 132      30.991  55.704  16.123  1.00  0.00           N  
ATOM   2020  CA  ALA A 132      30.892  55.701  14.669  1.00  0.00           C  
ATOM   2021  C   ALA A 132      31.025  54.289  14.112  1.00  0.00           C  
ATOM   2022  O   ALA A 132      30.307  53.906  13.188  1.00  0.00           O  
ATOM   2023  CB  ALA A 132      31.950  56.611  14.063  1.00  0.00           C  
ATOM   2024  H   ALA A 132      31.770  56.174  16.562  1.00  0.00           H  
ATOM   2025  HA  ALA A 132      29.905  56.077  14.396  1.00  0.00           H  
ATOM   2026 1HB  ALA A 132      31.863  56.598  12.977  1.00  0.00           H  
ATOM   2027 2HB  ALA A 132      31.806  57.629  14.426  1.00  0.00           H  
ATOM   2028 3HB  ALA A 132      32.940  56.260  14.351  1.00  0.00           H  
ATOM   2029  N   GLU A 133      31.945  53.519  14.677  1.00  0.00           N  
ATOM   2030  CA  GLU A 133      32.176  52.148  14.235  1.00  0.00           C  
ATOM   2031  C   GLU A 133      30.956  51.275  14.501  1.00  0.00           C  
ATOM   2032  O   GLU A 133      30.581  50.448  13.671  1.00  0.00           O  
ATOM   2033  CB  GLU A 133      33.401  51.559  14.939  1.00  0.00           C  
ATOM   2034  CG  GLU A 133      33.770  50.153  14.487  1.00  0.00           C  
ATOM   2035  CD  GLU A 133      35.027  49.642  15.134  1.00  0.00           C  
ATOM   2036  OE1 GLU A 133      35.876  50.440  15.452  1.00  0.00           O  
ATOM   2037  OE2 GLU A 133      35.139  48.451  15.310  1.00  0.00           O  
ATOM   2038  H   GLU A 133      32.500  53.893  15.433  1.00  0.00           H  
ATOM   2039  HA  GLU A 133      32.361  52.157  13.161  1.00  0.00           H  
ATOM   2040 1HB  GLU A 133      34.264  52.203  14.767  1.00  0.00           H  
ATOM   2041 2HB  GLU A 133      33.224  51.530  16.014  1.00  0.00           H  
ATOM   2042 1HG  GLU A 133      32.950  49.478  14.730  1.00  0.00           H  
ATOM   2043 2HG  GLU A 133      33.897  50.152  13.406  1.00  0.00           H  
ATOM   2044  N   ARG A 134      30.341  51.464  15.663  1.00  0.00           N  
ATOM   2045  CA  ARG A 134      29.163  50.693  16.043  1.00  0.00           C  
ATOM   2046  C   ARG A 134      27.992  50.987  15.114  1.00  0.00           C  
ATOM   2047  O   ARG A 134      27.274  50.078  14.698  1.00  0.00           O  
ATOM   2048  CB  ARG A 134      28.760  51.002  17.477  1.00  0.00           C  
ATOM   2049  CG  ARG A 134      29.710  50.467  18.537  1.00  0.00           C  
ATOM   2050  CD  ARG A 134      29.282  50.856  19.905  1.00  0.00           C  
ATOM   2051  NE  ARG A 134      30.187  50.347  20.923  1.00  0.00           N  
ATOM   2052  CZ  ARG A 134      30.120  50.659  22.232  1.00  0.00           C  
ATOM   2053  NH1 ARG A 134      29.186  51.476  22.666  1.00  0.00           N  
ATOM   2054  NH2 ARG A 134      30.992  50.142  23.080  1.00  0.00           N  
ATOM   2055  H   ARG A 134      30.699  52.161  16.300  1.00  0.00           H  
ATOM   2056  HA  ARG A 134      29.406  49.632  15.970  1.00  0.00           H  
ATOM   2057 1HB  ARG A 134      28.690  52.080  17.611  1.00  0.00           H  
ATOM   2058 2HB  ARG A 134      27.774  50.582  17.676  1.00  0.00           H  
ATOM   2059 1HG  ARG A 134      29.740  49.378  18.484  1.00  0.00           H  
ATOM   2060 2HG  ARG A 134      30.710  50.866  18.365  1.00  0.00           H  
ATOM   2061 1HD  ARG A 134      29.258  51.943  19.983  1.00  0.00           H  
ATOM   2062 2HD  ARG A 134      28.288  50.456  20.103  1.00  0.00           H  
ATOM   2063  HE  ARG A 134      30.919  49.715  20.627  1.00  0.00           H  
ATOM   2064 1HH1 ARG A 134      28.519  51.871  22.018  1.00  0.00           H  
ATOM   2065 2HH1 ARG A 134      29.136  51.709  23.647  1.00  0.00           H  
ATOM   2066 1HH2 ARG A 134      31.710  49.513  22.746  1.00  0.00           H  
ATOM   2067 2HH2 ARG A 134      30.942  50.375  24.060  1.00  0.00           H  
ATOM   2068  N   HIS A 135      27.807  52.268  14.795  1.00  0.00           N  
ATOM   2069  CA  HIS A 135      26.622  52.722  14.075  1.00  0.00           C  
ATOM   2070  C   HIS A 135      26.859  52.911  12.582  1.00  0.00           C  
ATOM   2071  O   HIS A 135      25.913  53.049  11.805  1.00  0.00           O  
ATOM   2072  CB  HIS A 135      26.113  54.038  14.673  1.00  0.00           C  
ATOM   2073  CG  HIS A 135      25.634  53.911  16.086  1.00  0.00           C  
ATOM   2074  ND1 HIS A 135      24.459  53.270  16.417  1.00  0.00           N  
ATOM   2075  CD2 HIS A 135      26.170  54.342  17.252  1.00  0.00           C  
ATOM   2076  CE1 HIS A 135      24.293  53.312  17.728  1.00  0.00           C  
ATOM   2077  NE2 HIS A 135      25.317  53.957  18.257  1.00  0.00           N  
ATOM   2078  H   HIS A 135      28.510  52.943  15.061  1.00  0.00           H  
ATOM   2079  HA  HIS A 135      25.830  51.979  14.172  1.00  0.00           H  
ATOM   2080 1HB  HIS A 135      26.911  54.781  14.649  1.00  0.00           H  
ATOM   2081 2HB  HIS A 135      25.292  54.420  14.067  1.00  0.00           H  
ATOM   2082  HD2 HIS A 135      27.103  54.893  17.371  1.00  0.00           H  
ATOM   2083  HE1 HIS A 135      23.454  52.887  18.279  1.00  0.00           H  
ATOM   2084  HE2 HIS A 135      25.455  54.141  19.240  1.00  0.00           H  
ATOM   2085  N   VAL A 136      28.123  52.920  12.167  1.00  0.00           N  
ATOM   2086  CA  VAL A 136      28.445  53.220  10.777  1.00  0.00           C  
ATOM   2087  C   VAL A 136      28.604  51.946   9.959  1.00  0.00           C  
ATOM   2088  O   VAL A 136      29.569  51.201  10.133  1.00  0.00           O  
ATOM   2089  CB  VAL A 136      29.744  54.043  10.695  1.00  0.00           C  
ATOM   2090  CG1 VAL A 136      30.097  54.340   9.245  1.00  0.00           C  
ATOM   2091  CG2 VAL A 136      29.591  55.333  11.487  1.00  0.00           C  
ATOM   2092  H   VAL A 136      28.873  52.718  12.813  1.00  0.00           H  
ATOM   2093  HA  VAL A 136      27.631  53.808  10.352  1.00  0.00           H  
ATOM   2094  HB  VAL A 136      30.563  53.456  11.111  1.00  0.00           H  
ATOM   2095 1HG1 VAL A 136      31.018  54.922   9.206  1.00  0.00           H  
ATOM   2096 2HG1 VAL A 136      30.238  53.403   8.706  1.00  0.00           H  
ATOM   2097 3HG1 VAL A 136      29.290  54.908   8.783  1.00  0.00           H  
ATOM   2098 1HG2 VAL A 136      30.513  55.909  11.426  1.00  0.00           H  
ATOM   2099 2HG2 VAL A 136      28.768  55.918  11.075  1.00  0.00           H  
ATOM   2100 3HG2 VAL A 136      29.380  55.096  12.530  1.00  0.00           H  
ATOM   2101  N   THR A 137      27.650  51.703   9.067  1.00  0.00           N  
ATOM   2102  CA  THR A 137      27.683  50.533   8.199  1.00  0.00           C  
ATOM   2103  C   THR A 137      28.756  50.646   7.125  1.00  0.00           C  
ATOM   2104  O   THR A 137      29.333  49.644   6.703  1.00  0.00           O  
ATOM   2105  CB  THR A 137      26.314  50.309   7.531  1.00  0.00           C  
ATOM   2106  OG1 THR A 137      25.963  51.461   6.753  1.00  0.00           O  
ATOM   2107  CG2 THR A 137      25.241  50.065   8.581  1.00  0.00           C  
ATOM   2108  H   THR A 137      26.880  52.352   8.991  1.00  0.00           H  
ATOM   2109  HA  THR A 137      27.916  49.658   8.806  1.00  0.00           H  
ATOM   2110  HB  THR A 137      26.369  49.444   6.869  1.00  0.00           H  
ATOM   2111  HG1 THR A 137      25.297  51.219   6.106  1.00  0.00           H  
ATOM   2112 1HG2 THR A 137      24.280  49.908   8.091  1.00  0.00           H  
ATOM   2113 2HG2 THR A 137      25.499  49.183   9.167  1.00  0.00           H  
ATOM   2114 3HG2 THR A 137      25.174  50.930   9.240  1.00  0.00           H  
ATOM   2115  N   ASN A 138      29.027  51.871   6.682  1.00  0.00           N  
ATOM   2116  CA  ASN A 138      29.933  52.082   5.559  1.00  0.00           C  
ATOM   2117  C   ASN A 138      31.370  51.805   5.969  1.00  0.00           C  
ATOM   2118  O   ASN A 138      31.939  52.520   6.794  1.00  0.00           O  
ATOM   2119  CB  ASN A 138      29.795  53.491   5.012  1.00  0.00           C  
ATOM   2120  CG  ASN A 138      30.633  53.719   3.785  1.00  0.00           C  
ATOM   2121  OD1 ASN A 138      31.672  53.074   3.599  1.00  0.00           O  
ATOM   2122  ND2 ASN A 138      30.203  54.625   2.945  1.00  0.00           N  
ATOM   2123  H   ASN A 138      28.599  52.671   7.126  1.00  0.00           H  
ATOM   2124  HA  ASN A 138      29.676  51.375   4.769  1.00  0.00           H  
ATOM   2125 1HB  ASN A 138      28.750  53.685   4.766  1.00  0.00           H  
ATOM   2126 2HB  ASN A 138      30.090  54.209   5.778  1.00  0.00           H  
ATOM   2127 1HD2 ASN A 138      30.721  54.820   2.111  1.00  0.00           H  
ATOM   2128 2HD2 ASN A 138      29.358  55.123   3.136  1.00  0.00           H  
ATOM   2129  N   PRO A 139      32.201  50.839   5.561  1.00  0.00           N  
ATOM   2130  CA  PRO A 139      33.438  50.755   6.327  1.00  0.00           C  
ATOM   2131  C   PRO A 139      34.285  52.003   6.141  1.00  0.00           C  
ATOM   2132  O   PRO A 139      34.992  52.427   7.054  1.00  0.00           O  
ATOM   2133  CB  PRO A 139      34.123  49.516   5.741  1.00  0.00           C  
ATOM   2134  CG  PRO A 139      33.002  48.707   5.183  1.00  0.00           C  
ATOM   2135  CD  PRO A 139      32.031  49.729   4.654  1.00  0.00           C  
ATOM   2136  HA  PRO A 139      33.196  50.606   7.390  1.00  0.00           H  
ATOM   2137 1HB  PRO A 139      34.855  49.816   4.977  1.00  0.00           H  
ATOM   2138 2HB  PRO A 139      34.681  48.987   6.529  1.00  0.00           H  
ATOM   2139 1HG  PRO A 139      33.375  48.031   4.400  1.00  0.00           H  
ATOM   2140 2HG  PRO A 139      32.564  48.073   5.968  1.00  0.00           H  
ATOM   2141 1HD  PRO A 139      32.304  49.994   3.622  1.00  0.00           H  
ATOM   2142 2HD  PRO A 139      31.011  49.320   4.693  1.00  0.00           H  
ATOM   2143  N   ILE A 140      34.202  52.583   4.952  1.00  0.00           N  
ATOM   2144  CA  ILE A 140      35.118  53.646   4.551  1.00  0.00           C  
ATOM   2145  C   ILE A 140      34.875  54.914   5.360  1.00  0.00           C  
ATOM   2146  O   ILE A 140      35.818  55.589   5.772  1.00  0.00           O  
ATOM   2147  CB  ILE A 140      34.975  53.958   3.051  1.00  0.00           C  
ATOM   2148  CG1 ILE A 140      35.360  52.736   2.212  1.00  0.00           C  
ATOM   2149  CG2 ILE A 140      35.830  55.158   2.673  1.00  0.00           C  
ATOM   2150  CD1 ILE A 140      36.781  52.269   2.431  1.00  0.00           C  
ATOM   2151  H   ILE A 140      33.487  52.280   4.306  1.00  0.00           H  
ATOM   2152  HA  ILE A 140      36.138  53.312   4.738  1.00  0.00           H  
ATOM   2153  HB  ILE A 140      33.933  54.180   2.823  1.00  0.00           H  
ATOM   2154 1HG1 ILE A 140      34.689  51.910   2.444  1.00  0.00           H  
ATOM   2155 2HG1 ILE A 140      35.238  52.968   1.154  1.00  0.00           H  
ATOM   2156 1HG2 ILE A 140      35.717  55.364   1.609  1.00  0.00           H  
ATOM   2157 2HG2 ILE A 140      35.510  56.027   3.247  1.00  0.00           H  
ATOM   2158 3HG2 ILE A 140      36.876  54.943   2.893  1.00  0.00           H  
ATOM   2159 1HD1 ILE A 140      36.980  51.401   1.802  1.00  0.00           H  
ATOM   2160 2HD1 ILE A 140      37.472  53.071   2.171  1.00  0.00           H  
ATOM   2161 3HD1 ILE A 140      36.917  51.998   3.477  1.00  0.00           H  
ATOM   2162  N   LEU A 141      33.605  55.233   5.586  1.00  0.00           N  
ATOM   2163  CA  LEU A 141      33.237  56.421   6.346  1.00  0.00           C  
ATOM   2164  C   LEU A 141      33.703  56.316   7.792  1.00  0.00           C  
ATOM   2165  O   LEU A 141      34.188  57.289   8.370  1.00  0.00           O  
ATOM   2166  CB  LEU A 141      31.717  56.626   6.306  1.00  0.00           C  
ATOM   2167  CG  LEU A 141      31.136  57.025   4.943  1.00  0.00           C  
ATOM   2168  CD1 LEU A 141      29.615  57.015   5.017  1.00  0.00           C  
ATOM   2169  CD2 LEU A 141      31.655  58.401   4.553  1.00  0.00           C  
ATOM   2170  H   LEU A 141      32.876  54.637   5.221  1.00  0.00           H  
ATOM   2171  HA  LEU A 141      33.720  57.285   5.892  1.00  0.00           H  
ATOM   2172 1HB  LEU A 141      31.234  55.700   6.613  1.00  0.00           H  
ATOM   2173 2HB  LEU A 141      31.453  57.405   7.020  1.00  0.00           H  
ATOM   2174  HG  LEU A 141      31.438  56.296   4.191  1.00  0.00           H  
ATOM   2175 1HD1 LEU A 141      29.202  57.298   4.049  1.00  0.00           H  
ATOM   2176 2HD1 LEU A 141      29.270  56.014   5.279  1.00  0.00           H  
ATOM   2177 3HD1 LEU A 141      29.283  57.724   5.775  1.00  0.00           H  
ATOM   2178 1HD2 LEU A 141      31.243  58.684   3.584  1.00  0.00           H  
ATOM   2179 2HD2 LEU A 141      31.352  59.131   5.304  1.00  0.00           H  
ATOM   2180 3HD2 LEU A 141      32.743  58.375   4.490  1.00  0.00           H  
ATOM   2181  N   ALA A 142      33.554  55.131   8.373  1.00  0.00           N  
ATOM   2182  CA  ALA A 142      33.960  54.898   9.754  1.00  0.00           C  
ATOM   2183  C   ALA A 142      35.468  55.039   9.916  1.00  0.00           C  
ATOM   2184  O   ALA A 142      35.946  55.606  10.899  1.00  0.00           O  
ATOM   2185  CB  ALA A 142      33.505  53.521  10.215  1.00  0.00           C  
ATOM   2186  H   ALA A 142      33.150  54.371   7.844  1.00  0.00           H  
ATOM   2187  HA  ALA A 142      33.484  55.655  10.378  1.00  0.00           H  
ATOM   2188 1HB  ALA A 142      33.815  53.363  11.248  1.00  0.00           H  
ATOM   2189 2HB  ALA A 142      32.419  53.456  10.148  1.00  0.00           H  
ATOM   2190 3HB  ALA A 142      33.954  52.759   9.580  1.00  0.00           H  
ATOM   2191  N   ALA A 143      36.214  54.521   8.947  1.00  0.00           N  
ATOM   2192  CA  ALA A 143      37.671  54.589   8.981  1.00  0.00           C  
ATOM   2193  C   ALA A 143      38.156  56.029   8.891  1.00  0.00           C  
ATOM   2194  O   ALA A 143      39.094  56.422   9.585  1.00  0.00           O  
ATOM   2195  CB  ALA A 143      38.267  53.759   7.853  1.00  0.00           C  
ATOM   2196  H   ALA A 143      35.760  54.069   8.167  1.00  0.00           H  
ATOM   2197  HA  ALA A 143      38.007  54.182   9.935  1.00  0.00           H  
ATOM   2198 1HB  ALA A 143      39.355  53.822   7.891  1.00  0.00           H  
ATOM   2199 2HB  ALA A 143      37.959  52.720   7.964  1.00  0.00           H  
ATOM   2200 3HB  ALA A 143      37.916  54.141   6.896  1.00  0.00           H  
ATOM   2201  N   THR A 144      37.511  56.814   8.033  1.00  0.00           N  
ATOM   2202  CA  THR A 144      37.879  58.213   7.851  1.00  0.00           C  
ATOM   2203  C   THR A 144      37.630  59.017   9.122  1.00  0.00           C  
ATOM   2204  O   THR A 144      38.437  59.867   9.498  1.00  0.00           O  
ATOM   2205  CB  THR A 144      37.102  58.843   6.679  1.00  0.00           C  
ATOM   2206  OG1 THR A 144      35.694  58.743   6.928  1.00  0.00           O  
ATOM   2207  CG2 THR A 144      37.434  58.133   5.376  1.00  0.00           C  
ATOM   2208  H   THR A 144      36.748  56.431   7.494  1.00  0.00           H  
ATOM   2209  HA  THR A 144      38.944  58.264   7.623  1.00  0.00           H  
ATOM   2210  HB  THR A 144      37.368  59.896   6.591  1.00  0.00           H  
ATOM   2211  HG1 THR A 144      35.426  59.439   7.534  1.00  0.00           H  
ATOM   2212 1HG2 THR A 144      36.877  58.591   4.560  1.00  0.00           H  
ATOM   2213 2HG2 THR A 144      38.503  58.216   5.178  1.00  0.00           H  
ATOM   2214 3HG2 THR A 144      37.162  57.081   5.455  1.00  0.00           H  
ATOM   2215  N   VAL A 145      36.509  58.744   9.780  1.00  0.00           N  
ATOM   2216  CA  VAL A 145      36.153  59.440  11.010  1.00  0.00           C  
ATOM   2217  C   VAL A 145      37.146  59.137  12.123  1.00  0.00           C  
ATOM   2218  O   VAL A 145      37.531  60.026  12.883  1.00  0.00           O  
ATOM   2219  CB  VAL A 145      34.738  59.031  11.463  1.00  0.00           C  
ATOM   2220  CG1 VAL A 145      34.435  59.604  12.840  1.00  0.00           C  
ATOM   2221  CG2 VAL A 145      33.712  59.502  10.444  1.00  0.00           C  
ATOM   2222  H   VAL A 145      35.888  58.035   9.418  1.00  0.00           H  
ATOM   2223  HA  VAL A 145      36.162  60.513  10.815  1.00  0.00           H  
ATOM   2224  HB  VAL A 145      34.694  57.946  11.550  1.00  0.00           H  
ATOM   2225 1HG1 VAL A 145      33.431  59.306  13.145  1.00  0.00           H  
ATOM   2226 2HG1 VAL A 145      35.160  59.225  13.559  1.00  0.00           H  
ATOM   2227 3HG1 VAL A 145      34.493  60.692  12.802  1.00  0.00           H  
ATOM   2228 1HG2 VAL A 145      32.714  59.210  10.771  1.00  0.00           H  
ATOM   2229 2HG2 VAL A 145      33.760  60.588  10.354  1.00  0.00           H  
ATOM   2230 3HG2 VAL A 145      33.924  59.047   9.477  1.00  0.00           H  
ATOM   2231  N   VAL A 146      37.559  57.877  12.215  1.00  0.00           N  
ATOM   2232  CA  VAL A 146      38.510  57.455  13.234  1.00  0.00           C  
ATOM   2233  C   VAL A 146      39.866  58.121  13.036  1.00  0.00           C  
ATOM   2234  O   VAL A 146      40.510  58.539  13.999  1.00  0.00           O  
ATOM   2235  CB  VAL A 146      38.683  55.925  13.202  1.00  0.00           C  
ATOM   2236  CG1 VAL A 146      39.810  55.497  14.130  1.00  0.00           C  
ATOM   2237  CG2 VAL A 146      37.378  55.248  13.590  1.00  0.00           C  
ATOM   2238  H   VAL A 146      37.205  57.194  11.561  1.00  0.00           H  
ATOM   2239  HA  VAL A 146      38.120  57.743  14.211  1.00  0.00           H  
ATOM   2240  HB  VAL A 146      38.965  55.622  12.193  1.00  0.00           H  
ATOM   2241 1HG1 VAL A 146      39.919  54.412  14.094  1.00  0.00           H  
ATOM   2242 2HG1 VAL A 146      40.741  55.965  13.812  1.00  0.00           H  
ATOM   2243 3HG1 VAL A 146      39.578  55.804  15.150  1.00  0.00           H  
ATOM   2244 1HG2 VAL A 146      37.507  54.166  13.564  1.00  0.00           H  
ATOM   2245 2HG2 VAL A 146      37.093  55.556  14.596  1.00  0.00           H  
ATOM   2246 3HG2 VAL A 146      36.595  55.536  12.887  1.00  0.00           H  
ATOM   2247  N   ALA A 147      40.294  58.217  11.781  1.00  0.00           N  
ATOM   2248  CA  ALA A 147      41.574  58.833  11.454  1.00  0.00           C  
ATOM   2249  C   ALA A 147      41.578  60.316  11.806  1.00  0.00           C  
ATOM   2250  O   ALA A 147      42.567  60.838  12.323  1.00  0.00           O  
ATOM   2251  CB  ALA A 147      41.892  58.638   9.978  1.00  0.00           C  
ATOM   2252  H   ALA A 147      39.718  57.854  11.035  1.00  0.00           H  
ATOM   2253  HA  ALA A 147      42.346  58.345  12.049  1.00  0.00           H  
ATOM   2254 1HB  ALA A 147      42.852  59.102   9.749  1.00  0.00           H  
ATOM   2255 2HB  ALA A 147      41.942  57.572   9.754  1.00  0.00           H  
ATOM   2256 3HB  ALA A 147      41.113  59.099   9.374  1.00  0.00           H  
ATOM   2257  N   LEU A 148      40.467  60.988  11.524  1.00  0.00           N  
ATOM   2258  CA  LEU A 148      40.340  62.412  11.810  1.00  0.00           C  
ATOM   2259  C   LEU A 148      40.392  62.680  13.308  1.00  0.00           C  
ATOM   2260  O   LEU A 148      41.019  63.640  13.755  1.00  0.00           O  
ATOM   2261  CB  LEU A 148      39.025  62.954  11.234  1.00  0.00           C  
ATOM   2262  CG  LEU A 148      38.943  63.011   9.703  1.00  0.00           C  
ATOM   2263  CD1 LEU A 148      37.530  63.393   9.283  1.00  0.00           C  
ATOM   2264  CD2 LEU A 148      39.960  64.013   9.177  1.00  0.00           C  
ATOM   2265  H   LEU A 148      39.691  60.500  11.100  1.00  0.00           H  
ATOM   2266  HA  LEU A 148      41.171  62.935  11.338  1.00  0.00           H  
ATOM   2267 1HB  LEU A 148      38.207  62.327  11.586  1.00  0.00           H  
ATOM   2268 2HB  LEU A 148      38.870  63.964  11.612  1.00  0.00           H  
ATOM   2269  HG  LEU A 148      39.158  62.025   9.290  1.00  0.00           H  
ATOM   2270 1HD1 LEU A 148      37.472  63.433   8.196  1.00  0.00           H  
ATOM   2271 2HD1 LEU A 148      36.826  62.649   9.656  1.00  0.00           H  
ATOM   2272 3HD1 LEU A 148      37.280  64.370   9.696  1.00  0.00           H  
ATOM   2273 1HD2 LEU A 148      39.902  64.053   8.089  1.00  0.00           H  
ATOM   2274 2HD2 LEU A 148      39.745  64.999   9.588  1.00  0.00           H  
ATOM   2275 3HD2 LEU A 148      40.962  63.705   9.476  1.00  0.00           H  
ATOM   2276  N   ALA A 149      39.729  61.822  14.080  1.00  0.00           N  
ATOM   2277  CA  ALA A 149      39.696  61.965  15.530  1.00  0.00           C  
ATOM   2278  C   ALA A 149      41.084  61.783  16.132  1.00  0.00           C  
ATOM   2279  O   ALA A 149      41.475  62.509  17.045  1.00  0.00           O  
ATOM   2280  CB  ALA A 149      38.720  60.969  16.139  1.00  0.00           C  
ATOM   2281  H   ALA A 149      39.236  61.052  13.650  1.00  0.00           H  
ATOM   2282  HA  ALA A 149      39.360  62.976  15.763  1.00  0.00           H  
ATOM   2283 1HB  ALA A 149      38.706  61.088  17.222  1.00  0.00           H  
ATOM   2284 2HB  ALA A 149      37.721  61.150  15.741  1.00  0.00           H  
ATOM   2285 3HB  ALA A 149      39.031  59.956  15.889  1.00  0.00           H  
ATOM   2286  N   GLU A 150      41.824  60.809  15.614  1.00  0.00           N  
ATOM   2287  CA  GLU A 150      43.170  60.529  16.100  1.00  0.00           C  
ATOM   2288  C   GLU A 150      44.109  61.698  15.826  1.00  0.00           C  
ATOM   2289  O   GLU A 150      44.930  62.058  16.669  1.00  0.00           O  
ATOM   2290  CB  GLU A 150      43.720  59.258  15.449  1.00  0.00           C  
ATOM   2291  CG  GLU A 150      43.030  57.976  15.892  1.00  0.00           C  
ATOM   2292  CD  GLU A 150      43.224  57.682  17.354  1.00  0.00           C  
ATOM   2293  OE1 GLU A 150      44.013  58.352  17.975  1.00  0.00           O  
ATOM   2294  OE2 GLU A 150      42.583  56.786  17.849  1.00  0.00           O  
ATOM   2295  H   GLU A 150      41.445  60.247  14.864  1.00  0.00           H  
ATOM   2296  HA  GLU A 150      43.124  60.377  17.179  1.00  0.00           H  
ATOM   2297 1HB  GLU A 150      43.623  59.333  14.366  1.00  0.00           H  
ATOM   2298 2HB  GLU A 150      44.782  59.163  15.677  1.00  0.00           H  
ATOM   2299 1HG  GLU A 150      41.962  58.061  15.690  1.00  0.00           H  
ATOM   2300 2HG  GLU A 150      43.418  57.145  15.305  1.00  0.00           H  
ATOM   2301  N   VAL A 151      43.980  62.288  14.641  1.00  0.00           N  
ATOM   2302  CA  VAL A 151      44.816  63.415  14.255  1.00  0.00           C  
ATOM   2303  C   VAL A 151      44.554  64.626  15.141  1.00  0.00           C  
ATOM   2304  O   VAL A 151      45.483  65.329  15.539  1.00  0.00           O  
ATOM   2305  CB  VAL A 151      44.557  63.791  12.784  1.00  0.00           C  
ATOM   2306  CG1 VAL A 151      45.282  65.080  12.428  1.00  0.00           C  
ATOM   2307  CG2 VAL A 151      44.998  62.655  11.874  1.00  0.00           C  
ATOM   2308  H   VAL A 151      43.285  61.946  13.993  1.00  0.00           H  
ATOM   2309  HA  VAL A 151      45.862  63.123  14.363  1.00  0.00           H  
ATOM   2310  HB  VAL A 151      43.491  63.974  12.648  1.00  0.00           H  
ATOM   2311 1HG1 VAL A 151      45.088  65.331  11.385  1.00  0.00           H  
ATOM   2312 2HG1 VAL A 151      44.925  65.887  13.067  1.00  0.00           H  
ATOM   2313 3HG1 VAL A 151      46.354  64.946  12.574  1.00  0.00           H  
ATOM   2314 1HG2 VAL A 151      44.811  62.927  10.835  1.00  0.00           H  
ATOM   2315 2HG2 VAL A 151      46.063  62.468  12.014  1.00  0.00           H  
ATOM   2316 3HG2 VAL A 151      44.436  61.753  12.119  1.00  0.00           H  
ATOM   2317  N   LEU A 152      43.282  64.866  15.446  1.00  0.00           N  
ATOM   2318  CA  LEU A 152      42.895  65.991  16.286  1.00  0.00           C  
ATOM   2319  C   LEU A 152      43.442  65.840  17.699  1.00  0.00           C  
ATOM   2320  O   LEU A 152      43.906  66.808  18.302  1.00  0.00           O  
ATOM   2321  CB  LEU A 152      41.367  66.115  16.333  1.00  0.00           C  
ATOM   2322  CG  LEU A 152      40.694  66.551  15.025  1.00  0.00           C  
ATOM   2323  CD1 LEU A 152      39.182  66.454  15.174  1.00  0.00           C  
ATOM   2324  CD2 LEU A 152      41.119  67.971  14.684  1.00  0.00           C  
ATOM   2325  H   LEU A 152      42.566  64.252  15.085  1.00  0.00           H  
ATOM   2326  HA  LEU A 152      43.307  66.903  15.854  1.00  0.00           H  
ATOM   2327 1HB  LEU A 152      40.949  65.150  16.614  1.00  0.00           H  
ATOM   2328 2HB  LEU A 152      41.100  66.841  17.101  1.00  0.00           H  
ATOM   2329  HG  LEU A 152      40.993  65.879  14.220  1.00  0.00           H  
ATOM   2330 1HD1 LEU A 152      38.704  66.763  14.244  1.00  0.00           H  
ATOM   2331 2HD1 LEU A 152      38.904  65.424  15.398  1.00  0.00           H  
ATOM   2332 3HD1 LEU A 152      38.854  67.104  15.984  1.00  0.00           H  
ATOM   2333 1HD2 LEU A 152      40.642  68.281  13.754  1.00  0.00           H  
ATOM   2334 2HD2 LEU A 152      40.819  68.644  15.487  1.00  0.00           H  
ATOM   2335 3HD2 LEU A 152      42.202  68.008  14.565  1.00  0.00           H  
ATOM   2336  N   SER A 153      43.384  64.620  18.222  1.00  0.00           N  
ATOM   2337  CA  SER A 153      43.874  64.338  19.567  1.00  0.00           C  
ATOM   2338  C   SER A 153      45.378  64.553  19.662  1.00  0.00           C  
ATOM   2339  O   SER A 153      45.876  65.097  20.648  1.00  0.00           O  
ATOM   2340  CB  SER A 153      43.532  62.913  19.958  1.00  0.00           C  
ATOM   2341  OG  SER A 153      42.146  62.742  20.071  1.00  0.00           O  
ATOM   2342  H   SER A 153      42.991  63.868  17.674  1.00  0.00           H  
ATOM   2343  HA  SER A 153      43.385  65.021  20.263  1.00  0.00           H  
ATOM   2344 1HB  SER A 153      43.927  62.226  19.211  1.00  0.00           H  
ATOM   2345 2HB  SER A 153      44.010  62.673  20.908  1.00  0.00           H  
ATOM   2346  HG  SER A 153      42.013  61.824  20.319  1.00  0.00           H  
ATOM   2347  N   ALA A 154      46.097  64.123  18.629  1.00  0.00           N  
ATOM   2348  CA  ALA A 154      47.548  64.268  18.594  1.00  0.00           C  
ATOM   2349  C   ALA A 154      47.955  65.736  18.557  1.00  0.00           C  
ATOM   2350  O   ALA A 154      48.907  66.144  19.221  1.00  0.00           O  
ATOM   2351  CB  ALA A 154      48.126  63.529  17.396  1.00  0.00           C  
ATOM   2352  H   ALA A 154      45.628  63.685  17.850  1.00  0.00           H  
ATOM   2353  HA  ALA A 154      47.955  63.832  19.507  1.00  0.00           H  
ATOM   2354 1HB  ALA A 154      49.210  63.647  17.383  1.00  0.00           H  
ATOM   2355 2HB  ALA A 154      47.877  62.470  17.467  1.00  0.00           H  
ATOM   2356 3HB  ALA A 154      47.706  63.940  16.479  1.00  0.00           H  
ATOM   2357  N   VAL A 155      47.227  66.529  17.777  1.00  0.00           N  
ATOM   2358  CA  VAL A 155      47.511  67.950  17.652  1.00  0.00           C  
ATOM   2359  C   VAL A 155      47.290  68.675  18.974  1.00  0.00           C  
ATOM   2360  O   VAL A 155      48.070  69.549  19.352  1.00  0.00           O  
ATOM   2361  CB  VAL A 155      46.616  68.580  16.568  1.00  0.00           C  
ATOM   2362  CG1 VAL A 155      46.771  70.093  16.562  1.00  0.00           C  
ATOM   2363  CG2 VAL A 155      46.965  67.997  15.207  1.00  0.00           C  
ATOM   2364  H   VAL A 155      46.457  66.133  17.257  1.00  0.00           H  
ATOM   2365  HA  VAL A 155      48.554  68.071  17.358  1.00  0.00           H  
ATOM   2366  HB  VAL A 155      45.573  68.364  16.800  1.00  0.00           H  
ATOM   2367 1HG1 VAL A 155      46.131  70.521  15.790  1.00  0.00           H  
ATOM   2368 2HG1 VAL A 155      46.481  70.492  17.534  1.00  0.00           H  
ATOM   2369 3HG1 VAL A 155      47.809  70.352  16.357  1.00  0.00           H  
ATOM   2370 1HG2 VAL A 155      46.328  68.445  14.445  1.00  0.00           H  
ATOM   2371 2HG2 VAL A 155      48.009  68.208  14.977  1.00  0.00           H  
ATOM   2372 3HG2 VAL A 155      46.807  66.918  15.222  1.00  0.00           H  
ATOM   2373  N   VAL A 156      46.221  68.307  19.672  1.00  0.00           N  
ATOM   2374  CA  VAL A 156      45.894  68.922  20.954  1.00  0.00           C  
ATOM   2375  C   VAL A 156      46.960  68.615  21.997  1.00  0.00           C  
ATOM   2376  O   VAL A 156      47.340  69.482  22.784  1.00  0.00           O  
ATOM   2377  CB  VAL A 156      44.528  68.418  21.457  1.00  0.00           C  
ATOM   2378  CG1 VAL A 156      44.269  68.906  22.875  1.00  0.00           C  
ATOM   2379  CG2 VAL A 156      43.426  68.882  20.517  1.00  0.00           C  
ATOM   2380  H   VAL A 156      45.619  67.583  19.306  1.00  0.00           H  
ATOM   2381  HA  VAL A 156      45.839  70.002  20.816  1.00  0.00           H  
ATOM   2382  HB  VAL A 156      44.543  67.328  21.490  1.00  0.00           H  
ATOM   2383 1HG1 VAL A 156      43.300  68.540  23.214  1.00  0.00           H  
ATOM   2384 2HG1 VAL A 156      45.050  68.532  23.537  1.00  0.00           H  
ATOM   2385 3HG1 VAL A 156      44.270  69.996  22.890  1.00  0.00           H  
ATOM   2386 1HG2 VAL A 156      42.464  68.522  20.878  1.00  0.00           H  
ATOM   2387 2HG2 VAL A 156      43.415  69.972  20.480  1.00  0.00           H  
ATOM   2388 3HG2 VAL A 156      43.610  68.487  19.518  1.00  0.00           H  
ATOM   2389  N   ARG A 157      47.442  67.377  22.001  1.00  0.00           N  
ATOM   2390  CA  ARG A 157      48.463  66.955  22.947  1.00  0.00           C  
ATOM   2391  C   ARG A 157      49.771  67.702  22.717  1.00  0.00           C  
ATOM   2392  O   ARG A 157      50.442  68.106  23.666  1.00  0.00           O  
ATOM   2393  CB  ARG A 157      48.710  65.458  22.835  1.00  0.00           C  
ATOM   2394  CG  ARG A 157      49.697  64.895  23.845  1.00  0.00           C  
ATOM   2395  CD  ARG A 157      49.822  63.419  23.726  1.00  0.00           C  
ATOM   2396  NE  ARG A 157      50.798  62.881  24.660  1.00  0.00           N  
ATOM   2397  CZ  ARG A 157      50.536  62.567  25.944  1.00  0.00           C  
ATOM   2398  NH1 ARG A 157      49.327  62.742  26.430  1.00  0.00           N  
ATOM   2399  NH2 ARG A 157      51.494  62.082  26.715  1.00  0.00           N  
ATOM   2400  H   ARG A 157      47.089  66.711  21.329  1.00  0.00           H  
ATOM   2401  HA  ARG A 157      48.112  67.175  23.956  1.00  0.00           H  
ATOM   2402 1HB  ARG A 157      47.769  64.924  22.960  1.00  0.00           H  
ATOM   2403 2HB  ARG A 157      49.088  65.226  21.839  1.00  0.00           H  
ATOM   2404 1HG  ARG A 157      50.680  65.337  23.679  1.00  0.00           H  
ATOM   2405 2HG  ARG A 157      49.359  65.130  24.855  1.00  0.00           H  
ATOM   2406 1HD  ARG A 157      48.859  62.955  23.934  1.00  0.00           H  
ATOM   2407 2HD  ARG A 157      50.139  63.161  22.717  1.00  0.00           H  
ATOM   2408  HE  ARG A 157      51.740  62.733  24.323  1.00  0.00           H  
ATOM   2409 1HH1 ARG A 157      48.595  63.113  25.841  1.00  0.00           H  
ATOM   2410 2HH1 ARG A 157      49.131  62.507  27.392  1.00  0.00           H  
ATOM   2411 1HH2 ARG A 157      52.424  61.948  26.341  1.00  0.00           H  
ATOM   2412 2HH2 ARG A 157      51.298  61.847  27.676  1.00  0.00           H  
ATOM   2413  N   ALA A 158      50.129  67.884  21.451  1.00  0.00           N  
ATOM   2414  CA  ALA A 158      51.355  68.584  21.091  1.00  0.00           C  
ATOM   2415  C   ALA A 158      51.302  70.045  21.523  1.00  0.00           C  
ATOM   2416  O   ALA A 158      52.288  70.592  22.018  1.00  0.00           O  
ATOM   2417  CB  ALA A 158      51.602  68.484  19.593  1.00  0.00           C  
ATOM   2418  H   ALA A 158      49.534  67.526  20.718  1.00  0.00           H  
ATOM   2419  HA  ALA A 158      52.183  68.110  21.618  1.00  0.00           H  
ATOM   2420 1HB  ALA A 158      52.522  69.011  19.340  1.00  0.00           H  
ATOM   2421 2HB  ALA A 158      51.695  67.435  19.309  1.00  0.00           H  
ATOM   2422 3HB  ALA A 158      50.768  68.932  19.056  1.00  0.00           H  
ATOM   2423  N   ARG A 159      50.146  70.671  21.334  1.00  0.00           N  
ATOM   2424  CA  ARG A 159      49.963  72.068  21.702  1.00  0.00           C  
ATOM   2425  C   ARG A 159      50.247  72.291  23.182  1.00  0.00           C  
ATOM   2426  O   ARG A 159      50.957  73.225  23.554  1.00  0.00           O  
ATOM   2427  CB  ARG A 159      48.546  72.523  21.386  1.00  0.00           C  
ATOM   2428  CG  ARG A 159      48.272  73.995  21.652  1.00  0.00           C  
ATOM   2429  CD  ARG A 159      46.864  74.356  21.347  1.00  0.00           C  
ATOM   2430  NE  ARG A 159      46.548  74.170  19.940  1.00  0.00           N  
ATOM   2431  CZ  ARG A 159      46.832  75.059  18.968  1.00  0.00           C  
ATOM   2432  NH1 ARG A 159      47.436  76.188  19.266  1.00  0.00           N  
ATOM   2433  NH2 ARG A 159      46.503  74.795  17.716  1.00  0.00           N  
ATOM   2434  H   ARG A 159      49.373  70.165  20.924  1.00  0.00           H  
ATOM   2435  HA  ARG A 159      50.660  72.673  21.121  1.00  0.00           H  
ATOM   2436 1HB  ARG A 159      48.328  72.332  20.337  1.00  0.00           H  
ATOM   2437 2HB  ARG A 159      47.837  71.944  21.979  1.00  0.00           H  
ATOM   2438 1HG  ARG A 159      48.464  74.217  22.702  1.00  0.00           H  
ATOM   2439 2HG  ARG A 159      48.926  74.605  21.027  1.00  0.00           H  
ATOM   2440 1HD  ARG A 159      46.193  73.729  21.933  1.00  0.00           H  
ATOM   2441 2HD  ARG A 159      46.694  75.402  21.599  1.00  0.00           H  
ATOM   2442  HE  ARG A 159      46.084  73.312  19.672  1.00  0.00           H  
ATOM   2443 1HH1 ARG A 159      47.687  76.389  20.224  1.00  0.00           H  
ATOM   2444 2HH1 ARG A 159      47.648  76.854  18.538  1.00  0.00           H  
ATOM   2445 1HH2 ARG A 159      46.039  73.927  17.487  1.00  0.00           H  
ATOM   2446 2HH2 ARG A 159      46.715  75.461  16.988  1.00  0.00           H  
ATOM   2447  N   SER A 160      49.687  71.427  24.022  1.00  0.00           N  
ATOM   2448  CA  SER A 160      49.880  71.526  25.464  1.00  0.00           C  
ATOM   2449  C   SER A 160      51.357  71.469  25.829  1.00  0.00           C  
ATOM   2450  O   SER A 160      51.822  72.216  26.689  1.00  0.00           O  
ATOM   2451  CB  SER A 160      49.133  70.410  26.168  1.00  0.00           C  
ATOM   2452  OG  SER A 160      47.748  70.554  26.009  1.00  0.00           O  
ATOM   2453  H   SER A 160      49.114  70.682  23.653  1.00  0.00           H  
ATOM   2454  HA  SER A 160      49.481  72.484  25.801  1.00  0.00           H  
ATOM   2455 1HB  SER A 160      49.450  69.449  25.764  1.00  0.00           H  
ATOM   2456 2HB  SER A 160      49.383  70.418  27.228  1.00  0.00           H  
ATOM   2457  HG  SER A 160      47.370  69.690  26.185  1.00  0.00           H  
ATOM   2458  N   TYR A 161      52.081  70.564  25.152  1.00  0.00           N  
ATOM   2459  CA  TYR A 161      53.536  70.422  25.267  1.00  0.00           C  
ATOM   2460  C   TYR A 161      54.314  71.586  24.643  1.00  0.00           C  
ATOM   2461  O   TYR A 161      55.394  71.945  25.111  1.00  0.00           O  
ATOM   2462  CB  TYR A 161      53.980  69.103  24.630  1.00  0.00           C  
ATOM   2463  CG  TYR A 161      53.594  67.879  25.429  1.00  0.00           C  
ATOM   2464  CD1 TYR A 161      52.801  66.896  24.853  1.00  0.00           C  
ATOM   2465  CD2 TYR A 161      54.032  67.738  26.737  1.00  0.00           C  
ATOM   2466  CE1 TYR A 161      52.449  65.778  25.583  1.00  0.00           C  
ATOM   2467  CE2 TYR A 161      53.679  66.619  27.467  1.00  0.00           C  
ATOM   2468  CZ  TYR A 161      52.891  65.642  26.894  1.00  0.00           C  
ATOM   2469  OH  TYR A 161      52.539  64.528  27.621  1.00  0.00           O  
ATOM   2470  H   TYR A 161      51.574  69.950  24.530  1.00  0.00           H  
ATOM   2471  HA  TYR A 161      53.800  70.405  26.325  1.00  0.00           H  
ATOM   2472 1HB  TYR A 161      53.541  69.013  23.635  1.00  0.00           H  
ATOM   2473 2HB  TYR A 161      55.063  69.104  24.511  1.00  0.00           H  
ATOM   2474  HD1 TYR A 161      52.457  67.007  23.825  1.00  0.00           H  
ATOM   2475  HD2 TYR A 161      54.654  68.510  27.190  1.00  0.00           H  
ATOM   2476  HE1 TYR A 161      51.826  65.006  25.131  1.00  0.00           H  
ATOM   2477  HE2 TYR A 161      54.023  66.509  28.496  1.00  0.00           H  
ATOM   2478  HH  TYR A 161      52.922  64.587  28.500  1.00  0.00           H  
ATOM   2479  N   GLY A 162      53.769  72.178  23.584  1.00  0.00           N  
ATOM   2480  CA  GLY A 162      54.464  73.241  22.850  1.00  0.00           C  
ATOM   2481  C   GLY A 162      55.139  72.733  21.575  1.00  0.00           C  
ATOM   2482  O   GLY A 162      56.296  73.050  21.305  1.00  0.00           O  
ATOM   2483  H   GLY A 162      52.851  71.887  23.278  1.00  0.00           H  
ATOM   2484 1HA  GLY A 162      53.754  74.024  22.585  1.00  0.00           H  
ATOM   2485 2HA  GLY A 162      55.217  73.694  23.492  1.00  0.00           H  
ATOM   2486  N   ALA A 163      54.399  71.941  20.798  1.00  0.00           N  
ATOM   2487  CA  ALA A 163      54.768  71.628  19.418  1.00  0.00           C  
ATOM   2488  C   ALA A 163      54.324  72.738  18.472  1.00  0.00           C  
ATOM   2489  O   ALA A 163      53.217  73.264  18.592  1.00  0.00           O  
ATOM   2490  CB  ALA A 163      54.165  70.297  18.993  1.00  0.00           C  
ATOM   2491  H   ALA A 163      53.553  71.545  21.183  1.00  0.00           H  
ATOM   2492  HA  ALA A 163      55.855  71.556  19.366  1.00  0.00           H  
ATOM   2493 1HB  ALA A 163      54.447  70.082  17.962  1.00  0.00           H  
ATOM   2494 2HB  ALA A 163      54.537  69.505  19.643  1.00  0.00           H  
ATOM   2495 3HB  ALA A 163      53.080  70.349  19.069  1.00  0.00           H  
ATOM   2496  N   PRO A 164      55.185  73.101  17.525  1.00  0.00           N  
ATOM   2497  CA  PRO A 164      54.905  74.232  16.646  1.00  0.00           C  
ATOM   2498  C   PRO A 164      53.672  73.970  15.786  1.00  0.00           C  
ATOM   2499  O   PRO A 164      53.597  72.963  15.082  1.00  0.00           O  
ATOM   2500  CB  PRO A 164      56.176  74.331  15.796  1.00  0.00           C  
ATOM   2501  CG  PRO A 164      57.222  73.665  16.624  1.00  0.00           C  
ATOM   2502  CD  PRO A 164      56.495  72.541  17.313  1.00  0.00           C  
ATOM   2503  HA  PRO A 164      54.768  75.138  17.255  1.00  0.00           H  
ATOM   2504 1HB  PRO A 164      56.020  73.835  14.827  1.00  0.00           H  
ATOM   2505 2HB  PRO A 164      56.407  75.385  15.584  1.00  0.00           H  
ATOM   2506 1HG  PRO A 164      58.043  73.308  15.984  1.00  0.00           H  
ATOM   2507 2HG  PRO A 164      57.660  74.383  17.332  1.00  0.00           H  
ATOM   2508 1HD  PRO A 164      56.472  71.660  16.655  1.00  0.00           H  
ATOM   2509 2HD  PRO A 164      56.999  72.305  18.262  1.00  0.00           H  
ATOM   2510  N   GLU A 165      52.783  74.949  15.936  1.00  0.00           N  
ATOM   2511  CA  GLU A 165      51.369  74.873  15.574  1.00  0.00           C  
ATOM   2512  C   GLU A 165      51.204  74.676  14.068  1.00  0.00           C  
ATOM   2513  O   GLU A 165      50.195  74.141  13.609  1.00  0.00           O  
ATOM   2514  CB  GLU A 165      50.634  76.139  16.020  1.00  0.00           C  
ATOM   2515  CG  GLU A 165      50.579  76.336  17.528  1.00  0.00           C  
ATOM   2516  CD  GLU A 165      51.822  76.979  18.079  1.00  0.00           C  
ATOM   2517  OE1 GLU A 165      52.707  77.272  17.312  1.00  0.00           O  
ATOM   2518  OE2 GLU A 165      51.886  77.176  19.270  1.00  0.00           O  
ATOM   2519  H   GLU A 165      53.143  75.804  16.335  1.00  0.00           H  
ATOM   2520  HA  GLU A 165      50.928  74.015  16.082  1.00  0.00           H  
ATOM   2521 1HB  GLU A 165      51.118  77.013  15.585  1.00  0.00           H  
ATOM   2522 2HB  GLU A 165      49.609  76.114  15.648  1.00  0.00           H  
ATOM   2523 1HG  GLU A 165      49.722  76.963  17.771  1.00  0.00           H  
ATOM   2524 2HG  GLU A 165      50.434  75.369  18.006  1.00  0.00           H  
ATOM   2525  N   GLU A 166      52.208  75.116  13.321  1.00  0.00           N  
ATOM   2526  CA  GLU A 166      52.267  74.942  11.874  1.00  0.00           C  
ATOM   2527  C   GLU A 166      52.283  73.467  11.497  1.00  0.00           C  
ATOM   2528  O   GLU A 166      51.629  73.054  10.540  1.00  0.00           O  
ATOM   2529  CB  GLU A 166      53.505  75.638  11.303  1.00  0.00           C  
ATOM   2530  CG  GLU A 166      53.448  77.158  11.346  1.00  0.00           C  
ATOM   2531  CD  GLU A 166      54.711  77.805  10.851  1.00  0.00           C  
ATOM   2532  OE1 GLU A 166      55.654  77.099  10.588  1.00  0.00           O  
ATOM   2533  OE2 GLU A 166      54.733  79.008  10.736  1.00  0.00           O  
ATOM   2534  H   GLU A 166      52.964  75.595  13.791  1.00  0.00           H  
ATOM   2535  HA  GLU A 166      51.378  75.395  11.435  1.00  0.00           H  
ATOM   2536 1HB  GLU A 166      54.389  75.321  11.857  1.00  0.00           H  
ATOM   2537 2HB  GLU A 166      53.644  75.337  10.265  1.00  0.00           H  
ATOM   2538 1HG  GLU A 166      52.614  77.497  10.731  1.00  0.00           H  
ATOM   2539 2HG  GLU A 166      53.260  77.476  12.370  1.00  0.00           H  
ATOM   2540  N   VAL A 167      53.034  72.675  12.254  1.00  0.00           N  
ATOM   2541  CA  VAL A 167      53.138  71.244  11.998  1.00  0.00           C  
ATOM   2542  C   VAL A 167      51.797  70.551  12.209  1.00  0.00           C  
ATOM   2543  O   VAL A 167      51.414  69.671  11.438  1.00  0.00           O  
ATOM   2544  CB  VAL A 167      54.193  70.610  12.924  1.00  0.00           C  
ATOM   2545  CG1 VAL A 167      54.172  69.094  12.796  1.00  0.00           C  
ATOM   2546  CG2 VAL A 167      55.571  71.160  12.592  1.00  0.00           C  
ATOM   2547  H   VAL A 167      53.547  73.075  13.027  1.00  0.00           H  
ATOM   2548  HA  VAL A 167      53.448  71.099  10.963  1.00  0.00           H  
ATOM   2549  HB  VAL A 167      53.945  70.848  13.959  1.00  0.00           H  
ATOM   2550 1HG1 VAL A 167      54.923  68.662  13.458  1.00  0.00           H  
ATOM   2551 2HG1 VAL A 167      53.187  68.719  13.073  1.00  0.00           H  
ATOM   2552 3HG1 VAL A 167      54.392  68.813  11.766  1.00  0.00           H  
ATOM   2553 1HG2 VAL A 167      56.312  70.708  13.251  1.00  0.00           H  
ATOM   2554 2HG2 VAL A 167      55.816  70.927  11.555  1.00  0.00           H  
ATOM   2555 3HG2 VAL A 167      55.574  72.241  12.730  1.00  0.00           H  
ATOM   2556  N   GLY A 168      51.088  70.950  13.257  1.00  0.00           N  
ATOM   2557  CA  GLY A 168      49.789  70.367  13.573  1.00  0.00           C  
ATOM   2558  C   GLY A 168      48.770  70.674  12.482  1.00  0.00           C  
ATOM   2559  O   GLY A 168      47.974  69.813  12.106  1.00  0.00           O  
ATOM   2560  H   GLY A 168      51.458  71.678  13.852  1.00  0.00           H  
ATOM   2561 1HA  GLY A 168      49.893  69.288  13.686  1.00  0.00           H  
ATOM   2562 2HA  GLY A 168      49.437  70.758  14.527  1.00  0.00           H  
ATOM   2563  N   GLU A 169      48.800  71.902  11.978  1.00  0.00           N  
ATOM   2564  CA  GLU A 169      47.880  72.321  10.929  1.00  0.00           C  
ATOM   2565  C   GLU A 169      48.120  71.545   9.642  1.00  0.00           C  
ATOM   2566  O   GLU A 169      47.176  71.146   8.961  1.00  0.00           O  
ATOM   2567  CB  GLU A 169      48.021  73.822  10.664  1.00  0.00           C  
ATOM   2568  CG  GLU A 169      47.514  74.710  11.791  1.00  0.00           C  
ATOM   2569  CD  GLU A 169      47.735  76.173  11.528  1.00  0.00           C  
ATOM   2570  OE1 GLU A 169      48.368  76.493  10.551  1.00  0.00           O  
ATOM   2571  OE2 GLU A 169      47.269  76.973  12.305  1.00  0.00           O  
ATOM   2572  H   GLU A 169      49.477  72.562  12.332  1.00  0.00           H  
ATOM   2573  HA  GLU A 169      46.861  72.120  11.260  1.00  0.00           H  
ATOM   2574 1HB  GLU A 169      49.070  74.064  10.494  1.00  0.00           H  
ATOM   2575 2HB  GLU A 169      47.474  74.085   9.759  1.00  0.00           H  
ATOM   2576 1HG  GLU A 169      46.447  74.534  11.926  1.00  0.00           H  
ATOM   2577 2HG  GLU A 169      48.020  74.431  12.715  1.00  0.00           H  
ATOM   2578  N   LYS A 170      49.388  71.333   9.311  1.00  0.00           N  
ATOM   2579  CA  LYS A 170      49.754  70.603   8.104  1.00  0.00           C  
ATOM   2580  C   LYS A 170      49.296  69.152   8.177  1.00  0.00           C  
ATOM   2581  O   LYS A 170      48.811  68.593   7.193  1.00  0.00           O  
ATOM   2582  CB  LYS A 170      51.265  70.667   7.877  1.00  0.00           C  
ATOM   2583  CG  LYS A 170      51.781  72.040   7.465  1.00  0.00           C  
ATOM   2584  CD  LYS A 170      53.291  72.029   7.278  1.00  0.00           C  
ATOM   2585  CE  LYS A 170      53.810  73.402   6.877  1.00  0.00           C  
ATOM   2586  NZ  LYS A 170      55.291  73.415   6.727  1.00  0.00           N  
ATOM   2587  H   LYS A 170      50.118  71.687   9.912  1.00  0.00           H  
ATOM   2588  HA  LYS A 170      49.254  71.068   7.254  1.00  0.00           H  
ATOM   2589 1HB  LYS A 170      51.783  70.375   8.791  1.00  0.00           H  
ATOM   2590 2HB  LYS A 170      51.547  69.957   7.100  1.00  0.00           H  
ATOM   2591 1HG  LYS A 170      51.310  72.340   6.529  1.00  0.00           H  
ATOM   2592 2HG  LYS A 170      51.524  72.770   8.232  1.00  0.00           H  
ATOM   2593 1HD  LYS A 170      53.771  71.726   8.209  1.00  0.00           H  
ATOM   2594 2HD  LYS A 170      53.556  71.310   6.503  1.00  0.00           H  
ATOM   2595 1HE  LYS A 170      53.359  73.699   5.931  1.00  0.00           H  
ATOM   2596 2HE  LYS A 170      53.528  74.133   7.634  1.00  0.00           H  
ATOM   2597 1HZ  LYS A 170      55.594  74.341   6.462  1.00  0.00           H  
ATOM   2598 2HZ  LYS A 170      55.721  73.159   7.605  1.00  0.00           H  
ATOM   2599 3HZ  LYS A 170      55.563  72.755   6.014  1.00  0.00           H  
ATOM   2600  N   ALA A 171      49.452  68.545   9.348  1.00  0.00           N  
ATOM   2601  CA  ALA A 171      49.053  67.156   9.552  1.00  0.00           C  
ATOM   2602  C   ALA A 171      47.545  66.990   9.413  1.00  0.00           C  
ATOM   2603  O   ALA A 171      47.069  66.018   8.824  1.00  0.00           O  
ATOM   2604  CB  ALA A 171      49.515  66.668  10.918  1.00  0.00           C  
ATOM   2605  H   ALA A 171      49.858  69.059  10.117  1.00  0.00           H  
ATOM   2606  HA  ALA A 171      49.529  66.550   8.781  1.00  0.00           H  
ATOM   2607 1HB  ALA A 171      49.210  65.630  11.055  1.00  0.00           H  
ATOM   2608 2HB  ALA A 171      50.601  66.738  10.981  1.00  0.00           H  
ATOM   2609 3HB  ALA A 171      49.066  67.284  11.695  1.00  0.00           H  
ATOM   2610  N   VAL A 172      46.798  67.945   9.957  1.00  0.00           N  
ATOM   2611  CA  VAL A 172      45.341  67.905   9.896  1.00  0.00           C  
ATOM   2612  C   VAL A 172      44.849  68.026   8.458  1.00  0.00           C  
ATOM   2613  O   VAL A 172      43.913  67.337   8.052  1.00  0.00           O  
ATOM   2614  CB  VAL A 172      44.740  69.045  10.740  1.00  0.00           C  
ATOM   2615  CG1 VAL A 172      43.235  69.126  10.530  1.00  0.00           C  
ATOM   2616  CG2 VAL A 172      45.068  68.830  12.209  1.00  0.00           C  
ATOM   2617  H   VAL A 172      47.249  68.717  10.426  1.00  0.00           H  
ATOM   2618  HA  VAL A 172      45.004  66.952  10.303  1.00  0.00           H  
ATOM   2619  HB  VAL A 172      45.162  69.993  10.407  1.00  0.00           H  
ATOM   2620 1HG1 VAL A 172      42.827  69.937  11.133  1.00  0.00           H  
ATOM   2621 2HG1 VAL A 172      43.025  69.316   9.477  1.00  0.00           H  
ATOM   2622 3HG1 VAL A 172      42.775  68.185  10.829  1.00  0.00           H  
ATOM   2623 1HG2 VAL A 172      44.641  69.640  12.800  1.00  0.00           H  
ATOM   2624 2HG2 VAL A 172      44.651  67.879  12.540  1.00  0.00           H  
ATOM   2625 3HG2 VAL A 172      46.150  68.817  12.342  1.00  0.00           H  
ATOM   2626  N   LYS A 173      45.486  68.903   7.692  1.00  0.00           N  
ATOM   2627  CA  LYS A 173      45.113  69.118   6.299  1.00  0.00           C  
ATOM   2628  C   LYS A 173      45.362  67.867   5.464  1.00  0.00           C  
ATOM   2629  O   LYS A 173      44.553  67.509   4.608  1.00  0.00           O  
ATOM   2630  CB  LYS A 173      45.884  70.303   5.715  1.00  0.00           C  
ATOM   2631  CG  LYS A 173      45.520  70.643   4.275  1.00  0.00           C  
ATOM   2632  CD  LYS A 173      46.259  71.883   3.796  1.00  0.00           C  
ATOM   2633  CE  LYS A 173      45.825  72.280   2.393  1.00  0.00           C  
ATOM   2634  NZ  LYS A 173      46.188  71.246   1.385  1.00  0.00           N  
ATOM   2635  H   LYS A 173      46.248  69.436   8.085  1.00  0.00           H  
ATOM   2636  HA  LYS A 173      44.047  69.341   6.256  1.00  0.00           H  
ATOM   2637 1HB  LYS A 173      45.705  71.190   6.323  1.00  0.00           H  
ATOM   2638 2HB  LYS A 173      46.953  70.094   5.748  1.00  0.00           H  
ATOM   2639 1HG  LYS A 173      45.776  69.804   3.627  1.00  0.00           H  
ATOM   2640 2HG  LYS A 173      44.447  70.820   4.204  1.00  0.00           H  
ATOM   2641 1HD  LYS A 173      46.060  72.712   4.477  1.00  0.00           H  
ATOM   2642 2HD  LYS A 173      47.332  71.688   3.793  1.00  0.00           H  
ATOM   2643 1HE  LYS A 173      44.746  72.425   2.374  1.00  0.00           H  
ATOM   2644 2HE  LYS A 173      46.302  73.220   2.117  1.00  0.00           H  
ATOM   2645 1HZ  LYS A 173      45.884  71.546   0.470  1.00  0.00           H  
ATOM   2646 2HZ  LYS A 173      47.190  71.116   1.381  1.00  0.00           H  
ATOM   2647 3HZ  LYS A 173      45.736  70.374   1.620  1.00  0.00           H  
ATOM   2648  N   GLU A 174      46.487  67.208   5.719  1.00  0.00           N  
ATOM   2649  CA  GLU A 174      46.847  65.997   4.991  1.00  0.00           C  
ATOM   2650  C   GLU A 174      45.857  64.871   5.273  1.00  0.00           C  
ATOM   2651  O   GLU A 174      45.470  64.130   4.370  1.00  0.00           O  
ATOM   2652  CB  GLU A 174      48.263  65.551   5.363  1.00  0.00           C  
ATOM   2653  CG  GLU A 174      49.364  66.474   4.862  1.00  0.00           C  
ATOM   2654  CD  GLU A 174      49.443  66.531   3.361  1.00  0.00           C  
ATOM   2655  OE1 GLU A 174      49.257  65.514   2.737  1.00  0.00           O  
ATOM   2656  OE2 GLU A 174      49.688  67.592   2.839  1.00  0.00           O  
ATOM   2657  H   GLU A 174      47.110  67.554   6.436  1.00  0.00           H  
ATOM   2658  HA  GLU A 174      46.818  66.214   3.923  1.00  0.00           H  
ATOM   2659 1HB  GLU A 174      48.350  65.485   6.448  1.00  0.00           H  
ATOM   2660 2HB  GLU A 174      48.449  64.557   4.958  1.00  0.00           H  
ATOM   2661 1HG  GLU A 174      49.184  67.479   5.243  1.00  0.00           H  
ATOM   2662 2HG  GLU A 174      50.319  66.132   5.258  1.00  0.00           H  
ATOM   2663  N   VAL A 175      45.452  64.748   6.532  1.00  0.00           N  
ATOM   2664  CA  VAL A 175      44.505  63.715   6.935  1.00  0.00           C  
ATOM   2665  C   VAL A 175      43.147  63.923   6.279  1.00  0.00           C  
ATOM   2666  O   VAL A 175      42.506  62.968   5.840  1.00  0.00           O  
ATOM   2667  CB  VAL A 175      44.336  63.714   8.466  1.00  0.00           C  
ATOM   2668  CG1 VAL A 175      43.613  64.972   8.923  1.00  0.00           C  
ATOM   2669  CG2 VAL A 175      43.581  62.468   8.903  1.00  0.00           C  
ATOM   2670  H   VAL A 175      45.808  65.388   7.228  1.00  0.00           H  
ATOM   2671  HA  VAL A 175      44.898  62.746   6.626  1.00  0.00           H  
ATOM   2672  HB  VAL A 175      45.322  63.724   8.931  1.00  0.00           H  
ATOM   2673 1HG1 VAL A 175      43.502  64.955  10.008  1.00  0.00           H  
ATOM   2674 2HG1 VAL A 175      44.189  65.850   8.632  1.00  0.00           H  
ATOM   2675 3HG1 VAL A 175      42.627  65.014   8.460  1.00  0.00           H  
ATOM   2676 1HG2 VAL A 175      43.465  62.474   9.987  1.00  0.00           H  
ATOM   2677 2HG2 VAL A 175      42.597  62.456   8.433  1.00  0.00           H  
ATOM   2678 3HG2 VAL A 175      44.137  61.581   8.602  1.00  0.00           H  
ATOM   2679  N   ARG A 176      42.714  65.178   6.214  1.00  0.00           N  
ATOM   2680  CA  ARG A 176      41.431  65.515   5.611  1.00  0.00           C  
ATOM   2681  C   ARG A 176      41.421  65.196   4.123  1.00  0.00           C  
ATOM   2682  O   ARG A 176      40.434  64.686   3.593  1.00  0.00           O  
ATOM   2683  CB  ARG A 176      41.115  66.990   5.812  1.00  0.00           C  
ATOM   2684  CG  ARG A 176      40.783  67.384   7.243  1.00  0.00           C  
ATOM   2685  CD  ARG A 176      40.542  68.844   7.369  1.00  0.00           C  
ATOM   2686  NE  ARG A 176      40.224  69.225   8.735  1.00  0.00           N  
ATOM   2687  CZ  ARG A 176      40.093  70.496   9.164  1.00  0.00           C  
ATOM   2688  NH1 ARG A 176      40.255  71.493   8.324  1.00  0.00           N  
ATOM   2689  NH2 ARG A 176      39.801  70.739  10.430  1.00  0.00           N  
ATOM   2690  H   ARG A 176      43.289  65.917   6.593  1.00  0.00           H  
ATOM   2691  HA  ARG A 176      40.654  64.924   6.097  1.00  0.00           H  
ATOM   2692 1HB  ARG A 176      41.966  67.591   5.494  1.00  0.00           H  
ATOM   2693 2HB  ARG A 176      40.266  67.269   5.187  1.00  0.00           H  
ATOM   2694 1HG  ARG A 176      39.883  66.859   7.565  1.00  0.00           H  
ATOM   2695 2HG  ARG A 176      41.613  67.115   7.896  1.00  0.00           H  
ATOM   2696 1HD  ARG A 176      41.436  69.387   7.063  1.00  0.00           H  
ATOM   2697 2HD  ARG A 176      39.707  69.131   6.731  1.00  0.00           H  
ATOM   2698  HE  ARG A 176      40.092  68.485   9.411  1.00  0.00           H  
ATOM   2699 1HH1 ARG A 176      40.478  71.307   7.356  1.00  0.00           H  
ATOM   2700 2HH1 ARG A 176      40.157  72.445   8.645  1.00  0.00           H  
ATOM   2701 1HH2 ARG A 176      39.676  69.972  11.076  1.00  0.00           H  
ATOM   2702 2HH2 ARG A 176      39.702  71.690  10.751  1.00  0.00           H  
ATOM   2703  N   GLU A 177      42.528  65.499   3.451  1.00  0.00           N  
ATOM   2704  CA  GLU A 177      42.648  65.245   2.019  1.00  0.00           C  
ATOM   2705  C   GLU A 177      42.604  63.753   1.718  1.00  0.00           C  
ATOM   2706  O   GLU A 177      41.977  63.323   0.750  1.00  0.00           O  
ATOM   2707  CB  GLU A 177      43.948  65.846   1.478  1.00  0.00           C  
ATOM   2708  CG  GLU A 177      43.974  67.367   1.451  1.00  0.00           C  
ATOM   2709  CD  GLU A 177      45.291  67.921   0.983  1.00  0.00           C  
ATOM   2710  OE1 GLU A 177      46.203  67.153   0.792  1.00  0.00           O  
ATOM   2711  OE2 GLU A 177      45.385  69.115   0.815  1.00  0.00           O  
ATOM   2712  H   GLU A 177      43.305  65.916   3.944  1.00  0.00           H  
ATOM   2713  HA  GLU A 177      41.807  65.719   1.512  1.00  0.00           H  
ATOM   2714 1HB  GLU A 177      44.786  65.507   2.087  1.00  0.00           H  
ATOM   2715 2HB  GLU A 177      44.118  65.490   0.462  1.00  0.00           H  
ATOM   2716 1HG  GLU A 177      43.187  67.722   0.787  1.00  0.00           H  
ATOM   2717 2HG  GLU A 177      43.764  67.741   2.452  1.00  0.00           H  
ATOM   2718  N   ALA A 178      43.272  62.967   2.554  1.00  0.00           N  
ATOM   2719  CA  ALA A 178      43.311  61.520   2.380  1.00  0.00           C  
ATOM   2720  C   ALA A 178      41.928  60.907   2.553  1.00  0.00           C  
ATOM   2721  O   ALA A 178      41.539  60.007   1.808  1.00  0.00           O  
ATOM   2722  CB  ALA A 178      44.294  60.895   3.360  1.00  0.00           C  
ATOM   2723  H   ALA A 178      43.767  63.382   3.330  1.00  0.00           H  
ATOM   2724  HA  ALA A 178      43.645  61.310   1.363  1.00  0.00           H  
ATOM   2725 1HB  ALA A 178      44.311  59.814   3.217  1.00  0.00           H  
ATOM   2726 2HB  ALA A 178      45.290  61.300   3.184  1.00  0.00           H  
ATOM   2727 3HB  ALA A 178      43.984  61.121   4.379  1.00  0.00           H  
ATOM   2728  N   SER A 179      41.189  61.400   3.542  1.00  0.00           N  
ATOM   2729  CA  SER A 179      39.846  60.901   3.816  1.00  0.00           C  
ATOM   2730  C   SER A 179      38.902  61.198   2.659  1.00  0.00           C  
ATOM   2731  O   SER A 179      38.082  60.360   2.283  1.00  0.00           O  
ATOM   2732  CB  SER A 179      39.308  61.522   5.090  1.00  0.00           C  
ATOM   2733  OG  SER A 179      40.047  61.102   6.204  1.00  0.00           O  
ATOM   2734  H   SER A 179      41.567  62.138   4.118  1.00  0.00           H  
ATOM   2735  HA  SER A 179      39.898  59.819   3.946  1.00  0.00           H  
ATOM   2736 1HB  SER A 179      39.349  62.608   5.011  1.00  0.00           H  
ATOM   2737 2HB  SER A 179      38.263  61.243   5.218  1.00  0.00           H  
ATOM   2738  HG  SER A 179      39.649  61.534   6.964  1.00  0.00           H  
ATOM   2739  N   GLU A 180      39.022  62.394   2.096  1.00  0.00           N  
ATOM   2740  CA  GLU A 180      38.179  62.806   0.978  1.00  0.00           C  
ATOM   2741  C   GLU A 180      38.441  61.949  -0.255  1.00  0.00           C  
ATOM   2742  O   GLU A 180      37.512  61.566  -0.965  1.00  0.00           O  
ATOM   2743  CB  GLU A 180      38.415  64.281   0.647  1.00  0.00           C  
ATOM   2744  CG  GLU A 180      37.902  65.252   1.700  1.00  0.00           C  
ATOM   2745  CD  GLU A 180      38.215  66.686   1.376  1.00  0.00           C  
ATOM   2746  OE1 GLU A 180      38.913  66.920   0.418  1.00  0.00           O  
ATOM   2747  OE2 GLU A 180      37.756  67.549   2.086  1.00  0.00           O  
ATOM   2748  H   GLU A 180      39.716  63.037   2.451  1.00  0.00           H  
ATOM   2749  HA  GLU A 180      37.135  62.675   1.266  1.00  0.00           H  
ATOM   2750 1HB  GLU A 180      39.483  64.459   0.520  1.00  0.00           H  
ATOM   2751 2HB  GLU A 180      37.928  64.524  -0.298  1.00  0.00           H  
ATOM   2752 1HG  GLU A 180      36.822  65.139   1.788  1.00  0.00           H  
ATOM   2753 2HG  GLU A 180      38.345  64.997   2.662  1.00  0.00           H  
ATOM   2754  N   GLU A 181      39.711  61.653  -0.504  1.00  0.00           N  
ATOM   2755  CA  GLU A 181      40.100  60.842  -1.652  1.00  0.00           C  
ATOM   2756  C   GLU A 181      39.558  59.423  -1.529  1.00  0.00           C  
ATOM   2757  O   GLU A 181      39.089  58.841  -2.507  1.00  0.00           O  
ATOM   2758  CB  GLU A 181      41.623  60.806  -1.790  1.00  0.00           C  
ATOM   2759  CG  GLU A 181      42.247  62.128  -2.214  1.00  0.00           C  
ATOM   2760  CD  GLU A 181      43.749  62.075  -2.269  1.00  0.00           C  
ATOM   2761  OE1 GLU A 181      44.304  61.077  -1.878  1.00  0.00           O  
ATOM   2762  OE2 GLU A 181      44.341  63.035  -2.703  1.00  0.00           O  
ATOM   2763  H   GLU A 181      40.427  62.000   0.118  1.00  0.00           H  
ATOM   2764  HA  GLU A 181      39.678  61.290  -2.552  1.00  0.00           H  
ATOM   2765 1HB  GLU A 181      42.068  60.517  -0.838  1.00  0.00           H  
ATOM   2766 2HB  GLU A 181      41.905  60.052  -2.525  1.00  0.00           H  
ATOM   2767 1HG  GLU A 181      41.869  62.396  -3.200  1.00  0.00           H  
ATOM   2768 2HG  GLU A 181      41.941  62.904  -1.514  1.00  0.00           H  
ATOM   2769  N   ALA A 182      39.624  58.871  -0.321  1.00  0.00           N  
ATOM   2770  CA  ALA A 182      39.141  57.521  -0.067  1.00  0.00           C  
ATOM   2771  C   ALA A 182      37.636  57.423  -0.279  1.00  0.00           C  
ATOM   2772  O   ALA A 182      37.141  56.446  -0.842  1.00  0.00           O  
ATOM   2773  CB  ALA A 182      39.507  57.086   1.344  1.00  0.00           C  
ATOM   2774  H   ALA A 182      40.020  59.403   0.440  1.00  0.00           H  
ATOM   2775  HA  ALA A 182      39.622  56.850  -0.779  1.00  0.00           H  
ATOM   2776 1HB  ALA A 182      39.141  56.074   1.519  1.00  0.00           H  
ATOM   2777 2HB  ALA A 182      40.590  57.105   1.462  1.00  0.00           H  
ATOM   2778 3HB  ALA A 182      39.052  57.765   2.063  1.00  0.00           H  
ATOM   2779  N   LEU A 183      36.914  58.441   0.176  1.00  0.00           N  
ATOM   2780  CA  LEU A 183      35.462  58.474   0.038  1.00  0.00           C  
ATOM   2781  C   LEU A 183      35.049  58.543  -1.426  1.00  0.00           C  
ATOM   2782  O   LEU A 183      34.098  57.884  -1.844  1.00  0.00           O  
ATOM   2783  CB  LEU A 183      34.885  59.677   0.795  1.00  0.00           C  
ATOM   2784  CG  LEU A 183      33.357  59.810   0.765  1.00  0.00           C  
ATOM   2785  CD1 LEU A 183      32.726  58.568   1.379  1.00  0.00           C  
ATOM   2786  CD2 LEU A 183      32.942  61.064   1.520  1.00  0.00           C  
ATOM   2787  H   LEU A 183      37.383  59.213   0.629  1.00  0.00           H  
ATOM   2788  HA  LEU A 183      35.054  57.560   0.467  1.00  0.00           H  
ATOM   2789 1HB  LEU A 183      35.191  59.610   1.838  1.00  0.00           H  
ATOM   2790 2HB  LEU A 183      35.306  60.589   0.372  1.00  0.00           H  
ATOM   2791  HG  LEU A 183      33.018  59.880  -0.269  1.00  0.00           H  
ATOM   2792 1HD1 LEU A 183      31.640  58.663   1.358  1.00  0.00           H  
ATOM   2793 2HD1 LEU A 183      33.024  57.688   0.808  1.00  0.00           H  
ATOM   2794 3HD1 LEU A 183      33.060  58.462   2.410  1.00  0.00           H  
ATOM   2795 1HD2 LEU A 183      31.856  61.160   1.498  1.00  0.00           H  
ATOM   2796 2HD2 LEU A 183      33.279  60.995   2.554  1.00  0.00           H  
ATOM   2797 3HD2 LEU A 183      33.392  61.938   1.049  1.00  0.00           H  
ATOM   2798  N   GLU A 184      35.770  59.345  -2.201  1.00  0.00           N  
ATOM   2799  CA  GLU A 184      35.479  59.502  -3.621  1.00  0.00           C  
ATOM   2800  C   GLU A 184      35.703  58.197  -4.376  1.00  0.00           C  
ATOM   2801  O   GLU A 184      34.920  57.834  -5.254  1.00  0.00           O  
ATOM   2802  CB  GLU A 184      36.347  60.609  -4.225  1.00  0.00           C  
ATOM   2803  CG  GLU A 184      35.999  62.012  -3.747  1.00  0.00           C  
ATOM   2804  CD  GLU A 184      34.619  62.444  -4.157  1.00  0.00           C  
ATOM   2805  OE1 GLU A 184      34.381  62.568  -5.335  1.00  0.00           O  
ATOM   2806  OE2 GLU A 184      33.801  62.651  -3.292  1.00  0.00           O  
ATOM   2807  H   GLU A 184      36.540  59.859  -1.797  1.00  0.00           H  
ATOM   2808  HA  GLU A 184      34.431  59.782  -3.731  1.00  0.00           H  
ATOM   2809 1HB  GLU A 184      37.394  60.423  -3.983  1.00  0.00           H  
ATOM   2810 2HB  GLU A 184      36.254  60.593  -5.311  1.00  0.00           H  
ATOM   2811 1HG  GLU A 184      36.069  62.042  -2.660  1.00  0.00           H  
ATOM   2812 2HG  GLU A 184      36.729  62.712  -4.150  1.00  0.00           H  
ATOM   2813  N   ARG A 185      36.776  57.495  -4.031  1.00  0.00           N  
ATOM   2814  CA  ARG A 185      37.106  56.229  -4.674  1.00  0.00           C  
ATOM   2815  C   ARG A 185      36.046  55.174  -4.389  1.00  0.00           C  
ATOM   2816  O   ARG A 185      35.667  54.407  -5.273  1.00  0.00           O  
ATOM   2817  CB  ARG A 185      38.460  55.723  -4.199  1.00  0.00           C  
ATOM   2818  CG  ARG A 185      39.647  56.569  -4.631  1.00  0.00           C  
ATOM   2819  CD  ARG A 185      39.915  56.436  -6.086  1.00  0.00           C  
ATOM   2820  NE  ARG A 185      41.042  57.253  -6.507  1.00  0.00           N  
ATOM   2821  CZ  ARG A 185      42.329  56.853  -6.483  1.00  0.00           C  
ATOM   2822  NH1 ARG A 185      42.634  55.647  -6.057  1.00  0.00           N  
ATOM   2823  NH2 ARG A 185      43.283  57.672  -6.887  1.00  0.00           N  
ATOM   2824  H   ARG A 185      37.380  57.849  -3.302  1.00  0.00           H  
ATOM   2825  HA  ARG A 185      37.154  56.390  -5.751  1.00  0.00           H  
ATOM   2826 1HB  ARG A 185      38.469  55.674  -3.111  1.00  0.00           H  
ATOM   2827 2HB  ARG A 185      38.623  54.712  -4.573  1.00  0.00           H  
ATOM   2828 1HG  ARG A 185      39.444  57.618  -4.415  1.00  0.00           H  
ATOM   2829 2HG  ARG A 185      40.538  56.252  -4.088  1.00  0.00           H  
ATOM   2830 1HD  ARG A 185      40.142  55.397  -6.321  1.00  0.00           H  
ATOM   2831 2HD  ARG A 185      39.037  56.752  -6.648  1.00  0.00           H  
ATOM   2832  HE  ARG A 185      40.847  58.188  -6.840  1.00  0.00           H  
ATOM   2833 1HH1 ARG A 185      41.904  55.021  -5.748  1.00  0.00           H  
ATOM   2834 2HH1 ARG A 185      43.598  55.347  -6.040  1.00  0.00           H  
ATOM   2835 1HH2 ARG A 185      43.049  58.600  -7.214  1.00  0.00           H  
ATOM   2836 2HH2 ARG A 185      44.247  57.373  -6.869  1.00  0.00           H  
ATOM   2837  N   TYR A 186      35.570  55.142  -3.149  1.00  0.00           N  
ATOM   2838  CA  TYR A 186      34.553  54.179  -2.744  1.00  0.00           C  
ATOM   2839  C   TYR A 186      33.300  54.309  -3.598  1.00  0.00           C  
ATOM   2840  O   TYR A 186      32.759  53.313  -4.079  1.00  0.00           O  
ATOM   2841  CB  TYR A 186      34.205  54.357  -1.264  1.00  0.00           C  
ATOM   2842  CG  TYR A 186      33.126  53.418  -0.773  1.00  0.00           C  
ATOM   2843  CD1 TYR A 186      33.264  52.049  -0.952  1.00  0.00           C  
ATOM   2844  CD2 TYR A 186      32.000  53.925  -0.143  1.00  0.00           C  
ATOM   2845  CE1 TYR A 186      32.278  51.191  -0.503  1.00  0.00           C  
ATOM   2846  CE2 TYR A 186      31.014  53.067   0.306  1.00  0.00           C  
ATOM   2847  CZ  TYR A 186      31.151  51.706   0.128  1.00  0.00           C  
ATOM   2848  OH  TYR A 186      30.169  50.851   0.574  1.00  0.00           O  
ATOM   2849  H   TYR A 186      35.922  55.800  -2.469  1.00  0.00           H  
ATOM   2850  HA  TYR A 186      34.949  53.174  -2.890  1.00  0.00           H  
ATOM   2851 1HB  TYR A 186      35.098  54.197  -0.658  1.00  0.00           H  
ATOM   2852 2HB  TYR A 186      33.871  55.380  -1.089  1.00  0.00           H  
ATOM   2853  HD1 TYR A 186      34.149  51.651  -1.447  1.00  0.00           H  
ATOM   2854  HD2 TYR A 186      31.891  55.001  -0.002  1.00  0.00           H  
ATOM   2855  HE1 TYR A 186      32.386  50.116  -0.644  1.00  0.00           H  
ATOM   2856  HE2 TYR A 186      30.128  53.466   0.801  1.00  0.00           H  
ATOM   2857  HH  TYR A 186      29.465  51.360   0.983  1.00  0.00           H  
ATOM   2858  N   LYS A 187      32.841  55.543  -3.785  1.00  0.00           N  
ATOM   2859  CA  LYS A 187      31.650  55.806  -4.583  1.00  0.00           C  
ATOM   2860  C   LYS A 187      31.809  55.270  -6.001  1.00  0.00           C  
ATOM   2861  O   LYS A 187      30.854  54.775  -6.598  1.00  0.00           O  
ATOM   2862  CB  LYS A 187      31.349  57.305  -4.616  1.00  0.00           C  
ATOM   2863  CG  LYS A 187      30.846  57.875  -3.297  1.00  0.00           C  
ATOM   2864  CD  LYS A 187      30.359  59.307  -3.463  1.00  0.00           C  
ATOM   2865  CE  LYS A 187      31.520  60.266  -3.680  1.00  0.00           C  
ATOM   2866  NZ  LYS A 187      31.070  61.684  -3.725  1.00  0.00           N  
ATOM   2867  H   LYS A 187      33.332  56.318  -3.363  1.00  0.00           H  
ATOM   2868  HA  LYS A 187      30.806  55.291  -4.124  1.00  0.00           H  
ATOM   2869 1HB  LYS A 187      32.251  57.852  -4.894  1.00  0.00           H  
ATOM   2870 2HB  LYS A 187      30.595  57.508  -5.377  1.00  0.00           H  
ATOM   2871 1HG  LYS A 187      30.024  57.262  -2.925  1.00  0.00           H  
ATOM   2872 2HG  LYS A 187      31.650  57.857  -2.562  1.00  0.00           H  
ATOM   2873 1HD  LYS A 187      29.685  59.365  -4.319  1.00  0.00           H  
ATOM   2874 2HD  LYS A 187      29.811  59.611  -2.571  1.00  0.00           H  
ATOM   2875 1HE  LYS A 187      32.241  60.152  -2.873  1.00  0.00           H  
ATOM   2876 2HE  LYS A 187      32.018  60.026  -4.620  1.00  0.00           H  
ATOM   2877 1HZ  LYS A 187      31.868  62.286  -3.871  1.00  0.00           H  
ATOM   2878 2HZ  LYS A 187      30.414  61.805  -4.484  1.00  0.00           H  
ATOM   2879 3HZ  LYS A 187      30.623  61.923  -2.852  1.00  0.00           H  
ATOM   2880  N   LYS A 188      33.047  55.391  -6.506  1.00  0.00           N  
ATOM   2881  CA  LYS A 188      33.453  54.937  -7.835  1.00  0.00           C  
ATOM   2882  C   LYS A 188      33.523  53.413  -7.962  1.00  0.00           C  
ATOM   2883  O   LYS A 188      33.578  52.874  -9.067  1.00  0.00           O  
ATOM   2884  CB  LYS A 188      34.809  55.545  -8.198  1.00  0.00           C  
ATOM   2885  CG  LYS A 188      34.784  57.051  -8.421  1.00  0.00           C  
ATOM   2886  CD  LYS A 188      36.167  57.581  -8.770  1.00  0.00           C  
ATOM   2887  CE  LYS A 188      36.143  59.085  -8.999  1.00  0.00           C  
ATOM   2888  NZ  LYS A 188      37.495  59.624  -9.307  1.00  0.00           N  
ATOM   2889  H   LYS A 188      33.729  55.831  -5.906  1.00  0.00           H  
ATOM   2890  HA  LYS A 188      32.713  55.279  -8.559  1.00  0.00           H  
ATOM   2891 1HB  LYS A 188      35.526  55.337  -7.403  1.00  0.00           H  
ATOM   2892 2HB  LYS A 188      35.186  55.078  -9.109  1.00  0.00           H  
ATOM   2893 1HG  LYS A 188      34.098  57.287  -9.236  1.00  0.00           H  
ATOM   2894 2HG  LYS A 188      34.431  57.547  -7.518  1.00  0.00           H  
ATOM   2895 1HD  LYS A 188      36.858  57.358  -7.956  1.00  0.00           H  
ATOM   2896 2HD  LYS A 188      36.527  57.092  -9.674  1.00  0.00           H  
ATOM   2897 1HE  LYS A 188      35.476  59.316  -9.829  1.00  0.00           H  
ATOM   2898 2HE  LYS A 188      35.762  59.583  -8.108  1.00  0.00           H  
ATOM   2899 1HZ  LYS A 188      37.436  60.622  -9.452  1.00  0.00           H  
ATOM   2900 2HZ  LYS A 188      38.118  59.432  -8.535  1.00  0.00           H  
ATOM   2901 3HZ  LYS A 188      37.851  59.183 -10.143  1.00  0.00           H  
ATOM   2902  N   GLY A 189      33.521  52.707  -6.831  1.00  0.00           N  
ATOM   2903  CA  GLY A 189      33.595  51.244  -6.871  1.00  0.00           C  
ATOM   2904  C   GLY A 189      34.965  50.649  -6.546  1.00  0.00           C  
ATOM   2905  O   GLY A 189      35.207  49.463  -6.767  1.00  0.00           O  
ATOM   2906  H   GLY A 189      33.470  53.173  -5.936  1.00  0.00           H  
ATOM   2907 1HA  GLY A 189      32.879  50.824  -6.164  1.00  0.00           H  
ATOM   2908 2HA  GLY A 189      33.312  50.892  -7.862  1.00  0.00           H  
ATOM   2909  N   GLU A 190      35.875  51.458  -6.018  1.00  0.00           N  
ATOM   2910  CA  GLU A 190      37.182  50.943  -5.617  1.00  0.00           C  
ATOM   2911  C   GLU A 190      37.029  49.941  -4.479  1.00  0.00           C  
ATOM   2912  O   GLU A 190      36.168  50.097  -3.613  1.00  0.00           O  
ATOM   2913  CB  GLU A 190      38.105  52.086  -5.189  1.00  0.00           C  
ATOM   2914  CG  GLU A 190      39.530  51.657  -4.866  1.00  0.00           C  
ATOM   2915  CD  GLU A 190      40.293  51.203  -6.079  1.00  0.00           C  
ATOM   2916  OE1 GLU A 190      39.905  51.554  -7.168  1.00  0.00           O  
ATOM   2917  OE2 GLU A 190      41.265  50.503  -5.917  1.00  0.00           O  
ATOM   2918  H   GLU A 190      35.672  52.439  -5.889  1.00  0.00           H  
ATOM   2919  HA  GLU A 190      37.630  50.433  -6.470  1.00  0.00           H  
ATOM   2920 1HB  GLU A 190      38.152  52.833  -5.982  1.00  0.00           H  
ATOM   2921 2HB  GLU A 190      37.695  52.574  -4.304  1.00  0.00           H  
ATOM   2922 1HG  GLU A 190      40.057  52.496  -4.413  1.00  0.00           H  
ATOM   2923 2HG  GLU A 190      39.498  50.847  -4.138  1.00  0.00           H  
ATOM   2924  N   ASP A 191      37.862  48.903  -4.467  1.00  0.00           N  
ATOM   2925  CA  ASP A 191      37.800  47.910  -3.401  1.00  0.00           C  
ATOM   2926  C   ASP A 191      37.920  48.610  -2.050  1.00  0.00           C  
ATOM   2927  O   ASP A 191      38.826  49.415  -1.835  1.00  0.00           O  
ATOM   2928  CB  ASP A 191      38.909  46.867  -3.556  1.00  0.00           C  
ATOM   2929  CG  ASP A 191      38.792  45.724  -2.557  1.00  0.00           C  
ATOM   2930  OD1 ASP A 191      38.051  44.806  -2.819  1.00  0.00           O  
ATOM   2931  OD2 ASP A 191      39.445  45.779  -1.542  1.00  0.00           O  
ATOM   2932  H   ASP A 191      38.547  48.794  -5.201  1.00  0.00           H  
ATOM   2933  HA  ASP A 191      36.836  47.403  -3.456  1.00  0.00           H  
ATOM   2934 1HB  ASP A 191      38.882  46.454  -4.564  1.00  0.00           H  
ATOM   2935 2HB  ASP A 191      39.880  47.346  -3.425  1.00  0.00           H  
ATOM   2936  N   VAL A 192      36.999  48.292  -1.157  1.00  0.00           N  
ATOM   2937  CA  VAL A 192      36.940  48.861   0.181  1.00  0.00           C  
ATOM   2938  C   VAL A 192      38.170  48.555   1.027  1.00  0.00           C  
ATOM   2939  O   VAL A 192      38.658  49.412   1.764  1.00  0.00           O  
ATOM   2940  CB  VAL A 192      35.690  48.335   0.911  1.00  0.00           C  
ATOM   2941  CG1 VAL A 192      35.712  48.754   2.374  1.00  0.00           C  
ATOM   2942  CG2 VAL A 192      34.434  48.846   0.223  1.00  0.00           C  
ATOM   2943  H   VAL A 192      36.304  47.613  -1.434  1.00  0.00           H  
ATOM   2944  HA  VAL A 192      36.863  49.946   0.092  1.00  0.00           H  
ATOM   2945  HB  VAL A 192      35.700  47.245   0.889  1.00  0.00           H  
ATOM   2946 1HG1 VAL A 192      34.822  48.373   2.875  1.00  0.00           H  
ATOM   2947 2HG1 VAL A 192      36.601  48.347   2.855  1.00  0.00           H  
ATOM   2948 3HG1 VAL A 192      35.728  49.841   2.440  1.00  0.00           H  
ATOM   2949 1HG2 VAL A 192      33.554  48.469   0.744  1.00  0.00           H  
ATOM   2950 2HG2 VAL A 192      34.427  49.936   0.240  1.00  0.00           H  
ATOM   2951 3HG2 VAL A 192      34.419  48.499  -0.811  1.00  0.00           H  
ATOM   2952  N   SER A 193      38.692  47.331   0.937  1.00  0.00           N  
ATOM   2953  CA  SER A 193      39.870  46.986   1.724  1.00  0.00           C  
ATOM   2954  C   SER A 193      41.061  47.856   1.346  1.00  0.00           C  
ATOM   2955  O   SER A 193      41.751  48.390   2.214  1.00  0.00           O  
ATOM   2956  CB  SER A 193      40.218  45.523   1.527  1.00  0.00           C  
ATOM   2957  OG  SER A 193      41.354  45.173   2.269  1.00  0.00           O  
ATOM   2958  H   SER A 193      38.285  46.634   0.330  1.00  0.00           H  
ATOM   2959  HA  SER A 193      39.643  47.154   2.777  1.00  0.00           H  
ATOM   2960 1HB  SER A 193      39.375  44.904   1.833  1.00  0.00           H  
ATOM   2961 2HB  SER A 193      40.398  45.332   0.470  1.00  0.00           H  
ATOM   2962  HG  SER A 193      42.108  45.479   1.759  1.00  0.00           H  
ATOM   2963  N   GLU A 194      41.296  47.994   0.046  1.00  0.00           N  
ATOM   2964  CA  GLU A 194      42.406  48.801  -0.450  1.00  0.00           C  
ATOM   2965  C   GLU A 194      42.308  50.237   0.048  1.00  0.00           C  
ATOM   2966  O   GLU A 194      43.289  50.808   0.524  1.00  0.00           O  
ATOM   2967  CB  GLU A 194      42.438  48.784  -1.980  1.00  0.00           C  
ATOM   2968  CG  GLU A 194      43.578  49.585  -2.594  1.00  0.00           C  
ATOM   2969  CD  GLU A 194      44.928  48.982  -2.324  1.00  0.00           C  
ATOM   2970  OE1 GLU A 194      44.988  47.813  -2.028  1.00  0.00           O  
ATOM   2971  OE2 GLU A 194      45.902  49.692  -2.414  1.00  0.00           O  
ATOM   2972  H   GLU A 194      40.692  47.529  -0.617  1.00  0.00           H  
ATOM   2973  HA  GLU A 194      43.338  48.375  -0.076  1.00  0.00           H  
ATOM   2974 1HB  GLU A 194      42.526  47.755  -2.330  1.00  0.00           H  
ATOM   2975 2HB  GLU A 194      41.502  49.184  -2.368  1.00  0.00           H  
ATOM   2976 1HG  GLU A 194      43.428  49.643  -3.671  1.00  0.00           H  
ATOM   2977 2HG  GLU A 194      43.552  50.598  -2.196  1.00  0.00           H  
ATOM   2978  N   LEU A 195      41.119  50.818  -0.063  1.00  0.00           N  
ATOM   2979  CA  LEU A 195      40.890  52.190   0.378  1.00  0.00           C  
ATOM   2980  C   LEU A 195      41.065  52.319   1.885  1.00  0.00           C  
ATOM   2981  O   LEU A 195      41.640  53.293   2.371  1.00  0.00           O  
ATOM   2982  CB  LEU A 195      39.482  52.648  -0.021  1.00  0.00           C  
ATOM   2983  CG  LEU A 195      39.245  52.838  -1.525  1.00  0.00           C  
ATOM   2984  CD1 LEU A 195      37.769  53.115  -1.776  1.00  0.00           C  
ATOM   2985  CD2 LEU A 195      40.110  53.982  -2.034  1.00  0.00           C  
ATOM   2986  H   LEU A 195      40.352  50.295  -0.462  1.00  0.00           H  
ATOM   2987  HA  LEU A 195      41.620  52.835  -0.110  1.00  0.00           H  
ATOM   2988 1HB  LEU A 195      38.763  51.912   0.337  1.00  0.00           H  
ATOM   2989 2HB  LEU A 195      39.273  53.598   0.470  1.00  0.00           H  
ATOM   2990  HG  LEU A 195      39.507  51.922  -2.053  1.00  0.00           H  
ATOM   2991 1HD1 LEU A 195      37.601  53.250  -2.844  1.00  0.00           H  
ATOM   2992 2HD1 LEU A 195      37.175  52.273  -1.420  1.00  0.00           H  
ATOM   2993 3HD1 LEU A 195      37.473  54.019  -1.245  1.00  0.00           H  
ATOM   2994 1HD2 LEU A 195      39.943  54.116  -3.103  1.00  0.00           H  
ATOM   2995 2HD2 LEU A 195      39.848  54.899  -1.507  1.00  0.00           H  
ATOM   2996 3HD2 LEU A 195      41.161  53.749  -1.858  1.00  0.00           H  
ATOM   2997  N   VAL A 196      40.566  51.335   2.622  1.00  0.00           N  
ATOM   2998  CA  VAL A 196      40.666  51.339   4.076  1.00  0.00           C  
ATOM   2999  C   VAL A 196      42.117  51.244   4.529  1.00  0.00           C  
ATOM   3000  O   VAL A 196      42.528  51.917   5.474  1.00  0.00           O  
ATOM   3001  CB  VAL A 196      39.868  50.164   4.670  1.00  0.00           C  
ATOM   3002  CG1 VAL A 196      40.121  50.050   6.166  1.00  0.00           C  
ATOM   3003  CG2 VAL A 196      38.385  50.350   4.387  1.00  0.00           C  
ATOM   3004  H   VAL A 196      40.104  50.562   2.164  1.00  0.00           H  
ATOM   3005  HA  VAL A 196      40.245  52.274   4.449  1.00  0.00           H  
ATOM   3006  HB  VAL A 196      40.212  49.236   4.215  1.00  0.00           H  
ATOM   3007 1HG1 VAL A 196      39.549  49.214   6.570  1.00  0.00           H  
ATOM   3008 2HG1 VAL A 196      41.183  49.882   6.344  1.00  0.00           H  
ATOM   3009 3HG1 VAL A 196      39.812  50.972   6.659  1.00  0.00           H  
ATOM   3010 1HG2 VAL A 196      37.827  49.515   4.810  1.00  0.00           H  
ATOM   3011 2HG2 VAL A 196      38.042  51.281   4.838  1.00  0.00           H  
ATOM   3012 3HG2 VAL A 196      38.222  50.387   3.310  1.00  0.00           H  
ATOM   3013  N   ALA A 197      42.890  50.404   3.848  1.00  0.00           N  
ATOM   3014  CA  ALA A 197      44.298  50.218   4.180  1.00  0.00           C  
ATOM   3015  C   ALA A 197      45.091  51.496   3.940  1.00  0.00           C  
ATOM   3016  O   ALA A 197      45.958  51.859   4.736  1.00  0.00           O  
ATOM   3017  CB  ALA A 197      44.887  49.070   3.372  1.00  0.00           C  
ATOM   3018  H   ALA A 197      42.491  49.880   3.082  1.00  0.00           H  
ATOM   3019  HA  ALA A 197      44.367  49.974   5.240  1.00  0.00           H  
ATOM   3020 1HB  ALA A 197      45.938  48.945   3.630  1.00  0.00           H  
ATOM   3021 2HB  ALA A 197      44.346  48.151   3.598  1.00  0.00           H  
ATOM   3022 3HB  ALA A 197      44.798  49.291   2.310  1.00  0.00           H  
ATOM   3023  N   GLU A 198      44.790  52.176   2.840  1.00  0.00           N  
ATOM   3024  CA  GLU A 198      45.477  53.415   2.492  1.00  0.00           C  
ATOM   3025  C   GLU A 198      45.192  54.506   3.515  1.00  0.00           C  
ATOM   3026  O   GLU A 198      46.086  55.262   3.895  1.00  0.00           O  
ATOM   3027  CB  GLU A 198      45.058  53.887   1.098  1.00  0.00           C  
ATOM   3028  CG  GLU A 198      45.553  53.005  -0.039  1.00  0.00           C  
ATOM   3029  CD  GLU A 198      47.052  52.989  -0.156  1.00  0.00           C  
ATOM   3030  OE1 GLU A 198      47.618  54.018  -0.438  1.00  0.00           O  
ATOM   3031  OE2 GLU A 198      47.631  51.946   0.036  1.00  0.00           O  
ATOM   3032  H   GLU A 198      44.066  51.827   2.228  1.00  0.00           H  
ATOM   3033  HA  GLU A 198      46.551  53.225   2.488  1.00  0.00           H  
ATOM   3034 1HB  GLU A 198      43.970  53.928   1.040  1.00  0.00           H  
ATOM   3035 2HB  GLU A 198      45.433  54.896   0.927  1.00  0.00           H  
ATOM   3036 1HG  GLU A 198      45.202  51.987   0.124  1.00  0.00           H  
ATOM   3037 2HG  GLU A 198      45.124  53.362  -0.975  1.00  0.00           H  
ATOM   3038  N   LEU A 199      43.942  54.584   3.958  1.00  0.00           N  
ATOM   3039  CA  LEU A 199      43.538  55.585   4.940  1.00  0.00           C  
ATOM   3040  C   LEU A 199      44.236  55.360   6.275  1.00  0.00           C  
ATOM   3041  O   LEU A 199      44.669  56.309   6.928  1.00  0.00           O  
ATOM   3042  CB  LEU A 199      42.017  55.549   5.140  1.00  0.00           C  
ATOM   3043  CG  LEU A 199      41.440  56.636   6.056  1.00  0.00           C  
ATOM   3044  CD1 LEU A 199      41.672  56.250   7.511  1.00  0.00           C  
ATOM   3045  CD2 LEU A 199      42.094  57.971   5.733  1.00  0.00           C  
ATOM   3046  H   LEU A 199      43.253  53.934   3.606  1.00  0.00           H  
ATOM   3047  HA  LEU A 199      43.819  56.569   4.567  1.00  0.00           H  
ATOM   3048 1HB  LEU A 199      41.537  55.646   4.168  1.00  0.00           H  
ATOM   3049 2HB  LEU A 199      41.745  54.581   5.561  1.00  0.00           H  
ATOM   3050  HG  LEU A 199      40.364  56.711   5.898  1.00  0.00           H  
ATOM   3051 1HD1 LEU A 199      41.262  57.022   8.161  1.00  0.00           H  
ATOM   3052 2HD1 LEU A 199      41.177  55.301   7.719  1.00  0.00           H  
ATOM   3053 3HD1 LEU A 199      42.741  56.151   7.695  1.00  0.00           H  
ATOM   3054 1HD2 LEU A 199      41.684  58.744   6.384  1.00  0.00           H  
ATOM   3055 2HD2 LEU A 199      43.170  57.897   5.892  1.00  0.00           H  
ATOM   3056 3HD2 LEU A 199      41.898  58.231   4.693  1.00  0.00           H  
ATOM   3057  N   ILE A 200      44.343  54.097   6.676  1.00  0.00           N  
ATOM   3058  CA  ILE A 200      44.991  53.747   7.934  1.00  0.00           C  
ATOM   3059  C   ILE A 200      46.470  54.103   7.912  1.00  0.00           C  
ATOM   3060  O   ILE A 200      47.014  54.599   8.898  1.00  0.00           O  
ATOM   3061  CB  ILE A 200      44.830  52.245   8.235  1.00  0.00           C  
ATOM   3062  CG1 ILE A 200      43.352  51.896   8.431  1.00  0.00           C  
ATOM   3063  CG2 ILE A 200      45.638  51.860   9.464  1.00  0.00           C  
ATOM   3064  CD1 ILE A 200      42.696  52.634   9.576  1.00  0.00           C  
ATOM   3065  H   ILE A 200      43.965  53.362   6.095  1.00  0.00           H  
ATOM   3066  HA  ILE A 200      44.518  54.312   8.736  1.00  0.00           H  
ATOM   3067  HB  ILE A 200      45.181  51.664   7.384  1.00  0.00           H  
ATOM   3068 1HG1 ILE A 200      42.801  52.122   7.519  1.00  0.00           H  
ATOM   3069 2HG1 ILE A 200      43.252  50.826   8.615  1.00  0.00           H  
ATOM   3070 1HG2 ILE A 200      45.512  50.796   9.663  1.00  0.00           H  
ATOM   3071 2HG2 ILE A 200      46.691  52.073   9.289  1.00  0.00           H  
ATOM   3072 3HG2 ILE A 200      45.290  52.433  10.324  1.00  0.00           H  
ATOM   3073 1HD1 ILE A 200      41.651  52.333   9.651  1.00  0.00           H  
ATOM   3074 2HD1 ILE A 200      43.211  52.393  10.506  1.00  0.00           H  
ATOM   3075 3HD1 ILE A 200      42.752  53.706   9.397  1.00  0.00           H  
ATOM   3076  N   ARG A 201      47.119  53.846   6.780  1.00  0.00           N  
ATOM   3077  CA  ARG A 201      48.539  54.140   6.628  1.00  0.00           C  
ATOM   3078  C   ARG A 201      48.802  55.637   6.704  1.00  0.00           C  
ATOM   3079  O   ARG A 201      49.773  56.076   7.320  1.00  0.00           O  
ATOM   3080  CB  ARG A 201      49.058  53.605   5.301  1.00  0.00           C  
ATOM   3081  CG  ARG A 201      50.545  53.816   5.065  1.00  0.00           C  
ATOM   3082  CD  ARG A 201      50.981  53.247   3.763  1.00  0.00           C  
ATOM   3083  NE  ARG A 201      50.339  53.911   2.640  1.00  0.00           N  
ATOM   3084  CZ  ARG A 201      50.731  55.091   2.123  1.00  0.00           C  
ATOM   3085  NH1 ARG A 201      51.762  55.724   2.638  1.00  0.00           N  
ATOM   3086  NH2 ARG A 201      50.080  55.613   1.098  1.00  0.00           N  
ATOM   3087  H   ARG A 201      46.616  53.437   6.006  1.00  0.00           H  
ATOM   3088  HA  ARG A 201      49.083  53.651   7.436  1.00  0.00           H  
ATOM   3089 1HB  ARG A 201      48.863  52.535   5.239  1.00  0.00           H  
ATOM   3090 2HB  ARG A 201      48.523  54.083   4.481  1.00  0.00           H  
ATOM   3091 1HG  ARG A 201      50.766  54.884   5.063  1.00  0.00           H  
ATOM   3092 2HG  ARG A 201      51.113  53.329   5.858  1.00  0.00           H  
ATOM   3093 1HD  ARG A 201      52.059  53.364   3.657  1.00  0.00           H  
ATOM   3094 2HD  ARG A 201      50.725  52.189   3.725  1.00  0.00           H  
ATOM   3095  HE  ARG A 201      49.542  53.454   2.217  1.00  0.00           H  
ATOM   3096 1HH1 ARG A 201      52.259  55.326   3.421  1.00  0.00           H  
ATOM   3097 2HH1 ARG A 201      52.056  56.609   2.250  1.00  0.00           H  
ATOM   3098 1HH2 ARG A 201      49.287  55.126   0.702  1.00  0.00           H  
ATOM   3099 2HH2 ARG A 201      50.374  56.497   0.710  1.00  0.00           H  
ATOM   3100  N   GLU A 202      47.930  56.419   6.075  1.00  0.00           N  
ATOM   3101  CA  GLU A 202      48.067  57.870   6.072  1.00  0.00           C  
ATOM   3102  C   GLU A 202      47.914  58.443   7.473  1.00  0.00           C  
ATOM   3103  O   GLU A 202      48.646  59.352   7.866  1.00  0.00           O  
ATOM   3104  CB  GLU A 202      47.033  58.502   5.138  1.00  0.00           C  
ATOM   3105  CG  GLU A 202      47.272  58.231   3.659  1.00  0.00           C  
ATOM   3106  CD  GLU A 202      48.553  58.835   3.154  1.00  0.00           C  
ATOM   3107  OE1 GLU A 202      48.880  59.921   3.569  1.00  0.00           O  
ATOM   3108  OE2 GLU A 202      49.205  58.210   2.351  1.00  0.00           O  
ATOM   3109  H   GLU A 202      47.153  55.997   5.586  1.00  0.00           H  
ATOM   3110  HA  GLU A 202      49.065  58.123   5.710  1.00  0.00           H  
ATOM   3111 1HB  GLU A 202      46.040  58.129   5.390  1.00  0.00           H  
ATOM   3112 2HB  GLU A 202      47.023  59.582   5.283  1.00  0.00           H  
ATOM   3113 1HG  GLU A 202      47.304  57.154   3.498  1.00  0.00           H  
ATOM   3114 2HG  GLU A 202      46.437  58.632   3.087  1.00  0.00           H  
ATOM   3115  N   THR A 203      46.958  57.906   8.225  1.00  0.00           N  
ATOM   3116  CA  THR A 203      46.707  58.365   9.587  1.00  0.00           C  
ATOM   3117  C   THR A 203      47.898  58.074  10.493  1.00  0.00           C  
ATOM   3118  O   THR A 203      48.274  58.900  11.324  1.00  0.00           O  
ATOM   3119  CB  THR A 203      45.441  57.709  10.168  1.00  0.00           C  
ATOM   3120  OG1 THR A 203      44.305  58.066   9.370  1.00  0.00           O  
ATOM   3121  CG2 THR A 203      45.214  58.166  11.601  1.00  0.00           C  
ATOM   3122  H   THR A 203      46.391  57.162   7.844  1.00  0.00           H  
ATOM   3123  HA  THR A 203      46.556  59.444   9.566  1.00  0.00           H  
ATOM   3124  HB  THR A 203      45.553  56.625  10.152  1.00  0.00           H  
ATOM   3125  HG1 THR A 203      44.439  57.760   8.470  1.00  0.00           H  
ATOM   3126 1HG2 THR A 203      44.315  57.692  11.996  1.00  0.00           H  
ATOM   3127 2HG2 THR A 203      46.071  57.886  12.213  1.00  0.00           H  
ATOM   3128 3HG2 THR A 203      45.092  59.248  11.622  1.00  0.00           H  
ATOM   3129  N   SER A 204      48.488  56.896  10.327  1.00  0.00           N  
ATOM   3130  CA  SER A 204      49.637  56.495  11.129  1.00  0.00           C  
ATOM   3131  C   SER A 204      50.838  57.390  10.858  1.00  0.00           C  
ATOM   3132  O   SER A 204      51.560  57.772  11.779  1.00  0.00           O  
ATOM   3133  CB  SER A 204      49.997  55.051  10.842  1.00  0.00           C  
ATOM   3134  OG  SER A 204      51.099  54.646  11.607  1.00  0.00           O  
ATOM   3135  H   SER A 204      48.131  56.261   9.627  1.00  0.00           H  
ATOM   3136  HA  SER A 204      49.372  56.588  12.184  1.00  0.00           H  
ATOM   3137 1HB  SER A 204      49.143  54.412  11.063  1.00  0.00           H  
ATOM   3138 2HB  SER A 204      50.226  54.937   9.783  1.00  0.00           H  
ATOM   3139  HG  SER A 204      51.264  53.730  11.371  1.00  0.00           H  
ATOM   3140  N   ARG A 205      51.047  57.722   9.589  1.00  0.00           N  
ATOM   3141  CA  ARG A 205      52.164  58.574   9.193  1.00  0.00           C  
ATOM   3142  C   ARG A 205      52.020  59.976   9.771  1.00  0.00           C  
ATOM   3143  O   ARG A 205      52.995  60.573  10.226  1.00  0.00           O  
ATOM   3144  CB  ARG A 205      52.259  58.662   7.677  1.00  0.00           C  
ATOM   3145  CG  ARG A 205      53.425  59.488   7.157  1.00  0.00           C  
ATOM   3146  CD  ARG A 205      53.466  59.506   5.672  1.00  0.00           C  
ATOM   3147  NE  ARG A 205      52.289  60.145   5.105  1.00  0.00           N  
ATOM   3148  CZ  ARG A 205      52.117  61.477   4.999  1.00  0.00           C  
ATOM   3149  NH1 ARG A 205      53.052  62.296   5.426  1.00  0.00           N  
ATOM   3150  NH2 ARG A 205      51.008  61.960   4.467  1.00  0.00           N  
ATOM   3151  H   ARG A 205      50.418  57.375   8.879  1.00  0.00           H  
ATOM   3152  HA  ARG A 205      53.086  58.135   9.575  1.00  0.00           H  
ATOM   3153 1HB  ARG A 205      52.353  57.660   7.260  1.00  0.00           H  
ATOM   3154 2HB  ARG A 205      51.343  59.097   7.279  1.00  0.00           H  
ATOM   3155 1HG  ARG A 205      53.329  60.515   7.510  1.00  0.00           H  
ATOM   3156 2HG  ARG A 205      54.362  59.066   7.521  1.00  0.00           H  
ATOM   3157 1HD  ARG A 205      54.346  60.056   5.339  1.00  0.00           H  
ATOM   3158 2HD  ARG A 205      53.513  58.484   5.298  1.00  0.00           H  
ATOM   3159  HE  ARG A 205      51.547  59.547   4.765  1.00  0.00           H  
ATOM   3160 1HH1 ARG A 205      53.900  61.926   5.834  1.00  0.00           H  
ATOM   3161 2HH1 ARG A 205      52.924  63.294   5.348  1.00  0.00           H  
ATOM   3162 1HH2 ARG A 205      50.289  61.330   4.138  1.00  0.00           H  
ATOM   3163 2HH2 ARG A 205      50.880  62.958   4.388  1.00  0.00           H  
ATOM   3164  N   GLN A 206      50.796  60.495   9.750  1.00  0.00           N  
ATOM   3165  CA  GLN A 206      50.523  61.828  10.275  1.00  0.00           C  
ATOM   3166  C   GLN A 206      50.770  61.893  11.777  1.00  0.00           C  
ATOM   3167  O   GLN A 206      51.320  62.870  12.284  1.00  0.00           O  
ATOM   3168  CB  GLN A 206      49.082  62.242   9.964  1.00  0.00           C  
ATOM   3169  CG  GLN A 206      48.802  62.460   8.487  1.00  0.00           C  
ATOM   3170  CD  GLN A 206      49.614  63.601   7.906  1.00  0.00           C  
ATOM   3171  OE1 GLN A 206      50.028  64.516   8.625  1.00  0.00           O  
ATOM   3172  NE2 GLN A 206      49.847  63.556   6.600  1.00  0.00           N  
ATOM   3173  H   GLN A 206      50.037  59.954   9.362  1.00  0.00           H  
ATOM   3174  HA  GLN A 206      51.200  62.534   9.793  1.00  0.00           H  
ATOM   3175 1HB  GLN A 206      48.398  61.475  10.327  1.00  0.00           H  
ATOM   3176 2HB  GLN A 206      48.847  63.166  10.491  1.00  0.00           H  
ATOM   3177 1HG  GLN A 206      49.053  61.550   7.942  1.00  0.00           H  
ATOM   3178 2HG  GLN A 206      47.745  62.692   8.359  1.00  0.00           H  
ATOM   3179 1HE2 GLN A 206      50.378  64.281   6.160  1.00  0.00           H  
ATOM   3180 2HE2 GLN A 206      49.493  62.796   6.054  1.00  0.00           H  
ATOM   3181  N   ILE A 207      50.360  60.845  12.483  1.00  0.00           N  
ATOM   3182  CA  ILE A 207      50.537  60.781  13.930  1.00  0.00           C  
ATOM   3183  C   ILE A 207      52.014  60.742  14.304  1.00  0.00           C  
ATOM   3184  O   ILE A 207      52.439  61.389  15.261  1.00  0.00           O  
ATOM   3185  CB  ILE A 207      49.826  59.547  14.516  1.00  0.00           C  
ATOM   3186  CG1 ILE A 207      48.315  59.648  14.297  1.00  0.00           C  
ATOM   3187  CG2 ILE A 207      50.145  59.402  15.996  1.00  0.00           C  
ATOM   3188  CD1 ILE A 207      47.682  60.855  14.952  1.00  0.00           C  
ATOM   3189  H   ILE A 207      49.915  60.074  12.007  1.00  0.00           H  
ATOM   3190  HA  ILE A 207      50.098  61.674  14.372  1.00  0.00           H  
ATOM   3191  HB  ILE A 207      50.161  58.652  13.992  1.00  0.00           H  
ATOM   3192 1HG1 ILE A 207      48.103  59.689  13.229  1.00  0.00           H  
ATOM   3193 2HG1 ILE A 207      47.829  58.754  14.691  1.00  0.00           H  
ATOM   3194 1HG2 ILE A 207      49.634  58.525  16.394  1.00  0.00           H  
ATOM   3195 2HG2 ILE A 207      51.220  59.285  16.126  1.00  0.00           H  
ATOM   3196 3HG2 ILE A 207      49.809  60.291  16.529  1.00  0.00           H  
ATOM   3197 1HD1 ILE A 207      46.610  60.857  14.753  1.00  0.00           H  
ATOM   3198 2HD1 ILE A 207      47.851  60.815  16.028  1.00  0.00           H  
ATOM   3199 3HD1 ILE A 207      48.127  61.763  14.547  1.00  0.00           H  
ATOM   3200  N   ALA A 208      52.791  59.977  13.542  1.00  0.00           N  
ATOM   3201  CA  ALA A 208      54.222  59.851  13.791  1.00  0.00           C  
ATOM   3202  C   ALA A 208      54.937  61.181  13.581  1.00  0.00           C  
ATOM   3203  O   ALA A 208      55.825  61.548  14.350  1.00  0.00           O  
ATOM   3204  CB  ALA A 208      54.823  58.779  12.893  1.00  0.00           C  
ATOM   3205  H   ALA A 208      52.380  59.470  12.771  1.00  0.00           H  
ATOM   3206  HA  ALA A 208      54.360  59.558  14.832  1.00  0.00           H  
ATOM   3207 1HB  ALA A 208      55.892  58.696  13.091  1.00  0.00           H  
ATOM   3208 2HB  ALA A 208      54.341  57.823  13.096  1.00  0.00           H  
ATOM   3209 3HB  ALA A 208      54.667  59.049  11.850  1.00  0.00           H  
ATOM   3210  N   GLU A 209      54.543  61.897  12.534  1.00  0.00           N  
ATOM   3211  CA  GLU A 209      55.145  63.190  12.221  1.00  0.00           C  
ATOM   3212  C   GLU A 209      54.861  64.210  13.316  1.00  0.00           C  
ATOM   3213  O   GLU A 209      55.735  64.991  13.692  1.00  0.00           O  
ATOM   3214  CB  GLU A 209      54.626  63.710  10.879  1.00  0.00           C  
ATOM   3215  CG  GLU A 209      55.112  62.924   9.669  1.00  0.00           C  
ATOM   3216  CD  GLU A 209      54.525  63.418   8.376  1.00  0.00           C  
ATOM   3217  OE1 GLU A 209      53.673  64.273   8.420  1.00  0.00           O  
ATOM   3218  OE2 GLU A 209      54.929  62.939   7.342  1.00  0.00           O  
ATOM   3219  H   GLU A 209      53.808  61.540  11.939  1.00  0.00           H  
ATOM   3220  HA  GLU A 209      56.226  63.060  12.151  1.00  0.00           H  
ATOM   3221 1HB  GLU A 209      53.536  63.687  10.876  1.00  0.00           H  
ATOM   3222 2HB  GLU A 209      54.932  64.748  10.748  1.00  0.00           H  
ATOM   3223 1HG  GLU A 209      56.198  62.998   9.613  1.00  0.00           H  
ATOM   3224 2HG  GLU A 209      54.853  61.875   9.803  1.00  0.00           H  
ATOM   3225  N   ILE A 210      53.634  64.198  13.822  1.00  0.00           N  
ATOM   3226  CA  ILE A 210      53.231  65.125  14.876  1.00  0.00           C  
ATOM   3227  C   ILE A 210      54.010  64.869  16.161  1.00  0.00           C  
ATOM   3228  O   ILE A 210      54.426  65.806  16.842  1.00  0.00           O  
ATOM   3229  CB  ILE A 210      51.722  65.013  15.158  1.00  0.00           C  
ATOM   3230  CG1 ILE A 210      50.916  65.519  13.959  1.00  0.00           C  
ATOM   3231  CG2 ILE A 210      51.357  65.789  16.414  1.00  0.00           C  
ATOM   3232  CD1 ILE A 210      49.440  65.201  14.038  1.00  0.00           C  
ATOM   3233  H   ILE A 210      52.962  63.532  13.471  1.00  0.00           H  
ATOM   3234  HA  ILE A 210      53.446  66.140  14.544  1.00  0.00           H  
ATOM   3235  HB  ILE A 210      51.455  63.966  15.298  1.00  0.00           H  
ATOM   3236 1HG1 ILE A 210      51.028  66.600  13.875  1.00  0.00           H  
ATOM   3237 2HG1 ILE A 210      51.310  65.079  13.043  1.00  0.00           H  
ATOM   3238 1HG2 ILE A 210      50.287  65.700  16.599  1.00  0.00           H  
ATOM   3239 2HG2 ILE A 210      51.907  65.385  17.264  1.00  0.00           H  
ATOM   3240 3HG2 ILE A 210      51.617  66.840  16.282  1.00  0.00           H  
ATOM   3241 1HD1 ILE A 210      48.936  65.591  13.153  1.00  0.00           H  
ATOM   3242 2HD1 ILE A 210      49.303  64.120  14.087  1.00  0.00           H  
ATOM   3243 3HD1 ILE A 210      49.016  65.662  14.928  1.00  0.00           H  
ATOM   3244  N   ALA A 211      54.202  63.597  16.486  1.00  0.00           N  
ATOM   3245  CA  ALA A 211      54.931  63.214  17.689  1.00  0.00           C  
ATOM   3246  C   ALA A 211      56.388  63.650  17.613  1.00  0.00           C  
ATOM   3247  O   ALA A 211      56.956  64.124  18.597  1.00  0.00           O  
ATOM   3248  CB  ALA A 211      54.841  61.711  17.908  1.00  0.00           C  
ATOM   3249  H   ALA A 211      53.833  62.874  15.884  1.00  0.00           H  
ATOM   3250  HA  ALA A 211      54.475  63.723  18.538  1.00  0.00           H  
ATOM   3251 1HB  ALA A 211      55.390  61.441  18.810  1.00  0.00           H  
ATOM   3252 2HB  ALA A 211      53.795  61.422  18.020  1.00  0.00           H  
ATOM   3253 3HB  ALA A 211      55.271  61.193  17.053  1.00  0.00           H  
ATOM   3254  N   GLU A 212      56.988  63.488  16.440  1.00  0.00           N  
ATOM   3255  CA  GLU A 212      58.382  63.865  16.232  1.00  0.00           C  
ATOM   3256  C   GLU A 212      58.571  65.370  16.373  1.00  0.00           C  
ATOM   3257  O   GLU A 212      59.552  65.830  16.959  1.00  0.00           O  
ATOM   3258  CB  GLU A 212      58.858  63.408  14.851  1.00  0.00           C  
ATOM   3259  CG  GLU A 212      60.327  63.689  14.568  1.00  0.00           C  
ATOM   3260  CD  GLU A 212      60.781  63.148  13.241  1.00  0.00           C  
ATOM   3261  OE1 GLU A 212      59.984  62.547  12.562  1.00  0.00           O  
ATOM   3262  OE2 GLU A 212      61.927  63.335  12.907  1.00  0.00           O  
ATOM   3263  H   GLU A 212      56.466  63.092  15.671  1.00  0.00           H  
ATOM   3264  HA  GLU A 212      58.990  63.374  16.992  1.00  0.00           H  
ATOM   3265 1HB  GLU A 212      58.697  62.335  14.747  1.00  0.00           H  
ATOM   3266 2HB  GLU A 212      58.268  63.904  14.080  1.00  0.00           H  
ATOM   3267 1HG  GLU A 212      60.489  64.767  14.583  1.00  0.00           H  
ATOM   3268 2HG  GLU A 212      60.930  63.248  15.361  1.00  0.00           H  
ATOM   3269  N   ALA A 213      57.629  66.135  15.834  1.00  0.00           N  
ATOM   3270  CA  ALA A 213      57.690  67.589  15.900  1.00  0.00           C  
ATOM   3271  C   ALA A 213      57.584  68.079  17.337  1.00  0.00           C  
ATOM   3272  O   ALA A 213      58.290  69.004  17.741  1.00  0.00           O  
ATOM   3273  CB  ALA A 213      56.589  68.204  15.049  1.00  0.00           C  
ATOM   3274  H   ALA A 213      56.850  65.696  15.365  1.00  0.00           H  
ATOM   3275  HA  ALA A 213      58.657  67.905  15.510  1.00  0.00           H  
ATOM   3276 1HB  ALA A 213      56.647  69.291  15.109  1.00  0.00           H  
ATOM   3277 2HB  ALA A 213      56.712  67.890  14.012  1.00  0.00           H  
ATOM   3278 3HB  ALA A 213      55.618  67.873  15.415  1.00  0.00           H  
ATOM   3279  N   THR A 214      56.699  67.456  18.106  1.00  0.00           N  
ATOM   3280  CA  THR A 214      56.497  67.829  19.500  1.00  0.00           C  
ATOM   3281  C   THR A 214      57.745  67.558  20.330  1.00  0.00           C  
ATOM   3282  O   THR A 214      58.120  68.360  21.186  1.00  0.00           O  
ATOM   3283  CB  THR A 214      55.299  67.077  20.107  1.00  0.00           C  
ATOM   3284  OG1 THR A 214      54.106  67.413  19.387  1.00  0.00           O  
ATOM   3285  CG2 THR A 214      55.124  67.447  21.572  1.00  0.00           C  
ATOM   3286  H   THR A 214      56.151  66.703  17.715  1.00  0.00           H  
ATOM   3287  HA  THR A 214      56.290  68.899  19.545  1.00  0.00           H  
ATOM   3288  HB  THR A 214      55.465  66.003  20.027  1.00  0.00           H  
ATOM   3289  HG1 THR A 214      54.068  66.902  18.575  1.00  0.00           H  
ATOM   3290 1HG2 THR A 214      54.272  66.906  21.985  1.00  0.00           H  
ATOM   3291 2HG2 THR A 214      56.025  67.182  22.125  1.00  0.00           H  
ATOM   3292 3HG2 THR A 214      54.948  68.518  21.658  1.00  0.00           H  
ATOM   3293  N   ILE A 215      58.386  66.423  20.071  1.00  0.00           N  
ATOM   3294  CA  ILE A 215      59.594  66.045  20.793  1.00  0.00           C  
ATOM   3295  C   ILE A 215      60.678  67.102  20.647  1.00  0.00           C  
ATOM   3296  O   ILE A 215      61.304  67.502  21.629  1.00  0.00           O  
ATOM   3297  CB  ILE A 215      60.129  64.689  20.294  1.00  0.00           C  
ATOM   3298  CG1 ILE A 215      59.168  63.562  20.681  1.00  0.00           C  
ATOM   3299  CG2 ILE A 215      61.517  64.427  20.857  1.00  0.00           C  
ATOM   3300  CD1 ILE A 215      59.461  62.248  19.994  1.00  0.00           C  
ATOM   3301  H   ILE A 215      58.026  65.807  19.356  1.00  0.00           H  
ATOM   3302  HA  ILE A 215      59.350  65.951  21.850  1.00  0.00           H  
ATOM   3303  HB  ILE A 215      60.183  64.698  19.206  1.00  0.00           H  
ATOM   3304 1HG1 ILE A 215      59.211  63.401  21.758  1.00  0.00           H  
ATOM   3305 2HG1 ILE A 215      58.147  63.853  20.435  1.00  0.00           H  
ATOM   3306 1HG2 ILE A 215      61.880  63.465  20.495  1.00  0.00           H  
ATOM   3307 2HG2 ILE A 215      62.195  65.215  20.533  1.00  0.00           H  
ATOM   3308 3HG2 ILE A 215      61.472  64.411  21.946  1.00  0.00           H  
ATOM   3309 1HD1 ILE A 215      58.739  61.498  20.318  1.00  0.00           H  
ATOM   3310 2HD1 ILE A 215      59.389  62.378  18.913  1.00  0.00           H  
ATOM   3311 3HD1 ILE A 215      60.466  61.918  20.254  1.00  0.00           H  
ATOM   3312  N   LYS A 216      60.897  67.553  19.416  1.00  0.00           N  
ATOM   3313  CA  LYS A 216      61.906  68.569  19.141  1.00  0.00           C  
ATOM   3314  C   LYS A 216      61.646  69.838  19.942  1.00  0.00           C  
ATOM   3315  O   LYS A 216      62.571  70.440  20.487  1.00  0.00           O  
ATOM   3316  CB  LYS A 216      61.949  68.890  17.647  1.00  0.00           C  
ATOM   3317  CG  LYS A 216      62.529  67.780  16.781  1.00  0.00           C  
ATOM   3318  CD  LYS A 216      62.518  68.164  15.309  1.00  0.00           C  
ATOM   3319  CE  LYS A 216      63.084  67.049  14.441  1.00  0.00           C  
ATOM   3320  NZ  LYS A 216      63.044  67.396  12.994  1.00  0.00           N  
ATOM   3321  H   LYS A 216      60.351  67.182  18.652  1.00  0.00           H  
ATOM   3322  HA  LYS A 216      62.880  68.180  19.442  1.00  0.00           H  
ATOM   3323 1HB  LYS A 216      60.940  69.099  17.290  1.00  0.00           H  
ATOM   3324 2HB  LYS A 216      62.546  69.788  17.484  1.00  0.00           H  
ATOM   3325 1HG  LYS A 216      63.556  67.578  17.087  1.00  0.00           H  
ATOM   3326 2HG  LYS A 216      61.944  66.871  16.915  1.00  0.00           H  
ATOM   3327 1HD  LYS A 216      61.495  68.374  14.995  1.00  0.00           H  
ATOM   3328 2HD  LYS A 216      63.116  69.064  15.163  1.00  0.00           H  
ATOM   3329 1HE  LYS A 216      64.117  66.855  14.727  1.00  0.00           H  
ATOM   3330 2HE  LYS A 216      62.508  66.137  14.599  1.00  0.00           H  
ATOM   3331 1HZ  LYS A 216      63.426  66.633  12.454  1.00  0.00           H  
ATOM   3332 2HZ  LYS A 216      62.087  67.561  12.713  1.00  0.00           H  
ATOM   3333 3HZ  LYS A 216      63.590  68.230  12.832  1.00  0.00           H  
ATOM   3334  N   ALA A 217      60.392  70.255  20.019  1.00  0.00           N  
ATOM   3335  CA  ALA A 217      60.057  71.474  20.752  1.00  0.00           C  
ATOM   3336  C   ALA A 217      60.362  71.382  22.249  1.00  0.00           C  
ATOM   3337  O   ALA A 217      60.799  72.354  22.864  1.00  0.00           O  
ATOM   3338  CB  ALA A 217      58.589  71.813  20.544  1.00  0.00           C  
ATOM   3339  H   ALA A 217      59.653  69.732  19.571  1.00  0.00           H  
ATOM   3340  HA  ALA A 217      60.667  72.286  20.355  1.00  0.00           H  
ATOM   3341 1HB  ALA A 217      58.348  72.733  21.077  1.00  0.00           H  
ATOM   3342 2HB  ALA A 217      58.394  71.949  19.480  1.00  0.00           H  
ATOM   3343 3HB  ALA A 217      57.971  71.001  20.924  1.00  0.00           H  
ATOM   3344  N   THR A 218      60.132  70.214  22.838  1.00  0.00           N  
ATOM   3345  CA  THR A 218      60.280  70.045  24.284  1.00  0.00           C  
ATOM   3346  C   THR A 218      61.277  68.941  24.606  1.00  0.00           C  
ATOM   3347  O   THR A 218      61.203  67.844  24.053  1.00  0.00           O  
ATOM   3348  CB  THR A 218      58.928  69.729  24.950  1.00  0.00           C  
ATOM   3349  OG1 THR A 218      58.380  68.533  24.381  1.00  0.00           O  
ATOM   3350  CG2 THR A 218      57.952  70.878  24.746  1.00  0.00           C  
ATOM   3351  H   THR A 218      59.848  69.423  22.277  1.00  0.00           H  
ATOM   3352  HA  THR A 218      60.661  70.976  24.704  1.00  0.00           H  
ATOM   3353  HB  THR A 218      59.077  69.572  26.018  1.00  0.00           H  
ATOM   3354  HG1 THR A 218      58.986  67.803  24.527  1.00  0.00           H  
ATOM   3355 1HG2 THR A 218      57.003  70.637  25.224  1.00  0.00           H  
ATOM   3356 2HG2 THR A 218      58.361  71.786  25.188  1.00  0.00           H  
ATOM   3357 3HG2 THR A 218      57.792  71.033  23.680  1.00  0.00           H  
ATOM   3358  N   ASP A 219      62.210  69.235  25.504  1.00  0.00           N  
ATOM   3359  CA  ASP A 219      63.242  68.273  25.876  1.00  0.00           C  
ATOM   3360  C   ASP A 219      63.084  67.805  27.317  1.00  0.00           C  
ATOM   3361  O   ASP A 219      64.000  67.218  27.893  1.00  0.00           O  
ATOM   3362  CB  ASP A 219      64.633  68.883  25.685  1.00  0.00           C  
ATOM   3363  CG  ASP A 219      64.877  70.091  26.579  1.00  0.00           C  
ATOM   3364  OD1 ASP A 219      63.921  70.702  26.995  1.00  0.00           O  
ATOM   3365  OD2 ASP A 219      66.018  70.392  26.838  1.00  0.00           O  
ATOM   3366  H   ASP A 219      62.206  70.146  25.941  1.00  0.00           H  
ATOM   3367  HA  ASP A 219      63.152  67.401  25.227  1.00  0.00           H  
ATOM   3368 1HB  ASP A 219      65.392  68.131  25.900  1.00  0.00           H  
ATOM   3369 2HB  ASP A 219      64.757  69.187  24.646  1.00  0.00           H  
ATOM   3370  N   ASP A 220      61.917  68.065  27.898  1.00  0.00           N  
ATOM   3371  CA  ASP A 220      61.683  67.755  29.304  1.00  0.00           C  
ATOM   3372  C   ASP A 220      61.596  66.250  29.532  1.00  0.00           C  
ATOM   3373  O   ASP A 220      60.831  65.554  28.864  1.00  0.00           O  
ATOM   3374  CB  ASP A 220      60.397  68.426  29.794  1.00  0.00           C  
ATOM   3375  CG  ASP A 220      60.165  68.242  31.287  1.00  0.00           C  
ATOM   3376  OD1 ASP A 220      60.721  68.994  32.052  1.00  0.00           O  
ATOM   3377  OD2 ASP A 220      59.434  67.351  31.649  1.00  0.00           O  
ATOM   3378  H   ASP A 220      61.176  68.488  27.358  1.00  0.00           H  
ATOM   3379  HA  ASP A 220      62.520  68.139  29.887  1.00  0.00           H  
ATOM   3380 1HB  ASP A 220      60.438  69.493  29.576  1.00  0.00           H  
ATOM   3381 2HB  ASP A 220      59.544  68.014  29.254  1.00  0.00           H  
ATOM   3382  N   PRO A 221      62.301  65.561  30.433  1.00  0.00           N  
ATOM   3383  CA  PRO A 221      62.460  64.118  30.299  1.00  0.00           C  
ATOM   3384  C   PRO A 221      61.120  63.400  30.435  1.00  0.00           C  
ATOM   3385  O   PRO A 221      60.840  62.446  29.710  1.00  0.00           O  
ATOM   3386  CB  PRO A 221      63.409  63.767  31.449  1.00  0.00           C  
ATOM   3387  CG  PRO A 221      64.180  65.022  31.682  1.00  0.00           C  
ATOM   3388  CD  PRO A 221      63.176  66.123  31.469  1.00  0.00           C  
ATOM   3389  HA  PRO A 221      62.920  63.893  29.325  1.00  0.00           H  
ATOM   3390 1HB  PRO A 221      62.831  63.451  32.330  1.00  0.00           H  
ATOM   3391 2HB  PRO A 221      64.049  62.920  31.163  1.00  0.00           H  
ATOM   3392 1HG  PRO A 221      64.602  65.025  32.697  1.00  0.00           H  
ATOM   3393 2HG  PRO A 221      65.028  65.081  30.984  1.00  0.00           H  
ATOM   3394 1HD  PRO A 221      62.633  66.312  32.407  1.00  0.00           H  
ATOM   3395 2HD  PRO A 221      63.694  67.033  31.131  1.00  0.00           H  
ATOM   3396  N   GLU A 222      60.299  63.865  31.369  1.00  0.00           N  
ATOM   3397  CA  GLU A 222      58.931  63.373  31.511  1.00  0.00           C  
ATOM   3398  C   GLU A 222      58.141  63.570  30.222  1.00  0.00           C  
ATOM   3399  O   GLU A 222      57.460  62.657  29.754  1.00  0.00           O  
ATOM   3400  CB  GLU A 222      58.225  64.082  32.668  1.00  0.00           C  
ATOM   3401  CG  GLU A 222      58.734  63.693  34.049  1.00  0.00           C  
ATOM   3402  CD  GLU A 222      58.081  64.474  35.155  1.00  0.00           C  
ATOM   3403  OE1 GLU A 222      57.335  65.376  34.859  1.00  0.00           O  
ATOM   3404  OE2 GLU A 222      58.329  64.168  36.297  1.00  0.00           O  
ATOM   3405  H   GLU A 222      60.632  64.580  32.000  1.00  0.00           H  
ATOM   3406  HA  GLU A 222      58.969  62.305  31.726  1.00  0.00           H  
ATOM   3407 1HB  GLU A 222      58.343  65.161  32.560  1.00  0.00           H  
ATOM   3408 2HB  GLU A 222      57.158  63.865  32.631  1.00  0.00           H  
ATOM   3409 1HG  GLU A 222      58.545  62.632  34.208  1.00  0.00           H  
ATOM   3410 2HG  GLU A 222      59.811  63.851  34.085  1.00  0.00           H  
ATOM   3411  N   VAL A 223      58.235  64.768  29.654  1.00  0.00           N  
ATOM   3412  CA  VAL A 223      57.526  65.087  28.420  1.00  0.00           C  
ATOM   3413  C   VAL A 223      57.918  64.132  27.299  1.00  0.00           C  
ATOM   3414  O   VAL A 223      57.059  63.606  26.590  1.00  0.00           O  
ATOM   3415  CB  VAL A 223      57.829  66.534  27.987  1.00  0.00           C  
ATOM   3416  CG1 VAL A 223      57.270  66.802  26.598  1.00  0.00           C  
ATOM   3417  CG2 VAL A 223      57.248  67.509  29.000  1.00  0.00           C  
ATOM   3418  H   VAL A 223      58.812  65.476  30.087  1.00  0.00           H  
ATOM   3419  HA  VAL A 223      56.455  64.993  28.602  1.00  0.00           H  
ATOM   3420  HB  VAL A 223      58.909  66.668  27.931  1.00  0.00           H  
ATOM   3421 1HG1 VAL A 223      57.494  67.829  26.308  1.00  0.00           H  
ATOM   3422 2HG1 VAL A 223      57.727  66.117  25.884  1.00  0.00           H  
ATOM   3423 3HG1 VAL A 223      56.191  66.655  26.605  1.00  0.00           H  
ATOM   3424 1HG2 VAL A 223      57.467  68.530  28.688  1.00  0.00           H  
ATOM   3425 2HG2 VAL A 223      56.169  67.371  29.060  1.00  0.00           H  
ATOM   3426 3HG2 VAL A 223      57.693  67.326  29.978  1.00  0.00           H  
ATOM   3427  N   LEU A 224      59.218  63.910  27.142  1.00  0.00           N  
ATOM   3428  CA  LEU A 224      59.724  63.018  26.107  1.00  0.00           C  
ATOM   3429  C   LEU A 224      59.141  61.619  26.253  1.00  0.00           C  
ATOM   3430  O   LEU A 224      58.684  61.022  25.279  1.00  0.00           O  
ATOM   3431  CB  LEU A 224      61.255  62.949  26.169  1.00  0.00           C  
ATOM   3432  CG  LEU A 224      61.996  64.219  25.733  1.00  0.00           C  
ATOM   3433  CD1 LEU A 224      63.481  64.071  26.037  1.00  0.00           C  
ATOM   3434  CD2 LEU A 224      61.763  64.459  24.249  1.00  0.00           C  
ATOM   3435  H   LEU A 224      59.873  64.373  27.756  1.00  0.00           H  
ATOM   3436  HA  LEU A 224      59.430  63.412  25.135  1.00  0.00           H  
ATOM   3437 1HB  LEU A 224      61.552  62.727  27.193  1.00  0.00           H  
ATOM   3438 2HB  LEU A 224      61.593  62.133  25.530  1.00  0.00           H  
ATOM   3439  HG  LEU A 224      61.623  65.072  26.302  1.00  0.00           H  
ATOM   3440 1HD1 LEU A 224      64.008  64.974  25.727  1.00  0.00           H  
ATOM   3441 2HD1 LEU A 224      63.620  63.920  27.107  1.00  0.00           H  
ATOM   3442 3HD1 LEU A 224      63.880  63.215  25.494  1.00  0.00           H  
ATOM   3443 1HD2 LEU A 224      62.289  65.363  23.939  1.00  0.00           H  
ATOM   3444 2HD2 LEU A 224      62.137  63.608  23.679  1.00  0.00           H  
ATOM   3445 3HD2 LEU A 224      60.696  64.579  24.063  1.00  0.00           H  
ATOM   3446  N   GLU A 225      59.160  61.102  27.477  1.00  0.00           N  
ATOM   3447  CA  GLU A 225      58.635  59.769  27.754  1.00  0.00           C  
ATOM   3448  C   GLU A 225      57.133  59.708  27.508  1.00  0.00           C  
ATOM   3449  O   GLU A 225      56.623  58.730  26.961  1.00  0.00           O  
ATOM   3450  CB  GLU A 225      58.941  59.363  29.198  1.00  0.00           C  
ATOM   3451  CG  GLU A 225      60.414  59.099  29.477  1.00  0.00           C  
ATOM   3452  CD  GLU A 225      60.687  58.774  30.919  1.00  0.00           C  
ATOM   3453  OE1 GLU A 225      59.778  58.862  31.711  1.00  0.00           O  
ATOM   3454  OE2 GLU A 225      61.805  58.437  31.231  1.00  0.00           O  
ATOM   3455  H   GLU A 225      59.549  61.645  28.235  1.00  0.00           H  
ATOM   3456  HA  GLU A 225      59.118  59.059  27.082  1.00  0.00           H  
ATOM   3457 1HB  GLU A 225      58.608  60.150  29.875  1.00  0.00           H  
ATOM   3458 2HB  GLU A 225      58.386  58.459  29.447  1.00  0.00           H  
ATOM   3459 1HG  GLU A 225      60.747  58.265  28.860  1.00  0.00           H  
ATOM   3460 2HG  GLU A 225      60.990  59.979  29.193  1.00  0.00           H  
ATOM   3461  N   GLU A 226      56.428  60.758  27.914  1.00  0.00           N  
ATOM   3462  CA  GLU A 226      54.983  60.824  27.738  1.00  0.00           C  
ATOM   3463  C   GLU A 226      54.609  60.861  26.263  1.00  0.00           C  
ATOM   3464  O   GLU A 226      53.651  60.215  25.839  1.00  0.00           O  
ATOM   3465  CB  GLU A 226      54.415  62.054  28.449  1.00  0.00           C  
ATOM   3466  CG  GLU A 226      54.465  61.981  29.969  1.00  0.00           C  
ATOM   3467  CD  GLU A 226      53.965  63.235  30.631  1.00  0.00           C  
ATOM   3468  OE1 GLU A 226      53.694  64.184  29.936  1.00  0.00           O  
ATOM   3469  OE2 GLU A 226      53.855  63.243  31.835  1.00  0.00           O  
ATOM   3470  H   GLU A 226      56.906  61.530  28.356  1.00  0.00           H  
ATOM   3471  HA  GLU A 226      54.539  59.930  28.178  1.00  0.00           H  
ATOM   3472 1HB  GLU A 226      54.967  62.941  28.139  1.00  0.00           H  
ATOM   3473 2HB  GLU A 226      53.374  62.196  28.155  1.00  0.00           H  
ATOM   3474 1HG  GLU A 226      53.856  61.141  30.302  1.00  0.00           H  
ATOM   3475 2HG  GLU A 226      55.492  61.796  30.279  1.00  0.00           H  
ATOM   3476  N   ILE A 227      55.372  61.622  25.484  1.00  0.00           N  
ATOM   3477  CA  ILE A 227      55.123  61.745  24.051  1.00  0.00           C  
ATOM   3478  C   ILE A 227      55.329  60.415  23.340  1.00  0.00           C  
ATOM   3479  O   ILE A 227      54.558  60.048  22.454  1.00  0.00           O  
ATOM   3480  CB  ILE A 227      56.039  62.811  23.423  1.00  0.00           C  
ATOM   3481  CG1 ILE A 227      55.666  64.204  23.935  1.00  0.00           C  
ATOM   3482  CG2 ILE A 227      55.954  62.757  21.906  1.00  0.00           C  
ATOM   3483  CD1 ILE A 227      56.675  65.274  23.584  1.00  0.00           C  
ATOM   3484  H   ILE A 227      56.143  62.129  25.894  1.00  0.00           H  
ATOM   3485  HA  ILE A 227      54.087  62.051  23.906  1.00  0.00           H  
ATOM   3486  HB  ILE A 227      57.069  62.629  23.727  1.00  0.00           H  
ATOM   3487 1HG1 ILE A 227      54.701  64.497  23.522  1.00  0.00           H  
ATOM   3488 2HG1 ILE A 227      55.562  64.178  25.020  1.00  0.00           H  
ATOM   3489 1HG2 ILE A 227      56.608  63.517  21.478  1.00  0.00           H  
ATOM   3490 2HG2 ILE A 227      56.267  61.773  21.559  1.00  0.00           H  
ATOM   3491 3HG2 ILE A 227      54.927  62.943  21.591  1.00  0.00           H  
ATOM   3492 1HD1 ILE A 227      56.341  66.233  23.981  1.00  0.00           H  
ATOM   3493 2HD1 ILE A 227      57.642  65.018  24.018  1.00  0.00           H  
ATOM   3494 3HD1 ILE A 227      56.769  65.343  22.501  1.00  0.00           H  
ATOM   3495  N   SER A 228      56.375  59.695  23.733  1.00  0.00           N  
ATOM   3496  CA  SER A 228      56.685  58.403  23.134  1.00  0.00           C  
ATOM   3497  C   SER A 228      55.590  57.385  23.421  1.00  0.00           C  
ATOM   3498  O   SER A 228      55.213  56.602  22.549  1.00  0.00           O  
ATOM   3499  CB  SER A 228      58.013  57.891  23.656  1.00  0.00           C  
ATOM   3500  OG  SER A 228      59.068  58.711  23.233  1.00  0.00           O  
ATOM   3501  H   SER A 228      56.970  60.053  24.467  1.00  0.00           H  
ATOM   3502  HA  SER A 228      56.758  58.532  22.053  1.00  0.00           H  
ATOM   3503 1HB  SER A 228      57.988  57.858  24.745  1.00  0.00           H  
ATOM   3504 2HB  SER A 228      58.175  56.874  23.302  1.00  0.00           H  
ATOM   3505  HG  SER A 228      59.867  58.325  23.601  1.00  0.00           H  
ATOM   3506  N   GLU A 229      55.081  57.400  24.650  1.00  0.00           N  
ATOM   3507  CA  GLU A 229      54.028  56.477  25.054  1.00  0.00           C  
ATOM   3508  C   GLU A 229      52.744  56.734  24.276  1.00  0.00           C  
ATOM   3509  O   GLU A 229      52.060  55.798  23.862  1.00  0.00           O  
ATOM   3510  CB  GLU A 229      53.759  56.599  26.556  1.00  0.00           C  
ATOM   3511  CG  GLU A 229      54.882  56.077  27.440  1.00  0.00           C  
ATOM   3512  CD  GLU A 229      54.615  56.278  28.906  1.00  0.00           C  
ATOM   3513  OE1 GLU A 229      53.638  56.910  29.231  1.00  0.00           O  
ATOM   3514  OE2 GLU A 229      55.389  55.800  29.702  1.00  0.00           O  
ATOM   3515  H   GLU A 229      55.435  58.068  25.320  1.00  0.00           H  
ATOM   3516  HA  GLU A 229      54.357  55.460  24.840  1.00  0.00           H  
ATOM   3517 1HB  GLU A 229      53.590  57.645  26.812  1.00  0.00           H  
ATOM   3518 2HB  GLU A 229      52.851  56.050  26.809  1.00  0.00           H  
ATOM   3519 1HG  GLU A 229      55.015  55.012  27.250  1.00  0.00           H  
ATOM   3520 2HG  GLU A 229      55.808  56.584  27.171  1.00  0.00           H  
ATOM   3521  N   PHE A 230      52.420  58.007  24.080  1.00  0.00           N  
ATOM   3522  CA  PHE A 230      51.216  58.388  23.350  1.00  0.00           C  
ATOM   3523  C   PHE A 230      51.291  57.949  21.895  1.00  0.00           C  
ATOM   3524  O   PHE A 230      50.306  57.476  21.327  1.00  0.00           O  
ATOM   3525  CB  PHE A 230      51.004  59.901  23.420  1.00  0.00           C  
ATOM   3526  CG  PHE A 230      49.743  60.369  22.751  1.00  0.00           C  
ATOM   3527  CD1 PHE A 230      48.611  60.660  23.498  1.00  0.00           C  
ATOM   3528  CD2 PHE A 230      49.685  60.517  21.374  1.00  0.00           C  
ATOM   3529  CE1 PHE A 230      47.450  61.089  22.883  1.00  0.00           C  
ATOM   3530  CE2 PHE A 230      48.527  60.948  20.757  1.00  0.00           C  
ATOM   3531  CZ  PHE A 230      47.408  61.234  21.513  1.00  0.00           C  
ATOM   3532  H   PHE A 230      53.023  58.730  24.445  1.00  0.00           H  
ATOM   3533  HA  PHE A 230      50.360  57.894  23.813  1.00  0.00           H  
ATOM   3534 1HB  PHE A 230      50.973  60.216  24.463  1.00  0.00           H  
ATOM   3535 2HB  PHE A 230      51.846  60.408  22.951  1.00  0.00           H  
ATOM   3536  HD1 PHE A 230      48.645  60.546  24.582  1.00  0.00           H  
ATOM   3537  HD2 PHE A 230      50.569  60.291  20.776  1.00  0.00           H  
ATOM   3538  HE1 PHE A 230      46.568  61.314  23.482  1.00  0.00           H  
ATOM   3539  HE2 PHE A 230      48.495  61.061  19.673  1.00  0.00           H  
ATOM   3540  HZ  PHE A 230      46.493  61.572  21.028  1.00  0.00           H  
ATOM   3541  N   ALA A 231      52.466  58.108  21.293  1.00  0.00           N  
ATOM   3542  CA  ALA A 231      52.673  57.729  19.900  1.00  0.00           C  
ATOM   3543  C   ALA A 231      52.526  56.224  19.714  1.00  0.00           C  
ATOM   3544  O   ALA A 231      51.936  55.764  18.736  1.00  0.00           O  
ATOM   3545  CB  ALA A 231      54.042  58.190  19.423  1.00  0.00           C  
ATOM   3546  H   ALA A 231      53.235  58.503  21.815  1.00  0.00           H  
ATOM   3547  HA  ALA A 231      51.906  58.217  19.298  1.00  0.00           H  
ATOM   3548 1HB  ALA A 231      54.182  57.898  18.382  1.00  0.00           H  
ATOM   3549 2HB  ALA A 231      54.111  59.275  19.508  1.00  0.00           H  
ATOM   3550 3HB  ALA A 231      54.815  57.729  20.035  1.00  0.00           H  
ATOM   3551  N   GLU A 232      53.066  55.461  20.658  1.00  0.00           N  
ATOM   3552  CA  GLU A 232      52.997  54.007  20.600  1.00  0.00           C  
ATOM   3553  C   GLU A 232      51.557  53.517  20.708  1.00  0.00           C  
ATOM   3554  O   GLU A 232      51.152  52.591  20.005  1.00  0.00           O  
ATOM   3555  CB  GLU A 232      53.843  53.389  21.716  1.00  0.00           C  
ATOM   3556  CG  GLU A 232      53.878  51.867  21.709  1.00  0.00           C  
ATOM   3557  CD  GLU A 232      54.543  51.303  20.485  1.00  0.00           C  
ATOM   3558  OE1 GLU A 232      55.599  51.774  20.135  1.00  0.00           O  
ATOM   3559  OE2 GLU A 232      53.995  50.399  19.898  1.00  0.00           O  
ATOM   3560  H   GLU A 232      53.536  55.900  21.436  1.00  0.00           H  
ATOM   3561  HA  GLU A 232      53.395  53.680  19.638  1.00  0.00           H  
ATOM   3562 1HB  GLU A 232      54.869  53.748  21.635  1.00  0.00           H  
ATOM   3563 2HB  GLU A 232      53.459  53.711  22.684  1.00  0.00           H  
ATOM   3564 1HG  GLU A 232      54.416  51.523  22.592  1.00  0.00           H  
ATOM   3565 2HG  GLU A 232      52.858  51.491  21.769  1.00  0.00           H  
ATOM   3566  N   GLU A 233      50.791  54.145  21.592  1.00  0.00           N  
ATOM   3567  CA  GLU A 233      49.395  53.775  21.795  1.00  0.00           C  
ATOM   3568  C   GLU A 233      48.567  54.046  20.545  1.00  0.00           C  
ATOM   3569  O   GLU A 233      47.710  53.245  20.171  1.00  0.00           O  
ATOM   3570  CB  GLU A 233      48.807  54.539  22.984  1.00  0.00           C  
ATOM   3571  CG  GLU A 233      49.368  54.125  24.337  1.00  0.00           C  
ATOM   3572  CD  GLU A 233      49.043  52.701  24.694  1.00  0.00           C  
ATOM   3573  OE1 GLU A 233      47.955  52.268  24.400  1.00  0.00           O  
ATOM   3574  OE2 GLU A 233      49.885  52.045  25.262  1.00  0.00           O  
ATOM   3575  H   GLU A 233      51.185  54.898  22.139  1.00  0.00           H  
ATOM   3576  HA  GLU A 233      49.348  52.706  22.009  1.00  0.00           H  
ATOM   3577 1HB  GLU A 233      48.991  55.606  22.858  1.00  0.00           H  
ATOM   3578 2HB  GLU A 233      47.727  54.394  23.011  1.00  0.00           H  
ATOM   3579 1HG  GLU A 233      50.451  54.245  24.322  1.00  0.00           H  
ATOM   3580 2HG  GLU A 233      48.967  54.787  25.103  1.00  0.00           H  
ATOM   3581  N   ARG A 234      48.829  55.179  19.903  1.00  0.00           N  
ATOM   3582  CA  ARG A 234      48.106  55.558  18.694  1.00  0.00           C  
ATOM   3583  C   ARG A 234      48.388  54.584  17.557  1.00  0.00           C  
ATOM   3584  O   ARG A 234      47.485  54.212  16.807  1.00  0.00           O  
ATOM   3585  CB  ARG A 234      48.490  56.965  18.260  1.00  0.00           C  
ATOM   3586  CG  ARG A 234      48.153  58.058  19.262  1.00  0.00           C  
ATOM   3587  CD  ARG A 234      46.688  58.284  19.356  1.00  0.00           C  
ATOM   3588  NE  ARG A 234      46.034  57.274  20.173  1.00  0.00           N  
ATOM   3589  CZ  ARG A 234      46.077  57.235  21.519  1.00  0.00           C  
ATOM   3590  NH1 ARG A 234      46.745  58.152  22.183  1.00  0.00           N  
ATOM   3591  NH2 ARG A 234      45.448  56.273  22.172  1.00  0.00           N  
ATOM   3592  H   ARG A 234      49.546  55.793  20.261  1.00  0.00           H  
ATOM   3593  HA  ARG A 234      47.038  55.541  18.910  1.00  0.00           H  
ATOM   3594 1HB  ARG A 234      49.563  57.008  18.074  1.00  0.00           H  
ATOM   3595 2HB  ARG A 234      47.986  57.208  17.325  1.00  0.00           H  
ATOM   3596 1HG  ARG A 234      48.520  57.773  20.249  1.00  0.00           H  
ATOM   3597 2HG  ARG A 234      48.625  58.992  18.955  1.00  0.00           H  
ATOM   3598 1HD  ARG A 234      46.498  59.259  19.802  1.00  0.00           H  
ATOM   3599 2HD  ARG A 234      46.251  58.251  18.359  1.00  0.00           H  
ATOM   3600  HE  ARG A 234      45.511  56.551  19.698  1.00  0.00           H  
ATOM   3601 1HH1 ARG A 234      47.226  58.887  21.684  1.00  0.00           H  
ATOM   3602 2HH1 ARG A 234      46.777  58.122  23.192  1.00  0.00           H  
ATOM   3603 1HH2 ARG A 234      44.935  55.567  21.662  1.00  0.00           H  
ATOM   3604 2HH2 ARG A 234      45.481  56.243  23.180  1.00  0.00           H  
ATOM   3605  N   SER A 235      49.645  54.174  17.435  1.00  0.00           N  
ATOM   3606  CA  SER A 235      50.047  53.242  16.388  1.00  0.00           C  
ATOM   3607  C   SER A 235      49.387  51.883  16.573  1.00  0.00           C  
ATOM   3608  O   SER A 235      48.951  51.256  15.607  1.00  0.00           O  
ATOM   3609  CB  SER A 235      51.555  53.083  16.382  1.00  0.00           C  
ATOM   3610  OG  SER A 235      52.185  54.280  16.015  1.00  0.00           O  
ATOM   3611  H   SER A 235      50.340  54.516  18.083  1.00  0.00           H  
ATOM   3612  HA  SER A 235      49.733  53.646  15.425  1.00  0.00           H  
ATOM   3613 1HB  SER A 235      51.893  52.780  17.372  1.00  0.00           H  
ATOM   3614 2HB  SER A 235      51.835  52.294  15.685  1.00  0.00           H  
ATOM   3615  HG  SER A 235      53.128  54.100  16.035  1.00  0.00           H  
ATOM   3616  N   ARG A 236      49.315  51.432  17.823  1.00  0.00           N  
ATOM   3617  CA  ARG A 236      48.705  50.146  18.140  1.00  0.00           C  
ATOM   3618  C   ARG A 236      47.216  50.147  17.816  1.00  0.00           C  
ATOM   3619  O   ARG A 236      46.685  49.168  17.292  1.00  0.00           O  
ATOM   3620  CB  ARG A 236      48.901  49.809  19.610  1.00  0.00           C  
ATOM   3621  CG  ARG A 236      48.344  48.460  20.037  1.00  0.00           C  
ATOM   3622  CD  ARG A 236      48.595  48.193  21.476  1.00  0.00           C  
ATOM   3623  NE  ARG A 236      47.916  49.151  22.333  1.00  0.00           N  
ATOM   3624  CZ  ARG A 236      46.612  49.088  22.669  1.00  0.00           C  
ATOM   3625  NH1 ARG A 236      45.863  48.108  22.214  1.00  0.00           N  
ATOM   3626  NH2 ARG A 236      46.087  50.010  23.456  1.00  0.00           N  
ATOM   3627  H   ARG A 236      49.694  51.994  18.571  1.00  0.00           H  
ATOM   3628  HA  ARG A 236      49.189  49.376  17.539  1.00  0.00           H  
ATOM   3629 1HB  ARG A 236      49.964  49.816  19.846  1.00  0.00           H  
ATOM   3630 2HB  ARG A 236      48.424  50.573  20.225  1.00  0.00           H  
ATOM   3631 1HG  ARG A 236      47.267  48.441  19.868  1.00  0.00           H  
ATOM   3632 2HG  ARG A 236      48.817  47.670  19.454  1.00  0.00           H  
ATOM   3633 1HD  ARG A 236      48.236  47.196  21.729  1.00  0.00           H  
ATOM   3634 2HD  ARG A 236      49.664  48.255  21.677  1.00  0.00           H  
ATOM   3635  HE  ARG A 236      48.459  49.920  22.703  1.00  0.00           H  
ATOM   3636 1HH1 ARG A 236      46.265  47.403  21.612  1.00  0.00           H  
ATOM   3637 2HH1 ARG A 236      44.887  48.060  22.465  1.00  0.00           H  
ATOM   3638 1HH2 ARG A 236      46.663  50.764  23.806  1.00  0.00           H  
ATOM   3639 2HH2 ARG A 236      45.111  49.963  23.707  1.00  0.00           H  
ATOM   3640  N   ARG A 237      46.550  51.251  18.133  1.00  0.00           N  
ATOM   3641  CA  ARG A 237      45.121  51.383  17.875  1.00  0.00           C  
ATOM   3642  C   ARG A 237      44.823  51.361  16.381  1.00  0.00           C  
ATOM   3643  O   ARG A 237      43.853  50.744  15.941  1.00  0.00           O  
ATOM   3644  CB  ARG A 237      44.586  52.675  18.476  1.00  0.00           C  
ATOM   3645  CG  ARG A 237      43.097  52.905  18.275  1.00  0.00           C  
ATOM   3646  CD  ARG A 237      42.284  51.868  18.963  1.00  0.00           C  
ATOM   3647  NE  ARG A 237      40.858  52.109  18.811  1.00  0.00           N  
ATOM   3648  CZ  ARG A 237      39.893  51.238  19.166  1.00  0.00           C  
ATOM   3649  NH1 ARG A 237      40.217  50.077  19.691  1.00  0.00           N  
ATOM   3650  NH2 ARG A 237      38.622  51.552  18.988  1.00  0.00           N  
ATOM   3651  H   ARG A 237      47.045  52.020  18.563  1.00  0.00           H  
ATOM   3652  HA  ARG A 237      44.606  50.543  18.343  1.00  0.00           H  
ATOM   3653 1HB  ARG A 237      44.780  52.685  19.547  1.00  0.00           H  
ATOM   3654 2HB  ARG A 237      45.112  53.524  18.039  1.00  0.00           H  
ATOM   3655 1HG  ARG A 237      42.821  53.879  18.679  1.00  0.00           H  
ATOM   3656 2HG  ARG A 237      42.863  52.873  17.211  1.00  0.00           H  
ATOM   3657 1HD  ARG A 237      42.511  50.890  18.541  1.00  0.00           H  
ATOM   3658 2HD  ARG A 237      42.518  51.869  20.026  1.00  0.00           H  
ATOM   3659  HE  ARG A 237      40.570  52.992  18.411  1.00  0.00           H  
ATOM   3660 1HH1 ARG A 237      41.188  49.837  19.827  1.00  0.00           H  
ATOM   3661 2HH1 ARG A 237      39.494  49.424  19.957  1.00  0.00           H  
ATOM   3662 1HH2 ARG A 237      38.373  52.445  18.585  1.00  0.00           H  
ATOM   3663 2HH2 ARG A 237      37.899  50.899  19.254  1.00  0.00           H  
ATOM   3664  N   LEU A 238      45.664  52.037  15.606  1.00  0.00           N  
ATOM   3665  CA  LEU A 238      45.493  52.095  14.160  1.00  0.00           C  
ATOM   3666  C   LEU A 238      45.665  50.720  13.529  1.00  0.00           C  
ATOM   3667  O   LEU A 238      44.922  50.345  12.622  1.00  0.00           O  
ATOM   3668  CB  LEU A 238      46.501  53.075  13.547  1.00  0.00           C  
ATOM   3669  CG  LEU A 238      46.272  54.556  13.874  1.00  0.00           C  
ATOM   3670  CD1 LEU A 238      47.442  55.379  13.351  1.00  0.00           C  
ATOM   3671  CD2 LEU A 238      44.960  55.016  13.255  1.00  0.00           C  
ATOM   3672  H   LEU A 238      46.442  52.523  16.030  1.00  0.00           H  
ATOM   3673  HA  LEU A 238      44.485  52.448  13.945  1.00  0.00           H  
ATOM   3674 1HB  LEU A 238      47.499  52.810  13.893  1.00  0.00           H  
ATOM   3675 2HB  LEU A 238      46.475  52.967  12.463  1.00  0.00           H  
ATOM   3676  HG  LEU A 238      46.229  54.688  14.955  1.00  0.00           H  
ATOM   3677 1HD1 LEU A 238      47.279  56.432  13.583  1.00  0.00           H  
ATOM   3678 2HD1 LEU A 238      48.364  55.042  13.824  1.00  0.00           H  
ATOM   3679 3HD1 LEU A 238      47.520  55.254  12.272  1.00  0.00           H  
ATOM   3680 1HD2 LEU A 238      44.797  56.069  13.488  1.00  0.00           H  
ATOM   3681 2HD2 LEU A 238      45.003  54.886  12.173  1.00  0.00           H  
ATOM   3682 3HD2 LEU A 238      44.140  54.423  13.660  1.00  0.00           H  
ATOM   3683  N   SER A 239      46.648  49.971  14.014  1.00  0.00           N  
ATOM   3684  CA  SER A 239      46.919  48.634  13.500  1.00  0.00           C  
ATOM   3685  C   SER A 239      45.756  47.689  13.778  1.00  0.00           C  
ATOM   3686  O   SER A 239      45.382  46.882  12.927  1.00  0.00           O  
ATOM   3687  CB  SER A 239      48.189  48.084  14.121  1.00  0.00           C  
ATOM   3688  OG  SER A 239      49.307  48.825  13.717  1.00  0.00           O  
ATOM   3689  H   SER A 239      47.222  50.338  14.759  1.00  0.00           H  
ATOM   3690  HA  SER A 239      47.056  48.699  12.419  1.00  0.00           H  
ATOM   3691 1HB  SER A 239      48.104  48.111  15.207  1.00  0.00           H  
ATOM   3692 2HB  SER A 239      48.315  47.042  13.829  1.00  0.00           H  
ATOM   3693  HG  SER A 239      50.063  48.419  14.148  1.00  0.00           H  
ATOM   3694  N   GLU A 240      45.189  47.796  14.975  1.00  0.00           N  
ATOM   3695  CA  GLU A 240      44.069  46.952  15.370  1.00  0.00           C  
ATOM   3696  C   GLU A 240      42.841  47.230  14.513  1.00  0.00           C  
ATOM   3697  O   GLU A 240      42.130  46.308  14.112  1.00  0.00           O  
ATOM   3698  CB  GLU A 240      43.733  47.169  16.847  1.00  0.00           C  
ATOM   3699  CG  GLU A 240      44.781  46.639  17.815  1.00  0.00           C  
ATOM   3700  CD  GLU A 240      44.452  46.934  19.252  1.00  0.00           C  
ATOM   3701  OE1 GLU A 240      43.496  47.632  19.492  1.00  0.00           O  
ATOM   3702  OE2 GLU A 240      45.158  46.461  20.112  1.00  0.00           O  
ATOM   3703  H   GLU A 240      45.544  48.480  15.628  1.00  0.00           H  
ATOM   3704  HA  GLU A 240      44.354  45.909  15.227  1.00  0.00           H  
ATOM   3705 1HB  GLU A 240      43.609  48.235  17.039  1.00  0.00           H  
ATOM   3706 2HB  GLU A 240      42.785  46.682  17.080  1.00  0.00           H  
ATOM   3707 1HG  GLU A 240      44.865  45.560  17.688  1.00  0.00           H  
ATOM   3708 2HG  GLU A 240      45.745  47.083  17.569  1.00  0.00           H  
ATOM   3709  N   TYR A 241      42.596  48.506  14.236  1.00  0.00           N  
ATOM   3710  CA  TYR A 241      41.454  48.910  13.425  1.00  0.00           C  
ATOM   3711  C   TYR A 241      41.578  48.390  11.999  1.00  0.00           C  
ATOM   3712  O   TYR A 241      40.598  47.938  11.406  1.00  0.00           O  
ATOM   3713  CB  TYR A 241      41.310  50.433  13.423  1.00  0.00           C  
ATOM   3714  CG  TYR A 241      40.109  50.932  12.652  1.00  0.00           C  
ATOM   3715  CD1 TYR A 241      38.958  51.311  13.328  1.00  0.00           C  
ATOM   3716  CD2 TYR A 241      40.158  51.012  11.268  1.00  0.00           C  
ATOM   3717  CE1 TYR A 241      37.861  51.767  12.623  1.00  0.00           C  
ATOM   3718  CE2 TYR A 241      39.060  51.467  10.563  1.00  0.00           C  
ATOM   3719  CZ  TYR A 241      37.916  51.844  11.236  1.00  0.00           C  
ATOM   3720  OH  TYR A 241      36.823  52.298  10.534  1.00  0.00           O  
ATOM   3721  H   TYR A 241      43.219  49.215  14.597  1.00  0.00           H  
ATOM   3722  HA  TYR A 241      40.552  48.475  13.858  1.00  0.00           H  
ATOM   3723 1HB  TYR A 241      41.229  50.793  14.450  1.00  0.00           H  
ATOM   3724 2HB  TYR A 241      42.203  50.882  12.990  1.00  0.00           H  
ATOM   3725  HD1 TYR A 241      38.920  51.248  14.416  1.00  0.00           H  
ATOM   3726  HD2 TYR A 241      41.061  50.713  10.736  1.00  0.00           H  
ATOM   3727  HE1 TYR A 241      36.957  52.064  13.155  1.00  0.00           H  
ATOM   3728  HE2 TYR A 241      39.098  51.529   9.475  1.00  0.00           H  
ATOM   3729  HH  TYR A 241      36.118  52.516  11.148  1.00  0.00           H  
ATOM   3730  N   ALA A 242      42.788  48.457  11.454  1.00  0.00           N  
ATOM   3731  CA  ALA A 242      43.043  47.992  10.096  1.00  0.00           C  
ATOM   3732  C   ALA A 242      42.827  46.489   9.979  1.00  0.00           C  
ATOM   3733  O   ALA A 242      42.267  46.007   8.994  1.00  0.00           O  
ATOM   3734  CB  ALA A 242      44.456  48.359   9.667  1.00  0.00           C  
ATOM   3735  H   ALA A 242      43.550  48.840  11.994  1.00  0.00           H  
ATOM   3736  HA  ALA A 242      42.333  48.485   9.431  1.00  0.00           H  
ATOM   3737 1HB  ALA A 242      44.631  48.006   8.651  1.00  0.00           H  
ATOM   3738 2HB  ALA A 242      44.577  49.442   9.700  1.00  0.00           H  
ATOM   3739 3HB  ALA A 242      45.173  47.894  10.341  1.00  0.00           H  
ATOM   3740  N   GLU A 243      43.274  45.750  10.988  1.00  0.00           N  
ATOM   3741  CA  GLU A 243      43.133  44.300  11.000  1.00  0.00           C  
ATOM   3742  C   GLU A 243      41.665  43.892  11.058  1.00  0.00           C  
ATOM   3743  O   GLU A 243      41.245  42.951  10.384  1.00  0.00           O  
ATOM   3744  CB  GLU A 243      43.888  43.700  12.189  1.00  0.00           C  
ATOM   3745  CG  GLU A 243      45.403  43.789  12.081  1.00  0.00           C  
ATOM   3746  CD  GLU A 243      46.109  43.256  13.297  1.00  0.00           C  
ATOM   3747  OE1 GLU A 243      45.517  42.486  14.014  1.00  0.00           O  
ATOM   3748  OE2 GLU A 243      47.242  43.620  13.509  1.00  0.00           O  
ATOM   3749  H   GLU A 243      43.724  46.207  11.769  1.00  0.00           H  
ATOM   3750  HA  GLU A 243      43.560  43.903  10.079  1.00  0.00           H  
ATOM   3751 1HB  GLU A 243      43.587  44.208  13.105  1.00  0.00           H  
ATOM   3752 2HB  GLU A 243      43.621  42.648  12.296  1.00  0.00           H  
ATOM   3753 1HG  GLU A 243      45.729  43.223  11.209  1.00  0.00           H  
ATOM   3754 2HG  GLU A 243      45.686  44.830  11.930  1.00  0.00           H  
ATOM   3755  N   ARG A 244      40.889  44.603  11.866  1.00  0.00           N  
ATOM   3756  CA  ARG A 244      39.468  44.318  12.014  1.00  0.00           C  
ATOM   3757  C   ARG A 244      38.718  44.564  10.711  1.00  0.00           C  
ATOM   3758  O   ARG A 244      37.857  43.775  10.321  1.00  0.00           O  
ATOM   3759  CB  ARG A 244      38.863  45.176  13.115  1.00  0.00           C  
ATOM   3760  CG  ARG A 244      37.397  44.899  13.409  1.00  0.00           C  
ATOM   3761  CD  ARG A 244      36.886  45.755  14.510  1.00  0.00           C  
ATOM   3762  NE  ARG A 244      37.544  45.463  15.773  1.00  0.00           N  
ATOM   3763  CZ  ARG A 244      37.561  46.291  16.836  1.00  0.00           C  
ATOM   3764  NH1 ARG A 244      36.954  47.455  16.772  1.00  0.00           N  
ATOM   3765  NH2 ARG A 244      38.189  45.933  17.943  1.00  0.00           N  
ATOM   3766  H   ARG A 244      41.296  45.363  12.392  1.00  0.00           H  
ATOM   3767  HA  ARG A 244      39.353  43.269  12.289  1.00  0.00           H  
ATOM   3768 1HB  ARG A 244      39.418  45.027  14.040  1.00  0.00           H  
ATOM   3769 2HB  ARG A 244      38.952  46.229  12.846  1.00  0.00           H  
ATOM   3770 1HG  ARG A 244      36.803  45.098  12.516  1.00  0.00           H  
ATOM   3771 2HG  ARG A 244      37.275  43.855  13.700  1.00  0.00           H  
ATOM   3772 1HD  ARG A 244      37.062  46.803  14.268  1.00  0.00           H  
ATOM   3773 2HD  ARG A 244      35.817  45.586  14.635  1.00  0.00           H  
ATOM   3774  HE  ARG A 244      38.022  44.576  15.861  1.00  0.00           H  
ATOM   3775 1HH1 ARG A 244      36.475  47.729  15.926  1.00  0.00           H  
ATOM   3776 2HH1 ARG A 244      36.968  48.076  17.568  1.00  0.00           H  
ATOM   3777 1HH2 ARG A 244      38.656  45.037  17.992  1.00  0.00           H  
ATOM   3778 2HH2 ARG A 244      38.202  46.553  18.738  1.00  0.00           H  
ATOM   3779  N   HIS A 245      39.055  45.666  10.041  1.00  0.00           N  
ATOM   3780  CA  HIS A 245      38.297  46.129   8.884  1.00  0.00           C  
ATOM   3781  C   HIS A 245      38.933  45.743   7.554  1.00  0.00           C  
ATOM   3782  O   HIS A 245      38.303  45.841   6.502  1.00  0.00           O  
ATOM   3783  CB  HIS A 245      38.129  47.651   8.939  1.00  0.00           C  
ATOM   3784  CG  HIS A 245      37.313  48.125  10.101  1.00  0.00           C  
ATOM   3785  ND1 HIS A 245      37.833  48.249  11.373  1.00  0.00           N  
ATOM   3786  CD2 HIS A 245      36.016  48.503  10.186  1.00  0.00           C  
ATOM   3787  CE1 HIS A 245      36.889  48.686  12.189  1.00  0.00           C  
ATOM   3788  NE2 HIS A 245      35.778  48.847  11.494  1.00  0.00           N  
ATOM   3789  H   HIS A 245      39.860  46.195  10.346  1.00  0.00           H  
ATOM   3790  HA  HIS A 245      37.304  45.679   8.896  1.00  0.00           H  
ATOM   3791 1HB  HIS A 245      39.110  48.124   8.995  1.00  0.00           H  
ATOM   3792 2HB  HIS A 245      37.650  47.997   8.023  1.00  0.00           H  
ATOM   3793  HD1 HIS A 245      38.788  48.118  11.636  1.00  0.00           H  
ATOM   3794  HD2 HIS A 245      35.215  48.570   9.449  1.00  0.00           H  
ATOM   3795  HE1 HIS A 245      37.102  48.851  13.245  1.00  0.00           H  
ATOM   3796  N   VAL A 246      40.186  45.302   7.591  1.00  0.00           N  
ATOM   3797  CA  VAL A 246      40.914  45.031   6.355  1.00  0.00           C  
ATOM   3798  C   VAL A 246      40.829  43.558   5.976  1.00  0.00           C  
ATOM   3799  O   VAL A 246      41.419  42.703   6.637  1.00  0.00           O  
ATOM   3800  CB  VAL A 246      42.393  45.434   6.506  1.00  0.00           C  
ATOM   3801  CG1 VAL A 246      43.160  45.132   5.227  1.00  0.00           C  
ATOM   3802  CG2 VAL A 246      42.494  46.910   6.860  1.00  0.00           C  
ATOM   3803  H   VAL A 246      40.647  45.150   8.476  1.00  0.00           H  
ATOM   3804  HA  VAL A 246      40.469  45.624   5.554  1.00  0.00           H  
ATOM   3805  HB  VAL A 246      42.843  44.837   7.299  1.00  0.00           H  
ATOM   3806 1HG1 VAL A 246      44.204  45.423   5.351  1.00  0.00           H  
ATOM   3807 2HG1 VAL A 246      43.105  44.065   5.012  1.00  0.00           H  
ATOM   3808 3HG1 VAL A 246      42.724  45.693   4.400  1.00  0.00           H  
ATOM   3809 1HG2 VAL A 246      43.542  47.187   6.966  1.00  0.00           H  
ATOM   3810 2HG2 VAL A 246      42.038  47.506   6.070  1.00  0.00           H  
ATOM   3811 3HG2 VAL A 246      41.973  47.094   7.800  1.00  0.00           H  
ATOM   3812  N   THR A 247      40.092  43.273   4.910  1.00  0.00           N  
ATOM   3813  CA  THR A 247      39.938  41.910   4.417  1.00  0.00           C  
ATOM   3814  C   THR A 247      41.211  41.390   3.764  1.00  0.00           C  
ATOM   3815  O   THR A 247      41.503  40.195   3.815  1.00  0.00           O  
ATOM   3816  CB  THR A 247      38.773  41.819   3.413  1.00  0.00           C  
ATOM   3817  OG1 THR A 247      39.025  42.694   2.305  1.00  0.00           O  
ATOM   3818  CG2 THR A 247      37.463  42.213   4.078  1.00  0.00           C  
ATOM   3819  H   THR A 247      39.624  44.026   4.426  1.00  0.00           H  
ATOM   3820  HA  THR A 247      39.713  41.260   5.263  1.00  0.00           H  
ATOM   3821  HB  THR A 247      38.693  40.798   3.041  1.00  0.00           H  
ATOM   3822  HG1 THR A 247      38.490  42.421   1.555  1.00  0.00           H  
ATOM   3823 1HG2 THR A 247      36.652  42.142   3.354  1.00  0.00           H  
ATOM   3824 2HG2 THR A 247      37.264  41.543   4.914  1.00  0.00           H  
ATOM   3825 3HG2 THR A 247      37.535  43.237   4.444  1.00  0.00           H  
ATOM   3826  N   ASN A 248      41.971  42.289   3.147  1.00  0.00           N  
ATOM   3827  CA  ASN A 248      43.138  41.884   2.370  1.00  0.00           C  
ATOM   3828  C   ASN A 248      44.258  41.415   3.284  1.00  0.00           C  
ATOM   3829  O   ASN A 248      44.820  42.202   4.045  1.00  0.00           O  
ATOM   3830  CB  ASN A 248      43.614  43.017   1.480  1.00  0.00           C  
ATOM   3831  CG  ASN A 248      44.748  42.610   0.581  1.00  0.00           C  
ATOM   3832  OD1 ASN A 248      45.524  41.706   0.912  1.00  0.00           O  
ATOM   3833  ND2 ASN A 248      44.860  43.259  -0.549  1.00  0.00           N  
ATOM   3834  H   ASN A 248      41.741  43.270   3.215  1.00  0.00           H  
ATOM   3835  HA  ASN A 248      42.858  41.040   1.738  1.00  0.00           H  
ATOM   3836 1HB  ASN A 248      42.785  43.368   0.863  1.00  0.00           H  
ATOM   3837 2HB  ASN A 248      43.938  43.854   2.099  1.00  0.00           H  
ATOM   3838 1HD2 ASN A 248      45.597  43.031  -1.186  1.00  0.00           H  
ATOM   3839 2HD2 ASN A 248      44.210  43.984  -0.776  1.00  0.00           H  
ATOM   3840  N   PRO A 249      44.791  40.198   3.425  1.00  0.00           N  
ATOM   3841  CA  PRO A 249      45.708  40.073   4.551  1.00  0.00           C  
ATOM   3842  C   PRO A 249      46.941  40.941   4.352  1.00  0.00           C  
ATOM   3843  O   PRO A 249      47.509  41.459   5.314  1.00  0.00           O  
ATOM   3844  CB  PRO A 249      46.060  38.582   4.547  1.00  0.00           C  
ATOM   3845  CG  PRO A 249      44.901  37.935   3.868  1.00  0.00           C  
ATOM   3846  CD  PRO A 249      44.482  38.926   2.815  1.00  0.00           C  
ATOM   3847  HA  PRO A 249      45.183  40.351   5.477  1.00  0.00           H  
ATOM   3848 1HB  PRO A 249      47.009  38.421   4.015  1.00  0.00           H  
ATOM   3849 2HB  PRO A 249      46.204  38.227   5.578  1.00  0.00           H  
ATOM   3850 1HG  PRO A 249      45.202  36.966   3.443  1.00  0.00           H  
ATOM   3851 2HG  PRO A 249      44.102  37.728   4.596  1.00  0.00           H  
ATOM   3852 1HD  PRO A 249      45.066  38.755   1.898  1.00  0.00           H  
ATOM   3853 2HD  PRO A 249      43.406  38.818   2.616  1.00  0.00           H  
ATOM   3854  N   ILE A 250      47.343  41.091   3.099  1.00  0.00           N  
ATOM   3855  CA  ILE A 250      48.629  41.699   2.773  1.00  0.00           C  
ATOM   3856  C   ILE A 250      48.636  43.182   3.115  1.00  0.00           C  
ATOM   3857  O   ILE A 250      49.623  43.705   3.634  1.00  0.00           O  
ATOM   3858  CB  ILE A 250      48.963  41.515   1.281  1.00  0.00           C  
ATOM   3859  CG1 ILE A 250      49.551  40.123   1.033  1.00  0.00           C  
ATOM   3860  CG2 ILE A 250      49.928  42.594   0.815  1.00  0.00           C  
ATOM   3861  CD1 ILE A 250      48.709  38.997   1.589  1.00  0.00           C  
ATOM   3862  H   ILE A 250      46.744  40.775   2.349  1.00  0.00           H  
ATOM   3863  HA  ILE A 250      49.403  41.209   3.362  1.00  0.00           H  
ATOM   3864  HB  ILE A 250      48.048  41.580   0.693  1.00  0.00           H  
ATOM   3865 1HG1 ILE A 250      49.670  39.964  -0.038  1.00  0.00           H  
ATOM   3866 2HG1 ILE A 250      50.541  40.061   1.484  1.00  0.00           H  
ATOM   3867 1HG2 ILE A 250      50.154  42.448  -0.241  1.00  0.00           H  
ATOM   3868 2HG2 ILE A 250      49.474  43.574   0.957  1.00  0.00           H  
ATOM   3869 3HG2 ILE A 250      50.849  42.534   1.394  1.00  0.00           H  
ATOM   3870 1HD1 ILE A 250      49.190  38.043   1.374  1.00  0.00           H  
ATOM   3871 2HD1 ILE A 250      48.606  39.117   2.668  1.00  0.00           H  
ATOM   3872 3HD1 ILE A 250      47.723  39.017   1.125  1.00  0.00           H  
ATOM   3873  N   LEU A 251      47.531  43.859   2.825  1.00  0.00           N  
ATOM   3874  CA  LEU A 251      47.411  45.286   3.103  1.00  0.00           C  
ATOM   3875  C   LEU A 251      47.456  45.560   4.600  1.00  0.00           C  
ATOM   3876  O   LEU A 251      48.085  46.519   5.047  1.00  0.00           O  
ATOM   3877  CB  LEU A 251      46.104  45.833   2.516  1.00  0.00           C  
ATOM   3878  CG  LEU A 251      46.032  45.882   0.984  1.00  0.00           C  
ATOM   3879  CD1 LEU A 251      44.624  46.272   0.554  1.00  0.00           C  
ATOM   3880  CD2 LEU A 251      47.058  46.875   0.459  1.00  0.00           C  
ATOM   3881  H   LEU A 251      46.754  43.373   2.400  1.00  0.00           H  
ATOM   3882  HA  LEU A 251      48.248  45.801   2.634  1.00  0.00           H  
ATOM   3883 1HB  LEU A 251      45.280  45.213   2.866  1.00  0.00           H  
ATOM   3884 2HB  LEU A 251      45.953  46.846   2.888  1.00  0.00           H  
ATOM   3885  HG  LEU A 251      46.243  44.893   0.578  1.00  0.00           H  
ATOM   3886 1HD1 LEU A 251      44.573  46.307  -0.534  1.00  0.00           H  
ATOM   3887 2HD1 LEU A 251      43.912  45.535   0.926  1.00  0.00           H  
ATOM   3888 3HD1 LEU A 251      44.378  47.252   0.960  1.00  0.00           H  
ATOM   3889 1HD2 LEU A 251      47.007  46.909  -0.630  1.00  0.00           H  
ATOM   3890 2HD2 LEU A 251      46.847  47.865   0.864  1.00  0.00           H  
ATOM   3891 3HD2 LEU A 251      48.056  46.562   0.766  1.00  0.00           H  
ATOM   3892  N   ALA A 252      46.785  44.714   5.373  1.00  0.00           N  
ATOM   3893  CA  ALA A 252      46.747  44.864   6.823  1.00  0.00           C  
ATOM   3894  C   ALA A 252      48.131  44.677   7.432  1.00  0.00           C  
ATOM   3895  O   ALA A 252      48.522  45.406   8.344  1.00  0.00           O  
ATOM   3896  CB  ALA A 252      45.763  43.875   7.433  1.00  0.00           C  
ATOM   3897  H   ALA A 252      46.288  43.945   4.945  1.00  0.00           H  
ATOM   3898  HA  ALA A 252      46.416  45.877   7.050  1.00  0.00           H  
ATOM   3899 1HB  ALA A 252      45.747  44.000   8.516  1.00  0.00           H  
ATOM   3900 2HB  ALA A 252      44.767  44.059   7.031  1.00  0.00           H  
ATOM   3901 3HB  ALA A 252      46.071  42.860   7.189  1.00  0.00           H  
ATOM   3902  N   ALA A 253      48.869  43.698   6.923  1.00  0.00           N  
ATOM   3903  CA  ALA A 253      50.212  43.413   7.417  1.00  0.00           C  
ATOM   3904  C   ALA A 253      51.158  44.575   7.138  1.00  0.00           C  
ATOM   3905  O   ALA A 253      51.981  44.933   7.981  1.00  0.00           O  
ATOM   3906  CB  ALA A 253      50.746  42.133   6.792  1.00  0.00           C  
ATOM   3907  H   ALA A 253      48.491  43.136   6.174  1.00  0.00           H  
ATOM   3908  HA  ALA A 253      50.154  43.281   8.498  1.00  0.00           H  
ATOM   3909 1HB  ALA A 253      51.749  41.934   7.171  1.00  0.00           H  
ATOM   3910 2HB  ALA A 253      50.090  41.301   7.049  1.00  0.00           H  
ATOM   3911 3HB  ALA A 253      50.783  42.245   5.710  1.00  0.00           H  
ATOM   3912  N   THR A 254      51.036  45.158   5.952  1.00  0.00           N  
ATOM   3913  CA  THR A 254      51.881  46.282   5.561  1.00  0.00           C  
ATOM   3914  C   THR A 254      51.618  47.499   6.438  1.00  0.00           C  
ATOM   3915  O   THR A 254      52.547  48.201   6.836  1.00  0.00           O  
ATOM   3916  CB  THR A 254      51.662  46.654   4.082  1.00  0.00           C  
ATOM   3917  OG1 THR A 254      50.285  46.991   3.871  1.00  0.00           O  
ATOM   3918  CG2 THR A 254      52.040  45.491   3.178  1.00  0.00           C  
ATOM   3919  H   THR A 254      50.341  44.817   5.303  1.00  0.00           H  
ATOM   3920  HA  THR A 254      52.924  45.992   5.691  1.00  0.00           H  
ATOM   3921  HB  THR A 254      52.276  47.518   3.830  1.00  0.00           H  
ATOM   3922  HG1 THR A 254      50.128  47.892   4.163  1.00  0.00           H  
ATOM   3923 1HG2 THR A 254      51.880  45.772   2.138  1.00  0.00           H  
ATOM   3924 2HG2 THR A 254      53.090  45.240   3.329  1.00  0.00           H  
ATOM   3925 3HG2 THR A 254      51.423  44.627   3.420  1.00  0.00           H  
ATOM   3926  N   VAL A 255      50.347  47.746   6.737  1.00  0.00           N  
ATOM   3927  CA  VAL A 255      49.962  48.878   7.569  1.00  0.00           C  
ATOM   3928  C   VAL A 255      50.501  48.732   8.986  1.00  0.00           C  
ATOM   3929  O   VAL A 255      50.967  49.701   9.586  1.00  0.00           O  
ATOM   3930  CB  VAL A 255      48.428  49.007   7.617  1.00  0.00           C  
ATOM   3931  CG1 VAL A 255      48.014  50.064   8.630  1.00  0.00           C  
ATOM   3932  CG2 VAL A 255      47.893  49.346   6.235  1.00  0.00           C  
ATOM   3933  H   VAL A 255      49.630  47.132   6.378  1.00  0.00           H  
ATOM   3934  HA  VAL A 255      50.376  49.787   7.130  1.00  0.00           H  
ATOM   3935  HB  VAL A 255      48.003  48.059   7.950  1.00  0.00           H  
ATOM   3936 1HG1 VAL A 255      46.927  50.141   8.652  1.00  0.00           H  
ATOM   3937 2HG1 VAL A 255      48.377  49.782   9.619  1.00  0.00           H  
ATOM   3938 3HG1 VAL A 255      48.440  51.026   8.347  1.00  0.00           H  
ATOM   3939 1HG2 VAL A 255      46.807  49.435   6.276  1.00  0.00           H  
ATOM   3940 2HG2 VAL A 255      48.322  50.291   5.900  1.00  0.00           H  
ATOM   3941 3HG2 VAL A 255      48.165  48.556   5.535  1.00  0.00           H  
ATOM   3942  N   VAL A 256      50.435  47.515   9.514  1.00  0.00           N  
ATOM   3943  CA  VAL A 256      50.918  47.240  10.864  1.00  0.00           C  
ATOM   3944  C   VAL A 256      52.425  47.447  10.963  1.00  0.00           C  
ATOM   3945  O   VAL A 256      52.924  47.990  11.948  1.00  0.00           O  
ATOM   3946  CB  VAL A 256      50.573  45.795  11.271  1.00  0.00           C  
ATOM   3947  CG1 VAL A 256      51.234  45.442  12.594  1.00  0.00           C  
ATOM   3948  CG2 VAL A 256      49.063  45.629  11.361  1.00  0.00           C  
ATOM   3949  H   VAL A 256      50.042  46.761   8.969  1.00  0.00           H  
ATOM   3950  HA  VAL A 256      50.425  47.926  11.554  1.00  0.00           H  
ATOM   3951  HB  VAL A 256      50.970  45.112  10.520  1.00  0.00           H  
ATOM   3952 1HG1 VAL A 256      50.980  44.418  12.867  1.00  0.00           H  
ATOM   3953 2HG1 VAL A 256      52.316  45.533  12.496  1.00  0.00           H  
ATOM   3954 3HG1 VAL A 256      50.881  46.121  13.370  1.00  0.00           H  
ATOM   3955 1HG2 VAL A 256      48.826  44.605  11.648  1.00  0.00           H  
ATOM   3956 2HG2 VAL A 256      48.665  46.317  12.107  1.00  0.00           H  
ATOM   3957 3HG2 VAL A 256      48.615  45.847  10.391  1.00  0.00           H  
ATOM   3958  N   ALA A 257      53.146  47.010   9.936  1.00  0.00           N  
ATOM   3959  CA  ALA A 257      54.598  47.147   9.906  1.00  0.00           C  
ATOM   3960  C   ALA A 257      55.011  48.612   9.865  1.00  0.00           C  
ATOM   3961  O   ALA A 257      55.961  49.018  10.534  1.00  0.00           O  
ATOM   3962  CB  ALA A 257      55.177  46.400   8.713  1.00  0.00           C  
ATOM   3963  H   ALA A 257      52.677  46.572   9.157  1.00  0.00           H  
ATOM   3964  HA  ALA A 257      54.998  46.712  10.822  1.00  0.00           H  
ATOM   3965 1HB  ALA A 257      56.261  46.513   8.704  1.00  0.00           H  
ATOM   3966 2HB  ALA A 257      54.923  45.343   8.787  1.00  0.00           H  
ATOM   3967 3HB  ALA A 257      54.762  46.809   7.793  1.00  0.00           H  
ATOM   3968  N   LEU A 258      54.290  49.401   9.075  1.00  0.00           N  
ATOM   3969  CA  LEU A 258      54.580  50.824   8.944  1.00  0.00           C  
ATOM   3970  C   LEU A 258      54.359  51.557  10.260  1.00  0.00           C  
ATOM   3971  O   LEU A 258      55.143  52.428  10.636  1.00  0.00           O  
ATOM   3972  CB  LEU A 258      53.701  51.446   7.852  1.00  0.00           C  
ATOM   3973  CG  LEU A 258      54.013  51.007   6.416  1.00  0.00           C  
ATOM   3974  CD1 LEU A 258      52.954  51.561   5.473  1.00  0.00           C  
ATOM   3975  CD2 LEU A 258      55.401  51.493   6.026  1.00  0.00           C  
ATOM   3976  H   LEU A 258      53.521  49.006   8.552  1.00  0.00           H  
ATOM   3977  HA  LEU A 258      55.626  50.939   8.660  1.00  0.00           H  
ATOM   3978 1HB  LEU A 258      52.662  51.194   8.058  1.00  0.00           H  
ATOM   3979 2HB  LEU A 258      53.806  52.530   7.897  1.00  0.00           H  
ATOM   3980  HG  LEU A 258      53.979  49.919   6.353  1.00  0.00           H  
ATOM   3981 1HD1 LEU A 258      53.175  51.248   4.453  1.00  0.00           H  
ATOM   3982 2HD1 LEU A 258      51.974  51.181   5.764  1.00  0.00           H  
ATOM   3983 3HD1 LEU A 258      52.952  52.649   5.527  1.00  0.00           H  
ATOM   3984 1HD2 LEU A 258      55.623  51.180   5.005  1.00  0.00           H  
ATOM   3985 2HD2 LEU A 258      55.435  52.581   6.087  1.00  0.00           H  
ATOM   3986 3HD2 LEU A 258      56.140  51.068   6.705  1.00  0.00           H  
ATOM   3987  N   ALA A 259      53.285  51.198  10.956  1.00  0.00           N  
ATOM   3988  CA  ALA A 259      52.956  51.822  12.231  1.00  0.00           C  
ATOM   3989  C   ALA A 259      54.015  51.515  13.283  1.00  0.00           C  
ATOM   3990  O   ALA A 259      54.395  52.385  14.068  1.00  0.00           O  
ATOM   3991  CB  ALA A 259      51.586  51.362  12.709  1.00  0.00           C  
ATOM   3992  H   ALA A 259      52.682  50.474  10.593  1.00  0.00           H  
ATOM   3993  HA  ALA A 259      52.934  52.902  12.084  1.00  0.00           H  
ATOM   3994 1HB  ALA A 259      51.355  51.837  13.663  1.00  0.00           H  
ATOM   3995 2HB  ALA A 259      50.832  51.640  11.973  1.00  0.00           H  
ATOM   3996 3HB  ALA A 259      51.590  50.281  12.834  1.00  0.00           H  
ATOM   3997  N   GLU A 260      54.490  50.275  13.295  1.00  0.00           N  
ATOM   3998  CA  GLU A 260      55.507  49.854  14.249  1.00  0.00           C  
ATOM   3999  C   GLU A 260      56.820  50.594  14.020  1.00  0.00           C  
ATOM   4000  O   GLU A 260      57.490  50.998  14.971  1.00  0.00           O  
ATOM   4001  CB  GLU A 260      55.737  48.344  14.149  1.00  0.00           C  
ATOM   4002  CG  GLU A 260      54.573  47.497  14.642  1.00  0.00           C  
ATOM   4003  CD  GLU A 260      54.304  47.671  16.111  1.00  0.00           C  
ATOM   4004  OE1 GLU A 260      55.245  47.792  16.858  1.00  0.00           O  
ATOM   4005  OE2 GLU A 260      53.155  47.683  16.486  1.00  0.00           O  
ATOM   4006  H   GLU A 260      54.136  49.607  12.626  1.00  0.00           H  
ATOM   4007  HA  GLU A 260      55.157  50.088  15.255  1.00  0.00           H  
ATOM   4008 1HB  GLU A 260      55.932  48.074  13.111  1.00  0.00           H  
ATOM   4009 2HB  GLU A 260      56.619  48.071  14.728  1.00  0.00           H  
ATOM   4010 1HG  GLU A 260      53.677  47.770  14.085  1.00  0.00           H  
ATOM   4011 2HG  GLU A 260      54.788  46.449  14.439  1.00  0.00           H  
ATOM   4012  N   VAL A 261      57.181  50.767  12.753  1.00  0.00           N  
ATOM   4013  CA  VAL A 261      58.415  51.459  12.399  1.00  0.00           C  
ATOM   4014  C   VAL A 261      58.367  52.922  12.819  1.00  0.00           C  
ATOM   4015  O   VAL A 261      59.353  53.468  13.314  1.00  0.00           O  
ATOM   4016  CB  VAL A 261      58.658  51.372  10.880  1.00  0.00           C  
ATOM   4017  CG1 VAL A 261      59.836  52.247  10.479  1.00  0.00           C  
ATOM   4018  CG2 VAL A 261      58.898  49.926  10.476  1.00  0.00           C  
ATOM   4019  H   VAL A 261      56.588  50.412  12.017  1.00  0.00           H  
ATOM   4020  HA  VAL A 261      59.244  50.973  12.914  1.00  0.00           H  
ATOM   4021  HB  VAL A 261      57.781  51.755  10.358  1.00  0.00           H  
ATOM   4022 1HG1 VAL A 261      59.994  52.174   9.402  1.00  0.00           H  
ATOM   4023 2HG1 VAL A 261      59.627  53.283  10.745  1.00  0.00           H  
ATOM   4024 3HG1 VAL A 261      60.733  51.911  11.000  1.00  0.00           H  
ATOM   4025 1HG2 VAL A 261      59.069  49.872   9.401  1.00  0.00           H  
ATOM   4026 2HG2 VAL A 261      59.772  49.541  11.002  1.00  0.00           H  
ATOM   4027 3HG2 VAL A 261      58.025  49.326  10.735  1.00  0.00           H  
ATOM   4028  N   LEU A 262      57.214  53.553  12.621  1.00  0.00           N  
ATOM   4029  CA  LEU A 262      57.035  54.954  12.980  1.00  0.00           C  
ATOM   4030  C   LEU A 262      57.146  55.153  14.485  1.00  0.00           C  
ATOM   4031  O   LEU A 262      57.749  56.121  14.950  1.00  0.00           O  
ATOM   4032  CB  LEU A 262      55.671  55.457  12.490  1.00  0.00           C  
ATOM   4033  CG  LEU A 262      55.515  55.580  10.969  1.00  0.00           C  
ATOM   4034  CD1 LEU A 262      54.068  55.912  10.632  1.00  0.00           C  
ATOM   4035  CD2 LEU A 262      56.459  56.653  10.447  1.00  0.00           C  
ATOM   4036  H   LEU A 262      56.442  53.048  12.210  1.00  0.00           H  
ATOM   4037  HA  LEU A 262      57.818  55.537  12.497  1.00  0.00           H  
ATOM   4038 1HB  LEU A 262      54.901  54.776  12.848  1.00  0.00           H  
ATOM   4039 2HB  LEU A 262      55.488  56.440  12.923  1.00  0.00           H  
ATOM   4040  HG  LEU A 262      55.756  54.625  10.500  1.00  0.00           H  
ATOM   4041 1HD1 LEU A 262      53.957  55.999   9.551  1.00  0.00           H  
ATOM   4042 2HD1 LEU A 262      53.417  55.119  11.000  1.00  0.00           H  
ATOM   4043 3HD1 LEU A 262      53.792  56.856  11.102  1.00  0.00           H  
ATOM   4044 1HD2 LEU A 262      56.348  56.740   9.365  1.00  0.00           H  
ATOM   4045 2HD2 LEU A 262      56.218  57.608  10.914  1.00  0.00           H  
ATOM   4046 3HD2 LEU A 262      57.487  56.381  10.685  1.00  0.00           H  
ATOM   4047  N   SER A 263      56.561  54.233  15.245  1.00  0.00           N  
ATOM   4048  CA  SER A 263      56.591  54.306  16.701  1.00  0.00           C  
ATOM   4049  C   SER A 263      58.013  54.164  17.229  1.00  0.00           C  
ATOM   4050  O   SER A 263      58.414  54.864  18.159  1.00  0.00           O  
ATOM   4051  CB  SER A 263      55.710  53.226  17.297  1.00  0.00           C  
ATOM   4052  OG  SER A 263      54.362  53.449  16.986  1.00  0.00           O  
ATOM   4053  H   SER A 263      56.082  53.462  14.801  1.00  0.00           H  
ATOM   4054  HA  SER A 263      56.208  55.281  17.007  1.00  0.00           H  
ATOM   4055 1HB  SER A 263      56.018  52.253  16.915  1.00  0.00           H  
ATOM   4056 2HB  SER A 263      55.837  53.208  18.379  1.00  0.00           H  
ATOM   4057  HG  SER A 263      53.873  52.731  17.394  1.00  0.00           H  
ATOM   4058  N   ALA A 264      58.774  53.254  16.632  1.00  0.00           N  
ATOM   4059  CA  ALA A 264      60.152  53.017  17.041  1.00  0.00           C  
ATOM   4060  C   ALA A 264      61.022  54.242  16.778  1.00  0.00           C  
ATOM   4061  O   ALA A 264      61.869  54.600  17.597  1.00  0.00           O  
ATOM   4062  CB  ALA A 264      60.716  51.802  16.320  1.00  0.00           C  
ATOM   4063  H   ALA A 264      58.385  52.711  15.874  1.00  0.00           H  
ATOM   4064  HA  ALA A 264      60.159  52.826  18.114  1.00  0.00           H  
ATOM   4065 1HB  ALA A 264      61.746  51.637  16.636  1.00  0.00           H  
ATOM   4066 2HB  ALA A 264      60.117  50.924  16.563  1.00  0.00           H  
ATOM   4067 3HB  ALA A 264      60.690  51.972  15.245  1.00  0.00           H  
ATOM   4068  N   VAL A 265      60.808  54.878  15.634  1.00  0.00           N  
ATOM   4069  CA  VAL A 265      61.571  56.062  15.262  1.00  0.00           C  
ATOM   4070  C   VAL A 265      61.295  57.217  16.215  1.00  0.00           C  
ATOM   4071  O   VAL A 265      62.208  57.947  16.602  1.00  0.00           O  
ATOM   4072  CB  VAL A 265      61.224  56.492  13.824  1.00  0.00           C  
ATOM   4073  CG1 VAL A 265      61.872  57.829  13.497  1.00  0.00           C  
ATOM   4074  CG2 VAL A 265      61.672  55.421  12.841  1.00  0.00           C  
ATOM   4075  H   VAL A 265      60.097  54.533  15.005  1.00  0.00           H  
ATOM   4076  HA  VAL A 265      62.633  55.818  15.308  1.00  0.00           H  
ATOM   4077  HB  VAL A 265      60.146  56.630  13.747  1.00  0.00           H  
ATOM   4078 1HG1 VAL A 265      61.615  58.118  12.478  1.00  0.00           H  
ATOM   4079 2HG1 VAL A 265      61.509  58.588  14.191  1.00  0.00           H  
ATOM   4080 3HG1 VAL A 265      62.954  57.741  13.588  1.00  0.00           H  
ATOM   4081 1HG2 VAL A 265      61.423  55.731  11.827  1.00  0.00           H  
ATOM   4082 2HG2 VAL A 265      62.750  55.280  12.923  1.00  0.00           H  
ATOM   4083 3HG2 VAL A 265      61.165  54.483  13.069  1.00  0.00           H  
ATOM   4084  N   VAL A 266      60.031  57.380  16.590  1.00  0.00           N  
ATOM   4085  CA  VAL A 266      59.632  58.446  17.499  1.00  0.00           C  
ATOM   4086  C   VAL A 266      60.253  58.256  18.877  1.00  0.00           C  
ATOM   4087  O   VAL A 266      60.701  59.216  19.505  1.00  0.00           O  
ATOM   4088  CB  VAL A 266      58.098  58.488  17.631  1.00  0.00           C  
ATOM   4089  CG1 VAL A 266      57.683  59.468  18.718  1.00  0.00           C  
ATOM   4090  CG2 VAL A 266      57.473  58.866  16.297  1.00  0.00           C  
ATOM   4091  H   VAL A 266      59.329  56.747  16.236  1.00  0.00           H  
ATOM   4092  HA  VAL A 266      59.974  59.397  17.089  1.00  0.00           H  
ATOM   4093  HB  VAL A 266      57.741  57.503  17.934  1.00  0.00           H  
ATOM   4094 1HG1 VAL A 266      56.596  59.484  18.798  1.00  0.00           H  
ATOM   4095 2HG1 VAL A 266      58.112  59.157  19.671  1.00  0.00           H  
ATOM   4096 3HG1 VAL A 266      58.043  60.465  18.465  1.00  0.00           H  
ATOM   4097 1HG2 VAL A 266      56.389  58.893  16.398  1.00  0.00           H  
ATOM   4098 2HG2 VAL A 266      57.834  59.848  15.992  1.00  0.00           H  
ATOM   4099 3HG2 VAL A 266      57.749  58.128  15.544  1.00  0.00           H  
ATOM   4100  N   ARG A 267      60.277  57.012  19.344  1.00  0.00           N  
ATOM   4101  CA  ARG A 267      60.843  56.695  20.648  1.00  0.00           C  
ATOM   4102  C   ARG A 267      62.339  56.979  20.685  1.00  0.00           C  
ATOM   4103  O   ARG A 267      62.858  57.500  21.673  1.00  0.00           O  
ATOM   4104  CB  ARG A 267      60.599  55.234  20.995  1.00  0.00           C  
ATOM   4105  CG  ARG A 267      61.093  54.812  22.370  1.00  0.00           C  
ATOM   4106  CD  ARG A 267      62.398  54.108  22.292  1.00  0.00           C  
ATOM   4107  NE  ARG A 267      62.254  52.751  21.790  1.00  0.00           N  
ATOM   4108  CZ  ARG A 267      62.573  52.358  20.541  1.00  0.00           C  
ATOM   4109  NH1 ARG A 267      63.053  53.229  19.681  1.00  0.00           N  
ATOM   4110  NH2 ARG A 267      62.404  51.098  20.181  1.00  0.00           N  
ATOM   4111  H   ARG A 267      59.893  56.268  18.780  1.00  0.00           H  
ATOM   4112  HA  ARG A 267      60.355  57.317  21.398  1.00  0.00           H  
ATOM   4113 1HB  ARG A 267      59.531  55.023  20.950  1.00  0.00           H  
ATOM   4114 2HB  ARG A 267      61.089  54.598  20.258  1.00  0.00           H  
ATOM   4115 1HG  ARG A 267      61.216  55.694  22.999  1.00  0.00           H  
ATOM   4116 2HG  ARG A 267      60.367  54.139  22.827  1.00  0.00           H  
ATOM   4117 1HD  ARG A 267      63.064  54.650  21.621  1.00  0.00           H  
ATOM   4118 2HD  ARG A 267      62.845  54.058  23.284  1.00  0.00           H  
ATOM   4119  HE  ARG A 267      61.887  52.052  22.423  1.00  0.00           H  
ATOM   4120 1HH1 ARG A 267      63.183  54.192  19.957  1.00  0.00           H  
ATOM   4121 2HH1 ARG A 267      63.293  52.935  18.746  1.00  0.00           H  
ATOM   4122 1HH2 ARG A 267      62.035  50.428  20.842  1.00  0.00           H  
ATOM   4123 2HH2 ARG A 267      62.644  50.804  19.246  1.00  0.00           H  
ATOM   4124  N   ALA A 268      63.028  56.632  19.601  1.00  0.00           N  
ATOM   4125  CA  ALA A 268      64.468  56.847  19.506  1.00  0.00           C  
ATOM   4126  C   ALA A 268      64.804  58.333  19.520  1.00  0.00           C  
ATOM   4127  O   ALA A 268      65.768  58.756  20.157  1.00  0.00           O  
ATOM   4128  CB  ALA A 268      65.022  56.191  18.250  1.00  0.00           C  
ATOM   4129  H   ALA A 268      62.541  56.209  18.824  1.00  0.00           H  
ATOM   4130  HA  ALA A 268      64.937  56.390  20.378  1.00  0.00           H  
ATOM   4131 1HB  ALA A 268      66.097  56.362  18.193  1.00  0.00           H  
ATOM   4132 2HB  ALA A 268      64.825  55.119  18.282  1.00  0.00           H  
ATOM   4133 3HB  ALA A 268      64.540  56.621  17.373  1.00  0.00           H  
ATOM   4134  N   ARG A 269      64.003  59.123  18.813  1.00  0.00           N  
ATOM   4135  CA  ARG A 269      64.213  60.562  18.744  1.00  0.00           C  
ATOM   4136  C   ARG A 269      64.191  61.192  20.132  1.00  0.00           C  
ATOM   4137  O   ARG A 269      65.060  61.994  20.474  1.00  0.00           O  
ATOM   4138  CB  ARG A 269      63.147  61.216  17.876  1.00  0.00           C  
ATOM   4139  CG  ARG A 269      63.414  62.670  17.522  1.00  0.00           C  
ATOM   4140  CD  ARG A 269      64.513  62.801  16.531  1.00  0.00           C  
ATOM   4141  NE  ARG A 269      64.113  62.332  15.213  1.00  0.00           N  
ATOM   4142  CZ  ARG A 269      64.541  61.188  14.646  1.00  0.00           C  
ATOM   4143  NH1 ARG A 269      65.380  60.408  15.291  1.00  0.00           N  
ATOM   4144  NH2 ARG A 269      64.118  60.849  13.441  1.00  0.00           N  
ATOM   4145  H   ARG A 269      63.228  58.714  18.311  1.00  0.00           H  
ATOM   4146  HA  ARG A 269      65.189  60.748  18.295  1.00  0.00           H  
ATOM   4147 1HB  ARG A 269      63.048  60.663  16.944  1.00  0.00           H  
ATOM   4148 2HB  ARG A 269      62.185  61.172  18.387  1.00  0.00           H  
ATOM   4149 1HG  ARG A 269      62.514  63.113  17.097  1.00  0.00           H  
ATOM   4150 2HG  ARG A 269      63.698  63.218  18.422  1.00  0.00           H  
ATOM   4151 1HD  ARG A 269      64.804  63.848  16.446  1.00  0.00           H  
ATOM   4152 2HD  ARG A 269      65.369  62.212  16.856  1.00  0.00           H  
ATOM   4153  HE  ARG A 269      63.468  62.906  14.686  1.00  0.00           H  
ATOM   4154 1HH1 ARG A 269      65.704  60.667  16.212  1.00  0.00           H  
ATOM   4155 2HH1 ARG A 269      65.701  59.551  14.866  1.00  0.00           H  
ATOM   4156 1HH2 ARG A 269      63.472  61.449  12.945  1.00  0.00           H  
ATOM   4157 2HH2 ARG A 269      64.438  59.992  13.016  1.00  0.00           H  
ATOM   4158  N   SER A 270      63.194  60.823  20.927  1.00  0.00           N  
ATOM   4159  CA  SER A 270      63.058  61.350  22.281  1.00  0.00           C  
ATOM   4160  C   SER A 270      64.299  61.056  23.112  1.00  0.00           C  
ATOM   4161  O   SER A 270      64.769  61.909  23.865  1.00  0.00           O  
ATOM   4162  CB  SER A 270      61.837  60.754  22.954  1.00  0.00           C  
ATOM   4163  OG  SER A 270      60.660  61.172  22.319  1.00  0.00           O  
ATOM   4164  H   SER A 270      62.511  60.162  20.585  1.00  0.00           H  
ATOM   4165  HA  SER A 270      62.934  62.432  22.221  1.00  0.00           H  
ATOM   4166 1HB  SER A 270      61.901  59.667  22.927  1.00  0.00           H  
ATOM   4167 2HB  SER A 270      61.816  61.055  24.000  1.00  0.00           H  
ATOM   4168  HG  SER A 270      59.984  60.538  22.569  1.00  0.00           H  
ATOM   4169  N   TYR A 271      64.819  59.830  22.959  1.00  0.00           N  
ATOM   4170  CA  TYR A 271      66.073  59.383  23.578  1.00  0.00           C  
ATOM   4171  C   TYR A 271      67.319  60.042  22.974  1.00  0.00           C  
ATOM   4172  O   TYR A 271      68.314  60.261  23.665  1.00  0.00           O  
ATOM   4173  CB  TYR A 271      66.191  57.861  23.472  1.00  0.00           C  
ATOM   4174  CG  TYR A 271      65.240  57.111  24.378  1.00  0.00           C  
ATOM   4175  CD1 TYR A 271      64.354  57.810  25.185  1.00  0.00           C  
ATOM   4176  CD2 TYR A 271      65.253  55.724  24.402  1.00  0.00           C  
ATOM   4177  CE1 TYR A 271      63.485  57.125  26.013  1.00  0.00           C  
ATOM   4178  CE2 TYR A 271      64.385  55.039  25.230  1.00  0.00           C  
ATOM   4179  CZ  TYR A 271      63.504  55.734  26.032  1.00  0.00           C  
ATOM   4180  OH  TYR A 271      62.639  55.052  26.856  1.00  0.00           O  
ATOM   4181  H   TYR A 271      64.301  59.186  22.377  1.00  0.00           H  
ATOM   4182  HA  TYR A 271      66.055  59.660  24.632  1.00  0.00           H  
ATOM   4183 1HB  TYR A 271      65.998  57.551  22.444  1.00  0.00           H  
ATOM   4184 2HB  TYR A 271      67.207  57.557  23.720  1.00  0.00           H  
ATOM   4185  HD1 TYR A 271      64.343  58.900  25.166  1.00  0.00           H  
ATOM   4186  HD2 TYR A 271      65.950  55.175  23.769  1.00  0.00           H  
ATOM   4187  HE1 TYR A 271      62.789  57.674  26.646  1.00  0.00           H  
ATOM   4188  HE2 TYR A 271      64.396  53.949  25.249  1.00  0.00           H  
ATOM   4189  HH  TYR A 271      62.099  55.680  27.342  1.00  0.00           H  
ATOM   4190  N   GLY A 272      67.272  60.361  21.686  1.00  0.00           N  
ATOM   4191  CA  GLY A 272      68.434  60.911  20.983  1.00  0.00           C  
ATOM   4192  C   GLY A 272      69.186  59.856  20.167  1.00  0.00           C  
ATOM   4193  O   GLY A 272      70.412  59.771  20.224  1.00  0.00           O  
ATOM   4194  H   GLY A 272      66.411  60.219  21.177  1.00  0.00           H  
ATOM   4195 1HA  GLY A 272      68.110  61.710  20.315  1.00  0.00           H  
ATOM   4196 2HA  GLY A 272      69.119  61.355  21.704  1.00  0.00           H  
ATOM   4197  N   ALA A 273      68.434  59.058  19.410  1.00  0.00           N  
ATOM   4198  CA  ALA A 273      68.995  58.219  18.352  1.00  0.00           C  
ATOM   4199  C   ALA A 273      69.184  59.023  17.071  1.00  0.00           C  
ATOM   4200  O   ALA A 273      68.321  59.813  16.689  1.00  0.00           O  
ATOM   4201  CB  ALA A 273      68.102  57.014  18.095  1.00  0.00           C  
ATOM   4202  H   ALA A 273      67.438  59.036  19.579  1.00  0.00           H  
ATOM   4203  HA  ALA A 273      69.974  57.870  18.680  1.00  0.00           H  
ATOM   4204 1HB  ALA A 273      68.533  56.405  17.300  1.00  0.00           H  
ATOM   4205 2HB  ALA A 273      68.023  56.419  19.005  1.00  0.00           H  
ATOM   4206 3HB  ALA A 273      67.112  57.352  17.796  1.00  0.00           H  
ATOM   4207  N   PRO A 274      70.317  58.824  16.400  1.00  0.00           N  
ATOM   4208  CA  PRO A 274      70.651  59.628  15.228  1.00  0.00           C  
ATOM   4209  C   PRO A 274      69.644  59.404  14.104  1.00  0.00           C  
ATOM   4210  O   PRO A 274      69.408  58.270  13.686  1.00  0.00           O  
ATOM   4211  CB  PRO A 274      72.045  59.121  14.846  1.00  0.00           C  
ATOM   4212  CG  PRO A 274      72.579  58.535  16.109  1.00  0.00           C  
ATOM   4213  CD  PRO A 274      71.376  57.922  16.775  1.00  0.00           C  
ATOM   4214  HA  PRO A 274      70.683  60.690  15.514  1.00  0.00           H  
ATOM   4215 1HB  PRO A 274      71.969  58.385  14.033  1.00  0.00           H  
ATOM   4216 2HB  PRO A 274      72.658  59.953  14.470  1.00  0.00           H  
ATOM   4217 1HG  PRO A 274      73.361  57.795  15.883  1.00  0.00           H  
ATOM   4218 2HG  PRO A 274      73.050  59.318  16.722  1.00  0.00           H  
ATOM   4219 1HD  PRO A 274      71.218  56.906  16.384  1.00  0.00           H  
ATOM   4220 2HD  PRO A 274      71.531  57.900  17.864  1.00  0.00           H  
ATOM   4221  N   GLU A 275      69.124  60.562  13.706  1.00  0.00           N  
ATOM   4222  CA  GLU A 275      67.896  60.718  12.929  1.00  0.00           C  
ATOM   4223  C   GLU A 275      68.041  60.076  11.550  1.00  0.00           C  
ATOM   4224  O   GLU A 275      67.052  59.685  10.930  1.00  0.00           O  
ATOM   4225  CB  GLU A 275      67.540  62.199  12.782  1.00  0.00           C  
ATOM   4226  CG  GLU A 275      68.560  63.016  12.000  1.00  0.00           C  
ATOM   4227  CD  GLU A 275      69.691  63.514  12.856  1.00  0.00           C  
ATOM   4228  OE1 GLU A 275      69.879  62.986  13.926  1.00  0.00           O  
ATOM   4229  OE2 GLU A 275      70.367  64.425  12.440  1.00  0.00           O  
ATOM   4230  H   GLU A 275      69.642  61.386  13.978  1.00  0.00           H  
ATOM   4231  HA  GLU A 275      67.086  60.215  13.458  1.00  0.00           H  
ATOM   4232 1HB  GLU A 275      66.578  62.294  12.278  1.00  0.00           H  
ATOM   4233 2HB  GLU A 275      67.438  62.649  13.770  1.00  0.00           H  
ATOM   4234 1HG  GLU A 275      68.969  62.398  11.201  1.00  0.00           H  
ATOM   4235 2HG  GLU A 275      68.055  63.866  11.543  1.00  0.00           H  
ATOM   4236  N   GLU A 276      69.280  59.979  11.091  1.00  0.00           N  
ATOM   4237  CA  GLU A 276      69.622  59.324   9.835  1.00  0.00           C  
ATOM   4238  C   GLU A 276      69.235  57.851   9.860  1.00  0.00           C  
ATOM   4239  O   GLU A 276      68.729  57.315   8.874  1.00  0.00           O  
ATOM   4240  CB  GLU A 276      71.120  59.463   9.551  1.00  0.00           C  
ATOM   4241  CG  GLU A 276      71.564  60.875   9.197  1.00  0.00           C  
ATOM   4242  CD  GLU A 276      73.050  60.990   9.003  1.00  0.00           C  
ATOM   4243  OE1 GLU A 276      73.738  60.027   9.247  1.00  0.00           O  
ATOM   4244  OE2 GLU A 276      73.499  62.041   8.610  1.00  0.00           O  
ATOM   4245  H   GLU A 276      70.017  60.384  11.651  1.00  0.00           H  
ATOM   4246  HA  GLU A 276      69.068  59.807   9.030  1.00  0.00           H  
ATOM   4247 1HB  GLU A 276      71.687  59.142  10.424  1.00  0.00           H  
ATOM   4248 2HB  GLU A 276      71.395  58.809   8.723  1.00  0.00           H  
ATOM   4249 1HG  GLU A 276      71.064  61.183   8.279  1.00  0.00           H  
ATOM   4250 2HG  GLU A 276      71.253  61.552   9.992  1.00  0.00           H  
ATOM   4251  N   VAL A 277      69.477  57.199  10.993  1.00  0.00           N  
ATOM   4252  CA  VAL A 277      69.152  55.786  11.147  1.00  0.00           C  
ATOM   4253  C   VAL A 277      67.649  55.555  11.070  1.00  0.00           C  
ATOM   4254  O   VAL A 277      67.190  54.591  10.457  1.00  0.00           O  
ATOM   4255  CB  VAL A 277      69.681  55.260  12.494  1.00  0.00           C  
ATOM   4256  CG1 VAL A 277      69.184  53.844  12.745  1.00  0.00           C  
ATOM   4257  CG2 VAL A 277      71.201  55.309  12.508  1.00  0.00           C  
ATOM   4258  H   VAL A 277      69.895  57.695  11.767  1.00  0.00           H  
ATOM   4259  HA  VAL A 277      69.633  55.231  10.341  1.00  0.00           H  
ATOM   4260  HB  VAL A 277      69.289  55.885  13.297  1.00  0.00           H  
ATOM   4261 1HG1 VAL A 277      69.567  53.488  13.702  1.00  0.00           H  
ATOM   4262 2HG1 VAL A 277      68.094  53.840  12.767  1.00  0.00           H  
ATOM   4263 3HG1 VAL A 277      69.535  53.189  11.948  1.00  0.00           H  
ATOM   4264 1HG2 VAL A 277      71.568  54.936  13.464  1.00  0.00           H  
ATOM   4265 2HG2 VAL A 277      71.592  54.688  11.702  1.00  0.00           H  
ATOM   4266 3HG2 VAL A 277      71.534  56.337  12.369  1.00  0.00           H  
ATOM   4267  N   GLY A 278      66.884  56.443  11.694  1.00  0.00           N  
ATOM   4268  CA  GLY A 278      65.431  56.337  11.696  1.00  0.00           C  
ATOM   4269  C   GLY A 278      64.864  56.499  10.291  1.00  0.00           C  
ATOM   4270  O   GLY A 278      63.940  55.787   9.899  1.00  0.00           O  
ATOM   4271  H   GLY A 278      67.322  57.212  12.180  1.00  0.00           H  
ATOM   4272 1HA  GLY A 278      65.137  55.369  12.102  1.00  0.00           H  
ATOM   4273 2HA  GLY A 278      65.012  57.100  12.352  1.00  0.00           H  
ATOM   4274  N   GLU A 279      65.421  57.441   9.539  1.00  0.00           N  
ATOM   4275  CA  GLU A 279      64.972  57.698   8.177  1.00  0.00           C  
ATOM   4276  C   GLU A 279      65.241  56.501   7.273  1.00  0.00           C  
ATOM   4277  O   GLU A 279      64.410  56.142   6.439  1.00  0.00           O  
ATOM   4278  CB  GLU A 279      65.664  58.941   7.613  1.00  0.00           C  
ATOM   4279  CG  GLU A 279      65.228  60.249   8.257  1.00  0.00           C  
ATOM   4280  CD  GLU A 279      65.980  61.440   7.729  1.00  0.00           C  
ATOM   4281  OE1 GLU A 279      66.897  61.249   6.968  1.00  0.00           O  
ATOM   4282  OE2 GLU A 279      65.636  62.541   8.089  1.00  0.00           O  
ATOM   4283  H   GLU A 279      66.175  57.994   9.920  1.00  0.00           H  
ATOM   4284  HA  GLU A 279      63.896  57.875   8.194  1.00  0.00           H  
ATOM   4285 1HB  GLU A 279      66.743  58.847   7.743  1.00  0.00           H  
ATOM   4286 2HB  GLU A 279      65.469  59.013   6.543  1.00  0.00           H  
ATOM   4287 1HG  GLU A 279      64.164  60.396   8.073  1.00  0.00           H  
ATOM   4288 2HG  GLU A 279      65.376  60.180   9.333  1.00  0.00           H  
ATOM   4289  N   LYS A 280      66.405  55.886   7.443  1.00  0.00           N  
ATOM   4290  CA  LYS A 280      66.783  54.728   6.644  1.00  0.00           C  
ATOM   4291  C   LYS A 280      65.865  53.545   6.916  1.00  0.00           C  
ATOM   4292  O   LYS A 280      65.471  52.827   5.997  1.00  0.00           O  
ATOM   4293  CB  LYS A 280      68.237  54.340   6.919  1.00  0.00           C  
ATOM   4294  CG  LYS A 280      69.264  55.324   6.374  1.00  0.00           C  
ATOM   4295  CD  LYS A 280      70.682  54.881   6.704  1.00  0.00           C  
ATOM   4296  CE  LYS A 280      71.709  55.868   6.170  1.00  0.00           C  
ATOM   4297  NZ  LYS A 280      73.099  55.467   6.518  1.00  0.00           N  
ATOM   4298  H   LYS A 280      67.046  56.229   8.144  1.00  0.00           H  
ATOM   4299  HA  LYS A 280      66.685  54.989   5.589  1.00  0.00           H  
ATOM   4300 1HB  LYS A 280      68.393  54.254   7.994  1.00  0.00           H  
ATOM   4301 2HB  LYS A 280      68.442  53.364   6.479  1.00  0.00           H  
ATOM   4302 1HG  LYS A 280      69.158  55.399   5.291  1.00  0.00           H  
ATOM   4303 2HG  LYS A 280      69.090  56.308   6.808  1.00  0.00           H  
ATOM   4304 1HD  LYS A 280      70.796  54.799   7.785  1.00  0.00           H  
ATOM   4305 2HD  LYS A 280      70.869  53.902   6.262  1.00  0.00           H  
ATOM   4306 1HE  LYS A 280      71.623  55.931   5.086  1.00  0.00           H  
ATOM   4307 2HE  LYS A 280      71.515  56.856   6.586  1.00  0.00           H  
ATOM   4308 1HZ  LYS A 280      73.749  56.146   6.147  1.00  0.00           H  
ATOM   4309 2HZ  LYS A 280      73.196  55.423   7.523  1.00  0.00           H  
ATOM   4310 3HZ  LYS A 280      73.298  54.560   6.121  1.00  0.00           H  
ATOM   4311  N   ALA A 281      65.525  53.345   8.187  1.00  0.00           N  
ATOM   4312  CA  ALA A 281      64.648  52.248   8.582  1.00  0.00           C  
ATOM   4313  C   ALA A 281      63.251  52.421   8.000  1.00  0.00           C  
ATOM   4314  O   ALA A 281      62.632  51.458   7.549  1.00  0.00           O  
ATOM   4315  CB  ALA A 281      64.580  52.145  10.099  1.00  0.00           C  
ATOM   4316  H   ALA A 281      65.884  53.968   8.897  1.00  0.00           H  
ATOM   4317  HA  ALA A 281      65.063  51.322   8.183  1.00  0.00           H  
ATOM   4318 1HB  ALA A 281      63.922  51.322  10.378  1.00  0.00           H  
ATOM   4319 2HB  ALA A 281      65.579  51.962  10.496  1.00  0.00           H  
ATOM   4320 3HB  ALA A 281      64.191  53.075  10.510  1.00  0.00           H  
ATOM   4321  N   VAL A 282      62.759  53.655   8.014  1.00  0.00           N  
ATOM   4322  CA  VAL A 282      61.432  53.955   7.488  1.00  0.00           C  
ATOM   4323  C   VAL A 282      61.367  53.705   5.987  1.00  0.00           C  
ATOM   4324  O   VAL A 282      60.379  53.173   5.479  1.00  0.00           O  
ATOM   4325  CB  VAL A 282      61.060  55.421   7.778  1.00  0.00           C  
ATOM   4326  CG1 VAL A 282      59.765  55.791   7.071  1.00  0.00           C  
ATOM   4327  CG2 VAL A 282      60.936  55.636   9.279  1.00  0.00           C  
ATOM   4328  H   VAL A 282      63.317  54.405   8.399  1.00  0.00           H  
ATOM   4329  HA  VAL A 282      60.709  53.305   7.982  1.00  0.00           H  
ATOM   4330  HB  VAL A 282      61.840  56.070   7.381  1.00  0.00           H  
ATOM   4331 1HG1 VAL A 282      59.517  56.831   7.287  1.00  0.00           H  
ATOM   4332 2HG1 VAL A 282      59.888  55.664   5.996  1.00  0.00           H  
ATOM   4333 3HG1 VAL A 282      58.960  55.146   7.424  1.00  0.00           H  
ATOM   4334 1HG2 VAL A 282      60.673  56.674   9.477  1.00  0.00           H  
ATOM   4335 2HG2 VAL A 282      60.159  54.982   9.677  1.00  0.00           H  
ATOM   4336 3HG2 VAL A 282      61.886  55.404   9.760  1.00  0.00           H  
ATOM   4337  N   LYS A 283      62.424  54.092   5.281  1.00  0.00           N  
ATOM   4338  CA  LYS A 283      62.487  53.910   3.836  1.00  0.00           C  
ATOM   4339  C   LYS A 283      62.497  52.433   3.466  1.00  0.00           C  
ATOM   4340  O   LYS A 283      61.844  52.019   2.508  1.00  0.00           O  
ATOM   4341  CB  LYS A 283      63.723  54.604   3.262  1.00  0.00           C  
ATOM   4342  CG  LYS A 283      63.658  56.126   3.286  1.00  0.00           C  
ATOM   4343  CD  LYS A 283      64.929  56.742   2.719  1.00  0.00           C  
ATOM   4344  CE  LYS A 283      64.870  58.262   2.752  1.00  0.00           C  
ATOM   4345  NZ  LYS A 283      66.122  58.878   2.235  1.00  0.00           N  
ATOM   4346  H   LYS A 283      63.203  54.524   5.757  1.00  0.00           H  
ATOM   4347  HA  LYS A 283      61.598  54.359   3.391  1.00  0.00           H  
ATOM   4348 1HB  LYS A 283      64.606  54.298   3.824  1.00  0.00           H  
ATOM   4349 2HB  LYS A 283      63.869  54.292   2.228  1.00  0.00           H  
ATOM   4350 1HG  LYS A 283      62.806  56.463   2.695  1.00  0.00           H  
ATOM   4351 2HG  LYS A 283      63.525  56.468   4.311  1.00  0.00           H  
ATOM   4352 1HD  LYS A 283      65.788  56.407   3.302  1.00  0.00           H  
ATOM   4353 2HD  LYS A 283      65.063  56.415   1.688  1.00  0.00           H  
ATOM   4354 1HE  LYS A 283      64.033  58.606   2.146  1.00  0.00           H  
ATOM   4355 2HE  LYS A 283      64.711  58.598   3.776  1.00  0.00           H  
ATOM   4356 1HZ  LYS A 283      66.043  59.885   2.274  1.00  0.00           H  
ATOM   4357 2HZ  LYS A 283      66.904  58.580   2.802  1.00  0.00           H  
ATOM   4358 3HZ  LYS A 283      66.271  58.589   1.279  1.00  0.00           H  
ATOM   4359  N   GLU A 284      63.242  51.640   4.232  1.00  0.00           N  
ATOM   4360  CA  GLU A 284      63.340  50.207   3.985  1.00  0.00           C  
ATOM   4361  C   GLU A 284      61.995  49.520   4.194  1.00  0.00           C  
ATOM   4362  O   GLU A 284      61.612  48.638   3.426  1.00  0.00           O  
ATOM   4363  CB  GLU A 284      64.393  49.579   4.900  1.00  0.00           C  
ATOM   4364  CG  GLU A 284      65.826  49.975   4.572  1.00  0.00           C  
ATOM   4365  CD  GLU A 284      66.827  49.397   5.534  1.00  0.00           C  
ATOM   4366  OE1 GLU A 284      66.417  48.799   6.500  1.00  0.00           O  
ATOM   4367  OE2 GLU A 284      68.003  49.554   5.303  1.00  0.00           O  
ATOM   4368  H   GLU A 284      63.753  52.042   5.005  1.00  0.00           H  
ATOM   4369  HA  GLU A 284      63.642  50.055   2.948  1.00  0.00           H  
ATOM   4370 1HB  GLU A 284      64.195  49.866   5.933  1.00  0.00           H  
ATOM   4371 2HB  GLU A 284      64.324  48.493   4.842  1.00  0.00           H  
ATOM   4372 1HG  GLU A 284      66.066  49.631   3.566  1.00  0.00           H  
ATOM   4373 2HG  GLU A 284      65.904  51.061   4.583  1.00  0.00           H  
ATOM   4374  N   VAL A 285      61.284  49.932   5.238  1.00  0.00           N  
ATOM   4375  CA  VAL A 285      59.980  49.358   5.548  1.00  0.00           C  
ATOM   4376  C   VAL A 285      58.967  49.659   4.452  1.00  0.00           C  
ATOM   4377  O   VAL A 285      58.169  48.800   4.078  1.00  0.00           O  
ATOM   4378  CB  VAL A 285      59.459  49.909   6.889  1.00  0.00           C  
ATOM   4379  CG1 VAL A 285      59.107  51.384   6.758  1.00  0.00           C  
ATOM   4380  CG2 VAL A 285      58.250  49.105   7.345  1.00  0.00           C  
ATOM   4381  H   VAL A 285      61.654  50.660   5.832  1.00  0.00           H  
ATOM   4382  HA  VAL A 285      60.090  48.276   5.634  1.00  0.00           H  
ATOM   4383  HB  VAL A 285      60.250  49.832   7.635  1.00  0.00           H  
ATOM   4384 1HG1 VAL A 285      58.741  51.757   7.714  1.00  0.00           H  
ATOM   4385 2HG1 VAL A 285      59.995  51.945   6.466  1.00  0.00           H  
ATOM   4386 3HG1 VAL A 285      58.333  51.507   6.000  1.00  0.00           H  
ATOM   4387 1HG2 VAL A 285      57.888  49.500   8.293  1.00  0.00           H  
ATOM   4388 2HG2 VAL A 285      57.462  49.177   6.596  1.00  0.00           H  
ATOM   4389 3HG2 VAL A 285      58.535  48.061   7.472  1.00  0.00           H  
ATOM   4390  N   ARG A 286      59.005  50.886   3.942  1.00  0.00           N  
ATOM   4391  CA  ARG A 286      58.090  51.304   2.886  1.00  0.00           C  
ATOM   4392  C   ARG A 286      58.332  50.519   1.603  1.00  0.00           C  
ATOM   4393  O   ARG A 286      57.388  50.123   0.919  1.00  0.00           O  
ATOM   4394  CB  ARG A 286      58.244  52.791   2.603  1.00  0.00           C  
ATOM   4395  CG  ARG A 286      57.729  53.708   3.702  1.00  0.00           C  
ATOM   4396  CD  ARG A 286      57.964  55.139   3.379  1.00  0.00           C  
ATOM   4397  NE  ARG A 286      57.473  56.019   4.426  1.00  0.00           N  
ATOM   4398  CZ  ARG A 286      57.672  57.351   4.462  1.00  0.00           C  
ATOM   4399  NH1 ARG A 286      58.353  57.940   3.503  1.00  0.00           N  
ATOM   4400  NH2 ARG A 286      57.184  58.066   5.460  1.00  0.00           N  
ATOM   4401  H   ARG A 286      59.685  51.545   4.294  1.00  0.00           H  
ATOM   4402  HA  ARG A 286      57.069  51.118   3.219  1.00  0.00           H  
ATOM   4403 1HB  ARG A 286      59.296  53.025   2.446  1.00  0.00           H  
ATOM   4404 2HB  ARG A 286      57.712  53.044   1.686  1.00  0.00           H  
ATOM   4405 1HG  ARG A 286      56.656  53.557   3.828  1.00  0.00           H  
ATOM   4406 2HG  ARG A 286      58.241  53.479   4.637  1.00  0.00           H  
ATOM   4407 1HD  ARG A 286      59.033  55.313   3.260  1.00  0.00           H  
ATOM   4408 2HD  ARG A 286      57.450  55.392   2.452  1.00  0.00           H  
ATOM   4409  HE  ARG A 286      56.945  55.602   5.181  1.00  0.00           H  
ATOM   4410 1HH1 ARG A 286      58.726  57.394   2.740  1.00  0.00           H  
ATOM   4411 2HH1 ARG A 286      58.502  58.938   3.530  1.00  0.00           H  
ATOM   4412 1HH2 ARG A 286      56.660  57.613   6.197  1.00  0.00           H  
ATOM   4413 2HH2 ARG A 286      57.333  59.064   5.487  1.00  0.00           H  
ATOM   4414  N   GLU A 287      59.603  50.298   1.282  1.00  0.00           N  
ATOM   4415  CA  GLU A 287      59.972  49.559   0.080  1.00  0.00           C  
ATOM   4416  C   GLU A 287      59.503  48.110   0.159  1.00  0.00           C  
ATOM   4417  O   GLU A 287      59.016  47.551  -0.824  1.00  0.00           O  
ATOM   4418  CB  GLU A 287      61.487  49.605  -0.130  1.00  0.00           C  
ATOM   4419  CG  GLU A 287      62.026  50.974  -0.519  1.00  0.00           C  
ATOM   4420  CD  GLU A 287      63.524  50.997  -0.646  1.00  0.00           C  
ATOM   4421  OE1 GLU A 287      64.144  50.011  -0.329  1.00  0.00           O  
ATOM   4422  OE2 GLU A 287      64.049  52.004  -1.060  1.00  0.00           O  
ATOM   4423  H   GLU A 287      60.331  50.650   1.886  1.00  0.00           H  
ATOM   4424  HA  GLU A 287      59.486  50.027  -0.776  1.00  0.00           H  
ATOM   4425 1HB  GLU A 287      61.991  49.294   0.786  1.00  0.00           H  
ATOM   4426 2HB  GLU A 287      61.767  48.900  -0.913  1.00  0.00           H  
ATOM   4427 1HG  GLU A 287      61.588  51.268  -1.472  1.00  0.00           H  
ATOM   4428 2HG  GLU A 287      61.718  51.701   0.231  1.00  0.00           H  
ATOM   4429  N   ALA A 288      59.653  47.511   1.335  1.00  0.00           N  
ATOM   4430  CA  ALA A 288      59.246  46.126   1.545  1.00  0.00           C  
ATOM   4431  C   ALA A 288      57.738  45.967   1.399  1.00  0.00           C  
ATOM   4432  O   ALA A 288      57.261  44.995   0.813  1.00  0.00           O  
ATOM   4433  CB  ALA A 288      59.699  45.642   2.915  1.00  0.00           C  
ATOM   4434  H   ALA A 288      60.058  48.026   2.104  1.00  0.00           H  
ATOM   4435  HA  ALA A 288      59.722  45.513   0.779  1.00  0.00           H  
ATOM   4436 1HB  ALA A 288      59.388  44.607   3.056  1.00  0.00           H  
ATOM   4437 2HB  ALA A 288      60.785  45.707   2.983  1.00  0.00           H  
ATOM   4438 3HB  ALA A 288      59.250  46.264   3.687  1.00  0.00           H  
ATOM   4439  N   SER A 289      56.992  46.928   1.936  1.00  0.00           N  
ATOM   4440  CA  SER A 289      55.536  46.894   1.868  1.00  0.00           C  
ATOM   4441  C   SER A 289      55.050  47.009   0.427  1.00  0.00           C  
ATOM   4442  O   SER A 289      54.112  46.322   0.022  1.00  0.00           O  
ATOM   4443  CB  SER A 289      54.949  48.017   2.700  1.00  0.00           C  
ATOM   4444  OG  SER A 289      55.218  47.826   4.062  1.00  0.00           O  
ATOM   4445  H   SER A 289      57.445  47.700   2.403  1.00  0.00           H  
ATOM   4446  HA  SER A 289      55.192  45.940   2.271  1.00  0.00           H  
ATOM   4447 1HB  SER A 289      55.367  48.969   2.374  1.00  0.00           H  
ATOM   4448 2HB  SER A 289      53.872  48.062   2.543  1.00  0.00           H  
ATOM   4449  HG  SER A 289      54.817  48.570   4.518  1.00  0.00           H  
ATOM   4450  N   GLU A 290      55.693  47.880  -0.343  1.00  0.00           N  
ATOM   4451  CA  GLU A 290      55.330  48.085  -1.738  1.00  0.00           C  
ATOM   4452  C   GLU A 290      55.577  46.829  -2.563  1.00  0.00           C  
ATOM   4453  O   GLU A 290      54.770  46.469  -3.420  1.00  0.00           O  
ATOM   4454  CB  GLU A 290      56.118  49.257  -2.327  1.00  0.00           C  
ATOM   4455  CG  GLU A 290      55.722  50.620  -1.777  1.00  0.00           C  
ATOM   4456  CD  GLU A 290      56.565  51.739  -2.324  1.00  0.00           C  
ATOM   4457  OE1 GLU A 290      57.509  51.459  -3.023  1.00  0.00           O  
ATOM   4458  OE2 GLU A 290      56.265  52.875  -2.042  1.00  0.00           O  
ATOM   4459  H   GLU A 290      56.455  48.415   0.051  1.00  0.00           H  
ATOM   4460  HA  GLU A 290      54.266  48.319  -1.788  1.00  0.00           H  
ATOM   4461 1HB  GLU A 290      57.181  49.114  -2.134  1.00  0.00           H  
ATOM   4462 2HB  GLU A 290      55.982  49.280  -3.408  1.00  0.00           H  
ATOM   4463 1HG  GLU A 290      54.679  50.812  -2.027  1.00  0.00           H  
ATOM   4464 2HG  GLU A 290      55.810  50.602  -0.692  1.00  0.00           H  
ATOM   4465  N   GLU A 291      56.695  46.167  -2.300  1.00  0.00           N  
ATOM   4466  CA  GLU A 291      57.053  44.950  -3.018  1.00  0.00           C  
ATOM   4467  C   GLU A 291      56.058  43.831  -2.734  1.00  0.00           C  
ATOM   4468  O   GLU A 291      55.673  43.086  -3.636  1.00  0.00           O  
ATOM   4469  CB  GLU A 291      58.464  44.500  -2.634  1.00  0.00           C  
ATOM   4470  CG  GLU A 291      59.574  45.410  -3.144  1.00  0.00           C  
ATOM   4471  CD  GLU A 291      60.940  44.978  -2.688  1.00  0.00           C  
ATOM   4472  OE1 GLU A 291      61.022  44.065  -1.902  1.00  0.00           O  
ATOM   4473  OE2 GLU A 291      61.902  45.562  -3.126  1.00  0.00           O  
ATOM   4474  H   GLU A 291      57.316  46.516  -1.584  1.00  0.00           H  
ATOM   4475  HA  GLU A 291      57.031  45.160  -4.087  1.00  0.00           H  
ATOM   4476 1HB  GLU A 291      58.547  44.448  -1.549  1.00  0.00           H  
ATOM   4477 2HB  GLU A 291      58.646  43.499  -3.025  1.00  0.00           H  
ATOM   4478 1HG  GLU A 291      59.552  45.416  -4.233  1.00  0.00           H  
ATOM   4479 2HG  GLU A 291      59.384  46.425  -2.798  1.00  0.00           H  
ATOM   4480  N   ALA A 292      55.645  43.718  -1.477  1.00  0.00           N  
ATOM   4481  CA  ALA A 292      54.694  42.691  -1.072  1.00  0.00           C  
ATOM   4482  C   ALA A 292      53.339  42.901  -1.735  1.00  0.00           C  
ATOM   4483  O   ALA A 292      52.695  41.946  -2.169  1.00  0.00           O  
ATOM   4484  CB  ALA A 292      54.545  42.675   0.442  1.00  0.00           C  
ATOM   4485  H   ALA A 292      56.000  44.361  -0.783  1.00  0.00           H  
ATOM   4486  HA  ALA A 292      55.079  41.725  -1.399  1.00  0.00           H  
ATOM   4487 1HB  ALA A 292      53.832  41.902   0.730  1.00  0.00           H  
ATOM   4488 2HB  ALA A 292      55.511  42.465   0.901  1.00  0.00           H  
ATOM   4489 3HB  ALA A 292      54.185  43.644   0.782  1.00  0.00           H  
ATOM   4490  N   LEU A 293      52.912  44.158  -1.809  1.00  0.00           N  
ATOM   4491  CA  LEU A 293      51.631  44.496  -2.419  1.00  0.00           C  
ATOM   4492  C   LEU A 293      51.628  44.170  -3.908  1.00  0.00           C  
ATOM   4493  O   LEU A 293      50.640  43.664  -4.440  1.00  0.00           O  
ATOM   4494  CB  LEU A 293      51.323  45.985  -2.215  1.00  0.00           C  
ATOM   4495  CG  LEU A 293      49.979  46.469  -2.775  1.00  0.00           C  
ATOM   4496  CD1 LEU A 293      48.845  45.696  -2.115  1.00  0.00           C  
ATOM   4497  CD2 LEU A 293      49.837  47.964  -2.531  1.00  0.00           C  
ATOM   4498  H   LEU A 293      53.488  44.898  -1.433  1.00  0.00           H  
ATOM   4499  HA  LEU A 293      50.852  43.907  -1.937  1.00  0.00           H  
ATOM   4500 1HB  LEU A 293      51.333  46.198  -1.147  1.00  0.00           H  
ATOM   4501 2HB  LEU A 293      52.110  46.571  -2.689  1.00  0.00           H  
ATOM   4502  HG  LEU A 293      49.939  46.270  -3.846  1.00  0.00           H  
ATOM   4503 1HD1 LEU A 293      47.891  46.040  -2.513  1.00  0.00           H  
ATOM   4504 2HD1 LEU A 293      48.962  44.632  -2.322  1.00  0.00           H  
ATOM   4505 3HD1 LEU A 293      48.870  45.862  -1.039  1.00  0.00           H  
ATOM   4506 1HD2 LEU A 293      48.882  48.308  -2.930  1.00  0.00           H  
ATOM   4507 2HD2 LEU A 293      49.876  48.163  -1.460  1.00  0.00           H  
ATOM   4508 3HD2 LEU A 293      50.650  48.493  -3.029  1.00  0.00           H  
ATOM   4509  N   GLU A 294      52.738  44.462  -4.576  1.00  0.00           N  
ATOM   4510  CA  GLU A 294      52.865  44.201  -6.004  1.00  0.00           C  
ATOM   4511  C   GLU A 294      52.815  42.707  -6.296  1.00  0.00           C  
ATOM   4512  O   GLU A 294      52.190  42.276  -7.265  1.00  0.00           O  
ATOM   4513  CB  GLU A 294      54.171  44.793  -6.540  1.00  0.00           C  
ATOM   4514  CG  GLU A 294      54.208  46.314  -6.565  1.00  0.00           C  
ATOM   4515  CD  GLU A 294      53.192  46.909  -7.500  1.00  0.00           C  
ATOM   4516  OE1 GLU A 294      53.298  46.686  -8.682  1.00  0.00           O  
ATOM   4517  OE2 GLU A 294      52.308  47.587  -7.032  1.00  0.00           O  
ATOM   4518  H   GLU A 294      53.515  44.876  -4.081  1.00  0.00           H  
ATOM   4519  HA  GLU A 294      52.029  44.677  -6.518  1.00  0.00           H  
ATOM   4520 1HB  GLU A 294      55.005  44.448  -5.929  1.00  0.00           H  
ATOM   4521 2HB  GLU A 294      54.341  44.437  -7.556  1.00  0.00           H  
ATOM   4522 1HG  GLU A 294      54.021  46.689  -5.559  1.00  0.00           H  
ATOM   4523 2HG  GLU A 294      55.204  46.638  -6.865  1.00  0.00           H  
ATOM   4524  N   ARG A 295      53.475  41.922  -5.455  1.00  0.00           N  
ATOM   4525  CA  ARG A 295      53.508  40.473  -5.620  1.00  0.00           C  
ATOM   4526  C   ARG A 295      52.120  39.869  -5.450  1.00  0.00           C  
ATOM   4527  O   ARG A 295      51.729  38.969  -6.193  1.00  0.00           O  
ATOM   4528  CB  ARG A 295      54.460  39.842  -4.615  1.00  0.00           C  
ATOM   4529  CG  ARG A 295      55.933  40.129  -4.860  1.00  0.00           C  
ATOM   4530  CD  ARG A 295      56.430  39.443  -6.080  1.00  0.00           C  
ATOM   4531  NE  ARG A 295      56.309  37.997  -5.977  1.00  0.00           N  
ATOM   4532  CZ  ARG A 295      57.213  37.194  -5.384  1.00  0.00           C  
ATOM   4533  NH1 ARG A 295      58.297  37.709  -4.847  1.00  0.00           N  
ATOM   4534  NH2 ARG A 295      57.011  35.889  -5.342  1.00  0.00           N  
ATOM   4535  H   ARG A 295      53.969  42.340  -4.679  1.00  0.00           H  
ATOM   4536  HA  ARG A 295      53.865  40.248  -6.625  1.00  0.00           H  
ATOM   4537 1HB  ARG A 295      54.218  40.194  -3.613  1.00  0.00           H  
ATOM   4538 2HB  ARG A 295      54.329  38.759  -4.621  1.00  0.00           H  
ATOM   4539 1HG  ARG A 295      56.078  41.202  -4.987  1.00  0.00           H  
ATOM   4540 2HG  ARG A 295      56.518  39.782  -4.008  1.00  0.00           H  
ATOM   4541 1HD  ARG A 295      55.853  39.772  -6.944  1.00  0.00           H  
ATOM   4542 2HD  ARG A 295      57.481  39.686  -6.232  1.00  0.00           H  
ATOM   4543  HE  ARG A 295      55.488  37.564  -6.379  1.00  0.00           H  
ATOM   4544 1HH1 ARG A 295      58.452  38.707  -4.879  1.00  0.00           H  
ATOM   4545 2HH1 ARG A 295      58.975  37.107  -4.402  1.00  0.00           H  
ATOM   4546 1HH2 ARG A 295      56.178  35.493  -5.755  1.00  0.00           H  
ATOM   4547 2HH2 ARG A 295      57.688  35.287  -4.897  1.00  0.00           H  
ATOM   4548  N   TYR A 296      51.379  40.371  -4.466  1.00  0.00           N  
ATOM   4549  CA  TYR A 296      50.034  39.881  -4.195  1.00  0.00           C  
ATOM   4550  C   TYR A 296      49.138  40.020  -5.420  1.00  0.00           C  
ATOM   4551  O   TYR A 296      48.427  39.086  -5.790  1.00  0.00           O  
ATOM   4552  CB  TYR A 296      49.425  40.623  -3.004  1.00  0.00           C  
ATOM   4553  CG  TYR A 296      48.010  40.198  -2.678  1.00  0.00           C  
ATOM   4554  CD1 TYR A 296      47.722  38.859  -2.460  1.00  0.00           C  
ATOM   4555  CD2 TYR A 296      47.002  41.147  -2.599  1.00  0.00           C  
ATOM   4556  CE1 TYR A 296      46.430  38.470  -2.162  1.00  0.00           C  
ATOM   4557  CE2 TYR A 296      45.710  40.758  -2.301  1.00  0.00           C  
ATOM   4558  CZ  TYR A 296      45.423  39.426  -2.084  1.00  0.00           C  
ATOM   4559  OH  TYR A 296      44.136  39.039  -1.788  1.00  0.00           O  
ATOM   4560  H   TYR A 296      51.758  41.111  -3.893  1.00  0.00           H  
ATOM   4561  HA  TYR A 296      50.096  38.820  -3.951  1.00  0.00           H  
ATOM   4562 1HB  TYR A 296      50.042  40.460  -2.119  1.00  0.00           H  
ATOM   4563 2HB  TYR A 296      49.420  41.694  -3.206  1.00  0.00           H  
ATOM   4564  HD1 TYR A 296      48.514  38.113  -2.522  1.00  0.00           H  
ATOM   4565  HD2 TYR A 296      47.229  42.199  -2.772  1.00  0.00           H  
ATOM   4566  HE1 TYR A 296      46.203  37.418  -1.990  1.00  0.00           H  
ATOM   4567  HE2 TYR A 296      44.917  41.504  -2.240  1.00  0.00           H  
ATOM   4568  HH  TYR A 296      44.109  38.087  -1.667  1.00  0.00           H  
ATOM   4569  N   LYS A 297      49.178  41.192  -6.044  1.00  0.00           N  
ATOM   4570  CA  LYS A 297      48.370  41.455  -7.229  1.00  0.00           C  
ATOM   4571  C   LYS A 297      48.674  40.455  -8.337  1.00  0.00           C  
ATOM   4572  O   LYS A 297      47.779  40.038  -9.072  1.00  0.00           O  
ATOM   4573  CB  LYS A 297      48.603  42.882  -7.729  1.00  0.00           C  
ATOM   4574  CG  LYS A 297      48.018  43.966  -6.834  1.00  0.00           C  
ATOM   4575  CD  LYS A 297      48.091  45.332  -7.500  1.00  0.00           C  
ATOM   4576  CE  LYS A 297      49.522  45.847  -7.553  1.00  0.00           C  
ATOM   4577  NZ  LYS A 297      49.595  47.232  -8.093  1.00  0.00           N  
ATOM   4578  H   LYS A 297      49.783  41.920  -5.690  1.00  0.00           H  
ATOM   4579  HA  LYS A 297      47.318  41.347  -6.961  1.00  0.00           H  
ATOM   4580 1HB  LYS A 297      49.674  43.065  -7.821  1.00  0.00           H  
ATOM   4581 2HB  LYS A 297      48.165  42.995  -8.721  1.00  0.00           H  
ATOM   4582 1HG  LYS A 297      46.975  43.733  -6.614  1.00  0.00           H  
ATOM   4583 2HG  LYS A 297      48.570  43.999  -5.895  1.00  0.00           H  
ATOM   4584 1HD  LYS A 297      47.701  45.262  -8.517  1.00  0.00           H  
ATOM   4585 2HD  LYS A 297      47.480  46.041  -6.943  1.00  0.00           H  
ATOM   4586 1HE  LYS A 297      49.948  45.838  -6.551  1.00  0.00           H  
ATOM   4587 2HE  LYS A 297      50.121  45.192  -8.185  1.00  0.00           H  
ATOM   4588 1HZ  LYS A 297      50.558  47.536  -8.112  1.00  0.00           H  
ATOM   4589 2HZ  LYS A 297      49.218  47.249  -9.030  1.00  0.00           H  
ATOM   4590 3HZ  LYS A 297      49.058  47.852  -7.504  1.00  0.00           H  
ATOM   4591  N   GLU A 298      49.964  40.093  -8.421  1.00  0.00           N  
ATOM   4592  CA  GLU A 298      50.501  39.135  -9.385  1.00  0.00           C  
ATOM   4593  C   GLU A 298      50.085  37.689  -9.100  1.00  0.00           C  
ATOM   4594  O   GLU A 298      50.217  36.814  -9.956  1.00  0.00           O  
ATOM   4595  CB  GLU A 298      52.028  39.229  -9.410  1.00  0.00           C  
ATOM   4596  CG  GLU A 298      52.569  40.538  -9.967  1.00  0.00           C  
ATOM   4597  CD  GLU A 298      54.071  40.599  -9.965  1.00  0.00           C  
ATOM   4598  OE1 GLU A 298      54.682  39.695  -9.449  1.00  0.00           O  
ATOM   4599  OE2 GLU A 298      54.607  41.552 -10.480  1.00  0.00           O  
ATOM   4600  H   GLU A 298      50.590  40.529  -7.759  1.00  0.00           H  
ATOM   4601  HA  GLU A 298      50.119  39.389 -10.375  1.00  0.00           H  
ATOM   4602 1HB  GLU A 298      52.417  39.110  -8.398  1.00  0.00           H  
ATOM   4603 2HB  GLU A 298      52.433  38.416 -10.013  1.00  0.00           H  
ATOM   4604 1HG  GLU A 298      52.213  40.660 -10.990  1.00  0.00           H  
ATOM   4605 2HG  GLU A 298      52.175  41.363  -9.374  1.00  0.00           H  
ATOM   4606  N   GLY A 299      49.580  37.425  -7.898  1.00  0.00           N  
ATOM   4607  CA  GLY A 299      49.169  36.062  -7.549  1.00  0.00           C  
ATOM   4608  C   GLY A 299      50.142  35.295  -6.654  1.00  0.00           C  
ATOM   4609  O   GLY A 299      50.018  34.081  -6.484  1.00  0.00           O  
ATOM   4610  H   GLY A 299      49.475  38.161  -7.214  1.00  0.00           H  
ATOM   4611 1HA  GLY A 299      48.206  36.092  -7.038  1.00  0.00           H  
ATOM   4612 2HA  GLY A 299      49.031  35.480  -8.459  1.00  0.00           H  
ATOM   4613  N   ALA A 300      51.115  35.984  -6.074  1.00  0.00           N  
ATOM   4614  CA  ALA A 300      52.039  35.329  -5.151  1.00  0.00           C  
ATOM   4615  C   ALA A 300      51.292  34.837  -3.917  1.00  0.00           C  
ATOM   4616  O   ALA A 300      50.352  35.481  -3.450  1.00  0.00           O  
ATOM   4617  CB  ALA A 300      53.162  36.276  -4.753  1.00  0.00           C  
ATOM   4618  H   ALA A 300      51.226  36.970  -6.266  1.00  0.00           H  
ATOM   4619  HA  ALA A 300      52.469  34.465  -5.658  1.00  0.00           H  
ATOM   4620 1HB  ALA A 300      53.834  35.772  -4.058  1.00  0.00           H  
ATOM   4621 2HB  ALA A 300      53.718  36.576  -5.641  1.00  0.00           H  
ATOM   4622 3HB  ALA A 300      52.741  37.158  -4.274  1.00  0.00           H  
ATOM   4623  N   ASP A 301      51.704  33.692  -3.378  1.00  0.00           N  
ATOM   4624  CA  ASP A 301      51.062  33.160  -2.178  1.00  0.00           C  
ATOM   4625  C   ASP A 301      51.079  34.220  -1.082  1.00  0.00           C  
ATOM   4626  O   ASP A 301      52.121  34.805  -0.787  1.00  0.00           O  
ATOM   4627  CB  ASP A 301      51.767  31.890  -1.694  1.00  0.00           C  
ATOM   4628  CG  ASP A 301      51.041  31.214  -0.539  1.00  0.00           C  
ATOM   4629  OD1 ASP A 301      50.124  30.470  -0.793  1.00  0.00           O  
ATOM   4630  OD2 ASP A 301      51.412  31.447   0.587  1.00  0.00           O  
ATOM   4631  H   ASP A 301      52.467  33.178  -3.796  1.00  0.00           H  
ATOM   4632  HA  ASP A 301      50.028  32.914  -2.420  1.00  0.00           H  
ATOM   4633 1HB  ASP A 301      51.847  31.182  -2.519  1.00  0.00           H  
ATOM   4634 2HB  ASP A 301      52.780  32.136  -1.374  1.00  0.00           H  
ATOM   4635  N   GLU A 302      49.923  34.455  -0.492  1.00  0.00           N  
ATOM   4636  CA  GLU A 302      49.737  35.435   0.570  1.00  0.00           C  
ATOM   4637  C   GLU A 302      50.557  35.138   1.819  1.00  0.00           C  
ATOM   4638  O   GLU A 302      51.114  36.045   2.438  1.00  0.00           O  
ATOM   4639  CB  GLU A 302      48.255  35.517   0.944  1.00  0.00           C  
ATOM   4640  CG  GLU A 302      47.372  36.151  -0.121  1.00  0.00           C  
ATOM   4641  CD  GLU A 302      45.915  36.144   0.247  1.00  0.00           C  
ATOM   4642  OE1 GLU A 302      45.616  36.041   1.413  1.00  0.00           O  
ATOM   4643  OE2 GLU A 302      45.098  36.242  -0.639  1.00  0.00           O  
ATOM   4644  H   GLU A 302      49.130  33.914  -0.807  1.00  0.00           H  
ATOM   4645  HA  GLU A 302      50.059  36.410   0.201  1.00  0.00           H  
ATOM   4646 1HB  GLU A 302      47.874  34.515   1.141  1.00  0.00           H  
ATOM   4647 2HB  GLU A 302      48.143  36.097   1.860  1.00  0.00           H  
ATOM   4648 1HG  GLU A 302      47.691  37.182  -0.276  1.00  0.00           H  
ATOM   4649 2HG  GLU A 302      47.508  35.613  -1.059  1.00  0.00           H  
ATOM   4650  N   SER A 303      50.645  33.867   2.209  1.00  0.00           N  
ATOM   4651  CA  SER A 303      51.415  33.528   3.402  1.00  0.00           C  
ATOM   4652  C   SER A 303      52.882  33.900   3.234  1.00  0.00           C  
ATOM   4653  O   SER A 303      53.484  34.507   4.120  1.00  0.00           O  
ATOM   4654  CB  SER A 303      51.292  32.046   3.700  1.00  0.00           C  
ATOM   4655  OG  SER A 303      52.032  31.700   4.838  1.00  0.00           O  
ATOM   4656  H   SER A 303      50.187  33.129   1.693  1.00  0.00           H  
ATOM   4657  HA  SER A 303      51.013  34.091   4.245  1.00  0.00           H  
ATOM   4658 1HB  SER A 303      50.243  31.792   3.854  1.00  0.00           H  
ATOM   4659 2HB  SER A 303      51.645  31.472   2.845  1.00  0.00           H  
ATOM   4660  HG  SER A 303      52.944  31.621   4.547  1.00  0.00           H  
ATOM   4661  N   GLU A 304      53.455  33.533   2.092  1.00  0.00           N  
ATOM   4662  CA  GLU A 304      54.854  33.829   1.805  1.00  0.00           C  
ATOM   4663  C   GLU A 304      55.124  35.327   1.874  1.00  0.00           C  
ATOM   4664  O   GLU A 304      56.095  35.765   2.490  1.00  0.00           O  
ATOM   4665  CB  GLU A 304      55.242  33.294   0.425  1.00  0.00           C  
ATOM   4666  CG  GLU A 304      55.325  31.776   0.340  1.00  0.00           C  
ATOM   4667  CD  GLU A 304      55.621  31.283  -1.049  1.00  0.00           C  
ATOM   4668  OE1 GLU A 304      55.649  32.086  -1.950  1.00  0.00           O  
ATOM   4669  OE2 GLU A 304      55.819  30.102  -1.209  1.00  0.00           O  
ATOM   4670  H   GLU A 304      52.907  33.037   1.404  1.00  0.00           H  
ATOM   4671  HA  GLU A 304      55.473  33.337   2.557  1.00  0.00           H  
ATOM   4672 1HB  GLU A 304      54.515  33.631  -0.313  1.00  0.00           H  
ATOM   4673 2HB  GLU A 304      56.212  33.698   0.137  1.00  0.00           H  
ATOM   4674 1HG  GLU A 304      56.110  31.427   1.011  1.00  0.00           H  
ATOM   4675 2HG  GLU A 304      54.381  31.352   0.678  1.00  0.00           H  
ATOM   4676  N   LEU A 305      54.259  36.110   1.239  1.00  0.00           N  
ATOM   4677  CA  LEU A 305      54.404  37.561   1.226  1.00  0.00           C  
ATOM   4678  C   LEU A 305      54.247  38.141   2.625  1.00  0.00           C  
ATOM   4679  O   LEU A 305      54.981  39.047   3.018  1.00  0.00           O  
ATOM   4680  CB  LEU A 305      53.368  38.189   0.285  1.00  0.00           C  
ATOM   4681  CG  LEU A 305      53.575  37.916  -1.210  1.00  0.00           C  
ATOM   4682  CD1 LEU A 305      52.381  38.446  -1.993  1.00  0.00           C  
ATOM   4683  CD2 LEU A 305      54.867  38.573  -1.672  1.00  0.00           C  
ATOM   4684  H   LEU A 305      53.481  35.689   0.752  1.00  0.00           H  
ATOM   4685  HA  LEU A 305      55.402  37.805   0.862  1.00  0.00           H  
ATOM   4686 1HB  LEU A 305      52.382  37.817   0.557  1.00  0.00           H  
ATOM   4687 2HB  LEU A 305      53.378  39.270   0.429  1.00  0.00           H  
ATOM   4688  HG  LEU A 305      53.634  36.841  -1.379  1.00  0.00           H  
ATOM   4689 1HD1 LEU A 305      52.528  38.252  -3.056  1.00  0.00           H  
ATOM   4690 2HD1 LEU A 305      51.474  37.946  -1.656  1.00  0.00           H  
ATOM   4691 3HD1 LEU A 305      52.287  39.519  -1.830  1.00  0.00           H  
ATOM   4692 1HD2 LEU A 305      55.015  38.378  -2.735  1.00  0.00           H  
ATOM   4693 2HD2 LEU A 305      54.809  39.649  -1.505  1.00  0.00           H  
ATOM   4694 3HD2 LEU A 305      55.706  38.163  -1.109  1.00  0.00           H  
ATOM   4695  N   VAL A 306      53.287  37.615   3.375  1.00  0.00           N  
ATOM   4696  CA  VAL A 306      53.032  38.080   4.733  1.00  0.00           C  
ATOM   4697  C   VAL A 306      54.216  37.790   5.646  1.00  0.00           C  
ATOM   4698  O   VAL A 306      54.590  38.620   6.475  1.00  0.00           O  
ATOM   4699  CB  VAL A 306      51.771  37.404   5.301  1.00  0.00           C  
ATOM   4700  CG1 VAL A 306      51.606  37.738   6.777  1.00  0.00           C  
ATOM   4701  CG2 VAL A 306      50.547  37.840   4.510  1.00  0.00           C  
ATOM   4702  H   VAL A 306      52.718  36.872   2.995  1.00  0.00           H  
ATOM   4703  HA  VAL A 306      52.868  39.158   4.704  1.00  0.00           H  
ATOM   4704  HB  VAL A 306      51.885  36.322   5.228  1.00  0.00           H  
ATOM   4705 1HG1 VAL A 306      50.710  37.251   7.162  1.00  0.00           H  
ATOM   4706 2HG1 VAL A 306      52.477  37.384   7.329  1.00  0.00           H  
ATOM   4707 3HG1 VAL A 306      51.513  38.817   6.897  1.00  0.00           H  
ATOM   4708 1HG2 VAL A 306      49.659  37.357   4.917  1.00  0.00           H  
ATOM   4709 2HG2 VAL A 306      50.436  38.922   4.579  1.00  0.00           H  
ATOM   4710 3HG2 VAL A 306      50.669  37.554   3.465  1.00  0.00           H  
ATOM   4711  N   ALA A 307      54.801  36.609   5.489  1.00  0.00           N  
ATOM   4712  CA  ALA A 307      55.944  36.205   6.299  1.00  0.00           C  
ATOM   4713  C   ALA A 307      57.152  37.092   6.027  1.00  0.00           C  
ATOM   4714  O   ALA A 307      57.873  37.475   6.948  1.00  0.00           O  
ATOM   4715  CB  ALA A 307      56.290  34.746   6.040  1.00  0.00           C  
ATOM   4716  H   ALA A 307      54.446  35.973   4.789  1.00  0.00           H  
ATOM   4717  HA  ALA A 307      55.673  36.323   7.349  1.00  0.00           H  
ATOM   4718 1HB  ALA A 307      57.145  34.461   6.652  1.00  0.00           H  
ATOM   4719 2HB  ALA A 307      55.435  34.119   6.295  1.00  0.00           H  
ATOM   4720 3HB  ALA A 307      56.536  34.613   4.988  1.00  0.00           H  
ATOM   4721  N   GLU A 308      57.367  37.416   4.756  1.00  0.00           N  
ATOM   4722  CA  GLU A 308      58.491  38.259   4.360  1.00  0.00           C  
ATOM   4723  C   GLU A 308      58.350  39.665   4.930  1.00  0.00           C  
ATOM   4724  O   GLU A 308      59.326  40.261   5.386  1.00  0.00           O  
ATOM   4725  CB  GLU A 308      58.597  38.325   2.835  1.00  0.00           C  
ATOM   4726  CG  GLU A 308      59.036  37.024   2.179  1.00  0.00           C  
ATOM   4727  CD  GLU A 308      59.060  37.105   0.678  1.00  0.00           C  
ATOM   4728  OE1 GLU A 308      58.638  38.105   0.149  1.00  0.00           O  
ATOM   4729  OE2 GLU A 308      59.501  36.165   0.059  1.00  0.00           O  
ATOM   4730  H   GLU A 308      56.738  37.070   4.047  1.00  0.00           H  
ATOM   4731  HA  GLU A 308      59.408  37.822   4.756  1.00  0.00           H  
ATOM   4732 1HB  GLU A 308      57.631  38.603   2.414  1.00  0.00           H  
ATOM   4733 2HB  GLU A 308      59.311  39.099   2.553  1.00  0.00           H  
ATOM   4734 1HG  GLU A 308      60.034  36.768   2.533  1.00  0.00           H  
ATOM   4735 2HG  GLU A 308      58.357  36.228   2.484  1.00  0.00           H  
ATOM   4736  N   VAL A 309      57.130  40.191   4.902  1.00  0.00           N  
ATOM   4737  CA  VAL A 309      56.860  41.529   5.419  1.00  0.00           C  
ATOM   4738  C   VAL A 309      57.103  41.599   6.921  1.00  0.00           C  
ATOM   4739  O   VAL A 309      57.658  42.575   7.425  1.00  0.00           O  
ATOM   4740  CB  VAL A 309      55.405  41.935   5.118  1.00  0.00           C  
ATOM   4741  CG1 VAL A 309      55.062  43.242   5.815  1.00  0.00           C  
ATOM   4742  CG2 VAL A 309      55.202  42.055   3.615  1.00  0.00           C  
ATOM   4743  H   VAL A 309      56.370  39.652   4.513  1.00  0.00           H  
ATOM   4744  HA  VAL A 309      57.530  42.233   4.923  1.00  0.00           H  
ATOM   4745  HB  VAL A 309      54.735  41.172   5.516  1.00  0.00           H  
ATOM   4746 1HG1 VAL A 309      54.030  43.514   5.592  1.00  0.00           H  
ATOM   4747 2HG1 VAL A 309      55.180  43.122   6.892  1.00  0.00           H  
ATOM   4748 3HG1 VAL A 309      55.728  44.029   5.462  1.00  0.00           H  
ATOM   4749 1HG2 VAL A 309      54.171  42.342   3.409  1.00  0.00           H  
ATOM   4750 2HG2 VAL A 309      55.876  42.814   3.216  1.00  0.00           H  
ATOM   4751 3HG2 VAL A 309      55.413  41.097   3.141  1.00  0.00           H  
ATOM   4752  N   MET A 310      56.684  40.560   7.631  1.00  0.00           N  
ATOM   4753  CA  MET A 310      56.857  40.502   9.078  1.00  0.00           C  
ATOM   4754  C   MET A 310      58.331  40.456   9.457  1.00  0.00           C  
ATOM   4755  O   MET A 310      58.757  41.105  10.412  1.00  0.00           O  
ATOM   4756  CB  MET A 310      56.123  39.290   9.649  1.00  0.00           C  
ATOM   4757  CG  MET A 310      54.608  39.351   9.514  1.00  0.00           C  
ATOM   4758  SD  MET A 310      53.890  40.769  10.368  1.00  0.00           S  
ATOM   4759  CE  MET A 310      53.702  41.921   9.011  1.00  0.00           C  
ATOM   4760  H   MET A 310      56.234  39.789   7.158  1.00  0.00           H  
ATOM   4761  HA  MET A 310      56.433  41.406   9.514  1.00  0.00           H  
ATOM   4762 1HB  MET A 310      56.466  38.387   9.147  1.00  0.00           H  
ATOM   4763 2HB  MET A 310      56.360  39.187  10.709  1.00  0.00           H  
ATOM   4764 1HG  MET A 310      54.338  39.411   8.460  1.00  0.00           H  
ATOM   4765 2HG  MET A 310      54.169  38.443   9.927  1.00  0.00           H  
ATOM   4766 1HE  MET A 310      53.268  42.851   9.380  1.00  0.00           H  
ATOM   4767 2HE  MET A 310      54.678  42.126   8.569  1.00  0.00           H  
ATOM   4768 3HE  MET A 310      53.045  41.490   8.255  1.00  0.00           H  
ATOM   4769  N   THR A 311      59.106  39.686   8.704  1.00  0.00           N  
ATOM   4770  CA  THR A 311      60.536  39.553   8.960  1.00  0.00           C  
ATOM   4771  C   THR A 311      61.258  40.877   8.745  1.00  0.00           C  
ATOM   4772  O   THR A 311      62.144  41.243   9.517  1.00  0.00           O  
ATOM   4773  CB  THR A 311      61.163  38.471   8.061  1.00  0.00           C  
ATOM   4774  OG1 THR A 311      60.550  37.204   8.336  1.00  0.00           O  
ATOM   4775  CG2 THR A 311      62.659  38.371   8.311  1.00  0.00           C  
ATOM   4776  H   THR A 311      58.695  39.178   7.933  1.00  0.00           H  
ATOM   4777  HA  THR A 311      60.675  39.258  10.000  1.00  0.00           H  
ATOM   4778  HB  THR A 311      60.991  38.723   7.015  1.00  0.00           H  
ATOM   4779  HG1 THR A 311      59.706  37.152   7.881  1.00  0.00           H  
ATOM   4780 1HG2 THR A 311      63.085  37.602   7.667  1.00  0.00           H  
ATOM   4781 2HG2 THR A 311      63.130  39.330   8.092  1.00  0.00           H  
ATOM   4782 3HG2 THR A 311      62.837  38.110   9.353  1.00  0.00           H  
ATOM   4783  N   ALA A 312      60.874  41.591   7.693  1.00  0.00           N  
ATOM   4784  CA  ALA A 312      61.484  42.875   7.376  1.00  0.00           C  
ATOM   4785  C   ALA A 312      61.200  43.905   8.462  1.00  0.00           C  
ATOM   4786  O   ALA A 312      62.077  44.684   8.836  1.00  0.00           O  
ATOM   4787  CB  ALA A 312      60.988  43.378   6.028  1.00  0.00           C  
ATOM   4788  H   ALA A 312      60.139  41.234   7.099  1.00  0.00           H  
ATOM   4789  HA  ALA A 312      62.564  42.733   7.324  1.00  0.00           H  
ATOM   4790 1HB  ALA A 312      61.454  44.338   5.803  1.00  0.00           H  
ATOM   4791 2HB  ALA A 312      61.250  42.658   5.252  1.00  0.00           H  
ATOM   4792 3HB  ALA A 312      59.907  43.498   6.060  1.00  0.00           H  
ATOM   4793  N   THR A 313      59.970  43.904   8.965  1.00  0.00           N  
ATOM   4794  CA  THR A 313      59.568  44.837  10.012  1.00  0.00           C  
ATOM   4795  C   THR A 313      60.340  44.586  11.300  1.00  0.00           C  
ATOM   4796  O   THR A 313      60.760  45.524  11.977  1.00  0.00           O  
ATOM   4797  CB  THR A 313      58.056  44.743  10.288  1.00  0.00           C  
ATOM   4798  OG1 THR A 313      57.329  45.079   9.100  1.00  0.00           O  
ATOM   4799  CG2 THR A 313      57.659  45.693  11.408  1.00  0.00           C  
ATOM   4800  H   THR A 313      59.295  43.239   8.614  1.00  0.00           H  
ATOM   4801  HA  THR A 313      59.793  45.850   9.677  1.00  0.00           H  
ATOM   4802  HB  THR A 313      57.802  43.723  10.577  1.00  0.00           H  
ATOM   4803  HG1 THR A 313      57.310  44.321   8.511  1.00  0.00           H  
ATOM   4804 1HG2 THR A 313      56.587  45.613  11.590  1.00  0.00           H  
ATOM   4805 2HG2 THR A 313      58.202  45.433  12.316  1.00  0.00           H  
ATOM   4806 3HG2 THR A 313      57.902  46.715  11.121  1.00  0.00           H  
ATOM   4807  N   ALA A 314      60.525  43.313  11.634  1.00  0.00           N  
ATOM   4808  CA  ALA A 314      61.248  42.934  12.843  1.00  0.00           C  
ATOM   4809  C   ALA A 314      62.707  43.364  12.770  1.00  0.00           C  
ATOM   4810  O   ALA A 314      63.272  43.844  13.753  1.00  0.00           O  
ATOM   4811  CB  ALA A 314      61.151  41.432  13.070  1.00  0.00           C  
ATOM   4812  H   ALA A 314      60.154  42.589  11.035  1.00  0.00           H  
ATOM   4813  HA  ALA A 314      60.790  43.449  13.687  1.00  0.00           H  
ATOM   4814 1HB  ALA A 314      61.696  41.165  13.975  1.00  0.00           H  
ATOM   4815 2HB  ALA A 314      60.104  41.148  13.179  1.00  0.00           H  
ATOM   4816 3HB  ALA A 314      61.582  40.907  12.219  1.00  0.00           H  
ATOM   4817  N   GLU A 315      63.312  43.189  11.600  1.00  0.00           N  
ATOM   4818  CA  GLU A 315      64.707  43.559  11.396  1.00  0.00           C  
ATOM   4819  C   GLU A 315      64.905  45.063  11.529  1.00  0.00           C  
ATOM   4820  O   GLU A 315      65.886  45.519  12.116  1.00  0.00           O  
ATOM   4821  CB  GLU A 315      65.186  43.092  10.020  1.00  0.00           C  
ATOM   4822  CG  GLU A 315      65.319  41.583   9.879  1.00  0.00           C  
ATOM   4823  CD  GLU A 315      65.722  41.157   8.495  1.00  0.00           C  
ATOM   4824  OE1 GLU A 315      65.786  41.998   7.630  1.00  0.00           O  
ATOM   4825  OE2 GLU A 315      65.966  39.989   8.301  1.00  0.00           O  
ATOM   4826  H   GLU A 315      62.792  42.789  10.832  1.00  0.00           H  
ATOM   4827  HA  GLU A 315      65.310  43.069  12.161  1.00  0.00           H  
ATOM   4828 1HB  GLU A 315      64.491  43.439   9.255  1.00  0.00           H  
ATOM   4829 2HB  GLU A 315      66.158  43.535   9.803  1.00  0.00           H  
ATOM   4830 1HG  GLU A 315      66.067  41.227  10.588  1.00  0.00           H  
ATOM   4831 2HG  GLU A 315      64.367  41.119  10.134  1.00  0.00           H  
ATOM   4832  N   ALA A 316      63.969  45.827  10.981  1.00  0.00           N  
ATOM   4833  CA  ALA A 316      64.039  47.283  11.039  1.00  0.00           C  
ATOM   4834  C   ALA A 316      63.926  47.784  12.473  1.00  0.00           C  
ATOM   4835  O   ALA A 316      64.632  48.709  12.875  1.00  0.00           O  
ATOM   4836  CB  ALA A 316      62.948  47.901  10.177  1.00  0.00           C  
ATOM   4837  H   ALA A 316      63.189  45.390  10.511  1.00  0.00           H  
ATOM   4838  HA  ALA A 316      65.011  47.591  10.653  1.00  0.00           H  
ATOM   4839 1HB  ALA A 316      63.013  48.987  10.231  1.00  0.00           H  
ATOM   4840 2HB  ALA A 316      63.076  47.580   9.143  1.00  0.00           H  
ATOM   4841 3HB  ALA A 316      61.973  47.577  10.537  1.00  0.00           H  
ATOM   4842  N   VAL A 317      63.033  47.167  13.241  1.00  0.00           N  
ATOM   4843  CA  VAL A 317      62.830  47.551  14.633  1.00  0.00           C  
ATOM   4844  C   VAL A 317      64.074  47.277  15.469  1.00  0.00           C  
ATOM   4845  O   VAL A 317      64.451  48.081  16.321  1.00  0.00           O  
ATOM   4846  CB  VAL A 317      61.635  46.783  15.229  1.00  0.00           C  
ATOM   4847  CG1 VAL A 317      61.534  47.034  16.726  1.00  0.00           C  
ATOM   4848  CG2 VAL A 317      60.352  47.195  14.525  1.00  0.00           C  
ATOM   4849  H   VAL A 317      62.483  46.415  12.853  1.00  0.00           H  
ATOM   4850  HA  VAL A 317      62.613  48.619  14.669  1.00  0.00           H  
ATOM   4851  HB  VAL A 317      61.798  45.714  15.093  1.00  0.00           H  
ATOM   4852 1HG1 VAL A 317      60.685  46.484  17.131  1.00  0.00           H  
ATOM   4853 2HG1 VAL A 317      62.449  46.699  17.214  1.00  0.00           H  
ATOM   4854 3HG1 VAL A 317      61.395  48.100  16.908  1.00  0.00           H  
ATOM   4855 1HG2 VAL A 317      59.511  46.648  14.951  1.00  0.00           H  
ATOM   4856 2HG2 VAL A 317      60.192  48.266  14.656  1.00  0.00           H  
ATOM   4857 3HG2 VAL A 317      60.431  46.968  13.462  1.00  0.00           H  
ATOM   4858  N   GLY A 318      64.708  46.137  15.220  1.00  0.00           N  
ATOM   4859  CA  GLY A 318      65.912  45.756  15.949  1.00  0.00           C  
ATOM   4860  C   GLY A 318      67.058  46.718  15.665  1.00  0.00           C  
ATOM   4861  O   GLY A 318      67.806  47.092  16.567  1.00  0.00           O  
ATOM   4862  H   GLY A 318      64.348  45.518  14.508  1.00  0.00           H  
ATOM   4863 1HA  GLY A 318      65.702  45.742  17.018  1.00  0.00           H  
ATOM   4864 2HA  GLY A 318      66.204  44.745  15.666  1.00  0.00           H  
ATOM   4865  N   GLU A 319      67.188  47.118  14.404  1.00  0.00           N  
ATOM   4866  CA  GLU A 319      68.243  48.040  13.998  1.00  0.00           C  
ATOM   4867  C   GLU A 319      68.063  49.405  14.650  1.00  0.00           C  
ATOM   4868  O   GLU A 319      69.030  50.027  15.088  1.00  0.00           O  
ATOM   4869  CB  GLU A 319      68.264  48.190  12.475  1.00  0.00           C  
ATOM   4870  CG  GLU A 319      69.367  49.095  11.948  1.00  0.00           C  
ATOM   4871  CD  GLU A 319      70.745  48.554  12.213  1.00  0.00           C  
ATOM   4872  OE1 GLU A 319      70.866  47.373  12.435  1.00  0.00           O  
ATOM   4873  OE2 GLU A 319      71.677  49.323  12.193  1.00  0.00           O  
ATOM   4874  H   GLU A 319      66.541  46.775  13.709  1.00  0.00           H  
ATOM   4875  HA  GLU A 319      69.201  47.633  14.322  1.00  0.00           H  
ATOM   4876 1HB  GLU A 319      68.387  47.209  12.015  1.00  0.00           H  
ATOM   4877 2HB  GLU A 319      67.309  48.593  12.137  1.00  0.00           H  
ATOM   4878 1HG  GLU A 319      69.239  49.219  10.873  1.00  0.00           H  
ATOM   4879 2HG  GLU A 319      69.272  50.076  12.413  1.00  0.00           H  
ATOM   4880  N   ILE A 320      66.819  49.865  14.712  1.00  0.00           N  
ATOM   4881  CA  ILE A 320      66.509  51.159  15.311  1.00  0.00           C  
ATOM   4882  C   ILE A 320      66.827  51.165  16.802  1.00  0.00           C  
ATOM   4883  O   ILE A 320      67.358  52.143  17.329  1.00  0.00           O  
ATOM   4884  CB  ILE A 320      65.027  51.521  15.099  1.00  0.00           C  
ATOM   4885  CG1 ILE A 320      64.746  51.776  13.616  1.00  0.00           C  
ATOM   4886  CG2 ILE A 320      64.652  52.736  15.933  1.00  0.00           C  
ATOM   4887  CD1 ILE A 320      63.275  51.873  13.281  1.00  0.00           C  
ATOM   4888  H   ILE A 320      66.068  49.304  14.335  1.00  0.00           H  
ATOM   4889  HA  ILE A 320      67.121  51.919  14.828  1.00  0.00           H  
ATOM   4890  HB  ILE A 320      64.401  50.680  15.398  1.00  0.00           H  
ATOM   4891 1HG1 ILE A 320      65.228  52.704  13.309  1.00  0.00           H  
ATOM   4892 2HG1 ILE A 320      65.178  50.972  13.020  1.00  0.00           H  
ATOM   4893 1HG2 ILE A 320      63.602  52.979  15.771  1.00  0.00           H  
ATOM   4894 2HG2 ILE A 320      64.816  52.519  16.987  1.00  0.00           H  
ATOM   4895 3HG2 ILE A 320      65.270  53.585  15.637  1.00  0.00           H  
ATOM   4896 1HD1 ILE A 320      63.157  52.055  12.213  1.00  0.00           H  
ATOM   4897 2HD1 ILE A 320      62.779  50.940  13.548  1.00  0.00           H  
ATOM   4898 3HD1 ILE A 320      62.829  52.695  13.839  1.00  0.00           H  
ATOM   4899  N   ALA A 321      66.500  50.069  17.476  1.00  0.00           N  
ATOM   4900  CA  ALA A 321      66.750  49.947  18.906  1.00  0.00           C  
ATOM   4901  C   ALA A 321      68.242  49.961  19.208  1.00  0.00           C  
ATOM   4902  O   ALA A 321      68.684  50.581  20.175  1.00  0.00           O  
ATOM   4903  CB  ALA A 321      66.112  48.677  19.449  1.00  0.00           C  
ATOM   4904  H   ALA A 321      66.066  49.299  16.985  1.00  0.00           H  
ATOM   4905  HA  ALA A 321      66.301  50.807  19.403  1.00  0.00           H  
ATOM   4906 1HB  ALA A 321      66.307  48.600  20.519  1.00  0.00           H  
ATOM   4907 2HB  ALA A 321      65.036  48.708  19.278  1.00  0.00           H  
ATOM   4908 3HB  ALA A 321      66.535  47.812  18.941  1.00  0.00           H  
ATOM   4909  N   GLU A 322      69.016  49.273  18.376  1.00  0.00           N  
ATOM   4910  CA  GLU A 322      70.462  49.204  18.552  1.00  0.00           C  
ATOM   4911  C   GLU A 322      71.103  50.575  18.373  1.00  0.00           C  
ATOM   4912  O   GLU A 322      72.010  50.948  19.117  1.00  0.00           O  
ATOM   4913  CB  GLU A 322      71.072  48.209  17.563  1.00  0.00           C  
ATOM   4914  CG  GLU A 322      72.573  48.009  17.718  1.00  0.00           C  
ATOM   4915  CD  GLU A 322      73.123  46.961  16.791  1.00  0.00           C  
ATOM   4916  OE1 GLU A 322      72.357  46.383  16.057  1.00  0.00           O  
ATOM   4917  OE2 GLU A 322      74.310  46.737  16.816  1.00  0.00           O  
ATOM   4918  H   GLU A 322      68.591  48.785  17.601  1.00  0.00           H  
ATOM   4919  HA  GLU A 322      70.671  48.861  19.566  1.00  0.00           H  
ATOM   4920 1HB  GLU A 322      70.591  47.238  17.679  1.00  0.00           H  
ATOM   4921 2HB  GLU A 322      70.884  48.548  16.544  1.00  0.00           H  
ATOM   4922 1HG  GLU A 322      73.078  48.954  17.520  1.00  0.00           H  
ATOM   4923 2HG  GLU A 322      72.786  47.724  18.748  1.00  0.00           H  
ATOM   4924  N   ALA A 323      70.627  51.319  17.381  1.00  0.00           N  
ATOM   4925  CA  ALA A 323      71.154  52.650  17.103  1.00  0.00           C  
ATOM   4926  C   ALA A 323      70.876  53.606  18.258  1.00  0.00           C  
ATOM   4927  O   ALA A 323      71.730  54.411  18.630  1.00  0.00           O  
ATOM   4928  CB  ALA A 323      70.562  53.193  15.811  1.00  0.00           C  
ATOM   4929  H   ALA A 323      69.882  50.955  16.806  1.00  0.00           H
[truncated: 10,862,845 more chars]
