# Supplementary material for: Blueprinting extendable nanomaterials with standardized protein blocks
Source: Nature. 2024 Mar 13;627(8005):898–904. doi: 10.1038/s41586-024-07188-4 (PMC10972742; doi:10.1038/s41586-024-07188-4)
Supplement: Supplementary file 4 — Design models with ideal backbones as well as experimentally determined structures for comparison. For reference to design names, see Supplementary Fig. 1. [file 41586_2024_7188_MOESM4_ESM.zip › fuse_2_design.pdb]

HEADER                                            xx-MMM-xx                     
ATOM      1  N   SER A   1       6.768  -1.071  15.490  1.00  0.00           N  
ATOM      2  CA  SER A   1       7.374  -1.837  16.582  1.00  0.00           C  
ATOM      3  C   SER A   1       7.775  -0.986  17.782  1.00  0.00           C  
ATOM      4  O   SER A   1       7.789  -1.473  18.916  1.00  0.00           O  
ATOM      5  CB  SER A   1       8.595  -2.574  16.066  1.00  0.00           C  
ATOM      6  OG  SER A   1       9.579  -1.675  15.635  1.00  0.00           O  
ATOM      7 1H   SER A   1       6.104  -1.654  15.003  1.00  0.00           H  
ATOM      8 2H   SER A   1       6.273  -0.267  15.859  1.00  0.00           H  
ATOM      9 3H   SER A   1       7.487  -0.762  14.851  1.00  0.00           H  
ATOM     10  HA  SER A   1       6.626  -2.562  16.928  1.00  0.00           H  
ATOM     11 1HB  SER A   1       8.998  -3.208  16.856  1.00  0.00           H  
ATOM     12 2HB  SER A   1       8.305  -3.224  15.241  1.00  0.00           H  
ATOM     13  HG  SER A   1      10.320  -2.212  15.346  1.00  0.00           H  
ATOM     14  N   GLU A   2       8.079   0.286  17.522  1.00  0.00           N  
ATOM     15  CA  GLU A   2       8.489   1.262  18.524  1.00  0.00           C  
ATOM     16  C   GLU A   2       7.332   1.604  19.445  1.00  0.00           C  
ATOM     17  O   GLU A   2       7.550   2.015  20.585  1.00  0.00           O  
ATOM     18  CB  GLU A   2       9.015   2.533  17.854  1.00  0.00           C  
ATOM     19  CG  GLU A   2      10.311   2.345  17.078  1.00  0.00           C  
ATOM     20  CD  GLU A   2      10.850   3.632  16.519  1.00  0.00           C  
ATOM     21  OE1 GLU A   2      10.459   4.673  16.990  1.00  0.00           O  
ATOM     22  OE2 GLU A   2      11.655   3.575  15.619  1.00  0.00           O  
ATOM     23  H   GLU A   2       8.030   0.612  16.566  1.00  0.00           H  
ATOM     24  HA  GLU A   2       9.283   0.820  19.125  1.00  0.00           H  
ATOM     25 1HB  GLU A   2       8.264   2.918  17.164  1.00  0.00           H  
ATOM     26 2HB  GLU A   2       9.187   3.299  18.611  1.00  0.00           H  
ATOM     27 1HG  GLU A   2      11.058   1.908  17.739  1.00  0.00           H  
ATOM     28 2HG  GLU A   2      10.134   1.646  16.262  1.00  0.00           H  
ATOM     29  N   GLU A   3       6.117   1.461  18.918  1.00  0.00           N  
ATOM     30  CA  GLU A   3       4.876   1.699  19.630  1.00  0.00           C  
ATOM     31  C   GLU A   3       4.758   0.682  20.757  1.00  0.00           C  
ATOM     32  O   GLU A   3       4.419   1.041  21.886  1.00  0.00           O  
ATOM     33  CB  GLU A   3       3.675   1.599  18.687  1.00  0.00           C  
ATOM     34  CG  GLU A   3       3.677   2.617  17.556  1.00  0.00           C  
ATOM     35  CD  GLU A   3       4.566   2.217  16.411  1.00  0.00           C  
ATOM     36  OE1 GLU A   3       5.095   1.132  16.446  1.00  0.00           O  
ATOM     37  OE2 GLU A   3       4.715   2.997  15.500  1.00  0.00           O  
ATOM     38  H   GLU A   3       6.042   1.192  17.949  1.00  0.00           H  
ATOM     39  HA  GLU A   3       4.883   2.702  20.055  1.00  0.00           H  
ATOM     40 1HB  GLU A   3       3.643   0.605  18.242  1.00  0.00           H  
ATOM     41 2HB  GLU A   3       2.754   1.733  19.256  1.00  0.00           H  
ATOM     42 1HG  GLU A   3       2.659   2.737  17.186  1.00  0.00           H  
ATOM     43 2HG  GLU A   3       4.008   3.579  17.947  1.00  0.00           H  
ATOM     44  N   LEU A   4       5.061  -0.574  20.434  1.00  0.00           N  
ATOM     45  CA  LEU A   4       5.043  -1.659  21.405  1.00  0.00           C  
ATOM     46  C   LEU A   4       6.172  -1.476  22.399  1.00  0.00           C  
ATOM     47  O   LEU A   4       5.987  -1.802  23.573  1.00  0.00           O  
ATOM     48  CB  LEU A   4       5.176  -3.016  20.703  1.00  0.00           C  
ATOM     49  CG  LEU A   4       3.961  -3.461  19.878  1.00  0.00           C  
ATOM     50  CD1 LEU A   4       4.335  -4.673  19.036  1.00  0.00           C  
ATOM     51  CD2 LEU A   4       2.803  -3.780  20.812  1.00  0.00           C  
ATOM     52  H   LEU A   4       5.310  -0.791  19.480  1.00  0.00           H  
ATOM     53  HA  LEU A   4       4.096  -1.624  21.942  1.00  0.00           H  
ATOM     54 1HB  LEU A   4       6.034  -2.978  20.034  1.00  0.00           H  
ATOM     55 2HB  LEU A   4       5.363  -3.780  21.457  1.00  0.00           H  
ATOM     56  HG  LEU A   4       3.670  -2.660  19.199  1.00  0.00           H  
ATOM     57 1HD1 LEU A   4       3.472  -4.989  18.450  1.00  0.00           H  
ATOM     58 2HD1 LEU A   4       5.152  -4.411  18.363  1.00  0.00           H  
ATOM     59 3HD1 LEU A   4       4.647  -5.487  19.689  1.00  0.00           H  
ATOM     60 1HD2 LEU A   4       1.939  -4.096  20.226  1.00  0.00           H  
ATOM     61 2HD2 LEU A   4       3.094  -4.582  21.491  1.00  0.00           H  
ATOM     62 3HD2 LEU A   4       2.545  -2.892  21.389  1.00  0.00           H  
ATOM     63  N   ALA A   5       7.325  -0.998  21.932  1.00  0.00           N  
ATOM     64  CA  ALA A   5       8.412  -0.672  22.843  1.00  0.00           C  
ATOM     65  C   ALA A   5       7.994   0.373  23.855  1.00  0.00           C  
ATOM     66  O   ALA A   5       8.313   0.225  25.031  1.00  0.00           O  
ATOM     67  CB  ALA A   5       9.629  -0.192  22.066  1.00  0.00           C  
ATOM     68  H   ALA A   5       7.469  -0.903  20.934  1.00  0.00           H  
ATOM     69  HA  ALA A   5       8.678  -1.582  23.384  1.00  0.00           H  
ATOM     70 1HB  ALA A   5      10.433   0.048  22.761  1.00  0.00           H  
ATOM     71 2HB  ALA A   5       9.959  -0.977  21.386  1.00  0.00           H  
ATOM     72 3HB  ALA A   5       9.367   0.697  21.493  1.00  0.00           H  
ATOM     73  N   ALA A   6       7.326   1.434  23.393  1.00  0.00           N  
ATOM     74  CA  ALA A   6       6.839   2.485  24.280  1.00  0.00           C  
ATOM     75  C   ALA A   6       5.902   1.891  25.318  1.00  0.00           C  
ATOM     76  O   ALA A   6       5.996   2.273  26.489  1.00  0.00           O  
ATOM     77  CB  ALA A   6       6.138   3.579  23.489  1.00  0.00           C  
ATOM     78  H   ALA A   6       7.189   1.547  22.401  1.00  0.00           H  
ATOM     79  HA  ALA A   6       7.689   2.926  24.789  1.00  0.00           H  
ATOM     80 1HB  ALA A   6       5.773   4.345  24.173  1.00  0.00           H  
ATOM     81 2HB  ALA A   6       6.841   4.027  22.786  1.00  0.00           H  
ATOM     82 3HB  ALA A   6       5.300   3.152  22.941  1.00  0.00           H  
ATOM     83  N   VAL A   7       5.024   0.977  24.910  1.00  0.00           N  
ATOM     84  CA  VAL A   7       4.138   0.307  25.852  1.00  0.00           C  
ATOM     85  C   VAL A   7       4.937  -0.468  26.885  1.00  0.00           C  
ATOM     86  O   VAL A   7       4.616  -0.406  28.073  1.00  0.00           O  
ATOM     87  CB  VAL A   7       3.192  -0.655  25.109  1.00  0.00           C  
ATOM     88  CG1 VAL A   7       2.477  -1.565  26.096  1.00  0.00           C  
ATOM     89  CG2 VAL A   7       2.190   0.139  24.284  1.00  0.00           C  
ATOM     90  H   VAL A   7       4.934   0.774  23.919  1.00  0.00           H  
ATOM     91  HA  VAL A   7       3.544   1.066  26.361  1.00  0.00           H  
ATOM     92  HB  VAL A   7       3.781  -1.293  24.451  1.00  0.00           H  
ATOM     93 1HG1 VAL A   7       1.812  -2.239  25.553  1.00  0.00           H  
ATOM     94 2HG1 VAL A   7       3.210  -2.150  26.650  1.00  0.00           H  
ATOM     95 3HG1 VAL A   7       1.892  -0.962  26.791  1.00  0.00           H  
ATOM     96 1HG2 VAL A   7       1.524  -0.547  23.761  1.00  0.00           H  
ATOM     97 2HG2 VAL A   7       1.605   0.782  24.942  1.00  0.00           H  
ATOM     98 3HG2 VAL A   7       2.722   0.752  23.557  1.00  0.00           H  
ATOM     99  N   ALA A   8       5.942  -1.213  26.426  1.00  0.00           N  
ATOM    100  CA  ALA A   8       6.815  -1.997  27.289  1.00  0.00           C  
ATOM    101  C   ALA A   8       7.579  -1.107  28.267  1.00  0.00           C  
ATOM    102  O   ALA A   8       7.776  -1.509  29.412  1.00  0.00           O  
ATOM    103  CB  ALA A   8       7.785  -2.817  26.450  1.00  0.00           C  
ATOM    104  H   ALA A   8       6.095  -1.268  25.428  1.00  0.00           H  
ATOM    105  HA  ALA A   8       6.193  -2.682  27.868  1.00  0.00           H  
ATOM    106 1HB  ALA A   8       8.429  -3.402  27.106  1.00  0.00           H  
ATOM    107 2HB  ALA A   8       7.225  -3.488  25.798  1.00  0.00           H  
ATOM    108 3HB  ALA A   8       8.395  -2.149  25.844  1.00  0.00           H  
ATOM    109  N   LEU A   9       8.022   0.072  27.819  1.00  0.00           N  
ATOM    110  CA  LEU A   9       8.714   1.028  28.673  1.00  0.00           C  
ATOM    111  C   LEU A   9       7.781   1.550  29.756  1.00  0.00           C  
ATOM    112  O   LEU A   9       8.183   1.646  30.917  1.00  0.00           O  
ATOM    113  CB  LEU A   9       9.252   2.198  27.840  1.00  0.00           C  
ATOM    114  CG  LEU A   9      10.435   1.871  26.920  1.00  0.00           C  
ATOM    115  CD1 LEU A   9      10.710   3.057  26.005  1.00  0.00           C  
ATOM    116  CD2 LEU A   9      11.657   1.537  27.764  1.00  0.00           C  
ATOM    117  H   LEU A   9       7.909   0.299  26.842  1.00  0.00           H  
ATOM    118  HA  LEU A   9       9.542   0.518  29.158  1.00  0.00           H  
ATOM    119 1HB  LEU A   9       8.445   2.581  27.217  1.00  0.00           H  
ATOM    120 2HB  LEU A   9       9.568   2.991  28.517  1.00  0.00           H  
ATOM    121  HG  LEU A   9      10.183   1.016  26.292  1.00  0.00           H  
ATOM    122 1HD1 LEU A   9      11.551   2.824  25.351  1.00  0.00           H  
ATOM    123 2HD1 LEU A   9       9.827   3.261  25.399  1.00  0.00           H  
ATOM    124 3HD1 LEU A   9      10.950   3.933  26.606  1.00  0.00           H  
ATOM    125 1HD2 LEU A   9      12.498   1.304  27.110  1.00  0.00           H  
ATOM    126 2HD2 LEU A   9      11.910   2.391  28.391  1.00  0.00           H  
ATOM    127 3HD2 LEU A   9      11.438   0.675  28.395  1.00  0.00           H  
ATOM    128  N   LEU A  10       6.541   1.861  29.369  1.00  0.00           N  
ATOM    129  CA  LEU A  10       5.523   2.325  30.301  1.00  0.00           C  
ATOM    130  C   LEU A  10       5.188   1.234  31.303  1.00  0.00           C  
ATOM    131  O   LEU A  10       4.959   1.524  32.476  1.00  0.00           O  
ATOM    132  CB  LEU A  10       4.256   2.746  29.545  1.00  0.00           C  
ATOM    133  CG  LEU A  10       4.355   4.062  28.762  1.00  0.00           C  
ATOM    134  CD1 LEU A  10       3.143   4.203  27.852  1.00  0.00           C  
ATOM    135  CD2 LEU A  10       4.447   5.226  29.737  1.00  0.00           C  
ATOM    136  H   LEU A  10       6.298   1.810  28.387  1.00  0.00           H  
ATOM    137  HA  LEU A  10       5.908   3.190  30.838  1.00  0.00           H  
ATOM    138 1HB  LEU A  10       3.995   1.959  28.839  1.00  0.00           H  
ATOM    139 2HB  LEU A  10       3.441   2.847  30.262  1.00  0.00           H  
ATOM    140  HG  LEU A  10       5.244   4.044  28.133  1.00  0.00           H  
ATOM    141 1HD1 LEU A  10       3.213   5.139  27.296  1.00  0.00           H  
ATOM    142 2HD1 LEU A  10       3.112   3.368  27.153  1.00  0.00           H  
ATOM    143 3HD1 LEU A  10       2.235   4.208  28.454  1.00  0.00           H  
ATOM    144 1HD2 LEU A  10       4.518   6.162  29.180  1.00  0.00           H  
ATOM    145 2HD2 LEU A  10       3.557   5.246  30.367  1.00  0.00           H  
ATOM    146 3HD2 LEU A  10       5.331   5.108  30.362  1.00  0.00           H  
ATOM    147  N   GLN A  11       5.166  -0.009  30.833  1.00  0.00           N  
ATOM    148  CA  GLN A  11       4.898  -1.155  31.675  1.00  0.00           C  
ATOM    149  C   GLN A  11       5.997  -1.422  32.681  1.00  0.00           C  
ATOM    150  O   GLN A  11       5.684  -1.664  33.846  1.00  0.00           O  
ATOM    151  CB  GLN A  11       4.684  -2.399  30.809  1.00  0.00           C  
ATOM    152  CG  GLN A  11       4.378  -3.662  31.597  1.00  0.00           C  
ATOM    153  CD  GLN A  11       3.069  -3.567  32.357  1.00  0.00           C  
ATOM    154  OE1 GLN A  11       2.411  -2.523  32.361  1.00  0.00           O  
ATOM    155  NE2 GLN A  11       2.682  -4.660  33.005  1.00  0.00           N  
ATOM    156  H   GLN A  11       5.287  -0.177  29.844  1.00  0.00           H  
ATOM    157  HA  GLN A  11       3.981  -0.957  32.227  1.00  0.00           H  
ATOM    158 1HB  GLN A  11       3.858  -2.225  30.120  1.00  0.00           H  
ATOM    159 2HB  GLN A  11       5.575  -2.584  30.210  1.00  0.00           H  
ATOM    160 1HG  GLN A  11       4.314  -4.502  30.907  1.00  0.00           H  
ATOM    161 2HG  GLN A  11       5.180  -3.831  32.318  1.00  0.00           H  
ATOM    162 1HE2 GLN A  11       1.825  -4.657  33.523  1.00  0.00           H  
ATOM    163 2HE2 GLN A  11       3.245  -5.485  32.976  1.00  0.00           H  
ATOM    164  N   LEU A  12       7.256  -1.344  32.256  1.00  0.00           N  
ATOM    165  CA  LEU A  12       8.393  -1.541  33.148  1.00  0.00           C  
ATOM    166  C   LEU A  12       8.351  -0.498  34.249  1.00  0.00           C  
ATOM    167  O   LEU A  12       8.590  -0.813  35.415  1.00  0.00           O  
ATOM    168  CB  LEU A  12       9.715  -1.441  32.377  1.00  0.00           C  
ATOM    169  CG  LEU A  12      10.988  -1.630  33.213  1.00  0.00           C  
ATOM    170  CD1 LEU A  12      10.981  -3.015  33.844  1.00  0.00           C  
ATOM    171  CD2 LEU A  12      12.210  -1.438  32.327  1.00  0.00           C  
ATOM    172  H   LEU A  12       7.443  -1.184  31.276  1.00  0.00           H  
ATOM    173  HA  LEU A  12       8.325  -2.529  33.598  1.00  0.00           H  
ATOM    174 1HB  LEU A  12       9.719  -2.198  31.594  1.00  0.00           H  
ATOM    175 2HB  LEU A  12       9.770  -0.460  31.906  1.00  0.00           H  
ATOM    176  HG  LEU A  12      11.006  -0.896  34.019  1.00  0.00           H  
ATOM    177 1HD1 LEU A  12      11.886  -3.149  34.438  1.00  0.00           H  
ATOM    178 2HD1 LEU A  12      10.107  -3.118  34.487  1.00  0.00           H  
ATOM    179 3HD1 LEU A  12      10.947  -3.772  33.061  1.00  0.00           H  
ATOM    180 1HD2 LEU A  12      13.115  -1.571  32.921  1.00  0.00           H  
ATOM    181 2HD2 LEU A  12      12.194  -2.172  31.521  1.00  0.00           H  
ATOM    182 3HD2 LEU A  12      12.199  -0.434  31.903  1.00  0.00           H  
ATOM    183  N   LEU A  13       8.064   0.740  33.852  1.00  0.00           N  
ATOM    184  CA  LEU A  13       7.912   1.867  34.754  1.00  0.00           C  
ATOM    185  C   LEU A  13       6.839   1.582  35.809  1.00  0.00           C  
ATOM    186  O   LEU A  13       7.085   1.804  36.995  1.00  0.00           O  
ATOM    187  CB  LEU A  13       7.549   3.130  33.963  1.00  0.00           C  
ATOM    188  CG  LEU A  13       7.332   4.399  34.798  1.00  0.00           C  
ATOM    189  CD1 LEU A  13       8.621   4.755  35.526  1.00  0.00           C  
ATOM    190  CD2 LEU A  13       6.887   5.534  33.888  1.00  0.00           C  
ATOM    191  H   LEU A  13       7.971   0.941  32.864  1.00  0.00           H  
ATOM    192  HA  LEU A  13       8.859   2.034  35.261  1.00  0.00           H  
ATOM    193 1HB  LEU A  13       8.346   3.335  33.250  1.00  0.00           H  
ATOM    194 2HB  LEU A  13       6.631   2.939  33.406  1.00  0.00           H  
ATOM    195  HG  LEU A  13       6.565   4.214  35.549  1.00  0.00           H  
ATOM    196 1HD1 LEU A  13       8.467   5.655  36.119  1.00  0.00           H  
ATOM    197 2HD1 LEU A  13       8.907   3.932  36.183  1.00  0.00           H  
ATOM    198 3HD1 LEU A  13       9.413   4.930  34.798  1.00  0.00           H  
ATOM    199 1HD2 LEU A  13       6.732   6.436  34.481  1.00  0.00           H  
ATOM    200 2HD2 LEU A  13       7.654   5.722  33.137  1.00  0.00           H  
ATOM    201 3HD2 LEU A  13       5.954   5.261  33.395  1.00  0.00           H  
ATOM    202  N   ASN A  14       5.666   1.104  35.373  1.00  0.00           N  
ATOM    203  CA  ASN A  14       4.558   0.783  36.274  1.00  0.00           C  
ATOM    204  C   ASN A  14       4.899  -0.287  37.292  1.00  0.00           C  
ATOM    205  O   ASN A  14       4.500  -0.187  38.453  1.00  0.00           O  
ATOM    206  CB  ASN A  14       3.339   0.363  35.474  1.00  0.00           C  
ATOM    207  CG  ASN A  14       2.706   1.511  34.740  1.00  0.00           C  
ATOM    208  OD1 ASN A  14       3.122   2.666  34.890  1.00  0.00           O  
ATOM    209  ND2 ASN A  14       1.707   1.219  33.948  1.00  0.00           N  
ATOM    210  H   ASN A  14       5.507   1.004  34.379  1.00  0.00           H  
ATOM    211  HA  ASN A  14       4.271   1.680  36.820  1.00  0.00           H  
ATOM    212 1HB  ASN A  14       3.625  -0.403  34.751  1.00  0.00           H  
ATOM    213 2HB  ASN A  14       2.600  -0.078  36.143  1.00  0.00           H  
ATOM    214 1HD2 ASN A  14       1.247   1.943  33.433  1.00  0.00           H  
ATOM    215 2HD2 ASN A  14       1.403   0.271  33.856  1.00  0.00           H  
ATOM    216  N   ILE A  15       5.617  -1.305  36.835  1.00  0.00           N  
ATOM    217  CA  ILE A  15       6.071  -2.407  37.655  1.00  0.00           C  
ATOM    218  C   ILE A  15       7.002  -1.955  38.755  1.00  0.00           C  
ATOM    219  O   ILE A  15       6.851  -2.353  39.909  1.00  0.00           O  
ATOM    220  CB  ILE A  15       6.781  -3.467  36.794  1.00  0.00           C  
ATOM    221  CG1 ILE A  15       5.781  -4.153  35.860  1.00  0.00           C  
ATOM    222  CG2 ILE A  15       7.478  -4.491  37.678  1.00  0.00           C  
ATOM    223  CD1 ILE A  15       6.425  -4.864  34.692  1.00  0.00           C  
ATOM    224  H   ILE A  15       5.847  -1.334  35.848  1.00  0.00           H  
ATOM    225  HA  ILE A  15       5.197  -2.877  38.120  1.00  0.00           H  
ATOM    226  HB  ILE A  15       7.523  -2.984  36.160  1.00  0.00           H  
ATOM    227 1HG1 ILE A  15       5.198  -4.881  36.422  1.00  0.00           H  
ATOM    228 2HG1 ILE A  15       5.085  -3.413  35.464  1.00  0.00           H  
ATOM    229 1HG2 ILE A  15       7.974  -5.233  37.053  1.00  0.00           H  
ATOM    230 2HG2 ILE A  15       8.216  -3.989  38.301  1.00  0.00           H  
ATOM    231 3HG2 ILE A  15       6.742  -4.984  38.312  1.00  0.00           H  
ATOM    232 1HD1 ILE A  15       5.654  -5.325  34.075  1.00  0.00           H  
ATOM    233 2HD1 ILE A  15       6.987  -4.146  34.093  1.00  0.00           H  
ATOM    234 3HD1 ILE A  15       7.101  -5.634  35.062  1.00  0.00           H  
ATOM    235  N   GLU A  16       7.973  -1.128  38.374  1.00  0.00           N  
ATOM    236  CA  GLU A  16       8.916  -0.636  39.353  1.00  0.00           C  
ATOM    237  C   GLU A  16       8.240   0.323  40.316  1.00  0.00           C  
ATOM    238  O   GLU A  16       8.616   0.335  41.486  1.00  0.00           O  
ATOM    239  CB  GLU A  16      10.092   0.057  38.661  1.00  0.00           C  
ATOM    240  CG  GLU A  16      10.982  -0.875  37.851  1.00  0.00           C  
ATOM    241  CD  GLU A  16      11.631  -1.940  38.690  1.00  0.00           C  
ATOM    242  OE1 GLU A  16      12.018  -1.646  39.795  1.00  0.00           O  
ATOM    243  OE2 GLU A  16      11.740  -3.051  38.225  1.00  0.00           O  
ATOM    244  H   GLU A  16       8.082  -0.868  37.401  1.00  0.00           H  
ATOM    245  HA  GLU A  16       9.289  -1.486  39.927  1.00  0.00           H  
ATOM    246 1HB  GLU A  16       9.715   0.828  37.988  1.00  0.00           H  
ATOM    247 2HB  GLU A  16      10.715   0.549  39.407  1.00  0.00           H  
ATOM    248 1HG  GLU A  16      10.381  -1.354  37.078  1.00  0.00           H  
ATOM    249 2HG  GLU A  16      11.755  -0.286  37.359  1.00  0.00           H  
ATOM    250  N   LEU A  17       7.267   1.104  39.843  1.00  0.00           N  
ATOM    251  CA  LEU A  17       6.505   1.977  40.720  1.00  0.00           C  
ATOM    252  C   LEU A  17       5.766   1.152  41.761  1.00  0.00           C  
ATOM    253  O   LEU A  17       5.746   1.537  42.928  1.00  0.00           O  
ATOM    254  CB  LEU A  17       5.508   2.815  39.910  1.00  0.00           C  
ATOM    255  CG  LEU A  17       4.655   3.801  40.719  1.00  0.00           C  
ATOM    256  CD1 LEU A  17       5.563   4.808  41.412  1.00  0.00           C  
ATOM    257  CD2 LEU A  17       3.671   4.500  39.793  1.00  0.00           C  
ATOM    258  H   LEU A  17       7.071   1.135  38.851  1.00  0.00           H  
ATOM    259  HA  LEU A  17       7.200   2.638  41.232  1.00  0.00           H  
ATOM    260 1HB  LEU A  17       6.060   3.388  39.166  1.00  0.00           H  
ATOM    261 2HB  LEU A  17       4.829   2.140  39.388  1.00  0.00           H  
ATOM    262  HG  LEU A  17       4.107   3.259  41.490  1.00  0.00           H  
ATOM    263 1HD1 LEU A  17       4.958   5.508  41.987  1.00  0.00           H  
ATOM    264 2HD1 LEU A  17       6.244   4.283  42.083  1.00  0.00           H  
ATOM    265 3HD1 LEU A  17       6.137   5.354  40.666  1.00  0.00           H  
ATOM    266 1HD2 LEU A  17       3.064   5.200  40.368  1.00  0.00           H  
ATOM    267 2HD2 LEU A  17       4.218   5.042  39.022  1.00  0.00           H  
ATOM    268 3HD2 LEU A  17       3.023   3.758  39.325  1.00  0.00           H  
ATOM    269  N   ALA A  18       5.129   0.056  41.336  1.00  0.00           N  
ATOM    270  CA  ALA A  18       4.426  -0.834  42.258  1.00  0.00           C  
ATOM    271  C   ALA A  18       5.377  -1.339  43.336  1.00  0.00           C  
ATOM    272  O   ALA A  18       4.996  -1.379  44.510  1.00  0.00           O  
ATOM    273  CB  ALA A  18       3.803  -2.001  41.507  1.00  0.00           C  
ATOM    274  H   ALA A  18       5.092  -0.155  40.349  1.00  0.00           H  
ATOM    275  HA  ALA A  18       3.630  -0.269  42.738  1.00  0.00           H  
ATOM    276 1HB  ALA A  18       3.291  -2.656  42.213  1.00  0.00           H  
ATOM    277 2HB  ALA A  18       3.086  -1.623  40.778  1.00  0.00           H  
ATOM    278 3HB  ALA A  18       4.582  -2.561  40.993  1.00  0.00           H  
ATOM    279  N   ARG A  19       6.588  -1.731  42.932  1.00  0.00           N  
ATOM    280  CA  ARG A  19       7.616  -2.170  43.862  1.00  0.00           C  
ATOM    281  C   ARG A  19       7.978  -1.063  44.851  1.00  0.00           C  
ATOM    282  O   ARG A  19       8.132  -1.336  46.041  1.00  0.00           O  
ATOM    283  CB  ARG A  19       8.864  -2.605  43.109  1.00  0.00           C  
ATOM    284  CG  ARG A  19       9.992  -3.127  43.986  1.00  0.00           C  
ATOM    285  CD  ARG A  19      11.171  -3.533  43.182  1.00  0.00           C  
ATOM    286  NE  ARG A  19      11.754  -2.408  42.469  1.00  0.00           N  
ATOM    287  CZ  ARG A  19      12.563  -1.485  43.027  1.00  0.00           C  
ATOM    288  NH1 ARG A  19      12.873  -1.568  44.302  1.00  0.00           N  
ATOM    289  NH2 ARG A  19      13.043  -0.497  42.292  1.00  0.00           N  
ATOM    290  H   ARG A  19       6.790  -1.765  41.939  1.00  0.00           H  
ATOM    291  HA  ARG A  19       7.225  -3.010  44.433  1.00  0.00           H  
ATOM    292 1HB  ARG A  19       8.607  -3.391  42.401  1.00  0.00           H  
ATOM    293 2HB  ARG A  19       9.255  -1.764  42.536  1.00  0.00           H  
ATOM    294 1HG  ARG A  19      10.303  -2.347  44.682  1.00  0.00           H  
ATOM    295 2HG  ARG A  19       9.644  -3.995  44.547  1.00  0.00           H  
ATOM    296 1HD  ARG A  19      11.933  -3.953  43.838  1.00  0.00           H  
ATOM    297 2HD  ARG A  19      10.872  -4.281  42.449  1.00  0.00           H  
ATOM    298  HE  ARG A  19      11.539  -2.311  41.486  1.00  0.00           H  
ATOM    299 1HH1 ARG A  19      12.505  -2.323  44.863  1.00  0.00           H  
ATOM    300 2HH1 ARG A  19      13.479  -0.876  44.719  1.00  0.00           H  
ATOM    301 1HH2 ARG A  19      12.805  -0.433  41.312  1.00  0.00           H  
ATOM    302 2HH2 ARG A  19      13.649   0.195  42.710  1.00  0.00           H  
ATOM    303  N   LYS A  20       8.139   0.165  44.354  1.00  0.00           N  
ATOM    304  CA  LYS A  20       8.438   1.321  45.193  1.00  0.00           C  
ATOM    305  C   LYS A  20       7.349   1.603  46.214  1.00  0.00           C  
ATOM    306  O   LYS A  20       7.650   1.955  47.358  1.00  0.00           O  
ATOM    307  CB  LYS A  20       8.661   2.559  44.323  1.00  0.00           C  
ATOM    308  CG  LYS A  20       9.976   2.560  43.554  1.00  0.00           C  
ATOM    309  CD  LYS A  20      10.109   3.803  42.688  1.00  0.00           C  
ATOM    310  CE  LYS A  20      11.420   3.803  41.916  1.00  0.00           C  
ATOM    311  NZ  LYS A  20      11.548   4.997  41.037  1.00  0.00           N  
ATOM    312  H   LYS A  20       8.092   0.305  43.353  1.00  0.00           H  
ATOM    313  HA  LYS A  20       9.368   1.130  45.729  1.00  0.00           H  
ATOM    314 1HB  LYS A  20       7.850   2.645  43.599  1.00  0.00           H  
ATOM    315 2HB  LYS A  20       8.638   3.451  44.948  1.00  0.00           H  
ATOM    316 1HG  LYS A  20      10.809   2.526  44.258  1.00  0.00           H  
ATOM    317 2HG  LYS A  20      10.026   1.676  42.918  1.00  0.00           H  
ATOM    318 1HD  LYS A  20       9.280   3.843  41.979  1.00  0.00           H  
ATOM    319 2HD  LYS A  20      10.069   4.691  43.318  1.00  0.00           H  
ATOM    320 1HE  LYS A  20      12.254   3.792  42.617  1.00  0.00           H  
ATOM    321 2HE  LYS A  20      11.480   2.906  41.300  1.00  0.00           H  
ATOM    322 1HZ  LYS A  20      12.429   4.959  40.543  1.00  0.00           H  
ATOM    323 2HZ  LYS A  20      10.789   5.007  40.370  1.00  0.00           H  
ATOM    324 3HZ  LYS A  20      11.513   5.835  41.599  1.00  0.00           H  
ATOM    325  N   LEU A  21       6.094   1.465  45.803  1.00  0.00           N  
ATOM    326  CA  LEU A  21       4.983   1.687  46.706  1.00  0.00           C  
ATOM    327  C   LEU A  21       4.922   0.586  47.755  1.00  0.00           C  
ATOM    328  O   LEU A  21       4.582   0.875  48.902  1.00  0.00           O  
ATOM    329  CB  LEU A  21       3.664   1.741  45.924  1.00  0.00           C  
ATOM    330  CG  LEU A  21       2.414   2.069  46.751  1.00  0.00           C  
ATOM    331  CD1 LEU A  21       2.592   3.422  47.426  1.00  0.00           C  
ATOM    332  CD2 LEU A  21       1.192   2.067  45.845  1.00  0.00           C  
ATOM    333  H   LEU A  21       5.900   1.241  44.833  1.00  0.00           H  
ATOM    334  HA  LEU A  21       5.147   2.637  47.220  1.00  0.00           H  
ATOM    335 1HB  LEU A  21       3.754   2.496  45.145  1.00  0.00           H  
ATOM    336 2HB  LEU A  21       3.502   0.774  45.448  1.00  0.00           H  
ATOM    337  HG  LEU A  21       2.288   1.320  47.533  1.00  0.00           H  
ATOM    338 1HD1 LEU A  21       1.704   3.656  48.013  1.00  0.00           H  
ATOM    339 2HD1 LEU A  21       3.462   3.390  48.083  1.00  0.00           H  
ATOM    340 3HD1 LEU A  21       2.738   4.191  46.668  1.00  0.00           H  
ATOM    341 1HD2 LEU A  21       0.303   2.300  46.432  1.00  0.00           H  
ATOM    342 2HD2 LEU A  21       1.317   2.817  45.063  1.00  0.00           H  
ATOM    343 3HD2 LEU A  21       1.078   1.083  45.389  1.00  0.00           H  
ATOM    344  N   LEU A  22       5.256  -0.650  47.365  1.00  0.00           N  
ATOM    345  CA  LEU A  22       5.328  -1.755  48.309  1.00  0.00           C  
ATOM    346  C   LEU A  22       6.364  -1.445  49.374  1.00  0.00           C  
ATOM    347  O   LEU A  22       6.094  -1.665  50.562  1.00  0.00           O  
ATOM    348  CB  LEU A  22       5.686  -3.061  47.589  1.00  0.00           C  
ATOM    349  CG  LEU A  22       5.993  -4.259  48.498  1.00  0.00           C  
ATOM    350  CD1 LEU A  22       4.767  -4.585  49.339  1.00  0.00           C  
ATOM    351  CD2 LEU A  22       6.404  -5.450  47.646  1.00  0.00           C  
ATOM    352  H   LEU A  22       5.416  -0.847  46.389  1.00  0.00           H  
ATOM    353  HA  LEU A  22       4.360  -1.874  48.782  1.00  0.00           H  
ATOM    354 1HB  LEU A  22       4.856  -3.340  46.942  1.00  0.00           H  
ATOM    355 2HB  LEU A  22       6.563  -2.885  46.966  1.00  0.00           H  
ATOM    356  HG  LEU A  22       6.805  -4.001  49.178  1.00  0.00           H  
ATOM    357 1HD1 LEU A  22       4.985  -5.436  49.985  1.00  0.00           H  
ATOM    358 2HD1 LEU A  22       4.506  -3.723  49.953  1.00  0.00           H  
ATOM    359 3HD1 LEU A  22       3.931  -4.831  48.685  1.00  0.00           H  
ATOM    360 1HD2 LEU A  22       6.623  -6.301  48.292  1.00  0.00           H  
ATOM    361 2HD2 LEU A  22       5.592  -5.710  46.966  1.00  0.00           H  
ATOM    362 3HD2 LEU A  22       7.293  -5.195  47.068  1.00  0.00           H  
ATOM    363  N   GLU A  23       7.540  -0.980  48.950  1.00  0.00           N  
ATOM    364  CA  GLU A  23       8.609  -0.570  49.853  1.00  0.00           C  
ATOM    365  C   GLU A  23       8.146   0.496  50.829  1.00  0.00           C  
ATOM    366  O   GLU A  23       8.452   0.390  52.014  1.00  0.00           O  
ATOM    367  CB  GLU A  23       9.807  -0.050  49.055  1.00  0.00           C  
ATOM    368  CG  GLU A  23      10.993   0.376  49.909  1.00  0.00           C  
ATOM    369  CD  GLU A  23      12.155   0.869  49.092  1.00  0.00           C  
ATOM    370  OE1 GLU A  23      12.310   0.418  47.983  1.00  0.00           O  
ATOM    371  OE2 GLU A  23      12.888   1.698  49.577  1.00  0.00           O  
ATOM    372  H   GLU A  23       7.722  -0.943  47.952  1.00  0.00           H  
ATOM    373  HA  GLU A  23       8.924  -1.440  50.429  1.00  0.00           H  
ATOM    374 1HB  GLU A  23      10.150  -0.823  48.368  1.00  0.00           H  
ATOM    375 2HB  GLU A  23       9.501   0.808  48.457  1.00  0.00           H  
ATOM    376 1HG  GLU A  23      10.676   1.171  50.583  1.00  0.00           H  
ATOM    377 2HG  GLU A  23      11.314  -0.470  50.514  1.00  0.00           H  
ATOM    378  N   ALA A  24       7.456   1.525  50.333  1.00  0.00           N  
ATOM    379  CA  ALA A  24       6.939   2.581  51.196  1.00  0.00           C  
ATOM    380  C   ALA A  24       6.022   1.996  52.266  1.00  0.00           C  
ATOM    381  O   ALA A  24       6.127   2.388  53.429  1.00  0.00           O  
ATOM    382  CB  ALA A  24       6.202   3.628  50.375  1.00  0.00           C  
ATOM    383  H   ALA A  24       7.317   1.602  49.332  1.00  0.00           H  
ATOM    384  HA  ALA A  24       7.783   3.060  51.695  1.00  0.00           H  
ATOM    385 1HB  ALA A  24       5.819   4.406  51.036  1.00  0.00           H  
ATOM    386 2HB  ALA A  24       6.886   4.072  49.651  1.00  0.00           H  
ATOM    387 3HB  ALA A  24       5.372   3.159  49.848  1.00  0.00           H  
ATOM    388  N   VAL A  25       5.150   1.061  51.878  1.00  0.00           N  
ATOM    389  CA  VAL A  25       4.268   0.403  52.836  1.00  0.00           C  
ATOM    390  C   VAL A  25       5.067  -0.378  53.863  1.00  0.00           C  
ATOM    391  O   VAL A  25       4.748  -0.309  55.054  1.00  0.00           O  
ATOM    392  CB  VAL A  25       3.301  -0.551  52.110  1.00  0.00           C  
ATOM    393  CG1 VAL A  25       2.588  -1.450  53.110  1.00  0.00           C  
ATOM    394  CG2 VAL A  25       2.298   0.250  51.294  1.00  0.00           C  
ATOM    395  H   VAL A  25       5.068   0.824  50.895  1.00  0.00           H  
ATOM    396  HA  VAL A  25       3.690   1.171  53.347  1.00  0.00           H  
ATOM    397  HB  VAL A  25       3.875  -1.200  51.447  1.00  0.00           H  
ATOM    398 1HG1 VAL A  25       1.909  -2.118  52.579  1.00  0.00           H  
ATOM    399 2HG1 VAL A  25       3.322  -2.040  53.656  1.00  0.00           H  
ATOM    400 3HG1 VAL A  25       2.019  -0.836  53.808  1.00  0.00           H  
ATOM    401 1HG2 VAL A  25       1.619  -0.431  50.782  1.00  0.00           H  
ATOM    402 2HG2 VAL A  25       1.729   0.903  51.956  1.00  0.00           H  
ATOM    403 3HG2 VAL A  25       2.828   0.854  50.557  1.00  0.00           H  
ATOM    404  N   ALA A  26       6.070  -1.121  53.407  1.00  0.00           N  
ATOM    405  CA  ALA A  26       6.932  -1.909  54.275  1.00  0.00           C  
ATOM    406  C   ALA A  26       7.650  -1.029  55.288  1.00  0.00           C  
ATOM    407  O   ALA A  26       7.803  -1.436  56.439  1.00  0.00           O  
ATOM    408  CB  ALA A  26       7.940  -2.693  53.447  1.00  0.00           C  
ATOM    409  H   ALA A  26       6.227  -1.176  52.408  1.00  0.00           H  
ATOM    410  HA  ALA A  26       6.311  -2.619  54.818  1.00  0.00           H  
ATOM    411 1HB  ALA A  26       8.577  -3.280  54.110  1.00  0.00           H  
ATOM    412 2HB  ALA A  26       7.411  -3.361  52.767  1.00  0.00           H  
ATOM    413 3HB  ALA A  26       8.554  -2.002  52.872  1.00  0.00           H  
ATOM    414  N   ARG A  27       8.105   0.153  54.866  1.00  0.00           N  
ATOM    415  CA  ARG A  27       8.763   1.071  55.783  1.00  0.00           C  
ATOM    416  C   ARG A  27       7.791   1.604  56.821  1.00  0.00           C  
ATOM    417  O   ARG A  27       8.162   1.719  57.993  1.00  0.00           O  
ATOM    418  CB  ARG A  27       9.376   2.238  55.023  1.00  0.00           C  
ATOM    419  CG  ARG A  27      10.590   1.885  54.179  1.00  0.00           C  
ATOM    420  CD  ARG A  27      11.129   3.072  53.467  1.00  0.00           C  
ATOM    421  NE  ARG A  27      12.234   2.722  52.588  1.00  0.00           N  
ATOM    422  CZ  ARG A  27      13.517   2.606  52.982  1.00  0.00           C  
ATOM    423  NH1 ARG A  27      13.840   2.814  54.239  1.00  0.00           N  
ATOM    424  NH2 ARG A  27      14.451   2.283  52.104  1.00  0.00           N  
ATOM    425  H   ARG A  27       8.035   0.398  53.889  1.00  0.00           H  
ATOM    426  HA  ARG A  27       9.553   0.528  56.298  1.00  0.00           H  
ATOM    427 1HB  ARG A  27       8.630   2.674  54.361  1.00  0.00           H  
ATOM    428 2HB  ARG A  27       9.680   3.012  55.729  1.00  0.00           H  
ATOM    429 1HG  ARG A  27      11.375   1.484  54.820  1.00  0.00           H  
ATOM    430 2HG  ARG A  27      10.311   1.136  53.435  1.00  0.00           H  
ATOM    431 1HD  ARG A  27      10.342   3.521  52.862  1.00  0.00           H  
ATOM    432 2HD  ARG A  27      11.489   3.800  54.194  1.00  0.00           H  
ATOM    433  HE  ARG A  27      12.024   2.555  51.613  1.00  0.00           H  
ATOM    434 1HH1 ARG A  27      13.127   3.061  54.910  1.00  0.00           H  
ATOM    435 2HH1 ARG A  27      14.802   2.727  54.534  1.00  0.00           H  
ATOM    436 1HH2 ARG A  27      14.202   2.123  51.138  1.00  0.00           H  
ATOM    437 2HH2 ARG A  27      15.412   2.195  52.399  1.00  0.00           H  
ATOM    438  N   LEU A  28       6.558   1.900  56.407  1.00  0.00           N  
ATOM    439  CA  LEU A  28       5.538   2.353  57.340  1.00  0.00           C  
ATOM    440  C   LEU A  28       5.216   1.255  58.339  1.00  0.00           C  
ATOM    441  O   LEU A  28       4.976   1.543  59.513  1.00  0.00           O  
ATOM    442  CB  LEU A  28       4.266   2.765  56.587  1.00  0.00           C  
ATOM    443  CG  LEU A  28       4.355   4.080  55.801  1.00  0.00           C  
ATOM    444  CD1 LEU A  28       3.135   4.216  54.900  1.00  0.00           C  
ATOM    445  CD2 LEU A  28       4.450   5.246  56.773  1.00  0.00           C  
ATOM    446  H   LEU A  28       6.329   1.851  55.419  1.00  0.00           H  
ATOM    447  HA  LEU A  28       5.917   3.220  57.879  1.00  0.00           H  
ATOM    448 1HB  LEU A  28       4.009   1.975  55.883  1.00  0.00           H  
ATOM    449 2HB  LEU A  28       3.452   2.863  57.306  1.00  0.00           H  
ATOM    450  HG  LEU A  28       5.239   4.065  55.165  1.00  0.00           H  
ATOM    451 1HD1 LEU A  28       3.197   5.150  54.342  1.00  0.00           H  
ATOM    452 2HD1 LEU A  28       3.102   3.379  54.203  1.00  0.00           H  
ATOM    453 3HD1 LEU A  28       2.232   4.218  55.508  1.00  0.00           H  
ATOM    454 1HD2 LEU A  28       4.513   6.181  56.214  1.00  0.00           H  
ATOM    455 2HD2 LEU A  28       3.565   5.263  57.409  1.00  0.00           H  
ATOM    456 3HD2 LEU A  28       5.340   5.133  57.392  1.00  0.00           H  
ATOM    457  N   GLN A  29       5.213   0.010  57.870  1.00  0.00           N  
ATOM    458  CA  GLN A  29       4.951  -1.148  58.700  1.00  0.00           C  
ATOM    459  C   GLN A  29       6.037  -1.424  59.722  1.00  0.00           C  
ATOM    460  O   GLN A  29       5.714  -1.715  60.875  1.00  0.00           O  
ATOM    461  CB  GLN A  29       4.759  -2.384  57.816  1.00  0.00           C  
ATOM    462  CG  GLN A  29       4.453  -3.657  58.586  1.00  0.00           C  
ATOM    463  CD  GLN A  29       3.168  -3.554  59.386  1.00  0.00           C  
ATOM    464  OE1 GLN A  29       2.298  -2.731  59.088  1.00  0.00           O  
ATOM    465  NE2 GLN A  29       3.041  -4.391  60.410  1.00  0.00           N  
ATOM    466  H   GLN A  29       5.342  -0.144  56.880  1.00  0.00           H  
ATOM    467  HA  GLN A  29       4.027  -0.969  59.244  1.00  0.00           H  
ATOM    468 1HB  GLN A  29       3.942  -2.207  57.117  1.00  0.00           H  
ATOM    469 2HB  GLN A  29       5.661  -2.555  57.229  1.00  0.00           H  
ATOM    470 1HG  GLN A  29       4.350  -4.480  57.879  1.00  0.00           H  
ATOM    471 2HG  GLN A  29       5.271  -3.858  59.277  1.00  0.00           H  
ATOM    472 1HE2 GLN A  29       2.215  -4.370  60.975  1.00  0.00           H  
ATOM    473 2HE2 GLN A  29       3.771  -5.043  60.617  1.00  0.00           H  
ATOM    474  N   GLU A  30       7.301  -1.295  59.333  1.00  0.00           N  
ATOM    475  CA  GLU A  30       8.397  -1.499  60.270  1.00  0.00           C  
ATOM    476  C   GLU A  30       8.368  -0.425  61.338  1.00  0.00           C  
ATOM    477  O   GLU A  30       8.615  -0.703  62.513  1.00  0.00           O  
ATOM    478  CB  GLU A  30       9.745  -1.483  59.545  1.00  0.00           C  
ATOM    479  CG  GLU A  30      10.947  -1.718  60.448  1.00  0.00           C  
ATOM    480  CD  GLU A  30      10.952  -3.086  61.071  1.00  0.00           C  
ATOM    481  OE1 GLU A  30      10.305  -3.960  60.547  1.00  0.00           O  
ATOM    482  OE2 GLU A  30      11.605  -3.257  62.074  1.00  0.00           O  
ATOM    483  H   GLU A  30       7.514  -1.107  58.360  1.00  0.00           H  
ATOM    484  HA  GLU A  30       8.271  -2.470  60.753  1.00  0.00           H  
ATOM    485 1HB  GLU A  30       9.752  -2.251  58.772  1.00  0.00           H  
ATOM    486 2HB  GLU A  30       9.880  -0.521  59.051  1.00  0.00           H  
ATOM    487 1HG  GLU A  30      11.858  -1.594  59.862  1.00  0.00           H  
ATOM    488 2HG  GLU A  30      10.950  -0.965  61.235  1.00  0.00           H  
ATOM    489  N   LEU A  31       8.084   0.798  60.895  1.00  0.00           N  
ATOM    490  CA  LEU A  31       7.948   1.962  61.744  1.00  0.00           C  
ATOM    491  C   LEU A  31       6.849   1.719  62.789  1.00  0.00           C  
ATOM    492  O   LEU A  31       7.060   2.012  63.966  1.00  0.00           O  
ATOM    493  CB  LEU A  31       7.619   3.200  60.900  1.00  0.00           C  
ATOM    494  CG  LEU A  31       7.586   4.532  61.658  1.00  0.00           C  
ATOM    495  CD1 LEU A  31       8.969   4.832  62.221  1.00  0.00           C  
ATOM    496  CD2 LEU A  31       7.125   5.639  60.721  1.00  0.00           C  
ATOM    497  H   LEU A  31       7.981   0.963  59.902  1.00  0.00           H  
ATOM    498  HA  LEU A  31       8.893   2.123  62.262  1.00  0.00           H  
ATOM    499 1HB  LEU A  31       8.360   3.287  60.108  1.00  0.00           H  
ATOM    500 2HB  LEU A  31       6.642   3.056  60.439  1.00  0.00           H  
ATOM    501  HG  LEU A  31       6.894   4.457  62.498  1.00  0.00           H  
ATOM    502 1HD1 LEU A  31       8.945   5.779  62.759  1.00  0.00           H  
ATOM    503 2HD1 LEU A  31       9.265   4.034  62.902  1.00  0.00           H  
ATOM    504 3HD1 LEU A  31       9.687   4.898  61.404  1.00  0.00           H  
ATOM    505 1HD2 LEU A  31       7.101   6.587  61.259  1.00  0.00           H  
ATOM    506 2HD2 LEU A  31       7.818   5.716  59.882  1.00  0.00           H  
ATOM    507 3HD2 LEU A  31       6.128   5.408  60.347  1.00  0.00           H  
ATOM    508  N   ASN A  32       5.692   1.203  62.358  1.00  0.00           N  
ATOM    509  CA  ASN A  32       4.581   0.886  63.250  1.00  0.00           C  
ATOM    510  C   ASN A  32       4.927  -0.143  64.307  1.00  0.00           C  
ATOM    511  O   ASN A  32       4.524   0.006  65.462  1.00  0.00           O  
ATOM    512  CB  ASN A  32       3.384   0.415  62.445  1.00  0.00           C  
ATOM    513  CG  ASN A  32       2.732   1.529  61.674  1.00  0.00           C  
ATOM    514  OD1 ASN A  32       2.823   2.701  62.055  1.00  0.00           O  
ATOM    515  ND2 ASN A  32       2.076   1.185  60.594  1.00  0.00           N  
ATOM    516  H   ASN A  32       5.546   1.057  61.364  1.00  0.00           H  
ATOM    517  HA  ASN A  32       4.280   1.799  63.772  1.00  0.00           H  
ATOM    518 1HB  ASN A  32       3.698  -0.361  61.745  1.00  0.00           H  
ATOM    519 2HB  ASN A  32       2.646  -0.027  63.115  1.00  0.00           H  
ATOM    520 1HD2 ASN A  32       1.622   1.884  60.041  1.00  0.00           H  
ATOM    521 2HD2 ASN A  32       2.029   0.224  60.322  1.00  0.00           H  
ATOM    522  N   ILE A  33       5.668  -1.175  63.904  1.00  0.00           N  
ATOM    523  CA  ILE A  33       6.113  -2.228  64.801  1.00  0.00           C  
ATOM    524  C   ILE A  33       7.002  -1.656  65.886  1.00  0.00           C  
ATOM    525  O   ILE A  33       6.844  -2.007  67.061  1.00  0.00           O  
ATOM    526  CB  ILE A  33       6.871  -3.327  64.035  1.00  0.00           C  
ATOM    527  CG1 ILE A  33       5.914  -4.098  63.121  1.00  0.00           C  
ATOM    528  CG2 ILE A  33       7.561  -4.272  65.007  1.00  0.00           C  
ATOM    529  CD1 ILE A  33       6.612  -4.933  62.072  1.00  0.00           C  
ATOM    530  H   ILE A  33       5.895  -1.259  62.919  1.00  0.00           H  
ATOM    531  HA  ILE A  33       5.244  -2.680  65.271  1.00  0.00           H  
ATOM    532  HB  ILE A  33       7.622  -2.870  63.392  1.00  0.00           H  
ATOM    533 1HG1 ILE A  33       5.290  -4.758  63.723  1.00  0.00           H  
ATOM    534 2HG1 ILE A  33       5.252  -3.396  62.613  1.00  0.00           H  
ATOM    535 1HG2 ILE A  33       8.092  -5.043  64.449  1.00  0.00           H  
ATOM    536 2HG2 ILE A  33       8.271  -3.713  65.615  1.00  0.00           H  
ATOM    537 3HG2 ILE A  33       6.817  -4.739  65.652  1.00  0.00           H  
ATOM    538 1HD1 ILE A  33       5.869  -5.448  61.464  1.00  0.00           H  
ATOM    539 2HD1 ILE A  33       7.217  -4.286  61.435  1.00  0.00           H  
ATOM    540 3HD1 ILE A  33       7.254  -5.666  62.558  1.00  0.00           H  
ATOM    541  N   ASP A  34       7.941  -0.803  65.482  1.00  0.00           N  
ATOM    542  CA  ASP A  34       8.843  -0.151  66.417  1.00  0.00           C  
ATOM    543  C   ASP A  34       8.072   0.744  67.385  1.00  0.00           C  
ATOM    544  O   ASP A  34       8.420   0.790  68.565  1.00  0.00           O  
ATOM    545  CB  ASP A  34       9.888   0.675  65.664  1.00  0.00           C  
ATOM    546  CG  ASP A  34      10.972   1.234  66.577  1.00  0.00           C  
ATOM    547  OD1 ASP A  34      11.591   0.463  67.270  1.00  0.00           O  
ATOM    548  OD2 ASP A  34      11.168   2.426  66.571  1.00  0.00           O  
ATOM    549  H   ASP A  34       8.065  -0.623  64.491  1.00  0.00           H  
ATOM    550  HA  ASP A  34       9.345  -0.922  66.999  1.00  0.00           H  
ATOM    551 1HB  ASP A  34      10.360   0.056  64.900  1.00  0.00           H  
ATOM    552 2HB  ASP A  34       9.398   1.506  65.155  1.00  0.00           H  
ATOM    553  N   LEU A  35       7.058   1.463  66.890  1.00  0.00           N  
ATOM    554  CA  LEU A  35       6.232   2.302  67.750  1.00  0.00           C  
ATOM    555  C   LEU A  35       5.515   1.482  68.813  1.00  0.00           C  
ATOM    556  O   LEU A  35       5.462   1.917  69.965  1.00  0.00           O  
ATOM    557  CB  LEU A  35       5.202   3.067  66.909  1.00  0.00           C  
ATOM    558  CG  LEU A  35       4.144   3.846  67.700  1.00  0.00           C  
ATOM    559  CD1 LEU A  35       4.828   4.896  68.566  1.00  0.00           C  
ATOM    560  CD2 LEU A  35       3.160   4.490  66.734  1.00  0.00           C  
ATOM    561  H   LEU A  35       6.885   1.470  65.896  1.00  0.00           H  
ATOM    562  HA  LEU A  35       6.882   3.013  68.247  1.00  0.00           H  
ATOM    563 1HB  LEU A  35       5.730   3.776  66.274  1.00  0.00           H  
ATOM    564 2HB  LEU A  35       4.680   2.356  66.268  1.00  0.00           H  
ATOM    565  HG  LEU A  35       3.609   3.165  68.362  1.00  0.00           H  
ATOM    566 1HD1 LEU A  35       4.076   5.450  69.128  1.00  0.00           H  
ATOM    567 2HD1 LEU A  35       5.511   4.406  69.260  1.00  0.00           H  
ATOM    568 3HD1 LEU A  35       5.385   5.584  67.931  1.00  0.00           H  
ATOM    569 1HD2 LEU A  35       2.408   5.044  67.297  1.00  0.00           H  
ATOM    570 2HD2 LEU A  35       3.694   5.173  66.073  1.00  0.00           H  
ATOM    571 3HD2 LEU A  35       2.673   3.716  66.141  1.00  0.00           H  
ATOM    572  N   VAL A  36       4.930   0.348  68.421  1.00  0.00           N  
ATOM    573  CA  VAL A  36       4.263  -0.536  69.373  1.00  0.00           C  
ATOM    574  C   VAL A  36       5.235  -1.043  70.425  1.00  0.00           C  
ATOM    575  O   VAL A  36       4.891  -1.085  71.607  1.00  0.00           O  
ATOM    576  CB  VAL A  36       3.634  -1.737  68.641  1.00  0.00           C  
ATOM    577  CG1 VAL A  36       3.186  -2.793  69.639  1.00  0.00           C  
ATOM    578  CG2 VAL A  36       2.465  -1.268  67.789  1.00  0.00           C  
ATOM    579  H   VAL A  36       4.919   0.105  67.438  1.00  0.00           H  
ATOM    580  HA  VAL A  36       3.474   0.032  69.870  1.00  0.00           H  
ATOM    581  HB  VAL A  36       4.388  -2.197  68.003  1.00  0.00           H  
ATOM    582 1HG1 VAL A  36       2.744  -3.635  69.105  1.00  0.00           H  
ATOM    583 2HG1 VAL A  36       4.045  -3.140  70.214  1.00  0.00           H  
ATOM    584 3HG1 VAL A  36       2.446  -2.364  70.315  1.00  0.00           H  
ATOM    585 1HG2 VAL A  36       2.025  -2.122  67.273  1.00  0.00           H  
ATOM    586 2HG2 VAL A  36       1.714  -0.802  68.426  1.00  0.00           H  
ATOM    587 3HG2 VAL A  36       2.817  -0.544  67.055  1.00  0.00           H  
ATOM    588  N   ARG A  37       6.424  -1.452  69.976  1.00  0.00           N  
ATOM    589  CA  ARG A  37       7.492  -1.918  70.846  1.00  0.00           C  
ATOM    590  C   ARG A  37       7.806  -0.890  71.916  1.00  0.00           C  
ATOM    591  O   ARG A  37       7.847  -1.235  73.099  1.00  0.00           O  
ATOM    592  CB  ARG A  37       8.751  -2.211  70.043  1.00  0.00           C  
ATOM    593  CG  ARG A  37       9.902  -2.794  70.847  1.00  0.00           C  
ATOM    594  CD  ARG A  37      11.129  -2.941  70.024  1.00  0.00           C  
ATOM    595  NE  ARG A  37      11.656  -1.655  69.601  1.00  0.00           N  
ATOM    596  CZ  ARG A  37      12.402  -0.841  70.375  1.00  0.00           C  
ATOM    597  NH1 ARG A  37      12.698  -1.195  71.606  1.00  0.00           N  
ATOM    598  NH2 ARG A  37      12.836   0.312  69.896  1.00  0.00           N  
ATOM    599  H   ARG A  37       6.599  -1.476  68.979  1.00  0.00           H  
ATOM    600  HA  ARG A  37       7.172  -2.828  71.342  1.00  0.00           H  
ATOM    601 1HB  ARG A  37       8.517  -2.915  69.244  1.00  0.00           H  
ATOM    602 2HB  ARG A  37       9.106  -1.292  69.575  1.00  0.00           H  
ATOM    603 1HG  ARG A  37      10.129  -2.134  71.686  1.00  0.00           H  
ATOM    604 2HG  ARG A  37       9.621  -3.777  71.225  1.00  0.00           H  
ATOM    605 1HD  ARG A  37      11.897  -3.451  70.604  1.00  0.00           H  
ATOM    606 2HD  ARG A  37      10.900  -3.525  69.132  1.00  0.00           H  
ATOM    607  HE  ARG A  37      11.450  -1.347  68.659  1.00  0.00           H  
ATOM    608 1HH1 ARG A  37      12.366  -2.077  71.972  1.00  0.00           H  
ATOM    609 2HH1 ARG A  37      13.256  -0.587  72.187  1.00  0.00           H  
ATOM    610 1HH2 ARG A  37      12.609   0.584  68.950  1.00  0.00           H  
ATOM    611 2HH2 ARG A  37      13.394   0.920  70.476  1.00  0.00           H  
ATOM    612  N   LYS A  38       8.019   0.349  71.489  1.00  0.00           N  
ATOM    613  CA  LYS A  38       8.279   1.470  72.375  1.00  0.00           C  
ATOM    614  C   LYS A  38       7.111   1.777  73.286  1.00  0.00           C  
ATOM    615  O   LYS A  38       7.304   2.082  74.460  1.00  0.00           O  
ATOM    616  CB  LYS A  38       8.638   2.714  71.561  1.00  0.00           C  
ATOM    617  CG  LYS A  38      10.019   2.669  70.919  1.00  0.00           C  
ATOM    618  CD  LYS A  38      10.270   3.900  70.062  1.00  0.00           C  
ATOM    619  CE  LYS A  38      11.659   3.869  69.441  1.00  0.00           C  
ATOM    620  NZ  LYS A  38      11.884   5.019  68.524  1.00  0.00           N  
ATOM    621  H   LYS A  38       8.028   0.530  70.492  1.00  0.00           H  
ATOM    622  HA  LYS A  38       9.142   1.226  72.998  1.00  0.00           H  
ATOM    623 1HB  LYS A  38       7.905   2.853  70.766  1.00  0.00           H  
ATOM    624 2HB  LYS A  38       8.597   3.594  72.203  1.00  0.00           H  
ATOM    625 1HG  LYS A  38      10.781   2.617  71.698  1.00  0.00           H  
ATOM    626 2HG  LYS A  38      10.101   1.779  70.295  1.00  0.00           H  
ATOM    627 1HD  LYS A  38       9.526   3.947  69.266  1.00  0.00           H  
ATOM    628 2HD  LYS A  38      10.177   4.795  70.676  1.00  0.00           H  
ATOM    629 1HE  LYS A  38      12.411   3.895  70.228  1.00  0.00           H  
ATOM    630 2HE  LYS A  38      11.785   2.943  68.879  1.00  0.00           H  
ATOM    631 1HZ  LYS A  38      12.814   4.962  68.133  1.00  0.00           H  
ATOM    632 2HZ  LYS A  38      11.204   4.994  67.777  1.00  0.00           H  
ATOM    633 3HZ  LYS A  38      11.789   5.883  69.038  1.00  0.00           H  
ATOM    634  N   THR A  39       5.889   1.685  72.780  1.00  0.00           N  
ATOM    635  CA  THR A  39       4.718   1.941  73.602  1.00  0.00           C  
ATOM    636  C   THR A  39       4.690   0.981  74.785  1.00  0.00           C  
ATOM    637  O   THR A  39       4.349   1.380  75.903  1.00  0.00           O  
ATOM    638  CB  THR A  39       3.419   1.808  72.785  1.00  0.00           C  
ATOM    639  OG1 THR A  39       3.429   2.758  71.711  1.00  0.00           O  
ATOM    640  CG2 THR A  39       2.206   2.059  73.667  1.00  0.00           C  
ATOM    641  H   THR A  39       5.750   1.475  71.800  1.00  0.00           H  
ATOM    642  HA  THR A  39       4.784   2.959  73.991  1.00  0.00           H  
ATOM    643  HB  THR A  39       3.355   0.805  72.365  1.00  0.00           H  
ATOM    644  HG1 THR A  39       4.180   2.584  71.138  1.00  0.00           H  
ATOM    645 1HG2 THR A  39       1.298   1.960  73.073  1.00  0.00           H  
ATOM    646 2HG2 THR A  39       2.190   1.332  74.479  1.00  0.00           H  
ATOM    647 3HG2 THR A  39       2.260   3.065  74.082  1.00  0.00           H  
ATOM    648  N   SER A  40       4.997  -0.293  74.533  1.00  0.00           N  
ATOM    649  CA  SER A  40       5.074  -1.302  75.583  1.00  0.00           C  
ATOM    650  C   SER A  40       6.256  -1.086  76.542  1.00  0.00           C  
ATOM    651  O   SER A  40       6.070  -1.097  77.760  1.00  0.00           O  
ATOM    652  CB  SER A  40       5.176  -2.677  74.952  1.00  0.00           C  
ATOM    653  OG  SER A  40       5.267  -3.674  75.933  1.00  0.00           O  
ATOM    654  H   SER A  40       5.152  -0.578  73.571  1.00  0.00           H  
ATOM    655  HA  SER A  40       4.151  -1.252  76.164  1.00  0.00           H  
ATOM    656 1HB  SER A  40       4.301  -2.857  74.327  1.00  0.00           H  
ATOM    657 2HB  SER A  40       6.053  -2.717  74.307  1.00  0.00           H  
ATOM    658  HG  SER A  40       6.184  -3.684  76.216  1.00  0.00           H  
ATOM    659  N   GLU A  41       7.463  -0.899  76.002  1.00  0.00           N  
ATOM    660  CA  GLU A  41       8.671  -0.725  76.815  1.00  0.00           C  
ATOM    661  C   GLU A  41       8.748   0.555  77.641  1.00  0.00           C  
ATOM    662  O   GLU A  41       9.233   0.535  78.773  1.00  0.00           O  
ATOM    663  CB  GLU A  41       9.900  -0.790  75.905  1.00  0.00           C  
ATOM    664  CG  GLU A  41      10.185  -2.171  75.332  1.00  0.00           C  
ATOM    665  CD  GLU A  41      11.367  -2.185  74.401  1.00  0.00           C  
ATOM    666  OE1 GLU A  41      12.175  -1.291  74.485  1.00  0.00           O  
ATOM    667  OE2 GLU A  41      11.461  -3.090  73.607  1.00  0.00           O  
ATOM    668  H   GLU A  41       7.567  -0.893  74.995  1.00  0.00           H  
ATOM    669  HA  GLU A  41       8.737  -1.573  77.499  1.00  0.00           H  
ATOM    670 1HB  GLU A  41       9.770  -0.100  75.070  1.00  0.00           H  
ATOM    671 2HB  GLU A  41      10.781  -0.469  76.460  1.00  0.00           H  
ATOM    672 1HG  GLU A  41      10.375  -2.862  76.152  1.00  0.00           H  
ATOM    673 2HG  GLU A  41       9.304  -2.519  74.796  1.00  0.00           H  
ATOM    674  N   LEU A  42       8.291   1.666  77.078  1.00  0.00           N  
ATOM    675  CA  LEU A  42       8.311   2.948  77.759  1.00  0.00           C  
ATOM    676  C   LEU A  42       7.225   3.050  78.816  1.00  0.00           C  
ATOM    677  O   LEU A  42       6.118   2.540  78.647  1.00  0.00           O  
ATOM    678  CB  LEU A  42       8.145   4.084  76.742  1.00  0.00           C  
ATOM    679  CG  LEU A  42       9.271   4.222  75.709  1.00  0.00           C  
ATOM    680  CD1 LEU A  42       8.862   5.228  74.642  1.00  0.00           C  
ATOM    681  CD2 LEU A  42      10.551   4.657  76.409  1.00  0.00           C  
ATOM    682  H   LEU A  42       7.926   1.650  76.135  1.00  0.00           H  
ATOM    683  HA  LEU A  42       9.279   3.068  78.243  1.00  0.00           H  
ATOM    684 1HB  LEU A  42       7.215   3.929  76.197  1.00  0.00           H  
ATOM    685 2HB  LEU A  42       8.073   5.028  77.282  1.00  0.00           H  
ATOM    686  HG  LEU A  42       9.436   3.263  75.218  1.00  0.00           H  
ATOM    687 1HD1 LEU A  42       9.663   5.326  73.909  1.00  0.00           H  
ATOM    688 2HD1 LEU A  42       7.956   4.882  74.144  1.00  0.00           H  
ATOM    689 3HD1 LEU A  42       8.676   6.195  75.106  1.00  0.00           H  
ATOM    690 1HD2 LEU A  42      11.351   4.755  75.676  1.00  0.00           H  
ATOM    691 2HD2 LEU A  42      10.389   5.617  76.899  1.00  0.00           H  
ATOM    692 3HD2 LEU A  42      10.830   3.912  77.155  1.00  0.00           H  
ATOM    693  N   THR A  43       7.558   3.716  79.915  1.00  0.00           N  
ATOM    694  CA  THR A  43       6.602   3.919  80.993  1.00  0.00           C  
ATOM    695  C   THR A  43       6.237   5.396  81.103  1.00  0.00           C  
ATOM    696  O   THR A  43       5.177   5.745  81.625  1.00  0.00           O  
ATOM    697  CB  THR A  43       7.158   3.415  82.338  1.00  0.00           C  
ATOM    698  OG1 THR A  43       8.346   4.144  82.670  1.00  0.00           O  
ATOM    699  CG2 THR A  43       7.484   1.931  82.257  1.00  0.00           C  
ATOM    700  H   THR A  43       8.499   4.072  80.013  1.00  0.00           H  
ATOM    701  HA  THR A  43       5.688   3.366  80.766  1.00  0.00           H  
ATOM    702  HB  THR A  43       6.419   3.576  83.121  1.00  0.00           H  
ATOM    703  HG1 THR A  43       8.133   4.829  83.307  1.00  0.00           H  
ATOM    704 1HG2 THR A  43       7.876   1.592  83.216  1.00  0.00           H  
ATOM    705 2HG2 THR A  43       6.580   1.373  82.016  1.00  0.00           H  
ATOM    706 3HG2 THR A  43       8.230   1.764  81.481  1.00  0.00           H  
ATOM    707  N   ASP A  44       7.119   6.268  80.623  1.00  0.00           N  
ATOM    708  CA  ASP A  44       6.847   7.697  80.658  1.00  0.00           C  
ATOM    709  C   ASP A  44       5.903   8.098  79.536  1.00  0.00           C  
ATOM    710  O   ASP A  44       6.218   7.887  78.365  1.00  0.00           O  
ATOM    711  CB  ASP A  44       8.149   8.495  80.549  1.00  0.00           C  
ATOM    712  CG  ASP A  44       7.937   9.997  80.687  1.00  0.00           C  
ATOM    713  OD1 ASP A  44       7.856  10.466  81.798  1.00  0.00           O  
ATOM    714  OD2 ASP A  44       7.858  10.661  79.681  1.00  0.00           O  
ATOM    715  H   ASP A  44       7.992   5.953  80.229  1.00  0.00           H  
ATOM    716  HA  ASP A  44       6.367   7.930  81.606  1.00  0.00           H  
ATOM    717 1HB  ASP A  44       8.842   8.168  81.324  1.00  0.00           H  
ATOM    718 2HB  ASP A  44       8.618   8.297  79.585  1.00  0.00           H  
ATOM    719  N   GLU A  45       4.789   8.720  79.917  1.00  0.00           N  
ATOM    720  CA  GLU A  45       3.747   9.135  78.983  1.00  0.00           C  
ATOM    721  C   GLU A  45       4.213  10.169  77.983  1.00  0.00           C  
ATOM    722  O   GLU A  45       3.898  10.043  76.801  1.00  0.00           O  
ATOM    723  CB  GLU A  45       2.547   9.689  79.754  1.00  0.00           C  
ATOM    724  CG  GLU A  45       1.351  10.047  78.882  1.00  0.00           C  
ATOM    725  CD  GLU A  45       0.729   8.847  78.222  1.00  0.00           C  
ATOM    726  OE1 GLU A  45       0.915   7.760  78.712  1.00  0.00           O  
ATOM    727  OE2 GLU A  45       0.067   9.019  77.226  1.00  0.00           O  
ATOM    728  H   GLU A  45       4.659   8.910  80.902  1.00  0.00           H  
ATOM    729  HA  GLU A  45       3.413   8.255  78.432  1.00  0.00           H  
ATOM    730 1HB  GLU A  45       2.217   8.955  80.489  1.00  0.00           H  
ATOM    731 2HB  GLU A  45       2.845  10.587  80.297  1.00  0.00           H  
ATOM    732 1HG  GLU A  45       0.599  10.538  79.499  1.00  0.00           H  
ATOM    733 2HG  GLU A  45       1.671  10.752  78.116  1.00  0.00           H  
ATOM    734  N   LYS A  46       4.954  11.174  78.445  1.00  0.00           N  
ATOM    735  CA  LYS A  46       5.430  12.226  77.561  1.00  0.00           C  
ATOM    736  C   LYS A  46       6.391  11.649  76.538  1.00  0.00           C  
ATOM    737  O   LYS A  46       6.294  12.001  75.363  1.00  0.00           O  
ATOM    738  CB  LYS A  46       6.108  13.342  78.357  1.00  0.00           C  
ATOM    739  CG  LYS A  46       6.586  14.516  77.513  1.00  0.00           C  
ATOM    740  CD  LYS A  46       7.172  15.618  78.382  1.00  0.00           C  
ATOM    741  CE  LYS A  46       7.668  16.784  77.539  1.00  0.00           C  
ATOM    742  NZ  LYS A  46       8.244  17.871  78.376  1.00  0.00           N  
ATOM    743  H   LYS A  46       5.199  11.217  79.425  1.00  0.00           H  
ATOM    744  HA  LYS A  46       4.577  12.638  77.025  1.00  0.00           H  
ATOM    745 1HB  LYS A  46       5.415  13.728  79.105  1.00  0.00           H  
ATOM    746 2HB  LYS A  46       6.971  12.938  78.888  1.00  0.00           H  
ATOM    747 1HG  LYS A  46       7.349  14.174  76.812  1.00  0.00           H  
ATOM    748 2HG  LYS A  46       5.749  14.919  76.944  1.00  0.00           H  
ATOM    749 1HD  LYS A  46       6.410  15.980  79.074  1.00  0.00           H  
ATOM    750 2HD  LYS A  46       8.005  15.222  78.962  1.00  0.00           H  
ATOM    751 1HE  LYS A  46       8.432  16.432  76.846  1.00  0.00           H  
ATOM    752 2HE  LYS A  46       6.841  17.190  76.957  1.00  0.00           H  
ATOM    753 1HZ  LYS A  46       8.561  18.623  77.780  1.00  0.00           H  
ATOM    754 2HZ  LYS A  46       7.539  18.218  79.011  1.00  0.00           H  
ATOM    755 3HZ  LYS A  46       9.025  17.511  78.905  1.00  0.00           H  
ATOM    756  N   THR A  47       7.297  10.774  76.983  1.00  0.00           N  
ATOM    757  CA  THR A  47       8.256  10.145  76.086  1.00  0.00           C  
ATOM    758  C   THR A  47       7.532   9.334  75.022  1.00  0.00           C  
ATOM    759  O   THR A  47       7.910   9.414  73.851  1.00  0.00           O  
ATOM    760  CB  THR A  47       9.235   9.240  76.857  1.00  0.00           C  
ATOM    761  OG1 THR A  47       9.867   9.994  77.899  1.00  0.00           O  
ATOM    762  CG2 THR A  47      10.299   8.686  75.921  1.00  0.00           C  
ATOM    763  H   THR A  47       7.364  10.563  77.973  1.00  0.00           H  
ATOM    764  HA  THR A  47       8.831  10.925  75.588  1.00  0.00           H  
ATOM    765  HB  THR A  47       8.687   8.412  77.307  1.00  0.00           H  
ATOM    766  HG1 THR A  47       9.200  10.321  78.507  1.00  0.00           H  
ATOM    767 1HG2 THR A  47      10.982   8.048  76.483  1.00  0.00           H  
ATOM    768 2HG2 THR A  47       9.822   8.102  75.133  1.00  0.00           H  
ATOM    769 3HG2 THR A  47      10.855   9.509  75.476  1.00  0.00           H  
ATOM    770  N   ILE A  48       6.510   8.570  75.419  1.00  0.00           N  
ATOM    771  CA  ILE A  48       5.720   7.800  74.464  1.00  0.00           C  
ATOM    772  C   ILE A  48       5.073   8.714  73.440  1.00  0.00           C  
ATOM    773  O   ILE A  48       5.109   8.395  72.253  1.00  0.00           O  
ATOM    774  CB  ILE A  48       4.633   6.977  75.178  1.00  0.00           C  
ATOM    775  CG1 ILE A  48       5.266   5.832  75.973  1.00  0.00           C  
ATOM    776  CG2 ILE A  48       3.627   6.437  74.172  1.00  0.00           C  
ATOM    777  CD1 ILE A  48       4.324   5.182  76.962  1.00  0.00           C  
ATOM    778  H   ILE A  48       6.290   8.487  76.406  1.00  0.00           H  
ATOM    779  HA  ILE A  48       6.385   7.115  73.938  1.00  0.00           H  
ATOM    780  HB  ILE A  48       4.111   7.609  75.896  1.00  0.00           H  
ATOM    781 1HG1 ILE A  48       5.623   5.066  75.286  1.00  0.00           H  
ATOM    782 2HG1 ILE A  48       6.130   6.205  76.524  1.00  0.00           H  
ATOM    783 1HG2 ILE A  48       2.866   5.857  74.694  1.00  0.00           H  
ATOM    784 2HG2 ILE A  48       3.155   7.268  73.650  1.00  0.00           H  
ATOM    785 3HG2 ILE A  48       4.139   5.799  73.453  1.00  0.00           H  
ATOM    786 1HD1 ILE A  48       4.845   4.381  77.487  1.00  0.00           H  
ATOM    787 2HD1 ILE A  48       3.981   5.925  77.682  1.00  0.00           H  
ATOM    788 3HD1 ILE A  48       3.468   4.769  76.430  1.00  0.00           H  
ATOM    789  N   ARG A  49       4.495   9.824  73.896  1.00  0.00           N  
ATOM    790  CA  ARG A  49       3.859  10.785  73.010  1.00  0.00           C  
ATOM    791  C   ARG A  49       4.833  11.382  72.015  1.00  0.00           C  
ATOM    792  O   ARG A  49       4.464  11.600  70.865  1.00  0.00           O  
ATOM    793  CB  ARG A  49       3.223  11.908  73.816  1.00  0.00           C  
ATOM    794  CG  ARG A  49       1.991  11.505  74.611  1.00  0.00           C  
ATOM    795  CD  ARG A  49       1.466  12.636  75.419  1.00  0.00           C  
ATOM    796  NE  ARG A  49       0.316  12.243  76.217  1.00  0.00           N  
ATOM    797  CZ  ARG A  49      -0.290  13.031  77.127  1.00  0.00           C  
ATOM    798  NH1 ARG A  49       0.156  14.250  77.342  1.00  0.00           N  
ATOM    799  NH2 ARG A  49      -1.332  12.581  77.804  1.00  0.00           N  
ATOM    800  H   ARG A  49       4.460  10.001  74.895  1.00  0.00           H  
ATOM    801  HA  ARG A  49       3.060  10.281  72.463  1.00  0.00           H  
ATOM    802 1HB  ARG A  49       3.952  12.308  74.519  1.00  0.00           H  
ATOM    803 2HB  ARG A  49       2.935  12.718  73.147  1.00  0.00           H  
ATOM    804 1HG  ARG A  49       1.207  11.180  73.926  1.00  0.00           H  
ATOM    805 2HG  ARG A  49       2.244  10.688  75.287  1.00  0.00           H  
ATOM    806 1HD  ARG A  49       2.243  12.993  76.093  1.00  0.00           H  
ATOM    807 2HD  ARG A  49       1.161  13.445  74.756  1.00  0.00           H  
ATOM    808  HE  ARG A  49      -0.057  11.312  76.080  1.00  0.00           H  
ATOM    809 1HH1 ARG A  49       0.953  14.594  76.824  1.00  0.00           H  
ATOM    810 2HH1 ARG A  49      -0.297  14.840  78.023  1.00  0.00           H  
ATOM    811 1HH2 ARG A  49      -1.675  11.644  77.639  1.00  0.00           H  
ATOM    812 2HH2 ARG A  49      -1.785  13.171  78.484  1.00  0.00           H  
ATOM    813  N   GLU A  50       6.059  11.651  72.464  1.00  0.00           N  
ATOM    814  CA  GLU A  50       7.076  12.189  71.582  1.00  0.00           C  
ATOM    815  C   GLU A  50       7.499  11.164  70.550  1.00  0.00           C  
ATOM    816  O   GLU A  50       7.781  11.531  69.412  1.00  0.00           O  
ATOM    817  CB  GLU A  50       8.292  12.649  72.388  1.00  0.00           C  
ATOM    818  CG  GLU A  50       8.059  13.905  73.216  1.00  0.00           C  
ATOM    819  CD  GLU A  50       7.740  15.110  72.375  1.00  0.00           C  
ATOM    820  OE1 GLU A  50       8.306  15.238  71.316  1.00  0.00           O  
ATOM    821  OE2 GLU A  50       6.930  15.902  72.792  1.00  0.00           O  
ATOM    822  H   GLU A  50       6.280  11.523  73.444  1.00  0.00           H  
ATOM    823  HA  GLU A  50       6.654  13.048  71.055  1.00  0.00           H  
ATOM    824 1HB  GLU A  50       8.601  11.854  73.067  1.00  0.00           H  
ATOM    825 2HB  GLU A  50       9.124  12.844  71.711  1.00  0.00           H  
ATOM    826 1HG  GLU A  50       7.232  13.727  73.903  1.00  0.00           H  
ATOM    827 2HG  GLU A  50       8.950  14.107  73.810  1.00  0.00           H  
ATOM    828  N   GLU A  51       7.530   9.882  70.941  1.00  0.00           N  
ATOM    829  CA  GLU A  51       7.876   8.852  69.981  1.00  0.00           C  
ATOM    830  C   GLU A  51       6.749   8.692  68.972  1.00  0.00           C  
ATOM    831  O   GLU A  51       7.043   8.484  67.794  1.00  0.00           O  
ATOM    832  CB  GLU A  51       8.150   7.522  70.687  1.00  0.00           C  
ATOM    833  CG  GLU A  51       9.429   7.499  71.511  1.00  0.00           C  
ATOM    834  CD  GLU A  51      10.665   7.702  70.679  1.00  0.00           C  
ATOM    835  OE1 GLU A  51      10.708   7.201  69.582  1.00  0.00           O  
ATOM    836  OE2 GLU A  51      11.567   8.361  71.143  1.00  0.00           O  
ATOM    837  H   GLU A  51       7.370   9.631  71.907  1.00  0.00           H  
ATOM    838  HA  GLU A  51       8.768   9.173  69.449  1.00  0.00           H  
ATOM    839 1HB  GLU A  51       7.318   7.285  71.352  1.00  0.00           H  
ATOM    840 2HB  GLU A  51       8.214   6.724  69.948  1.00  0.00           H  
ATOM    841 1HG  GLU A  51       9.378   8.285  72.264  1.00  0.00           H  
ATOM    842 2HG  GLU A  51       9.498   6.543  72.029  1.00  0.00           H  
ATOM    843  N   ILE A  52       5.490   8.828  69.402  1.00  0.00           N  
ATOM    844  CA  ILE A  52       4.351   8.760  68.492  1.00  0.00           C  
ATOM    845  C   ILE A  52       4.415   9.908  67.498  1.00  0.00           C  
ATOM    846  O   ILE A  52       4.162   9.692  66.313  1.00  0.00           O  
ATOM    847  CB  ILE A  52       3.017   8.810  69.259  1.00  0.00           C  
ATOM    848  CG1 ILE A  52       2.815   7.523  70.063  1.00  0.00           C  
ATOM    849  CG2 ILE A  52       1.858   9.027  68.297  1.00  0.00           C  
ATOM    850  CD1 ILE A  52       1.751   7.631  71.131  1.00  0.00           C  
ATOM    851  H   ILE A  52       5.309   8.927  70.392  1.00  0.00           H  
ATOM    852  HA  ILE A  52       4.402   7.825  67.940  1.00  0.00           H  
ATOM    853  HB  ILE A  52       3.040   9.630  69.976  1.00  0.00           H  
ATOM    854 1HG1 ILE A  52       2.541   6.712  69.389  1.00  0.00           H  
ATOM    855 2HG1 ILE A  52       3.753   7.244  70.545  1.00  0.00           H  
ATOM    856 1HG2 ILE A  52       0.923   9.059  68.855  1.00  0.00           H  
ATOM    857 2HG2 ILE A  52       1.997   9.969  67.768  1.00  0.00           H  
ATOM    858 3HG2 ILE A  52       1.823   8.208  67.578  1.00  0.00           H  
ATOM    859 1HD1 ILE A  52       1.667   6.680  71.659  1.00  0.00           H  
ATOM    860 2HD1 ILE A  52       2.023   8.415  71.839  1.00  0.00           H  
ATOM    861 3HD1 ILE A  52       0.796   7.874  70.669  1.00  0.00           H  
ATOM    862  N   ARG A  53       4.697  11.112  67.998  1.00  0.00           N  
ATOM    863  CA  ARG A  53       4.856  12.299  67.169  1.00  0.00           C  
ATOM    864  C   ARG A  53       5.921  12.133  66.104  1.00  0.00           C  
ATOM    865  O   ARG A  53       5.657  12.441  64.940  1.00  0.00           O  
ATOM    866  CB  ARG A  53       5.208  13.502  68.033  1.00  0.00           C  
ATOM    867  CG  ARG A  53       5.391  14.804  67.270  1.00  0.00           C  
ATOM    868  CD  ARG A  53       5.802  15.913  68.169  1.00  0.00           C  
ATOM    869  NE  ARG A  53       7.092  15.658  68.791  1.00  0.00           N  
ATOM    870  CZ  ARG A  53       8.282  15.810  68.176  1.00  0.00           C  
ATOM    871  NH1 ARG A  53       8.328  16.219  66.928  1.00  0.00           N  
ATOM    872  NH2 ARG A  53       9.401  15.551  68.829  1.00  0.00           N  
ATOM    873  H   ARG A  53       4.774  11.230  68.998  1.00  0.00           H  
ATOM    874  HA  ARG A  53       3.907  12.503  66.680  1.00  0.00           H  
ATOM    875 1HB  ARG A  53       4.425  13.660  68.772  1.00  0.00           H  
ATOM    876 2HB  ARG A  53       6.134  13.303  68.574  1.00  0.00           H  
ATOM    877 1HG  ARG A  53       6.161  14.676  66.510  1.00  0.00           H  
ATOM    878 2HG  ARG A  53       4.450  15.082  66.793  1.00  0.00           H  
ATOM    879 1HD  ARG A  53       5.878  16.837  67.597  1.00  0.00           H  
ATOM    880 2HD  ARG A  53       5.062  16.035  68.960  1.00  0.00           H  
ATOM    881  HE  ARG A  53       7.097  15.342  69.752  1.00  0.00           H  
ATOM    882 1HH1 ARG A  53       7.472  16.416  66.428  1.00  0.00           H  
ATOM    883 2HH1 ARG A  53       9.219  16.333  66.467  1.00  0.00           H  
ATOM    884 1HH2 ARG A  53       9.364  15.238  69.789  1.00  0.00           H  
ATOM    885 2HH2 ARG A  53      10.291  15.666  68.369  1.00  0.00           H  
ATOM    886  N   LYS A  54       7.104  11.666  66.504  1.00  0.00           N  
ATOM    887  CA  LYS A  54       8.191  11.453  65.558  1.00  0.00           C  
ATOM    888  C   LYS A  54       7.789  10.425  64.520  1.00  0.00           C  
ATOM    889  O   LYS A  54       8.100  10.612  63.341  1.00  0.00           O  
ATOM    890  CB  LYS A  54       9.463  11.006  66.281  1.00  0.00           C  
ATOM    891  CG  LYS A  54      10.148  12.103  67.085  1.00  0.00           C  
ATOM    892  CD  LYS A  54      11.493  11.637  67.621  1.00  0.00           C  
ATOM    893  CE  LYS A  54      11.321  10.627  68.746  1.00  0.00           C  
ATOM    894  NZ  LYS A  54      12.621  10.269  69.376  1.00  0.00           N  
ATOM    895  H   LYS A  54       7.275  11.477  67.484  1.00  0.00           H  
ATOM    896  HA  LYS A  54       8.387  12.393  65.041  1.00  0.00           H  
ATOM    897 1HB  LYS A  54       9.225  10.189  66.964  1.00  0.00           H  
ATOM    898 2HB  LYS A  54      10.181  10.627  65.553  1.00  0.00           H  
ATOM    899 1HG  LYS A  54      10.301  12.977  66.451  1.00  0.00           H  
ATOM    900 2HG  LYS A  54       9.513  12.391  67.922  1.00  0.00           H  
ATOM    901 1HD  LYS A  54      12.067  11.177  66.815  1.00  0.00           H  
ATOM    902 2HD  LYS A  54      12.051  12.494  67.997  1.00  0.00           H  
ATOM    903 1HE  LYS A  54      10.665  11.043  69.510  1.00  0.00           H  
ATOM    904 2HE  LYS A  54      10.860   9.721  68.355  1.00  0.00           H  
ATOM    905 1HZ  LYS A  54      12.465   9.598  70.115  1.00  0.00           H  
ATOM    906 2HZ  LYS A  54      13.234   9.865  68.679  1.00  0.00           H  
ATOM    907 3HZ  LYS A  54      13.051  11.098  69.759  1.00  0.00           H  
ATOM    908  N   VAL A  55       7.102   9.364  64.942  1.00  0.00           N  
ATOM    909  CA  VAL A  55       6.597   8.373  64.007  1.00  0.00           C  
ATOM    910  C   VAL A  55       5.641   8.965  63.002  1.00  0.00           C  
ATOM    911  O   VAL A  55       5.749   8.639  61.824  1.00  0.00           O  
ATOM    912  CB  VAL A  55       5.882   7.242  64.771  1.00  0.00           C  
ATOM    913  CG1 VAL A  55       4.980   6.454  63.833  1.00  0.00           C  
ATOM    914  CG2 VAL A  55       6.908   6.330  65.425  1.00  0.00           C  
ATOM    915  H   VAL A  55       6.946   9.208  65.930  1.00  0.00           H  
ATOM    916  HA  VAL A  55       7.448   7.964  63.468  1.00  0.00           H  
ATOM    917  HB  VAL A  55       5.244   7.681  65.537  1.00  0.00           H  
ATOM    918 1HG1 VAL A  55       4.482   5.659  64.389  1.00  0.00           H  
ATOM    919 2HG1 VAL A  55       4.231   7.119  63.403  1.00  0.00           H  
ATOM    920 3HG1 VAL A  55       5.579   6.016  63.034  1.00  0.00           H  
ATOM    921 1HG2 VAL A  55       6.395   5.533  65.963  1.00  0.00           H  
ATOM    922 2HG2 VAL A  55       7.550   5.895  64.659  1.00  0.00           H  
ATOM    923 3HG2 VAL A  55       7.516   6.906  66.123  1.00  0.00           H  
ATOM    924  N   LYS A  56       4.710   9.789  63.461  1.00  0.00           N  
ATOM    925  CA  LYS A  56       3.777  10.458  62.570  1.00  0.00           C  
ATOM    926  C   LYS A  56       4.492  11.333  61.552  1.00  0.00           C  
ATOM    927  O   LYS A  56       4.113  11.332  60.378  1.00  0.00           O  
ATOM    928  CB  LYS A  56       2.786  11.300  63.376  1.00  0.00           C  
ATOM    929  CG  LYS A  56       1.757  12.040  62.531  1.00  0.00           C  
ATOM    930  CD  LYS A  56       0.764  12.793  63.405  1.00  0.00           C  
ATOM    931  CE  LYS A  56      -0.228  13.581  62.563  1.00  0.00           C  
ATOM    932  NZ  LYS A  56      -1.218  14.307  63.404  1.00  0.00           N  
ATOM    933  H   LYS A  56       4.618   9.935  64.457  1.00  0.00           H  
ATOM    934  HA  LYS A  56       3.246   9.695  62.010  1.00  0.00           H  
ATOM    935 1HB  LYS A  56       2.247  10.658  64.074  1.00  0.00           H  
ATOM    936 2HB  LYS A  56       3.331  12.038  63.965  1.00  0.00           H  
ATOM    937 1HG  LYS A  56       2.266  12.751  61.879  1.00  0.00           H  
ATOM    938 2HG  LYS A  56       1.215  11.327  61.911  1.00  0.00           H  
ATOM    939 1HD  LYS A  56       0.218  12.085  64.029  1.00  0.00           H  
ATOM    940 2HD  LYS A  56       1.302  13.483  64.056  1.00  0.00           H  
ATOM    941 1HE  LYS A  56       0.309  14.303  61.949  1.00  0.00           H  
ATOM    942 2HE  LYS A  56      -0.763  12.901  61.900  1.00  0.00           H  
ATOM    943 1HZ  LYS A  56      -1.857  14.817  62.809  1.00  0.00           H  
ATOM    944 2HZ  LYS A  56      -1.735  13.645  63.965  1.00  0.00           H  
ATOM    945 3HZ  LYS A  56      -0.734  14.955  64.010  1.00  0.00           H  
ATOM    946  N   GLU A  57       5.505  12.075  61.989  1.00  0.00           N  
ATOM    947  CA  GLU A  57       6.276  12.922  61.093  1.00  0.00           C  
ATOM    948  C   GLU A  57       7.021  12.083  60.051  1.00  0.00           C  
ATOM    949  O   GLU A  57       7.112  12.486  58.888  1.00  0.00           O  
ATOM    950  CB  GLU A  57       7.268  13.774  61.889  1.00  0.00           C  
ATOM    951  CG  GLU A  57       6.623  14.855  62.745  1.00  0.00           C  
ATOM    952  CD  GLU A  57       7.619  15.613  63.577  1.00  0.00           C  
ATOM    953  OE1 GLU A  57       8.768  15.243  63.579  1.00  0.00           O  
ATOM    954  OE2 GLU A  57       7.229  16.565  64.212  1.00  0.00           O  
ATOM    955  H   GLU A  57       5.728  12.084  62.979  1.00  0.00           H  
ATOM    956  HA  GLU A  57       5.589  13.587  60.570  1.00  0.00           H  
ATOM    957 1HB  GLU A  57       7.852  13.131  62.547  1.00  0.00           H  
ATOM    958 2HB  GLU A  57       7.962  14.259  61.204  1.00  0.00           H  
ATOM    959 1HG  GLU A  57       6.101  15.556  62.094  1.00  0.00           H  
ATOM    960 2HG  GLU A  57       5.886  14.393  63.400  1.00  0.00           H  
ATOM    961  N   GLU A  58       7.547  10.930  60.469  1.00  0.00           N  
ATOM    962  CA  GLU A  58       8.215  10.033  59.544  1.00  0.00           C  
ATOM    963  C   GLU A  58       7.240   9.340  58.606  1.00  0.00           C  
ATOM    964  O   GLU A  58       7.582   9.132  57.443  1.00  0.00           O  
ATOM    965  CB  GLU A  58       9.016   8.984  60.318  1.00  0.00           C  
ATOM    966  CG  GLU A  58      10.246   9.531  61.030  1.00  0.00           C  
ATOM    967  CD  GLU A  58      11.264  10.102  60.083  1.00  0.00           C  
ATOM    968  OE1 GLU A  58      11.435   9.553  59.022  1.00  0.00           O  
ATOM    969  OE2 GLU A  58      11.872  11.091  60.422  1.00  0.00           O  
ATOM    970  H   GLU A  58       7.521  10.682  61.451  1.00  0.00           H  
ATOM    971  HA  GLU A  58       8.900  10.625  58.936  1.00  0.00           H  
ATOM    972 1HB  GLU A  58       8.376   8.516  61.067  1.00  0.00           H  
ATOM    973 2HB  GLU A  58       9.346   8.201  59.635  1.00  0.00           H  
ATOM    974 1HG  GLU A  58       9.934  10.311  61.724  1.00  0.00           H  
ATOM    975 2HG  GLU A  58      10.703   8.731  61.609  1.00  0.00           H  
ATOM    976  N   SER A  59       6.043   9.003  59.090  1.00  0.00           N  
ATOM    977  CA  SER A  59       5.029   8.367  58.263  1.00  0.00           C  
ATOM    978  C   SER A  59       4.617   9.297  57.141  1.00  0.00           C  
ATOM    979  O   SER A  59       4.449   8.869  55.996  1.00  0.00           O  
ATOM    980  CB  SER A  59       3.820   7.991  59.097  1.00  0.00           C  
ATOM    981  OG  SER A  59       4.148   7.009  60.042  1.00  0.00           O  
ATOM    982  H   SER A  59       5.830   9.151  60.063  1.00  0.00           H  
ATOM    983  HA  SER A  59       5.465   7.464  57.837  1.00  0.00           H  
ATOM    984 1HB  SER A  59       3.440   8.876  59.606  1.00  0.00           H  
ATOM    985 2HB  SER A  59       3.029   7.622  58.445  1.00  0.00           H  
ATOM    986  HG  SER A  59       4.827   7.395  60.601  1.00  0.00           H  
ATOM    987  N   LYS A  60       4.447  10.568  57.516  1.00  0.00           N  
ATOM    988  CA  LYS A  60       4.115  11.666  56.628  1.00  0.00           C  
ATOM    989  C   LYS A  60       5.142  11.714  55.511  1.00  0.00           C  
ATOM    990  O   LYS A  60       4.764  11.674  54.340  1.00  0.00           O  
ATOM    991  CB  LYS A  60       4.073  12.994  57.384  1.00  0.00           C  
ATOM    992  CG  LYS A  60       3.702  14.196  56.525  1.00  0.00           C  
ATOM    993  CD  LYS A  60       3.629  15.468  57.356  1.00  0.00           C  
ATOM    994  CE  LYS A  60       3.312  16.678  56.489  1.00  0.00           C  
ATOM    995  NZ  LYS A  60       3.224  17.929  57.291  1.00  0.00           N  
ATOM    996  H   LYS A  60       4.511  10.804  58.496  1.00  0.00           H  
ATOM    997  HA  LYS A  60       3.134  11.484  56.190  1.00  0.00           H  
ATOM    998 1HB  LYS A  60       3.349  12.928  58.197  1.00  0.00           H  
ATOM    999 2HB  LYS A  60       5.049  13.191  57.830  1.00  0.00           H  
ATOM   1000 1HG  LYS A  60       4.449  14.327  55.740  1.00  0.00           H  
ATOM   1001 2HG  LYS A  60       2.735  14.023  56.056  1.00  0.00           H  
ATOM   1002 1HD  LYS A  60       2.854  15.362  58.116  1.00  0.00           H  
ATOM   1003 2HD  LYS A  60       4.584  15.632  57.855  1.00  0.00           H  
ATOM   1004 1HE  LYS A  60       4.087  16.798  55.735  1.00  0.00           H  
ATOM   1005 2HE  LYS A  60       2.361  16.522  55.980  1.00  0.00           H  
ATOM   1006 1HZ  LYS A  60       3.012  18.706  56.681  1.00  0.00           H  
ATOM   1007 2HZ  LYS A  60       2.494  17.836  57.983  1.00  0.00           H  
ATOM   1008 3HZ  LYS A  60       4.107  18.096  57.753  1.00  0.00           H  
ATOM   1009  N   ARG A  61       6.418  11.790  55.900  1.00  0.00           N  
ATOM   1010  CA  ARG A  61       7.535  11.829  54.966  1.00  0.00           C  
ATOM   1011  C   ARG A  61       7.569  10.650  54.007  1.00  0.00           C  
ATOM   1012  O   ARG A  61       7.753  10.865  52.812  1.00  0.00           O  
ATOM   1013  CB  ARG A  61       8.849  11.874  55.731  1.00  0.00           C  
ATOM   1014  CG  ARG A  61      10.093  11.949  54.861  1.00  0.00           C  
ATOM   1015  CD  ARG A  61      11.335  11.929  55.676  1.00  0.00           C  
ATOM   1016  NE  ARG A  61      11.485  10.681  56.405  1.00  0.00           N  
ATOM   1017  CZ  ARG A  61      11.928   9.527  55.867  1.00  0.00           C  
ATOM   1018  NH1 ARG A  61      12.260   9.481  54.596  1.00  0.00           N  
ATOM   1019  NH2 ARG A  61      12.029   8.443  56.616  1.00  0.00           N  
ATOM   1020  H   ARG A  61       6.637  11.859  56.886  1.00  0.00           H  
ATOM   1021  HA  ARG A  61       7.443  12.741  54.376  1.00  0.00           H  
ATOM   1022 1HB  ARG A  61       8.856  12.741  56.392  1.00  0.00           H  
ATOM   1023 2HB  ARG A  61       8.937  10.986  56.357  1.00  0.00           H  
ATOM   1024 1HG  ARG A  61      10.115  11.097  54.182  1.00  0.00           H  
ATOM   1025 2HG  ARG A  61      10.078  12.873  54.283  1.00  0.00           H  
ATOM   1026 1HD  ARG A  61      12.200  12.048  55.024  1.00  0.00           H  
ATOM   1027 2HD  ARG A  61      11.310  12.745  56.397  1.00  0.00           H  
ATOM   1028  HE  ARG A  61      11.239  10.677  57.386  1.00  0.00           H  
ATOM   1029 1HH1 ARG A  61      12.182  10.309  54.023  1.00  0.00           H  
ATOM   1030 2HH1 ARG A  61      12.592   8.617  54.192  1.00  0.00           H  
ATOM   1031 1HH2 ARG A  61      11.773   8.479  57.593  1.00  0.00           H  
ATOM   1032 2HH2 ARG A  61      12.360   7.580  56.212  1.00  0.00           H  
ATOM   1033  N   ILE A  62       7.387   9.429  54.517  1.00  0.00           N  
ATOM   1034  CA  ILE A  62       7.405   8.239  53.668  1.00  0.00           C  
ATOM   1035  C   ILE A  62       6.321   8.307  52.601  1.00  0.00           C  
ATOM   1036  O   ILE A  62       6.592   8.004  51.436  1.00  0.00           O  
ATOM   1037  CB  ILE A  62       7.219   6.961  54.507  1.00  0.00           C  
ATOM   1038  CG1 ILE A  62       8.449   6.713  55.382  1.00  0.00           C  
ATOM   1039  CG2 ILE A  62       6.954   5.766  53.603  1.00  0.00           C  
ATOM   1040  CD1 ILE A  62       8.220   5.705  56.486  1.00  0.00           C  
ATOM   1041  H   ILE A  62       7.266   9.315  55.514  1.00  0.00           H  
ATOM   1042  HA  ILE A  62       8.372   8.196  53.167  1.00  0.00           H  
ATOM   1043  HB  ILE A  62       6.373   7.089  55.181  1.00  0.00           H  
ATOM   1044 1HG1 ILE A  62       9.272   6.357  54.761  1.00  0.00           H  
ATOM   1045 2HG1 ILE A  62       8.766   7.650  55.838  1.00  0.00           H  
ATOM   1046 1HG2 ILE A  62       6.825   4.871  54.212  1.00  0.00           H  
ATOM   1047 2HG2 ILE A  62       6.050   5.943  53.022  1.00  0.00           H  
ATOM   1048 3HG2 ILE A  62       7.798   5.627  52.928  1.00  0.00           H  
ATOM   1049 1HD1 ILE A  62       9.137   5.583  57.064  1.00  0.00           H  
ATOM   1050 2HD1 ILE A  62       7.423   6.059  57.141  1.00  0.00           H  
ATOM   1051 3HD1 ILE A  62       7.936   4.748  56.052  1.00  0.00           H  
ATOM   1052  N   VAL A  63       5.109   8.693  52.997  1.00  0.00           N  
ATOM   1053  CA  VAL A  63       4.014   8.824  52.047  1.00  0.00           C  
ATOM   1054  C   VAL A  63       4.292   9.916  51.018  1.00  0.00           C  
ATOM   1055  O   VAL A  63       4.003   9.718  49.840  1.00  0.00           O  
ATOM   1056  CB  VAL A  63       2.703   9.145  52.790  1.00  0.00           C  
ATOM   1057  CG1 VAL A  63       1.631   9.594  51.809  1.00  0.00           C  
ATOM   1058  CG2 VAL A  63       2.241   7.926  53.573  1.00  0.00           C  
ATOM   1059  H   VAL A  63       4.926   8.877  53.979  1.00  0.00           H  
ATOM   1060  HA  VAL A  63       3.910   7.876  51.522  1.00  0.00           H  
ATOM   1061  HB  VAL A  63       2.879   9.973  53.476  1.00  0.00           H  
ATOM   1062 1HG1 VAL A  63       0.712   9.817  52.351  1.00  0.00           H  
ATOM   1063 2HG1 VAL A  63       1.969  10.489  51.285  1.00  0.00           H  
ATOM   1064 3HG1 VAL A  63       1.442   8.800  51.087  1.00  0.00           H  
ATOM   1065 1HG2 VAL A  63       1.314   8.160  54.097  1.00  0.00           H  
ATOM   1066 2HG2 VAL A  63       2.071   7.096  52.888  1.00  0.00           H  
ATOM   1067 3HG2 VAL A  63       3.006   7.647  54.298  1.00  0.00           H  
ATOM   1068  N   GLU A  64       4.822  11.059  51.452  1.00  0.00           N  
ATOM   1069  CA  GLU A  64       5.141  12.151  50.538  1.00  0.00           C  
ATOM   1070  C   GLU A  64       6.207  11.768  49.524  1.00  0.00           C  
ATOM   1071  O   GLU A  64       6.123  12.183  48.368  1.00  0.00           O  
ATOM   1072  CB  GLU A  64       5.604  13.378  51.326  1.00  0.00           C  
ATOM   1073  CG  GLU A  64       4.494  14.096  52.080  1.00  0.00           C  
ATOM   1074  CD  GLU A  64       4.994  15.257  52.892  1.00  0.00           C  
ATOM   1075  OE1 GLU A  64       6.187  15.428  52.978  1.00  0.00           O  
ATOM   1076  OE2 GLU A  64       4.184  15.976  53.429  1.00  0.00           O  
ATOM   1077  H   GLU A  64       4.983  11.199  52.442  1.00  0.00           H  
ATOM   1078  HA  GLU A  64       4.237  12.418  49.991  1.00  0.00           H  
ATOM   1079 1HB  GLU A  64       6.362  13.081  52.051  1.00  0.00           H  
ATOM   1080 2HB  GLU A  64       6.063  14.095  50.645  1.00  0.00           H  
ATOM   1081 1HG  GLU A  64       3.757  14.459  51.364  1.00  0.00           H  
ATOM   1082 2HG  GLU A  64       3.998  13.385  52.740  1.00  0.00           H  
ATOM   1083  N   GLU A  65       7.211  11.006  49.953  1.00  0.00           N  
ATOM   1084  CA  GLU A  65       8.242  10.540  49.041  1.00  0.00           C  
ATOM   1085  C   GLU A  65       7.657   9.566  48.035  1.00  0.00           C  
ATOM   1086  O   GLU A  65       8.047   9.586  46.866  1.00  0.00           O  
ATOM   1087  CB  GLU A  65       9.384   9.874  49.812  1.00  0.00           C  
ATOM   1088  CG  GLU A  65      10.233  10.836  50.631  1.00  0.00           C  
ATOM   1089  CD  GLU A  65      11.291  10.139  51.440  1.00  0.00           C  
ATOM   1090  OE1 GLU A  65      11.299   8.931  51.456  1.00  0.00           O  
ATOM   1091  OE2 GLU A  65      12.091  10.814  52.043  1.00  0.00           O  
ATOM   1092  H   GLU A  65       7.290  10.776  50.935  1.00  0.00           H  
ATOM   1093  HA  GLU A  65       8.639  11.398  48.497  1.00  0.00           H  
ATOM   1094 1HB  GLU A  65       8.977   9.126  50.492  1.00  0.00           H  
ATOM   1095 2HB  GLU A  65      10.042   9.358  49.114  1.00  0.00           H  
ATOM   1096 1HG  GLU A  65      10.716  11.543  49.956  1.00  0.00           H  
ATOM   1097 2HG  GLU A  65       9.583  11.399  51.299  1.00  0.00           H  
ATOM   1098  N   ALA A  66       6.738   8.711  48.490  1.00  0.00           N  
ATOM   1099  CA  ALA A  66       6.054   7.783  47.605  1.00  0.00           C  
ATOM   1100  C   ALA A  66       5.264   8.561  46.555  1.00  0.00           C  
ATOM   1101  O   ALA A  66       5.273   8.172  45.386  1.00  0.00           O  
ATOM   1102  CB  ALA A  66       5.140   6.859  48.397  1.00  0.00           C  
ATOM   1103  H   ALA A  66       6.535   8.660  49.482  1.00  0.00           H  
ATOM   1104  HA  ALA A  66       6.801   7.183  47.088  1.00  0.00           H  
ATOM   1105 1HB  ALA A  66       4.631   6.179  47.714  1.00  0.00           H  
ATOM   1106 2HB  ALA A  66       5.732   6.284  49.108  1.00  0.00           H  
ATOM   1107 3HB  ALA A  66       4.402   7.452  48.935  1.00  0.00           H  
ATOM   1108  N   GLU A  67       4.597   9.642  46.977  1.00  0.00           N  
ATOM   1109  CA  GLU A  67       3.863  10.524  46.078  1.00  0.00           C  
ATOM   1110  C   GLU A  67       4.783  11.108  45.027  1.00  0.00           C  
ATOM   1111  O   GLU A  67       4.426  11.106  43.851  1.00  0.00           O  
ATOM   1112  CB  GLU A  67       3.189  11.652  46.862  1.00  0.00           C  
ATOM   1113  CG  GLU A  67       2.362  12.603  46.009  1.00  0.00           C  
ATOM   1114  CD  GLU A  67       1.701  13.688  46.815  1.00  0.00           C  
ATOM   1115  OE1 GLU A  67       1.406  13.453  47.962  1.00  0.00           O  
ATOM   1116  OE2 GLU A  67       1.493  14.752  46.281  1.00  0.00           O  
ATOM   1117  H   GLU A  67       4.559   9.841  47.968  1.00  0.00           H  
ATOM   1118  HA  GLU A  67       3.097   9.938  45.568  1.00  0.00           H  
ATOM   1119 1HB  GLU A  67       2.533  11.226  47.621  1.00  0.00           H  
ATOM   1120 2HB  GLU A  67       3.948  12.241  47.378  1.00  0.00           H  
ATOM   1121 1HG  GLU A  67       3.009  13.063  45.263  1.00  0.00           H  
ATOM   1122 2HG  GLU A  67       1.597  12.032  45.484  1.00  0.00           H  
ATOM   1123  N   GLU A  68       5.928  11.640  45.464  1.00  0.00           N  
ATOM   1124  CA  GLU A  68       6.928  12.182  44.557  1.00  0.00           C  
ATOM   1125  C   GLU A  68       7.349  11.162  43.513  1.00  0.00           C  
ATOM   1126  O   GLU A  68       7.481  11.530  42.348  1.00  0.00           O  
ATOM   1127  CB  GLU A  68       8.154  12.655  45.341  1.00  0.00           C  
ATOM   1128  CG  GLU A  68       9.272  13.224  44.478  1.00  0.00           C  
ATOM   1129  CD  GLU A  68       8.887  14.506  43.793  1.00  0.00           C  
ATOM   1130  OE1 GLU A  68       7.976  15.152  44.253  1.00  0.00           O  
ATOM   1131  OE2 GLU A  68       9.505  14.840  42.811  1.00  0.00           O  
ATOM   1132  H   GLU A  68       6.103  11.693  46.459  1.00  0.00           H  
ATOM   1133  HA  GLU A  68       6.492  13.034  44.039  1.00  0.00           H  
ATOM   1134 1HB  GLU A  68       7.857  13.425  46.053  1.00  0.00           H  
ATOM   1135 2HB  GLU A  68       8.564  11.822  45.912  1.00  0.00           H  
ATOM   1136 1HG  GLU A  68      10.144  13.407  45.104  1.00  0.00           H  
ATOM   1137 2HG  GLU A  68       9.547  12.486  43.726  1.00  0.00           H  
ATOM   1138  N   GLU A  69       7.575   9.913  43.919  1.00  0.00           N  
ATOM   1139  CA  GLU A  69       7.961   8.895  42.955  1.00  0.00           C  
ATOM   1140  C   GLU A  69       6.833   8.592  41.970  1.00  0.00           C  
ATOM   1141  O   GLU A  69       7.120   8.331  40.802  1.00  0.00           O  
ATOM   1142  CB  GLU A  69       8.374   7.612  43.681  1.00  0.00           C  
ATOM   1143  CG  GLU A  69       9.695   7.711  44.429  1.00  0.00           C  
ATOM   1144  CD  GLU A  69      10.867   7.953  43.519  1.00  0.00           C  
ATOM   1145  OE1 GLU A  69      11.138   7.112  42.696  1.00  0.00           O  
ATOM   1146  OE2 GLU A  69      11.492   8.979  43.648  1.00  0.00           O  
ATOM   1147  H   GLU A  69       7.522   9.678  44.903  1.00  0.00           H  
ATOM   1148  HA  GLU A  69       8.816   9.263  42.389  1.00  0.00           H  
ATOM   1149 1HB  GLU A  69       7.602   7.336  44.399  1.00  0.00           H  
ATOM   1150 2HB  GLU A  69       8.458   6.798  42.960  1.00  0.00           H  
ATOM   1151 1HG  GLU A  69       9.634   8.529  45.147  1.00  0.00           H  
ATOM   1152 2HG  GLU A  69       9.857   6.788  44.984  1.00  0.00           H  
ATOM   1153  N   ILE A  70       5.573   8.636  42.424  1.00  0.00           N  
ATOM   1154  CA  ILE A  70       4.436   8.434  41.527  1.00  0.00           C  
ATOM   1155  C   ILE A  70       4.406   9.567  40.503  1.00  0.00           C  
ATOM   1156  O   ILE A  70       4.166   9.316  39.324  1.00  0.00           O  
ATOM   1157  CB  ILE A  70       3.106   8.386  42.301  1.00  0.00           C  
ATOM   1158  CG1 ILE A  70       3.043   7.132  43.178  1.00  0.00           C  
ATOM   1159  CG2 ILE A  70       1.929   8.427  41.340  1.00  0.00           C  
ATOM   1160  CD1 ILE A  70       1.906   7.140  44.173  1.00  0.00           C  
ATOM   1161  H   ILE A  70       5.401   8.754  43.415  1.00  0.00           H  
ATOM   1162  HA  ILE A  70       4.575   7.501  40.994  1.00  0.00           H  
ATOM   1163  HB  ILE A  70       3.045   9.243  42.972  1.00  0.00           H  
ATOM   1164 1HG1 ILE A  70       2.938   6.252  42.545  1.00  0.00           H  
ATOM   1165 2HG1 ILE A  70       3.978   7.027  43.730  1.00  0.00           H  
ATOM   1166 1HG2 ILE A  70       0.997   8.392  41.904  1.00  0.00           H  
ATOM   1167 2HG2 ILE A  70       1.966   9.347  40.758  1.00  0.00           H  
ATOM   1168 3HG2 ILE A  70       1.978   7.570  40.667  1.00  0.00           H  
ATOM   1169 1HD1 ILE A  70       1.928   6.219  44.757  1.00  0.00           H  
ATOM   1170 2HD1 ILE A  70       2.012   7.995  44.841  1.00  0.00           H  
ATOM   1171 3HD1 ILE A  70       0.958   7.209  43.642  1.00  0.00           H  
ATOM   1172  N   ARG A  71       4.613  10.798  40.971  1.00  0.00           N  
ATOM   1173  CA  ARG A  71       4.650  11.975  40.111  1.00  0.00           C  
ATOM   1174  C   ARG A  71       5.797  11.943  39.120  1.00  0.00           C  
ATOM   1175  O   ARG A  71       5.625  12.379  37.982  1.00  0.00           O  
ATOM   1176  CB  ARG A  71       4.762  13.238  40.952  1.00  0.00           C  
ATOM   1177  CG  ARG A  71       3.508  13.601  41.731  1.00  0.00           C  
ATOM   1178  CD  ARG A  71       3.691  14.849  42.516  1.00  0.00           C  
ATOM   1179  NE  ARG A  71       2.527  15.152  43.332  1.00  0.00           N  
ATOM   1180  CZ  ARG A  71       1.432  15.802  42.891  1.00  0.00           C  
ATOM   1181  NH1 ARG A  71       1.367  16.208  41.642  1.00  0.00           N  
ATOM   1182  NH2 ARG A  71       0.422  16.030  43.713  1.00  0.00           N  
ATOM   1183  H   ARG A  71       4.718  10.933  41.968  1.00  0.00           H  
ATOM   1184  HA  ARG A  71       3.713  12.023  39.556  1.00  0.00           H  
ATOM   1185 1HB  ARG A  71       5.575  13.127  41.668  1.00  0.00           H  
ATOM   1186 2HB  ARG A  71       5.006  14.083  40.308  1.00  0.00           H  
ATOM   1187 1HG  ARG A  71       2.679  13.750  41.039  1.00  0.00           H  
ATOM   1188 2HG  ARG A  71       3.263  12.794  42.423  1.00  0.00           H  
ATOM   1189 1HD  ARG A  71       4.551  14.740  43.177  1.00  0.00           H  
ATOM   1190 2HD  ARG A  71       3.859  15.684  41.837  1.00  0.00           H  
ATOM   1191  HE  ARG A  71       2.539  14.855  44.299  1.00  0.00           H  
ATOM   1192 1HH1 ARG A  71       2.138  16.034  41.014  1.00  0.00           H  
ATOM   1193 2HH1 ARG A  71       0.546  16.695  41.312  1.00  0.00           H  
ATOM   1194 1HH2 ARG A  71       0.472  15.717  44.673  1.00  0.00           H  
ATOM   1195 2HH2 ARG A  71      -0.398  16.516  43.383  1.00  0.00           H  
ATOM   1196  N   ARG A  72       6.964  11.463  39.537  1.00  0.00           N  
ATOM   1197  CA  ARG A  72       8.072  11.349  38.606  1.00  0.00           C  
ATOM   1198  C   ARG A  72       7.766  10.298  37.558  1.00  0.00           C  
ATOM   1199  O   ARG A  72       8.119  10.487  36.395  1.00  0.00           O  
ATOM   1200  CB  ARG A  72       9.358  10.985  39.334  1.00  0.00           C  
ATOM   1201  CG  ARG A  72       9.925  12.084  40.218  1.00  0.00           C  
ATOM   1202  CD  ARG A  72      11.137  11.631  40.948  1.00  0.00           C  
ATOM   1203  NE  ARG A  72      11.660  12.666  41.825  1.00  0.00           N  
ATOM   1204  CZ  ARG A  72      12.686  12.496  42.682  1.00  0.00           C  
ATOM   1205  NH1 ARG A  72      13.286  11.329  42.765  1.00  0.00           N  
ATOM   1206  NH2 ARG A  72      13.088  13.501  43.440  1.00  0.00           N  
ATOM   1207  H   ARG A  72       7.104  11.219  40.509  1.00  0.00           H  
ATOM   1208  HA  ARG A  72       8.189  12.311  38.101  1.00  0.00           H  
ATOM   1209 1HB  ARG A  72       9.186  10.112  39.962  1.00  0.00           H  
ATOM   1210 2HB  ARG A  72      10.125  10.719  38.606  1.00  0.00           H  
ATOM   1211 1HG  ARG A  72      10.196  12.943  39.604  1.00  0.00           H  
ATOM   1212 2HG  ARG A  72       9.175  12.384  40.952  1.00  0.00           H  
ATOM   1213 1HD  ARG A  72      10.892  10.761  41.556  1.00  0.00           H  
ATOM   1214 2HD  ARG A  72      11.914  11.366  40.232  1.00  0.00           H  
ATOM   1215  HE  ARG A  72      11.223  13.577  41.790  1.00  0.00           H  
ATOM   1216 1HH1 ARG A  72      12.979  10.561  42.186  1.00  0.00           H  
ATOM   1217 2HH1 ARG A  72      14.055  11.202  43.407  1.00  0.00           H  
ATOM   1218 1HH2 ARG A  72      12.626  14.398  43.376  1.00  0.00           H  
ATOM   1219 2HH2 ARG A  72      13.856  13.374  44.082  1.00  0.00           H  
ATOM   1220  N   ALA A  73       7.119   9.202  37.966  1.00  0.00           N  
ATOM   1221  CA  ALA A  73       6.703   8.179  37.020  1.00  0.00           C  
ATOM   1222  C   ALA A  73       5.696   8.780  36.049  1.00  0.00           C  
ATOM   1223  O   ALA A  73       5.732   8.458  34.867  1.00  0.00           O  
ATOM   1224  CB  ALA A  73       6.112   6.978  37.743  1.00  0.00           C  
ATOM   1225  H   ALA A  73       6.944   9.040  38.949  1.00  0.00           H  
ATOM   1226  HA  ALA A  73       7.578   7.866  36.450  1.00  0.00           H  
ATOM   1227 1HB  ALA A  73       5.793   6.235  37.012  1.00  0.00           H  
ATOM   1228 2HB  ALA A  73       6.864   6.542  38.399  1.00  0.00           H  
ATOM   1229 3HB  ALA A  73       5.255   7.296  38.334  1.00  0.00           H  
ATOM   1230  N   LYS A  74       4.801   9.637  36.547  1.00  0.00           N  
ATOM   1231  CA  LYS A  74       3.818  10.314  35.717  1.00  0.00           C  
ATOM   1232  C   LYS A  74       4.479  11.198  34.666  1.00  0.00           C  
ATOM   1233  O   LYS A  74       4.048  11.185  33.511  1.00  0.00           O  
ATOM   1234  CB  LYS A  74       2.875  11.148  36.586  1.00  0.00           C  
ATOM   1235  CG  LYS A  74       1.766  11.851  35.815  1.00  0.00           C  
ATOM   1236  CD  LYS A  74       0.767  12.505  36.757  1.00  0.00           C  
ATOM   1237  CE  LYS A  74      -0.340  13.212  35.988  1.00  0.00           C  
ATOM   1238  NZ  LYS A  74      -1.426  13.687  36.887  1.00  0.00           N  
ATOM   1239  H   LYS A  74       4.756   9.791  37.544  1.00  0.00           H  
ATOM   1240  HA  LYS A  74       3.262   9.551  35.183  1.00  0.00           H  
ATOM   1241 1HB  LYS A  74       2.408  10.507  37.334  1.00  0.00           H  
ATOM   1242 2HB  LYS A  74       3.447  11.909  37.117  1.00  0.00           H  
ATOM   1243 1HG  LYS A  74       2.200  12.617  35.171  1.00  0.00           H  
ATOM   1244 2HG  LYS A  74       1.244  11.129  35.189  1.00  0.00           H  
ATOM   1245 1HD  LYS A  74       0.322  11.745  37.401  1.00  0.00           H  
ATOM   1246 2HD  LYS A  74       1.281  13.232  37.385  1.00  0.00           H  
ATOM   1247 1HE  LYS A  74       0.076  14.067  35.457  1.00  0.00           H  
ATOM   1248 2HE  LYS A  74      -0.767  12.528  35.254  1.00  0.00           H  
ATOM   1249 1HZ  LYS A  74      -2.139  14.149  36.340  1.00  0.00           H  
ATOM   1250 2HZ  LYS A  74      -1.832  12.899  37.372  1.00  0.00           H  
ATOM   1251 3HZ  LYS A  74      -1.046  14.337  37.561  1.00  0.00           H  
ATOM   1252  N   GLU A  75       5.508  11.950  35.054  1.00  0.00           N  
ATOM   1253  CA  GLU A  75       6.226  12.780  34.098  1.00  0.00           C  
ATOM   1254  C   GLU A  75       7.027  11.950  33.108  1.00  0.00           C  
ATOM   1255  O   GLU A  75       7.172  12.362  31.954  1.00  0.00           O  
ATOM   1256  CB  GLU A  75       7.159  13.744  34.834  1.00  0.00           C  
ATOM   1257  CG  GLU A  75       6.444  14.826  35.630  1.00  0.00           C  
ATOM   1258  CD  GLU A  75       7.391  15.725  36.377  1.00  0.00           C  
ATOM   1259  OE1 GLU A  75       8.171  15.223  37.150  1.00  0.00           O  
ATOM   1260  OE2 GLU A  75       7.333  16.915  36.174  1.00  0.00           O  
ATOM   1261  H   GLU A  75       5.765  11.980  36.034  1.00  0.00           H  
ATOM   1262  HA  GLU A  75       5.492  13.358  33.537  1.00  0.00           H  
ATOM   1263 1HB  GLU A  75       7.792  13.184  35.523  1.00  0.00           H  
ATOM   1264 2HB  GLU A  75       7.815  14.236  34.115  1.00  0.00           H  
ATOM   1265 1HG  GLU A  75       5.849  15.432  34.947  1.00  0.00           H  
ATOM   1266 2HG  GLU A  75       5.765  14.353  36.338  1.00  0.00           H  
ATOM   1267  N   ALA A  76       7.535  10.801  33.550  1.00  0.00           N  
ATOM   1268  CA  ALA A  76       8.241   9.888  32.671  1.00  0.00           C  
ATOM   1269  C   ALA A  76       7.276   9.299  31.658  1.00  0.00           C  
ATOM   1270  O   ALA A  76       7.633   9.185  30.485  1.00  0.00           O  
ATOM   1271  CB  ALA A  76       8.920   8.786  33.471  1.00  0.00           C  
ATOM   1272  H   ALA A  76       7.481  10.565  34.532  1.00  0.00           H  
ATOM   1273  HA  ALA A  76       9.004  10.452  32.130  1.00  0.00           H  
ATOM   1274 1HB  ALA A  76       9.435   8.107  32.792  1.00  0.00           H  
ATOM   1275 2HB  ALA A  76       9.642   9.228  34.159  1.00  0.00           H  
ATOM   1276 3HB  ALA A  76       8.172   8.234  34.038  1.00  0.00           H  
ATOM   1277  N   SER A  77       6.069   8.939  32.105  1.00  0.00           N  
ATOM   1278  CA  SER A  77       5.047   8.399  31.221  1.00  0.00           C  
ATOM   1279  C   SER A  77       4.677   9.419  30.161  1.00  0.00           C  
ATOM   1280  O   SER A  77       4.494   9.054  28.997  1.00  0.00           O  
ATOM   1281  CB  SER A  77       3.816   8.004  32.013  1.00  0.00           C  
ATOM   1282  OG  SER A  77       4.096   6.940  32.880  1.00  0.00           O  
ATOM   1283  H   SER A  77       5.858   9.002  33.090  1.00  0.00           H  
ATOM   1284  HA  SER A  77       5.456   7.512  30.738  1.00  0.00           H  
ATOM   1285 1HB  SER A  77       3.463   8.861  32.587  1.00  0.00           H  
ATOM   1286 2HB  SER A  77       3.019   7.719  31.328  1.00  0.00           H  
ATOM   1287  HG  SER A  77       4.534   7.327  33.642  1.00  0.00           H  
ATOM   1288  N   ALA A  78       4.543  10.681  30.582  1.00  0.00           N  
ATOM   1289  CA  ALA A  78       4.261  11.767  29.660  1.00  0.00           C  
ATOM   1290  C   ALA A  78       5.347  11.904  28.616  1.00  0.00           C  
ATOM   1291  O   ALA A  78       5.020  12.029  27.437  1.00  0.00           O  
ATOM   1292  CB  ALA A  78       4.094  13.075  30.419  1.00  0.00           C  
ATOM   1293  H   ALA A  78       4.589  10.898  31.568  1.00  0.00           H  
ATOM   1294  HA  ALA A  78       3.321  11.549  29.158  1.00  0.00           H  
ATOM   1295 1HB  ALA A  78       3.882  13.880  29.714  1.00  0.00           H  
ATOM   1296 2HB  ALA A  78       3.267  12.984  31.124  1.00  0.00           H  
ATOM   1297 3HB  ALA A  78       5.010  13.301  30.962  1.00  0.00           H  
ATOM   1298  N   GLU A  79       6.607  11.907  29.053  1.00  0.00           N  
ATOM   1299  CA  GLU A  79       7.751  11.994  28.156  1.00  0.00           C  
ATOM   1300  C   GLU A  79       7.717  10.874  27.127  1.00  0.00           C  
ATOM   1301  O   GLU A  79       7.937  11.142  25.947  1.00  0.00           O  
ATOM   1302  CB  GLU A  79       9.059  11.936  28.948  1.00  0.00           C  
ATOM   1303  CG  GLU A  79      10.313  11.875  28.087  1.00  0.00           C  
ATOM   1304  CD  GLU A  79      10.615  13.178  27.401  1.00  0.00           C  
ATOM   1305  OE1 GLU A  79      10.289  14.205  27.947  1.00  0.00           O  
ATOM   1306  OE2 GLU A  79      11.173  13.147  26.330  1.00  0.00           O  
ATOM   1307  H   GLU A  79       6.788  11.885  30.046  1.00  0.00           H  
ATOM   1308  HA  GLU A  79       7.695  12.942  27.622  1.00  0.00           H  
ATOM   1309 1HB  GLU A  79       9.136  12.814  29.589  1.00  0.00           H  
ATOM   1310 2HB  GLU A  79       9.054  11.058  29.594  1.00  0.00           H  
ATOM   1311 1HG  GLU A  79      11.160  11.604  28.716  1.00  0.00           H  
ATOM   1312 2HG  GLU A  79      10.189  11.095  27.337  1.00  0.00           H  
ATOM   1313  N   ILE A  80       7.443   9.645  27.569  1.00  0.00           N  
ATOM   1314  CA  ILE A  80       7.342   8.498  26.676  1.00  0.00           C  
ATOM   1315  C   ILE A  80       6.229   8.703  25.655  1.00  0.00           C  
ATOM   1316  O   ILE A  80       6.409   8.441  24.466  1.00  0.00           O  
ATOM   1317  CB  ILE A  80       7.086   7.204  27.470  1.00  0.00           C  
ATOM   1318  CG1 ILE A  80       8.330   6.817  28.275  1.00  0.00           C  
ATOM   1319  CG2 ILE A  80       6.682   6.076  26.534  1.00  0.00           C  
ATOM   1320  CD1 ILE A  80       8.068   5.778  29.341  1.00  0.00           C  
ATOM   1321  H   ILE A  80       7.301   9.511  28.560  1.00  0.00           H  
ATOM   1322  HA  ILE A  80       8.285   8.393  26.141  1.00  0.00           H  
ATOM   1323  HB  ILE A  80       6.285   7.371  28.190  1.00  0.00           H  
ATOM   1324 1HG1 ILE A  80       9.093   6.430  27.601  1.00  0.00           H  
ATOM   1325 2HG1 ILE A  80       8.741   7.704  28.759  1.00  0.00           H  
ATOM   1326 1HG2 ILE A  80       6.506   5.169  27.112  1.00  0.00           H  
ATOM   1327 2HG2 ILE A  80       5.771   6.352  26.005  1.00  0.00           H  
ATOM   1328 3HG2 ILE A  80       7.480   5.898  25.813  1.00  0.00           H  
ATOM   1329 1HD1 ILE A  80       8.996   5.556  29.869  1.00  0.00           H  
ATOM   1330 2HD1 ILE A  80       7.331   6.159  30.049  1.00  0.00           H  
ATOM   1331 3HD1 ILE A  80       7.689   4.868  28.877  1.00  0.00           H  
ATOM   1332  N   ALA A  81       5.066   9.174  26.108  1.00  0.00           N  
ATOM   1333  CA  ALA A  81       3.943   9.460  25.223  1.00  0.00           C  
ATOM   1334  C   ALA A  81       4.292  10.558  24.217  1.00  0.00           C  
ATOM   1335  O   ALA A  81       3.898  10.495  23.053  1.00  0.00           O  
ATOM   1336  CB  ALA A  81       2.718   9.858  26.033  1.00  0.00           C  
ATOM   1337  H   ALA A  81       4.965   9.337  27.100  1.00  0.00           H  
ATOM   1338  HA  ALA A  81       3.715   8.554  24.661  1.00  0.00           H  
ATOM   1339 1HB  ALA A  81       1.888  10.068  25.359  1.00  0.00           H  
ATOM   1340 2HB  ALA A  81       2.444   9.043  26.703  1.00  0.00           H  
ATOM   1341 3HB  ALA A  81       2.943  10.748  26.619  1.00  0.00           H  
ATOM   1342  N   ALA A  82       5.034  11.579  24.645  1.00  0.00           N  
ATOM   1343  CA  ALA A  82       5.468  12.654  23.765  1.00  0.00           C  
ATOM   1344  C   ALA A  82       6.455  12.141  22.722  1.00  0.00           C  
ATOM   1345  O   ALA A  82       6.441  12.579  21.572  1.00  0.00           O  
ATOM   1346  CB  ALA A  82       6.089  13.783  24.574  1.00  0.00           C  
ATOM   1347  H   ALA A  82       5.302  11.602  25.619  1.00  0.00           H  
ATOM   1348  HA  ALA A  82       4.595  13.049  23.245  1.00  0.00           H  
ATOM   1349 1HB  ALA A  82       6.408  14.580  23.902  1.00  0.00           H  
ATOM   1350 2HB  ALA A  82       5.353  14.175  25.277  1.00  0.00           H  
ATOM   1351 3HB  ALA A  82       6.949  13.406  25.124  1.00  0.00           H  
ATOM   1352  N   GLN A  83       7.322  11.208  23.113  1.00  0.00           N  
ATOM   1353  CA  GLN A  83       8.249  10.580  22.183  1.00  0.00           C  
ATOM   1354  C   GLN A  83       7.517   9.661  21.209  1.00  0.00           C  
ATOM   1355  O   GLN A  83       7.888   9.558  20.040  1.00  0.00           O  
ATOM   1356  CB  GLN A  83       9.318   9.792  22.945  1.00  0.00           C  
ATOM   1357  CG  GLN A  83      10.317  10.659  23.691  1.00  0.00           C  
ATOM   1358  CD  GLN A  83      11.303   9.840  24.502  1.00  0.00           C  
ATOM   1359  OE1 GLN A  83      11.422   8.626  24.317  1.00  0.00           O  
ATOM   1360  NE2 GLN A  83      12.016  10.500  25.407  1.00  0.00           N  
ATOM   1361  H   GLN A  83       7.335  10.930  24.084  1.00  0.00           H  
ATOM   1362  HA  GLN A  83       8.743  11.362  21.605  1.00  0.00           H  
ATOM   1363 1HB  GLN A  83       8.837   9.134  23.669  1.00  0.00           H  
ATOM   1364 2HB  GLN A  83       9.872   9.163  22.248  1.00  0.00           H  
ATOM   1365 1HG  GLN A  83      10.878  11.252  22.968  1.00  0.00           H  
ATOM   1366 2HG  GLN A  83       9.776  11.316  24.372  1.00  0.00           H  
ATOM   1367 1HE2 GLN A  83      12.683  10.012  25.973  1.00  0.00           H  
ATOM   1368 2HE2 GLN A  83      11.888  11.485  25.525  1.00  0.00           H  
ATOM   1369  N   ALA A  84       6.471   8.991  21.700  1.00  0.00           N  
ATOM   1370  CA  ALA A  84       5.637   8.096  20.909  1.00  0.00           C  
ATOM   1371  C   ALA A  84       4.845   8.840  19.833  1.00  0.00           C  
ATOM   1372  O   ALA A  84       4.738   8.378  18.697  1.00  0.00           O  
ATOM   1373  CB  ALA A  84       4.691   7.328  21.820  1.00  0.00           C  
ATOM   1374  H   ALA A  84       6.260   9.124  22.679  1.00  0.00           H  
ATOM   1375  HA  ALA A  84       6.283   7.374  20.407  1.00  0.00           H  
ATOM   1376 1HB  ALA A  84       4.079   6.652  21.223  1.00  0.00           H  
ATOM   1377 2HB  ALA A  84       5.269   6.752  22.543  1.00  0.00           H  
ATOM   1378 3HB  ALA A  84       4.046   8.029  22.348  1.00  0.00           H  
ATOM   1379  N   LEU A  85       4.307   9.959  20.185  1.00  0.00           N  
ATOM   1380  CA  LEU A  85       3.451  10.736  19.295  1.00  0.00           C  
ATOM   1381  C   LEU A  85       4.255  11.360  18.162  1.00  0.00           C  
ATOM   1382  O   LEU A  85       3.807  11.398  17.016  1.00  0.00           O  
ATOM   1383  CB  LEU A  85       2.728  11.836  20.082  1.00  0.00           C  
ATOM   1384  CG  LEU A  85       1.642  11.355  21.053  1.00  0.00           C  
ATOM   1385  CD1 LEU A  85       1.292  12.477  22.021  1.00  0.00           C  
ATOM   1386  CD2 LEU A  85       0.418  10.910  20.267  1.00  0.00           C  
ATOM   1387  H   LEU A  85       4.492  10.305  21.115  1.00  0.00           H  
ATOM   1388  HA  LEU A  85       2.704  10.069  18.863  1.00  0.00           H  
ATOM   1389 1HB  LEU A  85       3.465  12.393  20.659  1.00  0.00           H  
ATOM   1390 2HB  LEU A  85       2.259  12.520  19.374  1.00  0.00           H  
ATOM   1391  HG  LEU A  85       2.022  10.517  21.638  1.00  0.00           H  
ATOM   1392 1HD1 LEU A  85       0.521  12.135  22.711  1.00  0.00           H  
ATOM   1393 2HD1 LEU A  85       2.181  12.763  22.584  1.00  0.00           H  
ATOM   1394 3HD1 LEU A  85       0.924  13.337  21.463  1.00  0.00           H  
ATOM   1395 1HD2 LEU A  85      -0.354  10.568  20.957  1.00  0.00           H  
ATOM   1396 2HD2 LEU A  85       0.036  11.748  19.683  1.00  0.00           H  
ATOM   1397 3HD2 LEU A  85       0.693  10.096  19.596  1.00  0.00           H  
ATOM   1398  N   GLU A  86       5.447  11.850  18.489  1.00  0.00           N  
ATOM   1399  CA  GLU A  86       6.308  12.493  17.503  1.00  0.00           C  
ATOM   1400  C   GLU A  86       6.701  11.521  16.398  1.00  0.00           C  
ATOM   1401  O   GLU A  86       6.715  11.878  15.220  1.00  0.00           O  
ATOM   1402  CB  GLU A  86       7.564  13.052  18.175  1.00  0.00           C  
ATOM   1403  CG  GLU A  86       7.323  14.293  19.024  1.00  0.00           C  
ATOM   1404  CD  GLU A  86       8.522  14.684  19.842  1.00  0.00           C  
ATOM   1405  OE1 GLU A  86       9.501  13.978  19.801  1.00  0.00           O  
ATOM   1406  OE2 GLU A  86       8.459  15.690  20.508  1.00  0.00           O  
ATOM   1407  H   GLU A  86       5.764  11.774  19.445  1.00  0.00           H  
ATOM   1408  HA  GLU A  86       5.748  13.309  17.047  1.00  0.00           H  
ATOM   1409 1HB  GLU A  86       8.004  12.289  18.817  1.00  0.00           H  
ATOM   1410 2HB  GLU A  86       8.301  13.306  17.414  1.00  0.00           H  
ATOM   1411 1HG  GLU A  86       7.059  15.123  18.368  1.00  0.00           H  
ATOM   1412 2HG  GLU A  86       6.480  14.108  19.688  1.00  0.00           H  
ATOM   1413  N   ARG A  87       7.021  10.291  16.784  1.00  0.00           N  
ATOM   1414  CA  ARG A  87       7.416   9.265  15.827  1.00  0.00           C  
ATOM   1415  C   ARG A  87       6.269   8.919  14.887  1.00  0.00           C  
ATOM   1416  O   ARG A  87       6.480   8.672  13.699  1.00  0.00           O  
ATOM   1417  CB  ARG A  87       7.873   8.006  16.550  1.00  0.00           C  
ATOM   1418  CG  ARG A  87       9.167   8.153  17.334  1.00  0.00           C  
ATOM   1419  CD  ARG A  87      10.327   8.399  16.440  1.00  0.00           C  
ATOM   1420  NE  ARG A  87      10.790   7.177  15.803  1.00  0.00           N  
ATOM   1421  CZ  ARG A  87      11.481   7.130  14.647  1.00  0.00           C  
ATOM   1422  NH1 ARG A  87      11.779   8.243  14.015  1.00  0.00           N  
ATOM   1423  NH2 ARG A  87      11.858   5.966  14.149  1.00  0.00           N  
ATOM   1424  H   ARG A  87       6.991  10.061  17.767  1.00  0.00           H  
ATOM   1425  HA  ARG A  87       8.234   9.660  15.225  1.00  0.00           H  
ATOM   1426 1HB  ARG A  87       7.100   7.686  17.247  1.00  0.00           H  
ATOM   1427 2HB  ARG A  87       8.015   7.203  15.827  1.00  0.00           H  
ATOM   1428 1HG  ARG A  87       9.081   8.993  18.024  1.00  0.00           H  
ATOM   1429 2HG  ARG A  87       9.357   7.239  17.898  1.00  0.00           H  
ATOM   1430 1HD  ARG A  87      10.040   9.103  15.658  1.00  0.00           H  
ATOM   1431 2HD  ARG A  87      11.151   8.816  17.018  1.00  0.00           H  
ATOM   1432  HE  ARG A  87      10.579   6.300  16.260  1.00  0.00           H  
ATOM   1433 1HH1 ARG A  87      11.491   9.134  14.396  1.00  0.00           H  
ATOM   1434 2HH1 ARG A  87      12.297   8.209  13.149  1.00  0.00           H  
ATOM   1435 1HH2 ARG A  87      11.628   5.110  14.636  1.00  0.00           H  
ATOM   1436 2HH2 ARG A  87      12.375   5.931  13.283  1.00  0.00           H  
ATOM   1437  N   ALA A  88       5.054   8.902  15.424  1.00  0.00           N  
ATOM   1438  CA  ALA A  88       3.871   8.569  14.637  1.00  0.00           C  
ATOM   1439  C   ALA A  88       3.648   9.585  13.524  1.00  0.00           C  
ATOM   1440  O   ALA A  88       3.253   9.227  12.415  1.00  0.00           O  
ATOM   1441  CB  ALA A  88       2.644   8.488  15.533  1.00  0.00           C  
ATOM   1442  H   ALA A  88       4.946   9.127  16.403  1.00  0.00           H  
ATOM   1443  HA  ALA A  88       4.037   7.597  14.174  1.00  0.00           H  
ATOM   1444 1HB  ALA A  88       1.770   8.240  14.932  1.00  0.00           H  
ATOM   1445 2HB  ALA A  88       2.795   7.717  16.289  1.00  0.00           H  
ATOM   1446 3HB  ALA A  88       2.487   9.448  16.022  1.00  0.00           H  
ATOM   1447  N   ILE A  89       3.902  10.854  13.827  1.00  0.00           N  
ATOM   1448  CA  ILE A  89       3.804  11.913  12.830  1.00  0.00           C  
ATOM   1449  C   ILE A  89       4.823  11.715  11.716  1.00  0.00           C  
ATOM   1450  O   ILE A  89       4.510  11.888  10.538  1.00  0.00           O  
ATOM   1451  CB  ILE A  89       4.010  13.296  13.475  1.00  0.00           C  
ATOM   1452  CG1 ILE A  89       2.907  13.577  14.498  1.00  0.00           C  
ATOM   1453  CG2 ILE A  89       4.041  14.381  12.409  1.00  0.00           C  
ATOM   1454  CD1 ILE A  89       1.509  13.480  13.931  1.00  0.00           C  
ATOM   1455  H   ILE A  89       4.169  11.090  14.772  1.00  0.00           H  
ATOM   1456  HA  ILE A  89       2.810  11.869  12.385  1.00  0.00           H  
ATOM   1457  HB  ILE A  89       4.954  13.307  14.018  1.00  0.00           H  
ATOM   1458 1HG1 ILE A  89       2.989  12.873  15.325  1.00  0.00           H  
ATOM   1459 2HG1 ILE A  89       3.038  14.579  14.909  1.00  0.00           H  
ATOM   1460 1HG2 ILE A  89       4.186  15.351  12.882  1.00  0.00           H  
ATOM   1461 2HG2 ILE A  89       4.860  14.188  11.717  1.00  0.00           H  
ATOM   1462 3HG2 ILE A  89       3.098  14.381  11.862  1.00  0.00           H  
ATOM   1463 1HD1 ILE A  89       0.782  13.693  14.716  1.00  0.00           H  
ATOM   1464 2HD1 ILE A  89       1.392  14.204  13.123  1.00  0.00           H  
ATOM   1465 3HD1 ILE A  89       1.342  12.476  13.546  1.00  0.00           H  
ATOM   1466  N   GLU A  90       6.044  11.352  12.093  1.00  0.00           N  
ATOM   1467  CA  GLU A  90       7.096  11.076  11.121  1.00  0.00           C  
ATOM   1468  C   GLU A  90       6.721   9.906  10.221  1.00  0.00           C  
ATOM   1469  O   GLU A  90       6.988   9.924   9.020  1.00  0.00           O  
ATOM   1470  CB  GLU A  90       8.417  10.781  11.834  1.00  0.00           C  
ATOM   1471  CG  GLU A  90       9.048  11.988  12.513  1.00  0.00           C  
ATOM   1472  CD  GLU A  90      10.291  11.642  13.286  1.00  0.00           C  
ATOM   1473  OE1 GLU A  90      10.594  10.478  13.395  1.00  0.00           O  
ATOM   1474  OE2 GLU A  90      10.939  12.542  13.766  1.00  0.00           O  
ATOM   1475  H   GLU A  90       6.249  11.265  13.078  1.00  0.00           H  
ATOM   1476  HA  GLU A  90       7.216  11.959  10.492  1.00  0.00           H  
ATOM   1477 1HB  GLU A  90       8.258  10.015  12.595  1.00  0.00           H  
ATOM   1478 2HB  GLU A  90       9.136  10.385  11.118  1.00  0.00           H  
ATOM   1479 1HG  GLU A  90       9.301  12.728  11.754  1.00  0.00           H  
ATOM   1480 2HG  GLU A  90       8.320  12.435  13.189  1.00  0.00           H  
ATOM   1481  N   LYS A  91       6.099   8.890  10.808  1.00  0.00           N  
ATOM   1482  CA  LYS A  91       5.686   7.709  10.059  1.00  0.00           C  
ATOM   1483  C   LYS A  91       4.671   8.068   8.980  1.00  0.00           C  
ATOM   1484  O   LYS A  91       4.784   7.626   7.838  1.00  0.00           O  
ATOM   1485  CB  LYS A  91       5.102   6.654  11.001  1.00  0.00           C  
ATOM   1486  CG  LYS A  91       4.679   5.362  10.314  1.00  0.00           C  
ATOM   1487  CD  LYS A  91       4.171   4.342  11.321  1.00  0.00           C  
ATOM   1488  CE  LYS A  91       3.719   3.062  10.633  1.00  0.00           C  
ATOM   1489  NZ  LYS A  91       3.219   2.054  11.607  1.00  0.00           N  
ATOM   1490  H   LYS A  91       5.907   8.936  11.798  1.00  0.00           H  
ATOM   1491  HA  LYS A  91       6.565   7.296   9.565  1.00  0.00           H  
ATOM   1492 1HB  LYS A  91       5.837   6.402  11.765  1.00  0.00           H  
ATOM   1493 2HB  LYS A  91       4.228   7.064  11.509  1.00  0.00           H  
ATOM   1494 1HG  LYS A  91       3.888   5.575   9.594  1.00  0.00           H  
ATOM   1495 2HG  LYS A  91       5.529   4.940   9.779  1.00  0.00           H  
ATOM   1496 1HD  LYS A  91       4.965   4.103  12.030  1.00  0.00           H  
ATOM   1497 2HD  LYS A  91       3.330   4.762  11.873  1.00  0.00           H  
ATOM   1498 1HE  LYS A  91       2.923   3.291   9.926  1.00  0.00           H  
ATOM   1499 2HE  LYS A  91       4.554   2.631  10.081  1.00  0.00           H  
ATOM   1500 1HZ  LYS A  91       2.930   1.222  11.112  1.00  0.00           H  
ATOM   1501 2HZ  LYS A  91       3.955   1.819  12.258  1.00  0.00           H  
ATOM   1502 3HZ  LYS A  91       2.432   2.434  12.112  1.00  0.00           H  
ATOM   1503  N   LEU A  92       3.680   8.872   9.352  1.00  0.00           N  
ATOM   1504  CA  LEU A  92       2.651   9.303   8.413  1.00  0.00           C  
ATOM   1505  C   LEU A  92       3.246  10.151   7.296  1.00  0.00           C  
ATOM   1506  O   LEU A  92       2.851  10.032   6.136  1.00  0.00           O  
ATOM   1507  CB  LEU A  92       1.565  10.100   9.146  1.00  0.00           C  
ATOM   1508  CG  LEU A  92       0.385  10.565   8.283  1.00  0.00           C  
ATOM   1509  CD1 LEU A  92      -0.245   9.363   7.593  1.00  0.00           C  
ATOM   1510  CD2 LEU A  92      -0.629  11.288   9.157  1.00  0.00           C  
ATOM   1511  H   LEU A  92       3.639   9.192  10.309  1.00  0.00           H  
ATOM   1512  HA  LEU A  92       2.213   8.413   7.960  1.00  0.00           H  
ATOM   1513 1HB  LEU A  92       1.165   9.483   9.949  1.00  0.00           H  
ATOM   1514 2HB  LEU A  92       2.022  10.985   9.588  1.00  0.00           H  
ATOM   1515  HG  LEU A  92       0.745  11.243   7.509  1.00  0.00           H  
ATOM   1516 1HD1 LEU A  92      -1.084   9.694   6.980  1.00  0.00           H  
ATOM   1517 2HD1 LEU A  92       0.497   8.877   6.960  1.00  0.00           H  
ATOM   1518 3HD1 LEU A  92      -0.601   8.658   8.344  1.00  0.00           H  
ATOM   1519 1HD2 LEU A  92      -1.467  11.620   8.544  1.00  0.00           H  
ATOM   1520 2HD2 LEU A  92      -0.991  10.610   9.931  1.00  0.00           H  
ATOM   1521 3HD2 LEU A  92      -0.157  12.152   9.624  1.00  0.00           H  
ATOM   1522  N   ARG A  93       4.196  11.009   7.653  1.00  0.00           N  
ATOM   1523  CA  ARG A  93       4.912  11.811   6.669  1.00  0.00           C  
ATOM   1524  C   ARG A  93       5.649  10.929   5.670  1.00  0.00           C  
ATOM   1525  O   ARG A  93       5.539  11.120   4.459  1.00  0.00           O  
ATOM   1526  CB  ARG A  93       5.907  12.736   7.355  1.00  0.00           C  
ATOM   1527  CG  ARG A  93       6.537  13.782   6.450  1.00  0.00           C  
ATOM   1528  CD  ARG A  93       7.480  14.656   7.194  1.00  0.00           C  
ATOM   1529  NE  ARG A  93       8.069  15.672   6.336  1.00  0.00           N  
ATOM   1530  CZ  ARG A  93       9.174  15.493   5.586  1.00  0.00           C  
ATOM   1531  NH1 ARG A  93       9.796  14.335   5.597  1.00  0.00           N  
ATOM   1532  NH2 ARG A  93       9.632  16.481   4.838  1.00  0.00           N  
ATOM   1533  H   ARG A  93       4.427  11.107   8.631  1.00  0.00           H  
ATOM   1534  HA  ARG A  93       4.182  12.401   6.116  1.00  0.00           H  
ATOM   1535 1HB  ARG A  93       5.412  13.261   8.171  1.00  0.00           H  
ATOM   1536 2HB  ARG A  93       6.714  12.145   7.788  1.00  0.00           H  
ATOM   1537 1HG  ARG A  93       7.087  13.287   5.649  1.00  0.00           H  
ATOM   1538 2HG  ARG A  93       5.755  14.410   6.020  1.00  0.00           H  
ATOM   1539 1HD  ARG A  93       6.950  15.158   8.003  1.00  0.00           H  
ATOM   1540 2HD  ARG A  93       8.286  14.051   7.608  1.00  0.00           H  
ATOM   1541  HE  ARG A  93       7.618  16.576   6.301  1.00  0.00           H  
ATOM   1542 1HH1 ARG A  93       9.446  13.579   6.169  1.00  0.00           H  
ATOM   1543 2HH1 ARG A  93      10.624  14.201   5.035  1.00  0.00           H  
ATOM   1544 1HH2 ARG A  93       9.153  17.372   4.829  1.00  0.00           H  
ATOM   1545 2HH2 ARG A  93      10.459  16.347   4.275  1.00  0.00           H  
ATOM   1546  N   GLU A  94       6.401   9.961   6.184  1.00  0.00           N  
ATOM   1547  CA  GLU A  94       7.188   9.070   5.340  1.00  0.00           C  
ATOM   1548  C   GLU A  94       6.291   8.214   4.456  1.00  0.00           C  
ATOM   1549  O   GLU A  94       6.646   7.893   3.322  1.00  0.00           O  
ATOM   1550  CB  GLU A  94       8.081   8.172   6.198  1.00  0.00           C  
ATOM   1551  CG  GLU A  94       9.214   8.903   6.905  1.00  0.00           C  
ATOM   1552  CD  GLU A  94      10.040   7.998   7.776  1.00  0.00           C  
ATOM   1553  OE1 GLU A  94       9.680   6.855   7.922  1.00  0.00           O  
ATOM   1554  OE2 GLU A  94      11.032   8.451   8.297  1.00  0.00           O  
ATOM   1555  H   GLU A  94       6.429   9.840   7.187  1.00  0.00           H  
ATOM   1556  HA  GLU A  94       7.811   9.683   4.688  1.00  0.00           H  
ATOM   1557 1HB  GLU A  94       7.477   7.677   6.958  1.00  0.00           H  
ATOM   1558 2HB  GLU A  94       8.523   7.395   5.574  1.00  0.00           H  
ATOM   1559 1HG  GLU A  94       9.862   9.358   6.156  1.00  0.00           H  
ATOM   1560 2HG  GLU A  94       8.792   9.701   7.514  1.00  0.00           H  
ATOM   1561  N   ALA A  95       5.127   7.865   5.028  1.00  0.00           N  
ATOM   1562  CA  ALA A  95       4.073   7.082   4.391  1.00  0.00           C  
ATOM   1563  C   ALA A  95       3.398   7.823   3.243  1.00  0.00           C  
ATOM   1564  O   ALA A  95       2.644   7.234   2.469  1.00  0.00           O  
ATOM   1565  CB  ALA A  95       3.034   6.675   5.427  1.00  0.00           C  
ATOM   1566  H   ALA A  95       4.938   8.155   5.976  1.00  0.00           H  
ATOM   1567  HA  ALA A  95       4.524   6.186   3.967  1.00  0.00           H  
ATOM   1568 1HB  ALA A  95       2.257   6.080   4.947  1.00  0.00           H  
ATOM   1569 2HB  ALA A  95       3.512   6.085   6.209  1.00  0.00           H  
ATOM   1570 3HB  ALA A  95       2.589   7.566   5.865  1.00  0.00           H  
ATOM   1571  N   GLY A  96       3.670   9.115   3.134  1.00  0.00           N  
ATOM   1572  CA  GLY A  96       3.071   9.935   2.083  1.00  0.00           C  
ATOM   1573  C   GLY A  96       1.663  10.387   2.458  1.00  0.00           C  
ATOM   1574  O   GLY A  96       0.808  10.568   1.589  1.00  0.00           O  
ATOM   1575  H   GLY A  96       4.307   9.541   3.792  1.00  0.00           H  
ATOM   1576 1HA  GLY A  96       3.697  10.808   1.902  1.00  0.00           H  
ATOM   1577 2HA  GLY A  96       3.035   9.367   1.154  1.00  0.00           H  
ATOM   1578  N   GLY A  97       1.433  10.567   3.755  1.00  0.00           N  
ATOM   1579  CA  GLY A  97       0.139  11.018   4.253  1.00  0.00           C  
ATOM   1580  C   GLY A  97      -0.140  12.445   3.794  1.00  0.00           C  
ATOM   1581  O   GLY A  97       0.768  13.272   3.717  1.00  0.00           O  
ATOM   1582  H   GLY A  97       2.176  10.386   4.414  1.00  0.00           H  
ATOM   1583 1HA  GLY A  97      -0.644  10.349   3.894  1.00  0.00           H  
ATOM   1584 2HA  GLY A  97       0.130  10.967   5.341  1.00  0.00           H  
ATOM   1585  N   SER A  98      -1.400  12.735   3.486  1.00  0.00           N  
ATOM   1586  CA  SER A  98      -1.781  14.064   3.024  1.00  0.00           C  
ATOM   1587  C   SER A  98      -1.774  15.074   4.157  1.00  0.00           C  
ATOM   1588  O   SER A  98      -1.900  14.710   5.327  1.00  0.00           O  
ATOM   1589  CB  SER A  98      -3.157  14.020   2.388  1.00  0.00           C  
ATOM   1590  OG  SER A  98      -4.144  13.756   3.347  1.00  0.00           O  
ATOM   1591  H   SER A  98      -2.105  12.017   3.575  1.00  0.00           H  
ATOM   1592  HA  SER A  98      -1.062  14.387   2.269  1.00  0.00           H  
ATOM   1593 1HB  SER A  98      -3.363  14.973   1.901  1.00  0.00           H  
ATOM   1594 2HB  SER A  98      -3.177  13.248   1.619  1.00  0.00           H  
ATOM   1595  HG  SER A  98      -4.978  13.743   2.870  1.00  0.00           H  
ATOM   1596  N   PRO A  99      -1.625  16.345   3.806  1.00  0.00           N  
ATOM   1597  CA  PRO A  99      -1.680  17.414   4.789  1.00  0.00           C  
ATOM   1598  C   PRO A  99      -2.921  17.311   5.657  1.00  0.00           C  
ATOM   1599  O   PRO A  99      -2.885  17.627   6.847  1.00  0.00           O  
ATOM   1600  CB  PRO A  99      -1.703  18.676   3.920  1.00  0.00           C  
ATOM   1601  CG  PRO A  99      -0.953  18.289   2.692  1.00  0.00           C  
ATOM   1602  CD  PRO A  99      -1.377  16.868   2.427  1.00  0.00           C  
ATOM   1603  HA  PRO A  99      -0.812  17.317   5.441  1.00  0.00           H  
ATOM   1604 1HB  PRO A  99      -2.742  18.969   3.711  1.00  0.00           H  
ATOM   1605 2HB  PRO A  99      -1.236  19.513   4.460  1.00  0.00           H  
ATOM   1606 1HG  PRO A  99      -1.206  18.967   1.863  1.00  0.00           H  
ATOM   1607 2HG  PRO A  99       0.129  18.384   2.862  1.00  0.00           H  
ATOM   1608 1HD  PRO A  99      -2.295  16.865   1.822  1.00  0.00           H  
ATOM   1609 2HD  PRO A  99      -0.567  16.335   1.907  1.00  0.00           H  
ATOM   1610  N   GLU A 100      -4.053  16.868   5.092  1.00  0.00           N  
ATOM   1611  CA  GLU A 100      -5.242  16.795   5.933  1.00  0.00           C  
ATOM   1612  C   GLU A 100      -5.102  15.708   6.990  1.00  0.00           C  
ATOM   1613  O   GLU A 100      -5.460  15.909   8.151  1.00  0.00           O  
ATOM   1614  CB  GLU A 100      -6.484  16.532   5.078  1.00  0.00           C  
ATOM   1615  CG  GLU A 100      -6.837  17.659   4.119  1.00  0.00           C  
ATOM   1616  CD  GLU A 100      -5.999  17.649   2.870  1.00  0.00           C  
ATOM   1617  OE1 GLU A 100      -5.180  16.772   2.735  1.00  0.00           O  
ATOM   1618  OE2 GLU A 100      -6.178  18.519   2.052  1.00  0.00           O  
ATOM   1619  H   GLU A 100      -4.044  16.603   4.117  1.00  0.00           H  
ATOM   1620  HA  GLU A 100      -5.355  17.750   6.445  1.00  0.00           H  
ATOM   1621 1HB  GLU A 100      -6.336  15.626   4.491  1.00  0.00           H  
ATOM   1622 2HB  GLU A 100      -7.344  16.363   5.728  1.00  0.00           H  
ATOM   1623 1HG  GLU A 100      -7.886  17.568   3.839  1.00  0.00           H  
ATOM   1624 2HG  GLU A 100      -6.708  18.612   4.630  1.00  0.00           H  
ATOM   1625  N   GLN A 101      -4.581  14.556   6.584  1.00  0.00           N  
ATOM   1626  CA  GLN A 101      -4.400  13.433   7.497  1.00  0.00           C  
ATOM   1627  C   GLN A 101      -3.374  13.760   8.573  1.00  0.00           C  
ATOM   1628  O   GLN A 101      -3.531  13.373   9.732  1.00  0.00           O  
ATOM   1629  CB  GLN A 101      -3.971  12.181   6.730  1.00  0.00           C  
ATOM   1630  CG  GLN A 101      -5.040  11.619   5.808  1.00  0.00           C  
ATOM   1631  CD  GLN A 101      -4.527  10.470   4.960  1.00  0.00           C  
ATOM   1632  OE1 GLN A 101      -3.532  10.604   4.243  1.00  0.00           O  
ATOM   1633  NE2 GLN A 101      -5.205   9.331   5.038  1.00  0.00           N  
ATOM   1634  H   GLN A 101      -4.303  14.455   5.618  1.00  0.00           H  
ATOM   1635  HA  GLN A 101      -5.353  13.241   7.991  1.00  0.00           H  
ATOM   1636 1HB  GLN A 101      -3.092  12.407   6.127  1.00  0.00           H  
ATOM   1637 2HB  GLN A 101      -3.691  11.399   7.436  1.00  0.00           H  
ATOM   1638 1HG  GLN A 101      -5.870  11.254   6.411  1.00  0.00           H  
ATOM   1639 2HG  GLN A 101      -5.382  12.409   5.141  1.00  0.00           H  
ATOM   1640 1HE2 GLN A 101      -4.915   8.537   4.502  1.00  0.00           H  
ATOM   1641 2HE2 GLN A 101      -6.007   9.264   5.632  1.00  0.00           H  
ATOM   1642  N   VAL A 102      -2.321  14.472   8.185  1.00  0.00           N  
ATOM   1643  CA  VAL A 102      -1.290  14.892   9.127  1.00  0.00           C  
ATOM   1644  C   VAL A 102      -1.833  15.913  10.118  1.00  0.00           C  
ATOM   1645  O   VAL A 102      -1.557  15.839  11.315  1.00  0.00           O  
ATOM   1646  CB  VAL A 102      -0.093  15.500   8.372  1.00  0.00           C  
ATOM   1647  CG1 VAL A 102       0.886  16.133   9.349  1.00  0.00           C  
ATOM   1648  CG2 VAL A 102       0.593  14.428   7.540  1.00  0.00           C  
ATOM   1649  H   VAL A 102      -2.233  14.729   7.213  1.00  0.00           H  
ATOM   1650  HA  VAL A 102      -0.969  14.016   9.690  1.00  0.00           H  
ATOM   1651  HB  VAL A 102      -0.453  16.294   7.718  1.00  0.00           H  
ATOM   1652 1HG1 VAL A 102       1.727  16.557   8.799  1.00  0.00           H  
ATOM   1653 2HG1 VAL A 102       0.383  16.922   9.909  1.00  0.00           H  
ATOM   1654 3HG1 VAL A 102       1.253  15.374  10.040  1.00  0.00           H  
ATOM   1655 1HG2 VAL A 102       1.438  14.864   7.008  1.00  0.00           H  
ATOM   1656 2HG2 VAL A 102       0.948  13.631   8.193  1.00  0.00           H  
ATOM   1657 3HG2 VAL A 102      -0.115  14.018   6.819  1.00  0.00           H  
ATOM   1658  N   GLU A 103      -2.608  16.867   9.614  1.00  0.00           N  
ATOM   1659  CA  GLU A 103      -3.234  17.875  10.462  1.00  0.00           C  
ATOM   1660  C   GLU A 103      -4.088  17.231  11.546  1.00  0.00           C  
ATOM   1661  O   GLU A 103      -3.973  17.571  12.723  1.00  0.00           O  
ATOM   1662  CB  GLU A 103      -4.091  18.822   9.620  1.00  0.00           C  
ATOM   1663  CG  GLU A 103      -4.761  19.935  10.413  1.00  0.00           C  
ATOM   1664  CD  GLU A 103      -5.812  20.665   9.623  1.00  0.00           C  
ATOM   1665  OE1 GLU A 103      -6.021  20.318   8.486  1.00  0.00           O  
ATOM   1666  OE2 GLU A 103      -6.407  21.571  10.158  1.00  0.00           O  
ATOM   1667  H   GLU A 103      -2.768  16.895   8.617  1.00  0.00           H  
ATOM   1668  HA  GLU A 103      -2.444  18.442  10.953  1.00  0.00           H  
ATOM   1669 1HB  GLU A 103      -3.473  19.286   8.851  1.00  0.00           H  
ATOM   1670 2HB  GLU A 103      -4.872  18.255   9.114  1.00  0.00           H  
ATOM   1671 1HG  GLU A 103      -5.224  19.506  11.301  1.00  0.00           H  
ATOM   1672 2HG  GLU A 103      -4.001  20.644  10.739  1.00  0.00           H  
ATOM   1673  N   GLU A 104      -4.944  16.297  11.140  1.00  0.00           N  
ATOM   1674  CA  GLU A 104      -5.857  15.643  12.068  1.00  0.00           C  
ATOM   1675  C   GLU A 104      -5.099  14.820  13.102  1.00  0.00           C  
ATOM   1676  O   GLU A 104      -5.480  14.772  14.272  1.00  0.00           O  
ATOM   1677  CB  GLU A 104      -6.837  14.746  11.307  1.00  0.00           C  
ATOM   1678  CG  GLU A 104      -7.870  15.501  10.483  1.00  0.00           C  
ATOM   1679  CD  GLU A 104      -8.777  14.590   9.704  1.00  0.00           C  
ATOM   1680  OE1 GLU A 104      -8.545  13.405   9.710  1.00  0.00           O  
ATOM   1681  OE2 GLU A 104      -9.704  15.079   9.102  1.00  0.00           O  
ATOM   1682  H   GLU A 104      -4.960  16.035  10.165  1.00  0.00           H  
ATOM   1683  HA  GLU A 104      -6.414  16.416  12.600  1.00  0.00           H  
ATOM   1684 1HB  GLU A 104      -6.284  14.093  10.633  1.00  0.00           H  
ATOM   1685 2HB  GLU A 104      -7.372  14.111  12.013  1.00  0.00           H  
ATOM   1686 1HG  GLU A 104      -8.475  16.114  11.150  1.00  0.00           H  
ATOM   1687 2HG  GLU A 104      -7.353  16.167   9.793  1.00  0.00           H  
ATOM   1688  N   ALA A 105      -4.023  14.178  12.668  1.00  0.00           N  
ATOM   1689  CA  ALA A 105      -3.148  13.444  13.578  1.00  0.00           C  
ATOM   1690  C   ALA A 105      -2.531  14.369  14.599  1.00  0.00           C  
ATOM   1691  O   ALA A 105      -2.523  14.072  15.798  1.00  0.00           O  
ATOM   1692  CB  ALA A 105      -2.059  12.715  12.805  1.00  0.00           C  
ATOM   1693  H   ALA A 105      -3.802  14.198  11.683  1.00  0.00           H  
ATOM   1694  HA  ALA A 105      -3.752  12.694  14.120  1.00  0.00           H  
ATOM   1695 1HB  ALA A 105      -1.413  12.181  13.502  1.00  0.00           H  
ATOM   1696 2HB  ALA A 105      -2.516  12.004  12.116  1.00  0.00           H  
ATOM   1697 3HB  ALA A 105      -1.468  13.436  12.242  1.00  0.00           H  
ATOM   1698  N   LEU A 106      -1.984  15.487  14.134  1.00  0.00           N  
ATOM   1699  CA  LEU A 106      -1.327  16.448  15.013  1.00  0.00           C  
ATOM   1700  C   LEU A 106      -2.305  17.022  16.030  1.00  0.00           C  
ATOM   1701  O   LEU A 106      -1.968  17.191  17.202  1.00  0.00           O  
ATOM   1702  CB  LEU A 106      -0.710  17.586  14.190  1.00  0.00           C  
ATOM   1703  CG  LEU A 106       0.458  17.190  13.278  1.00  0.00           C  
ATOM   1704  CD1 LEU A 106       0.687  18.283  12.242  1.00  0.00           C  
ATOM   1705  CD2 LEU A 106       1.705  16.964  14.120  1.00  0.00           C  
ATOM   1706  H   LEU A 106      -2.031  15.680  13.144  1.00  0.00           H  
ATOM   1707  HA  LEU A 106      -0.544  15.924  15.561  1.00  0.00           H  
ATOM   1708 1HB  LEU A 106      -1.487  18.022  13.563  1.00  0.00           H  
ATOM   1709 2HB  LEU A 106      -0.351  18.355  14.874  1.00  0.00           H  
ATOM   1710  HG  LEU A 106       0.209  16.273  12.745  1.00  0.00           H  
ATOM   1711 1HD1 LEU A 106       1.517  18.001  11.594  1.00  0.00           H  
ATOM   1712 2HD1 LEU A 106      -0.214  18.410  11.642  1.00  0.00           H  
ATOM   1713 3HD1 LEU A 106       0.923  19.219  12.747  1.00  0.00           H  
ATOM   1714 1HD2 LEU A 106       2.535  16.682  13.471  1.00  0.00           H  
ATOM   1715 2HD2 LEU A 106       1.956  17.882  14.652  1.00  0.00           H  
ATOM   1716 3HD2 LEU A 106       1.519  16.167  14.839  1.00  0.00           H  
ATOM   1717  N   GLU A 107      -3.517  17.321  15.575  1.00  0.00           N  
ATOM   1718  CA  GLU A 107      -4.552  17.859  16.449  1.00  0.00           C  
ATOM   1719  C   GLU A 107      -4.887  16.884  17.570  1.00  0.00           C  
ATOM   1720  O   GLU A 107      -4.993  17.273  18.733  1.00  0.00           O  
ATOM   1721  CB  GLU A 107      -5.815  18.180  15.646  1.00  0.00           C  
ATOM   1722  CG  GLU A 107      -6.941  18.796  16.465  1.00  0.00           C  
ATOM   1723  CD  GLU A 107      -8.144  19.148  15.636  1.00  0.00           C  
ATOM   1724  OE1 GLU A 107      -8.102  18.943  14.446  1.00  0.00           O  
ATOM   1725  OE2 GLU A 107      -9.107  19.621  16.191  1.00  0.00           O  
ATOM   1726  H   GLU A 107      -3.726  17.172  14.598  1.00  0.00           H  
ATOM   1727  HA  GLU A 107      -4.171  18.774  16.903  1.00  0.00           H  
ATOM   1728 1HB  GLU A 107      -5.568  18.875  14.843  1.00  0.00           H  
ATOM   1729 2HB  GLU A 107      -6.196  17.269  15.186  1.00  0.00           H  
ATOM   1730 1HG  GLU A 107      -7.241  18.090  17.238  1.00  0.00           H  
ATOM   1731 2HG  GLU A 107      -6.570  19.694  16.958  1.00  0.00           H  
ATOM   1732  N   LYS A 108      -5.052  15.615  17.215  1.00  0.00           N  
ATOM   1733  CA  LYS A 108      -5.343  14.576  18.196  1.00  0.00           C  
ATOM   1734  C   LYS A 108      -4.243  14.486  19.245  1.00  0.00           C  
ATOM   1735  O   LYS A 108      -4.518  14.389  20.441  1.00  0.00           O  
ATOM   1736  CB  LYS A 108      -5.523  13.223  17.506  1.00  0.00           C  
ATOM   1737  CG  LYS A 108      -6.815  13.090  16.709  1.00  0.00           C  
ATOM   1738  CD  LYS A 108      -6.842  11.794  15.914  1.00  0.00           C  
ATOM   1739  CE  LYS A 108      -7.970  11.794  14.892  1.00  0.00           C  
ATOM   1740  NZ  LYS A 108      -7.989  10.545  14.084  1.00  0.00           N  
ATOM   1741  H   LYS A 108      -4.975  15.363  16.240  1.00  0.00           H  
ATOM   1742  HA  LYS A 108      -6.269  14.841  18.705  1.00  0.00           H  
ATOM   1743 1HB  LYS A 108      -4.690  13.049  16.824  1.00  0.00           H  
ATOM   1744 2HB  LYS A 108      -5.508  12.429  18.253  1.00  0.00           H  
ATOM   1745 1HG  LYS A 108      -7.667  13.106  17.391  1.00  0.00           H  
ATOM   1746 2HG  LYS A 108      -6.907  13.931  16.023  1.00  0.00           H  
ATOM   1747 1HD  LYS A 108      -5.892  11.666  15.392  1.00  0.00           H  
ATOM   1748 2HD  LYS A 108      -6.980  10.953  16.592  1.00  0.00           H  
ATOM   1749 1HE  LYS A 108      -8.925  11.895  15.405  1.00  0.00           H  
ATOM   1750 2HE  LYS A 108      -7.852  12.644  14.220  1.00  0.00           H  
ATOM   1751 1HZ  LYS A 108      -8.750  10.584  13.420  1.00  0.00           H  
ATOM   1752 2HZ  LYS A 108      -7.114  10.451  13.588  1.00  0.00           H  
ATOM   1753 3HZ  LYS A 108      -8.118   9.751  14.694  1.00  0.00           H  
ATOM   1754  N   ALA A 109      -2.994  14.520  18.792  1.00  0.00           N  
ATOM   1755  CA  ALA A 109      -1.849  14.437  19.691  1.00  0.00           C  
ATOM   1756  C   ALA A 109      -1.842  15.593  20.681  1.00  0.00           C  
ATOM   1757  O   ALA A 109      -1.602  15.400  21.874  1.00  0.00           O  
ATOM   1758  CB  ALA A 109      -0.552  14.414  18.896  1.00  0.00           C  
ATOM   1759  H   ALA A 109      -2.834  14.605  17.798  1.00  0.00           H  
ATOM   1760  HA  ALA A 109      -1.932  13.510  20.259  1.00  0.00           H  
ATOM   1761 1HB  ALA A 109       0.294  14.353  19.581  1.00  0.00           H  
ATOM   1762 2HB  ALA A 109      -0.546  13.549  18.233  1.00  0.00           H  
ATOM   1763 3HB  ALA A 109      -0.473  15.324  18.303  1.00  0.00           H  
ATOM   1764  N   MET A 110      -2.106  16.796  20.183  1.00  0.00           N  
ATOM   1765  CA  MET A 110      -2.135  17.985  21.025  1.00  0.00           C  
ATOM   1766  C   MET A 110      -3.217  17.878  22.092  1.00  0.00           C  
ATOM   1767  O   MET A 110      -3.024  18.308  23.229  1.00  0.00           O  
ATOM   1768  CB  MET A 110      -2.351  19.232  20.170  1.00  0.00           C  
ATOM   1769  CG  MET A 110      -1.167  19.604  19.290  1.00  0.00           C  
ATOM   1770  SD  MET A 110      -1.457  21.106  18.331  1.00  0.00           S  
ATOM   1771  CE  MET A 110       0.122  21.291  17.507  1.00  0.00           C  
ATOM   1772  H   MET A 110      -2.292  16.889  19.194  1.00  0.00           H  
ATOM   1773  HA  MET A 110      -1.173  18.065  21.531  1.00  0.00           H  
ATOM   1774 1HB  MET A 110      -3.214  19.083  19.523  1.00  0.00           H  
ATOM   1775 2HB  MET A 110      -2.568  20.085  20.815  1.00  0.00           H  
ATOM   1776 1HG  MET A 110      -0.285  19.757  19.911  1.00  0.00           H  
ATOM   1777 2HG  MET A 110      -0.957  18.789  18.596  1.00  0.00           H  
ATOM   1778 1HE  MET A 110       0.100  22.180  16.876  1.00  0.00           H  
ATOM   1779 2HE  MET A 110       0.912  21.394  18.252  1.00  0.00           H  
ATOM   1780 3HE  MET A 110       0.317  20.413  16.891  1.00  0.00           H  
ATOM   1781  N   GLN A 111      -4.355  17.303  21.719  1.00  0.00           N  
ATOM   1782  CA  GLN A 111      -5.452  17.096  22.656  1.00  0.00           C  
ATOM   1783  C   GLN A 111      -5.064  16.109  23.748  1.00  0.00           C  
ATOM   1784  O   GLN A 111      -5.437  16.276  24.909  1.00  0.00           O  
ATOM   1785  CB  GLN A 111      -6.699  16.597  21.920  1.00  0.00           C  
ATOM   1786  CG  GLN A 111      -7.371  17.646  21.051  1.00  0.00           C  
ATOM   1787  CD  GLN A 111      -8.553  17.089  20.280  1.00  0.00           C  
ATOM   1788  OE1 GLN A 111      -8.896  15.911  20.410  1.00  0.00           O  
ATOM   1789  NE2 GLN A 111      -9.182  17.935  19.472  1.00  0.00           N  
ATOM   1790  H   GLN A 111      -4.462  17.001  20.760  1.00  0.00           H  
ATOM   1791  HA  GLN A 111      -5.677  18.050  23.131  1.00  0.00           H  
ATOM   1792 1HB  GLN A 111      -6.432  15.754  21.283  1.00  0.00           H  
ATOM   1793 2HB  GLN A 111      -7.431  16.240  22.644  1.00  0.00           H  
ATOM   1794 1HG  GLN A 111      -7.729  18.455  21.689  1.00  0.00           H  
ATOM   1795 2HG  GLN A 111      -6.645  18.030  20.335  1.00  0.00           H  
ATOM   1796 1HE2 GLN A 111      -9.969  17.624  18.937  1.00  0.00           H  
ATOM   1797 2HE2 GLN A 111      -8.870  18.882  19.397  1.00  0.00           H  
ATOM   1798  N   LEU A 112      -4.313  15.080  23.371  1.00  0.00           N  
ATOM   1799  CA  LEU A 112      -3.944  14.018  24.299  1.00  0.00           C  
ATOM   1800  C   LEU A 112      -3.012  14.537  25.388  1.00  0.00           C  
ATOM   1801  O   LEU A 112      -3.207  14.255  26.570  1.00  0.00           O  
ATOM   1802  CB  LEU A 112      -3.270  12.866  23.546  1.00  0.00           C  
ATOM   1803  CG  LEU A 112      -2.786  11.696  24.413  1.00  0.00           C  
ATOM   1804  CD1 LEU A 112      -3.975  11.064  25.123  1.00  0.00           C  
ATOM   1805  CD2 LEU A 112      -2.067  10.679  23.539  1.00  0.00           C  
ATOM   1806  H   LEU A 112      -3.987  15.032  22.416  1.00  0.00           H  
ATOM   1807  HA  LEU A 112      -4.855  13.660  24.783  1.00  0.00           H  
ATOM   1808 1HB  LEU A 112      -3.974  12.468  22.817  1.00  0.00           H  
ATOM   1809 2HB  LEU A 112      -2.407  13.259  23.009  1.00  0.00           H  
ATOM   1810  HG  LEU A 112      -2.101  12.068  25.176  1.00  0.00           H  
ATOM   1811 1HD1 LEU A 112      -3.632  10.233  25.739  1.00  0.00           H  
ATOM   1812 2HD1 LEU A 112      -4.459  11.808  25.756  1.00  0.00           H  
ATOM   1813 3HD1 LEU A 112      -4.687  10.697  24.384  1.00  0.00           H  
ATOM   1814 1HD2 LEU A 112      -1.722   9.849  24.156  1.00  0.00           H  
ATOM   1815 2HD2 LEU A 112      -2.751  10.306  22.777  1.00  0.00           H  
ATOM   1816 3HD2 LEU A 112      -1.211  11.153  23.058  1.00  0.00           H  
ATOM   1817  N   ILE A 113      -2.000  15.294  24.981  1.00  0.00           N  
ATOM   1818  CA  ILE A 113      -1.008  15.812  25.915  1.00  0.00           C  
ATOM   1819  C   ILE A 113      -1.621  16.845  26.853  1.00  0.00           C  
ATOM   1820  O   ILE A 113      -1.189  16.993  27.996  1.00  0.00           O  
ATOM   1821  CB  ILE A 113       0.179  16.442  25.162  1.00  0.00           C  
ATOM   1822  CG1 ILE A 113       1.399  16.547  26.080  1.00  0.00           C  
ATOM   1823  CG2 ILE A 113      -0.202  17.811  24.620  1.00  0.00           C  
ATOM   1824  CD1 ILE A 113       2.031  15.213  26.410  1.00  0.00           C  
ATOM   1825  H   ILE A 113      -1.916  15.517  24.000  1.00  0.00           H  
ATOM   1826  HA  ILE A 113      -0.647  14.982  26.521  1.00  0.00           H  
ATOM   1827  HB  ILE A 113       0.464  15.799  24.330  1.00  0.00           H  
ATOM   1828 1HG1 ILE A 113       2.155  17.176  25.611  1.00  0.00           H  
ATOM   1829 2HG1 ILE A 113       1.111  17.027  27.016  1.00  0.00           H  
ATOM   1830 1HG2 ILE A 113       0.648  18.243  24.091  1.00  0.00           H  
ATOM   1831 2HG2 ILE A 113      -1.042  17.710  23.934  1.00  0.00           H  
ATOM   1832 3HG2 ILE A 113      -0.485  18.464  25.446  1.00  0.00           H  
ATOM   1833 1HD1 ILE A 113       2.889  15.369  27.064  1.00  0.00           H  
ATOM   1834 2HD1 ILE A 113       1.300  14.579  26.913  1.00  0.00           H  
ATOM   1835 3HD1 ILE A 113       2.360  14.730  25.491  1.00  0.00           H  
ATOM   1836  N   GLU A 114      -2.631  17.556  26.364  1.00  0.00           N  
ATOM   1837  CA  GLU A 114      -3.425  18.441  27.207  1.00  0.00           C  
ATOM   1838  C   GLU A 114      -4.190  17.656  28.265  1.00  0.00           C  
ATOM   1839  O   GLU A 114      -4.173  18.007  29.444  1.00  0.00           O  
ATOM   1840  CB  GLU A 114      -4.402  19.254  26.355  1.00  0.00           C  
ATOM   1841  CG  GLU A 114      -5.252  20.241  27.143  1.00  0.00           C  
ATOM   1842  CD  GLU A 114      -6.329  20.880  26.311  1.00  0.00           C  
ATOM   1843  OE1 GLU A 114      -6.413  20.574  25.146  1.00  0.00           O  
ATOM   1844  OE2 GLU A 114      -7.069  21.675  26.842  1.00  0.00           O  
ATOM   1845  H   GLU A 114      -2.854  17.480  25.381  1.00  0.00           H  
ATOM   1846  HA  GLU A 114      -2.743  19.118  27.723  1.00  0.00           H  
ATOM   1847 1HB  GLU A 114      -3.848  19.817  25.603  1.00  0.00           H  
ATOM   1848 2HB  GLU A 114      -5.075  18.578  25.829  1.00  0.00           H  
ATOM   1849 1HG  GLU A 114      -5.717  19.718  27.978  1.00  0.00           H  
ATOM   1850 2HG  GLU A 114      -4.606  21.017  27.551  1.00  0.00           H  
ATOM   1851  N   LYS A 115      -4.859  16.591  27.835  1.00  0.00           N  
ATOM   1852  CA  LYS A 115      -5.608  15.737  28.747  1.00  0.00           C  
ATOM   1853  C   LYS A 115      -4.683  15.052  29.744  1.00  0.00           C  
ATOM   1854  O   LYS A 115      -5.042  14.853  30.904  1.00  0.00           O  
ATOM   1855  CB  LYS A 115      -6.408  14.692  27.967  1.00  0.00           C  
ATOM   1856  CG  LYS A 115      -7.605  15.252  27.210  1.00  0.00           C  
ATOM   1857  CD  LYS A 115      -8.261  14.185  26.347  1.00  0.00           C  
ATOM   1858  CE  LYS A 115      -9.458  14.743  25.590  1.00  0.00           C  
ATOM   1859  NZ  LYS A 115     -10.044  13.741  24.659  1.00  0.00           N  
ATOM   1860  H   LYS A 115      -4.849  16.369  26.848  1.00  0.00           H  
ATOM   1861  HA  LYS A 115      -6.299  16.365  29.311  1.00  0.00           H  
ATOM   1862 1HB  LYS A 115      -5.756  14.199  27.245  1.00  0.00           H  
ATOM   1863 2HB  LYS A 115      -6.774  13.927  28.653  1.00  0.00           H  
ATOM   1864 1HG  LYS A 115      -8.338  15.635  27.921  1.00  0.00           H  
ATOM   1865 2HG  LYS A 115      -7.280  16.074  26.573  1.00  0.00           H  
ATOM   1866 1HD  LYS A 115      -7.536  13.799  25.630  1.00  0.00           H  
ATOM   1867 2HD  LYS A 115      -8.595  13.361  26.978  1.00  0.00           H  
ATOM   1868 1HE  LYS A 115     -10.224  15.054  26.299  1.00  0.00           H  
ATOM   1869 2HE  LYS A 115      -9.150  15.617  25.016  1.00  0.00           H  
ATOM   1870 1HZ  LYS A 115     -10.833  14.149  24.178  1.00  0.00           H  
ATOM   1871 2HZ  LYS A 115      -9.347  13.459  23.984  1.00  0.00           H  
ATOM   1872 3HZ  LYS A 115     -10.351  12.934  25.183  1.00  0.00           H  
ATOM   1873  N   LEU A 116      -3.490  14.690  29.284  1.00  0.00           N  
ATOM   1874  CA  LEU A 116      -2.499  14.049  30.141  1.00  0.00           C  
ATOM   1875  C   LEU A 116      -2.016  14.999  31.229  1.00  0.00           C  
ATOM   1876  O   LEU A 116      -1.687  14.575  32.336  1.00  0.00           O  
ATOM   1877  CB  LEU A 116      -1.306  13.570  29.305  1.00  0.00           C  
ATOM   1878  CG  LEU A 116      -1.537  12.292  28.488  1.00  0.00           C  
ATOM   1879  CD1 LEU A 116      -0.373  12.086  27.527  1.00  0.00           C  
ATOM   1880  CD2 LEU A 116      -1.685  11.106  29.430  1.00  0.00           C  
ATOM   1881  H   LEU A 116      -3.262  14.863  28.315  1.00  0.00           H  
ATOM   1882  HA  LEU A 116      -2.973  13.197  30.628  1.00  0.00           H  
ATOM   1883 1HB  LEU A 116      -1.028  14.361  28.611  1.00  0.00           H  
ATOM   1884 2HB  LEU A 116      -0.464  13.388  29.974  1.00  0.00           H  
ATOM   1885  HG  LEU A 116      -2.445  12.399  27.894  1.00  0.00           H  
ATOM   1886 1HD1 LEU A 116      -0.537  11.178  26.947  1.00  0.00           H  
ATOM   1887 2HD1 LEU A 116      -0.303  12.940  26.853  1.00  0.00           H  
ATOM   1888 3HD1 LEU A 116       0.553  11.992  28.093  1.00  0.00           H  
ATOM   1889 1HD2 LEU A 116      -1.850  10.198  28.849  1.00  0.00           H  
ATOM   1890 2HD2 LEU A 116      -0.777  10.998  30.023  1.00  0.00           H  
ATOM   1891 3HD2 LEU A 116      -2.534  11.272  30.093  1.00  0.00           H  
ATOM   1892  N   GLY A 117      -1.960  16.270  30.955  1.00  0.00           N  
ATOM   1893  CA  GLY A 117      -1.595  17.151  32.050  1.00  0.00           C  
ATOM   1894  C   GLY A 117      -0.092  17.137  32.204  1.00  0.00           C  
ATOM   1895  O   GLY A 117       0.429  17.247  33.313  1.00  0.00           O  
ATOM   1896  H   GLY A 117      -2.169  16.581  30.017  1.00  0.00           H  
ATOM   1897 1HA  GLY A 117      -1.958  18.157  31.846  1.00  0.00           H  
ATOM   1898 2HA  GLY A 117      -2.081  16.814  32.966  1.00  0.00           H  
ATOM   1899  N   ALA A 118       0.579  17.001  31.071  1.00  0.00           N  
ATOM   1900  CA  ALA A 118       2.027  16.930  31.017  1.00  0.00           C  
ATOM   1901  C   ALA A 118       2.657  18.192  31.591  1.00  0.00           C  
ATOM   1902  O   ALA A 118       2.130  19.291  31.427  1.00  0.00           O  
ATOM   1903  CB  ALA A 118       2.491  16.706  29.585  1.00  0.00           C  
ATOM   1904  H   ALA A 118       0.069  16.942  30.201  1.00  0.00           H  
ATOM   1905  HA  ALA A 118       2.355  16.075  31.607  1.00  0.00           H  
ATOM   1906 1HB  ALA A 118       3.580  16.653  29.559  1.00  0.00           H  
ATOM   1907 2HB  ALA A 118       2.073  15.772  29.209  1.00  0.00           H  
ATOM   1908 3HB  ALA A 118       2.153  17.532  28.960  1.00  0.00           H  
ATOM   1909  N   SER A 119       3.788  18.017  32.261  1.00  0.00           N  
ATOM   1910  CA  SER A 119       4.566  19.138  32.773  1.00  0.00           C  
ATOM   1911  C   SER A 119       4.812  20.187  31.692  1.00  0.00           C  
ATOM   1912  O   SER A 119       4.890  19.865  30.507  1.00  0.00           O  
ATOM   1913  CB  SER A 119       5.890  18.644  33.321  1.00  0.00           C  
ATOM   1914  OG  SER A 119       5.694  17.788  34.414  1.00  0.00           O  
ATOM   1915  H   SER A 119       4.119  17.076  32.421  1.00  0.00           H  
ATOM   1916  HA  SER A 119       4.007  19.603  33.586  1.00  0.00           H  
ATOM   1917 1HB  SER A 119       6.435  18.118  32.537  1.00  0.00           H  
ATOM   1918 2HB  SER A 119       6.498  19.494  33.627  1.00  0.00           H  
ATOM   1919  HG  SER A 119       6.564  17.635  34.790  1.00  0.00           H  
ATOM   1920  N   PRO A 120       4.933  21.443  32.118  1.00  0.00           N  
ATOM   1921  CA  PRO A 120       5.190  22.544  31.197  1.00  0.00           C  
ATOM   1922  C   PRO A 120       6.334  22.250  30.243  1.00  0.00           C  
ATOM   1923  O   PRO A 120       6.271  22.587  29.061  1.00  0.00           O  
ATOM   1924  CB  PRO A 120       5.535  23.700  32.141  1.00  0.00           C  
ATOM   1925  CG  PRO A 120       4.708  23.441  33.354  1.00  0.00           C  
ATOM   1926  CD  PRO A 120       4.772  21.948  33.539  1.00  0.00           C  
ATOM   1927  HA  PRO A 120       4.293  22.714  30.602  1.00  0.00           H  
ATOM   1928 1HB  PRO A 120       6.615  23.703  32.353  1.00  0.00           H  
ATOM   1929 2HB  PRO A 120       5.299  24.661  31.661  1.00  0.00           H  
ATOM   1930 1HG  PRO A 120       5.114  23.992  34.215  1.00  0.00           H  
ATOM   1931 2HG  PRO A 120       3.682  23.805  33.199  1.00  0.00           H  
ATOM   1932 1HD  PRO A 120       5.643  21.692  34.160  1.00  0.00           H  
ATOM   1933 2HD  PRO A 120       3.842  21.597  34.010  1.00  0.00           H  
ATOM   1934  N   GLU A 121       7.388  21.619  30.747  1.00  0.00           N  
ATOM   1935  CA  GLU A 121       8.550  21.340  29.914  1.00  0.00           C  
ATOM   1936  C   GLU A 121       8.209  20.320  28.837  1.00  0.00           C  
ATOM   1937  O   GLU A 121       8.603  20.469  27.681  1.00  0.00           O  
ATOM   1938  CB  GLU A 121       9.713  20.830  30.767  1.00  0.00           C  
ATOM   1939  CG  GLU A 121      10.200  21.816  31.820  1.00  0.00           C  
ATOM   1940  CD  GLU A 121       9.253  21.948  32.980  1.00  0.00           C  
ATOM   1941  OE1 GLU A 121       8.413  21.094  33.137  1.00  0.00           O  
ATOM   1942  OE2 GLU A 121       9.369  22.904  33.711  1.00  0.00           O  
ATOM   1943  H   GLU A 121       7.376  21.335  31.716  1.00  0.00           H  
ATOM   1944  HA  GLU A 121       8.843  22.267  29.421  1.00  0.00           H  
ATOM   1945 1HB  GLU A 121       9.415  19.915  31.279  1.00  0.00           H  
ATOM   1946 2HB  GLU A 121      10.557  20.585  30.123  1.00  0.00           H  
ATOM   1947 1HG  GLU A 121      11.169  21.485  32.193  1.00  0.00           H  
ATOM   1948 2HG  GLU A 121      10.334  22.791  31.354  1.00  0.00           H  
ATOM   1949  N   ILE A 122       7.473  19.275  29.216  1.00  0.00           N  
ATOM   1950  CA  ILE A 122       7.152  18.216  28.267  1.00  0.00           C  
ATOM   1951  C   ILE A 122       6.080  18.664  27.283  1.00  0.00           C  
ATOM   1952  O   ILE A 122       6.103  18.289  26.110  1.00  0.00           O  
ATOM   1953  CB  ILE A 122       6.678  16.947  28.999  1.00  0.00           C  
ATOM   1954  CG1 ILE A 122       7.816  16.360  29.839  1.00  0.00           C  
ATOM   1955  CG2 ILE A 122       6.162  15.919  28.004  1.00  0.00           C  
ATOM   1956  CD1 ILE A 122       7.362  15.321  30.840  1.00  0.00           C  
ATOM   1957  H   ILE A 122       7.139  19.226  30.168  1.00  0.00           H  
ATOM   1958  HA  ILE A 122       8.052  17.986  27.698  1.00  0.00           H  
ATOM   1959  HB  ILE A 122       5.876  17.204  29.690  1.00  0.00           H  
ATOM   1960 1HG1 ILE A 122       8.554  15.901  29.182  1.00  0.00           H  
ATOM   1961 2HG1 ILE A 122       8.317  17.160  30.384  1.00  0.00           H  
ATOM   1962 1HG2 ILE A 122       5.833  15.029  28.538  1.00  0.00           H  
ATOM   1963 2HG2 ILE A 122       5.325  16.340  27.448  1.00  0.00           H  
ATOM   1964 3HG2 ILE A 122       6.960  15.652  27.310  1.00  0.00           H  
ATOM   1965 1HD1 ILE A 122       8.224  14.952  31.397  1.00  0.00           H  
ATOM   1966 2HD1 ILE A 122       6.648  15.769  31.531  1.00  0.00           H  
ATOM   1967 3HD1 ILE A 122       6.889  14.493  30.315  1.00  0.00           H  
ATOM   1968  N   LEU A 123       5.140  19.470  27.764  1.00  0.00           N  
ATOM   1969  CA  LEU A 123       4.080  20.006  26.919  1.00  0.00           C  
ATOM   1970  C   LEU A 123       4.652  20.862  25.796  1.00  0.00           C  
ATOM   1971  O   LEU A 123       4.315  20.676  24.627  1.00  0.00           O  
ATOM   1972  CB  LEU A 123       3.102  20.838  27.758  1.00  0.00           C  
ATOM   1973  CG  LEU A 123       2.065  21.644  26.967  1.00  0.00           C  
ATOM   1974  CD1 LEU A 123       1.160  20.691  26.197  1.00  0.00           C  
ATOM   1975  CD2 LEU A 123       1.260  22.512  27.922  1.00  0.00           C  
ATOM   1976  H   LEU A 123       5.159  19.718  28.743  1.00  0.00           H  
ATOM   1977  HA  LEU A 123       3.554  19.167  26.464  1.00  0.00           H  
ATOM   1978 1HB  LEU A 123       2.562  20.169  28.427  1.00  0.00           H  
ATOM   1979 2HB  LEU A 123       3.675  21.539  28.365  1.00  0.00           H  
ATOM   1980  HG  LEU A 123       2.574  22.279  26.241  1.00  0.00           H  
ATOM   1981 1HD1 LEU A 123       0.423  21.264  25.634  1.00  0.00           H  
ATOM   1982 2HD1 LEU A 123       1.760  20.097  25.508  1.00  0.00           H  
ATOM   1983 3HD1 LEU A 123       0.649  20.031  26.897  1.00  0.00           H  
ATOM   1984 1HD2 LEU A 123       0.523  23.086  27.359  1.00  0.00           H  
ATOM   1985 2HD2 LEU A 123       0.749  21.878  28.647  1.00  0.00           H  
ATOM   1986 3HD2 LEU A 123       1.929  23.195  28.445  1.00  0.00           H  
ATOM   1987  N   ILE A 124       5.519  21.801  26.159  1.00  0.00           N  
ATOM   1988  CA  ILE A 124       6.090  22.731  25.191  1.00  0.00           C  
ATOM   1989  C   ILE A 124       7.018  22.014  24.218  1.00  0.00           C  
ATOM   1990  O   ILE A 124       7.002  22.285  23.018  1.00  0.00           O  
ATOM   1991  CB  ILE A 124       6.862  23.858  25.901  1.00  0.00           C  
ATOM   1992  CG1 ILE A 124       5.958  25.076  26.107  1.00  0.00           C  
ATOM   1993  CG2 ILE A 124       8.100  24.239  25.105  1.00  0.00           C  
ATOM   1994  CD1 ILE A 124       4.826  24.839  27.081  1.00  0.00           C  
ATOM   1995  H   ILE A 124       5.790  21.873  27.129  1.00  0.00           H  
ATOM   1996  HA  ILE A 124       5.272  23.164  24.614  1.00  0.00           H  
ATOM   1997  HB  ILE A 124       7.167  23.521  26.891  1.00  0.00           H  
ATOM   1998 1HG1 ILE A 124       6.552  25.913  26.471  1.00  0.00           H  
ATOM   1999 2HG1 ILE A 124       5.526  25.375  25.151  1.00  0.00           H  
ATOM   2000 1HG2 ILE A 124       8.633  25.037  25.621  1.00  0.00           H  
ATOM   2001 2HG2 ILE A 124       8.751  23.371  25.008  1.00  0.00           H  
ATOM   2002 3HG2 ILE A 124       7.804  24.582  24.113  1.00  0.00           H  
ATOM   2003 1HD1 ILE A 124       4.230  25.747  27.174  1.00  0.00           H  
ATOM   2004 2HD1 ILE A 124       4.196  24.027  26.717  1.00  0.00           H  
ATOM   2005 3HD1 ILE A 124       5.235  24.573  28.055  1.00  0.00           H  
ATOM   2006  N   LYS A 125       7.826  21.101  24.745  1.00  0.00           N  
ATOM   2007  CA  LYS A 125       8.775  20.355  23.927  1.00  0.00           C  
ATOM   2008  C   LYS A 125       8.064  19.583  22.824  1.00  0.00           C  
ATOM   2009  O   LYS A 125       8.496  19.588  21.671  1.00  0.00           O  
ATOM   2010  CB  LYS A 125       9.594  19.398  24.794  1.00  0.00           C  
ATOM   2011  CG  LYS A 125      10.616  18.572  24.025  1.00  0.00           C  
ATOM   2012  CD  LYS A 125      11.606  17.903  24.967  1.00  0.00           C  
ATOM   2013  CE  LYS A 125      10.903  16.961  25.933  1.00  0.00           C  
ATOM   2014  NZ  LYS A 125      11.868  16.227  26.796  1.00  0.00           N  
ATOM   2015  H   LYS A 125       7.781  20.918  25.738  1.00  0.00           H  
ATOM   2016  HA  LYS A 125       9.449  21.069  23.453  1.00  0.00           H  
ATOM   2017 1HB  LYS A 125      10.127  19.965  25.557  1.00  0.00           H  
ATOM   2018 2HB  LYS A 125       8.923  18.708  25.307  1.00  0.00           H  
ATOM   2019 1HG  LYS A 125      10.102  17.803  23.447  1.00  0.00           H  
ATOM   2020 2HG  LYS A 125      11.161  19.216  23.337  1.00  0.00           H  
ATOM   2021 1HD  LYS A 125      12.336  17.337  24.386  1.00  0.00           H  
ATOM   2022 2HD  LYS A 125      12.136  18.665  25.539  1.00  0.00           H  
ATOM   2023 1HE  LYS A 125      10.227  17.530  26.568  1.00  0.00           H  
ATOM   2024 2HE  LYS A 125      10.315  16.236  25.371  1.00  0.00           H  
ATOM   2025 1HZ  LYS A 125      11.363  15.614  27.420  1.00  0.00           H  
ATOM   2026 2HZ  LYS A 125      12.490  15.680  26.217  1.00  0.00           H  
ATOM   2027 3HZ  LYS A 125      12.407  16.888  27.337  1.00  0.00           H  
ATOM   2028  N   LEU A 126       6.970  18.919  23.183  1.00  0.00           N  
ATOM   2029  CA  LEU A 126       6.184  18.157  22.220  1.00  0.00           C  
ATOM   2030  C   LEU A 126       5.568  19.069  21.166  1.00  0.00           C  
ATOM   2031  O   LEU A 126       5.662  18.802  19.968  1.00  0.00           O  
ATOM   2032  CB  LEU A 126       5.077  17.377  22.939  1.00  0.00           C  
ATOM   2033  CG  LEU A 126       4.084  16.641  22.031  1.00  0.00           C  
ATOM   2034  CD1 LEU A 126       4.831  15.624  21.179  1.00  0.00           C  
ATOM   2035  CD2 LEU A 126       3.021  15.963  22.884  1.00  0.00           C  
ATOM   2036  H   LEU A 126       6.674  18.943  24.148  1.00  0.00           H  
ATOM   2037  HA  LEU A 126       6.853  17.463  21.710  1.00  0.00           H  
ATOM   2038 1HB  LEU A 126       5.540  16.637  23.591  1.00  0.00           H  
ATOM   2039 2HB  LEU A 126       4.508  18.070  23.559  1.00  0.00           H  
ATOM   2040  HG  LEU A 126       3.608  17.354  21.358  1.00  0.00           H  
ATOM   2041 1HD1 LEU A 126       4.125  15.101  20.533  1.00  0.00           H  
ATOM   2042 2HD1 LEU A 126       5.571  16.138  20.565  1.00  0.00           H  
ATOM   2043 3HD1 LEU A 126       5.332  14.905  21.826  1.00  0.00           H  
ATOM   2044 1HD2 LEU A 126       2.314  15.441  22.238  1.00  0.00           H  
ATOM   2045 2HD2 LEU A 126       3.495  15.248  23.556  1.00  0.00           H  
ATOM   2046 3HD2 LEU A 126       2.490  16.715  23.469  1.00  0.00           H  
ATOM   2047  N   LEU A 127       4.938  20.147  21.621  1.00  0.00           N  
ATOM   2048  CA  LEU A 127       4.226  21.052  20.726  1.00  0.00           C  
ATOM   2049  C   LEU A 127       5.168  21.661  19.695  1.00  0.00           C  
ATOM   2050  O   LEU A 127       4.822  21.783  18.520  1.00  0.00           O  
ATOM   2051  CB  LEU A 127       3.548  22.169  21.531  1.00  0.00           C  
ATOM   2052  CG  LEU A 127       2.330  21.745  22.361  1.00  0.00           C  
ATOM   2053  CD1 LEU A 127       1.899  22.899  23.256  1.00  0.00           C  
ATOM   2054  CD2 LEU A 127       1.202  21.325  21.430  1.00  0.00           C  
ATOM   2055  H   LEU A 127       4.951  20.344  22.611  1.00  0.00           H  
ATOM   2056  HA  LEU A 127       3.472  20.476  20.190  1.00  0.00           H  
ATOM   2057 1HB  LEU A 127       4.280  22.599  22.213  1.00  0.00           H  
ATOM   2058 2HB  LEU A 127       3.224  22.947  20.840  1.00  0.00           H  
ATOM   2059  HG  LEU A 127       2.601  20.907  23.004  1.00  0.00           H  
ATOM   2060 1HD1 LEU A 127       1.033  22.598  23.846  1.00  0.00           H  
ATOM   2061 2HD1 LEU A 127       2.717  23.166  23.925  1.00  0.00           H  
ATOM   2062 3HD1 LEU A 127       1.637  23.759  22.640  1.00  0.00           H  
ATOM   2063 1HD2 LEU A 127       0.336  21.023  22.020  1.00  0.00           H  
ATOM   2064 2HD2 LEU A 127       0.930  22.162  20.787  1.00  0.00           H  
ATOM   2065 3HD2 LEU A 127       1.532  20.487  20.814  1.00  0.00           H  
ATOM   2066  N   GLU A 128       6.360  22.039  20.141  1.00  0.00           N  
ATOM   2067  CA  GLU A 128       7.349  22.649  19.260  1.00  0.00           C  
ATOM   2068  C   GLU A 128       7.748  21.699  18.137  1.00  0.00           C  
ATOM   2069  O   GLU A 128       7.895  22.110  16.987  1.00  0.00           O  
ATOM   2070  CB  GLU A 128       8.590  23.064  20.054  1.00  0.00           C  
ATOM   2071  CG  GLU A 128       8.370  24.239  20.996  1.00  0.00           C  
ATOM   2072  CD  GLU A 128       9.585  24.566  21.818  1.00  0.00           C  
ATOM   2073  OE1 GLU A 128      10.541  23.832  21.748  1.00  0.00           O  
ATOM   2074  OE2 GLU A 128       9.558  25.552  22.517  1.00  0.00           O  
ATOM   2075  H   GLU A 128       6.588  21.899  21.114  1.00  0.00           H  
ATOM   2076  HA  GLU A 128       6.900  23.532  18.806  1.00  0.00           H  
ATOM   2077 1HB  GLU A 128       8.939  22.220  20.650  1.00  0.00           H  
ATOM   2078 2HB  GLU A 128       9.391  23.332  19.365  1.00  0.00           H  
ATOM   2079 1HG  GLU A 128       8.096  25.116  20.408  1.00  0.00           H  
ATOM   2080 2HG  GLU A 128       7.539  24.008  21.660  1.00  0.00           H  
ATOM   2081  N   ARG A 129       7.922  20.427  18.480  1.00  0.00           N  
ATOM   2082  CA  ARG A 129       8.332  19.422  17.507  1.00  0.00           C  
ATOM   2083  C   ARG A 129       7.205  19.109  16.531  1.00  0.00           C  
ATOM   2084  O   ARG A 129       7.435  18.960  15.330  1.00  0.00           O  
ATOM   2085  CB  ARG A 129       8.760  18.142  18.210  1.00  0.00           C  
ATOM   2086  CG  ARG A 129       9.169  17.009  17.282  1.00  0.00           C  
ATOM   2087  CD  ARG A 129      10.324  17.388  16.428  1.00  0.00           C  
ATOM   2088  NE  ARG A 129      10.742  16.296  15.564  1.00  0.00           N  
ATOM   2089  CZ  ARG A 129      11.622  16.415  14.551  1.00  0.00           C  
ATOM   2090  NH1 ARG A 129      12.168  17.582  14.289  1.00  0.00           N  
ATOM   2091  NH2 ARG A 129      11.937  15.359  13.822  1.00  0.00           N  
ATOM   2092  H   ARG A 129       7.766  20.150  19.438  1.00  0.00           H  
ATOM   2093  HA  ARG A 129       9.167  19.825  16.934  1.00  0.00           H  
ATOM   2094 1HB  ARG A 129       9.604  18.352  18.865  1.00  0.00           H  
ATOM   2095 2HB  ARG A 129       7.944  17.778  18.834  1.00  0.00           H  
ATOM   2096 1HG  ARG A 129       9.451  16.138  17.873  1.00  0.00           H  
ATOM   2097 2HG  ARG A 129       8.332  16.751  16.632  1.00  0.00           H  
ATOM   2098 1HD  ARG A 129      10.049  18.234  15.799  1.00  0.00           H  
ATOM   2099 2HD  ARG A 129      11.168  17.665  17.059  1.00  0.00           H  
ATOM   2100  HE  ARG A 129      10.343  15.382  15.735  1.00  0.00           H  
ATOM   2101 1HH1 ARG A 129      11.927  18.389  14.846  1.00  0.00           H  
ATOM   2102 2HH1 ARG A 129      12.828  17.671  13.530  1.00  0.00           H  
ATOM   2103 1HH2 ARG A 129      11.517  14.462  14.024  1.00  0.00           H  
ATOM   2104 2HH2 ARG A 129      12.597  15.448  13.063  1.00  0.00           H  
ATOM   2105  N   LEU A 130       5.987  19.010  17.051  1.00  0.00           N  
ATOM   2106  CA  LEU A 130       4.823  18.713  16.226  1.00  0.00           C  
ATOM   2107  C   LEU A 130       4.610  19.787  15.167  1.00  0.00           C  
ATOM   2108  O   LEU A 130       4.277  19.485  14.021  1.00  0.00           O  
ATOM   2109  CB  LEU A 130       3.569  18.594  17.102  1.00  0.00           C  
ATOM   2110  CG  LEU A 130       3.530  17.386  18.046  1.00  0.00           C  
ATOM   2111  CD1 LEU A 130       2.290  17.468  18.926  1.00  0.00           C  
ATOM   2112  CD2 LEU A 130       3.536  16.102  17.230  1.00  0.00           C  
ATOM   2113  H   LEU A 130       5.864  19.144  18.044  1.00  0.00           H  
ATOM   2114  HA  LEU A 130       5.003  17.768  15.714  1.00  0.00           H  
ATOM   2115 1HB  LEU A 130       3.484  19.493  17.710  1.00  0.00           H  
ATOM   2116 2HB  LEU A 130       2.696  18.535  16.452  1.00  0.00           H  
ATOM   2117  HG  LEU A 130       4.403  17.405  18.699  1.00  0.00           H  
ATOM   2118 1HD1 LEU A 130       2.262  16.610  19.597  1.00  0.00           H  
ATOM   2119 2HD1 LEU A 130       2.321  18.386  19.513  1.00  0.00           H  
ATOM   2120 3HD1 LEU A 130       1.399  17.467  18.299  1.00  0.00           H  
ATOM   2121 1HD2 LEU A 130       3.509  15.243  17.901  1.00  0.00           H  
ATOM   2122 2HD2 LEU A 130       2.663  16.081  16.578  1.00  0.00           H  
ATOM   2123 3HD2 LEU A 130       4.442  16.061  16.624  1.00  0.00           H  
ATOM   2124  N   LEU A 131       4.806  21.042  15.555  1.00  0.00           N  
ATOM   2125  CA  LEU A 131       4.609  22.165  14.647  1.00  0.00           C  
ATOM   2126  C   LEU A 131       5.685  22.197  13.570  1.00  0.00           C  
ATOM   2127  O   LEU A 131       5.407  22.501  12.410  1.00  0.00           O  
ATOM   2128  CB  LEU A 131       4.617  23.486  15.427  1.00  0.00           C  
ATOM   2129  CG  LEU A 131       3.443  23.696  16.391  1.00  0.00           C  
ATOM   2130  CD1 LEU A 131       3.783  24.811  17.371  1.00  0.00           C  
ATOM   2131  CD2 LEU A 131       2.188  24.030  15.598  1.00  0.00           C  
ATOM   2132  H   LEU A 131       5.100  21.223  16.504  1.00  0.00           H  
ATOM   2133  HA  LEU A 131       3.647  22.036  14.153  1.00  0.00           H  
ATOM   2134 1HB  LEU A 131       5.536  23.540  16.008  1.00  0.00           H  
ATOM   2135 2HB  LEU A 131       4.613  24.310  14.714  1.00  0.00           H  
ATOM   2136  HG  LEU A 131       3.277  22.785  16.967  1.00  0.00           H  
ATOM   2137 1HD1 LEU A 131       2.949  24.960  18.056  1.00  0.00           H  
ATOM   2138 2HD1 LEU A 131       4.673  24.537  17.938  1.00  0.00           H  
ATOM   2139 3HD1 LEU A 131       3.971  25.733  16.822  1.00  0.00           H  
ATOM   2140 1HD2 LEU A 131       1.353  24.179  16.283  1.00  0.00           H  
ATOM   2141 2HD2 LEU A 131       2.353  24.941  15.023  1.00  0.00           H  
ATOM   2142 3HD2 LEU A 131       1.958  23.209  14.919  1.00  0.00           H  
ATOM   2143  N   LYS A 132       6.915  21.883  13.960  1.00  0.00           N  
ATOM   2144  CA  LYS A 132       8.025  21.816  13.017  1.00  0.00           C  
ATOM   2145  C   LYS A 132       7.830  20.683  12.017  1.00  0.00           C  
ATOM   2146  O   LYS A 132       8.150  20.822  10.836  1.00  0.00           O  
ATOM   2147  CB  LYS A 132       9.350  21.639  13.760  1.00  0.00           C  
ATOM   2148  CG  LYS A 132       9.851  22.896  14.460  1.00  0.00           C  
ATOM   2149  CD  LYS A 132      11.151  22.632  15.206  1.00  0.00           C  
ATOM   2150  CE  LYS A 132      11.664  23.891  15.888  1.00  0.00           C  
ATOM   2151  NZ  LYS A 132      12.907  23.636  16.666  1.00  0.00           N  
ATOM   2152  H   LYS A 132       7.087  21.684  14.935  1.00  0.00           H  
ATOM   2153  HA  LYS A 132       8.053  22.753  12.459  1.00  0.00           H  
ATOM   2154 1HB  LYS A 132       9.244  20.857  14.512  1.00  0.00           H  
ATOM   2155 2HB  LYS A 132      10.120  21.317  13.059  1.00  0.00           H  
ATOM   2156 1HG  LYS A 132      10.018  23.681  13.722  1.00  0.00           H  
ATOM   2157 2HG  LYS A 132       9.099  23.241  15.168  1.00  0.00           H  
ATOM   2158 1HD  LYS A 132      10.988  21.861  15.959  1.00  0.00           H  
ATOM   2159 2HD  LYS A 132      11.906  22.276  14.506  1.00  0.00           H  
ATOM   2160 1HE  LYS A 132      11.870  24.653  15.137  1.00  0.00           H  
ATOM   2161 2HE  LYS A 132      10.900  24.277  16.563  1.00  0.00           H  
ATOM   2162 1HZ  LYS A 132      13.213  24.494  17.102  1.00  0.00           H  
ATOM   2163 2HZ  LYS A 132      12.721  22.944  17.379  1.00  0.00           H  
ATOM   2164 3HZ  LYS A 132      13.628  23.297  16.047  1.00  0.00           H  
ATOM   2165  N   LEU A 133       7.304  19.562  12.495  1.00  0.00           N  
ATOM   2166  CA  LEU A 133       7.001  18.427  11.630  1.00  0.00           C  
ATOM   2167  C   LEU A 133       5.908  18.774  10.629  1.00  0.00           C  
ATOM   2168  O   LEU A 133       5.940  18.330   9.482  1.00  0.00           O  
ATOM   2169  CB  LEU A 133       6.569  17.220  12.471  1.00  0.00           C  
ATOM   2170  CG  LEU A 133       7.688  16.515  13.249  1.00  0.00           C  
ATOM   2171  CD1 LEU A 133       7.077  15.590  14.293  1.00  0.00           C  
ATOM   2172  CD2 LEU A 133       8.569  15.741  12.280  1.00  0.00           C  
ATOM   2173  H   LEU A 133       7.108  19.493  13.484  1.00  0.00           H  
ATOM   2174  HA  LEU A 133       7.903  18.179  11.070  1.00  0.00           H  
ATOM   2175 1HB  LEU A 133       5.821  17.549  13.192  1.00  0.00           H  
ATOM   2176 2HB  LEU A 133       6.109  16.484  11.812  1.00  0.00           H  
ATOM   2177  HG  LEU A 133       8.290  17.258  13.773  1.00  0.00           H  
ATOM   2178 1HD1 LEU A 133       7.872  15.090  14.845  1.00  0.00           H  
ATOM   2179 2HD1 LEU A 133       6.467  16.173  14.983  1.00  0.00           H  
ATOM   2180 3HD1 LEU A 133       6.454  14.845  13.798  1.00  0.00           H  
ATOM   2181 1HD2 LEU A 133       9.365  15.240  12.833  1.00  0.00           H  
ATOM   2182 2HD2 LEU A 133       7.968  14.997  11.757  1.00  0.00           H  
ATOM   2183 3HD2 LEU A 133       9.006  16.428  11.557  1.00  0.00           H  
ATOM   2184  N   ALA A 134       4.940  19.570  11.069  1.00  0.00           N  
ATOM   2185  CA  ALA A 134       3.896  20.071  10.181  1.00  0.00           C  
ATOM   2186  C   ALA A 134       4.488  20.902   9.050  1.00  0.00           C  
ATOM   2187  O   ALA A 134       4.038  20.820   7.907  1.00  0.00           O  
ATOM   2188  CB  ALA A 134       2.881  20.890  10.965  1.00  0.00           C  
ATOM   2189  H   ALA A 134       4.925  19.836  12.043  1.00  0.00           H  
ATOM   2190  HA  ALA A 134       3.391  19.213   9.737  1.00  0.00           H  
ATOM   2191 1HB  ALA A 134       2.109  21.257  10.288  1.00  0.00           H  
ATOM   2192 2HB  ALA A 134       2.423  20.265  11.732  1.00  0.00           H  
ATOM   2193 3HB  ALA A 134       3.382  21.735  11.436  1.00  0.00           H  
ATOM   2194  N   GLN A 135       5.496  21.702   9.376  1.00  0.00           N  
ATOM   2195  CA  GLN A 135       6.163  22.537   8.383  1.00  0.00           C  
ATOM   2196  C   GLN A 135       6.970  21.691   7.405  1.00  0.00           C  
ATOM   2197  O   GLN A 135       6.969  21.947   6.201  1.00  0.00           O  
ATOM   2198  CB  GLN A 135       7.077  23.558   9.066  1.00  0.00           C  
ATOM   2199  CG  GLN A 135       7.763  24.518   8.110  1.00  0.00           C  
ATOM   2200  CD  GLN A 135       8.599  25.556   8.833  1.00  0.00           C  
ATOM   2201  OE1 GLN A 135       8.131  26.208   9.770  1.00  0.00           O  
ATOM   2202  NE2 GLN A 135       9.845  25.716   8.401  1.00  0.00           N  
ATOM   2203  H   GLN A 135       5.809  21.734  10.335  1.00  0.00           H  
ATOM   2204  HA  GLN A 135       5.397  23.066   7.815  1.00  0.00           H  
ATOM   2205 1HB  GLN A 135       6.496  24.148   9.776  1.00  0.00           H  
ATOM   2206 2HB  GLN A 135       7.849  23.036   9.630  1.00  0.00           H  
ATOM   2207 1HG  GLN A 135       8.419  23.950   7.451  1.00  0.00           H  
ATOM   2208 2HG  GLN A 135       7.004  25.038   7.525  1.00  0.00           H  
ATOM   2209 1HE2 GLN A 135      10.445  26.388   8.839  1.00  0.00           H  
ATOM   2210 2HE2 GLN A 135      10.185  25.167   7.638  1.00  0.00           H  
ATOM   2211  N   GLU A 136       7.658  20.684   7.930  1.00  0.00           N  
ATOM   2212  CA  GLU A 136       8.439  19.775   7.100  1.00  0.00           C  
ATOM   2213  C   GLU A 136       7.541  18.971   6.167  1.00  0.00           C  
ATOM   2214  O   GLU A 136       7.885  18.736   5.009  1.00  0.00           O  
ATOM   2215  CB  GLU A 136       9.261  18.825   7.975  1.00  0.00           C  
ATOM   2216  CG  GLU A 136      10.417  19.490   8.709  1.00  0.00           C  
ATOM   2217  CD  GLU A 136      11.161  18.542   9.609  1.00  0.00           C  
ATOM   2218  OE1 GLU A 136      10.725  17.425   9.753  1.00  0.00           O  
ATOM   2219  OE2 GLU A 136      12.164  18.936  10.154  1.00  0.00           O  
ATOM   2220  H   GLU A 136       7.639  20.543   8.931  1.00  0.00           H  
ATOM   2221  HA  GLU A 136       9.111  20.372   6.484  1.00  0.00           H  
ATOM   2222 1HB  GLU A 136       8.612  18.365   8.721  1.00  0.00           H  
ATOM   2223 2HB  GLU A 136       9.670  18.025   7.359  1.00  0.00           H  
ATOM   2224 1HG  GLU A 136      11.113  19.897   7.976  1.00  0.00           H  
ATOM   2225 2HG  GLU A 136      10.031  20.319   9.301  1.00  0.00           H  
ATOM   2226  N   ALA A 137       6.388  18.568   6.726  1.00  0.00           N  
ATOM   2227  CA  ALA A 137       5.327  17.835   6.042  1.00  0.00           C  
ATOM   2228  C   ALA A 137       4.706  18.626   4.897  1.00  0.00           C  
ATOM   2229  O   ALA A 137       4.286  18.054   3.890  1.00  0.00           O  
ATOM   2230  CB  ALA A 137       4.250  17.431   7.038  1.00  0.00           C  
ATOM   2231  H   ALA A 137       6.213  18.778   7.699  1.00  0.00           H  
ATOM   2232  HA  ALA A 137       5.764  16.937   5.607  1.00  0.00           H  
ATOM   2233 1HB  ALA A 137       3.468  16.873   6.524  1.00  0.00           H  
ATOM   2234 2HB  ALA A 137       4.689  16.807   7.817  1.00  0.00           H  
ATOM   2235 3HB  ALA A 137       3.820  18.324   7.490  1.00  0.00           H  
ATOM   2236  N   GLY A 138       4.648  19.941   5.051  1.00  0.00           N  
ATOM   2237  CA  GLY A 138       4.188  20.814   3.975  1.00  0.00           C  
ATOM   2238  C   GLY A 138       2.700  21.123   4.096  1.00  0.00           C  
ATOM   2239  O   GLY A 138       1.982  21.167   3.096  1.00  0.00           O  
ATOM   2240  H   GLY A 138       4.927  20.345   5.934  1.00  0.00           H  
ATOM   2241 1HA  GLY A 138       4.754  21.746   3.996  1.00  0.00           H  
ATOM   2242 2HA  GLY A 138       4.383  20.341   3.014  1.00  0.00           H  
ATOM   2243  N   LEU A 139       2.246  21.335   5.327  1.00  0.00           N  
ATOM   2244  CA  LEU A 139       0.870  21.749   5.583  1.00  0.00           C  
ATOM   2245  C   LEU A 139       0.676  23.213   5.209  1.00  0.00           C  
ATOM   2246  O   LEU A 139       1.583  24.030   5.367  1.00  0.00           O  
ATOM   2247  CB  LEU A 139       0.512  21.535   7.059  1.00  0.00           C  
ATOM   2248  CG  LEU A 139      -0.119  20.179   7.401  1.00  0.00           C  
ATOM   2249  CD1 LEU A 139       0.889  19.069   7.139  1.00  0.00           C  
ATOM   2250  CD2 LEU A 139      -0.565  20.180   8.856  1.00  0.00           C  
ATOM   2251  H   LEU A 139       2.871  21.208   6.110  1.00  0.00           H  
ATOM   2252  HA  LEU A 139       0.205  21.132   4.976  1.00  0.00           H  
ATOM   2253 1HB  LEU A 139       1.417  21.639   7.654  1.00  0.00           H  
ATOM   2254 2HB  LEU A 139      -0.189  22.313   7.363  1.00  0.00           H  
ATOM   2255  HG  LEU A 139      -0.982  20.006   6.757  1.00  0.00           H  
ATOM   2256 1HD1 LEU A 139       0.441  18.106   7.382  1.00  0.00           H  
ATOM   2257 2HD1 LEU A 139       1.176  19.080   6.087  1.00  0.00           H  
ATOM   2258 3HD1 LEU A 139       1.771  19.225   7.758  1.00  0.00           H  
ATOM   2259 1HD2 LEU A 139      -1.014  19.216   9.099  1.00  0.00           H  
ATOM   2260 2HD2 LEU A 139       0.296  20.352   9.501  1.00  0.00           H  
ATOM   2261 3HD2 LEU A 139      -1.299  20.971   9.011  1.00  0.00           H  
ATOM   2262  N   SER A 140      -0.507  23.547   4.709  1.00  0.00           N  
ATOM   2263  CA  SER A 140      -0.779  24.902   4.244  1.00  0.00           C  
ATOM   2264  C   SER A 140      -0.793  25.897   5.392  1.00  0.00           C  
ATOM   2265  O   SER A 140      -0.993  25.524   6.547  1.00  0.00           O  
ATOM   2266  CB  SER A 140      -2.108  24.945   3.516  1.00  0.00           C  
ATOM   2267  OG  SER A 140      -3.173  24.738   4.403  1.00  0.00           O  
ATOM   2268  H   SER A 140      -1.233  22.846   4.653  1.00  0.00           H  
ATOM   2269  HA  SER A 140       0.007  25.192   3.545  1.00  0.00           H  
ATOM   2270 1HB  SER A 140      -2.223  25.911   3.025  1.00  0.00           H  
ATOM   2271 2HB  SER A 140      -2.124  24.181   2.740  1.00  0.00           H  
ATOM   2272  HG  SER A 140      -3.972  24.780   3.871  1.00  0.00           H  
ATOM   2273  N   PRO A 141      -0.578  27.166   5.066  1.00  0.00           N  
ATOM   2274  CA  PRO A 141      -0.616  28.221   6.065  1.00  0.00           C  
ATOM   2275  C   PRO A 141      -1.875  28.143   6.911  1.00  0.00           C  
ATOM   2276  O   PRO A 141      -1.846  28.412   8.112  1.00  0.00           O  
ATOM   2277  CB  PRO A 141      -0.585  29.496   5.217  1.00  0.00           C  
ATOM   2278  CG  PRO A 141       0.207  29.115   4.014  1.00  0.00           C  
ATOM   2279  CD  PRO A 141      -0.236  27.711   3.702  1.00  0.00           C  
ATOM   2280  HA  PRO A 141       0.236  28.087   6.731  1.00  0.00           H  
ATOM   2281 1HB  PRO A 141      -1.609  29.810   4.971  1.00  0.00           H  
ATOM   2282 2HB  PRO A 141      -0.126  30.317   5.789  1.00  0.00           H  
ATOM   2283 1HG  PRO A 141       0.007  29.815   3.189  1.00  0.00           H  
ATOM   2284 2HG  PRO A 141       1.284  29.182   4.231  1.00  0.00           H  
ATOM   2285 1HD  PRO A 141      -1.116  27.741   3.045  1.00  0.00           H  
ATOM   2286 2HD  PRO A 141       0.589  27.163   3.222  1.00  0.00           H  
ATOM   2287  N   GLU A 142      -3.016  27.775   6.310  1.00  0.00           N  
ATOM   2288  CA  GLU A 142      -4.218  27.708   7.132  1.00  0.00           C  
ATOM   2289  C   GLU A 142      -4.134  26.572   8.143  1.00  0.00           C  
ATOM   2290  O   GLU A 142      -4.498  26.737   9.307  1.00  0.00           O  
ATOM   2291  CB  GLU A 142      -5.457  27.528   6.252  1.00  0.00           C  
ATOM   2292  CG  GLU A 142      -5.761  28.712   5.345  1.00  0.00           C  
ATOM   2293  CD  GLU A 142      -4.903  28.739   4.110  1.00  0.00           C  
ATOM   2294  OE1 GLU A 142      -4.107  27.847   3.943  1.00  0.00           O  
ATOM   2295  OE2 GLU A 142      -5.043  29.655   3.333  1.00  0.00           O  
ATOM   2296  H   GLU A 142      -3.005  27.558   5.324  1.00  0.00           H  
ATOM   2297  HA  GLU A 142      -4.303  28.643   7.686  1.00  0.00           H  
ATOM   2298 1HB  GLU A 142      -5.331  26.647   5.622  1.00  0.00           H  
ATOM   2299 2HB  GLU A 142      -6.330  27.357   6.882  1.00  0.00           H  
ATOM   2300 1HG  GLU A 142      -6.807  28.668   5.044  1.00  0.00           H  
ATOM   2301 2HG  GLU A 142      -5.612  29.633   5.905  1.00  0.00           H  
ATOM   2302  N   GLN A 143      -3.651  25.419   7.691  1.00  0.00           N  
ATOM   2303  CA  GLN A 143      -3.516  24.255   8.556  1.00  0.00           C  
ATOM   2304  C   GLN A 143      -2.483  24.495   9.648  1.00  0.00           C  
ATOM   2305  O   GLN A 143      -2.662  24.072  10.790  1.00  0.00           O  
ATOM   2306  CB  GLN A 143      -3.132  23.020   7.736  1.00  0.00           C  
ATOM   2307  CG  GLN A 143      -4.213  22.549   6.778  1.00  0.00           C  
ATOM   2308  CD  GLN A 143      -3.745  21.410   5.892  1.00  0.00           C  
ATOM   2309  OE1 GLN A 143      -2.752  21.535   5.169  1.00  0.00           O  
ATOM   2310  NE2 GLN A 143      -4.457  20.291   5.941  1.00  0.00           N  
ATOM   2311  H   GLN A 143      -3.370  25.350   6.724  1.00  0.00           H  
ATOM   2312  HA  GLN A 143      -4.476  24.078   9.038  1.00  0.00           H  
ATOM   2313 1HB  GLN A 143      -2.236  23.235   7.153  1.00  0.00           H  
ATOM   2314 2HB  GLN A 143      -2.895  22.196   8.408  1.00  0.00           H  
ATOM   2315 1HG  GLN A 143      -5.070  22.201   7.356  1.00  0.00           H  
ATOM   2316 2HG  GLN A 143      -4.506  23.381   6.139  1.00  0.00           H  
ATOM   2317 1HE2 GLN A 143      -4.196  19.506   5.378  1.00  0.00           H  
ATOM   2318 2HE2 GLN A 143      -5.256  20.232   6.541  1.00  0.00           H  
ATOM   2319  N   ILE A 144      -1.398  25.175   9.290  1.00  0.00           N  
ATOM   2320  CA  ILE A 144      -0.356  25.517  10.251  1.00  0.00           C  
ATOM   2321  C   ILE A 144      -0.878  26.477  11.311  1.00  0.00           C  
ATOM   2322  O   ILE A 144      -0.617  26.304  12.502  1.00  0.00           O  
ATOM   2323  CB  ILE A 144       0.858  26.145   9.544  1.00  0.00           C  
ATOM   2324  CG1 ILE A 144       1.569  25.101   8.677  1.00  0.00           C  
ATOM   2325  CG2 ILE A 144       1.820  26.738  10.563  1.00  0.00           C  
ATOM   2326  CD1 ILE A 144       2.163  23.957   9.464  1.00  0.00           C  
ATOM   2327  H   ILE A 144      -1.293  25.463   8.327  1.00  0.00           H  
ATOM   2328  HA  ILE A 144      -0.045  24.602  10.753  1.00  0.00           H  
ATOM   2329  HB  ILE A 144       0.522  26.935   8.874  1.00  0.00           H  
ATOM   2330 1HG1 ILE A 144       0.866  24.690   7.954  1.00  0.00           H  
ATOM   2331 2HG1 ILE A 144       2.371  25.581   8.115  1.00  0.00           H  
ATOM   2332 1HG2 ILE A 144       2.673  27.176  10.047  1.00  0.00           H  
ATOM   2333 2HG2 ILE A 144       1.309  27.509  11.139  1.00  0.00           H  
ATOM   2334 3HG2 ILE A 144       2.166  25.953  11.236  1.00  0.00           H  
ATOM   2335 1HD1 ILE A 144       2.650  23.259   8.781  1.00  0.00           H  
ATOM   2336 2HD1 ILE A 144       2.898  24.343  10.171  1.00  0.00           H  
ATOM   2337 3HD1 ILE A 144       1.374  23.439  10.007  1.00  0.00           H  
ATOM   2338  N   HIS A 145      -1.615  27.492  10.871  1.00  0.00           N  
ATOM   2339  CA  HIS A 145      -2.196  28.469  11.784  1.00  0.00           C  
ATOM   2340  C   HIS A 145      -3.077  27.793  12.827  1.00  0.00           C  
ATOM   2341  O   HIS A 145      -2.956  28.059  14.023  1.00  0.00           O  
ATOM   2342  CB  HIS A 145      -3.014  29.510  11.014  1.00  0.00           C  
ATOM   2343  CG  HIS A 145      -3.636  30.554  11.888  1.00  0.00           C  
ATOM   2344  ND1 HIS A 145      -2.897  31.542  12.506  1.00  0.00           N  
ATOM   2345  CD2 HIS A 145      -4.923  30.765  12.250  1.00  0.00           C  
ATOM   2346  CE1 HIS A 145      -3.705  32.316  13.210  1.00  0.00           C  
ATOM   2347  NE2 HIS A 145      -4.938  31.866  13.070  1.00  0.00           N  
ATOM   2348  H   HIS A 145      -1.778  27.589   9.879  1.00  0.00           H  
ATOM   2349  HA  HIS A 145      -1.382  28.969  12.309  1.00  0.00           H  
ATOM   2350 1HB  HIS A 145      -2.374  30.011  10.287  1.00  0.00           H  
ATOM   2351 2HB  HIS A 145      -3.810  29.011  10.461  1.00  0.00           H  
ATOM   2352  HD2 HIS A 145      -5.786  30.172  11.946  1.00  0.00           H  
ATOM   2353  HE1 HIS A 145      -3.405  33.180  13.803  1.00  0.00           H  
ATOM   2354  HE2 HIS A 145      -5.765  32.262  13.496  1.00  0.00           H  
ATOM   2355  N   LYS A 146      -3.964  26.917  12.367  1.00  0.00           N  
ATOM   2356  CA  LYS A 146      -4.896  26.232  13.256  1.00  0.00           C  
ATOM   2357  C   LYS A 146      -4.156  25.420  14.311  1.00  0.00           C  
ATOM   2358  O   LYS A 146      -4.559  25.380  15.473  1.00  0.00           O  
ATOM   2359  CB  LYS A 146      -5.831  25.324  12.455  1.00  0.00           C  
ATOM   2360  CG  LYS A 146      -6.879  24.603  13.294  1.00  0.00           C  
ATOM   2361  CD  LYS A 146      -7.811  23.777  12.421  1.00  0.00           C  
ATOM   2362  CE  LYS A 146      -8.835  23.025  13.261  1.00  0.00           C  
ATOM   2363  NZ  LYS A 146      -9.750  22.207  12.421  1.00  0.00           N  
ATOM   2364  H   LYS A 146      -3.993  26.720  11.377  1.00  0.00           H  
ATOM   2365  HA  LYS A 146      -5.489  26.987  13.770  1.00  0.00           H  
ATOM   2366 1HB  LYS A 146      -6.355  25.914  11.701  1.00  0.00           H  
ATOM   2367 2HB  LYS A 146      -5.245  24.569  11.930  1.00  0.00           H  
ATOM   2368 1HG  LYS A 146      -6.382  23.944  14.008  1.00  0.00           H  
ATOM   2369 2HG  LYS A 146      -7.466  25.333  13.849  1.00  0.00           H  
ATOM   2370 1HD  LYS A 146      -8.336  24.433  11.725  1.00  0.00           H  
ATOM   2371 2HD  LYS A 146      -7.229  23.057  11.847  1.00  0.00           H  
ATOM   2372 1HE  LYS A 146      -8.319  22.368  13.960  1.00  0.00           H  
ATOM   2373 2HE  LYS A 146      -9.428  23.737  13.835  1.00  0.00           H  
ATOM   2374 1HZ  LYS A 146     -10.412  21.726  13.013  1.00  0.00           H  
ATOM   2375 2HZ  LYS A 146     -10.248  22.809  11.780  1.00  0.00           H  
ATOM   2376 3HZ  LYS A 146      -9.214  21.530  11.898  1.00  0.00           H  
ATOM   2377  N   LEU A 147      -3.070  24.773  13.898  1.00  0.00           N  
ATOM   2378  CA  LEU A 147      -2.226  24.028  14.823  1.00  0.00           C  
ATOM   2379  C   LEU A 147      -1.573  24.955  15.841  1.00  0.00           C  
ATOM   2380  O   LEU A 147      -1.466  24.620  17.020  1.00  0.00           O  
ATOM   2381  CB  LEU A 147      -1.144  23.261  14.053  1.00  0.00           C  
ATOM   2382  CG  LEU A 147      -1.642  22.091  13.194  1.00  0.00           C  
ATOM   2383  CD1 LEU A 147      -0.544  21.664  12.230  1.00  0.00           C  
ATOM   2384  CD2 LEU A 147      -2.055  20.938  14.097  1.00  0.00           C  
ATOM   2385  H   LEU A 147      -2.825  24.799  12.920  1.00  0.00           H  
ATOM   2386  HA  LEU A 147      -2.857  23.325  15.369  1.00  0.00           H  
ATOM   2387 1HB  LEU A 147      -0.627  23.957  13.395  1.00  0.00           H  
ATOM   2388 2HB  LEU A 147      -0.423  22.864  14.767  1.00  0.00           H  
ATOM   2389  HG  LEU A 147      -2.499  22.413  12.602  1.00  0.00           H  
ATOM   2390 1HD1 LEU A 147      -0.897  20.833  11.620  1.00  0.00           H  
ATOM   2391 2HD1 LEU A 147      -0.281  22.502  11.584  1.00  0.00           H  
ATOM   2392 3HD1 LEU A 147       0.334  21.352  12.795  1.00  0.00           H  
ATOM   2393 1HD2 LEU A 147      -2.410  20.107  13.487  1.00  0.00           H  
ATOM   2394 2HD2 LEU A 147      -1.199  20.615  14.689  1.00  0.00           H  
ATOM   2395 3HD2 LEU A 147      -2.854  21.266  14.763  1.00  0.00           H  
ATOM   2396  N   LEU A 148      -1.137  26.122  15.379  1.00  0.00           N  
ATOM   2397  CA  LEU A 148      -0.502  27.103  16.249  1.00  0.00           C  
ATOM   2398  C   LEU A 148      -1.490  27.657  17.268  1.00  0.00           C  
ATOM   2399  O   LEU A 148      -1.155  27.830  18.440  1.00  0.00           O  
ATOM   2400  CB  LEU A 148       0.081  28.251  15.416  1.00  0.00           C  
ATOM   2401  CG  LEU A 148       1.263  27.882  14.510  1.00  0.00           C  
ATOM   2402  CD1 LEU A 148       1.463  28.972  13.467  1.00  0.00           C  
ATOM   2403  CD2 LEU A 148       2.514  27.698  15.357  1.00  0.00           C  
ATOM   2404  H   LEU A 148      -1.249  26.334  14.398  1.00  0.00           H  
ATOM   2405  HA  LEU A 148       0.297  26.602  16.797  1.00  0.00           H  
ATOM   2406 1HB  LEU A 148      -0.707  28.656  14.783  1.00  0.00           H  
ATOM   2407 2HB  LEU A 148       0.415  29.037  16.093  1.00  0.00           H  
ATOM   2408  HG  LEU A 148       1.041  26.953  13.983  1.00  0.00           H  
ATOM   2409 1HD1 LEU A 148       2.303  28.710  12.823  1.00  0.00           H  
ATOM   2410 2HD1 LEU A 148       0.560  29.069  12.863  1.00  0.00           H  
ATOM   2411 3HD1 LEU A 148       1.670  29.918  13.965  1.00  0.00           H  
ATOM   2412 1HD2 LEU A 148       3.353  27.435  14.713  1.00  0.00           H  
ATOM   2413 2HD2 LEU A 148       2.736  28.626  15.883  1.00  0.00           H  
ATOM   2414 3HD2 LEU A 148       2.349  26.901  16.082  1.00  0.00           H  
ATOM   2415  N   GLU A 149      -2.707  27.932  16.813  1.00  0.00           N  
ATOM   2416  CA  GLU A 149      -3.748  28.466  17.685  1.00  0.00           C  
ATOM   2417  C   GLU A 149      -4.058  27.506  18.824  1.00  0.00           C  
ATOM   2418  O   GLU A 149      -4.144  27.910  19.985  1.00  0.00           O  
ATOM   2419  CB  GLU A 149      -5.020  28.751  16.884  1.00  0.00           C  
ATOM   2420  CG  GLU A 149      -6.164  29.330  17.707  1.00  0.00           C  
ATOM   2421  CD  GLU A 149      -7.382  29.635  16.880  1.00  0.00           C  
ATOM   2422  OE1 GLU A 149      -7.337  29.429  15.691  1.00  0.00           O  
ATOM   2423  OE2 GLU A 149      -8.359  30.074  17.439  1.00  0.00           O  
ATOM   2424  H   GLU A 149      -2.918  27.768  15.840  1.00  0.00           H  
ATOM   2425  HA  GLU A 149      -3.380  29.394  18.122  1.00  0.00           H  
ATOM   2426 1HB  GLU A 149      -4.796  29.454  16.082  1.00  0.00           H  
ATOM   2427 2HB  GLU A 149      -5.374  27.829  16.422  1.00  0.00           H  
ATOM   2428 1HG  GLU A 149      -6.436  28.617  18.484  1.00  0.00           H  
ATOM   2429 2HG  GLU A 149      -5.822  30.243  18.192  1.00  0.00           H  
ATOM   2430  N   GLU A 150      -4.227  26.231  18.488  1.00  0.00           N  
ATOM   2431  CA  GLU A 150      -4.529  25.209  19.482  1.00  0.00           C  
ATOM   2432  C   GLU A 150      -3.364  25.016  20.445  1.00  0.00           C  
ATOM   2433  O   GLU A 150      -3.563  24.833  21.646  1.00  0.00           O  
ATOM   2434  CB  GLU A 150      -4.864  23.881  18.798  1.00  0.00           C  
ATOM   2435  CG  GLU A 150      -6.195  23.872  18.060  1.00  0.00           C  
ATOM   2436  CD  GLU A 150      -7.373  24.056  18.977  1.00  0.00           C  
ATOM   2437  OE1 GLU A 150      -7.351  23.516  20.057  1.00  0.00           O  
ATOM   2438  OE2 GLU A 150      -8.295  24.738  18.597  1.00  0.00           O  
ATOM   2439  H   GLU A 150      -4.144  25.963  17.518  1.00  0.00           H  
ATOM   2440  HA  GLU A 150      -5.390  25.544  20.061  1.00  0.00           H  
ATOM   2441 1HB  GLU A 150      -4.081  23.635  18.079  1.00  0.00           H  
ATOM   2442 2HB  GLU A 150      -4.888  23.085  19.542  1.00  0.00           H  
ATOM   2443 1HG  GLU A 150      -6.195  24.674  17.323  1.00  0.00           H  
ATOM   2444 2HG  GLU A 150      -6.298  22.927  17.529  1.00  0.00           H  
ATOM   2445  N   ALA A 151      -2.149  25.058  19.913  1.00  0.00           N  
ATOM   2446  CA  ALA A 151      -0.950  24.880  20.723  1.00  0.00           C  
ATOM   2447  C   ALA A 151      -0.853  25.947  21.804  1.00  0.00           C  
ATOM   2448  O   ALA A 151      -0.469  25.662  22.939  1.00  0.00           O  
ATOM   2449  CB  ALA A 151       0.292  24.902  19.844  1.00  0.00           C  
ATOM   2450  H   ALA A 151      -2.052  25.218  18.920  1.00  0.00           H  
ATOM   2451  HA  ALA A 151      -1.015  23.909  21.216  1.00  0.00           H  
ATOM   2452 1HB  ALA A 151       1.179  24.768  20.464  1.00  0.00           H  
ATOM   2453 2HB  ALA A 151       0.236  24.097  19.113  1.00  0.00           H  
ATOM   2454 3HB  ALA A 151       0.354  25.859  19.326  1.00  0.00           H  
ATOM   2455  N   LEU A 152      -1.202  27.178  21.446  1.00  0.00           N  
ATOM   2456  CA  LEU A 152      -1.166  28.290  22.390  1.00  0.00           C  
ATOM   2457  C   LEU A 152      -2.256  28.151  23.446  1.00  0.00           C  
ATOM   2458  O   LEU A 152      -2.023  28.402  24.629  1.00  0.00           O  
ATOM   2459  CB  LEU A 152      -1.331  29.621  21.647  1.00  0.00           C  
ATOM   2460  CG  LEU A 152      -0.090  30.124  20.899  1.00  0.00           C  
ATOM   2461  CD1 LEU A 152      -0.462  31.334  20.052  1.00  0.00           C  
ATOM   2462  CD2 LEU A 152       1.001  30.472  21.900  1.00  0.00           C  
ATOM   2463  H   LEU A 152      -1.500  27.349  20.497  1.00  0.00           H  
ATOM   2464  HA  LEU A 152      -0.203  28.269  22.900  1.00  0.00           H  
ATOM   2465 1HB  LEU A 152      -2.136  29.516  20.922  1.00  0.00           H  
ATOM   2466 2HB  LEU A 152      -1.617  30.388  22.367  1.00  0.00           H  
ATOM   2467  HG  LEU A 152       0.270  29.345  20.227  1.00  0.00           H  
ATOM   2468 1HD1 LEU A 152       0.419  31.691  19.521  1.00  0.00           H  
ATOM   2469 2HD1 LEU A 152      -1.230  31.051  19.332  1.00  0.00           H  
ATOM   2470 3HD1 LEU A 152      -0.842  32.125  20.697  1.00  0.00           H  
ATOM   2471 1HD2 LEU A 152       1.884  30.829  21.368  1.00  0.00           H  
ATOM   2472 2HD2 LEU A 152       0.643  31.253  22.573  1.00  0.00           H  
ATOM   2473 3HD2 LEU A 152       1.260  29.586  22.479  1.00  0.00           H  
ATOM   2474  N   LYS A 153      -3.445  27.751  23.013  1.00  0.00           N  
ATOM   2475  CA  LYS A 153      -4.576  27.590  23.918  1.00  0.00           C  
ATOM   2476  C   LYS A 153      -4.280  26.551  24.991  1.00  0.00           C  
ATOM   2477  O   LYS A 153      -4.635  26.730  26.156  1.00  0.00           O  
ATOM   2478  CB  LYS A 153      -5.833  27.197  23.141  1.00  0.00           C  
ATOM   2479  CG  LYS A 153      -6.482  28.343  22.374  1.00  0.00           C  
ATOM   2480  CD  LYS A 153      -7.707  27.870  21.606  1.00  0.00           C  
ATOM   2481  CE  LYS A 153      -8.382  29.022  20.876  1.00  0.00           C  
ATOM   2482  NZ  LYS A 153      -9.543  28.564  20.066  1.00  0.00           N  
ATOM   2483  H   LYS A 153      -3.570  27.551  22.030  1.00  0.00           H  
ATOM   2484  HA  LYS A 153      -4.750  28.544  24.415  1.00  0.00           H  
ATOM   2485 1HB  LYS A 153      -5.589  26.413  22.424  1.00  0.00           H  
ATOM   2486 2HB  LYS A 153      -6.576  26.793  23.829  1.00  0.00           H  
ATOM   2487 1HG  LYS A 153      -6.781  29.125  23.073  1.00  0.00           H  
ATOM   2488 2HG  LYS A 153      -5.763  28.763  21.672  1.00  0.00           H  
ATOM   2489 1HD  LYS A 153      -7.410  27.114  20.879  1.00  0.00           H  
ATOM   2490 2HD  LYS A 153      -8.420  27.424  22.297  1.00  0.00           H  
ATOM   2491 1HE  LYS A 153      -8.727  29.759  21.599  1.00  0.00           H  
ATOM   2492 2HE  LYS A 153      -7.662  29.505  20.214  1.00  0.00           H  
ATOM   2493 1HZ  LYS A 153      -9.961  29.355  19.598  1.00  0.00           H  
ATOM   2494 2HZ  LYS A 153      -9.230  27.893  19.377  1.00  0.00           H  
ATOM   2495 3HZ  LYS A 153     -10.226  28.131  20.671  1.00  0.00           H  
ATOM   2496  N   ILE A 154      -3.625  25.465  24.594  1.00  0.00           N  
ATOM   2497  CA  ILE A 154      -3.273  24.399  25.523  1.00  0.00           C  
ATOM   2498  C   ILE A 154      -2.280  24.886  26.570  1.00  0.00           C  
ATOM   2499  O   ILE A 154      -2.424  24.598  27.758  1.00  0.00           O  
ATOM   2500  CB  ILE A 154      -2.680  23.192  24.774  1.00  0.00           C  
ATOM   2501  CG1 ILE A 154      -3.745  22.536  23.891  1.00  0.00           C  
ATOM   2502  CG2 ILE A 154      -2.106  22.184  25.758  1.00  0.00           C  
ATOM   2503  CD1 ILE A 154      -3.179  21.619  22.830  1.00  0.00           C  
ATOM   2504  H   ILE A 154      -3.365  25.376  23.621  1.00  0.00           H  
ATOM   2505  HA  ILE A 154      -4.180  24.089  26.041  1.00  0.00           H  
ATOM   2506  HB  ILE A 154      -1.885  23.530  24.110  1.00  0.00           H  
ATOM   2507 1HG1 ILE A 154      -4.428  21.958  24.512  1.00  0.00           H  
ATOM   2508 2HG1 ILE A 154      -4.332  23.309  23.394  1.00  0.00           H  
ATOM   2509 1HG2 ILE A 154      -1.692  21.337  25.212  1.00  0.00           H  
ATOM   2510 2HG2 ILE A 154      -1.320  22.657  26.345  1.00  0.00           H  
ATOM   2511 3HG2 ILE A 154      -2.896  21.835  26.424  1.00  0.00           H  
ATOM   2512 1HD1 ILE A 154      -3.994  21.193  22.245  1.00  0.00           H  
ATOM   2513 2HD1 ILE A 154      -2.519  22.187  22.173  1.00  0.00           H  
ATOM   2514 3HD1 ILE A 154      -2.616  20.817  23.305  1.00  0.00           H  
ATOM   2515  N   VAL A 155      -1.272  25.626  26.122  1.00  0.00           N  
ATOM   2516  CA  VAL A 155      -0.280  26.197  27.025  1.00  0.00           C  
ATOM   2517  C   VAL A 155      -0.922  27.164  28.010  1.00  0.00           C  
ATOM   2518  O   VAL A 155      -0.598  27.161  29.197  1.00  0.00           O  
ATOM   2519  CB  VAL A 155       0.810  26.934  26.224  1.00  0.00           C  
ATOM   2520  CG1 VAL A 155       1.667  27.784  27.150  1.00  0.00           C  
ATOM   2521  CG2 VAL A 155       1.665  25.929  25.468  1.00  0.00           C  
ATOM   2522  H   VAL A 155      -1.191  25.799  25.130  1.00  0.00           H  
ATOM   2523  HA  VAL A 155       0.164  25.383  27.597  1.00  0.00           H  
ATOM   2524  HB  VAL A 155       0.332  27.612  25.516  1.00  0.00           H  
ATOM   2525 1HG1 VAL A 155       2.432  28.298  26.567  1.00  0.00           H  
ATOM   2526 2HG1 VAL A 155       1.040  28.520  27.653  1.00  0.00           H  
ATOM   2527 3HG1 VAL A 155       2.146  27.145  27.892  1.00  0.00           H  
ATOM   2528 1HG2 VAL A 155       2.433  26.457  24.904  1.00  0.00           H  
ATOM   2529 2HG2 VAL A 155       2.138  25.248  26.176  1.00  0.00           H  
ATOM   2530 3HG2 VAL A 155       1.037  25.361  24.782  1.00  0.00           H  
ATOM   2531  N   GLU A 156      -1.834  27.991  27.509  1.00  0.00           N  
ATOM   2532  CA  GLU A 156      -2.578  28.915  28.357  1.00  0.00           C  
ATOM   2533  C   GLU A 156      -3.378  28.167  29.416  1.00  0.00           C  
ATOM   2534  O   GLU A 156      -3.348  28.521  30.595  1.00  0.00           O  
ATOM   2535  CB  GLU A 156      -3.515  29.779  27.511  1.00  0.00           C  
ATOM   2536  CG  GLU A 156      -4.360  30.760  28.312  1.00  0.00           C  
ATOM   2537  CD  GLU A 156      -5.354  31.504  27.464  1.00  0.00           C  
ATOM   2538  OE1 GLU A 156      -5.401  31.257  26.283  1.00  0.00           O  
ATOM   2539  OE2 GLU A 156      -6.068  32.319  27.998  1.00  0.00           O  
ATOM   2540  H   GLU A 156      -2.017  27.980  26.516  1.00  0.00           H  
ATOM   2541  HA  GLU A 156      -1.861  29.556  28.871  1.00  0.00           H  
ATOM   2542 1HB  GLU A 156      -2.932  30.351  26.790  1.00  0.00           H  
ATOM   2543 2HB  GLU A 156      -4.193  29.136  26.948  1.00  0.00           H  
ATOM   2544 1HG  GLU A 156      -4.896  30.214  29.086  1.00  0.00           H  
ATOM   2545 2HG  GLU A 156      -3.701  31.475  28.801  1.00  0.00           H  
ATOM   2546  N   ARG A 157      -4.091  27.131  28.990  1.00  0.00           N  
ATOM   2547  CA  ARG A 157      -4.925  26.349  29.895  1.00  0.00           C  
ATOM   2548  C   ARG A 157      -4.080  25.623  30.934  1.00  0.00           C  
ATOM   2549  O   ARG A 157      -4.461  25.523  32.099  1.00  0.00           O  
ATOM   2550  CB  ARG A 157      -5.753  25.335  29.120  1.00  0.00           C  
ATOM   2551  CG  ARG A 157      -6.906  25.924  28.323  1.00  0.00           C  
ATOM   2552  CD  ARG A 157      -7.606  24.889  27.521  1.00  0.00           C  
ATOM   2553  NE  ARG A 157      -8.712  25.448  26.762  1.00  0.00           N  
ATOM   2554  CZ  ARG A 157      -9.431  24.769  25.846  1.00  0.00           C  
ATOM   2555  NH1 ARG A 157      -9.149  23.511  25.590  1.00  0.00           N  
ATOM   2556  NH2 ARG A 157     -10.420  25.368  25.207  1.00  0.00           N  
ATOM   2557  H   ARG A 157      -4.056  26.878  28.013  1.00  0.00           H  
ATOM   2558  HA  ARG A 157      -5.587  27.034  30.424  1.00  0.00           H  
ATOM   2559 1HB  ARG A 157      -5.110  24.799  28.423  1.00  0.00           H  
ATOM   2560 2HB  ARG A 157      -6.170  24.601  29.810  1.00  0.00           H  
ATOM   2561 1HG  ARG A 157      -7.627  26.375  29.006  1.00  0.00           H  
ATOM   2562 2HG  ARG A 157      -6.525  26.686  27.642  1.00  0.00           H  
ATOM   2563 1HD  ARG A 157      -6.905  24.435  26.821  1.00  0.00           H  
ATOM   2564 2HD  ARG A 157      -8.002  24.121  28.185  1.00  0.00           H  
ATOM   2565  HE  ARG A 157      -8.959  26.413  26.931  1.00  0.00           H  
ATOM   2566 1HH1 ARG A 157      -8.393  23.053  26.078  1.00  0.00           H  
ATOM   2567 2HH1 ARG A 157      -9.688  23.002  24.904  1.00  0.00           H  
ATOM   2568 1HH2 ARG A 157     -10.638  26.335  25.404  1.00  0.00           H  
ATOM   2569 2HH2 ARG A 157     -10.959  24.860  24.521  1.00  0.00           H  
ATOM   2570  N   ARG A 158      -2.927  25.118  30.504  1.00  0.00           N  
ATOM   2571  CA  ARG A 158      -2.022  24.406  31.398  1.00  0.00           C  
ATOM   2572  C   ARG A 158      -1.494  25.325  32.493  1.00  0.00           C  
ATOM   2573  O   ARG A 158      -1.279  24.895  33.626  1.00  0.00           O  
ATOM   2574  CB  ARG A 158      -0.852  23.823  30.621  1.00  0.00           C  
ATOM   2575  CG  ARG A 158       0.140  23.030  31.456  1.00  0.00           C  
ATOM   2576  CD  ARG A 158      -0.456  21.767  31.963  1.00  0.00           C  
ATOM   2577  NE  ARG A 158       0.468  21.034  32.814  1.00  0.00           N  
ATOM   2578  CZ  ARG A 158       0.633  21.255  34.133  1.00  0.00           C  
ATOM   2579  NH1 ARG A 158      -0.071  22.187  34.736  1.00  0.00           N  
ATOM   2580  NH2 ARG A 158       1.500  20.534  34.821  1.00  0.00           N  
ATOM   2581  H   ARG A 158      -2.672  25.231  29.534  1.00  0.00           H  
ATOM   2582  HA  ARG A 158      -2.582  23.603  31.878  1.00  0.00           H  
ATOM   2583 1HB  ARG A 158      -1.228  23.163  29.840  1.00  0.00           H  
ATOM   2584 2HB  ARG A 158      -0.302  24.628  30.132  1.00  0.00           H  
ATOM   2585 1HG  ARG A 158       1.009  22.779  30.849  1.00  0.00           H  
ATOM   2586 2HG  ARG A 158       0.454  23.627  32.312  1.00  0.00           H  
ATOM   2587 1HD  ARG A 158      -1.349  21.994  32.546  1.00  0.00           H  
ATOM   2588 2HD  ARG A 158      -0.724  21.128  31.123  1.00  0.00           H  
ATOM   2589  HE  ARG A 158       1.027  20.308  32.386  1.00  0.00           H  
ATOM   2590 1HH1 ARG A 158      -0.734  22.739  34.211  1.00  0.00           H  
ATOM   2591 2HH1 ARG A 158       0.052  22.353  35.724  1.00  0.00           H  
ATOM   2592 1HH2 ARG A 158       2.041  19.817  34.357  1.00  0.00           H  
ATOM   2593 2HH2 ARG A 158       1.622  20.699  35.809  1.00  0.00           H  
ATOM   2594  N   GLY A 159      -1.276  26.572  32.195  1.00  0.00           N  
ATOM   2595  CA  GLY A 159      -0.824  27.424  33.282  1.00  0.00           C  
ATOM   2596  C   GLY A 159       0.686  27.407  33.317  1.00  0.00           C  
ATOM   2597  O   GLY A 159       1.291  27.433  34.388  1.00  0.00           O  
ATOM   2598  H   GLY A 159      -1.428  26.885  31.246  1.00  0.00           H  
ATOM   2599 1HA  GLY A 159      -1.199  28.437  33.131  1.00  0.00           H  
ATOM   2600 2HA  GLY A 159      -1.240  27.064  34.223  1.00  0.00           H  
ATOM   2601  N   VAL A 160       1.268  27.362  32.130  1.00  0.00           N  
ATOM   2602  CA  VAL A 160       2.708  27.380  31.955  1.00  0.00           C  
ATOM   2603  C   VAL A 160       3.295  28.717  32.387  1.00  0.00           C  
ATOM   2604  O   VAL A 160       2.801  29.776  32.001  1.00  0.00           O  
ATOM   2605  CB  VAL A 160       3.070  27.112  30.482  1.00  0.00           C  
ATOM   2606  CG1 VAL A 160       4.560  27.317  30.253  1.00  0.00           C  
ATOM   2607  CG2 VAL A 160       2.654  25.701  30.095  1.00  0.00           C  
ATOM   2608  H   VAL A 160       0.693  27.314  31.301  1.00  0.00           H  
ATOM   2609  HA  VAL A 160       3.140  26.591  32.573  1.00  0.00           H  
ATOM   2610  HB  VAL A 160       2.546  27.832  29.852  1.00  0.00           H  
ATOM   2611 1HG1 VAL A 160       4.798  27.124  29.207  1.00  0.00           H  
ATOM   2612 2HG1 VAL A 160       4.828  28.344  30.502  1.00  0.00           H  
ATOM   2613 3HG1 VAL A 160       5.123  26.630  30.885  1.00  0.00           H  
ATOM   2614 1HG2 VAL A 160       2.911  25.519  29.052  1.00  0.00           H  
ATOM   2615 2HG2 VAL A 160       3.173  24.982  30.729  1.00  0.00           H  
ATOM   2616 3HG2 VAL A 160       1.577  25.590  30.227  1.00  0.00           H  
ATOM   2617  N   PRO A 161       4.349  28.653  33.188  1.00  0.00           N  
ATOM   2618  CA  PRO A 161       5.002  29.849  33.706  1.00  0.00           C  
ATOM   2619  C   PRO A 161       5.311  30.845  32.592  1.00  0.00           C  
ATOM   2620  O   PRO A 161       5.616  30.456  31.464  1.00  0.00           O  
ATOM   2621  CB  PRO A 161       6.281  29.292  34.338  1.00  0.00           C  
ATOM   2622  CG  PRO A 161       5.888  27.941  34.832  1.00  0.00           C  
ATOM   2623  CD  PRO A 161       4.968  27.406  33.767  1.00  0.00           C  
ATOM   2624  HA  PRO A 161       4.330  30.327  34.421  1.00  0.00           H  
ATOM   2625 1HB  PRO A 161       7.086  29.255  33.588  1.00  0.00           H  
ATOM   2626 2HB  PRO A 161       6.623  29.957  35.142  1.00  0.00           H  
ATOM   2627 1HG  PRO A 161       6.780  27.315  34.974  1.00  0.00           H  
ATOM   2628 2HG  PRO A 161       5.397  28.025  35.813  1.00  0.00           H  
ATOM   2629 1HD  PRO A 161       5.557  26.870  33.009  1.00  0.00           H  
ATOM   2630 2HD  PRO A 161       4.223  26.739  34.226  1.00  0.00           H  
ATOM   2631  N   PRO A 162       5.229  32.132  32.922  1.00  0.00           N  
ATOM   2632  CA  PRO A 162       5.486  33.191  31.954  1.00  0.00           C  
ATOM   2633  C   PRO A 162       6.799  32.996  31.215  1.00  0.00           C  
ATOM   2634  O   PRO A 162       6.896  33.272  30.019  1.00  0.00           O  
ATOM   2635  CB  PRO A 162       5.521  34.447  32.830  1.00  0.00           C  
ATOM   2636  CG  PRO A 162       4.561  34.151  33.932  1.00  0.00           C  
ATOM   2637  CD  PRO A 162       4.791  32.697  34.248  1.00  0.00           C  
ATOM   2638  HA  PRO A 162       4.683  33.188  31.216  1.00  0.00           H  
ATOM   2639 1HB  PRO A 162       6.544  34.626  33.191  1.00  0.00           H  
ATOM   2640 2HB  PRO A 162       5.231  35.328  32.236  1.00  0.00           H  
ATOM   2641 1HG  PRO A 162       4.756  34.807  34.792  1.00  0.00           H  
ATOM   2642 2HG  PRO A 162       3.530  34.355  33.603  1.00  0.00           H  
ATOM   2643 1HD  PRO A 162       5.581  32.607  35.007  1.00  0.00           H  
ATOM   2644 2HD  PRO A 162       3.854  32.247  34.607  1.00  0.00           H  
ATOM   2645  N   GLU A 163       7.820  32.519  31.921  1.00  0.00           N  
ATOM   2646  CA  GLU A 163       9.137  32.389  31.316  1.00  0.00           C  
ATOM   2647  C   GLU A 163       9.115  31.358  30.195  1.00  0.00           C  
ATOM   2648  O   GLU A 163       9.642  31.596  29.108  1.00  0.00           O  
ATOM   2649  CB  GLU A 163      10.174  31.995  32.369  1.00  0.00           C  
ATOM   2650  CG  GLU A 163      10.422  33.053  33.435  1.00  0.00           C  
ATOM   2651  CD  GLU A 163       9.365  33.066  34.503  1.00  0.00           C  
ATOM   2652  OE1 GLU A 163       8.468  32.261  34.435  1.00  0.00           O  
ATOM   2653  OE2 GLU A 163       9.453  33.884  35.389  1.00  0.00           O  
ATOM   2654  H   GLU A 163       7.670  32.249  32.882  1.00  0.00           H  
ATOM   2655  HA  GLU A 163       9.409  33.352  30.884  1.00  0.00           H  
ATOM   2656 1HB  GLU A 163       9.854  31.082  32.873  1.00  0.00           H  
ATOM   2657 2HB  GLU A 163      11.126  31.783  31.881  1.00  0.00           H  
ATOM   2658 1HG  GLU A 163      11.389  32.867  33.900  1.00  0.00           H  
ATOM   2659 2HG  GLU A 163      10.461  34.032  32.957  1.00  0.00           H  
ATOM   2660  N   GLN A 164       8.501  30.204  30.456  1.00  0.00           N  
ATOM   2661  CA  GLN A 164       8.416  29.165  29.435  1.00  0.00           C  
ATOM   2662  C   GLN A 164       7.374  29.515  28.380  1.00  0.00           C  
ATOM   2663  O   GLN A 164       7.531  29.185  27.205  1.00  0.00           O  
ATOM   2664  CB  GLN A 164       8.082  27.813  30.070  1.00  0.00           C  
ATOM   2665  CG  GLN A 164       9.205  27.224  30.907  1.00  0.00           C  
ATOM   2666  CD  GLN A 164       8.842  25.874  31.496  1.00  0.00           C  
ATOM   2667  OE1 GLN A 164       8.080  25.107  30.901  1.00  0.00           O  
ATOM   2668  NE2 GLN A 164       9.386  25.576  32.670  1.00  0.00           N  
ATOM   2669  H   GLN A 164       8.097  30.058  31.370  1.00  0.00           H  
ATOM   2670  HA  GLN A 164       9.384  29.099  28.939  1.00  0.00           H  
ATOM   2671 1HB  GLN A 164       7.205  27.917  30.709  1.00  0.00           H  
ATOM   2672 2HB  GLN A 164       7.834  27.095  29.289  1.00  0.00           H  
ATOM   2673 1HG  GLN A 164      10.085  27.097  30.278  1.00  0.00           H  
ATOM   2674 2HG  GLN A 164       9.428  27.906  31.728  1.00  0.00           H  
ATOM   2675 1HE2 GLN A 164       9.183  24.699  33.107  1.00  0.00           H  
ATOM   2676 2HE2 GLN A 164       9.998  26.227  33.118  1.00  0.00           H  
ATOM   2677  N   LEU A 165       6.309  30.186  28.807  1.00  0.00           N  
ATOM   2678  CA  LEU A 165       5.227  30.561  27.904  1.00  0.00           C  
ATOM   2679  C   LEU A 165       5.706  31.561  26.858  1.00  0.00           C  
ATOM   2680  O   LEU A 165       5.410  31.420  25.672  1.00  0.00           O  
ATOM   2681  CB  LEU A 165       4.059  31.160  28.697  1.00  0.00           C  
ATOM   2682  CG  LEU A 165       2.756  31.361  27.912  1.00  0.00           C  
ATOM   2683  CD1 LEU A 165       1.567  31.132  28.835  1.00  0.00           C  
ATOM   2684  CD2 LEU A 165       2.730  32.764  27.323  1.00  0.00           C  
ATOM   2685  H   LEU A 165       6.248  30.443  29.782  1.00  0.00           H  
ATOM   2686  HA  LEU A 165       4.897  29.665  27.382  1.00  0.00           H  
ATOM   2687 1HB  LEU A 165       3.840  30.507  29.540  1.00  0.00           H  
ATOM   2688 2HB  LEU A 165       4.364  32.131  29.085  1.00  0.00           H  
ATOM   2689  HG  LEU A 165       2.699  30.628  27.107  1.00  0.00           H  
ATOM   2690 1HD1 LEU A 165       0.641  31.275  28.277  1.00  0.00           H  
ATOM   2691 2HD1 LEU A 165       1.600  30.115  29.226  1.00  0.00           H  
ATOM   2692 3HD1 LEU A 165       1.605  31.841  29.661  1.00  0.00           H  
ATOM   2693 1HD2 LEU A 165       1.803  32.907  26.765  1.00  0.00           H  
ATOM   2694 2HD2 LEU A 165       2.785  33.498  28.128  1.00  0.00           H  
ATOM   2695 3HD2 LEU A 165       3.580  32.894  26.654  1.00  0.00           H  
ATOM   2696  N   ALA A 166       6.445  32.569  27.305  1.00  0.00           N  
ATOM   2697  CA  ALA A 166       6.930  33.617  26.416  1.00  0.00           C  
ATOM   2698  C   ALA A 166       7.836  33.046  25.332  1.00  0.00           C  
ATOM   2699  O   ALA A 166       7.665  33.339  24.149  1.00  0.00           O  
ATOM   2700  CB  ALA A 166       7.664  34.687  27.210  1.00  0.00           C  
ATOM   2701  H   ALA A 166       6.679  32.610  28.287  1.00  0.00           H  
ATOM   2702  HA  ALA A 166       6.068  34.071  25.926  1.00  0.00           H  
ATOM   2703 1HB  ALA A 166       8.020  35.463  26.532  1.00  0.00           H  
ATOM   2704 2HB  ALA A 166       6.987  35.126  27.942  1.00  0.00           H  
ATOM   2705 3HB  ALA A 166       8.513  34.240  27.725  1.00  0.00           H  
ATOM   2706  N   GLU A 167       8.800  32.230  25.744  1.00  0.00           N  
ATOM   2707  CA  GLU A 167       9.727  31.606  24.807  1.00  0.00           C  
ATOM   2708  C   GLU A 167       8.987  30.742  23.794  1.00  0.00           C  
ATOM   2709  O   GLU A 167       9.282  30.779  22.599  1.00  0.00           O  
ATOM   2710  CB  GLU A 167      10.756  30.760  25.559  1.00  0.00           C  
ATOM   2711  CG  GLU A 167      11.795  30.096  24.668  1.00  0.00           C  
ATOM   2712  CD  GLU A 167      12.820  29.315  25.444  1.00  0.00           C  
ATOM   2713  OE1 GLU A 167      12.745  29.308  26.649  1.00  0.00           O  
ATOM   2714  OE2 GLU A 167      13.679  28.726  24.832  1.00  0.00           O  
ATOM   2715  H   GLU A 167       8.893  32.037  26.731  1.00  0.00           H  
ATOM   2716  HA  GLU A 167      10.239  32.397  24.259  1.00  0.00           H  
ATOM   2717 1HB  GLU A 167      11.283  31.384  26.280  1.00  0.00           H  
ATOM   2718 2HB  GLU A 167      10.245  29.975  26.117  1.00  0.00           H  
ATOM   2719 1HG  GLU A 167      11.290  29.422  23.977  1.00  0.00           H  
ATOM   2720 2HG  GLU A 167      12.299  30.863  24.080  1.00  0.00           H  
ATOM   2721  N   PHE A 168       8.025  29.964  24.277  1.00  0.00           N  
ATOM   2722  CA  PHE A 168       7.219  29.111  23.411  1.00  0.00           C  
ATOM   2723  C   PHE A 168       6.510  29.929  22.338  1.00  0.00           C  
ATOM   2724  O   PHE A 168       6.609  29.630  21.149  1.00  0.00           O  
ATOM   2725  CB  PHE A 168       6.187  28.336  24.233  1.00  0.00           C  
ATOM   2726  CG  PHE A 168       5.297  27.449  23.410  1.00  0.00           C  
ATOM   2727  CD1 PHE A 168       5.800  26.305  22.810  1.00  0.00           C  
ATOM   2728  CD2 PHE A 168       3.957  27.758  23.232  1.00  0.00           C  
ATOM   2729  CE1 PHE A 168       4.982  25.488  22.052  1.00  0.00           C  
ATOM   2730  CE2 PHE A 168       3.138  26.944  22.476  1.00  0.00           C  
ATOM   2731  CZ  PHE A 168       3.652  25.807  21.885  1.00  0.00           C  
ATOM   2732  H   PHE A 168       7.845  29.963  25.271  1.00  0.00           H  
ATOM   2733  HA  PHE A 168       7.888  28.411  22.908  1.00  0.00           H  
ATOM   2734 1HB  PHE A 168       6.698  27.717  24.968  1.00  0.00           H  
ATOM   2735 2HB  PHE A 168       5.557  29.038  24.779  1.00  0.00           H  
ATOM   2736  HD1 PHE A 168       6.851  26.051  22.942  1.00  0.00           H  
ATOM   2737  HD2 PHE A 168       3.552  28.657  23.700  1.00  0.00           H  
ATOM   2738  HE1 PHE A 168       5.390  24.592  21.585  1.00  0.00           H  
ATOM   2739  HE2 PHE A 168       2.086  27.198  22.346  1.00  0.00           H  
ATOM   2740  HZ  PHE A 168       3.007  25.165  21.286  1.00  0.00           H  
ATOM   2741  N   ALA A 169       5.795  30.964  22.768  1.00  0.00           N  
ATOM   2742  CA  ALA A 169       4.987  31.767  21.858  1.00  0.00           C  
ATOM   2743  C   ALA A 169       5.845  32.389  20.763  1.00  0.00           C  
ATOM   2744  O   ALA A 169       5.438  32.449  19.602  1.00  0.00           O  
ATOM   2745  CB  ALA A 169       4.243  32.850  22.625  1.00  0.00           C  
ATOM   2746  H   ALA A 169       5.812  31.201  23.749  1.00  0.00           H  
ATOM   2747  HA  ALA A 169       4.261  31.109  21.379  1.00  0.00           H  
ATOM   2748 1HB  ALA A 169       3.645  33.442  21.932  1.00  0.00           H  
ATOM   2749 2HB  ALA A 169       3.589  32.388  23.365  1.00  0.00           H  
ATOM   2750 3HB  ALA A 169       4.960  33.497  23.129  1.00  0.00           H  
ATOM   2751  N   GLU A 170       7.032  32.852  21.141  1.00  0.00           N  
ATOM   2752  CA  GLU A 170       7.941  33.490  20.196  1.00  0.00           C  
ATOM   2753  C   GLU A 170       8.357  32.524  19.092  1.00  0.00           C  
ATOM   2754  O   GLU A 170       8.422  32.895  17.921  1.00  0.00           O  
ATOM   2755  CB  GLU A 170       9.180  34.016  20.922  1.00  0.00           C  
ATOM   2756  CG  GLU A 170       8.924  35.226  21.809  1.00  0.00           C  
ATOM   2757  CD  GLU A 170      10.135  35.644  22.594  1.00  0.00           C  
ATOM   2758  OE1 GLU A 170      11.123  34.950  22.541  1.00  0.00           O  
ATOM   2759  OE2 GLU A 170      10.074  36.658  23.249  1.00  0.00           O  
ATOM   2760  H   GLU A 170       7.313  32.759  22.106  1.00  0.00           H  
ATOM   2761  HA  GLU A 170       7.414  34.322  19.728  1.00  0.00           H  
ATOM   2762 1HB  GLU A 170       9.600  33.227  21.545  1.00  0.00           H  
ATOM   2763 2HB  GLU A 170       9.940  34.293  20.190  1.00  0.00           H  
ATOM   2764 1HG  GLU A 170       8.604  36.060  21.185  1.00  0.00           H  
ATOM   2765 2HG  GLU A 170       8.113  34.992  22.498  1.00  0.00           H  
ATOM   2766  N   ARG A 171       8.640  31.284  19.475  1.00  0.00           N  
ATOM   2767  CA  ARG A 171       9.051  30.262  18.520  1.00  0.00           C  
ATOM   2768  C   ARG A 171       7.933  29.949  17.534  1.00  0.00           C  
ATOM   2769  O   ARG A 171       8.184  29.712  16.352  1.00  0.00           O  
ATOM   2770  CB  ARG A 171       9.457  28.987  19.243  1.00  0.00           C  
ATOM   2771  CG  ARG A 171      10.731  29.095  20.066  1.00  0.00           C  
ATOM   2772  CD  ARG A 171      11.064  27.813  20.736  1.00  0.00           C  
ATOM   2773  NE  ARG A 171      12.193  27.950  21.642  1.00  0.00           N  
ATOM   2774  CZ  ARG A 171      13.486  27.896  21.266  1.00  0.00           C  
ATOM   2775  NH1 ARG A 171      13.796  27.707  20.003  1.00  0.00           N  
ATOM   2776  NH2 ARG A 171      14.442  28.033  22.169  1.00  0.00           N  
ATOM   2777  H   ARG A 171       8.569  31.042  20.454  1.00  0.00           H  
ATOM   2778  HA  ARG A 171       9.899  30.649  17.954  1.00  0.00           H  
ATOM   2779 1HB  ARG A 171       8.657  28.678  19.914  1.00  0.00           H  
ATOM   2780 2HB  ARG A 171       9.601  28.187  18.516  1.00  0.00           H  
ATOM   2781 1HG  ARG A 171      11.562  29.369  19.416  1.00  0.00           H  
ATOM   2782 2HG  ARG A 171      10.603  29.860  20.833  1.00  0.00           H  
ATOM   2783 1HD  ARG A 171      10.205  27.469  21.312  1.00  0.00           H  
ATOM   2784 2HD  ARG A 171      11.319  27.066  19.984  1.00  0.00           H  
ATOM   2785  HE  ARG A 171      11.994  28.097  22.622  1.00  0.00           H  
ATOM   2786 1HH1 ARG A 171      13.066  27.602  19.313  1.00  0.00           H  
ATOM   2787 2HH1 ARG A 171      14.766  27.665  19.722  1.00  0.00           H  
ATOM   2788 1HH2 ARG A 171      14.202  28.178  23.140  1.00  0.00           H  
ATOM   2789 2HH2 ARG A 171      15.410  27.992  21.888  1.00  0.00           H  
ATOM   2790  N   LEU A 172       6.699  29.950  18.025  1.00  0.00           N  
ATOM   2791  CA  LEU A 172       5.541  29.649  17.191  1.00  0.00           C  
ATOM   2792  C   LEU A 172       5.378  30.681  16.084  1.00  0.00           C  
ATOM   2793  O   LEU A 172       5.018  30.344  14.956  1.00  0.00           O  
ATOM   2794  CB  LEU A 172       4.269  29.602  18.047  1.00  0.00           C  
ATOM   2795  CG  LEU A 172       3.797  28.203  18.463  1.00  0.00           C  
ATOM   2796  CD1 LEU A 172       4.920  27.487  19.201  1.00  0.00           C  
ATOM   2797  CD2 LEU A 172       2.558  28.324  19.339  1.00  0.00           C  
ATOM   2798  H   LEU A 172       6.559  30.164  19.003  1.00  0.00           H  
ATOM   2799  HA  LEU A 172       5.705  28.678  16.723  1.00  0.00           H  
ATOM   2800 1HB  LEU A 172       4.439  30.178  18.955  1.00  0.00           H  
ATOM   2801 2HB  LEU A 172       3.458  30.073  17.491  1.00  0.00           H  
ATOM   2802  HG  LEU A 172       3.558  27.620  17.573  1.00  0.00           H  
ATOM   2803 1HD1 LEU A 172       4.586  26.493  19.497  1.00  0.00           H  
ATOM   2804 2HD1 LEU A 172       5.787  27.398  18.545  1.00  0.00           H  
ATOM   2805 3HD1 LEU A 172       5.194  28.057  20.089  1.00  0.00           H  
ATOM   2806 1HD2 LEU A 172       2.223  27.330  19.634  1.00  0.00           H  
ATOM   2807 2HD2 LEU A 172       2.797  28.906  20.229  1.00  0.00           H  
ATOM   2808 3HD2 LEU A 172       1.766  28.824  18.781  1.00  0.00           H  
ATOM   2809  N   VAL A 173       5.643  31.941  16.411  1.00  0.00           N  
ATOM   2810  CA  VAL A 173       5.604  33.014  15.425  1.00  0.00           C  
ATOM   2811  C   VAL A 173       6.659  32.810  14.346  1.00  0.00           C  
ATOM   2812  O   VAL A 173       6.394  33.003  13.160  1.00  0.00           O  
ATOM   2813  CB  VAL A 173       5.827  34.376  16.108  1.00  0.00           C  
ATOM   2814  CG1 VAL A 173       5.947  35.480  15.067  1.00  0.00           C  
ATOM   2815  CG2 VAL A 173       4.688  34.665  17.073  1.00  0.00           C  
ATOM   2816  H   VAL A 173       5.880  32.162  17.368  1.00  0.00           H  
ATOM   2817  HA  VAL A 173       4.626  32.995  14.944  1.00  0.00           H  
ATOM   2818  HB  VAL A 173       6.771  34.347  16.655  1.00  0.00           H  
ATOM   2819 1HG1 VAL A 173       6.106  36.435  15.567  1.00  0.00           H  
ATOM   2820 2HG1 VAL A 173       6.790  35.270  14.410  1.00  0.00           H  
ATOM   2821 3HG1 VAL A 173       5.030  35.526  14.479  1.00  0.00           H  
ATOM   2822 1HG2 VAL A 173       4.854  35.630  17.553  1.00  0.00           H  
ATOM   2823 2HG2 VAL A 173       3.746  34.688  16.527  1.00  0.00           H  
ATOM   2824 3HG2 VAL A 173       4.649  33.885  17.833  1.00  0.00           H  
ATOM   2825  N   GLU A 174       7.858  32.419  14.765  1.00  0.00           N  
ATOM   2826  CA  GLU A 174       8.940  32.135  13.829  1.00  0.00           C  
ATOM   2827  C   GLU A 174       8.577  30.984  12.901  1.00  0.00           C  
ATOM   2828  O   GLU A 174       8.890  31.011  11.711  1.00  0.00           O  
ATOM   2829  CB  GLU A 174      10.228  31.804  14.587  1.00  0.00           C  
ATOM   2830  CG  GLU A 174      10.855  32.989  15.307  1.00  0.00           C  
ATOM   2831  CD  GLU A 174      12.071  32.611  16.106  1.00  0.00           C  
ATOM   2832  OE1 GLU A 174      12.357  31.441  16.199  1.00  0.00           O  
ATOM   2833  OE2 GLU A 174      12.715  33.493  16.625  1.00  0.00           O  
ATOM   2834  H   GLU A 174       8.025  32.317  15.756  1.00  0.00           H  
ATOM   2835  HA  GLU A 174       9.100  33.022  13.217  1.00  0.00           H  
ATOM   2836 1HB  GLU A 174      10.025  31.032  15.329  1.00  0.00           H  
ATOM   2837 2HB  GLU A 174      10.966  31.405  13.892  1.00  0.00           H  
ATOM   2838 1HG  GLU A 174      11.140  33.739  14.570  1.00  0.00           H  
ATOM   2839 2HG  GLU A 174      10.114  33.433  15.970  1.00  0.00           H  
ATOM   2840  N   ILE A 175       7.914  29.973  13.452  1.00  0.00           N  
ATOM   2841  CA  ILE A 175       7.508  28.808  12.673  1.00  0.00           C  
ATOM   2842  C   ILE A 175       6.542  29.199  11.563  1.00  0.00           C  
ATOM   2843  O   ILE A 175       6.688  28.769  10.419  1.00  0.00           O  
ATOM   2844  CB  ILE A 175       6.853  27.745  13.573  1.00  0.00           C  
ATOM   2845  CG1 ILE A 175       7.908  27.059  14.444  1.00  0.00           C  
ATOM   2846  CG2 ILE A 175       6.105  26.723  12.732  1.00  0.00           C  
ATOM   2847  CD1 ILE A 175       7.327  26.227  15.566  1.00  0.00           C  
ATOM   2848  H   ILE A 175       7.687  30.011  14.435  1.00  0.00           H  
ATOM   2849  HA  ILE A 175       8.397  28.385  12.207  1.00  0.00           H  
ATOM   2850  HB  ILE A 175       6.149  28.227  14.252  1.00  0.00           H  
ATOM   2851 1HG1 ILE A 175       8.526  26.411  13.824  1.00  0.00           H  
ATOM   2852 2HG1 ILE A 175       8.563  27.811  14.884  1.00  0.00           H  
ATOM   2853 1HG2 ILE A 175       5.648  25.978  13.384  1.00  0.00           H  
ATOM   2854 2HG2 ILE A 175       5.330  27.224  12.155  1.00  0.00           H  
ATOM   2855 3HG2 ILE A 175       6.802  26.231  12.053  1.00  0.00           H  
ATOM   2856 1HD1 ILE A 175       8.137  25.774  16.139  1.00  0.00           H  
ATOM   2857 2HD1 ILE A 175       6.732  26.865  16.221  1.00  0.00           H  
ATOM   2858 3HD1 ILE A 175       6.696  25.445  15.149  1.00  0.00           H  
ATOM   2859  N   LEU A 176       5.553  30.017  11.908  1.00  0.00           N  
ATOM   2860  CA  LEU A 176       4.568  30.479  10.936  1.00  0.00           C  
ATOM   2861  C   LEU A 176       5.218  31.330   9.852  1.00  0.00           C  
ATOM   2862  O   LEU A 176       4.865  31.232   8.677  1.00  0.00           O  
ATOM   2863  CB  LEU A 176       3.470  31.288  11.638  1.00  0.00           C  
ATOM   2864  CG  LEU A 176       2.332  31.786  10.739  1.00  0.00           C  
ATOM   2865  CD1 LEU A 176       1.710  30.605  10.006  1.00  0.00           C  
ATOM   2866  CD2 LEU A 176       1.296  32.511  11.584  1.00  0.00           C  
ATOM   2867  H   LEU A 176       5.482  30.326  12.866  1.00  0.00           H  
ATOM   2868  HA  LEU A 176       4.129  29.603  10.455  1.00  0.00           H  
ATOM   2869 1HB  LEU A 176       3.029  30.670  12.418  1.00  0.00           H  
ATOM   2870 2HB  LEU A 176       3.927  32.159  12.108  1.00  0.00           H  
ATOM   2871  HG  LEU A 176       2.732  32.469   9.989  1.00  0.00           H  
ATOM   2872 1HD1 LEU A 176       0.901  30.959   9.366  1.00  0.00           H  
ATOM   2873 2HD1 LEU A 176       2.468  30.117   9.393  1.00  0.00           H  
ATOM   2874 3HD1 LEU A 176       1.314  29.895  10.731  1.00  0.00           H  
ATOM   2875 1HD2 LEU A 176       0.487  32.866  10.945  1.00  0.00           H  
ATOM   2876 2HD2 LEU A 176       0.894  31.828  12.332  1.00  0.00           H  
ATOM   2877 3HD2 LEU A 176       1.763  33.361  12.082  1.00  0.00           H  
ATOM   2878  N   ARG A 177       6.170  32.164  10.255  1.00  0.00           N  
ATOM   2879  CA  ARG A 177       6.938  32.964   9.308  1.00  0.00           C  
ATOM   2880  C   ARG A 177       7.695  32.079   8.327  1.00  0.00           C  
ATOM   2881  O   ARG A 177       7.633  32.287   7.115  1.00  0.00           O  
ATOM   2882  CB  ARG A 177       7.924  33.862  10.041  1.00  0.00           C  
ATOM   2883  CG  ARG A 177       8.750  34.771   9.146  1.00  0.00           C  
ATOM   2884  CD  ARG A 177       9.794  35.497   9.914  1.00  0.00           C  
ATOM   2885  NE  ARG A 177      10.797  34.592  10.453  1.00  0.00           N  
ATOM   2886  CZ  ARG A 177      11.683  34.918  11.414  1.00  0.00           C  
ATOM   2887  NH1 ARG A 177      11.677  36.127  11.931  1.00  0.00           N  
ATOM   2888  NH2 ARG A 177      12.558  34.023  11.838  1.00  0.00           N  
ATOM   2889  H   ARG A 177       6.368  32.246  11.242  1.00  0.00           H  
ATOM   2890  HA  ARG A 177       6.240  33.576   8.737  1.00  0.00           H  
ATOM   2891 1HB  ARG A 177       7.385  34.494  10.746  1.00  0.00           H  
ATOM   2892 2HB  ARG A 177       8.617  33.247  10.617  1.00  0.00           H  
ATOM   2893 1HG  ARG A 177       9.242  34.174   8.377  1.00  0.00           H  
ATOM   2894 2HG  ARG A 177       8.098  35.506   8.673  1.00  0.00           H  
ATOM   2895 1HD  ARG A 177      10.295  36.211   9.261  1.00  0.00           H  
ATOM   2896 2HD  ARG A 177       9.332  36.027  10.746  1.00  0.00           H  
ATOM   2897  HE  ARG A 177      10.834  33.654  10.080  1.00  0.00           H  
ATOM   2898 1HH1 ARG A 177      11.008  36.811  11.608  1.00  0.00           H  
ATOM   2899 2HH1 ARG A 177      12.340  36.371  12.652  1.00  0.00           H  
ATOM   2900 1HH2 ARG A 177      12.563  33.094  11.441  1.00  0.00           H  
ATOM   2901 2HH2 ARG A 177      13.221  34.267  12.558  1.00  0.00           H  
ATOM   2902  N   GLU A 178       8.409  31.092   8.856  1.00  0.00           N  
ATOM   2903  CA  GLU A 178       9.210  30.198   8.030  1.00  0.00           C  
ATOM   2904  C   GLU A 178       8.332  29.369   7.103  1.00  0.00           C  
ATOM   2905  O   GLU A 178       8.722  29.054   5.978  1.00  0.00           O  
ATOM   2906  CB  GLU A 178      10.055  29.273   8.909  1.00  0.00           C  
ATOM   2907  CG  GLU A 178      11.202  29.966   9.631  1.00  0.00           C  
ATOM   2908  CD  GLU A 178      11.998  29.031  10.498  1.00  0.00           C  
ATOM   2909  OE1 GLU A 178      11.621  27.890  10.612  1.00  0.00           O  
ATOM   2910  OE2 GLU A 178      12.987  29.459  11.046  1.00  0.00           O  
ATOM   2911  H   GLU A 178       8.397  30.959   9.857  1.00  0.00           H  
ATOM   2912  HA  GLU A 178       9.869  30.806   7.410  1.00  0.00           H  
ATOM   2913 1HB  GLU A 178       9.420  28.807   9.664  1.00  0.00           H  
ATOM   2914 2HB  GLU A 178      10.477  28.475   8.299  1.00  0.00           H  
ATOM   2915 1HG  GLU A 178      11.866  30.412   8.890  1.00  0.00           H  
ATOM   2916 2HG  GLU A 178      10.799  30.769  10.245  1.00  0.00           H  
ATOM   2917  N   ALA A 179       7.140  29.035   7.627  1.00  0.00           N  
ATOM   2918  CA  ALA A 179       6.096  28.280   6.942  1.00  0.00           C  
ATOM   2919  C   ALA A 179       5.479  29.047   5.778  1.00  0.00           C  
ATOM   2920  O   ALA A 179       4.743  28.482   4.969  1.00  0.00           O  
ATOM   2921  CB  ALA A 179       5.012  27.879   7.932  1.00  0.00           C  
ATOM   2922  H   ALA A 179       6.922  29.318   8.572  1.00  0.00           H  
ATOM   2923  HA  ALA A 179       6.547  27.380   6.524  1.00  0.00           H  
ATOM   2924 1HB  ALA A 179       4.242  27.305   7.416  1.00  0.00           H  
ATOM   2925 2HB  ALA A 179       5.449  27.272   8.723  1.00  0.00           H  
ATOM   2926 3HB  ALA A 179       4.567  28.774   8.365  1.00  0.00           H  
ATOM   2927  N   GLY A 180       5.779  30.335   5.696  1.00  0.00           N  
ATOM   2928  CA  GLY A 180       5.235  31.178   4.635  1.00  0.00           C  
ATOM   2929  C   GLY A 180       3.822  31.653   4.961  1.00  0.00           C  
ATOM   2930  O   GLY A 180       3.004  31.860   4.066  1.00  0.00           O  
ATOM   2931  H   GLY A 180       6.398  30.740   6.383  1.00  0.00           H  
ATOM   2932 1HA  GLY A 180       5.883  32.042   4.488  1.00  0.00           H  
ATOM   2933 2HA  GLY A 180       5.223  30.622   3.698  1.00  0.00           H  
ATOM   2934  N   GLY A 181       3.548  31.822   6.252  1.00  0.00           N  
ATOM   2935  CA  GLY A 181       2.244  32.291   6.708  1.00  0.00           C  
ATOM   2936  C   GLY A 181       2.008  33.729   6.255  1.00  0.00           C  
ATOM   2937  O   GLY A 181       2.934  34.539   6.225  1.00  0.00           O  
ATOM   2938  H   GLY A 181       4.261  31.619   6.937  1.00  0.00           H  
ATOM   2939 1HA  GLY A 181       1.464  31.642   6.312  1.00  0.00           H  
ATOM   2940 2HA  GLY A 181       2.194  32.228   7.794  1.00  0.00           H  
ATOM   2941  N   SER A 182       0.767  34.046   5.905  1.00  0.00           N  
ATOM   2942  CA  SER A 182       0.429  35.387   5.447  1.00  0.00           C  
ATOM   2943  C   SER A 182       0.412  36.383   6.593  1.00  0.00           C  
ATOM   2944  O   SER A 182       0.235  36.008   7.751  1.00  0.00           O  
ATOM   2945  CB  SER A 182      -0.923  35.376   4.761  1.00  0.00           C  
ATOM   2946  OG  SER A 182      -1.950  35.114   5.677  1.00  0.00           O  
ATOM   2947  H   SER A 182       0.046  33.342   5.960  1.00  0.00           H  
ATOM   2948  HA  SER A 182       1.180  35.705   4.722  1.00  0.00           H  
ATOM   2949 1HB  SER A 182      -1.096  36.340   4.282  1.00  0.00           H  
ATOM   2950 2HB  SER A 182      -0.928  34.618   3.979  1.00  0.00           H  
ATOM   2951  HG  SER A 182      -2.766  35.125   5.171  1.00  0.00           H  
ATOM   2952  N   PRO A 183       0.597  37.655   6.263  1.00  0.00           N  
ATOM   2953  CA  PRO A 183       0.525  38.714   7.257  1.00  0.00           C  
ATOM   2954  C   PRO A 183      -0.749  38.624   8.078  1.00  0.00           C  
ATOM   2955  O   PRO A 183      -0.751  38.925   9.271  1.00  0.00           O  
ATOM   2956  CB  PRO A 183       0.558  39.987   6.404  1.00  0.00           C  
ATOM   2957  CG  PRO A 183       1.346  39.600   5.200  1.00  0.00           C  
ATOM   2958  CD  PRO A 183       0.907  38.191   4.902  1.00  0.00           C  
ATOM   2959  HA  PRO A 183       1.367  38.593   7.939  1.00  0.00           H  
ATOM   2960 1HB  PRO A 183      -0.468  40.302   6.161  1.00  0.00           H  
ATOM   2961 2HB  PRO A 183       1.020  40.808   6.971  1.00  0.00           H  
ATOM   2962 1HG  PRO A 183       1.137  40.292   4.371  1.00  0.00           H  
ATOM   2963 2HG  PRO A 183       2.423  39.672   5.411  1.00  0.00           H  
ATOM   2964 1HD  PRO A 183       0.011  38.212   4.263  1.00  0.00           H  
ATOM   2965 2HD  PRO A 183       1.725  37.648   4.405  1.00  0.00           H  
ATOM   2966  N   GLU A 184      -1.866  38.209   7.464  1.00  0.00           N  
ATOM   2967  CA  GLU A 184      -3.088  38.148   8.259  1.00  0.00           C  
ATOM   2968  C   GLU A 184      -3.008  37.048   9.308  1.00  0.00           C  
ATOM   2969  O   GLU A 184      -3.404  37.241  10.457  1.00  0.00           O  
ATOM   2970  CB  GLU A 184      -4.301  37.918   7.356  1.00  0.00           C  
ATOM   2971  CG  GLU A 184      -4.598  39.062   6.397  1.00  0.00           C  
ATOM   2972  CD  GLU A 184      -3.713  39.051   5.181  1.00  0.00           C  
ATOM   2973  OE1 GLU A 184      -2.906  38.161   5.065  1.00  0.00           O  
ATOM   2974  OE2 GLU A 184      -3.847  39.935   4.367  1.00  0.00           O  
ATOM   2975  H   GLU A 184      -1.826  37.956   6.488  1.00  0.00           H  
ATOM   2976  HA  GLU A 184      -3.202  39.100   8.779  1.00  0.00           H  
ATOM   2977 1HB  GLU A 184      -4.147  37.016   6.762  1.00  0.00           H  
ATOM   2978 2HB  GLU A 184      -5.187  37.757   7.970  1.00  0.00           H  
ATOM   2979 1HG  GLU A 184      -5.637  38.993   6.077  1.00  0.00           H  
ATOM   2980 2HG  GLU A 184      -4.471  40.007   6.924  1.00  0.00           H  
ATOM   2981  N   LEU A 185      -2.493  35.890   8.907  1.00  0.00           N  
ATOM   2982  CA  LEU A 185      -2.367  34.754   9.812  1.00  0.00           C  
ATOM   2983  C   LEU A 185      -1.376  35.047  10.929  1.00  0.00           C  
ATOM   2984  O   LEU A 185      -1.583  34.651  12.076  1.00  0.00           O  
ATOM   2985  CB  LEU A 185      -1.920  33.508   9.037  1.00  0.00           C  
ATOM   2986  CG  LEU A 185      -2.927  32.961   8.018  1.00  0.00           C  
ATOM   2987  CD1 LEU A 185      -2.279  31.840   7.215  1.00  0.00           C  
ATOM   2988  CD2 LEU A 185      -4.168  32.466   8.745  1.00  0.00           C  
ATOM   2989  H   LEU A 185      -2.182  35.795   7.951  1.00  0.00           H  
ATOM   2990  HA  LEU A 185      -3.340  34.573  10.266  1.00  0.00           H  
ATOM   2991 1HB  LEU A 185      -1.001  33.742   8.503  1.00  0.00           H  
ATOM   2992 2HB  LEU A 185      -1.706  32.713   9.752  1.00  0.00           H  
ATOM   2993  HG  LEU A 185      -3.205  33.752   7.322  1.00  0.00           H  
ATOM   2994 1HD1 LEU A 185      -2.995  31.452   6.491  1.00  0.00           H  
ATOM   2995 2HD1 LEU A 185      -1.406  32.227   6.690  1.00  0.00           H  
ATOM   2996 3HD1 LEU A 185      -1.974  31.040   7.889  1.00  0.00           H  
ATOM   2997 1HD2 LEU A 185      -4.884  32.078   8.020  1.00  0.00           H  
ATOM   2998 2HD2 LEU A 185      -3.891  31.674   9.441  1.00  0.00           H  
ATOM   2999 3HD2 LEU A 185      -4.620  33.291   9.297  1.00  0.00           H  
ATOM   3000  N   VAL A 186      -0.296  35.744  10.589  1.00  0.00           N  
ATOM   3001  CA  VAL A 186       0.706  36.134  11.573  1.00  0.00           C  
ATOM   3002  C   VAL A 186       0.146  37.152  12.557  1.00  0.00           C  
ATOM   3003  O   VAL A 186       0.377  37.058  13.762  1.00  0.00           O  
ATOM   3004  CB  VAL A 186       1.941  36.729  10.872  1.00  0.00           C  
ATOM   3005  CG1 VAL A 186       2.897  37.329  11.892  1.00  0.00           C  
ATOM   3006  CG2 VAL A 186       2.636  35.655  10.049  1.00  0.00           C  
ATOM   3007  H   VAL A 186      -0.167  36.011   9.624  1.00  0.00           H  
ATOM   3008  HA  VAL A 186       0.990  35.245  12.137  1.00  0.00           H  
ATOM   3009  HB  VAL A 186       1.621  37.539  10.216  1.00  0.00           H  
ATOM   3010 1HG1 VAL A 186       3.764  37.745  11.378  1.00  0.00           H  
ATOM   3011 2HG1 VAL A 186       2.389  38.119  12.445  1.00  0.00           H  
ATOM   3012 3HG1 VAL A 186       3.224  36.554  12.584  1.00  0.00           H  
ATOM   3013 1HG2 VAL A 186       3.508  36.082   9.555  1.00  0.00           H  
ATOM   3014 2HG2 VAL A 186       2.952  34.841  10.703  1.00  0.00           H  
ATOM   3015 3HG2 VAL A 186       1.947  35.268   9.298  1.00  0.00           H  
ATOM   3016  N   PHE A 187      -0.592  38.127  12.037  1.00  0.00           N  
ATOM   3017  CA  PHE A 187      -1.230  39.136  12.873  1.00  0.00           C  
ATOM   3018  C   PHE A 187      -2.135  38.495  13.916  1.00  0.00           C  
ATOM   3019  O   PHE A 187      -2.060  38.820  15.101  1.00  0.00           O  
ATOM   3020  CB  PHE A 187      -2.041  40.108  12.013  1.00  0.00           C  
ATOM   3021  CG  PHE A 187      -2.891  41.056  12.810  1.00  0.00           C  
ATOM   3022  CD1 PHE A 187      -2.341  42.196  13.377  1.00  0.00           C  
ATOM   3023  CD2 PHE A 187      -4.244  40.810  12.996  1.00  0.00           C  
ATOM   3024  CE1 PHE A 187      -3.122  43.069  14.108  1.00  0.00           C  
ATOM   3025  CE2 PHE A 187      -5.028  41.681  13.726  1.00  0.00           C  
ATOM   3026  CZ  PHE A 187      -4.465  42.811  14.284  1.00  0.00           C  
ATOM   3027  H   PHE A 187      -0.714  38.169  11.034  1.00  0.00           H  
ATOM   3028  HA  PHE A 187      -0.448  39.682  13.400  1.00  0.00           H  
ATOM   3029 1HB  PHE A 187      -1.366  40.696  11.394  1.00  0.00           H  
ATOM   3030 2HB  PHE A 187      -2.693  39.546  11.346  1.00  0.00           H  
ATOM   3031  HD1 PHE A 187      -1.279  42.401  13.236  1.00  0.00           H  
ATOM   3032  HD2 PHE A 187      -4.687  39.916  12.555  1.00  0.00           H  
ATOM   3033  HE1 PHE A 187      -2.677  43.962  14.548  1.00  0.00           H  
ATOM   3034  HE2 PHE A 187      -6.089  41.476  13.864  1.00  0.00           H  
ATOM   3035  HZ  PHE A 187      -5.082  43.499  14.863  1.00  0.00           H  
ATOM   3036  N   GLU A 188      -2.993  37.583  13.468  1.00  0.00           N  
ATOM   3037  CA  GLU A 188      -3.953  36.935  14.353  1.00  0.00           C  
ATOM   3038  C   GLU A 188      -3.249  36.087  15.404  1.00  0.00           C  
ATOM   3039  O   GLU A 188      -3.674  36.032  16.558  1.00  0.00           O  
ATOM   3040  CB  GLU A 188      -4.920  36.067  13.546  1.00  0.00           C  
ATOM   3041  CG  GLU A 188      -5.911  36.850  12.698  1.00  0.00           C  
ATOM   3042  CD  GLU A 188      -6.855  37.682  13.520  1.00  0.00           C  
ATOM   3043  OE1 GLU A 188      -7.274  37.223  14.556  1.00  0.00           O  
ATOM   3044  OE2 GLU A 188      -7.161  38.778  13.112  1.00  0.00           O  
ATOM   3045  H   GLU A 188      -2.979  37.334  12.490  1.00  0.00           H  
ATOM   3046  HA  GLU A 188      -4.513  37.712  14.873  1.00  0.00           H  
ATOM   3047 1HB  GLU A 188      -4.355  35.413  12.882  1.00  0.00           H  
ATOM   3048 2HB  GLU A 188      -5.489  35.431  14.224  1.00  0.00           H  
ATOM   3049 1HG  GLU A 188      -5.359  37.507  12.026  1.00  0.00           H  
ATOM   3050 2HG  GLU A 188      -6.484  36.153  12.089  1.00  0.00           H  
ATOM   3051  N   LEU A 189      -2.170  35.426  14.997  1.00  0.00           N  
ATOM   3052  CA  LEU A 189      -1.344  34.664  15.926  1.00  0.00           C  
ATOM   3053  C   LEU A 189      -0.737  35.566  16.993  1.00  0.00           C  
ATOM   3054  O   LEU A 189      -0.789  35.257  18.182  1.00  0.00           O  
ATOM   3055  CB  LEU A 189      -0.228  33.936  15.166  1.00  0.00           C  
ATOM   3056  CG  LEU A 189       0.731  33.105  16.029  1.00  0.00           C  
ATOM   3057  CD1 LEU A 189      -0.011  31.907  16.604  1.00  0.00           C  
ATOM   3058  CD2 LEU A 189       1.917  32.661  15.185  1.00  0.00           C  
ATOM   3059  H   LEU A 189      -1.917  35.453  14.020  1.00  0.00           H  
ATOM   3060  HA  LEU A 189      -1.981  33.936  16.427  1.00  0.00           H  
ATOM   3061 1HB  LEU A 189      -0.682  33.266  14.437  1.00  0.00           H  
ATOM   3062 2HB  LEU A 189       0.367  34.676  14.629  1.00  0.00           H  
ATOM   3063  HG  LEU A 189       1.086  33.710  16.864  1.00  0.00           H  
ATOM   3064 1HD1 LEU A 189       0.670  31.317  17.217  1.00  0.00           H  
ATOM   3065 2HD1 LEU A 189      -0.842  32.254  17.218  1.00  0.00           H  
ATOM   3066 3HD1 LEU A 189      -0.392  31.291  15.791  1.00  0.00           H  
ATOM   3067 1HD2 LEU A 189       2.599  32.071  15.799  1.00  0.00           H  
ATOM   3068 2HD2 LEU A 189       1.563  32.055  14.351  1.00  0.00           H  
ATOM   3069 3HD2 LEU A 189       2.440  33.537  14.802  1.00  0.00           H  
ATOM   3070  N   LEU A 190      -0.162  36.682  16.559  1.00  0.00           N  
ATOM   3071  CA  LEU A 190       0.479  37.619  17.474  1.00  0.00           C  
ATOM   3072  C   LEU A 190      -0.525  38.200  18.461  1.00  0.00           C  
ATOM   3073  O   LEU A 190      -0.229  38.349  19.647  1.00  0.00           O  
ATOM   3074  CB  LEU A 190       1.148  38.754  16.688  1.00  0.00           C  
ATOM   3075  CG  LEU A 190       2.344  38.346  15.818  1.00  0.00           C  
ATOM   3076  CD1 LEU A 190       2.733  39.506  14.913  1.00  0.00           C  
ATOM   3077  CD2 LEU A 190       3.505  37.935  16.711  1.00  0.00           C  
ATOM   3078  H   LEU A 190      -0.169  36.887  15.570  1.00  0.00           H  
ATOM   3079  HA  LEU A 190       1.232  37.074  18.044  1.00  0.00           H  
ATOM   3080 1HB  LEU A 190       0.405  39.210  16.037  1.00  0.00           H  
ATOM   3081 2HB  LEU A 190       1.495  39.508  17.394  1.00  0.00           H  
ATOM   3082  HG  LEU A 190       2.061  37.507  15.182  1.00  0.00           H  
ATOM   3083 1HD1 LEU A 190       3.581  39.216  14.294  1.00  0.00           H  
ATOM   3084 2HD1 LEU A 190       1.890  39.766  14.271  1.00  0.00           H  
ATOM   3085 3HD1 LEU A 190       3.006  40.368  15.521  1.00  0.00           H  
ATOM   3086 1HD2 LEU A 190       4.354  37.644  16.092  1.00  0.00           H  
ATOM   3087 2HD2 LEU A 190       3.790  38.774  17.346  1.00  0.00           H  
ATOM   3088 3HD2 LEU A 190       3.205  37.093  17.334  1.00  0.00           H  
ATOM   3089  N   LYS A 191      -1.713  38.527  17.965  1.00  0.00           N  
ATOM   3090  CA  LYS A 191      -2.771  39.074  18.807  1.00  0.00           C  
ATOM   3091  C   LYS A 191      -3.165  38.093  19.902  1.00  0.00           C  
ATOM   3092  O   LYS A 191      -3.307  38.469  21.065  1.00  0.00           O  
ATOM   3093  CB  LYS A 191      -3.994  39.439  17.963  1.00  0.00           C  
ATOM   3094  CG  LYS A 191      -5.140  40.057  18.751  1.00  0.00           C  
ATOM   3095  CD  LYS A 191      -6.286  40.460  17.835  1.00  0.00           C  
ATOM   3096  CE  LYS A 191      -7.392  41.164  18.608  1.00  0.00           C  
ATOM   3097  NZ  LYS A 191      -8.075  40.247  19.561  1.00  0.00           N  
ATOM   3098  H   LYS A 191      -1.889  38.393  16.979  1.00  0.00           H  
ATOM   3099  HA  LYS A 191      -2.389  39.976  19.286  1.00  0.00           H  
ATOM   3100 1HB  LYS A 191      -3.701  40.146  17.186  1.00  0.00           H  
ATOM   3101 2HB  LYS A 191      -4.372  38.545  17.466  1.00  0.00           H  
ATOM   3102 1HG  LYS A 191      -5.508  39.338  19.484  1.00  0.00           H  
ATOM   3103 2HG  LYS A 191      -4.783  40.939  19.282  1.00  0.00           H  
ATOM   3104 1HD  LYS A 191      -5.914  41.129  17.058  1.00  0.00           H  
ATOM   3105 2HD  LYS A 191      -6.699  39.572  17.357  1.00  0.00           H  
ATOM   3106 1HE  LYS A 191      -6.972  42.000  19.164  1.00  0.00           H  
ATOM   3107 2HE  LYS A 191      -8.131  41.556  17.908  1.00  0.00           H  
ATOM   3108 1HZ  LYS A 191      -8.801  40.751  20.052  1.00  0.00           H  
ATOM   3109 2HZ  LYS A 191      -8.485  39.476  19.052  1.00  0.00           H  
ATOM   3110 3HZ  LYS A 191      -7.403  39.892  20.226  1.00  0.00           H  
ATOM   3111  N   ARG A 192      -3.340  36.832  19.525  1.00  0.00           N  
ATOM   3112  CA  ARG A 192      -3.687  35.786  20.481  1.00  0.00           C  
ATOM   3113  C   ARG A 192      -2.628  35.663  21.569  1.00  0.00           C  
ATOM   3114  O   ARG A 192      -2.950  35.557  22.753  1.00  0.00           O  
ATOM   3115  CB  ARG A 192      -3.844  34.446  19.776  1.00  0.00           C  
ATOM   3116  CG  ARG A 192      -4.206  33.284  20.687  1.00  0.00           C  
ATOM   3117  CD  ARG A 192      -5.669  33.218  20.940  1.00  0.00           C  
ATOM   3118  NE  ARG A 192      -6.077  34.129  21.998  1.00  0.00           N  
ATOM   3119  CZ  ARG A 192      -6.154  33.801  23.302  1.00  0.00           C  
ATOM   3120  NH1 ARG A 192      -5.846  32.584  23.693  1.00  0.00           N  
ATOM   3121  NH2 ARG A 192      -6.537  34.703  24.189  1.00  0.00           N  
ATOM   3122  H   ARG A 192      -3.231  36.589  18.550  1.00  0.00           H  
ATOM   3123  HA  ARG A 192      -4.627  36.063  20.959  1.00  0.00           H  
ATOM   3124 1HB  ARG A 192      -4.620  34.523  19.016  1.00  0.00           H  
ATOM   3125 2HB  ARG A 192      -2.914  34.190  19.270  1.00  0.00           H  
ATOM   3126 1HG  ARG A 192      -3.897  32.347  20.223  1.00  0.00           H  
ATOM   3127 2HG  ARG A 192      -3.698  33.399  21.645  1.00  0.00           H  
ATOM   3128 1HD  ARG A 192      -6.207  33.488  20.032  1.00  0.00           H  
ATOM   3129 2HD  ARG A 192      -5.942  32.206  21.237  1.00  0.00           H  
ATOM   3130  HE  ARG A 192      -6.321  35.075  21.735  1.00  0.00           H  
ATOM   3131 1HH1 ARG A 192      -5.554  31.894  23.015  1.00  0.00           H  
ATOM   3132 2HH1 ARG A 192      -5.904  32.338  24.671  1.00  0.00           H  
ATOM   3133 1HH2 ARG A 192      -6.773  35.639  23.888  1.00  0.00           H  
ATOM   3134 2HH2 ARG A 192      -6.594  34.458  25.166  1.00  0.00           H  
ATOM   3135  N   ILE A 193      -1.363  35.679  21.164  1.00  0.00           N  
ATOM   3136  CA  ILE A 193      -0.254  35.563  22.102  1.00  0.00           C  
ATOM   3137  C   ILE A 193      -0.263  36.707  23.108  1.00  0.00           C  
ATOM   3138  O   ILE A 193      -0.071  36.495  24.305  1.00  0.00           O  
ATOM   3139  CB  ILE A 193       1.094  35.542  21.360  1.00  0.00           C  
ATOM   3140  CG1 ILE A 193       1.225  34.264  20.528  1.00  0.00           C  
ATOM   3141  CG2 ILE A 193       2.246  35.660  22.345  1.00  0.00           C  
ATOM   3142  CD1 ILE A 193       2.314  34.326  19.481  1.00  0.00           C  
ATOM   3143  H   ILE A 193      -1.164  35.772  20.178  1.00  0.00           H  
ATOM   3144  HA  ILE A 193      -0.376  34.631  22.656  1.00  0.00           H  
ATOM   3145  HB  ILE A 193       1.138  36.378  20.662  1.00  0.00           H  
ATOM   3146 1HG1 ILE A 193       1.432  33.421  21.186  1.00  0.00           H  
ATOM   3147 2HG1 ILE A 193       0.280  34.060  20.023  1.00  0.00           H  
ATOM   3148 1HG2 ILE A 193       3.191  35.642  21.804  1.00  0.00           H  
ATOM   3149 2HG2 ILE A 193       2.161  36.596  22.896  1.00  0.00           H  
ATOM   3150 3HG2 ILE A 193       2.214  34.824  23.045  1.00  0.00           H  
ATOM   3151 1HD1 ILE A 193       2.345  33.384  18.932  1.00  0.00           H  
ATOM   3152 2HD1 ILE A 193       2.108  35.143  18.789  1.00  0.00           H  
ATOM   3153 3HD1 ILE A 193       3.275  34.494  19.966  1.00  0.00           H  
ATOM   3154  N   MET A 194      -0.486  37.920  22.615  1.00  0.00           N  
ATOM   3155  CA  MET A 194      -0.524  39.099  23.470  1.00  0.00           C  
ATOM   3156  C   MET A 194      -1.646  39.001  24.495  1.00  0.00           C  
ATOM   3157  O   MET A 194      -1.488  39.413  25.644  1.00  0.00           O  
ATOM   3158  CB  MET A 194      -0.684  40.360  22.623  1.00  0.00           C  
ATOM   3159  CG  MET A 194       0.543  40.726  21.799  1.00  0.00           C  
ATOM   3160  SD  MET A 194       0.324  42.254  20.866  1.00  0.00           S  
ATOM   3161  CE  MET A 194       1.904  42.372  20.034  1.00  0.00           C  
ATOM   3162  H   MET A 194      -0.632  38.029  21.622  1.00  0.00           H  
ATOM   3163  HA  MET A 194       0.419  39.156  24.013  1.00  0.00           H  
ATOM   3164 1HB  MET A 194      -1.520  40.234  21.937  1.00  0.00           H  
ATOM   3165 2HB  MET A 194      -0.916  41.207  23.270  1.00  0.00           H  
ATOM   3166 1HG  MET A 194       1.402  40.845  22.459  1.00  0.00           H  
ATOM   3167 2HG  MET A 194       0.762  39.922  21.097  1.00  0.00           H  
ATOM   3168 1HE  MET A 194       1.925  43.269  19.416  1.00  0.00           H  
ATOM   3169 2HE  MET A 194       2.703  42.423  20.776  1.00  0.00           H  
ATOM   3170 3HE  MET A 194       2.051  41.493  19.404  1.00  0.00           H  
ATOM   3171  N   GLU A 195      -2.780  38.451  24.073  1.00  0.00           N  
ATOM   3172  CA  GLU A 195      -3.916  38.254  24.965  1.00  0.00           C  
ATOM   3173  C   GLU A 195      -3.586  37.248  26.060  1.00  0.00           C  
ATOM   3174  O   GLU A 195      -4.000  37.407  27.207  1.00  0.00           O  
ATOM   3175  CB  GLU A 195      -5.139  37.781  24.176  1.00  0.00           C  
ATOM   3176  CG  GLU A 195      -5.760  38.845  23.282  1.00  0.00           C  
ATOM   3177  CD  GLU A 195      -6.898  38.321  22.451  1.00  0.00           C  
ATOM   3178  OE1 GLU A 195      -7.129  37.135  22.476  1.00  0.00           O  
ATOM   3179  OE2 GLU A 195      -7.537  39.106  21.792  1.00  0.00           O  
ATOM   3180  H   GLU A 195      -2.857  38.163  23.108  1.00  0.00           H  
ATOM   3181  HA  GLU A 195      -4.140  39.207  25.444  1.00  0.00           H  
ATOM   3182 1HB  GLU A 195      -4.861  36.936  23.547  1.00  0.00           H  
ATOM   3183 2HB  GLU A 195      -5.907  37.436  24.868  1.00  0.00           H  
ATOM   3184 1HG  GLU A 195      -6.126  39.661  23.905  1.00  0.00           H  
ATOM   3185 2HG  GLU A 195      -4.990  39.246  22.623  1.00  0.00           H  
ATOM   3186  N   ILE A 196      -2.841  36.209  25.697  1.00  0.00           N  
ATOM   3187  CA  ILE A 196      -2.528  35.130  26.626  1.00  0.00           C  
ATOM   3188  C   ILE A 196      -1.627  35.617  27.753  1.00  0.00           C  
ATOM   3189  O   ILE A 196      -1.870  35.324  28.924  1.00  0.00           O  
ATOM   3190  CB  ILE A 196      -1.849  33.957  25.896  1.00  0.00           C  
ATOM   3191  CG1 ILE A 196      -2.856  33.233  24.997  1.00  0.00           C  
ATOM   3192  CG2 ILE A 196      -1.234  32.991  26.898  1.00  0.00           C  
ATOM   3193  CD1 ILE A 196      -2.218  32.291  24.001  1.00  0.00           C  
ATOM   3194  H   ILE A 196      -2.481  36.166  24.754  1.00  0.00           H  
ATOM   3195  HA  ILE A 196      -3.461  34.783  27.070  1.00  0.00           H  
ATOM   3196  HB  ILE A 196      -1.064  34.339  25.244  1.00  0.00           H  
ATOM   3197 1HG1 ILE A 196      -3.547  32.660  25.614  1.00  0.00           H  
ATOM   3198 2HG1 ILE A 196      -3.444  33.966  24.445  1.00  0.00           H  
ATOM   3199 1HG2 ILE A 196      -0.760  32.168  26.364  1.00  0.00           H  
ATOM   3200 2HG2 ILE A 196      -0.489  33.514  27.496  1.00  0.00           H  
ATOM   3201 3HG2 ILE A 196      -2.015  32.599  27.551  1.00  0.00           H  
ATOM   3202 1HD1 ILE A 196      -2.995  31.817  23.401  1.00  0.00           H  
ATOM   3203 2HD1 ILE A 196      -1.548  32.852  23.349  1.00  0.00           H  
ATOM   3204 3HD1 ILE A 196      -1.654  31.527  24.533  1.00  0.00           H  
ATOM   3205  N   ILE A 197      -0.587  36.360  27.394  1.00  0.00           N  
ATOM   3206  CA  ILE A 197       0.380  36.848  28.371  1.00  0.00           C  
ATOM   3207  C   ILE A 197      -0.249  37.880  29.299  1.00  0.00           C  
ATOM   3208  O   ILE A 197       0.143  38.007  30.459  1.00  0.00           O  
ATOM   3209  CB  ILE A 197       1.604  37.464  27.671  1.00  0.00           C  
ATOM   3210  CG1 ILE A 197       2.798  37.514  28.628  1.00  0.00           C  
ATOM   3211  CG2 ILE A 197       1.277  38.856  27.152  1.00  0.00           C  
ATOM   3212  CD1 ILE A 197       3.389  36.157  28.938  1.00  0.00           C  
ATOM   3213  H   ILE A 197      -0.462  36.593  26.420  1.00  0.00           H  
ATOM   3214  HA  ILE A 197       0.702  36.005  28.980  1.00  0.00           H  
ATOM   3215  HB  ILE A 197       1.899  36.834  26.832  1.00  0.00           H  
ATOM   3216 1HG1 ILE A 197       3.582  38.138  28.200  1.00  0.00           H  
ATOM   3217 2HG1 ILE A 197       2.492  37.974  29.568  1.00  0.00           H  
ATOM   3218 1HG2 ILE A 197       2.153  39.276  26.660  1.00  0.00           H  
ATOM   3219 2HG2 ILE A 197       0.456  38.793  26.439  1.00  0.00           H  
ATOM   3220 3HG2 ILE A 197       0.985  39.496  27.985  1.00  0.00           H  
ATOM   3221 1HD1 ILE A 197       4.229  36.274  29.623  1.00  0.00           H  
ATOM   3222 2HD1 ILE A 197       2.628  35.527  29.401  1.00  0.00           H  
ATOM   3223 3HD1 ILE A 197       3.735  35.691  28.017  1.00  0.00           H  
ATOM   3224  N   GLU A 198      -1.226  38.617  28.781  1.00  0.00           N  
ATOM   3225  CA  GLU A 198      -2.034  39.506  29.605  1.00  0.00           C  
ATOM   3226  C   GLU A 198      -2.852  38.723  30.624  1.00  0.00           C  
ATOM   3227  O   GLU A 198      -2.874  39.059  31.808  1.00  0.00           O  
ATOM   3228  CB  GLU A 198      -2.963  40.348  28.728  1.00  0.00           C  
ATOM   3229  CG  GLU A 198      -3.851  41.314  29.499  1.00  0.00           C  
ATOM   3230  CD  GLU A 198      -4.833  42.035  28.618  1.00  0.00           C  
ATOM   3231  OE1 GLU A 198      -4.851  41.771  27.440  1.00  0.00           O  
ATOM   3232  OE2 GLU A 198      -5.567  42.851  29.125  1.00  0.00           O  
ATOM   3233  H   GLU A 198      -1.414  38.557  27.790  1.00  0.00           H  
ATOM   3234  HA  GLU A 198      -1.360  40.165  30.154  1.00  0.00           H  
ATOM   3235 1HB  GLU A 198      -2.370  40.929  28.022  1.00  0.00           H  
ATOM   3236 2HB  GLU A 198      -3.610  39.689  28.148  1.00  0.00           H  
ATOM   3237 1HG  GLU A 198      -4.401  40.759  30.258  1.00  0.00           H  
ATOM   3238 2HG  GLU A 198      -3.222  42.043  30.006  1.00  0.00           H  
ATOM   3239  N   ARG A 199      -3.525  37.677  30.156  1.00  0.00           N  
ATOM   3240  CA  ARG A 199      -4.323  36.826  31.030  1.00  0.00           C  
ATOM   3241  C   ARG A 199      -3.449  36.111  32.051  1.00  0.00           C  
ATOM   3242  O   ARG A 199      -3.854  35.906  33.195  1.00  0.00           O  
ATOM   3243  CB  ARG A 199      -5.093  35.796  30.218  1.00  0.00           C  
ATOM   3244  CG  ARG A 199      -6.272  36.351  29.433  1.00  0.00           C  
ATOM   3245  CD  ARG A 199      -6.942  35.296  28.630  1.00  0.00           C  
ATOM   3246  NE  ARG A 199      -8.086  35.818  27.899  1.00  0.00           N  
ATOM   3247  CZ  ARG A 199      -8.806  35.115  27.002  1.00  0.00           C  
ATOM   3248  NH1 ARG A 199      -8.487  33.867  26.737  1.00  0.00           N  
ATOM   3249  NH2 ARG A 199      -9.831  35.680  26.389  1.00  0.00           N  
ATOM   3250  H   ARG A 199      -3.482  37.466  29.169  1.00  0.00           H  
ATOM   3251  HA  ARG A 199      -5.022  37.460  31.575  1.00  0.00           H  
ATOM   3252 1HB  ARG A 199      -4.421  35.317  29.506  1.00  0.00           H  
ATOM   3253 2HB  ARG A 199      -5.474  35.020  30.881  1.00  0.00           H  
ATOM   3254 1HG  ARG A 199      -7.002  36.772  30.124  1.00  0.00           H  
ATOM   3255 2HG  ARG A 199      -5.923  37.130  28.754  1.00  0.00           H  
ATOM   3256 1HD  ARG A 199      -6.237  34.885  27.909  1.00  0.00           H  
ATOM   3257 2HD  ARG A 199      -7.292  34.504  29.290  1.00  0.00           H  
ATOM   3258  HE  ARG A 199      -8.362  36.774  28.076  1.00  0.00           H  
ATOM   3259 1HH1 ARG A 199      -7.703  33.435  27.206  1.00  0.00           H  
ATOM   3260 2HH1 ARG A 199      -9.026  33.340  26.064  1.00  0.00           H  
ATOM   3261 1HH2 ARG A 199     -10.076  36.639  26.592  1.00  0.00           H  
ATOM   3262 2HH2 ARG A 199     -10.369  35.154  25.717  1.00  0.00           H  
ATOM   3263  N   ARG A 200      -2.246  35.733  31.632  1.00  0.00           N  
ATOM   3264  CA  ARG A 200      -1.301  35.064  32.517  1.00  0.00           C  
ATOM   3265  C   ARG A 200      -0.841  35.990  33.634  1.00  0.00           C  
ATOM   3266  O   ARG A 200      -0.561  35.547  34.747  1.00  0.00           O  
ATOM   3267  CB  ARG A 200      -0.089  34.576  31.735  1.00  0.00           C  
ATOM   3268  CG  ARG A 200       0.828  33.633  32.500  1.00  0.00           C  
ATOM   3269  CD  ARG A 200       0.203  32.300  32.696  1.00  0.00           C  
ATOM   3270  NE  ARG A 200       1.043  31.420  33.494  1.00  0.00           N  
ATOM   3271  CZ  ARG A 200       1.050  31.383  34.840  1.00  0.00           C  
ATOM   3272  NH1 ARG A 200       0.259  32.181  35.523  1.00  0.00           N  
ATOM   3273  NH2 ARG A 200       1.852  30.545  35.473  1.00  0.00           N  
ATOM   3274  H   ARG A 200      -1.980  35.914  30.674  1.00  0.00           H  
ATOM   3275  HA  ARG A 200      -1.808  34.215  32.974  1.00  0.00           H  
ATOM   3276 1HB  ARG A 200      -0.420  34.058  30.837  1.00  0.00           H  
ATOM   3277 2HB  ARG A 200       0.508  35.431  31.418  1.00  0.00           H  
ATOM   3278 1HG  ARG A 200       1.756  33.499  31.944  1.00  0.00           H  
ATOM   3279 2HG  ARG A 200       1.048  34.056  33.481  1.00  0.00           H  
ATOM   3280 1HD  ARG A 200      -0.751  32.417  33.209  1.00  0.00           H  
ATOM   3281 2HD  ARG A 200       0.039  31.829  31.727  1.00  0.00           H  
ATOM   3282  HE  ARG A 200       1.665  30.793  33.002  1.00  0.00           H  
ATOM   3283 1HH1 ARG A 200      -0.355  32.821  35.039  1.00  0.00           H  
ATOM   3284 2HH1 ARG A 200       0.265  32.153  36.533  1.00  0.00           H  
ATOM   3285 1HH2 ARG A 200       2.460  29.933  34.949  1.00  0.00           H  
ATOM   3286 2HH2 ARG A 200       1.858  30.518  36.482  1.00  0.00           H  
ATOM   3287  N   GLY A 201      -0.752  37.264  33.378  1.00  0.00           N  
ATOM   3288  CA  GLY A 201      -0.411  38.124  34.497  1.00  0.00           C  
ATOM   3289  C   GLY A 201       1.085  38.080  34.706  1.00  0.00           C  
ATOM   3290  O   GLY A 201       1.567  38.167  35.834  1.00  0.00           O  
ATOM   3291  H   GLY A 201      -0.919  37.590  32.437  1.00  0.00           H  
ATOM   3292 1HA  GLY A 201      -0.746  39.140  34.291  1.00  0.00           H  
ATOM   3293 2HA  GLY A 201      -0.938  37.786  35.390  1.00  0.00           H  
ATOM   3294  N   ALA A 202       1.795  37.944  33.597  1.00  0.00           N  
ATOM   3295  CA  ALA A 202       3.243  37.847  33.595  1.00  0.00           C  
ATOM   3296  C   ALA A 202       3.875  39.089  34.208  1.00  0.00           C  
ATOM   3297  O   ALA A 202       3.374  40.201  34.039  1.00  0.00           O  
ATOM   3298  CB  ALA A 202       3.756  37.633  32.179  1.00  0.00           C  
ATOM   3299  H   ALA A 202       1.317  37.906  32.708  1.00  0.00           H  
ATOM   3300  HA  ALA A 202       3.532  36.978  34.186  1.00  0.00           H  
ATOM   3301 1HB  ALA A 202       4.844  37.560  32.193  1.00  0.00           H  
ATOM   3302 2HB  ALA A 202       3.335  36.711  31.775  1.00  0.00           H  
ATOM   3303 3HB  ALA A 202       3.456  38.472  31.552  1.00  0.00           H  
ATOM   3304  N   PRO A 203       4.976  38.886  34.918  1.00  0.00           N  
ATOM   3305  CA  PRO A 203       5.754  39.986  35.472  1.00  0.00           C  
ATOM   3306  C   PRO A 203       6.061  41.042  34.414  1.00  0.00           C  
ATOM   3307  O   PRO A 203       6.177  40.732  33.228  1.00  0.00           O  
ATOM   3308  CB  PRO A 203       7.028  39.289  35.960  1.00  0.00           C  
ATOM   3309  CG  PRO A 203       6.582  37.910  36.305  1.00  0.00           C  
ATOM   3310  CD  PRO A 203       5.573  37.565  35.242  1.00  0.00           C  
ATOM   3311  HA  PRO A 203       5.174  40.452  36.270  1.00  0.00           H  
ATOM   3312 1HB  PRO A 203       7.792  39.305  35.170  1.00  0.00           H  
ATOM   3313 2HB  PRO A 203       7.447  39.829  36.823  1.00  0.00           H  
ATOM   3314 1HG  PRO A 203       7.441  37.222  36.312  1.00  0.00           H  
ATOM   3315 2HG  PRO A 203       6.152  37.889  37.319  1.00  0.00           H  
ATOM   3316 1HD  PRO A 203       6.088  37.123  34.377  1.00  0.00           H  
ATOM   3317 2HD  PRO A 203       4.831  36.864  35.653  1.00  0.00           H  
ATOM   3318  N   PRO A 204       6.189  42.291  34.861  1.00  0.00           N  
ATOM   3319  CA  PRO A 204       6.501  43.397  33.964  1.00  0.00           C  
ATOM   3320  C   PRO A 204       7.673  43.092  33.049  1.00  0.00           C  
ATOM   3321  O   PRO A 204       7.661  43.445  31.869  1.00  0.00           O  
ATOM   3322  CB  PRO A 204       6.832  44.534  34.935  1.00  0.00           C  
ATOM   3323  CG  PRO A 204       5.951  44.280  36.111  1.00  0.00           C  
ATOM   3324  CD  PRO A 204       5.978  42.785  36.283  1.00  0.00           C  
ATOM   3325  HA  PRO A 204       5.628  43.591  33.338  1.00  0.00           H  
ATOM   3326 1HB  PRO A 204       7.902  44.511  35.191  1.00  0.00           H  
ATOM   3327 2HB  PRO A 204       6.637  45.506  34.459  1.00  0.00           H  
ATOM   3328 1HG  PRO A 204       6.332  44.815  36.994  1.00  0.00           H  
ATOM   3329 2HG  PRO A 204       4.940  44.666  35.918  1.00  0.00           H  
ATOM   3330 1HD  PRO A 204       6.818  42.505  36.936  1.00  0.00           H  
ATOM   3331 2HD  PRO A 204       5.023  42.447  36.712  1.00  0.00           H  
ATOM   3332  N   GLU A 205       8.697  42.436  33.583  1.00  0.00           N  
ATOM   3333  CA  GLU A 205       9.882  42.145  32.791  1.00  0.00           C  
ATOM   3334  C   GLU A 205       9.563  41.144  31.690  1.00  0.00           C  
ATOM   3335  O   GLU A 205      10.003  41.299  30.550  1.00  0.00           O  
ATOM   3336  CB  GLU A 205      11.003  41.603  33.681  1.00  0.00           C  
ATOM   3337  CG  GLU A 205      11.533  42.601  34.701  1.00  0.00           C  
ATOM   3338  CD  GLU A 205      10.648  42.726  35.910  1.00  0.00           C  
ATOM   3339  OE1 GLU A 205       9.672  42.020  35.984  1.00  0.00           O  
ATOM   3340  OE2 GLU A 205      10.950  43.530  36.762  1.00  0.00           O  
ATOM   3341  H   GLU A 205       8.642  42.140  34.548  1.00  0.00           H  
ATOM   3342  HA  GLU A 205      10.211  43.072  32.320  1.00  0.00           H  
ATOM   3343 1HB  GLU A 205      10.646  40.728  34.223  1.00  0.00           H  
ATOM   3344 2HB  GLU A 205      11.840  41.286  33.059  1.00  0.00           H  
ATOM   3345 1HG  GLU A 205      12.525  42.285  35.023  1.00  0.00           H  
ATOM   3346 2HG  GLU A 205      11.629  43.576  34.225  1.00  0.00           H  
ATOM   3347  N   LEU A 206       8.794  40.109  32.027  1.00  0.00           N  
ATOM   3348  CA  LEU A 206       8.488  39.068  31.054  1.00  0.00           C  
ATOM   3349  C   LEU A 206       7.463  39.548  30.036  1.00  0.00           C  
ATOM   3350  O   LEU A 206       7.524  39.187  28.861  1.00  0.00           O  
ATOM   3351  CB  LEU A 206       7.962  37.815  31.766  1.00  0.00           C  
ATOM   3352  CG  LEU A 206       9.023  36.779  32.159  1.00  0.00           C  
ATOM   3353  CD1 LEU A 206       9.670  36.210  30.903  1.00  0.00           C  
ATOM   3354  CD2 LEU A 206      10.062  37.431  33.060  1.00  0.00           C  
ATOM   3355  H   LEU A 206       8.425  40.055  32.966  1.00  0.00           H  
ATOM   3356  HA  LEU A 206       9.406  38.828  30.516  1.00  0.00           H  
ATOM   3357 1HB  LEU A 206       7.447  38.123  32.674  1.00  0.00           H  
ATOM   3358 2HB  LEU A 206       7.243  37.321  31.114  1.00  0.00           H  
ATOM   3359  HG  LEU A 206       8.548  35.955  32.691  1.00  0.00           H  
ATOM   3360 1HD1 LEU A 206      10.423  35.475  31.183  1.00  0.00           H  
ATOM   3361 2HD1 LEU A 206       8.909  35.733  30.286  1.00  0.00           H  
ATOM   3362 3HD1 LEU A 206      10.141  37.015  30.340  1.00  0.00           H  
ATOM   3363 1HD2 LEU A 206      10.815  36.695  33.341  1.00  0.00           H  
ATOM   3364 2HD2 LEU A 206      10.539  38.255  32.528  1.00  0.00           H  
ATOM   3365 3HD2 LEU A 206       9.576  37.813  33.958  1.00  0.00           H  
ATOM   3366  N   LEU A 207       6.521  40.366  30.493  1.00  0.00           N  
ATOM   3367  CA  LEU A 207       5.504  40.931  29.616  1.00  0.00           C  
ATOM   3368  C   LEU A 207       6.133  41.790  28.526  1.00  0.00           C  
ATOM   3369  O   LEU A 207       5.836  41.624  27.343  1.00  0.00           O  
ATOM   3370  CB  LEU A 207       4.511  41.771  30.428  1.00  0.00           C  
ATOM   3371  CG  LEU A 207       3.507  42.592  29.608  1.00  0.00           C  
ATOM   3372  CD1 LEU A 207       2.615  41.653  28.808  1.00  0.00           C  
ATOM   3373  CD2 LEU A 207       2.683  43.466  30.541  1.00  0.00           C  
ATOM   3374  H   LEU A 207       6.509  40.602  31.475  1.00  0.00           H  
ATOM   3375  HA  LEU A 207       4.979  40.108  29.130  1.00  0.00           H  
ATOM   3376 1HB  LEU A 207       3.942  41.107  31.077  1.00  0.00           H  
ATOM   3377 2HB  LEU A 207       5.073  42.464  31.055  1.00  0.00           H  
ATOM   3378  HG  LEU A 207       4.046  43.224  28.900  1.00  0.00           H  
ATOM   3379 1HD1 LEU A 207       1.902  42.236  28.225  1.00  0.00           H  
ATOM   3380 2HD1 LEU A 207       3.228  41.053  28.135  1.00  0.00           H  
ATOM   3381 3HD1 LEU A 207       2.075  40.996  29.489  1.00  0.00           H  
ATOM   3382 1HD2 LEU A 207       1.970  44.051  29.959  1.00  0.00           H  
ATOM   3383 2HD2 LEU A 207       2.144  42.836  31.249  1.00  0.00           H  
ATOM   3384 3HD2 LEU A 207       3.344  44.140  31.087  1.00  0.00           H  
ATOM   3385  N   ILE A 208       7.004  42.708  28.932  1.00  0.00           N  
ATOM   3386  CA  ILE A 208       7.627  43.638  27.998  1.00  0.00           C  
ATOM   3387  C   ILE A 208       8.577  42.916  27.051  1.00  0.00           C  
ATOM   3388  O   ILE A 208       8.611  43.202  25.854  1.00  0.00           O  
ATOM   3389  CB  ILE A 208       8.392  44.741  28.751  1.00  0.00           C  
ATOM   3390  CG1 ILE A 208       7.497  45.965  28.961  1.00  0.00           C  
ATOM   3391  CG2 ILE A 208       9.654  45.126  27.994  1.00  0.00           C  
ATOM   3392  CD1 ILE A 208       6.285  45.693  29.823  1.00  0.00           C  
ATOM   3393  H   ILE A 208       7.239  42.763  29.913  1.00  0.00           H  
ATOM   3394  HA  ILE A 208       6.839  44.094  27.397  1.00  0.00           H  
ATOM   3395  HB  ILE A 208       8.670  44.381  29.742  1.00  0.00           H  
ATOM   3396 1HG1 ILE A 208       8.075  46.764  29.426  1.00  0.00           H  
ATOM   3397 2HG1 ILE A 208       7.151  46.333  27.995  1.00  0.00           H  
ATOM   3398 1HG2 ILE A 208      10.183  45.907  28.539  1.00  0.00           H  
ATOM   3399 2HG2 ILE A 208      10.298  44.253  27.894  1.00  0.00           H  
ATOM   3400 3HG2 ILE A 208       9.386  45.493  27.003  1.00  0.00           H  
ATOM   3401 1HD1 ILE A 208       5.700  46.607  29.926  1.00  0.00           H  
ATOM   3402 2HD1 ILE A 208       5.673  44.921  29.357  1.00  0.00           H  
ATOM   3403 3HD1 ILE A 208       6.607  45.358  30.808  1.00  0.00           H  
ATOM   3404  N   GLU A 209       9.348  41.981  27.596  1.00  0.00           N  
ATOM   3405  CA  GLU A 209      10.312  41.227  26.805  1.00  0.00           C  
ATOM   3406  C   GLU A 209       9.629  40.482  25.666  1.00  0.00           C  
ATOM   3407  O   GLU A 209      10.103  40.493  24.530  1.00  0.00           O  
ATOM   3408  CB  GLU A 209      11.073  40.238  27.691  1.00  0.00           C  
ATOM   3409  CG  GLU A 209      12.141  39.434  26.964  1.00  0.00           C  
ATOM   3410  CD  GLU A 209      12.898  38.509  27.875  1.00  0.00           C  
ATOM   3411  OE1 GLU A 209      12.620  38.503  29.050  1.00  0.00           O  
ATOM   3412  OE2 GLU A 209      13.757  37.807  27.395  1.00  0.00           O  
ATOM   3413  H   GLU A 209       9.262  41.787  28.584  1.00  0.00           H  
ATOM   3414  HA  GLU A 209      11.017  41.934  26.365  1.00  0.00           H  
ATOM   3415 1HB  GLU A 209      11.556  40.777  28.506  1.00  0.00           H  
ATOM   3416 2HB  GLU A 209      10.369  39.534  28.137  1.00  0.00           H  
ATOM   3417 1HG  GLU A 209      11.665  38.844  26.180  1.00  0.00           H  
ATOM   3418 2HG  GLU A 209      12.839  40.122  26.489  1.00  0.00           H  
ATOM   3419  N   LEU A 210       8.509  39.835  25.975  1.00  0.00           N  
ATOM   3420  CA  LEU A 210       7.747  39.099  24.975  1.00  0.00           C  
ATOM   3421  C   LEU A 210       7.187  40.036  23.911  1.00  0.00           C  
ATOM   3422  O   LEU A 210       7.321  39.781  22.714  1.00  0.00           O  
ATOM   3423  CB  LEU A 210       6.600  38.331  25.643  1.00  0.00           C  
ATOM   3424  CG  LEU A 210       5.629  37.622  24.689  1.00  0.00           C  
ATOM   3425  CD1 LEU A 210       6.396  36.625  23.831  1.00  0.00           C  
ATOM   3426  CD2 LEU A 210       4.540  36.928  25.494  1.00  0.00           C  
ATOM   3427  H   LEU A 210       8.179  39.853  26.930  1.00  0.00           H  
ATOM   3428  HA  LEU A 210       8.421  38.399  24.482  1.00  0.00           H  
ATOM   3429 1HB  LEU A 210       7.025  37.576  26.302  1.00  0.00           H  
ATOM   3430 2HB  LEU A 210       6.020  39.028  26.248  1.00  0.00           H  
ATOM   3431  HG  LEU A 210       5.175  38.356  24.021  1.00  0.00           H  
ATOM   3432 1HD1 LEU A 210       5.706  36.123  23.153  1.00  0.00           H  
ATOM   3433 2HD1 LEU A 210       7.154  37.152  23.251  1.00  0.00           H  
ATOM   3434 3HD1 LEU A 210       6.875  35.888  24.473  1.00  0.00           H  
ATOM   3435 1HD2 LEU A 210       3.850  36.426  24.816  1.00  0.00           H  
ATOM   3436 2HD2 LEU A 210       4.994  36.194  26.161  1.00  0.00           H  
ATOM   3437 3HD2 LEU A 210       3.997  37.667  26.084  1.00  0.00           H  
ATOM   3438  N   LEU A 211       6.560  41.120  24.355  1.00  0.00           N  
ATOM   3439  CA  LEU A 211       5.899  42.049  23.446  1.00  0.00           C  
ATOM   3440  C   LEU A 211       6.891  42.651  22.458  1.00  0.00           C  
ATOM   3441  O   LEU A 211       6.591  42.794  21.273  1.00  0.00           O  
ATOM   3442  CB  LEU A 211       5.214  43.170  24.238  1.00  0.00           C  
ATOM   3443  CG  LEU A 211       3.963  42.758  25.025  1.00  0.00           C  
ATOM   3444  CD1 LEU A 211       3.531  43.905  25.929  1.00  0.00           C  
ATOM   3445  CD2 LEU A 211       2.854  42.378  24.056  1.00  0.00           C  
ATOM   3446  H   LEU A 211       6.541  41.304  25.348  1.00  0.00           H  
ATOM   3447  HA  LEU A 211       5.155  41.494  22.876  1.00  0.00           H  
ATOM   3448 1HB  LEU A 211       5.930  43.582  24.946  1.00  0.00           H  
ATOM   3449 2HB  LEU A 211       4.924  43.959  23.544  1.00  0.00           H  
ATOM   3450  HG  LEU A 211       4.198  41.904  25.661  1.00  0.00           H  
ATOM   3451 1HD1 LEU A 211       2.643  43.612  26.489  1.00  0.00           H  
ATOM   3452 2HD1 LEU A 211       4.334  44.144  26.625  1.00  0.00           H  
ATOM   3453 3HD1 LEU A 211       3.305  44.781  25.321  1.00  0.00           H  
ATOM   3454 1HD2 LEU A 211       1.966  42.084  24.616  1.00  0.00           H  
ATOM   3455 2HD2 LEU A 211       2.618  43.232  23.421  1.00  0.00           H  
ATOM   3456 3HD2 LEU A 211       3.184  41.545  23.436  1.00  0.00           H  
ATOM   3457  N   GLU A 212       8.073  43.001  22.953  1.00  0.00           N  
ATOM   3458  CA  GLU A 212       9.105  43.604  22.117  1.00  0.00           C  
ATOM   3459  C   GLU A 212       9.527  42.660  20.998  1.00  0.00           C  
ATOM   3460  O   GLU A 212       9.725  43.082  19.859  1.00  0.00           O  
ATOM   3461  CB  GLU A 212      10.322  43.985  22.963  1.00  0.00           C  
ATOM   3462  CG  GLU A 212      10.114  45.204  23.849  1.00  0.00           C  
ATOM   3463  CD  GLU A 212      11.296  45.495  24.733  1.00  0.00           C  
ATOM   3464  OE1 GLU A 212      12.216  44.711  24.738  1.00  0.00           O  
ATOM   3465  OE2 GLU A 212      11.279  46.500  25.401  1.00  0.00           O  
ATOM   3466  H   GLU A 212       8.262  42.846  23.933  1.00  0.00           H  
ATOM   3467  HA  GLU A 212       8.690  44.500  21.658  1.00  0.00           H  
ATOM   3468 1HB  GLU A 212      10.596  43.147  23.604  1.00  0.00           H  
ATOM   3469 2HB  GLU A 212      11.170  44.188  22.309  1.00  0.00           H  
ATOM   3470 1HG  GLU A 212       9.926  46.072  23.218  1.00  0.00           H  
ATOM   3471 2HG  GLU A 212       9.234  45.044  24.470  1.00  0.00           H  
ATOM   3472  N   ARG A 213       9.665  41.381  21.331  1.00  0.00           N  
ATOM   3473  CA  ARG A 213      10.091  40.379  20.361  1.00  0.00           C  
ATOM   3474  C   ARG A 213       8.997  40.100  19.339  1.00  0.00           C  
ATOM   3475  O   ARG A 213       9.269  39.961  18.147  1.00  0.00           O  
ATOM   3476  CB  ARG A 213      10.469  39.083  21.063  1.00  0.00           C  
ATOM   3477  CG  ARG A 213      10.916  37.962  20.137  1.00  0.00           C  
ATOM   3478  CD  ARG A 213      12.147  38.325  19.390  1.00  0.00           C  
ATOM   3479  NE  ARG A 213      12.605  37.238  18.539  1.00  0.00           N  
ATOM   3480  CZ  ARG A 213      13.514  37.370  17.552  1.00  0.00           C  
ATOM   3481  NH1 ARG A 213      14.051  38.545  17.306  1.00  0.00           N  
ATOM   3482  NH2 ARG A 213      13.865  36.319  16.833  1.00  0.00           N  
ATOM   3483  H   ARG A 213       9.468  41.095  22.279  1.00  0.00           H  
ATOM   3484  HA  ARG A 213      10.955  40.773  19.825  1.00  0.00           H  
ATOM   3485 1HB  ARG A 213      11.278  39.271  21.766  1.00  0.00           H  
ATOM   3486 2HB  ARG A 213       9.617  38.717  21.635  1.00  0.00           H  
ATOM   3487 1HG  ARG A 213      11.122  37.066  20.724  1.00  0.00           H  
ATOM   3488 2HG  ARG A 213      10.127  37.750  19.415  1.00  0.00           H  
ATOM   3489 1HD  ARG A 213      11.949  39.191  18.760  1.00  0.00           H  
ATOM   3490 2HD  ARG A 213      12.943  38.564  20.094  1.00  0.00           H  
ATOM   3491  HE  ARG A 213      12.214  36.319  18.698  1.00  0.00           H  
ATOM   3492 1HH1 ARG A 213      13.783  39.348  17.857  1.00  0.00           H  
ATOM   3493 2HH1 ARG A 213      14.732  38.643  16.567  1.00  0.00           H  
ATOM   3494 1HH2 ARG A 213      13.452  35.416  17.022  1.00  0.00           H  
ATOM   3495 2HH2 ARG A 213      14.545  36.418  16.095  1.00  0.00           H  
ATOM   3496  N   LEU A 214       7.758  40.017  19.813  1.00  0.00           N  
ATOM   3497  CA  LEU A 214       6.620  39.752  18.942  1.00  0.00           C  
ATOM   3498  C   LEU A 214       6.468  40.843  17.889  1.00  0.00           C  
ATOM   3499  O   LEU A 214       6.171  40.561  16.729  1.00  0.00           O  
ATOM   3500  CB  LEU A 214       5.332  39.647  19.768  1.00  0.00           C  
ATOM   3501  CG  LEU A 214       5.254  38.453  20.729  1.00  0.00           C  
ATOM   3502  CD1 LEU A 214       4.031  38.600  21.623  1.00  0.00           C  
ATOM   3503  CD2 LEU A 214       5.195  37.161  19.928  1.00  0.00           C  
ATOM   3504  H   LEU A 214       7.601  40.142  20.803  1.00  0.00           H  
ATOM   3505  HA  LEU A 214       6.801  38.811  18.425  1.00  0.00           H  
ATOM   3506 1HB  LEU A 214       5.224  40.555  20.359  1.00  0.00           H  
ATOM   3507 2HB  LEU A 214       4.486  39.580  19.086  1.00  0.00           H  
ATOM   3508  HG  LEU A 214       6.136  38.444  21.370  1.00  0.00           H  
ATOM   3509 1HD1 LEU A 214       3.975  37.752  22.305  1.00  0.00           H  
ATOM   3510 2HD1 LEU A 214       4.108  39.522  22.198  1.00  0.00           H  
ATOM   3511 3HD1 LEU A 214       3.132  38.629  21.007  1.00  0.00           H  
ATOM   3512 1HD2 LEU A 214       5.141  36.312  20.611  1.00  0.00           H  
ATOM   3513 2HD2 LEU A 214       4.313  37.169  19.288  1.00  0.00           H  
ATOM   3514 3HD2 LEU A 214       6.090  37.074  19.312  1.00  0.00           H  
ATOM   3515  N   LEU A 215       6.672  42.089  18.300  1.00  0.00           N  
ATOM   3516  CA  LEU A 215       6.529  43.226  17.400  1.00  0.00           C  
ATOM   3517  C   LEU A 215       7.646  43.252  16.364  1.00  0.00           C  
ATOM   3518  O   LEU A 215       7.417  43.575  15.198  1.00  0.00           O  
ATOM   3519  CB  LEU A 215       6.532  44.536  18.198  1.00  0.00           C  
ATOM   3520  CG  LEU A 215       5.332  44.753  19.127  1.00  0.00           C  
ATOM   3521  CD1 LEU A 215       5.672  45.821  20.157  1.00  0.00           C  
ATOM   3522  CD2 LEU A 215       4.118  45.156  18.302  1.00  0.00           C  
ATOM   3523  H   LEU A 215       6.933  42.253  19.262  1.00  0.00           H  
ATOM   3524  HA  LEU A 215       5.584  43.121  16.868  1.00  0.00           H  
ATOM   3525 1HB  LEU A 215       7.433  44.569  18.809  1.00  0.00           H  
ATOM   3526 2HB  LEU A 215       6.564  45.371  17.498  1.00  0.00           H  
ATOM   3527  HG  LEU A 215       5.115  43.828  19.664  1.00  0.00           H  
ATOM   3528 1HD1 LEU A 215       4.818  45.975  20.818  1.00  0.00           H  
ATOM   3529 2HD1 LEU A 215       6.531  45.498  20.746  1.00  0.00           H  
ATOM   3530 3HD1 LEU A 215       5.910  46.755  19.649  1.00  0.00           H  
ATOM   3531 1HD2 LEU A 215       3.264  45.309  18.962  1.00  0.00           H  
ATOM   3532 2HD2 LEU A 215       4.334  46.081  17.767  1.00  0.00           H  
ATOM   3533 3HD2 LEU A 215       3.887  44.367  17.586  1.00  0.00           H  
ATOM   3534  N   GLU A 216       8.855  42.909  16.795  1.00  0.00           N  
ATOM   3535  CA  GLU A 216       9.997  42.833  15.893  1.00  0.00           C  
ATOM   3536  C   GLU A 216       9.819  41.715  14.872  1.00  0.00           C  
ATOM   3537  O   GLU A 216      10.185  41.862  13.706  1.00  0.00           O  
ATOM   3538  CB  GLU A 216      11.288  42.613  16.684  1.00  0.00           C  
ATOM   3539  CG  GLU A 216      11.817  43.857  17.383  1.00  0.00           C  
ATOM   3540  CD  GLU A 216      12.316  44.901  16.423  1.00  0.00           C  
ATOM   3541  OE1 GLU A 216      12.394  44.614  15.252  1.00  0.00           O  
ATOM   3542  OE2 GLU A 216      12.623  45.984  16.861  1.00  0.00           O  
ATOM   3543  H   GLU A 216       8.986  42.695  17.773  1.00  0.00           H  
ATOM   3544  HA  GLU A 216      10.064  43.775  15.349  1.00  0.00           H  
ATOM   3545 1HB  GLU A 216      11.125  41.847  17.442  1.00  0.00           H  
ATOM   3546 2HB  GLU A 216      12.068  42.249  16.015  1.00  0.00           H  
ATOM   3547 1HG  GLU A 216      11.019  44.289  17.987  1.00  0.00           H  
ATOM   3548 2HG  GLU A 216      12.626  43.569  18.053  1.00  0.00           H  
ATOM   3549  N   LEU A 217       9.254  40.598  15.317  1.00  0.00           N  
ATOM   3550  CA  LEU A 217       8.963  39.479  14.428  1.00  0.00           C  
ATOM   3551  C   LEU A 217       7.915  39.859  13.390  1.00  0.00           C  
ATOM   3552  O   LEU A 217       7.981  39.428  12.240  1.00  0.00           O  
ATOM   3553  CB  LEU A 217       8.476  38.271  15.238  1.00  0.00           C  
ATOM   3554  CG  LEU A 217       9.549  37.540  16.053  1.00  0.00           C  
ATOM   3555  CD1 LEU A 217       8.885  36.531  16.980  1.00  0.00           C  
ATOM   3556  CD2 LEU A 217      10.525  36.854  15.109  1.00  0.00           C  
ATOM   3557  H   LEU A 217       9.020  40.522  16.296  1.00  0.00           H  
ATOM   3558  HA  LEU A 217       9.881  39.221  13.898  1.00  0.00           H  
ATOM   3559 1HB  LEU A 217       7.704  38.605  15.930  1.00  0.00           H  
ATOM   3560 2HB  LEU A 217       8.031  37.549  14.553  1.00  0.00           H  
ATOM   3561  HG  LEU A 217      10.088  38.257  16.673  1.00  0.00           H  
ATOM   3562 1HD1 LEU A 217       9.647  36.012  17.560  1.00  0.00           H  
ATOM   3563 2HD1 LEU A 217       8.207  37.051  17.658  1.00  0.00           H  
ATOM   3564 3HD1 LEU A 217       8.324  35.809  16.389  1.00  0.00           H  
ATOM   3565 1HD2 LEU A 217      11.289  36.335  15.688  1.00  0.00           H  
ATOM   3566 2HD2 LEU A 217       9.988  36.135  14.490  1.00  0.00           H  
ATOM   3567 3HD2 LEU A 217      10.999  37.600  14.470  1.00  0.00           H  
ATOM   3568  N   ALA A 218       6.945  40.669  13.804  1.00  0.00           N  
ATOM   3569  CA  ALA A 218       5.945  41.199  12.884  1.00  0.00           C  
ATOM   3570  C   ALA A 218       6.594  42.033  11.787  1.00  0.00           C  
ATOM   3571  O   ALA A 218       6.186  41.973  10.627  1.00  0.00           O  
ATOM   3572  CB  ALA A 218       4.917  42.028  13.640  1.00  0.00           C  
ATOM   3573  H   ALA A 218       6.899  40.924  14.780  1.00  0.00           H  
ATOM   3574  HA  ALA A 218       5.441  40.357  12.411  1.00  0.00           H  
ATOM   3575 1HB  ALA A 218       4.177  42.416  12.940  1.00  0.00           H  
ATOM   3576 2HB  ALA A 218       4.420  41.403  14.383  1.00  0.00           H  
ATOM   3577 3HB  ALA A 218       5.414  42.857  14.140  1.00  0.00           H  
ATOM   3578  N   ARG A 219       7.604  42.810  12.160  1.00  0.00           N  
ATOM   3579  CA  ARG A 219       8.323  43.644  11.203  1.00  0.00           C  
ATOM   3580  C   ARG A 219       9.150  42.795  10.245  1.00  0.00           C  
ATOM   3581  O   ARG A 219       9.198  43.064   9.045  1.00  0.00           O  
ATOM   3582  CB  ARG A 219       9.237  44.623  11.925  1.00  0.00           C  
ATOM   3583  CG  ARG A 219       9.987  45.585  11.019  1.00  0.00           C  
ATOM   3584  CD  ARG A 219      10.771  46.578  11.799  1.00  0.00           C  
ATOM   3585  NE  ARG A 219      11.800  45.941  12.606  1.00  0.00           N  
ATOM   3586  CZ  ARG A 219      13.002  45.549  12.142  1.00  0.00           C  
ATOM   3587  NH1 ARG A 219      13.310  45.733  10.877  1.00  0.00           N  
ATOM   3588  NH2 ARG A 219      13.871  44.979  12.958  1.00  0.00           N  
ATOM   3589  H   ARG A 219       7.882  42.824  13.130  1.00  0.00           H  
ATOM   3590  HA  ARG A 219       7.588  44.193  10.615  1.00  0.00           H  
ATOM   3591 1HB  ARG A 219       8.651  45.218  12.624  1.00  0.00           H  
ATOM   3592 2HB  ARG A 219       9.977  44.070  12.505  1.00  0.00           H  
ATOM   3593 1HG  ARG A 219      10.677  45.027  10.385  1.00  0.00           H  
ATOM   3594 2HG  ARG A 219       9.276  46.126  10.393  1.00  0.00           H  
ATOM   3595 1HD  ARG A 219      11.256  47.276  11.117  1.00  0.00           H  
ATOM   3596 2HD  ARG A 219      10.105  47.124  12.466  1.00  0.00           H  
ATOM   3597  HE  ARG A 219      11.599  45.783  13.585  1.00  0.00           H  
ATOM   3598 1HH1 ARG A 219      12.646  46.169  10.253  1.00  0.00           H  
ATOM   3599 2HH1 ARG A 219      14.212  45.439  10.529  1.00  0.00           H  
ATOM   3600 1HH2 ARG A 219      13.634  44.837  13.930  1.00  0.00           H  
ATOM   3601 2HH2 ARG A 219      14.772  44.684  12.611  1.00  0.00           H  
ATOM   3602  N   GLU A 220       9.798  41.767  10.782  1.00  0.00           N  
ATOM   3603  CA  GLU A 220      10.593  40.854   9.970  1.00  0.00           C  
ATOM   3604  C   GLU A 220       9.716  40.079   8.995  1.00  0.00           C  
ATOM   3605  O   GLU A 220      10.098  39.851   7.848  1.00  0.00           O  
ATOM   3606  CB  GLU A 220      11.364  39.879  10.864  1.00  0.00           C  
ATOM   3607  CG  GLU A 220      12.507  40.514  11.645  1.00  0.00           C  
ATOM   3608  CD  GLU A 220      13.202  39.541  12.557  1.00  0.00           C  
ATOM   3609  OE1 GLU A 220      12.743  38.430  12.670  1.00  0.00           O  
ATOM   3610  OE2 GLU A 220      14.193  39.909  13.141  1.00  0.00           O  
ATOM   3611  H   GLU A 220       9.740  41.616  11.780  1.00  0.00           H  
ATOM   3612  HA  GLU A 220      11.299  41.445   9.387  1.00  0.00           H  
ATOM   3613 1HB  GLU A 220      10.682  39.424  11.581  1.00  0.00           H  
ATOM   3614 2HB  GLU A 220      11.781  39.078  10.254  1.00  0.00           H  
ATOM   3615 1HG  GLU A 220      13.235  40.917  10.941  1.00  0.00           H  
ATOM   3616 2HG  GLU A 220      12.114  41.340  12.234  1.00  0.00           H  
ATOM   3617  N   ALA A 221       8.536  39.692   9.505  1.00  0.00           N  
ATOM   3618  CA  ALA A 221       7.488  38.986   8.774  1.00  0.00           C  
ATOM   3619  C   ALA A 221       6.924  39.802   7.616  1.00  0.00           C  
ATOM   3620  O   ALA A 221       6.532  39.251   6.588  1.00  0.00           O  
ATOM   3621  CB  ALA A 221       6.368  38.591   9.724  1.00  0.00           C  
ATOM   3622  H   ALA A 221       8.328  39.892  10.473  1.00  0.00           H  
ATOM   3623  HA  ALA A 221       7.924  38.085   8.343  1.00  0.00           H  
ATOM   3624 1HB  ALA A 221       5.596  38.053   9.174  1.00  0.00           H  
ATOM   3625 2HB  ALA A 221       6.766  37.950  10.511  1.00  0.00           H  
ATOM   3626 3HB  ALA A 221       5.937  39.487  10.171  1.00  0.00           H  
ATOM   3627  N   GLY A 222       6.885  41.116   7.785  1.00  0.00           N  
ATOM   3628  CA  GLY A 222       6.482  42.011   6.704  1.00  0.00           C  
ATOM   3629  C   GLY A 222       4.996  42.347   6.773  1.00  0.00           C  
ATOM   3630  O   GLY A 222       4.317  42.417   5.749  1.00  0.00           O  
ATOM   3631  H   GLY A 222       7.138  41.505   8.682  1.00  0.00           H  
ATOM   3632 1HA  GLY A 222       7.065  42.931   6.758  1.00  0.00           H  
ATOM   3633 2HA  GLY A 222       6.704  41.546   5.745  1.00  0.00           H  
ATOM   3634  N   LEU A 223       4.501  42.553   7.989  1.00  0.00           N  
ATOM   3635  CA  LEU A 223       3.124  42.989   8.199  1.00  0.00           C  
ATOM   3636  C   LEU A 223       2.972  44.462   7.837  1.00  0.00           C  
ATOM   3637  O   LEU A 223       3.888  45.259   8.040  1.00  0.00           O  
ATOM   3638  CB  LEU A 223       2.708  42.765   9.658  1.00  0.00           C  
ATOM   3639  CG  LEU A 223       2.039  41.418   9.959  1.00  0.00           C  
ATOM   3640  CD1 LEU A 223       3.034  40.291   9.718  1.00  0.00           C  
ATOM   3641  CD2 LEU A 223       1.540  41.408  11.397  1.00  0.00           C  
ATOM   3642  H   LEU A 223       5.093  42.404   8.793  1.00  0.00           H  
ATOM   3643  HA  LEU A 223       2.471  42.393   7.560  1.00  0.00           H  
ATOM   3644 1HB  LEU A 223       3.591  42.845  10.288  1.00  0.00           H  
ATOM   3645 2HB  LEU A 223       2.010  43.552   9.946  1.00  0.00           H  
ATOM   3646  HG  LEU A 223       1.196  41.269   9.283  1.00  0.00           H  
ATOM   3647 1HD1 LEU A 223       2.559  39.333   9.931  1.00  0.00           H  
ATOM   3648 2HD1 LEU A 223       3.359  40.309   8.677  1.00  0.00           H  
ATOM   3649 3HD1 LEU A 223       3.897  40.422  10.370  1.00  0.00           H  
ATOM   3650 1HD2 LEU A 223       1.064  40.451  11.611  1.00  0.00           H  
ATOM   3651 2HD2 LEU A 223       2.383  41.555  12.075  1.00  0.00           H  
ATOM   3652 3HD2 LEU A 223       0.817  42.212  11.537  1.00  0.00           H  
ATOM   3653  N   SER A 224       1.813  44.824   7.298  1.00  0.00           N  
ATOM   3654  CA  SER A 224       1.585  46.190   6.839  1.00  0.00           C  
ATOM   3655  C   SER A 224       1.547  47.170   7.999  1.00  0.00           C  
ATOM   3656  O   SER A 224       1.297  46.787   9.142  1.00  0.00           O  
ATOM   3657  CB  SER A 224       0.285  46.267   6.063  1.00  0.00           C  
ATOM   3658  OG  SER A 224      -0.817  46.071   6.906  1.00  0.00           O  
ATOM   3659  H   SER A 224       1.079  44.138   7.205  1.00  0.00           H  
ATOM   3660  HA  SER A 224       2.402  46.473   6.174  1.00  0.00           H  
ATOM   3661 1HB  SER A 224       0.207  47.242   5.580  1.00  0.00           H  
ATOM   3662 2HB  SER A 224       0.285  45.512   5.278  1.00  0.00           H  
ATOM   3663  HG  SER A 224      -1.594  46.135   6.345  1.00  0.00           H  
ATOM   3664  N   PRO A 225       1.797  48.439   7.697  1.00  0.00           N  
ATOM   3665  CA  PRO A 225       1.741  49.482   8.707  1.00  0.00           C  
ATOM   3666  C   PRO A 225       0.450  49.419   9.505  1.00  0.00           C  
ATOM   3667  O   PRO A 225       0.441  49.673  10.709  1.00  0.00           O  
ATOM   3668  CB  PRO A 225       1.828  50.766   7.877  1.00  0.00           C  
ATOM   3669  CG  PRO A 225       2.658  50.385   6.698  1.00  0.00           C  
ATOM   3670  CD  PRO A 225       2.200  48.994   6.354  1.00  0.00           C  
ATOM   3671  HA  PRO A 225       2.566  49.325   9.403  1.00  0.00           H  
ATOM   3672 1HB  PRO A 225       0.819  51.102   7.597  1.00  0.00           H  
ATOM   3673 2HB  PRO A 225       2.280  51.572   8.475  1.00  0.00           H  
ATOM   3674 1HG  PRO A 225       2.501  51.099   5.877  1.00  0.00           H  
ATOM   3675 2HG  PRO A 225       3.726  50.428   6.957  1.00  0.00           H  
ATOM   3676 1HD  PRO A 225       1.345  49.048   5.664  1.00  0.00           H  
ATOM   3677 2HD  PRO A 225       3.031  48.436   5.897  1.00  0.00           H  
ATOM   3678  N   GLU A 226      -0.674  49.079   8.857  1.00  0.00           N  
ATOM   3679  CA  GLU A 226      -1.908  49.025   9.634  1.00  0.00           C  
ATOM   3680  C   GLU A 226      -1.881  47.877  10.632  1.00  0.00           C  
ATOM   3681  O   GLU A 226      -2.286  48.034  11.784  1.00  0.00           O  
ATOM   3682  CB  GLU A 226      -3.116  48.878   8.707  1.00  0.00           C  
ATOM   3683  CG  GLU A 226      -3.365  50.078   7.804  1.00  0.00           C  
ATOM   3684  CD  GLU A 226      -2.462  50.104   6.602  1.00  0.00           C  
ATOM   3685  OE1 GLU A 226      -1.676  49.198   6.454  1.00  0.00           O  
ATOM   3686  OE2 GLU A 226      -2.557  51.030   5.832  1.00  0.00           O  
ATOM   3687  H   GLU A 226      -0.630  48.875   7.870  1.00  0.00           H  
ATOM   3688  HA  GLU A 226      -1.994  49.956  10.196  1.00  0.00           H  
ATOM   3689 1HB  GLU A 226      -2.983  48.003   8.071  1.00  0.00           H  
ATOM   3690 2HB  GLU A 226      -4.014  48.716   9.302  1.00  0.00           H  
ATOM   3691 1HG  GLU A 226      -4.401  50.056   7.465  1.00  0.00           H  
ATOM   3692 2HG  GLU A 226      -3.220  50.990   8.381  1.00  0.00           H  
ATOM   3693  N   GLN A 227      -1.404  46.720  10.185  1.00  0.00           N  
ATOM   3694  CA  GLN A 227      -1.323  45.543  11.038  1.00  0.00           C  
ATOM   3695  C   GLN A 227      -0.325  45.750  12.171  1.00  0.00           C  
ATOM   3696  O   GLN A 227      -0.556  45.317  13.301  1.00  0.00           O  
ATOM   3697  CB  GLN A 227      -0.933  44.312  10.216  1.00  0.00           C  
ATOM   3698  CG  GLN A 227      -1.993  43.864   9.224  1.00  0.00           C  
ATOM   3699  CD  GLN A 227      -1.512  42.735   8.333  1.00  0.00           C  
ATOM   3700  OE1 GLN A 227      -0.480  42.848   7.664  1.00  0.00           O  
ATOM   3701  NE2 GLN A 227      -2.258  41.636   8.319  1.00  0.00           N  
ATOM   3702  H   GLN A 227      -1.088  46.656   9.228  1.00  0.00           H  
ATOM   3703  HA  GLN A 227      -2.303  45.378  11.484  1.00  0.00           H  
ATOM   3704 1HB  GLN A 227      -0.018  44.519   9.661  1.00  0.00           H  
ATOM   3705 2HB  GLN A 227      -0.726  43.477  10.885  1.00  0.00           H  
ATOM   3706 1HG  GLN A 227      -2.868  43.518   9.774  1.00  0.00           H  
ATOM   3707 2HG  GLN A 227      -2.261  44.709   8.589  1.00  0.00           H  
ATOM   3708 1HE2 GLN A 227      -1.991  40.857   7.750  1.00  0.00           H  
ATOM   3709 2HE2 GLN A 227      -3.086  41.585   8.876  1.00  0.00           H  
ATOM   3710  N   ILE A 228       0.784  46.414  11.863  1.00  0.00           N  
ATOM   3711  CA  ILE A 228       1.794  46.724  12.865  1.00  0.00           C  
ATOM   3712  C   ILE A 228       1.252  47.682  13.918  1.00  0.00           C  
ATOM   3713  O   ILE A 228       1.465  47.489  15.115  1.00  0.00           O  
ATOM   3714  CB  ILE A 228       3.046  47.335  12.210  1.00  0.00           C  
ATOM   3715  CG1 ILE A 228       3.770  46.288  11.359  1.00  0.00           C  
ATOM   3716  CG2 ILE A 228       3.979  47.901  13.271  1.00  0.00           C  
ATOM   3717  CD1 ILE A 228       4.313  45.124  12.157  1.00  0.00           C  
ATOM   3718  H   ILE A 228       0.929  46.712  10.908  1.00  0.00           H  
ATOM   3719  HA  ILE A 228       2.070  45.798  13.368  1.00  0.00           H  
ATOM   3720  HB  ILE A 228       2.750  48.138  11.536  1.00  0.00           H  
ATOM   3721 1HG1 ILE A 228       3.087  45.897  10.606  1.00  0.00           H  
ATOM   3722 2HG1 ILE A 228       4.601  46.757  10.834  1.00  0.00           H  
ATOM   3723 1HG2 ILE A 228       4.859  48.328  12.791  1.00  0.00           H  
ATOM   3724 2HG2 ILE A 228       3.462  48.676  13.835  1.00  0.00           H  
ATOM   3725 3HG2 ILE A 228       4.286  47.103  13.948  1.00  0.00           H  
ATOM   3726 1HD1 ILE A 228       4.811  44.424  11.485  1.00  0.00           H  
ATOM   3727 2HD1 ILE A 228       5.027  45.489  12.895  1.00  0.00           H  
ATOM   3728 3HD1 ILE A 228       3.493  44.616  12.664  1.00  0.00           H  
ATOM   3729  N   HIS A 229       0.551  48.715  13.464  1.00  0.00           N  
ATOM   3730  CA  HIS A 229      -0.047  49.692  14.367  1.00  0.00           C  
ATOM   3731  C   HIS A 229      -0.977  49.020  15.368  1.00  0.00           C  
ATOM   3732  O   HIS A 229      -0.896  49.271  16.570  1.00  0.00           O  
ATOM   3733  CB  HIS A 229      -0.818  50.757  13.580  1.00  0.00           C  
ATOM   3734  CG  HIS A 229      -1.436  51.813  14.443  1.00  0.00           C  
ATOM   3735  ND1 HIS A 229      -0.688  52.772  15.095  1.00  0.00           N  
ATOM   3736  CD2 HIS A 229      -2.727  52.061  14.762  1.00  0.00           C  
ATOM   3737  CE1 HIS A 229      -1.496  53.566  15.777  1.00  0.00           C  
ATOM   3738  NE2 HIS A 229      -2.737  53.155  15.592  1.00  0.00           N  
ATOM   3739  H   HIS A 229       0.427  48.827  12.467  1.00  0.00           H  
ATOM   3740  HA  HIS A 229       0.758  50.171  14.928  1.00  0.00           H  
ATOM   3741 1HB  HIS A 229      -0.146  51.244  12.872  1.00  0.00           H  
ATOM   3742 2HB  HIS A 229      -1.611  50.280  13.004  1.00  0.00           H  
ATOM   3743  HD2 HIS A 229      -3.597  51.498  14.424  1.00  0.00           H  
ATOM   3744  HE1 HIS A 229      -1.190  54.413  16.388  1.00  0.00           H  
ATOM   3745  HE2 HIS A 229      -3.565  53.574  15.993  1.00  0.00           H  
ATOM   3746  N   LYS A 230      -1.863  48.167  14.864  1.00  0.00           N  
ATOM   3747  CA  LYS A 230      -2.839  47.490  15.709  1.00  0.00           C  
ATOM   3748  C   LYS A 230      -2.154  46.651  16.780  1.00  0.00           C  
ATOM   3749  O   LYS A 230      -2.602  46.604  17.926  1.00  0.00           O  
ATOM   3750  CB  LYS A 230      -3.763  46.612  14.863  1.00  0.00           C  
ATOM   3751  CG  LYS A 230      -4.772  47.383  14.024  1.00  0.00           C  
ATOM   3752  CD  LYS A 230      -5.629  46.445  13.189  1.00  0.00           C  
ATOM   3753  CE  LYS A 230      -6.629  47.216  12.340  1.00  0.00           C  
ATOM   3754  NZ  LYS A 230      -7.451  46.313  11.490  1.00  0.00           N  
ATOM   3755  H   LYS A 230      -1.858  47.982  13.871  1.00  0.00           H  
ATOM   3756  HA  LYS A 230      -3.438  48.250  16.211  1.00  0.00           H  
ATOM   3757 1HB  LYS A 230      -3.163  46.000  14.188  1.00  0.00           H  
ATOM   3758 2HB  LYS A 230      -4.316  45.934  15.513  1.00  0.00           H  
ATOM   3759 1HG  LYS A 230      -5.419  47.967  14.681  1.00  0.00           H  
ATOM   3760 2HG  LYS A 230      -4.245  48.068  13.360  1.00  0.00           H  
ATOM   3761 1HD  LYS A 230      -4.989  45.853  12.534  1.00  0.00           H  
ATOM   3762 2HD  LYS A 230      -6.173  45.766  13.847  1.00  0.00           H  
ATOM   3763 1HE  LYS A 230      -7.292  47.788  12.988  1.00  0.00           H  
ATOM   3764 2HE  LYS A 230      -6.096  47.915  11.694  1.00  0.00           H  
ATOM   3765 1HZ  LYS A 230      -8.099  46.861  10.943  1.00  0.00           H  
ATOM   3766 2HZ  LYS A 230      -6.846  45.790  10.870  1.00  0.00           H  
ATOM   3767 3HZ  LYS A 230      -7.964  45.672  12.077  1.00  0.00           H  
ATOM   3768  N   LEU A 231      -1.067  45.989  16.401  1.00  0.00           N  
ATOM   3769  CA  LEU A 231      -0.271  45.217  17.346  1.00  0.00           C  
ATOM   3770  C   LEU A 231       0.360  46.119  18.400  1.00  0.00           C  
ATOM   3771  O   LEU A 231       0.417  45.768  19.578  1.00  0.00           O  
ATOM   3772  CB  LEU A 231       0.825  44.440  16.606  1.00  0.00           C  
ATOM   3773  CG  LEU A 231       0.337  43.294  15.710  1.00  0.00           C  
ATOM   3774  CD1 LEU A 231       1.491  42.792  14.854  1.00  0.00           C  
ATOM   3775  CD2 LEU A 231      -0.228  42.177  16.576  1.00  0.00           C  
ATOM   3776  H   LEU A 231      -0.785  46.021  15.431  1.00  0.00           H  
ATOM   3777  HA  LEU A 231      -0.935  44.520  17.859  1.00  0.00           H  
ATOM   3778 1HB  LEU A 231       1.380  45.136  15.980  1.00  0.00           H  
ATOM   3779 2HB  LEU A 231       1.509  44.018  17.341  1.00  0.00           H  
ATOM   3780  HG  LEU A 231      -0.441  43.661  15.039  1.00  0.00           H  
ATOM   3781 1HD1 LEU A 231       1.145  41.977  14.217  1.00  0.00           H  
ATOM   3782 2HD1 LEU A 231       1.863  43.605  14.230  1.00  0.00           H  
ATOM   3783 3HD1 LEU A 231       2.292  42.433  15.498  1.00  0.00           H  
ATOM   3784 1HD2 LEU A 231      -0.575  41.364  15.939  1.00  0.00           H  
ATOM   3785 2HD2 LEU A 231       0.548  41.808  17.246  1.00  0.00           H  
ATOM   3786 3HD2 LEU A 231      -1.063  42.560  17.164  1.00  0.00           H  
ATOM   3787  N   LEU A 232       0.835  47.282  17.968  1.00  0.00           N  
ATOM   3788  CA  LEU A 232       1.455  48.241  18.874  1.00  0.00           C  
ATOM   3789  C   LEU A 232       0.440  48.802  19.862  1.00  0.00           C  
ATOM   3790  O   LEU A 232       0.734  48.955  21.048  1.00  0.00           O  
ATOM   3791  CB  LEU A 232       2.091  49.388  18.079  1.00  0.00           C  
ATOM   3792  CG  LEU A 232       3.288  49.005  17.200  1.00  0.00           C  
ATOM   3793  CD1 LEU A 232       3.566  50.122  16.204  1.00  0.00           C  
ATOM   3794  CD2 LEU A 232       4.501  48.743  18.080  1.00  0.00           C  
ATOM   3795  H   LEU A 232       0.764  47.509  16.987  1.00  0.00           H  
ATOM   3796  HA  LEU A 232       2.223  47.718  19.445  1.00  0.00           H  
ATOM   3797 1HB  LEU A 232       1.331  49.824  17.432  1.00  0.00           H  
ATOM   3798 2HB  LEU A 232       2.425  50.153  18.778  1.00  0.00           H  
ATOM   3799  HG  LEU A 232       3.050  48.104  16.633  1.00  0.00           H  
ATOM   3800 1HD1 LEU A 232       4.417  49.850  15.579  1.00  0.00           H  
ATOM   3801 2HD1 LEU A 232       2.689  50.275  15.575  1.00  0.00           H  
ATOM   3802 3HD1 LEU A 232       3.792  51.042  16.742  1.00  0.00           H  
ATOM   3803 1HD2 LEU A 232       5.352  48.470  17.456  1.00  0.00           H  
ATOM   3804 2HD2 LEU A 232       4.741  49.643  18.647  1.00  0.00           H  
ATOM   3805 3HD2 LEU A 232       4.280  47.929  18.770  1.00  0.00           H  
ATOM   3806  N   GLU A 233      -0.754  49.106  19.366  1.00  0.00           N  
ATOM   3807  CA  GLU A 233      -1.816  49.650  20.205  1.00  0.00           C  
ATOM   3808  C   GLU A 233      -2.187  48.680  21.321  1.00  0.00           C  
ATOM   3809  O   GLU A 233      -2.308  49.072  22.481  1.00  0.00           O  
ATOM   3810  CB  GLU A 233      -3.052  49.968  19.360  1.00  0.00           C  
ATOM   3811  CG  GLU A 233      -4.216  50.553  20.146  1.00  0.00           C  
ATOM   3812  CD  GLU A 233      -5.401  50.879  19.280  1.00  0.00           C  
ATOM   3813  OE1 GLU A 233      -5.317  50.681  18.092  1.00  0.00           O  
ATOM   3814  OE2 GLU A 233      -6.392  51.327  19.807  1.00  0.00           O  
ATOM   3815  H   GLU A 233      -0.931  48.957  18.383  1.00  0.00           H  
ATOM   3816  HA  GLU A 233      -1.446  50.564  20.668  1.00  0.00           H  
ATOM   3817 1HB  GLU A 233      -2.785  50.679  18.578  1.00  0.00           H  
ATOM   3818 2HB  GLU A 233      -3.401  49.059  18.871  1.00  0.00           H  
ATOM   3819 1HG  GLU A 233      -4.523  49.837  20.908  1.00  0.00           H  
ATOM   3820 2HG  GLU A 233      -3.882  51.458  20.651  1.00  0.00           H  
ATOM   3821  N   GLU A 234      -2.366  47.414  20.962  1.00  0.00           N  
ATOM   3822  CA  GLU A 234      -2.724  46.386  21.931  1.00  0.00           C  
ATOM   3823  C   GLU A 234      -1.600  46.160  22.934  1.00  0.00           C  
ATOM   3824  O   GLU A 234      -1.847  45.965  24.125  1.00  0.00           O  
ATOM   3825  CB  GLU A 234      -3.056  45.072  21.219  1.00  0.00           C  
ATOM   3826  CG  GLU A 234      -4.361  45.096  20.435  1.00  0.00           C  
ATOM   3827  CD  GLU A 234      -5.567  45.291  21.312  1.00  0.00           C  
ATOM   3828  OE1 GLU A 234      -5.593  44.741  22.386  1.00  0.00           O  
ATOM   3829  OE2 GLU A 234      -6.464  45.994  20.907  1.00  0.00           O  
ATOM   3830  H   GLU A 234      -2.252  47.156  19.992  1.00  0.00           H  
ATOM   3831  HA  GLU A 234      -3.600  46.730  22.482  1.00  0.00           H  
ATOM   3832 1HB  GLU A 234      -2.254  44.821  20.526  1.00  0.00           H  
ATOM   3833 2HB  GLU A 234      -3.120  44.267  21.951  1.00  0.00           H  
ATOM   3834 1HG  GLU A 234      -4.320  45.905  19.707  1.00  0.00           H  
ATOM   3835 2HG  GLU A 234      -4.462  44.159  19.891  1.00  0.00           H  
ATOM   3836  N   ALA A 235      -0.365  46.184  22.447  1.00  0.00           N  
ATOM   3837  CA  ALA A 235       0.800  45.974  23.299  1.00  0.00           C  
ATOM   3838  C   ALA A 235       0.876  47.026  24.397  1.00  0.00           C  
ATOM   3839  O   ALA A 235       1.212  46.719  25.542  1.00  0.00           O  
ATOM   3840  CB  ALA A 235       2.073  45.985  22.466  1.00  0.00           C  
ATOM   3841  H   ALA A 235      -0.229  46.354  21.461  1.00  0.00           H  
ATOM   3842  HA  ALA A 235       0.697  44.999  23.777  1.00  0.00           H  
ATOM   3843 1HB  ALA A 235       2.935  45.827  23.116  1.00  0.00           H  
ATOM   3844 2HB  ALA A 235       2.030  45.189  21.723  1.00  0.00           H  
ATOM   3845 3HB  ALA A 235       2.171  46.946  21.964  1.00  0.00           H  
ATOM   3846  N   LEU A 236       0.563  48.268  24.042  1.00  0.00           N  
ATOM   3847  CA  LEU A 236       0.585  49.368  25.001  1.00  0.00           C  
ATOM   3848  C   LEU A 236      -0.546  49.236  26.013  1.00  0.00           C  
ATOM   3849  O   LEU A 236      -0.352  49.469  27.208  1.00  0.00           O  
ATOM   3850  CB  LEU A 236       0.472  50.711  24.269  1.00  0.00           C  
ATOM   3851  CG  LEU A 236       1.750  51.200  23.575  1.00  0.00           C  
ATOM   3852  CD1 LEU A 236       1.431  52.425  22.730  1.00  0.00           C  
ATOM   3853  CD2 LEU A 236       2.807  51.519  24.622  1.00  0.00           C  
ATOM   3854  H   LEU A 236       0.304  48.456  23.085  1.00  0.00           H  
ATOM   3855  HA  LEU A 236       1.528  49.323  25.545  1.00  0.00           H  
ATOM   3856 1HB  LEU A 236      -0.306  50.630  23.512  1.00  0.00           H  
ATOM   3857 2HB  LEU A 236       0.173  51.475  24.988  1.00  0.00           H  
ATOM   3858  HG  LEU A 236       2.122  50.422  22.908  1.00  0.00           H  
ATOM   3859 1HD1 LEU A 236       2.339  52.773  22.235  1.00  0.00           H  
ATOM   3860 2HD1 LEU A 236       0.688  52.164  21.976  1.00  0.00           H  
ATOM   3861 3HD1 LEU A 236       1.040  53.216  23.368  1.00  0.00           H  
ATOM   3862 1HD2 LEU A 236       3.715  51.866  24.129  1.00  0.00           H  
ATOM   3863 2HD2 LEU A 236       2.436  52.297  25.289  1.00  0.00           H  
ATOM   3864 3HD2 LEU A 236       3.028  50.621  25.201  1.00  0.00           H  
ATOM   3865  N   LYS A 237      -1.725  48.863  25.531  1.00  0.00           N  
ATOM   3866  CA  LYS A 237      -2.893  48.714  26.393  1.00  0.00           C  
ATOM   3867  C   LYS A 237      -2.655  47.657  27.463  1.00  0.00           C  
ATOM   3868  O   LYS A 237      -3.050  47.829  28.616  1.00  0.00           O  
ATOM   3869  CB  LYS A 237      -4.128  48.356  25.564  1.00  0.00           C  
ATOM   3870  CG  LYS A 237      -4.725  49.521  24.789  1.00  0.00           C  
ATOM   3871  CD  LYS A 237      -5.930  49.082  23.970  1.00  0.00           C  
ATOM   3872  CE  LYS A 237      -6.555  50.254  23.228  1.00  0.00           C  
ATOM   3873  NZ  LYS A 237      -7.693  49.828  22.371  1.00  0.00           N  
ATOM   3874  H   LYS A 237      -1.817  48.679  24.543  1.00  0.00           H  
ATOM   3875  HA  LYS A 237      -3.067  49.665  26.894  1.00  0.00           H  
ATOM   3876 1HB  LYS A 237      -3.871  47.574  24.849  1.00  0.00           H  
ATOM   3877 2HB  LYS A 237      -4.903  47.958  26.220  1.00  0.00           H  
ATOM   3878 1HG  LYS A 237      -5.035  50.302  25.485  1.00  0.00           H  
ATOM   3879 2HG  LYS A 237      -3.973  49.935  24.118  1.00  0.00           H  
ATOM   3880 1HD  LYS A 237      -5.622  48.327  23.245  1.00  0.00           H  
ATOM   3881 2HD  LYS A 237      -6.677  48.642  24.630  1.00  0.00           H  
ATOM   3882 1HE  LYS A 237      -6.913  50.990  23.947  1.00  0.00           H  
ATOM   3883 2HE  LYS A 237      -5.802  50.730  22.599  1.00  0.00           H  
ATOM   3884 1HZ  LYS A 237      -8.079  50.632  21.898  1.00  0.00           H  
ATOM   3885 2HZ  LYS A 237      -7.369  49.158  21.688  1.00  0.00           H  
ATOM   3886 3HZ  LYS A 237      -8.407  49.402  22.946  1.00  0.00           H  
ATOM   3887  N   ILE A 238      -2.007  46.564  27.076  1.00  0.00           N  
ATOM   3888  CA  ILE A 238      -1.711  45.480  28.004  1.00  0.00           C  
ATOM   3889  C   ILE A 238      -0.747  45.936  29.093  1.00  0.00           C  
ATOM   3890  O   ILE A 238      -0.939  45.636  30.271  1.00  0.00           O  
ATOM   3891  CB  ILE A 238      -1.114  44.270  27.262  1.00  0.00           C  
ATOM   3892  CG1 ILE A 238      -2.140  43.677  26.293  1.00  0.00           C  
ATOM   3893  CG2 ILE A 238      -0.642  43.217  28.253  1.00  0.00           C  
ATOM   3894  CD1 ILE A 238      -1.547  42.718  25.288  1.00  0.00           C  
ATOM   3895  H   ILE A 238      -1.712  46.482  26.113  1.00  0.00           H  
ATOM   3896  HA  ILE A 238      -2.641  45.181  28.484  1.00  0.00           H  
ATOM   3897  HB  ILE A 238      -0.265  44.595  26.661  1.00  0.00           H  
ATOM   3898 1HG1 ILE A 238      -2.909  43.150  26.857  1.00  0.00           H  
ATOM   3899 2HG1 ILE A 238      -2.631  44.482  25.747  1.00  0.00           H  
ATOM   3900 1HG2 ILE A 238      -0.224  42.369  27.712  1.00  0.00           H  
ATOM   3901 2HG2 ILE A 238       0.121  43.646  28.904  1.00  0.00           H  
ATOM   3902 3HG2 ILE A 238      -1.486  42.882  28.856  1.00  0.00           H  
ATOM   3903 1HD1 ILE A 238      -2.336  42.340  24.636  1.00  0.00           H  
ATOM   3904 2HD1 ILE A 238      -0.798  43.235  24.687  1.00  0.00           H  
ATOM   3905 3HD1 ILE A 238      -1.080  41.884  25.811  1.00  0.00           H  
ATOM   3906  N   VAL A 239       0.290  46.663  28.692  1.00  0.00           N  
ATOM   3907  CA  VAL A 239       1.258  47.203  29.638  1.00  0.00           C  
ATOM   3908  C   VAL A 239       0.599  48.171  30.611  1.00  0.00           C  
ATOM   3909  O   VAL A 239       0.878  48.147  31.809  1.00  0.00           O  
ATOM   3910  CB  VAL A 239       2.391  47.928  28.889  1.00  0.00           C  
ATOM   3911  CG1 VAL A 239       3.207  48.779  29.850  1.00  0.00           C  
ATOM   3912  CG2 VAL A 239       3.277  46.913  28.182  1.00  0.00           C  
ATOM   3913  H   VAL A 239       0.412  46.845  27.706  1.00  0.00           H  
ATOM   3914  HA  VAL A 239       1.666  46.374  30.217  1.00  0.00           H  
ATOM   3915  HB  VAL A 239       1.954  48.604  28.153  1.00  0.00           H  
ATOM   3916 1HG1 VAL A 239       4.004  49.284  29.303  1.00  0.00           H  
ATOM   3917 2HG1 VAL A 239       2.561  49.522  30.317  1.00  0.00           H  
ATOM   3918 3HG1 VAL A 239       3.644  48.142  30.619  1.00  0.00           H  
ATOM   3919 1HG2 VAL A 239       4.076  47.432  27.654  1.00  0.00           H  
ATOM   3920 2HG2 VAL A 239       3.710  46.234  28.918  1.00  0.00           H  
ATOM   3921 3HG2 VAL A 239       2.681  46.344  27.470  1.00  0.00           H  
ATOM   3922  N   GLU A 240      -0.279  49.020  30.088  1.00  0.00           N  
ATOM   3923  CA  GLU A 240      -1.037  49.948  30.919  1.00  0.00           C  
ATOM   3924  C   GLU A 240      -1.889  49.202  31.938  1.00  0.00           C  
ATOM   3925  O   GLU A 240      -1.898  49.543  33.121  1.00  0.00           O  
ATOM   3926  CB  GLU A 240      -1.926  50.838  30.048  1.00  0.00           C  
ATOM   3927  CG  GLU A 240      -2.781  51.826  30.829  1.00  0.00           C  
ATOM   3928  CD  GLU A 240      -3.730  52.599  29.955  1.00  0.00           C  
ATOM   3929  OE1 GLU A 240      -3.736  52.367  28.770  1.00  0.00           O  
ATOM   3930  OE2 GLU A 240      -4.448  53.421  30.472  1.00  0.00           O  
ATOM   3931  H   GLU A 240      -0.424  49.025  29.088  1.00  0.00           H  
ATOM   3932  HA  GLU A 240      -0.329  50.569  31.467  1.00  0.00           H  
ATOM   3933 1HB  GLU A 240      -1.305  51.408  29.356  1.00  0.00           H  
ATOM   3934 2HB  GLU A 240      -2.594  50.216  29.454  1.00  0.00           H  
ATOM   3935 1HG  GLU A 240      -3.358  51.281  31.577  1.00  0.00           H  
ATOM   3936 2HG  GLU A 240      -2.128  52.524  31.352  1.00  0.00           H  
ATOM   3937  N   ARG A 241      -2.606  48.185  31.472  1.00  0.00           N  
ATOM   3938  CA  ARG A 241      -3.487  47.409  32.337  1.00  0.00           C  
ATOM   3939  C   ARG A 241      -2.694  46.655  33.396  1.00  0.00           C  
ATOM   3940  O   ARG A 241      -3.121  46.547  34.546  1.00  0.00           O  
ATOM   3941  CB  ARG A 241      -4.303  46.419  31.519  1.00  0.00           C  
ATOM   3942  CG  ARG A 241      -5.415  47.040  30.688  1.00  0.00           C  
ATOM   3943  CD  ARG A 241      -6.094  46.030  29.836  1.00  0.00           C  
ATOM   3944  NE  ARG A 241      -7.164  46.617  29.047  1.00  0.00           N  
ATOM   3945  CZ  ARG A 241      -7.849  45.969  28.085  1.00  0.00           C  
ATOM   3946  NH1 ARG A 241      -7.566  44.715  27.806  1.00  0.00           N  
ATOM   3947  NH2 ARG A 241      -8.807  46.592  27.421  1.00  0.00           N  
ATOM   3948  H   ARG A 241      -2.538  47.943  30.495  1.00  0.00           H  
ATOM   3949  HA  ARG A 241      -4.154  48.101  32.849  1.00  0.00           H  
ATOM   3950 1HB  ARG A 241      -3.646  45.880  30.839  1.00  0.00           H  
ATOM   3951 2HB  ARG A 241      -4.760  45.686  32.184  1.00  0.00           H  
ATOM   3952 1HG  ARG A 241      -6.158  47.487  31.349  1.00  0.00           H  
ATOM   3953 2HG  ARG A 241      -4.998  47.810  30.038  1.00  0.00           H  
ATOM   3954 1HD  ARG A 241      -5.371  45.584  29.154  1.00  0.00           H  
ATOM   3955 2HD  ARG A 241      -6.524  45.252  30.468  1.00  0.00           H  
ATOM   3956  HE  ARG A 241      -7.411  47.580  29.232  1.00  0.00           H  
ATOM   3957 1HH1 ARG A 241      -6.834  44.239  28.313  1.00  0.00           H  
ATOM   3958 2HH1 ARG A 241      -8.079  44.229  27.086  1.00  0.00           H  
ATOM   3959 1HH2 ARG A 241      -9.026  47.556  27.635  1.00  0.00           H  
ATOM   3960 2HH2 ARG A 241      -9.321  46.107  26.700  1.00  0.00           H  
ATOM   3961  N   ARG A 242      -1.536  46.133  33.004  1.00  0.00           N  
ATOM   3962  CA  ARG A 242      -0.678  45.394  33.921  1.00  0.00           C  
ATOM   3963  C   ARG A 242      -0.175  46.289  35.046  1.00  0.00           C  
ATOM   3964  O   ARG A 242      -0.010  45.843  36.181  1.00  0.00           O  
ATOM   3965  CB  ARG A 242       0.509  44.798  33.180  1.00  0.00           C  
ATOM   3966  CG  ARG A 242       1.458  43.981  34.043  1.00  0.00           C  
ATOM   3967  CD  ARG A 242       0.825  42.724  34.517  1.00  0.00           C  
ATOM   3968  NE  ARG A 242       1.707  41.970  35.394  1.00  0.00           N  
ATOM   3969  CZ  ARG A 242       1.825  42.177  36.721  1.00  0.00           C  
ATOM   3970  NH1 ARG A 242       1.113  43.114  37.305  1.00  0.00           N  
ATOM   3971  NH2 ARG A 242       2.658  41.437  37.433  1.00  0.00           N  
ATOM   3972  H   ARG A 242      -1.243  46.253  32.045  1.00  0.00           H  
ATOM   3973  HA  ARG A 242      -1.270  44.596  34.369  1.00  0.00           H  
ATOM   3974 1HB  ARG A 242       0.151  44.149  32.381  1.00  0.00           H  
ATOM   3975 2HB  ARG A 242       1.089  45.596  32.717  1.00  0.00           H  
ATOM   3976 1HG  ARG A 242       2.345  43.723  33.465  1.00  0.00           H  
ATOM   3977 2HG  ARG A 242       1.751  44.567  34.916  1.00  0.00           H  
ATOM   3978 1HD  ARG A 242      -0.085  42.959  35.068  1.00  0.00           H  
ATOM   3979 2HD  ARG A 242       0.580  42.096  33.661  1.00  0.00           H  
ATOM   3980  HE  ARG A 242       2.271  41.240  34.981  1.00  0.00           H  
ATOM   3981 1HH1 ARG A 242       0.479  43.680  36.761  1.00  0.00           H  
ATOM   3982 2HH1 ARG A 242       1.203  43.270  38.299  1.00  0.00           H  
ATOM   3983 1HH2 ARG A 242       3.204  40.716  36.983  1.00  0.00           H  
ATOM   3984 2HH2 ARG A 242       2.745  41.592  38.426  1.00  0.00           H  
ATOM   3985  N   GLY A 243       0.077  47.535  34.771  1.00  0.00           N  
ATOM   3986  CA  GLY A 243       0.504  48.365  35.885  1.00  0.00           C  
ATOM   3987  C   GLY A 243       2.012  48.319  35.976  1.00  0.00           C  
ATOM   3988  O   GLY A 243       2.577  48.321  37.070  1.00  0.00           O  
ATOM   3989  H   GLY A 243      -0.032  47.862  33.823  1.00  0.00           H  
ATOM   3990 1HA  GLY A 243       0.154  49.387  35.734  1.00  0.00           H  
ATOM   3991 2HA  GLY A 243       0.047  48.002  36.806  1.00  0.00           H  
ATOM   3992  N   VAL A 244       2.637  48.278  34.811  1.00  0.00           N  
ATOM   3993  CA  VAL A 244       4.081  48.270  34.690  1.00  0.00           C  
ATOM   3994  C   VAL A 244       4.677  49.589  35.161  1.00  0.00           C  
ATOM   3995  O   VAL A 244       4.219  50.663  34.770  1.00  0.00           O  
ATOM   3996  CB  VAL A 244       4.492  48.013  33.229  1.00  0.00           C  
ATOM   3997  CG1 VAL A 244       5.986  48.236  33.047  1.00  0.00           C  
ATOM   3998  CG2 VAL A 244       4.104  46.600  32.822  1.00  0.00           C  
ATOM   3999  H   VAL A 244       2.092  48.250  33.961  1.00  0.00           H  
ATOM   4000  HA  VAL A 244       4.476  47.466  35.313  1.00  0.00           H  
ATOM   4001  HB  VAL A 244       3.981  48.730  32.585  1.00  0.00           H  
ATOM   4002 1HG1 VAL A 244       6.259  48.050  32.008  1.00  0.00           H  
ATOM   4003 2HG1 VAL A 244       6.235  49.263  33.310  1.00  0.00           H  
ATOM   4004 3HG1 VAL A 244       6.537  47.553  33.694  1.00  0.00           H  
ATOM   4005 1HG2 VAL A 244       4.397  46.425  31.787  1.00  0.00           H  
ATOM   4006 2HG2 VAL A 244       4.611  45.883  33.468  1.00  0.00           H  
ATOM   4007 3HG2 VAL A 244       3.026  46.476  32.920  1.00  0.00           H  
ATOM   4008  N   PRO A 245       5.699  49.497  36.000  1.00  0.00           N  
ATOM   4009  CA  PRO A 245       6.354  50.674  36.556  1.00  0.00           C  
ATOM   4010  C   PRO A 245       6.724  51.677  35.466  1.00  0.00           C  
ATOM   4011  O   PRO A 245       7.063  51.296  34.346  1.00  0.00           O  
ATOM   4012  CB  PRO A 245       7.599  50.085  37.228  1.00  0.00           C  
ATOM   4013  CG  PRO A 245       7.163  48.737  37.690  1.00  0.00           C  
ATOM   4014  CD  PRO A 245       6.272  48.231  36.586  1.00  0.00           C  
ATOM   4015  HA  PRO A 245       5.665  51.156  37.251  1.00  0.00           H  
ATOM   4016 1HB  PRO A 245       8.429  50.041  36.509  1.00  0.00           H  
ATOM   4017 2HB  PRO A 245       7.923  50.735  38.053  1.00  0.00           H  
ATOM   4018 1HG  PRO A 245       8.036  48.091  37.858  1.00  0.00           H  
ATOM   4019 2HG  PRO A 245       6.636  48.818  38.652  1.00  0.00           H  
ATOM   4020 1HD  PRO A 245       6.880  47.694  35.843  1.00  0.00           H  
ATOM   4021 2HD  PRO A 245       5.500  47.573  37.007  1.00  0.00           H  
ATOM   4022  N   PRO A 246       6.653  52.961  35.810  1.00  0.00           N  
ATOM   4023  CA  PRO A 246       6.966  54.027  34.864  1.00  0.00           C  
ATOM   4024  C   PRO A 246       8.301  53.816  34.172  1.00  0.00           C  
ATOM   4025  O   PRO A 246       8.448  54.104  32.984  1.00  0.00           O  
ATOM   4026  CB  PRO A 246       6.992  55.273  35.756  1.00  0.00           C  
ATOM   4027  CG  PRO A 246       5.986  54.983  36.818  1.00  0.00           C  
ATOM   4028  CD  PRO A 246       6.176  53.522  37.125  1.00  0.00           C  
ATOM   4029  HA  PRO A 246       6.191  54.048  34.098  1.00  0.00           H  
ATOM   4030 1HB  PRO A 246       8.004  55.427  36.158  1.00  0.00           H  
ATOM   4031 2HB  PRO A 246       6.742  56.165  35.163  1.00  0.00           H  
ATOM   4032 1HG  PRO A 246       6.161  55.626  37.693  1.00  0.00           H  
ATOM   4033 2HG  PRO A 246       4.973  55.211  36.454  1.00  0.00           H  
ATOM   4034 1HD  PRO A 246       6.936  53.408  37.912  1.00  0.00           H  
ATOM   4035 2HD  PRO A 246       5.218  53.086  37.444  1.00  0.00           H  
ATOM   4036  N   GLU A 247       9.286  53.311  34.910  1.00  0.00           N  
ATOM   4037  CA  GLU A 247      10.622  53.162  34.352  1.00  0.00           C  
ATOM   4038  C   GLU A 247      10.622  52.146  33.218  1.00  0.00           C  
ATOM   4039  O   GLU A 247      11.195  52.386  32.156  1.00  0.00           O  
ATOM   4040  CB  GLU A 247      11.611  52.735  35.440  1.00  0.00           C  
ATOM   4041  CG  GLU A 247      11.839  53.776  36.527  1.00  0.00           C  
ATOM   4042  CD  GLU A 247      10.742  53.797  37.554  1.00  0.00           C  
ATOM   4043  OE1 GLU A 247       9.833  53.011  37.443  1.00  0.00           O  
ATOM   4044  OE2 GLU A 247      10.814  54.603  38.453  1.00  0.00           O  
ATOM   4045  H   GLU A 247       9.095  53.032  35.862  1.00  0.00           H  
ATOM   4046  HA  GLU A 247      10.928  54.126  33.944  1.00  0.00           H  
ATOM   4047 1HB  GLU A 247      11.254  51.824  35.919  1.00  0.00           H  
ATOM   4048 2HB  GLU A 247      12.576  52.510  34.985  1.00  0.00           H  
ATOM   4049 1HG  GLU A 247      12.784  53.564  37.024  1.00  0.00           H  
ATOM   4050 2HG  GLU A 247      11.916  54.759  36.063  1.00  0.00           H  
ATOM   4051  N   GLN A 248       9.978  51.000  33.443  1.00  0.00           N  
ATOM   4052  CA  GLN A 248       9.912  49.976  32.405  1.00  0.00           C  
ATOM   4053  C   GLN A 248       8.917  50.359  31.318  1.00  0.00           C  
ATOM   4054  O   GLN A 248       9.112  50.040  30.144  1.00  0.00           O  
ATOM   4055  CB  GLN A 248       9.528  48.623  33.011  1.00  0.00           C  
ATOM   4056  CG  GLN A 248      10.594  48.017  33.908  1.00  0.00           C  
ATOM   4057  CD  GLN A 248      10.173  46.679  34.484  1.00  0.00           C  
ATOM   4058  OE1 GLN A 248       9.094  46.166  34.176  1.00  0.00           O  
ATOM   4059  NE2 GLN A 248      11.024  46.105  35.326  1.00  0.00           N  
ATOM   4060  H   GLN A 248       9.537  50.852  34.339  1.00  0.00           H  
ATOM   4061  HA  GLN A 248      10.897  49.898  31.945  1.00  0.00           H  
ATOM   4062 1HB  GLN A 248       8.616  48.733  33.599  1.00  0.00           H  
ATOM   4063 2HB  GLN A 248       9.318  47.913  32.211  1.00  0.00           H  
ATOM   4064 1HG  GLN A 248      11.503  47.868  33.325  1.00  0.00           H  
ATOM   4065 2HG  GLN A 248      10.789  48.700  34.735  1.00  0.00           H  
ATOM   4066 1HE2 GLN A 248      10.801  45.221  35.739  1.00  0.00           H  
ATOM   4067 2HE2 GLN A 248      11.889  46.555  35.550  1.00  0.00           H  
ATOM   4068  N   LEU A 249       7.849  51.044  31.713  1.00  0.00           N  
ATOM   4069  CA  LEU A 249       6.809  51.450  30.776  1.00  0.00           C  
ATOM   4070  C   LEU A 249       7.344  52.454  29.760  1.00  0.00           C  
ATOM   4071  O   LEU A 249       7.091  52.334  28.562  1.00  0.00           O  
ATOM   4072  CB  LEU A 249       5.622  52.062  31.532  1.00  0.00           C  
ATOM   4073  CG  LEU A 249       4.353  52.294  30.703  1.00  0.00           C  
ATOM   4074  CD1 LEU A 249       3.127  52.077  31.579  1.00  0.00           C  
ATOM   4075  CD2 LEU A 249       4.373  53.704  30.130  1.00  0.00           C  
ATOM   4076  H   LEU A 249       7.757  51.290  32.689  1.00  0.00           H  
ATOM   4077  HA  LEU A 249       6.480  50.567  30.230  1.00  0.00           H  
ATOM   4078 1HB  LEU A 249       5.362  51.403  32.359  1.00  0.00           H  
ATOM   4079 2HB  LEU A 249       5.931  53.023  31.943  1.00  0.00           H  
ATOM   4080  HG  LEU A 249       4.314  51.571  29.888  1.00  0.00           H  
ATOM   4081 1HD1 LEU A 249       2.224  52.242  30.989  1.00  0.00           H  
ATOM   4082 2HD1 LEU A 249       3.128  51.056  31.960  1.00  0.00           H  
ATOM   4083 3HD1 LEU A 249       3.147  52.777  32.414  1.00  0.00           H  
ATOM   4084 1HD2 LEU A 249       3.471  53.869  29.538  1.00  0.00           H  
ATOM   4085 2HD2 LEU A 249       4.411  54.428  30.944  1.00  0.00           H  
ATOM   4086 3HD2 LEU A 249       5.249  53.825  29.493  1.00  0.00           H  
ATOM   4087  N   ALA A 250       8.086  53.441  30.248  1.00  0.00           N  
ATOM   4088  CA  ALA A 250       8.623  54.491  29.390  1.00  0.00           C  
ATOM   4089  C   ALA A 250       9.557  53.917  28.333  1.00  0.00           C  
ATOM   4090  O   ALA A 250       9.436  54.226  27.149  1.00  0.00           O  
ATOM   4091  CB  ALA A 250       9.348  55.538  30.223  1.00  0.00           C  
ATOM   4092  H   ALA A 250       8.284  53.467  31.238  1.00  0.00           H  
ATOM   4093  HA  ALA A 250       7.788  54.967  28.875  1.00  0.00           H  
ATOM   4094 1HB  ALA A 250       9.742  56.315  29.567  1.00  0.00           H  
ATOM   4095 2HB  ALA A 250       8.651  55.983  30.934  1.00  0.00           H  
ATOM   4096 3HB  ALA A 250      10.168  55.069  30.763  1.00  0.00           H  
ATOM   4097  N   GLU A 251      10.490  53.077  28.771  1.00  0.00           N  
ATOM   4098  CA  GLU A 251      11.439  52.447  27.860  1.00  0.00           C  
ATOM   4099  C   GLU A 251      10.722  51.609  26.810  1.00  0.00           C  
ATOM   4100  O   GLU A 251      11.063  51.654  25.628  1.00  0.00           O  
ATOM   4101  CB  GLU A 251      12.425  51.572  28.638  1.00  0.00           C  
ATOM   4102  CG  GLU A 251      13.481  50.895  27.777  1.00  0.00           C  
ATOM   4103  CD  GLU A 251      14.462  50.087  28.580  1.00  0.00           C  
ATOM   4104  OE1 GLU A 251      14.346  50.072  29.782  1.00  0.00           O  
ATOM   4105  OE2 GLU A 251      15.328  49.485  27.990  1.00  0.00           O  
ATOM   4106  H   GLU A 251      10.543  52.870  29.757  1.00  0.00           H  
ATOM   4107  HA  GLU A 251      11.987  53.234  27.342  1.00  0.00           H  
ATOM   4108 1HB  GLU A 251      12.940  52.179  29.383  1.00  0.00           H  
ATOM   4109 2HB  GLU A 251      11.878  50.794  29.171  1.00  0.00           H  
ATOM   4110 1HG  GLU A 251      12.984  50.237  27.063  1.00  0.00           H  
ATOM   4111 2HG  GLU A 251      14.018  51.656  27.214  1.00  0.00           H  
ATOM   4112  N   PHE A 252       9.729  50.844  27.248  1.00  0.00           N  
ATOM   4113  CA  PHE A 252       8.940  50.017  26.342  1.00  0.00           C  
ATOM   4114  C   PHE A 252       8.287  50.861  25.254  1.00  0.00           C  
ATOM   4115  O   PHE A 252       8.425  50.574  24.066  1.00  0.00           O  
ATOM   4116  CB  PHE A 252       7.864  49.252  27.115  1.00  0.00           C  
ATOM   4117  CG  PHE A 252       6.979  48.405  26.246  1.00  0.00           C  
ATOM   4118  CD1 PHE A 252       7.470  47.259  25.638  1.00  0.00           C  
ATOM   4119  CD2 PHE A 252       5.653  48.752  26.032  1.00  0.00           C  
ATOM   4120  CE1 PHE A 252       6.657  46.479  24.838  1.00  0.00           C  
ATOM   4121  CE2 PHE A 252       4.838  47.975  25.234  1.00  0.00           C  
ATOM   4122  CZ  PHE A 252       5.341  46.836  24.636  1.00  0.00           C  
ATOM   4123  H   PHE A 252       9.513  50.835  28.234  1.00  0.00           H  
ATOM   4124  HA  PHE A 252       9.614  49.310  25.855  1.00  0.00           H  
ATOM   4125 1HB  PHE A 252       8.337  48.604  27.852  1.00  0.00           H  
ATOM   4126 2HB  PHE A 252       7.234  49.958  27.656  1.00  0.00           H  
ATOM   4127  HD1 PHE A 252       8.511  46.976  25.800  1.00  0.00           H  
ATOM   4128  HD2 PHE A 252       5.256  49.652  26.504  1.00  0.00           H  
ATOM   4129  HE1 PHE A 252       7.056  45.582  24.367  1.00  0.00           H  
ATOM   4130  HE2 PHE A 252       3.798  48.259  25.075  1.00  0.00           H  
ATOM   4131  HZ  PHE A 252       4.700  46.223  24.004  1.00  0.00           H  
ATOM   4132  N   ALA A 253       7.575  51.904  25.669  1.00  0.00           N  
ATOM   4133  CA  ALA A 253       6.817  52.734  24.741  1.00  0.00           C  
ATOM   4134  C   ALA A 253       7.726  53.352  23.687  1.00  0.00           C  
ATOM   4135  O   ALA A 253       7.365  53.434  22.513  1.00  0.00           O  
ATOM   4136  CB  ALA A 253       6.066  53.822  25.494  1.00  0.00           C  
ATOM   4137  H   ALA A 253       7.560  52.128  26.653  1.00  0.00           H  
ATOM   4138  HA  ALA A 253       6.098  52.095  24.227  1.00  0.00           H  
ATOM   4139 1HB  ALA A 253       5.506  54.433  24.787  1.00  0.00           H  
ATOM   4140 2HB  ALA A 253       5.377  53.363  26.203  1.00  0.00           H  
ATOM   4141 3HB  ALA A 253       6.776  54.448  26.031  1.00  0.00           H  
ATOM   4142  N   GLU A 254       8.907  53.787  24.113  1.00  0.00           N  
ATOM   4143  CA  GLU A 254       9.862  54.419  23.210  1.00  0.00           C  
ATOM   4144  C   GLU A 254      10.302  53.459  22.112  1.00  0.00           C  
ATOM   4145  O   GLU A 254      10.416  53.842  20.948  1.00  0.00           O  
ATOM   4146  CB  GLU A 254      11.084  54.914  23.988  1.00  0.00           C  
ATOM   4147  CG  GLU A 254      10.815  56.116  24.881  1.00  0.00           C  
ATOM   4148  CD  GLU A 254      12.005  56.501  25.717  1.00  0.00           C  
ATOM   4149  OE1 GLU A 254      12.981  55.790  25.691  1.00  0.00           O  
ATOM   4150  OE2 GLU A 254      11.938  57.508  26.383  1.00  0.00           O  
ATOM   4151  H   GLU A 254       9.149  53.677  25.086  1.00  0.00           H  
ATOM   4152  HA  GLU A 254       9.369  55.267  22.734  1.00  0.00           H  
ATOM   4153 1HB  GLU A 254      11.465  54.108  24.616  1.00  0.00           H  
ATOM   4154 2HB  GLU A 254      11.874  55.186  23.288  1.00  0.00           H  
ATOM   4155 1HG  GLU A 254      10.536  56.965  24.257  1.00  0.00           H  
ATOM   4156 2HG  GLU A 254       9.976  55.889  25.537  1.00  0.00           H  
ATOM   4157  N   LYS A 255      10.546  52.209  22.489  1.00  0.00           N  
ATOM   4158  CA  LYS A 255      10.974  51.191  21.537  1.00  0.00           C  
ATOM   4159  C   LYS A 255       9.888  50.911  20.506  1.00  0.00           C  
ATOM   4160  O   LYS A 255      10.178  50.684  19.331  1.00  0.00           O  
ATOM   4161  CB  LYS A 255      11.352  49.901  22.265  1.00  0.00           C  
ATOM   4162  CG  LYS A 255      12.661  49.977  23.041  1.00  0.00           C  
ATOM   4163  CD  LYS A 255      12.952  48.671  23.764  1.00  0.00           C  
ATOM   4164  CE  LYS A 255      14.264  48.742  24.531  1.00  0.00           C  
ATOM   4165  NZ  LYS A 255      14.536  47.488  25.285  1.00  0.00           N  
ATOM   4166  H   LYS A 255      10.434  51.958  23.461  1.00  0.00           H  
ATOM   4167  HA  LYS A 255      11.849  51.568  21.007  1.00  0.00           H  
ATOM   4168 1HB  LYS A 255      10.562  49.634  22.968  1.00  0.00           H  
ATOM   4169 2HB  LYS A 255      11.438  49.087  21.544  1.00  0.00           H  
ATOM   4170 1HG  LYS A 255      13.479  50.192  22.353  1.00  0.00           H  
ATOM   4171 2HG  LYS A 255      12.604  50.783  23.772  1.00  0.00           H  
ATOM   4172 1HD  LYS A 255      12.143  48.454  24.464  1.00  0.00           H  
ATOM   4173 2HD  LYS A 255      13.009  47.859  23.039  1.00  0.00           H  
ATOM   4174 1HE  LYS A 255      15.083  48.917  23.834  1.00  0.00           H  
ATOM   4175 2HE  LYS A 255      14.231  49.574  25.234  1.00  0.00           H  
ATOM   4176 1HZ  LYS A 255      15.414  47.576  25.779  1.00  0.00           H  
ATOM   4177 2HZ  LYS A 255      13.792  47.325  25.949  1.00  0.00           H  
ATOM   4178 3HZ  LYS A 255      14.589  46.711  24.642  1.00  0.00           H  
ATOM   4179  N   LEU A 256       8.637  50.929  20.951  1.00  0.00           N  
ATOM   4180  CA  LEU A 256       7.505  50.660  20.071  1.00  0.00           C  
ATOM   4181  C   LEU A 256       7.402  51.709  18.972  1.00  0.00           C  
ATOM   4182  O   LEU A 256       7.079  51.392  17.827  1.00  0.00           O  
ATOM   4183  CB  LEU A 256       6.201  50.627  20.879  1.00  0.00           C  
ATOM   4184  CG  LEU A 256       5.681  49.231  21.247  1.00  0.00           C  
ATOM   4185  CD1 LEU A 256       6.759  48.472  22.008  1.00  0.00           C  
ATOM   4186  CD2 LEU A 256       4.415  49.365  22.079  1.00  0.00           C  
ATOM   4187  H   LEU A 256       8.464  51.135  21.925  1.00  0.00           H  
ATOM   4188  HA  LEU A 256       7.668  49.692  19.597  1.00  0.00           H  
ATOM   4189 1HB  LEU A 256       6.352  51.180  21.805  1.00  0.00           H  
ATOM   4190 2HB  LEU A 256       5.423  51.129  20.304  1.00  0.00           H  
ATOM   4191  HG  LEU A 256       5.460  48.674  20.336  1.00  0.00           H  
ATOM   4192 1HD1 LEU A 256       6.390  47.480  22.269  1.00  0.00           H  
ATOM   4193 2HD1 LEU A 256       7.646  48.375  21.381  1.00  0.00           H  
ATOM   4194 3HD1 LEU A 256       7.014  49.015  22.916  1.00  0.00           H  
ATOM   4195 1HD2 LEU A 256       4.045  48.373  22.341  1.00  0.00           H  
ATOM   4196 2HD2 LEU A 256       4.636  49.921  22.991  1.00  0.00           H  
ATOM   4197 3HD2 LEU A 256       3.655  49.895  21.505  1.00  0.00           H  
ATOM   4198  N   VAL A 257       7.679  52.960  19.324  1.00  0.00           N  
ATOM   4199  CA  VAL A 257       7.695  54.044  18.350  1.00  0.00           C  
ATOM   4200  C   VAL A 257       8.787  53.833  17.310  1.00  0.00           C  
ATOM   4201  O   VAL A 257       8.569  54.046  16.117  1.00  0.00           O  
ATOM   4202  CB  VAL A 257       7.917  55.394  19.058  1.00  0.00           C  
ATOM   4203  CG1 VAL A 257       8.096  56.508  18.036  1.00  0.00           C  
ATOM   4204  CG2 VAL A 257       6.748  55.693  19.983  1.00  0.00           C  
ATOM   4205  H   VAL A 257       7.884  53.163  20.292  1.00  0.00           H  
ATOM   4206  HA  VAL A 257       6.736  54.050  17.834  1.00  0.00           H  
ATOM   4207  HB  VAL A 257       8.838  55.342  19.640  1.00  0.00           H  
ATOM   4208 1HG1 VAL A 257       8.253  57.454  18.553  1.00  0.00           H  
ATOM   4209 2HG1 VAL A 257       8.960  56.291  17.408  1.00  0.00           H  
ATOM   4210 3HG1 VAL A 257       7.203  56.578  17.416  1.00  0.00           H  
ATOM   4211 1HG2 VAL A 257       6.912  56.649  20.480  1.00  0.00           H  
ATOM   4212 2HG2 VAL A 257       5.826  55.739  19.402  1.00  0.00           H  
ATOM   4213 3HG2 VAL A 257       6.665  54.905  20.731  1.00  0.00           H  
ATOM   4214  N   GLU A 258       9.962  53.415  17.767  1.00  0.00           N  
ATOM   4215  CA  GLU A 258      11.073  53.121  16.869  1.00  0.00           C  
ATOM   4216  C   GLU A 258      10.723  51.988  15.914  1.00  0.00           C  
ATOM   4217  O   GLU A 258      11.081  52.024  14.736  1.00  0.00           O  
ATOM   4218  CB  GLU A 258      12.325  52.758  17.670  1.00  0.00           C  
ATOM   4219  CG  GLU A 258      12.947  53.922  18.428  1.00  0.00           C  
ATOM   4220  CD  GLU A 258      14.126  53.511  19.265  1.00  0.00           C  
ATOM   4221  OE1 GLU A 258      14.390  52.336  19.352  1.00  0.00           O  
ATOM   4222  OE2 GLU A 258      14.764  54.375  19.820  1.00  0.00           O  
ATOM   4223  H   GLU A 258      10.090  53.298  18.762  1.00  0.00           H  
ATOM   4224  HA  GLU A 258      11.272  54.012  16.273  1.00  0.00           H  
ATOM   4225 1HB  GLU A 258      12.081  51.980  18.393  1.00  0.00           H  
ATOM   4226 2HB  GLU A 258      13.083  52.354  16.997  1.00  0.00           H  
ATOM   4227 1HG  GLU A 258      13.270  54.677  17.711  1.00  0.00           H  
ATOM   4228 2HG  GLU A 258      12.190  54.369  19.070  1.00  0.00           H  
ATOM   4229  N   ILE A 259      10.022  50.983  16.426  1.00  0.00           N  
ATOM   4230  CA  ILE A 259       9.623  49.836  15.618  1.00  0.00           C  
ATOM   4231  C   ILE A 259       8.706  50.259  14.478  1.00  0.00           C  
ATOM   4232  O   ILE A 259       8.888  49.840  13.335  1.00  0.00           O  
ATOM   4233  CB  ILE A 259       8.915  48.776  16.480  1.00  0.00           C  
ATOM   4234  CG1 ILE A 259       9.923  48.067  17.389  1.00  0.00           C  
ATOM   4235  CG2 ILE A 259       8.190  47.770  15.598  1.00  0.00           C  
ATOM   4236  CD1 ILE A 259       9.283  47.236  18.479  1.00  0.00           C  
ATOM   4237  H   ILE A 259       9.759  51.014  17.401  1.00  0.00           H  
ATOM   4238  HA  ILE A 259      10.522  49.402  15.181  1.00  0.00           H  
ATOM   4239  HB  ILE A 259       8.190  49.261  17.132  1.00  0.00           H  
ATOM   4240 1HG1 ILE A 259      10.557  47.414  16.790  1.00  0.00           H  
ATOM   4241 2HG1 ILE A 259      10.570  48.806  17.861  1.00  0.00           H  
ATOM   4242 1HG2 ILE A 259       7.695  47.028  16.224  1.00  0.00           H  
ATOM   4243 2HG2 ILE A 259       7.447  48.287  14.993  1.00  0.00           H  
ATOM   4244 3HG2 ILE A 259       8.909  47.275  14.945  1.00  0.00           H  
ATOM   4245 1HD1 ILE A 259      10.060  46.766  19.081  1.00  0.00           H  
ATOM   4246 2HD1 ILE A 259       8.670  47.877  19.113  1.00  0.00           H  
ATOM   4247 3HD1 ILE A 259       8.658  46.466  18.029  1.00  0.00           H  
ATOM   4248  N   LEU A 260       7.721  51.091  14.796  1.00  0.00           N  
ATOM   4249  CA  LEU A 260       6.781  51.584  13.796  1.00  0.00           C  
ATOM   4250  C   LEU A 260       7.488  52.434  12.747  1.00  0.00           C  
ATOM   4251  O   LEU A 260       7.176  52.357  11.558  1.00  0.00           O  
ATOM   4252  CB  LEU A 260       5.674  52.406  14.468  1.00  0.00           C  
ATOM   4253  CG  LEU A 260       4.579  52.936  13.535  1.00  0.00           C  
ATOM   4254  CD1 LEU A 260       3.961  51.777  12.764  1.00  0.00           C  
ATOM   4255  CD2 LEU A 260       3.527  53.672  14.351  1.00  0.00           C  
ATOM   4256  H   LEU A 260       7.619  51.391  15.756  1.00  0.00           H  
ATOM   4257  HA  LEU A 260       6.345  50.722  13.288  1.00  0.00           H  
ATOM   4258 1HB  LEU A 260       5.193  51.788  15.224  1.00  0.00           H  
ATOM   4259 2HB  LEU A 260       6.130  53.262  14.964  1.00  0.00           H  
ATOM   4260  HG  LEU A 260       5.019  53.622  12.809  1.00  0.00           H  
ATOM   4261 1HD1 LEU A 260       3.184  52.154  12.100  1.00  0.00           H  
ATOM   4262 2HD1 LEU A 260       4.732  51.281  12.173  1.00  0.00           H  
ATOM   4263 3HD1 LEU A 260       3.527  51.066  13.464  1.00  0.00           H  
ATOM   4264 1HD2 LEU A 260       2.749  54.050  13.688  1.00  0.00           H  
ATOM   4265 2HD2 LEU A 260       3.085  52.988  15.076  1.00  0.00           H  
ATOM   4266 3HD2 LEU A 260       3.991  54.506  14.877  1.00  0.00           H  
ATOM   4267  N   ARG A 261       8.439  53.246  13.195  1.00  0.00           N  
ATOM   4268  CA  ARG A 261       9.257  54.042  12.288  1.00  0.00           C  
ATOM   4269  C   ARG A 261      10.033  53.155  11.323  1.00  0.00           C  
ATOM   4270  O   ARG A 261      10.020  53.379  10.113  1.00  0.00           O  
ATOM   4271  CB  ARG A 261      10.232  54.910  13.070  1.00  0.00           C  
ATOM   4272  CG  ARG A 261      11.097  55.826  12.219  1.00  0.00           C  
ATOM   4273  CD  ARG A 261      12.170  56.469  13.020  1.00  0.00           C  
ATOM   4274  NE  ARG A 261      13.161  55.505  13.472  1.00  0.00           N  
ATOM   4275  CZ  ARG A 261      14.055  55.731  14.455  1.00  0.00           C  
ATOM   4276  NH1 ARG A 261      14.069  56.888  15.076  1.00  0.00           N  
ATOM   4277  NH2 ARG A 261      14.917  54.788  14.793  1.00  0.00           N  
ATOM   4278  H   ARG A 261       8.600  53.313  14.190  1.00  0.00           H  
ATOM   4279  HA  ARG A 261       8.591  54.673  11.699  1.00  0.00           H  
ATOM   4280 1HB  ARG A 261       9.680  55.536  13.770  1.00  0.00           H  
ATOM   4281 2HB  ARG A 261      10.897  54.275  13.653  1.00  0.00           H  
ATOM   4282 1HG  ARG A 261      11.565  55.246  11.422  1.00  0.00           H  
ATOM   4283 2HG  ARG A 261      10.478  56.610  11.783  1.00  0.00           H  
ATOM   4284 1HD  ARG A 261      12.677  57.220  12.414  1.00  0.00           H  
ATOM   4285 2HD  ARG A 261      11.733  56.945  13.896  1.00  0.00           H  
ATOM   4286  HE  ARG A 261      13.180  54.602  13.017  1.00  0.00           H  
ATOM   4287 1HH1 ARG A 261      13.411  57.609  14.818  1.00  0.00           H  
ATOM   4288 2HH1 ARG A 261      14.740  57.057  15.813  1.00  0.00           H  
ATOM   4289 1HH2 ARG A 261      14.906  53.897  14.314  1.00  0.00           H  
ATOM   4290 2HH2 ARG A 261      15.587  54.957  15.529  1.00  0.00           H  
ATOM   4291  N   GLU A 262      10.709  52.149  11.867  1.00  0.00           N  
ATOM   4292  CA  GLU A 262      11.523  51.248  11.060  1.00  0.00           C  
ATOM   4293  C   GLU A 262      10.664  50.447  10.090  1.00  0.00           C  
ATOM   4294  O   GLU A 262      11.090  50.140   8.977  1.00  0.00           O  
ATOM   4295  CB  GLU A 262      12.317  50.296  11.958  1.00  0.00           C  
ATOM   4296  CG  GLU A 262      13.408  50.969  12.778  1.00  0.00           C  
ATOM   4297  CD  GLU A 262      14.469  51.610  11.925  1.00  0.00           C  
ATOM   4298  OE1 GLU A 262      15.143  50.902  11.218  1.00  0.00           O  
ATOM   4299  OE2 GLU A 262      14.604  52.810  11.983  1.00  0.00           O  
ATOM   4300  H   GLU A 262      10.656  52.003  12.865  1.00  0.00           H  
ATOM   4301  HA  GLU A 262      12.214  51.852  10.472  1.00  0.00           H  
ATOM   4302 1HB  GLU A 262      11.637  49.799  12.651  1.00  0.00           H  
ATOM   4303 2HB  GLU A 262      12.784  49.525  11.347  1.00  0.00           H  
ATOM   4304 1HG  GLU A 262      12.955  51.733  13.409  1.00  0.00           H  
ATOM   4305 2HG  GLU A 262      13.869  50.227  13.428  1.00  0.00           H  
ATOM   4306  N   ALA A 263       9.448  50.130  10.565  1.00  0.00           N  
ATOM   4307  CA  ALA A 263       8.416  49.403   9.833  1.00  0.00           C  
ATOM   4308  C   ALA A 263       7.857  50.196   8.657  1.00  0.00           C  
ATOM   4309  O   ALA A 263       7.141  49.654   7.814  1.00  0.00           O  
ATOM   4310  CB  ALA A 263       7.290  49.011  10.778  1.00  0.00           C  
ATOM   4311  H   ALA A 263       9.200  50.405  11.505  1.00  0.00           H  
ATOM   4312  HA  ALA A 263       8.866  48.501   9.421  1.00  0.00           H  
ATOM   4313 1HB  ALA A 263       6.529  48.457  10.226  1.00  0.00           H  
ATOM   4314 2HB  ALA A 263       7.686  48.386  11.577  1.00  0.00           H  
ATOM   4315 3HB  ALA A 263       6.845  49.908  11.205  1.00  0.00           H  
ATOM   4316  N   GLY A 264       8.184  51.479   8.602  1.00  0.00           N  
ATOM   4317  CA  GLY A 264       7.695  52.344   7.532  1.00  0.00           C  
ATOM   4318  C   GLY A 264       6.280  52.842   7.812  1.00  0.00           C  
ATOM   4319  O   GLY A 264       5.500  53.076   6.890  1.00  0.00           O  
ATOM   4320  H   GLY A 264       8.784  51.865   9.317  1.00  0.00           H  
ATOM   4321 1HA  GLY A 264       8.364  53.198   7.420  1.00  0.00           H  
ATOM   4322 2HA  GLY A 264       7.708  51.800   6.589  1.00  0.00           H  
ATOM   4323  N   GLY A 265       5.961  53.001   9.093  1.00  0.00           N  
ATOM   4324  CA  GLY A 265       4.650  53.490   9.507  1.00  0.00           C  
ATOM   4325  C   GLY A 265       4.459  54.936   9.065  1.00  0.00           C  
ATOM   4326  O   GLY A 265       5.400  55.729   9.078  1.00  0.00           O  
ATOM   4327  H   GLY A 265       6.645  52.776   9.802  1.00  0.00           H  
ATOM   4328 1HA  GLY A 265       3.874  52.860   9.074  1.00  0.00           H  
ATOM   4329 2HA  GLY A 265       4.559  53.415  10.589  1.00  0.00           H  
ATOM   4330  N   SER A 266       3.238  55.281   8.673  1.00  0.00           N  
ATOM   4331  CA  SER A 266       2.941  56.635   8.218  1.00  0.00           C  
ATOM   4332  C   SER A 266       2.900  57.617   9.375  1.00  0.00           C  
ATOM   4333  O   SER A 266       2.674  57.231  10.522  1.00  0.00           O  
ATOM   4334  CB  SER A 266       1.616  56.658   7.483  1.00  0.00           C  
ATOM   4335  OG  SER A 266       0.551  56.405   8.359  1.00  0.00           O  
ATOM   4336  H   SER A 266       2.502  54.590   8.691  1.00  0.00           H  
ATOM   4337  HA  SER A 266       3.725  56.947   7.527  1.00  0.00           H  
ATOM   4338 1HB  SER A 266       1.478  57.631   7.011  1.00  0.00           H  
ATOM   4339 2HB  SER A 266       1.625  55.910   6.692  1.00  0.00           H  
ATOM   4340  HG  SER A 266      -0.245  56.438   7.823  1.00  0.00           H  
ATOM   4341  N   PRO A 267       3.121  58.889   9.070  1.00  0.00           N  
ATOM   4342  CA  PRO A 267       3.033  59.937  10.072  1.00  0.00           C  
ATOM   4343  C   PRO A 267       1.727  59.862  10.845  1.00  0.00           C  
ATOM   4344  O   PRO A 267       1.685  60.149  12.041  1.00  0.00           O  
ATOM   4345  CB  PRO A 267       3.120  61.218   9.237  1.00  0.00           C  
ATOM   4346  CG  PRO A 267       3.945  60.830   8.057  1.00  0.00           C  
ATOM   4347  CD  PRO A 267       3.491  59.434   7.726  1.00  0.00           C  
ATOM   4348  HA  PRO A 267       3.845  59.792  10.784  1.00  0.00           H  
ATOM   4349 1HB  PRO A 267       2.111  61.556   8.959  1.00  0.00           H  
ATOM   4350 2HB  PRO A 267       3.577  62.024   9.830  1.00  0.00           H  
ATOM   4351 1HG  PRO A 267       3.781  61.536   7.230  1.00  0.00           H  
ATOM   4352 2HG  PRO A 267       5.015  60.879   8.309  1.00  0.00           H  
ATOM   4353 1HD  PRO A 267       2.621  59.480   7.055  1.00  0.00           H  
ATOM   4354 2HD  PRO A 267       4.317  58.881   7.254  1.00  0.00           H  
ATOM   4355  N   GLU A 268       0.626  59.476  10.185  1.00  0.00           N  
ATOM   4356  CA  GLU A 268      -0.625  59.428  10.934  1.00  0.00           C  
ATOM   4357  C   GLU A 268      -0.605  58.314  11.971  1.00  0.00           C  
ATOM   4358  O   GLU A 268      -1.041  58.502  13.106  1.00  0.00           O  
ATOM   4359  CB  GLU A 268      -1.808  59.232   9.984  1.00  0.00           C  
ATOM   4360  CG  GLU A 268      -2.047  60.393   9.029  1.00  0.00           C  
ATOM   4361  CD  GLU A 268      -1.119  60.380   7.847  1.00  0.00           C  
ATOM   4362  OE1 GLU A 268      -0.325  59.476   7.749  1.00  0.00           O  
ATOM   4363  OE2 GLU A 268      -1.205  61.276   7.040  1.00  0.00           O  
ATOM   4364  H   GLU A 268       0.697  59.233   9.208  1.00  0.00           H  
ATOM   4365  HA  GLU A 268      -0.741  60.375  11.461  1.00  0.00           H  
ATOM   4366 1HB  GLU A 268      -1.649  58.335   9.385  1.00  0.00           H  
ATOM   4367 2HB  GLU A 268      -2.720  59.082  10.563  1.00  0.00           H  
ATOM   4368 1HG  GLU A 268      -3.076  60.349   8.670  1.00  0.00           H  
ATOM   4369 2HG  GLU A 268      -1.922  61.329   9.574  1.00  0.00           H  
ATOM   4370  N   LEU A 269      -0.098  57.151  11.574  1.00  0.00           N  
ATOM   4371  CA  LEU A 269      -0.027  56.002  12.468  1.00  0.00           C  
ATOM   4372  C   LEU A 269       0.928  56.263  13.626  1.00  0.00           C  
ATOM   4373  O   LEU A 269       0.671  55.857  14.759  1.00  0.00           O  
ATOM   4374  CB  LEU A 269       0.425  54.757  11.696  1.00  0.00           C  
ATOM   4375  CG  LEU A 269      -0.555  54.241  10.633  1.00  0.00           C  
ATOM   4376  CD1 LEU A 269       0.100  53.118   9.840  1.00  0.00           C  
ATOM   4377  CD2 LEU A 269      -1.831  53.763  11.309  1.00  0.00           C  
ATOM   4378  H   LEU A 269       0.247  57.062  10.629  1.00  0.00           H  
ATOM   4379  HA  LEU A 269      -1.020  55.834  12.885  1.00  0.00           H  
ATOM   4380 1HB  LEU A 269       1.366  54.979  11.197  1.00  0.00           H  
ATOM   4381 2HB  LEU A 269       0.596  53.949  12.407  1.00  0.00           H  
ATOM   4382  HG  LEU A 269      -0.793  55.047   9.937  1.00  0.00           H  
ATOM   4383 1HD1 LEU A 269      -0.596  52.753   9.085  1.00  0.00           H  
ATOM   4384 2HD1 LEU A 269       0.999  53.495   9.352  1.00  0.00           H  
ATOM   4385 3HD1 LEU A 269       0.365  52.304  10.514  1.00  0.00           H  
ATOM   4386 1HD2 LEU A 269      -2.528  53.397  10.553  1.00  0.00           H  
ATOM   4387 2HD2 LEU A 269      -1.594  52.957  12.004  1.00  0.00           H  
ATOM   4388 3HD2 LEU A 269      -2.287  54.589  11.853  1.00  0.00           H  
ATOM   4389  N   VAL A 270       2.032  56.944  13.334  1.00  0.00           N  
ATOM   4390  CA  VAL A 270       3.005  57.302  14.360  1.00  0.00           C  
ATOM   4391  C   VAL A 270       2.427  58.320  15.335  1.00  0.00           C  
ATOM   4392  O   VAL A 270       2.610  58.207  16.547  1.00  0.00           O  
ATOM   4393  CB  VAL A 270       4.276  57.882  13.711  1.00  0.00           C  
ATOM   4394  CG1 VAL A 270       5.204  58.450  14.775  1.00  0.00           C  
ATOM   4395  CG2 VAL A 270       4.980  56.803  12.902  1.00  0.00           C  
ATOM   4396  H   VAL A 270       2.202  57.221  12.378  1.00  0.00           H  
ATOM   4397  HA  VAL A 270       3.251  56.402  14.923  1.00  0.00           H  
ATOM   4398  HB  VAL A 270       3.996  58.706  13.056  1.00  0.00           H  
ATOM   4399 1HG1 VAL A 270       6.098  58.855  14.300  1.00  0.00           H  
ATOM   4400 2HG1 VAL A 270       4.692  59.243  15.318  1.00  0.00           H  
ATOM   4401 3HG1 VAL A 270       5.490  57.660  15.468  1.00  0.00           H  
ATOM   4402 1HG2 VAL A 270       5.878  57.220  12.446  1.00  0.00           H  
ATOM   4403 2HG2 VAL A 270       5.255  55.977  13.557  1.00  0.00           H  
ATOM   4404 3HG2 VAL A 270       4.312  56.441  12.121  1.00  0.00           H  
ATOM   4405  N   GLU A 271       1.727  59.314  14.800  1.00  0.00           N  
ATOM   4406  CA  GLU A 271       1.077  60.326  15.625  1.00  0.00           C  
ATOM   4407  C   GLU A 271       0.121  59.690  16.626  1.00  0.00           C  
ATOM   4408  O   GLU A 271       0.159  59.999  17.818  1.00  0.00           O  
ATOM   4409  CB  GLU A 271       0.321  61.326  14.747  1.00  0.00           C  
ATOM   4410  CG  GLU A 271      -0.381  62.434  15.518  1.00  0.00           C  
ATOM   4411  CD  GLU A 271      -1.147  63.372  14.627  1.00  0.00           C  
ATOM   4412  OE1 GLU A 271      -1.564  62.953  13.575  1.00  0.00           O  
ATOM   4413  OE2 GLU A 271      -1.314  64.509  14.999  1.00  0.00           O  
ATOM   4414  H   GLU A 271       1.643  59.371  13.795  1.00  0.00           H  
ATOM   4415  HA  GLU A 271       1.849  60.851  16.188  1.00  0.00           H  
ATOM   4416 1HB  GLU A 271       1.015  61.792  14.048  1.00  0.00           H  
ATOM   4417 2HB  GLU A 271      -0.430  60.798  14.160  1.00  0.00           H  
ATOM   4418 1HG  GLU A 271      -1.071  61.985  16.233  1.00  0.00           H  
ATOM   4419 2HG  GLU A 271       0.362  62.999  16.080  1.00  0.00           H  
ATOM   4420  N   GLU A 272      -0.736  58.800  16.135  1.00  0.00           N  
ATOM   4421  CA  GLU A 272      -1.739  58.160  16.975  1.00  0.00           C  
ATOM   4422  C   GLU A 272      -1.090  57.285  18.041  1.00  0.00           C  
ATOM   4423  O   GLU A 272      -1.559  57.225  19.178  1.00  0.00           O  
ATOM   4424  CB  GLU A 272      -2.692  57.320  16.122  1.00  0.00           C  
ATOM   4425  CG  GLU A 272      -3.824  56.666  16.902  1.00  0.00           C  
ATOM   4426  CD  GLU A 272      -4.802  55.944  16.018  1.00  0.00           C  
ATOM   4427  OE1 GLU A 272      -5.393  56.578  15.176  1.00  0.00           O  
ATOM   4428  OE2 GLU A 272      -4.960  54.757  16.185  1.00  0.00           O  
ATOM   4429  H   GLU A 272      -0.689  58.561  15.155  1.00  0.00           H  
ATOM   4430  HA  GLU A 272      -2.305  58.941  17.484  1.00  0.00           H  
ATOM   4431 1HB  GLU A 272      -3.137  57.947  15.349  1.00  0.00           H  
ATOM   4432 2HB  GLU A 272      -2.131  56.530  15.621  1.00  0.00           H  
ATOM   4433 1HG  GLU A 272      -3.399  55.955  17.611  1.00  0.00           H  
ATOM   4434 2HG  GLU A 272      -4.350  57.432  17.470  1.00  0.00           H  
ATOM   4435  N   LEU A 273      -0.010  56.609  17.666  1.00  0.00           N  
ATOM   4436  CA  LEU A 273       0.766  55.819  18.615  1.00  0.00           C  
ATOM   4437  C   LEU A 273       1.349  56.698  19.715  1.00  0.00           C  
ATOM   4438  O   LEU A 273       1.247  56.377  20.898  1.00  0.00           O  
ATOM   4439  CB  LEU A 273       1.897  55.080  17.889  1.00  0.00           C  
ATOM   4440  CG  LEU A 273       2.806  54.220  18.776  1.00  0.00           C  
ATOM   4441  CD1 LEU A 273       2.018  53.031  19.310  1.00  0.00           C  
ATOM   4442  CD2 LEU A 273       4.013  53.760  17.972  1.00  0.00           C  
ATOM   4443  H   LEU A 273       0.280  56.642  16.700  1.00  0.00           H  
ATOM   4444  HA  LEU A 273       0.098  55.098  19.083  1.00  0.00           H  
ATOM   4445 1HB  LEU A 273       1.459  54.429  17.135  1.00  0.00           H  
ATOM   4446 2HB  LEU A 273       2.525  55.814  17.385  1.00  0.00           H  
ATOM   4447  HG  LEU A 273       3.142  54.808  19.631  1.00  0.00           H  
ATOM   4448 1HD1 LEU A 273       2.665  52.420  19.941  1.00  0.00           H  
ATOM   4449 2HD1 LEU A 273       1.172  53.388  19.897  1.00  0.00           H  
ATOM   4450 3HD1 LEU A 273       1.655  52.432  18.476  1.00  0.00           H  
ATOM   4451 1HD2 LEU A 273       4.660  53.150  18.603  1.00  0.00           H  
ATOM   4452 2HD2 LEU A 273       3.678  53.171  17.118  1.00  0.00           H  
ATOM   4453 3HD2 LEU A 273       4.568  54.629  17.619  1.00  0.00           H  
ATOM   4454  N   LEU A 274       1.961  57.808  19.317  1.00  0.00           N  
ATOM   4455  CA  LEU A 274       2.585  58.722  20.267  1.00  0.00           C  
ATOM   4456  C   LEU A 274       1.556  59.310  21.223  1.00  0.00           C  
ATOM   4457  O   LEU A 274       1.809  59.439  22.421  1.00  0.00           O  
ATOM   4458  CB  LEU A 274       3.302  59.854  19.520  1.00  0.00           C  
ATOM   4459  CG  LEU A 274       4.522  59.435  18.690  1.00  0.00           C  
ATOM   4460  CD1 LEU A 274       4.965  60.599  17.814  1.00  0.00           C  
ATOM   4461  CD2 LEU A 274       5.643  58.994  19.621  1.00  0.00           C  
ATOM   4462  H   LEU A 274       1.995  58.024  18.331  1.00  0.00           H  
ATOM   4463  HA  LEU A 274       3.306  58.156  20.857  1.00  0.00           H  
ATOM   4464 1HB  LEU A 274       2.592  60.331  18.847  1.00  0.00           H  
ATOM   4465 2HB  LEU A 274       3.634  60.594  20.247  1.00  0.00           H  
ATOM   4466  HG  LEU A 274       4.249  58.608  18.033  1.00  0.00           H  
ATOM   4467 1HD1 LEU A 274       5.832  60.301  17.224  1.00  0.00           H  
ATOM   4468 2HD1 LEU A 274       4.152  60.882  17.145  1.00  0.00           H  
ATOM   4469 3HD1 LEU A 274       5.230  61.447  18.444  1.00  0.00           H  
ATOM   4470 1HD2 LEU A 274       6.509  58.694  19.030  1.00  0.00           H  
ATOM   4471 2HD2 LEU A 274       5.916  59.820  20.277  1.00  0.00           H  
ATOM   4472 3HD2 LEU A 274       5.304  58.150  20.222  1.00  0.00           H  
ATOM   4473  N   LYS A 275       0.394  59.665  20.688  1.00  0.00           N  
ATOM   4474  CA  LYS A 275      -0.685  60.222  21.496  1.00  0.00           C  
ATOM   4475  C   LYS A 275      -1.137  59.235  22.564  1.00  0.00           C  
ATOM   4476  O   LYS A 275      -1.316  59.601  23.726  1.00  0.00           O  
ATOM   4477  CB  LYS A 275      -1.868  60.620  20.613  1.00  0.00           C  
ATOM   4478  CG  LYS A 275      -3.035  61.245  21.367  1.00  0.00           C  
ATOM   4479  CD  LYS A 275      -4.138  61.680  20.415  1.00  0.00           C  
ATOM   4480  CE  LYS A 275      -5.264  62.385  21.157  1.00  0.00           C  
ATOM   4481  NZ  LYS A 275      -5.998  61.462  22.064  1.00  0.00           N  
ATOM   4482  H   LYS A 275       0.253  59.547  19.694  1.00  0.00           H  
ATOM   4483  HA  LYS A 275      -0.305  61.110  22.001  1.00  0.00           H  
ATOM   4484 1HB  LYS A 275      -1.536  61.335  19.859  1.00  0.00           H  
ATOM   4485 2HB  LYS A 275      -2.241  59.741  20.087  1.00  0.00           H  
ATOM   4486 1HG  LYS A 275      -3.440  60.520  22.073  1.00  0.00           H  
ATOM   4487 2HG  LYS A 275      -2.684  62.112  21.925  1.00  0.00           H  
ATOM   4488 1HD  LYS A 275      -3.727  62.359  19.666  1.00  0.00           H  
ATOM   4489 2HD  LYS A 275      -4.545  60.806  19.905  1.00  0.00           H  
ATOM   4490 1HE  LYS A 275      -4.853  63.204  21.747  1.00  0.00           H  
ATOM   4491 2HE  LYS A 275      -5.968  62.804  20.437  1.00  0.00           H  
ATOM   4492 1HZ  LYS A 275      -6.734  61.968  22.535  1.00  0.00           H  
ATOM   4493 2HZ  LYS A 275      -6.399  60.707  21.524  1.00  0.00           H  
ATOM   4494 3HZ  LYS A 275      -5.359  61.083  22.747  1.00  0.00           H  
ATOM   4495  N   ARG A 276      -1.322  57.982  22.165  1.00  0.00           N  
ATOM   4496  CA  ARG A 276      -1.723  56.932  23.094  1.00  0.00           C  
ATOM   4497  C   ARG A 276      -0.709  56.777  24.220  1.00  0.00           C  
ATOM   4498  O   ARG A 276      -1.077  56.663  25.389  1.00  0.00           O  
ATOM   4499  CB  ARG A 276      -1.878  55.604  22.368  1.00  0.00           C  
ATOM   4500  CG  ARG A 276      -2.296  54.438  23.249  1.00  0.00           C  
ATOM   4501  CD  ARG A 276      -3.767  54.398  23.446  1.00  0.00           C  
ATOM   4502  NE  ARG A 276      -4.199  55.303  24.497  1.00  0.00           N  
ATOM   4503  CZ  ARG A 276      -4.331  54.963  25.794  1.00  0.00           C  
ATOM   4504  NH1 ARG A 276      -4.062  53.736  26.182  1.00  0.00           N  
ATOM   4505  NH2 ARG A 276      -4.731  55.862  26.676  1.00  0.00           N  
ATOM   4506  H   ARG A 276      -1.182  57.749  21.192  1.00  0.00           H  
ATOM   4507  HA  ARG A 276      -2.675  57.222  23.541  1.00  0.00           H  
ATOM   4508 1HB  ARG A 276      -2.623  55.705  21.580  1.00  0.00           H  
ATOM   4509 2HB  ARG A 276      -0.933  55.337  21.893  1.00  0.00           H  
ATOM   4510 1HG  ARG A 276      -1.986  53.501  22.784  1.00  0.00           H  
ATOM   4511 2HG  ARG A 276      -1.821  54.532  24.227  1.00  0.00           H  
ATOM   4512 1HD  ARG A 276      -4.266  54.687  22.521  1.00  0.00           H  
ATOM   4513 2HD  ARG A 276      -4.069  53.387  23.720  1.00  0.00           H  
ATOM   4514  HE  ARG A 276      -4.416  56.257  24.238  1.00  0.00           H  
ATOM   4515 1HH1 ARG A 276      -3.756  53.048  25.509  1.00  0.00           H  
ATOM   4516 2HH1 ARG A 276      -4.160  53.481  27.154  1.00  0.00           H  
ATOM   4517 1HH2 ARG A 276      -4.938  56.805  26.378  1.00  0.00           H  
ATOM   4518 2HH2 ARG A 276      -4.829  55.607  27.648  1.00  0.00           H  
ATOM   4519  N   ILE A 277       0.570  56.772  23.861  1.00  0.00           N  
ATOM   4520  CA  ILE A 277       1.641  56.625  24.838  1.00  0.00           C  
ATOM   4521  C   ILE A 277       1.616  57.757  25.858  1.00  0.00           C  
ATOM   4522  O   ILE A 277       1.760  57.527  27.058  1.00  0.00           O  
ATOM   4523  CB  ILE A 277       3.015  56.586  24.146  1.00  0.00           C  
ATOM   4524  CG1 ILE A 277       3.153  55.314  23.304  1.00  0.00           C  
ATOM   4525  CG2 ILE A 277       4.132  56.670  25.174  1.00  0.00           C  
ATOM   4526  CD1 ILE A 277       4.281  55.367  22.299  1.00  0.00           C  
ATOM   4527  H   ILE A 277       0.808  56.874  22.884  1.00  0.00           H  
ATOM   4528  HA  ILE A 277       1.482  55.689  25.375  1.00  0.00           H  
ATOM   4529  HB  ILE A 277       3.100  57.428  23.460  1.00  0.00           H  
ATOM   4530 1HG1 ILE A 277       3.319  54.461  23.959  1.00  0.00           H  
ATOM   4531 2HG1 ILE A 277       2.224  55.134  22.762  1.00  0.00           H  
ATOM   4532 1HG2 ILE A 277       5.096  56.641  24.668  1.00  0.00           H  
ATOM   4533 2HG2 ILE A 277       4.044  57.602  25.731  1.00  0.00           H  
ATOM   4534 3HG2 ILE A 277       4.058  55.828  25.862  1.00  0.00           H  
ATOM   4535 1HD1 ILE A 277       4.315  54.431  21.740  1.00  0.00           H  
ATOM   4536 2HD1 ILE A 277       4.116  56.195  21.609  1.00  0.00           H  
ATOM   4537 3HD1 ILE A 277       5.226  55.511  22.820  1.00  0.00           H  
ATOM   4538  N   MET A 278       1.435  58.980  25.372  1.00  0.00           N  
ATOM   4539  CA  MET A 278       1.387  60.149  26.240  1.00  0.00           C  
ATOM   4540  C   MET A 278       0.225  60.059  27.222  1.00  0.00           C  
ATOM   4541  O   MET A 278       0.347  60.456  28.380  1.00  0.00           O  
ATOM   4542  CB  MET A 278       1.282  61.422  25.403  1.00  0.00           C  
ATOM   4543  CG  MET A 278       2.545  61.774  24.631  1.00  0.00           C  
ATOM   4544  SD  MET A 278       2.390  63.317  23.710  1.00  0.00           S  
ATOM   4545  CE  MET A 278       4.003  63.414  22.939  1.00  0.00           C  
ATOM   4546  H   MET A 278       1.327  59.102  24.375  1.00  0.00           H  
ATOM   4547  HA  MET A 278       2.311  60.181  26.818  1.00  0.00           H  
ATOM   4548 1HB  MET A 278       0.469  61.320  24.686  1.00  0.00           H  
ATOM   4549 2HB  MET A 278       1.041  62.265  26.053  1.00  0.00           H  
ATOM   4550 1HG  MET A 278       3.381  61.868  25.323  1.00  0.00           H  
ATOM   4551 2HG  MET A 278       2.775  60.975  23.926  1.00  0.00           H  
ATOM   4552 1HE  MET A 278       4.062  64.320  22.333  1.00  0.00           H  
ATOM   4553 2HE  MET A 278       4.774  63.442  23.709  1.00  0.00           H  
ATOM   4554 3HE  MET A 278       4.155  62.542  22.303  1.00  0.00           H  
ATOM   4555  N   GLU A 279      -0.901  59.537  26.750  1.00  0.00           N  
ATOM   4556  CA  GLU A 279      -2.073  59.351  27.598  1.00  0.00           C  
ATOM   4557  C   GLU A 279      -1.804  58.325  28.691  1.00  0.00           C  
ATOM   4558  O   GLU A 279      -2.257  58.479  29.825  1.00  0.00           O  
ATOM   4559  CB  GLU A 279      -3.275  58.912  26.758  1.00  0.00           C  
ATOM   4560  CG  GLU A 279      -3.843  60.000  25.857  1.00  0.00           C  
ATOM   4561  CD  GLU A 279      -4.958  59.508  24.978  1.00  0.00           C  
ATOM   4562  OE1 GLU A 279      -5.211  58.328  24.976  1.00  0.00           O  
ATOM   4563  OE2 GLU A 279      -5.559  60.315  24.308  1.00  0.00           O  
ATOM   4564  H   GLU A 279      -0.949  59.262  25.780  1.00  0.00           H  
ATOM   4565  HA  GLU A 279      -2.298  60.302  28.079  1.00  0.00           H  
ATOM   4566 1HB  GLU A 279      -2.990  58.070  26.127  1.00  0.00           H  
ATOM   4567 2HB  GLU A 279      -4.074  58.573  27.416  1.00  0.00           H  
ATOM   4568 1HG  GLU A 279      -4.216  60.814  26.477  1.00  0.00           H  
ATOM   4569 2HG  GLU A 279      -3.041  60.395  25.233  1.00  0.00           H  
ATOM   4570  N   ILE A 280      -1.065  57.277  28.343  1.00  0.00           N  
ATOM   4571  CA  ILE A 280      -0.807  56.181  29.269  1.00  0.00           C  
ATOM   4572  C   ILE A 280       0.060  56.637  30.436  1.00  0.00           C  
ATOM   4573  O   ILE A 280      -0.232  56.336  31.592  1.00  0.00           O  
ATOM   4574  CB  ILE A 280      -0.124  55.004  28.550  1.00  0.00           C  
ATOM   4575  CG1 ILE A 280      -1.108  54.310  27.607  1.00  0.00           C  
ATOM   4576  CG2 ILE A 280       0.437  54.016  29.561  1.00  0.00           C  
ATOM   4577  CD1 ILE A 280      -0.453  53.369  26.623  1.00  0.00           C  
ATOM   4578  H   ILE A 280      -0.671  57.239  27.414  1.00  0.00           H  
ATOM   4579  HA  ILE A 280      -1.762  55.847  29.673  1.00  0.00           H  
ATOM   4580  HB  ILE A 280       0.692  55.379  27.933  1.00  0.00           H  
ATOM   4581 1HG1 ILE A 280      -1.833  53.742  28.190  1.00  0.00           H  
ATOM   4582 2HG1 ILE A 280      -1.662  55.060  27.041  1.00  0.00           H  
ATOM   4583 1HG2 ILE A 280       0.917  53.190  29.036  1.00  0.00           H  
ATOM   4584 2HG2 ILE A 280       1.169  54.517  30.192  1.00  0.00           H  
ATOM   4585 3HG2 ILE A 280      -0.373  53.631  30.181  1.00  0.00           H  
ATOM   4586 1HD1 ILE A 280      -1.214  52.915  25.988  1.00  0.00           H  
ATOM   4587 2HD1 ILE A 280       0.253  53.923  26.002  1.00  0.00           H  
ATOM   4588 3HD1 ILE A 280       0.079  52.587  27.165  1.00  0.00           H  
ATOM   4589  N   ILE A 281       1.126  57.364  30.124  1.00  0.00           N  
ATOM   4590  CA  ILE A 281       2.066  57.822  31.142  1.00  0.00           C  
ATOM   4591  C   ILE A 281       1.422  58.856  32.059  1.00  0.00           C  
ATOM   4592  O   ILE A 281       1.773  58.961  33.234  1.00  0.00           O  
ATOM   4593  CB  ILE A 281       3.327  58.423  30.495  1.00  0.00           C  
ATOM   4594  CG1 ILE A 281       4.485  58.438  31.496  1.00  0.00           C  
ATOM   4595  CG2 ILE A 281       3.044  59.827  29.983  1.00  0.00           C  
ATOM   4596  CD1 ILE A 281       5.038  57.067  31.811  1.00  0.00           C  
ATOM   4597  H   ILE A 281       1.293  57.607  29.158  1.00  0.00           H  
ATOM   4598  HA  ILE A 281       2.349  56.966  31.752  1.00  0.00           H  
ATOM   4599  HB  ILE A 281       3.641  57.798  29.659  1.00  0.00           H  
ATOM   4600 1HG1 ILE A 281       5.296  59.052  31.104  1.00  0.00           H  
ATOM   4601 2HG1 ILE A 281       4.154  58.894  32.429  1.00  0.00           H  
ATOM   4602 1HG2 ILE A 281       3.947  60.237  29.528  1.00  0.00           H  
ATOM   4603 2HG2 ILE A 281       2.249  59.789  29.239  1.00  0.00           H  
ATOM   4604 3HG2 ILE A 281       2.734  60.463  30.812  1.00  0.00           H  
ATOM   4605 1HD1 ILE A 281       5.855  57.160  32.527  1.00  0.00           H  
ATOM   4606 2HD1 ILE A 281       4.250  56.446  32.238  1.00  0.00           H  
ATOM   4607 3HD1 ILE A 281       5.409  56.605  30.897  1.00  0.00           H  
ATOM   4608  N   GLU A 282       0.478  59.616  31.515  1.00  0.00           N  
ATOM   4609  CA  GLU A 282      -0.344  60.511  32.320  1.00  0.00           C  
ATOM   4610  C   GLU A 282      -1.213  59.732  33.297  1.00  0.00           C  
ATOM   4611  O   GLU A 282      -1.273  60.055  34.484  1.00  0.00           O  
ATOM   4612  CB  GLU A 282      -1.225  61.381  31.420  1.00  0.00           C  
ATOM   4613  CG  GLU A 282      -2.124  62.353  32.170  1.00  0.00           C  
ATOM   4614  CD  GLU A 282      -2.948  63.214  31.254  1.00  0.00           C  
ATOM   4615  OE1 GLU A 282      -3.671  62.674  30.453  1.00  0.00           O  
ATOM   4616  OE2 GLU A 282      -2.852  64.415  31.355  1.00  0.00           O  
ATOM   4617  H   GLU A 282       0.326  59.573  30.517  1.00  0.00           H  
ATOM   4618  HA  GLU A 282       0.322  61.150  32.901  1.00  0.00           H  
ATOM   4619 1HB  GLU A 282      -0.595  61.960  30.744  1.00  0.00           H  
ATOM   4620 2HB  GLU A 282      -1.860  60.742  30.807  1.00  0.00           H  
ATOM   4621 1HG  GLU A 282      -2.793  61.787  32.817  1.00  0.00           H  
ATOM   4622 2HG  GLU A 282      -1.506  62.990  32.802  1.00  0.00           H  
ATOM   4623  N   ARG A 283      -1.888  58.705  32.791  1.00  0.00           N  
ATOM   4624  CA  ARG A 283      -2.734  57.858  33.624  1.00  0.00           C  
ATOM   4625  C   ARG A 283      -1.911  57.115  34.668  1.00  0.00           C  
ATOM   4626  O   ARG A 283      -2.362  56.905  35.793  1.00  0.00           O  
ATOM   4627  CB  ARG A 283      -3.491  56.852  32.770  1.00  0.00           C  
ATOM   4628  CG  ARG A 283      -4.630  57.439  31.949  1.00  0.00           C  
ATOM   4629  CD  ARG A 283      -5.288  56.406  31.108  1.00  0.00           C  
ATOM   4630  NE  ARG A 283      -6.395  56.957  30.342  1.00  0.00           N  
ATOM   4631  CZ  ARG A 283      -7.093  56.278  29.411  1.00  0.00           C  
ATOM   4632  NH1 ARG A 283      -6.787  55.029  29.141  1.00  0.00           N  
ATOM   4633  NH2 ARG A 283      -8.084  56.869  28.767  1.00  0.00           N  
ATOM   4634  H   ARG A 283      -1.811  58.504  31.804  1.00  0.00           H  
ATOM   4635  HA  ARG A 283      -3.440  58.500  34.151  1.00  0.00           H  
ATOM   4636 1HB  ARG A 283      -2.801  56.371  32.078  1.00  0.00           H  
ATOM   4637 2HB  ARG A 283      -3.911  56.075  33.408  1.00  0.00           H  
ATOM   4638 1HG  ARG A 283      -5.378  57.865  32.619  1.00  0.00           H  
ATOM   4639 2HG  ARG A 283      -4.243  58.219  31.295  1.00  0.00           H  
ATOM   4640 1HD  ARG A 283      -4.564  55.990  30.410  1.00  0.00           H  
ATOM   4641 2HD  ARG A 283      -5.676  55.612  31.745  1.00  0.00           H  
ATOM   4642  HE  ARG A 283      -6.660  57.916  30.521  1.00  0.00           H  
ATOM   4643 1HH1 ARG A 283      -6.029  54.577  29.634  1.00  0.00           H  
ATOM   4644 2HH1 ARG A 283      -7.309  54.520  28.444  1.00  0.00           H  
ATOM   4645 1HH2 ARG A 283      -8.319  57.831  28.973  1.00  0.00           H  
ATOM   4646 2HH2 ARG A 283      -8.606  56.362  28.069  1.00  0.00           H  
ATOM   4647  N   ARG A 284      -0.700  56.718  34.288  1.00  0.00           N  
ATOM   4648  CA  ARG A 284       0.198  56.021  35.199  1.00  0.00           C  
ATOM   4649  C   ARG A 284       0.634  56.926  36.344  1.00  0.00           C  
ATOM   4650  O   ARG A 284       0.863  56.463  37.462  1.00  0.00           O  
ATOM   4651  CB  ARG A 284       1.429  55.520  34.457  1.00  0.00           C  
ATOM   4652  CG  ARG A 284       2.299  54.551  35.244  1.00  0.00           C  
ATOM   4653  CD  ARG A 284       1.644  53.227  35.400  1.00  0.00           C  
ATOM   4654  NE  ARG A 284       2.437  52.322  36.218  1.00  0.00           N  
ATOM   4655  CZ  ARG A 284       2.393  52.271  37.563  1.00  0.00           C  
ATOM   4656  NH1 ARG A 284       1.591  53.075  38.225  1.00  0.00           N  
ATOM   4657  NH2 ARG A 284       3.155  51.412  38.215  1.00  0.00           N  
ATOM   4658  H   ARG A 284      -0.395  56.906  33.344  1.00  0.00           H  
ATOM   4659  HA  ARG A 284      -0.342  55.177  35.628  1.00  0.00           H  
ATOM   4660 1HB  ARG A 284       1.122  55.017  33.542  1.00  0.00           H  
ATOM   4661 2HB  ARG A 284       2.053  56.367  34.173  1.00  0.00           H  
ATOM   4662 1HG  ARG A 284       3.244  54.407  34.721  1.00  0.00           H  
ATOM   4663 2HG  ARG A 284       2.490  54.959  36.237  1.00  0.00           H  
ATOM   4664 1HD  ARG A 284       0.672  53.356  35.878  1.00  0.00           H  
ATOM   4665 2HD  ARG A 284       1.507  52.770  34.420  1.00  0.00           H  
ATOM   4666  HE  ARG A 284       3.065  51.689  35.743  1.00  0.00           H  
ATOM   4667 1HH1 ARG A 284       1.009  53.733  37.727  1.00  0.00           H  
ATOM   4668 2HH1 ARG A 284       1.558  53.036  39.235  1.00  0.00           H  
ATOM   4669 1HH2 ARG A 284       3.771  50.792  37.705  1.00  0.00           H  
ATOM   4670 2HH2 ARG A 284       3.122  51.372  39.224  1.00  0.00           H  
ATOM   4671  N   GLY A 285       0.756  58.201  36.108  1.00  0.00           N  
ATOM   4672  CA  GLY A 285       1.071  59.041  37.250  1.00  0.00           C  
ATOM   4673  C   GLY A 285       2.556  58.966  37.513  1.00  0.00           C  
ATOM   4674  O   GLY A 285       2.998  59.030  38.661  1.00  0.00           O  
ATOM   4675  H   GLY A 285       0.629  58.540  35.166  1.00  0.00           H  
ATOM   4676 1HA  GLY A 285       0.761  60.064  37.045  1.00  0.00           H  
ATOM   4677 2HA  GLY A 285       0.505  58.701  38.119  1.00  0.00           H  
ATOM   4678  N   ALA A 286       3.305  58.829  36.430  1.00  0.00           N  
ATOM   4679  CA  ALA A 286       4.749  58.705  36.480  1.00  0.00           C  
ATOM   4680  C   ALA A 286       5.382  59.927  37.133  1.00  0.00           C  
ATOM   4681  O   ALA A 286       4.908  61.050  36.959  1.00  0.00           O  
ATOM   4682  CB  ALA A 286       5.310  58.498  35.081  1.00  0.00           C  
ATOM   4683  H   ALA A 286       2.860  58.811  35.523  1.00  0.00           H  
ATOM   4684  HA  ALA A 286       5.000  57.823  37.071  1.00  0.00           H  
ATOM   4685 1HB  ALA A 286       6.394  58.403  35.134  1.00  0.00           H  
ATOM   4686 2HB  ALA A 286       4.886  57.590  34.650  1.00  0.00           H  
ATOM   4687 3HB  ALA A 286       5.050  59.350  34.456  1.00  0.00           H  
ATOM   4688  N   PRO A 287       6.451  59.694  37.880  1.00  0.00           N  
ATOM   4689  CA  PRO A 287       7.229  60.772  38.477  1.00  0.00           C  
ATOM   4690  C   PRO A 287       7.594  61.836  37.444  1.00  0.00           C  
ATOM   4691  O   PRO A 287       7.748  61.538  36.260  1.00  0.00           O  
ATOM   4692  CB  PRO A 287       8.470  60.046  39.003  1.00  0.00           C  
ATOM   4693  CG  PRO A 287       7.985  58.671  39.313  1.00  0.00           C  
ATOM   4694  CD  PRO A 287       7.011  58.359  38.209  1.00  0.00           C  
ATOM   4695  HA  PRO A 287       6.627  61.239  39.258  1.00  0.00           H  
ATOM   4696 1HB  PRO A 287       9.263  60.057  38.241  1.00  0.00           H  
ATOM   4697 2HB  PRO A 287       8.867  60.568  39.886  1.00  0.00           H  
ATOM   4698 1HG  PRO A 287       8.831  57.968  39.343  1.00  0.00           H  
ATOM   4699 2HG  PRO A 287       7.519  58.648  40.309  1.00  0.00           H  
ATOM   4700 1HD  PRO A 287       7.549  57.918  37.358  1.00  0.00           H  
ATOM   4701 2HD  PRO A 287       6.242  57.668  38.583  1.00  0.00           H  
ATOM   4702  N   PRO A 288       7.728  63.077  37.910  1.00  0.00           N  
ATOM   4703  CA  PRO A 288       8.094  64.187  37.039  1.00  0.00           C  
ATOM   4704  C   PRO A 288       9.294  63.871  36.166  1.00  0.00           C  
ATOM   4705  O   PRO A 288       9.332  64.238  34.991  1.00  0.00           O  
ATOM   4706  CB  PRO A 288       8.410  65.307  38.036  1.00  0.00           C  
ATOM   4707  CG  PRO A 288       7.495  65.045  39.183  1.00  0.00           C  
ATOM   4708  CD  PRO A 288       7.492  63.546  39.324  1.00  0.00           C  
ATOM   4709  HA  PRO A 288       7.249  64.405  36.385  1.00  0.00           H  
ATOM   4710 1HB  PRO A 288       9.472  65.270  38.320  1.00  0.00           H  
ATOM   4711 2HB  PRO A 288       8.238  66.287  37.568  1.00  0.00           H  
ATOM   4712 1HG  PRO A 288       7.862  65.554  40.086  1.00  0.00           H  
ATOM   4713 2HG  PRO A 288       6.496  65.452  38.972  1.00  0.00           H  
ATOM   4714 1HD  PRO A 288       8.311  63.239  39.992  1.00  0.00           H  
ATOM   4715 2HD  PRO A 288       6.522  63.216  39.724  1.00  0.00           H  
ATOM   4716  N   GLU A 289      10.284  63.189  36.729  1.00  0.00           N  
ATOM   4717  CA  GLU A 289      11.493  62.885  35.977  1.00  0.00           C  
ATOM   4718  C   GLU A 289      11.197  61.903  34.852  1.00  0.00           C  
ATOM   4719  O   GLU A 289      11.681  62.063  33.732  1.00  0.00           O  
ATOM   4720  CB  GLU A 289      12.569  62.311  36.902  1.00  0.00           C  
ATOM   4721  CG  GLU A 289      13.086  63.288  37.948  1.00  0.00           C  
ATOM   4722  CD  GLU A 289      12.166  63.422  39.128  1.00  0.00           C  
ATOM   4723  OE1 GLU A 289      11.160  62.753  39.153  1.00  0.00           O  
ATOM   4724  OE2 GLU A 289      12.468  64.195  40.007  1.00  0.00           O  
ATOM   4725  H   GLU A 289      10.189  62.882  37.686  1.00  0.00           H  
ATOM   4726  HA  GLU A 289      11.856  63.811  35.531  1.00  0.00           H  
ATOM   4727 1HB  GLU A 289      12.174  61.440  37.424  1.00  0.00           H  
ATOM   4728 2HB  GLU A 289      13.420  61.977  36.307  1.00  0.00           H  
ATOM   4729 1HG  GLU A 289      14.060  62.948  38.297  1.00  0.00           H  
ATOM   4730 2HG  GLU A 289      13.219  64.265  37.483  1.00  0.00           H  
ATOM   4731  N   LEU A 290      10.396  60.879  35.148  1.00  0.00           N  
ATOM   4732  CA  LEU A 290      10.108  59.855  34.151  1.00  0.00           C  
ATOM   4733  C   LEU A 290       9.130  60.367  33.102  1.00  0.00           C  
ATOM   4734  O   LEU A 290       9.228  60.019  31.926  1.00  0.00           O  
ATOM   4735  CB  LEU A 290       9.532  58.605  34.827  1.00  0.00           C  
ATOM   4736  CG  LEU A 290      10.559  57.543  35.245  1.00  0.00           C  
ATOM   4737  CD1 LEU A 290      11.236  56.976  34.005  1.00  0.00           C  
ATOM   4738  CD2 LEU A 290      11.578  58.165  36.189  1.00  0.00           C  
ATOM   4739  H   LEU A 290       9.992  60.821  36.072  1.00  0.00           H  
ATOM   4740  HA  LEU A 290      11.040  59.605  33.645  1.00  0.00           H  
ATOM   4741 1HB  LEU A 290       8.990  58.911  35.721  1.00  0.00           H  
ATOM   4742 2HB  LEU A 290       8.827  58.132  34.143  1.00  0.00           H  
ATOM   4743  HG  LEU A 290      10.049  56.723  35.751  1.00  0.00           H  
ATOM   4744 1HD1 LEU A 290      11.965  56.221  34.302  1.00  0.00           H  
ATOM   4745 2HD1 LEU A 290      10.488  56.520  33.357  1.00  0.00           H  
ATOM   4746 3HD1 LEU A 290      11.743  57.778  33.468  1.00  0.00           H  
ATOM   4747 1HD2 LEU A 290      12.306  57.410  36.486  1.00  0.00           H  
ATOM   4748 2HD2 LEU A 290      12.089  58.984  35.683  1.00  0.00           H  
ATOM   4749 3HD2 LEU A 290      11.068  58.545  37.074  1.00  0.00           H  
ATOM   4750  N   LEU A 291       8.187  61.197  33.534  1.00  0.00           N  
ATOM   4751  CA  LEU A 291       7.214  61.793  32.627  1.00  0.00           C  
ATOM   4752  C   LEU A 291       7.899  62.652  31.572  1.00  0.00           C  
ATOM   4753  O   LEU A 291       7.644  62.507  30.377  1.00  0.00           O  
ATOM   4754  CB  LEU A 291       6.208  62.642  33.413  1.00  0.00           C  
ATOM   4755  CG  LEU A 291       5.253  63.494  32.567  1.00  0.00           C  
ATOM   4756  CD1 LEU A 291       4.374  62.584  31.721  1.00  0.00           C  
ATOM   4757  CD2 LEU A 291       4.411  64.372  33.482  1.00  0.00           C  
ATOM   4758  H   LEU A 291       8.143  61.422  34.518  1.00  0.00           H  
ATOM   4759  HA  LEU A 291       6.693  60.986  32.112  1.00  0.00           H  
ATOM   4760 1HB  LEU A 291       5.602  61.980  34.030  1.00  0.00           H  
ATOM   4761 2HB  LEU A 291       6.759  63.315  34.069  1.00  0.00           H  
ATOM   4762  HG  LEU A 291       5.830  64.124  31.891  1.00  0.00           H  
ATOM   4763 1HD1 LEU A 291       3.696  63.190  31.120  1.00  0.00           H  
ATOM   4764 2HD1 LEU A 291       5.001  61.982  31.062  1.00  0.00           H  
ATOM   4765 3HD1 LEU A 291       3.795  61.929  32.371  1.00  0.00           H  
ATOM   4766 1HD2 LEU A 291       3.732  64.978  32.881  1.00  0.00           H  
ATOM   4767 2HD2 LEU A 291       3.832  63.743  34.158  1.00  0.00           H  
ATOM   4768 3HD2 LEU A 291       5.063  65.024  34.062  1.00  0.00           H  
ATOM   4769  N   ILE A 292       8.771  63.549  32.022  1.00  0.00           N  
ATOM   4770  CA  ILE A 292       9.446  64.478  31.124  1.00  0.00           C  
ATOM   4771  C   ILE A 292      10.418  63.750  30.203  1.00  0.00           C  
ATOM   4772  O   ILE A 292      10.502  64.047  29.012  1.00  0.00           O  
ATOM   4773  CB  ILE A 292      10.203  65.557  31.918  1.00  0.00           C  
ATOM   4774  CG1 ILE A 292       9.324  66.795  32.109  1.00  0.00           C  
ATOM   4775  CG2 ILE A 292      11.500  65.925  31.215  1.00  0.00           C  
ATOM   4776  CD1 ILE A 292       8.078  66.540  32.927  1.00  0.00           C  
ATOM   4777  H   ILE A 292       8.971  63.587  33.011  1.00  0.00           H  
ATOM   4778  HA  ILE A 292       8.689  64.955  30.499  1.00  0.00           H  
ATOM   4779  HB  ILE A 292      10.436  65.180  32.914  1.00  0.00           H  
ATOM   4780 1HG1 ILE A 292       9.899  67.579  32.600  1.00  0.00           H  
ATOM   4781 2HG1 ILE A 292       9.018  67.178  31.135  1.00  0.00           H  
ATOM   4782 1HG2 ILE A 292      12.022  66.690  31.789  1.00  0.00           H  
ATOM   4783 2HG2 ILE A 292      12.131  65.041  31.129  1.00  0.00           H  
ATOM   4784 3HG2 ILE A 292      11.277  66.309  30.219  1.00  0.00           H  
ATOM   4785 1HD1 ILE A 292       7.506  67.463  33.018  1.00  0.00           H  
ATOM   4786 2HD1 ILE A 292       7.468  65.782  32.434  1.00  0.00           H  
ATOM   4787 3HD1 ILE A 292       8.361  66.190  33.919  1.00  0.00           H  
ATOM   4788  N   LYS A 293      11.149  62.793  30.765  1.00  0.00           N  
ATOM   4789  CA  LYS A 293      12.129  62.030  30.000  1.00  0.00           C  
ATOM   4790  C   LYS A 293      11.474  61.312  28.827  1.00  0.00           C  
ATOM   4791  O   LYS A 293      11.991  61.328  27.710  1.00  0.00           O  
ATOM   4792  CB  LYS A 293      12.844  61.022  30.900  1.00  0.00           C  
ATOM   4793  CG  LYS A 293      13.916  60.200  30.197  1.00  0.00           C  
ATOM   4794  CD  LYS A 293      14.622  59.265  31.168  1.00  0.00           C  
ATOM   4795  CE  LYS A 293      15.666  58.415  30.460  1.00  0.00           C  
ATOM   4796  NZ  LYS A 293      16.365  57.496  31.399  1.00  0.00           N  
ATOM   4797  H   LYS A 293      11.023  62.589  31.746  1.00  0.00           H  
ATOM   4798  HA  LYS A 293      12.862  62.729  29.596  1.00  0.00           H  
ATOM   4799 1HB  LYS A 293      13.317  61.548  31.731  1.00  0.00           H  
ATOM   4800 2HB  LYS A 293      12.116  60.331  31.323  1.00  0.00           H  
ATOM   4801 1HG  LYS A 293      13.459  59.609  29.403  1.00  0.00           H  
ATOM   4802 2HG  LYS A 293      14.651  60.868  29.750  1.00  0.00           H  
ATOM   4803 1HD  LYS A 293      15.110  59.851  31.948  1.00  0.00           H  
ATOM   4804 2HD  LYS A 293      13.890  58.608  31.637  1.00  0.00           H  
ATOM   4805 1HE  LYS A 293      15.187  57.825  29.681  1.00  0.00           H  
ATOM   4806 2HE  LYS A 293      16.405  59.064  29.990  1.00  0.00           H  
ATOM   4807 1HZ  LYS A 293      17.048  56.952  30.891  1.00  0.00           H  
ATOM   4808 2HZ  LYS A 293      16.830  58.035  32.116  1.00  0.00           H  
ATOM   4809 3HZ  LYS A 293      15.693  56.876  31.826  1.00  0.00           H  
ATOM   4810  N   LEU A 294      10.333  60.682  29.087  1.00  0.00           N  
ATOM   4811  CA  LEU A 294       9.594  59.974  28.049  1.00  0.00           C  
ATOM   4812  C   LEU A 294       9.093  60.933  26.978  1.00  0.00           C  
ATOM   4813  O   LEU A 294       9.266  60.691  25.783  1.00  0.00           O  
ATOM   4814  CB  LEU A 294       8.409  59.220  28.663  1.00  0.00           C  
ATOM   4815  CG  LEU A 294       7.462  58.542  27.664  1.00  0.00           C  
ATOM   4816  CD1 LEU A 294       8.241  57.541  26.824  1.00  0.00           C  
ATOM   4817  CD2 LEU A 294       6.331  57.859  28.420  1.00  0.00           C  
ATOM   4818  H   LEU A 294       9.967  60.696  30.029  1.00  0.00           H  
ATOM   4819  HA  LEU A 294      10.273  59.267  27.573  1.00  0.00           H  
ATOM   4820 1HB  LEU A 294       8.794  58.449  29.329  1.00  0.00           H  
ATOM   4821 2HB  LEU A 294       7.820  59.920  29.256  1.00  0.00           H  
ATOM   4822  HG  LEU A 294       7.046  59.292  26.991  1.00  0.00           H  
ATOM   4823 1HD1 LEU A 294       7.568  57.060  26.114  1.00  0.00           H  
ATOM   4824 2HD1 LEU A 294       9.031  58.059  26.279  1.00  0.00           H  
ATOM   4825 3HD1 LEU A 294       8.683  56.786  27.473  1.00  0.00           H  
ATOM   4826 1HD2 LEU A 294       5.658  57.378  27.710  1.00  0.00           H  
ATOM   4827 2HD2 LEU A 294       6.745  57.109  29.093  1.00  0.00           H  
ATOM   4828 3HD2 LEU A 294       5.780  58.600  28.998  1.00  0.00           H  
ATOM   4829  N   LEU A 295       8.469  62.024  27.412  1.00  0.00           N  
ATOM   4830  CA  LEU A 295       7.860  62.976  26.491  1.00  0.00           C  
ATOM   4831  C   LEU A 295       8.899  63.571  25.548  1.00  0.00           C  
ATOM   4832  O   LEU A 295       8.647  63.734  24.354  1.00  0.00           O  
ATOM   4833  CB  LEU A 295       7.167  64.100  27.271  1.00  0.00           C  
ATOM   4834  CG  LEU A 295       5.881  63.703  28.006  1.00  0.00           C  
ATOM   4835  CD1 LEU A 295       5.436  64.847  28.908  1.00  0.00           C  
ATOM   4836  CD2 LEU A 295       4.802  63.356  26.991  1.00  0.00           C  
ATOM   4837  H   LEU A 295       8.416  62.197  28.406  1.00  0.00           H  
ATOM   4838  HA  LEU A 295       7.127  62.442  25.886  1.00  0.00           H  
ATOM   4839 1HB  LEU A 295       7.864  64.490  28.011  1.00  0.00           H  
ATOM   4840 2HB  LEU A 295       6.917  64.903  26.577  1.00  0.00           H  
ATOM   4841  HG  LEU A 295       6.076  62.837  28.639  1.00  0.00           H  
ATOM   4842 1HD1 LEU A 295       4.522  64.564  29.430  1.00  0.00           H  
ATOM   4843 2HD1 LEU A 295       6.218  65.062  29.636  1.00  0.00           H  
ATOM   4844 3HD1 LEU A 295       5.249  65.734  28.303  1.00  0.00           H  
ATOM   4845 1HD2 LEU A 295       3.887  63.072  27.514  1.00  0.00           H  
ATOM   4846 2HD2 LEU A 295       4.604  64.221  26.359  1.00  0.00           H  
ATOM   4847 3HD2 LEU A 295       5.138  62.524  26.373  1.00  0.00           H  
ATOM   4848  N   GLU A 296      10.067  63.892  26.091  1.00  0.00           N  
ATOM   4849  CA  GLU A 296      11.141  64.485  25.301  1.00  0.00           C  
ATOM   4850  C   GLU A 296      11.588  63.547  24.187  1.00  0.00           C  
ATOM   4851  O   GLU A 296      11.835  63.979  23.061  1.00  0.00           O  
ATOM   4852  CB  GLU A 296      12.333  64.834  26.196  1.00  0.00           C  
ATOM   4853  CG  GLU A 296      12.111  66.041  27.096  1.00  0.00           C  
ATOM   4854  CD  GLU A 296      13.258  66.289  28.036  1.00  0.00           C  
ATOM   4855  OE1 GLU A 296      14.159  65.485  28.067  1.00  0.00           O  
ATOM   4856  OE2 GLU A 296      13.233  67.282  28.723  1.00  0.00           O  
ATOM   4857  H   GLU A 296      10.216  63.722  27.075  1.00  0.00           H  
ATOM   4858  HA  GLU A 296      10.760  65.394  24.838  1.00  0.00           H  
ATOM   4859 1HB  GLU A 296      12.571  63.981  26.832  1.00  0.00           H  
ATOM   4860 2HB  GLU A 296      13.207  65.034  25.576  1.00  0.00           H  
ATOM   4861 1HG  GLU A 296      11.970  66.924  26.474  1.00  0.00           H  
ATOM   4862 2HG  GLU A 296      11.200  65.888  27.673  1.00  0.00           H  
ATOM   4863  N   ARG A 297      11.689  62.262  24.508  1.00  0.00           N  
ATOM   4864  CA  ARG A 297      12.132  61.264  23.543  1.00  0.00           C  
ATOM   4865  C   ARG A 297      11.072  61.017  22.477  1.00  0.00           C  
ATOM   4866  O   ARG A 297      11.385  60.888  21.294  1.00  0.00           O  
ATOM   4867  CB  ARG A 297      12.460  59.953  24.243  1.00  0.00           C  
ATOM   4868  CG  ARG A 297      12.920  58.835  23.321  1.00  0.00           C  
ATOM   4869  CD  ARG A 297      14.186  59.183  22.626  1.00  0.00           C  
ATOM   4870  NE  ARG A 297      14.656  58.097  21.779  1.00  0.00           N  
ATOM   4871  CZ  ARG A 297      15.604  58.224  20.830  1.00  0.00           C  
ATOM   4872  NH1 ARG A 297      16.172  59.390  20.618  1.00  0.00           N  
ATOM   4873  NH2 ARG A 297      15.962  57.174  20.112  1.00  0.00           N  
ATOM   4874  H   ARG A 297      11.451  61.969  25.445  1.00  0.00           H  
ATOM   4875  HA  ARG A 297      13.023  61.647  23.044  1.00  0.00           H  
ATOM   4876 1HB  ARG A 297      13.245  60.120  24.978  1.00  0.00           H  
ATOM   4877 2HB  ARG A 297      11.579  59.597  24.779  1.00  0.00           H  
ATOM   4878 1HG  ARG A 297      13.088  57.929  23.904  1.00  0.00           H  
ATOM   4879 2HG  ARG A 297      12.156  58.645  22.568  1.00  0.00           H  
ATOM   4880 1HD  ARG A 297      14.026  60.060  21.999  1.00  0.00           H  
ATOM   4881 2HD  ARG A 297      14.959  59.400  23.363  1.00  0.00           H  
ATOM   4882  HE  ARG A 297      14.242  57.185  21.912  1.00  0.00           H  
ATOM   4883 1HH1 ARG A 297      15.897  60.193  21.168  1.00  0.00           H  
ATOM   4884 2HH1 ARG A 297      16.882  59.485  19.907  1.00  0.00           H  
ATOM   4885 1HH2 ARG A 297      15.525  56.277  20.274  1.00  0.00           H  
ATOM   4886 2HH2 ARG A 297      16.672  57.268  19.400  1.00  0.00           H  
ATOM   4887  N   LEU A 298       9.815  60.952  22.904  1.00  0.00           N  
ATOM   4888  CA  LEU A 298       8.705  60.721  21.988  1.00  0.00           C  
ATOM   4889  C   LEU A 298       8.613  61.826  20.944  1.00  0.00           C  
ATOM   4890  O   LEU A 298       8.354  61.564  19.770  1.00  0.00           O  
ATOM   4891  CB  LEU A 298       7.386  60.632  22.765  1.00  0.00           C  
ATOM   4892  CG  LEU A 298       7.248  59.428  23.706  1.00  0.00           C  
ATOM   4893  CD1 LEU A 298       5.993  59.588  24.555  1.00  0.00           C  
ATOM   4894  CD2 LEU A 298       7.194  58.147  22.888  1.00  0.00           C  
ATOM   4895  H   LEU A 298       9.623  61.068  23.889  1.00  0.00           H  
ATOM   4896  HA  LEU A 298       8.889  59.781  21.466  1.00  0.00           H  
ATOM   4897 1HB  LEU A 298       7.274  61.535  23.364  1.00  0.00           H  
ATOM   4898 2HB  LEU A 298       6.563  60.590  22.051  1.00  0.00           H  
ATOM   4899  HG  LEU A 298       8.104  59.393  24.381  1.00  0.00           H  
ATOM   4900 1HD1 LEU A 298       5.896  58.733  25.225  1.00  0.00           H  
ATOM   4901 2HD1 LEU A 298       6.067  60.502  25.145  1.00  0.00           H  
ATOM   4902 3HD1 LEU A 298       5.120  59.643  23.907  1.00  0.00           H  
ATOM   4903 1HD2 LEU A 298       7.097  57.291  23.557  1.00  0.00           H  
ATOM   4904 2HD2 LEU A 298       6.338  58.180  22.214  1.00  0.00           H  
ATOM   4905 3HD2 LEU A 298       8.111  58.050  22.305  1.00  0.00           H  
ATOM   4906  N   LEU A 299       8.825  63.063  21.378  1.00  0.00           N  
ATOM   4907  CA  LEU A 299       8.737  64.213  20.488  1.00  0.00           C  
ATOM   4908  C   LEU A 299       9.892  64.230  19.494  1.00  0.00           C  
ATOM   4909  O   LEU A 299       9.712  64.571  18.325  1.00  0.00           O  
ATOM   4910  CB  LEU A 299       8.735  65.514  21.303  1.00  0.00           C  
ATOM   4911  CG  LEU A 299       7.504  65.741  22.189  1.00  0.00           C  
ATOM   4912  CD1 LEU A 299       7.826  66.790  23.246  1.00  0.00           C  
ATOM   4913  CD2 LEU A 299       6.329  66.177  21.326  1.00  0.00           C  
ATOM   4914  H   LEU A 299       9.053  63.210  22.351  1.00  0.00           H  
ATOM   4915  HA  LEU A 299       7.810  64.133  19.920  1.00  0.00           H  
ATOM   4916 1HB  LEU A 299       9.613  65.522  21.946  1.00  0.00           H  
ATOM   4917 2HB  LEU A 299       8.807  66.355  20.614  1.00  0.00           H  
ATOM   4918  HG  LEU A 299       7.252  64.815  22.705  1.00  0.00           H  
ATOM   4919 1HD1 LEU A 299       6.951  66.951  23.876  1.00  0.00           H  
ATOM   4920 2HD1 LEU A 299       8.657  66.444  23.861  1.00  0.00           H  
ATOM   4921 3HD1 LEU A 299       8.099  67.725  22.758  1.00  0.00           H  
ATOM   4922 1HD2 LEU A 299       5.454  66.337  21.957  1.00  0.00           H  
ATOM   4923 2HD2 LEU A 299       6.580  67.104  20.810  1.00  0.00           H  
ATOM   4924 3HD2 LEU A 299       6.110  65.402  20.592  1.00  0.00           H  
ATOM   4925  N   GLU A 300      11.077  63.859  19.965  1.00  0.00           N  
ATOM   4926  CA  GLU A 300      12.250  63.771  19.105  1.00  0.00           C  
ATOM   4927  C   GLU A 300      12.089  62.670  18.064  1.00  0.00           C  
ATOM   4928  O   GLU A 300      12.501  62.824  16.915  1.00  0.00           O  
ATOM   4929  CB  GLU A 300      13.506  63.516  19.941  1.00  0.00           C  
ATOM   4930  CG  GLU A 300      14.032  64.741  20.676  1.00  0.00           C  
ATOM   4931  CD  GLU A 300      14.586  65.787  19.749  1.00  0.00           C  
ATOM   4932  OE1 GLU A 300      14.702  65.514  18.578  1.00  0.00           O  
ATOM   4933  OE2 GLU A 300      14.896  66.859  20.212  1.00  0.00           O  
ATOM   4934  H   GLU A 300      11.168  63.631  20.945  1.00  0.00           H  
ATOM   4935  HA  GLU A 300      12.355  64.718  18.576  1.00  0.00           H  
ATOM   4936 1HB  GLU A 300      13.300  62.745  20.682  1.00  0.00           H  
ATOM   4937 2HB  GLU A 300      14.303  63.146  19.297  1.00  0.00           H
[truncated: 1,540,997 more chars]
