# Supplementary material for: Blueprinting extendable nanomaterials with standardized protein blocks
Source: Nature. 2024 Mar 13;627(8005):898–904. doi: 10.1038/s41586-024-07188-4 (PMC10972742; doi:10.1038/s41586-024-07188-4)
Supplement: Supplementary file 4 — Design models with ideal backbones as well as experimentally determined structures for comparison. For reference to design names, see Supplementary Fig. 1. [file 41586_2024_7188_MOESM4_ESM.zip › fuse_3_design.pdb]

ATOM      1  N   SER A   1       6.768  -1.071  15.490  1.00  0.00           N  
ATOM      2  CA  SER A   1       7.374  -1.837  16.582  1.00  0.00           C  
ATOM      3  C   SER A   1       7.775  -0.986  17.782  1.00  0.00           C  
ATOM      4  O   SER A   1       7.789  -1.473  18.916  1.00  0.00           O  
ATOM      5  CB  SER A   1       8.595  -2.574  16.066  1.00  0.00           C  
ATOM      6  OG  SER A   1       9.580  -1.675  15.637  1.00  0.00           O  
ATOM      7 1H   SER A   1       6.104  -1.654  15.003  1.00  0.00           H  
ATOM      8 2H   SER A   1       6.273  -0.267  15.859  1.00  0.00           H  
ATOM      9 3H   SER A   1       7.487  -0.762  14.851  1.00  0.00           H  
ATOM     10  HA  SER A   1       6.626  -2.562  16.928  1.00  0.00           H  
ATOM     11 1HB  SER A   1       8.997  -3.209  16.855  1.00  0.00           H  
ATOM     12 2HB  SER A   1       8.306  -3.222  15.240  1.00  0.00           H  
ATOM     13  HG  SER A   1      10.325  -2.212  15.357  1.00  0.00           H  
ATOM     14  N   VAL A   2       8.079   0.286  17.522  1.00  0.00           N  
ATOM     15  CA  VAL A   2       8.489   1.262  18.524  1.00  0.00           C  
ATOM     16  C   VAL A   2       7.332   1.604  19.445  1.00  0.00           C  
ATOM     17  O   VAL A   2       7.550   2.015  20.585  1.00  0.00           O  
ATOM     18  CB  VAL A   2       9.002   2.547  17.847  1.00  0.00           C  
ATOM     19  CG1 VAL A   2       9.262   3.628  18.886  1.00  0.00           C  
ATOM     20  CG2 VAL A   2      10.264   2.246  17.054  1.00  0.00           C  
ATOM     21  H   VAL A   2       8.030   0.612  16.566  1.00  0.00           H  
ATOM     22  HA  VAL A   2       9.283   0.820  19.125  1.00  0.00           H  
ATOM     23  HB  VAL A   2       8.231   2.926  17.176  1.00  0.00           H  
ATOM     24 1HG1 VAL A   2       9.623   4.530  18.390  1.00  0.00           H  
ATOM     25 2HG1 VAL A   2       8.337   3.853  19.417  1.00  0.00           H  
ATOM     26 3HG1 VAL A   2      10.013   3.279  19.594  1.00  0.00           H  
ATOM     27 1HG2 VAL A   2      10.620   3.159  16.578  1.00  0.00           H  
ATOM     28 2HG2 VAL A   2      11.033   1.863  17.725  1.00  0.00           H  
ATOM     29 3HG2 VAL A   2      10.044   1.501  16.289  1.00  0.00           H  
ATOM     30  N   GLU A   3       6.117   1.461  18.918  1.00  0.00           N  
ATOM     31  CA  GLU A   3       4.876   1.699  19.630  1.00  0.00           C  
ATOM     32  C   GLU A   3       4.758   0.682  20.757  1.00  0.00           C  
ATOM     33  O   GLU A   3       4.419   1.041  21.886  1.00  0.00           O  
ATOM     34  CB  GLU A   3       3.675   1.599  18.687  1.00  0.00           C  
ATOM     35  CG  GLU A   3       3.666   2.632  17.569  1.00  0.00           C  
ATOM     36  CD  GLU A   3       4.574   2.266  16.428  1.00  0.00           C  
ATOM     37  OE1 GLU A   3       5.104   1.181  16.439  1.00  0.00           O  
ATOM     38  OE2 GLU A   3       4.738   3.073  15.544  1.00  0.00           O1-
ATOM     39  H   GLU A   3       6.042   1.192  17.949  1.00  0.00           H  
ATOM     40  HA  GLU A   3       4.883   2.702  20.055  1.00  0.00           H  
ATOM     41 1HB  GLU A   3       3.652   0.610  18.230  1.00  0.00           H  
ATOM     42 2HB  GLU A   3       2.753   1.717  19.258  1.00  0.00           H  
ATOM     43 1HG  GLU A   3       2.649   2.733  17.190  1.00  0.00           H  
ATOM     44 2HG  GLU A   3       3.971   3.595  17.975  1.00  0.00           H  
ATOM     45  N   LEU A   4       5.061  -0.574  20.434  1.00  0.00           N  
ATOM     46  CA  LEU A   4       5.043  -1.659  21.405  1.00  0.00           C  
ATOM     47  C   LEU A   4       6.172  -1.476  22.399  1.00  0.00           C  
ATOM     48  O   LEU A   4       5.987  -1.802  23.573  1.00  0.00           O  
ATOM     49  CB  LEU A   4       5.176  -3.016  20.703  1.00  0.00           C  
ATOM     50  CG  LEU A   4       3.961  -3.461  19.879  1.00  0.00           C  
ATOM     51  CD1 LEU A   4       4.334  -4.674  19.037  1.00  0.00           C  
ATOM     52  CD2 LEU A   4       2.802  -3.778  20.812  1.00  0.00           C  
ATOM     53  H   LEU A   4       5.310  -0.791  19.480  1.00  0.00           H  
ATOM     54  HA  LEU A   4       4.096  -1.624  21.942  1.00  0.00           H  
ATOM     55 1HB  LEU A   4       6.034  -2.978  20.034  1.00  0.00           H  
ATOM     56 2HB  LEU A   4       5.363  -3.780  21.457  1.00  0.00           H  
ATOM     57  HG  LEU A   4       3.670  -2.660  19.198  1.00  0.00           H  
ATOM     58 1HD1 LEU A   4       3.471  -4.990  18.451  1.00  0.00           H  
ATOM     59 2HD1 LEU A   4       5.152  -4.413  18.365  1.00  0.00           H  
ATOM     60 3HD1 LEU A   4       4.646  -5.487  19.691  1.00  0.00           H  
ATOM     61 1HD2 LEU A   4       1.938  -4.094  20.226  1.00  0.00           H  
ATOM     62 2HD2 LEU A   4       3.092  -4.580  21.492  1.00  0.00           H  
ATOM     63 3HD2 LEU A   4       2.545  -2.889  21.388  1.00  0.00           H  
ATOM     64  N   LEU A   5       7.325  -0.998  21.932  1.00  0.00           N  
ATOM     65  CA  LEU A   5       8.412  -0.672  22.843  1.00  0.00           C  
ATOM     66  C   LEU A   5       7.994   0.373  23.855  1.00  0.00           C  
ATOM     67  O   LEU A   5       8.313   0.225  25.031  1.00  0.00           O  
ATOM     68  CB  LEU A   5       9.629  -0.167  22.057  1.00  0.00           C  
ATOM     69  CG  LEU A   5      10.845   0.236  22.901  1.00  0.00           C  
ATOM     70  CD1 LEU A   5      11.343  -0.971  23.684  1.00  0.00           C  
ATOM     71  CD2 LEU A   5      11.934   0.785  21.992  1.00  0.00           C  
ATOM     72  H   LEU A   5       7.469  -0.903  20.934  1.00  0.00           H  
ATOM     73  HA  LEU A   5       8.678  -1.582  23.384  1.00  0.00           H  
ATOM     74 1HB  LEU A   5       9.947  -0.949  21.370  1.00  0.00           H  
ATOM     75 2HB  LEU A   5       9.329   0.702  21.472  1.00  0.00           H  
ATOM     76  HG  LEU A   5      10.552   1.002  23.620  1.00  0.00           H  
ATOM     77 1HD1 LEU A   5      12.207  -0.685  24.284  1.00  0.00           H  
ATOM     78 2HD1 LEU A   5      10.550  -1.332  24.340  1.00  0.00           H  
ATOM     79 3HD1 LEU A   5      11.629  -1.762  22.991  1.00  0.00           H  
ATOM     80 1HD2 LEU A   5      12.798   1.073  22.592  1.00  0.00           H  
ATOM     81 2HD2 LEU A   5      12.229   0.020  21.274  1.00  0.00           H  
ATOM     82 3HD2 LEU A   5      11.557   1.658  21.458  1.00  0.00           H  
ATOM     83  N   ALA A   6       7.326   1.434  23.393  1.00  0.00           N  
ATOM     84  CA  ALA A   6       6.839   2.485  24.280  1.00  0.00           C  
ATOM     85  C   ALA A   6       5.902   1.891  25.318  1.00  0.00           C  
ATOM     86  O   ALA A   6       5.996   2.273  26.489  1.00  0.00           O  
ATOM     87  CB  ALA A   6       6.138   3.579  23.489  1.00  0.00           C  
ATOM     88  H   ALA A   6       7.189   1.547  22.401  1.00  0.00           H  
ATOM     89  HA  ALA A   6       7.689   2.926  24.789  1.00  0.00           H  
ATOM     90 1HB  ALA A   6       5.773   4.345  24.173  1.00  0.00           H  
ATOM     91 2HB  ALA A   6       6.841   4.027  22.786  1.00  0.00           H  
ATOM     92 3HB  ALA A   6       5.300   3.152  22.941  1.00  0.00           H  
ATOM     93  N   VAL A   7       5.024   0.977  24.910  1.00  0.00           N  
ATOM     94  CA  VAL A   7       4.138   0.307  25.852  1.00  0.00           C  
ATOM     95  C   VAL A   7       4.937  -0.468  26.885  1.00  0.00           C  
ATOM     96  O   VAL A   7       4.616  -0.406  28.073  1.00  0.00           O  
ATOM     97  CB  VAL A   7       3.192  -0.655  25.109  1.00  0.00           C  
ATOM     98  CG1 VAL A   7       2.476  -1.564  26.097  1.00  0.00           C  
ATOM     99  CG2 VAL A   7       2.191   0.139  24.283  1.00  0.00           C  
ATOM    100  H   VAL A   7       4.934   0.774  23.919  1.00  0.00           H  
ATOM    101  HA  VAL A   7       3.544   1.066  26.361  1.00  0.00           H  
ATOM    102  HB  VAL A   7       3.781  -1.294  24.452  1.00  0.00           H  
ATOM    103 1HG1 VAL A   7       1.811  -2.238  25.554  1.00  0.00           H  
ATOM    104 2HG1 VAL A   7       3.209  -2.149  26.651  1.00  0.00           H  
ATOM    105 3HG1 VAL A   7       1.891  -0.960  26.790  1.00  0.00           H  
ATOM    106 1HG2 VAL A   7       1.525  -0.547  23.760  1.00  0.00           H  
ATOM    107 2HG2 VAL A   7       1.606   0.783  24.940  1.00  0.00           H  
ATOM    108 3HG2 VAL A   7       2.724   0.751  23.556  1.00  0.00           H  
ATOM    109  N   ALA A   8       5.942  -1.213  26.426  1.00  0.00           N  
ATOM    110  CA  ALA A   8       6.815  -1.997  27.289  1.00  0.00           C  
ATOM    111  C   ALA A   8       7.579  -1.107  28.267  1.00  0.00           C  
ATOM    112  O   ALA A   8       7.776  -1.509  29.412  1.00  0.00           O  
ATOM    113  CB  ALA A   8       7.785  -2.817  26.450  1.00  0.00           C  
ATOM    114  H   ALA A   8       6.095  -1.268  25.428  1.00  0.00           H  
ATOM    115  HA  ALA A   8       6.193  -2.682  27.868  1.00  0.00           H  
ATOM    116 1HB  ALA A   8       8.429  -3.402  27.106  1.00  0.00           H  
ATOM    117 2HB  ALA A   8       7.225  -3.488  25.798  1.00  0.00           H  
ATOM    118 3HB  ALA A   8       8.395  -2.149  25.844  1.00  0.00           H  
ATOM    119  N   ALA A   9       8.022   0.072  27.819  1.00  0.00           N  
ATOM    120  CA  ALA A   9       8.714   1.028  28.673  1.00  0.00           C  
ATOM    121  C   ALA A   9       7.781   1.550  29.756  1.00  0.00           C  
ATOM    122  O   ALA A   9       8.183   1.646  30.917  1.00  0.00           O  
ATOM    123  CB  ALA A   9       9.268   2.179  27.847  1.00  0.00           C  
ATOM    124  H   ALA A   9       7.909   0.299  26.842  1.00  0.00           H  
ATOM    125  HA  ALA A   9       9.542   0.518  29.158  1.00  0.00           H  
ATOM    126 1HB  ALA A   9       9.777   2.886  28.503  1.00  0.00           H  
ATOM    127 2HB  ALA A   9       9.975   1.793  27.112  1.00  0.00           H  
ATOM    128 3HB  ALA A   9       8.452   2.685  27.333  1.00  0.00           H  
ATOM    129  N   LEU A  10       6.541   1.861  29.369  1.00  0.00           N  
ATOM    130  CA  LEU A  10       5.523   2.325  30.301  1.00  0.00           C  
ATOM    131  C   LEU A  10       5.188   1.234  31.303  1.00  0.00           C  
ATOM    132  O   LEU A  10       4.959   1.524  32.476  1.00  0.00           O  
ATOM    133  CB  LEU A  10       4.256   2.746  29.545  1.00  0.00           C  
ATOM    134  CG  LEU A  10       4.356   4.060  28.760  1.00  0.00           C  
ATOM    135  CD1 LEU A  10       3.142   4.203  27.852  1.00  0.00           C  
ATOM    136  CD2 LEU A  10       4.453   5.226  29.732  1.00  0.00           C  
ATOM    137  H   LEU A  10       6.298   1.810  28.387  1.00  0.00           H  
ATOM    138  HA  LEU A  10       5.908   3.190  30.838  1.00  0.00           H  
ATOM    139 1HB  LEU A  10       3.993   1.958  28.841  1.00  0.00           H  
ATOM    140 2HB  LEU A  10       3.442   2.849  30.263  1.00  0.00           H  
ATOM    141  HG  LEU A  10       5.244   4.039  28.128  1.00  0.00           H  
ATOM    142 1HD1 LEU A  10       3.213   5.137  27.294  1.00  0.00           H  
ATOM    143 2HD1 LEU A  10       3.107   3.366  27.155  1.00  0.00           H  
ATOM    144 3HD1 LEU A  10       2.235   4.211  28.456  1.00  0.00           H  
ATOM    145 1HD2 LEU A  10       4.525   6.160  29.173  1.00  0.00           H  
ATOM    146 2HD2 LEU A  10       3.565   5.249  30.364  1.00  0.00           H  
ATOM    147 3HD2 LEU A  10       5.339   5.107  30.355  1.00  0.00           H  
ATOM    148  N   GLN A  11       5.166  -0.009  30.833  1.00  0.00           N  
ATOM    149  CA  GLN A  11       4.898  -1.155  31.675  1.00  0.00           C  
ATOM    150  C   GLN A  11       5.997  -1.422  32.681  1.00  0.00           C  
ATOM    151  O   GLN A  11       5.684  -1.664  33.846  1.00  0.00           O  
ATOM    152  CB  GLN A  11       4.684  -2.399  30.809  1.00  0.00           C  
ATOM    153  CG  GLN A  11       4.377  -3.662  31.597  1.00  0.00           C  
ATOM    154  CD  GLN A  11       3.067  -3.566  32.356  1.00  0.00           C  
ATOM    155  NE2 GLN A  11       2.679  -4.658  33.003  1.00  0.00           N  
ATOM    156  OE1 GLN A  11       2.410  -2.521  32.360  1.00  0.00           O  
ATOM    157  H   GLN A  11       5.287  -0.177  29.844  1.00  0.00           H  
ATOM    158  HA  GLN A  11       3.981  -0.957  32.227  1.00  0.00           H  
ATOM    159 1HB  GLN A  11       3.858  -2.225  30.119  1.00  0.00           H  
ATOM    160 2HB  GLN A  11       5.576  -2.585  30.211  1.00  0.00           H  
ATOM    161 1HG  GLN A  11       4.312  -4.502  30.907  1.00  0.00           H  
ATOM    162 2HG  GLN A  11       5.178  -3.831  32.318  1.00  0.00           H  
ATOM    163 1HE2 GLN A  11       1.821  -4.655  33.521  1.00  0.00           H  
ATOM    164 2HE2 GLN A  11       3.241  -5.485  32.974  1.00  0.00           H  
ATOM    165  N   GLU A  12       7.256  -1.344  32.256  1.00  0.00           N  
ATOM    166  CA  GLU A  12       8.393  -1.541  33.148  1.00  0.00           C  
ATOM    167  C   GLU A  12       8.351  -0.498  34.249  1.00  0.00           C  
ATOM    168  O   GLU A  12       8.590  -0.813  35.415  1.00  0.00           O  
ATOM    169  CB  GLU A  12       9.715  -1.450  32.382  1.00  0.00           C  
ATOM    170  CG  GLU A  12      10.952  -1.699  33.232  1.00  0.00           C  
ATOM    171  CD  GLU A  12      12.227  -1.656  32.436  1.00  0.00           C  
ATOM    172  OE1 GLU A  12      12.190  -1.982  31.274  1.00  0.00           O  
ATOM    173  OE2 GLU A  12      13.239  -1.298  32.991  1.00  0.00           O1-
ATOM    174  H   GLU A  12       7.443  -1.184  31.276  1.00  0.00           H  
ATOM    175  HA  GLU A  12       8.325  -2.529  33.598  1.00  0.00           H  
ATOM    176 1HB  GLU A  12       9.715  -2.177  31.570  1.00  0.00           H  
ATOM    177 2HB  GLU A  12       9.809  -0.460  31.936  1.00  0.00           H  
ATOM    178 1HG  GLU A  12      11.001  -0.942  34.015  1.00  0.00           H  
ATOM    179 2HG  GLU A  12      10.861  -2.672  33.712  1.00  0.00           H  
ATOM    180  N   LEU A  13       8.064   0.740  33.852  1.00  0.00           N  
ATOM    181  CA  LEU A  13       7.912   1.867  34.754  1.00  0.00           C  
ATOM    182  C   LEU A  13       6.839   1.582  35.809  1.00  0.00           C  
ATOM    183  O   LEU A  13       7.085   1.804  36.995  1.00  0.00           O  
ATOM    184  CB  LEU A  13       7.549   3.130  33.963  1.00  0.00           C  
ATOM    185  CG  LEU A  13       7.351   4.403  34.796  1.00  0.00           C  
ATOM    186  CD1 LEU A  13       8.653   4.755  35.503  1.00  0.00           C  
ATOM    187  CD2 LEU A  13       6.899   5.538  33.889  1.00  0.00           C  
ATOM    188  H   LEU A  13       7.971   0.941  32.864  1.00  0.00           H  
ATOM    189  HA  LEU A  13       8.859   2.034  35.261  1.00  0.00           H  
ATOM    190 1HB  LEU A  13       8.339   3.326  33.240  1.00  0.00           H  
ATOM    191 2HB  LEU A  13       6.623   2.944  33.418  1.00  0.00           H  
ATOM    192  HG  LEU A  13       6.595   4.225  35.559  1.00  0.00           H  
ATOM    193 1HD1 LEU A  13       8.513   5.659  36.094  1.00  0.00           H  
ATOM    194 2HD1 LEU A  13       8.944   3.934  36.159  1.00  0.00           H  
ATOM    195 3HD1 LEU A  13       9.435   4.923  34.763  1.00  0.00           H  
ATOM    196 1HD2 LEU A  13       6.757   6.442  34.480  1.00  0.00           H  
ATOM    197 2HD2 LEU A  13       7.655   5.718  33.125  1.00  0.00           H  
ATOM    198 3HD2 LEU A  13       5.957   5.267  33.410  1.00  0.00           H  
ATOM    199  N   ASN A  14       5.666   1.104  35.373  1.00  0.00           N  
ATOM    200  CA  ASN A  14       4.558   0.783  36.274  1.00  0.00           C  
ATOM    201  C   ASN A  14       4.899  -0.287  37.292  1.00  0.00           C  
ATOM    202  O   ASN A  14       4.500  -0.187  38.453  1.00  0.00           O  
ATOM    203  CB  ASN A  14       3.339   0.363  35.474  1.00  0.00           C  
ATOM    204  CG  ASN A  14       2.705   1.511  34.741  1.00  0.00           C  
ATOM    205  ND2 ASN A  14       1.706   1.219  33.949  1.00  0.00           N  
ATOM    206  OD1 ASN A  14       3.122   2.666  34.891  1.00  0.00           O  
ATOM    207  H   ASN A  14       5.507   1.004  34.379  1.00  0.00           H  
ATOM    208  HA  ASN A  14       4.271   1.680  36.820  1.00  0.00           H  
ATOM    209 1HB  ASN A  14       3.625  -0.403  34.751  1.00  0.00           H  
ATOM    210 2HB  ASN A  14       2.600  -0.079  36.143  1.00  0.00           H  
ATOM    211 1HD2 ASN A  14       1.245   1.943  33.435  1.00  0.00           H  
ATOM    212 2HD2 ASN A  14       1.402   0.271  33.857  1.00  0.00           H  
ATOM    213  N   ILE A  15       5.617  -1.305  36.835  1.00  0.00           N  
ATOM    214  CA  ILE A  15       6.071  -2.407  37.655  1.00  0.00           C  
ATOM    215  C   ILE A  15       7.002  -1.955  38.755  1.00  0.00           C  
ATOM    216  O   ILE A  15       6.851  -2.353  39.909  1.00  0.00           O  
ATOM    217  CB  ILE A  15       6.781  -3.467  36.794  1.00  0.00           C  
ATOM    218  CG1 ILE A  15       5.781  -4.153  35.859  1.00  0.00           C  
ATOM    219  CG2 ILE A  15       7.478  -4.491  37.678  1.00  0.00           C  
ATOM    220  CD1 ILE A  15       6.426  -4.868  34.694  1.00  0.00           C  
ATOM    221  H   ILE A  15       5.847  -1.334  35.848  1.00  0.00           H  
ATOM    222  HA  ILE A  15       5.197  -2.877  38.120  1.00  0.00           H  
ATOM    223  HB  ILE A  15       7.523  -2.984  36.160  1.00  0.00           H  
ATOM    224 1HG1 ILE A  15       5.195  -4.879  36.423  1.00  0.00           H  
ATOM    225 2HG1 ILE A  15       5.087  -3.413  35.462  1.00  0.00           H  
ATOM    226 1HG2 ILE A  15       7.974  -5.233  37.053  1.00  0.00           H  
ATOM    227 2HG2 ILE A  15       8.216  -3.990  38.301  1.00  0.00           H  
ATOM    228 3HG2 ILE A  15       6.741  -4.984  38.312  1.00  0.00           H  
ATOM    229 1HD1 ILE A  15       5.655  -5.329  34.077  1.00  0.00           H  
ATOM    230 2HD1 ILE A  15       6.990  -4.152  34.095  1.00  0.00           H  
ATOM    231 3HD1 ILE A  15       7.099  -5.638  35.067  1.00  0.00           H  
ATOM    232  N   GLU A  16       7.973  -1.128  38.374  1.00  0.00           N  
ATOM    233  CA  GLU A  16       8.916  -0.636  39.353  1.00  0.00           C  
ATOM    234  C   GLU A  16       8.240   0.323  40.316  1.00  0.00           C  
ATOM    235  O   GLU A  16       8.616   0.335  41.486  1.00  0.00           O  
ATOM    236  CB  GLU A  16      10.092   0.057  38.661  1.00  0.00           C  
ATOM    237  CG  GLU A  16      10.998  -0.879  37.874  1.00  0.00           C  
ATOM    238  CD  GLU A  16      11.586  -1.974  38.720  1.00  0.00           C  
ATOM    239  OE1 GLU A  16      12.084  -1.676  39.780  1.00  0.00           O  
ATOM    240  OE2 GLU A  16      11.537  -3.108  38.308  1.00  0.00           O1-
ATOM    241  H   GLU A  16       8.082  -0.868  37.401  1.00  0.00           H  
ATOM    242  HA  GLU A  16       9.289  -1.486  39.927  1.00  0.00           H  
ATOM    243 1HB  GLU A  16       9.715   0.814  37.973  1.00  0.00           H  
ATOM    244 2HB  GLU A  16      10.703   0.567  39.405  1.00  0.00           H  
ATOM    245 1HG  GLU A  16      10.423  -1.331  37.065  1.00  0.00           H  
ATOM    246 2HG  GLU A  16      11.804  -0.298  37.428  1.00  0.00           H  
ATOM    247  N   LEU A  17       7.267   1.104  39.843  1.00  0.00           N  
ATOM    248  CA  LEU A  17       6.505   1.977  40.720  1.00  0.00           C  
ATOM    249  C   LEU A  17       5.766   1.152  41.761  1.00  0.00           C  
ATOM    250  O   LEU A  17       5.746   1.537  42.928  1.00  0.00           O  
ATOM    251  CB  LEU A  17       5.508   2.815  39.910  1.00  0.00           C  
ATOM    252  CG  LEU A  17       4.655   3.800  40.719  1.00  0.00           C  
ATOM    253  CD1 LEU A  17       5.562   4.807  41.413  1.00  0.00           C  
ATOM    254  CD2 LEU A  17       3.671   4.499  39.793  1.00  0.00           C  
ATOM    255  H   LEU A  17       7.071   1.135  38.851  1.00  0.00           H  
ATOM    256  HA  LEU A  17       7.200   2.638  41.232  1.00  0.00           H  
ATOM    257 1HB  LEU A  17       6.060   3.388  39.166  1.00  0.00           H  
ATOM    258 2HB  LEU A  17       4.829   2.140  39.388  1.00  0.00           H  
ATOM    259  HG  LEU A  17       4.106   3.258  41.490  1.00  0.00           H  
ATOM    260 1HD1 LEU A  17       4.956   5.507  41.988  1.00  0.00           H  
ATOM    261 2HD1 LEU A  17       6.243   4.282  42.084  1.00  0.00           H  
ATOM    262 3HD1 LEU A  17       6.137   5.354  40.667  1.00  0.00           H  
ATOM    263 1HD2 LEU A  17       3.063   5.199  40.368  1.00  0.00           H  
ATOM    264 2HD2 LEU A  17       4.218   5.042  39.022  1.00  0.00           H  
ATOM    265 3HD2 LEU A  17       3.023   3.757  39.324  1.00  0.00           H  
ATOM    266  N   ALA A  18       5.129   0.056  41.336  1.00  0.00           N  
ATOM    267  CA  ALA A  18       4.426  -0.834  42.258  1.00  0.00           C  
ATOM    268  C   ALA A  18       5.377  -1.339  43.336  1.00  0.00           C  
ATOM    269  O   ALA A  18       4.996  -1.379  44.510  1.00  0.00           O  
ATOM    270  CB  ALA A  18       3.803  -2.001  41.507  1.00  0.00           C  
ATOM    271  H   ALA A  18       5.092  -0.155  40.349  1.00  0.00           H  
ATOM    272  HA  ALA A  18       3.630  -0.269  42.738  1.00  0.00           H  
ATOM    273 1HB  ALA A  18       3.291  -2.656  42.213  1.00  0.00           H  
ATOM    274 2HB  ALA A  18       3.086  -1.623  40.778  1.00  0.00           H  
ATOM    275 3HB  ALA A  18       4.582  -2.561  40.993  1.00  0.00           H  
ATOM    276  N   ARG A  19       6.588  -1.731  42.932  1.00  0.00           N  
ATOM    277  CA  ARG A  19       7.616  -2.170  43.862  1.00  0.00           C  
ATOM    278  C   ARG A  19       7.978  -1.063  44.851  1.00  0.00           C  
ATOM    279  O   ARG A  19       8.132  -1.336  46.041  1.00  0.00           O  
ATOM    280  CB  ARG A  19       8.864  -2.605  43.109  1.00  0.00           C  
ATOM    281  CG  ARG A  19       9.991  -3.127  43.986  1.00  0.00           C  
ATOM    282  CD  ARG A  19      11.172  -3.531  43.182  1.00  0.00           C  
ATOM    283  NE  ARG A  19      11.755  -2.405  42.472  1.00  0.00           N  
ATOM    284  CZ  ARG A  19      12.563  -1.483  43.032  1.00  0.00           C  
ATOM    285  NH1 ARG A  19      12.873  -1.568  44.307  1.00  0.00           N1+
ATOM    286  NH2 ARG A  19      13.044  -0.494  42.299  1.00  0.00           N  
ATOM    287  H   ARG A  19       6.790  -1.765  41.939  1.00  0.00           H  
ATOM    288  HA  ARG A  19       7.225  -3.010  44.433  1.00  0.00           H  
ATOM    289 1HB  ARG A  19       8.607  -3.391  42.401  1.00  0.00           H  
ATOM    290 2HB  ARG A  19       9.255  -1.764  42.537  1.00  0.00           H  
ATOM    291 1HG  ARG A  19      10.302  -2.348  44.683  1.00  0.00           H  
ATOM    292 2HG  ARG A  19       9.644  -3.997  44.546  1.00  0.00           H  
ATOM    293 1HD  ARG A  19      11.933  -3.953  43.838  1.00  0.00           H  
ATOM    294 2HD  ARG A  19      10.873  -4.279  42.447  1.00  0.00           H  
ATOM    295  HE  ARG A  19      11.541  -2.306  41.489  1.00  0.00           H  
ATOM    296 1HH1 ARG A  19      12.505  -2.325  44.866  1.00  0.00           H  
ATOM    297 2HH1 ARG A  19      13.478  -0.878  44.726  1.00  0.00           H  
ATOM    298 1HH2 ARG A  19      12.806  -0.428  41.319  1.00  0.00           H  
ATOM    299 2HH2 ARG A  19      13.649   0.197  42.719  1.00  0.00           H  
ATOM    300  N   ALA A  20       8.139   0.165  44.354  1.00  0.00           N  
ATOM    301  CA  ALA A  20       8.438   1.321  45.193  1.00  0.00           C  
ATOM    302  C   ALA A  20       7.349   1.603  46.214  1.00  0.00           C  
ATOM    303  O   ALA A  20       7.650   1.955  47.358  1.00  0.00           O  
ATOM    304  CB  ALA A  20       8.664   2.550  44.325  1.00  0.00           C  
ATOM    305  H   ALA A  20       8.092   0.305  43.353  1.00  0.00           H  
ATOM    306  HA  ALA A  20       9.368   1.130  45.729  1.00  0.00           H  
ATOM    307 1HB  ALA A  20       8.897   3.406  44.959  1.00  0.00           H  
ATOM    308 2HB  ALA A  20       9.494   2.367  43.643  1.00  0.00           H  
ATOM    309 3HB  ALA A  20       7.763   2.760  43.750  1.00  0.00           H  
ATOM    310  N   LEU A  21       6.094   1.465  45.803  1.00  0.00           N  
ATOM    311  CA  LEU A  21       4.983   1.687  46.706  1.00  0.00           C  
ATOM    312  C   LEU A  21       4.922   0.586  47.755  1.00  0.00           C  
ATOM    313  O   LEU A  21       4.582   0.875  48.902  1.00  0.00           O  
ATOM    314  CB  LEU A  21       3.665   1.742  45.924  1.00  0.00           C  
ATOM    315  CG  LEU A  21       3.531   2.898  44.925  1.00  0.00           C  
ATOM    316  CD1 LEU A  21       2.185   2.808  44.220  1.00  0.00           C  
ATOM    317  CD2 LEU A  21       3.676   4.223  45.660  1.00  0.00           C  
ATOM    318  H   LEU A  21       5.900   1.241  44.833  1.00  0.00           H  
ATOM    319  HA  LEU A  21       5.147   2.637  47.220  1.00  0.00           H  
ATOM    320 1HB  LEU A  21       3.549   0.812  45.371  1.00  0.00           H  
ATOM    321 2HB  LEU A  21       2.843   1.822  46.636  1.00  0.00           H  
ATOM    322  HG  LEU A  21       4.311   2.817  44.167  1.00  0.00           H  
ATOM    323 1HD1 LEU A  21       2.090   3.629  43.509  1.00  0.00           H  
ATOM    324 2HD1 LEU A  21       2.116   1.859  43.687  1.00  0.00           H  
ATOM    325 3HD1 LEU A  21       1.384   2.871  44.956  1.00  0.00           H  
ATOM    326 1HD2 LEU A  21       3.582   5.045  44.949  1.00  0.00           H  
ATOM    327 2HD2 LEU A  21       2.896   4.307  46.416  1.00  0.00           H  
ATOM    328 3HD2 LEU A  21       4.653   4.268  46.139  1.00  0.00           H  
ATOM    329  N   LEU A  22       5.256  -0.650  47.365  1.00  0.00           N  
ATOM    330  CA  LEU A  22       5.328  -1.755  48.309  1.00  0.00           C  
ATOM    331  C   LEU A  22       6.364  -1.445  49.374  1.00  0.00           C  
ATOM    332  O   LEU A  22       6.094  -1.665  50.562  1.00  0.00           O  
ATOM    333  CB  LEU A  22       5.687  -3.060  47.588  1.00  0.00           C  
ATOM    334  CG  LEU A  22       5.889  -4.284  48.491  1.00  0.00           C  
ATOM    335  CD1 LEU A  22       4.609  -4.559  49.268  1.00  0.00           C  
ATOM    336  CD2 LEU A  22       6.281  -5.483  47.641  1.00  0.00           C  
ATOM    337  H   LEU A  22       5.416  -0.847  46.389  1.00  0.00           H  
ATOM    338  HA  LEU A  22       4.360  -1.874  48.782  1.00  0.00           H  
ATOM    339 1HB  LEU A  22       4.893  -3.298  46.882  1.00  0.00           H  
ATOM    340 2HB  LEU A  22       6.609  -2.906  47.027  1.00  0.00           H  
ATOM    341  HG  LEU A  22       6.679  -4.077  49.213  1.00  0.00           H  
ATOM    342 1HD1 LEU A  22       4.753  -5.429  49.910  1.00  0.00           H  
ATOM    343 2HD1 LEU A  22       4.362  -3.693  49.883  1.00  0.00           H  
ATOM    344 3HD1 LEU A  22       3.794  -4.754  48.571  1.00  0.00           H  
ATOM    345 1HD2 LEU A  22       6.425  -6.353  48.283  1.00  0.00           H  
ATOM    346 2HD2 LEU A  22       5.490  -5.692  46.920  1.00  0.00           H  
ATOM    347 3HD2 LEU A  22       7.208  -5.266  47.111  1.00  0.00           H  
ATOM    348  N   GLU A  23       7.540  -0.980  48.950  1.00  0.00           N  
ATOM    349  CA  GLU A  23       8.609  -0.570  49.853  1.00  0.00           C  
ATOM    350  C   GLU A  23       8.146   0.496  50.829  1.00  0.00           C  
ATOM    351  O   GLU A  23       8.452   0.390  52.014  1.00  0.00           O  
ATOM    352  CB  GLU A  23       9.807  -0.050  49.055  1.00  0.00           C  
ATOM    353  CG  GLU A  23      10.993   0.375  49.909  1.00  0.00           C  
ATOM    354  CD  GLU A  23      12.156   0.868  49.092  1.00  0.00           C  
ATOM    355  OE1 GLU A  23      12.310   0.417  47.983  1.00  0.00           O  
ATOM    356  OE2 GLU A  23      12.889   1.697  49.577  1.00  0.00           O1-
ATOM    357  H   GLU A  23       7.722  -0.943  47.952  1.00  0.00           H  
ATOM    358  HA  GLU A  23       8.924  -1.440  50.429  1.00  0.00           H  
ATOM    359 1HB  GLU A  23      10.150  -0.823  48.368  1.00  0.00           H  
ATOM    360 2HB  GLU A  23       9.501   0.809  48.457  1.00  0.00           H  
ATOM    361 1HG  GLU A  23      10.676   1.171  50.583  1.00  0.00           H  
ATOM    362 2HG  GLU A  23      11.314  -0.471  50.514  1.00  0.00           H  
ATOM    363  N   ALA A  24       7.456   1.525  50.333  1.00  0.00           N  
ATOM    364  CA  ALA A  24       6.939   2.581  51.196  1.00  0.00           C  
ATOM    365  C   ALA A  24       6.022   1.996  52.266  1.00  0.00           C  
ATOM    366  O   ALA A  24       6.127   2.388  53.429  1.00  0.00           O  
ATOM    367  CB  ALA A  24       6.202   3.628  50.375  1.00  0.00           C  
ATOM    368  H   ALA A  24       7.317   1.602  49.332  1.00  0.00           H  
ATOM    369  HA  ALA A  24       7.783   3.060  51.695  1.00  0.00           H  
ATOM    370 1HB  ALA A  24       5.819   4.406  51.036  1.00  0.00           H  
ATOM    371 2HB  ALA A  24       6.886   4.072  49.651  1.00  0.00           H  
ATOM    372 3HB  ALA A  24       5.372   3.159  49.848  1.00  0.00           H  
ATOM    373  N   VAL A  25       5.150   1.061  51.878  1.00  0.00           N  
ATOM    374  CA  VAL A  25       4.268   0.403  52.836  1.00  0.00           C  
ATOM    375  C   VAL A  25       5.067  -0.378  53.863  1.00  0.00           C  
ATOM    376  O   VAL A  25       4.748  -0.309  55.054  1.00  0.00           O  
ATOM    377  CB  VAL A  25       3.301  -0.551  52.110  1.00  0.00           C  
ATOM    378  CG1 VAL A  25       2.587  -1.449  53.110  1.00  0.00           C  
ATOM    379  CG2 VAL A  25       2.299   0.250  51.292  1.00  0.00           C  
ATOM    380  H   VAL A  25       5.068   0.824  50.895  1.00  0.00           H  
ATOM    381  HA  VAL A  25       3.690   1.171  53.347  1.00  0.00           H  
ATOM    382  HB  VAL A  25       3.875  -1.201  51.448  1.00  0.00           H  
ATOM    383 1HG1 VAL A  25       1.908  -2.117  52.579  1.00  0.00           H  
ATOM    384 2HG1 VAL A  25       3.321  -2.039  53.657  1.00  0.00           H  
ATOM    385 3HG1 VAL A  25       2.018  -0.834  53.808  1.00  0.00           H  
ATOM    386 1HG2 VAL A  25       1.620  -0.431  50.781  1.00  0.00           H  
ATOM    387 2HG2 VAL A  25       1.729   0.904  51.954  1.00  0.00           H  
ATOM    388 3HG2 VAL A  25       2.830   0.853  50.556  1.00  0.00           H  
ATOM    389  N   ALA A  26       6.070  -1.121  53.407  1.00  0.00           N  
ATOM    390  CA  ALA A  26       6.932  -1.909  54.275  1.00  0.00           C  
ATOM    391  C   ALA A  26       7.650  -1.029  55.288  1.00  0.00           C  
ATOM    392  O   ALA A  26       7.803  -1.436  56.439  1.00  0.00           O  
ATOM    393  CB  ALA A  26       7.940  -2.693  53.447  1.00  0.00           C  
ATOM    394  H   ALA A  26       6.227  -1.176  52.408  1.00  0.00           H  
ATOM    395  HA  ALA A  26       6.311  -2.619  54.818  1.00  0.00           H  
ATOM    396 1HB  ALA A  26       8.577  -3.280  54.110  1.00  0.00           H  
ATOM    397 2HB  ALA A  26       7.411  -3.361  52.767  1.00  0.00           H  
ATOM    398 3HB  ALA A  26       8.554  -2.002  52.872  1.00  0.00           H  
ATOM    399  N   ARG A  27       8.105   0.153  54.866  1.00  0.00           N  
ATOM    400  CA  ARG A  27       8.763   1.071  55.783  1.00  0.00           C  
ATOM    401  C   ARG A  27       7.791   1.604  56.821  1.00  0.00           C  
ATOM    402  O   ARG A  27       8.162   1.719  57.993  1.00  0.00           O  
ATOM    403  CB  ARG A  27       9.376   2.238  55.023  1.00  0.00           C  
ATOM    404  CG  ARG A  27      10.590   1.885  54.179  1.00  0.00           C  
ATOM    405  CD  ARG A  27      11.129   3.072  53.468  1.00  0.00           C  
ATOM    406  NE  ARG A  27      12.234   2.723  52.589  1.00  0.00           N  
ATOM    407  CZ  ARG A  27      13.517   2.605  52.982  1.00  0.00           C  
ATOM    408  NH1 ARG A  27      13.840   2.813  54.239  1.00  0.00           N1+
ATOM    409  NH2 ARG A  27      14.451   2.283  52.105  1.00  0.00           N  
ATOM    410  H   ARG A  27       8.035   0.398  53.889  1.00  0.00           H  
ATOM    411  HA  ARG A  27       9.553   0.528  56.298  1.00  0.00           H  
ATOM    412 1HB  ARG A  27       8.630   2.674  54.361  1.00  0.00           H  
ATOM    413 2HB  ARG A  27       9.680   3.012  55.729  1.00  0.00           H  
ATOM    414 1HG  ARG A  27      11.375   1.483  54.820  1.00  0.00           H  
ATOM    415 2HG  ARG A  27      10.311   1.136  53.435  1.00  0.00           H  
ATOM    416 1HD  ARG A  27      10.342   3.522  52.863  1.00  0.00           H  
ATOM    417 2HD  ARG A  27      11.489   3.799  54.194  1.00  0.00           H  
ATOM    418  HE  ARG A  27      12.025   2.555  51.614  1.00  0.00           H  
ATOM    419 1HH1 ARG A  27      13.127   3.060  54.911  1.00  0.00           H  
ATOM    420 2HH1 ARG A  27      14.802   2.726  54.535  1.00  0.00           H  
ATOM    421 1HH2 ARG A  27      14.202   2.123  51.138  1.00  0.00           H  
ATOM    422 2HH2 ARG A  27      15.412   2.195  52.400  1.00  0.00           H  
ATOM    423  N   LEU A  28       6.558   1.900  56.407  1.00  0.00           N  
ATOM    424  CA  LEU A  28       5.538   2.353  57.340  1.00  0.00           C  
ATOM    425  C   LEU A  28       5.216   1.255  58.339  1.00  0.00           C  
ATOM    426  O   LEU A  28       4.976   1.543  59.513  1.00  0.00           O  
ATOM    427  CB  LEU A  28       4.266   2.765  56.587  1.00  0.00           C  
ATOM    428  CG  LEU A  28       4.355   4.079  55.800  1.00  0.00           C  
ATOM    429  CD1 LEU A  28       3.135   4.216  54.900  1.00  0.00           C  
ATOM    430  CD2 LEU A  28       4.453   5.246  56.771  1.00  0.00           C  
ATOM    431  H   LEU A  28       6.329   1.851  55.419  1.00  0.00           H  
ATOM    432  HA  LEU A  28       5.917   3.220  57.879  1.00  0.00           H  
ATOM    433 1HB  LEU A  28       4.009   1.975  55.883  1.00  0.00           H  
ATOM    434 2HB  LEU A  28       3.453   2.864  57.306  1.00  0.00           H  
ATOM    435  HG  LEU A  28       5.239   4.062  55.162  1.00  0.00           H  
ATOM    436 1HD1 LEU A  28       3.197   5.149  54.341  1.00  0.00           H  
ATOM    437 2HD1 LEU A  28       3.100   3.378  54.204  1.00  0.00           H  
ATOM    438 3HD1 LEU A  28       2.232   4.219  55.510  1.00  0.00           H  
ATOM    439 1HD2 LEU A  28       4.516   6.180  56.211  1.00  0.00           H  
ATOM    440 2HD2 LEU A  28       3.568   5.265  57.408  1.00  0.00           H  
ATOM    441 3HD2 LEU A  28       5.344   5.132  57.389  1.00  0.00           H  
ATOM    442  N   GLN A  29       5.213   0.010  57.870  1.00  0.00           N  
ATOM    443  CA  GLN A  29       4.951  -1.148  58.700  1.00  0.00           C  
ATOM    444  C   GLN A  29       6.037  -1.424  59.722  1.00  0.00           C  
ATOM    445  O   GLN A  29       5.714  -1.715  60.875  1.00  0.00           O  
ATOM    446  CB  GLN A  29       4.759  -2.384  57.816  1.00  0.00           C  
ATOM    447  CG  GLN A  29       4.451  -3.657  58.586  1.00  0.00           C  
ATOM    448  CD  GLN A  29       3.165  -3.553  59.384  1.00  0.00           C  
ATOM    449  NE2 GLN A  29       3.037  -4.390  60.408  1.00  0.00           N  
ATOM    450  OE1 GLN A  29       2.296  -2.730  59.084  1.00  0.00           O  
ATOM    451  H   GLN A  29       5.342  -0.144  56.880  1.00  0.00           H  
ATOM    452  HA  GLN A  29       4.027  -0.969  59.244  1.00  0.00           H  
ATOM    453 1HB  GLN A  29       3.943  -2.207  57.117  1.00  0.00           H  
ATOM    454 2HB  GLN A  29       5.661  -2.556  57.229  1.00  0.00           H  
ATOM    455 1HG  GLN A  29       4.350  -4.480  57.879  1.00  0.00           H  
ATOM    456 2HG  GLN A  29       5.269  -3.858  59.278  1.00  0.00           H  
ATOM    457 1HE2 GLN A  29       2.210  -4.369  60.972  1.00  0.00           H  
ATOM    458 2HE2 GLN A  29       3.766  -5.041  60.616  1.00  0.00           H  
ATOM    459  N   GLU A  30       7.301  -1.295  59.333  1.00  0.00           N  
ATOM    460  CA  GLU A  30       8.397  -1.499  60.270  1.00  0.00           C  
ATOM    461  C   GLU A  30       8.368  -0.425  61.338  1.00  0.00           C  
ATOM    462  O   GLU A  30       8.615  -0.703  62.513  1.00  0.00           O  
ATOM    463  CB  GLU A  30       9.745  -1.483  59.545  1.00  0.00           C  
ATOM    464  CG  GLU A  30      10.947  -1.718  60.448  1.00  0.00           C  
ATOM    465  CD  GLU A  30      10.952  -3.087  61.071  1.00  0.00           C  
ATOM    466  OE1 GLU A  30      10.305  -3.960  60.546  1.00  0.00           O  
ATOM    467  OE2 GLU A  30      11.604  -3.258  62.074  1.00  0.00           O1-
ATOM    468  H   GLU A  30       7.514  -1.107  58.360  1.00  0.00           H  
ATOM    469  HA  GLU A  30       8.271  -2.470  60.753  1.00  0.00           H  
ATOM    470 1HB  GLU A  30       9.752  -2.251  58.772  1.00  0.00           H  
ATOM    471 2HB  GLU A  30       9.881  -0.521  59.051  1.00  0.00           H  
ATOM    472 1HG  GLU A  30      11.858  -1.595  59.862  1.00  0.00           H  
ATOM    473 2HG  GLU A  30      10.950  -0.965  61.235  1.00  0.00           H  
ATOM    474  N   LEU A  31       8.084   0.798  60.895  1.00  0.00           N  
ATOM    475  CA  LEU A  31       7.948   1.962  61.744  1.00  0.00           C  
ATOM    476  C   LEU A  31       6.849   1.719  62.789  1.00  0.00           C  
ATOM    477  O   LEU A  31       7.060   2.012  63.966  1.00  0.00           O  
ATOM    478  CB  LEU A  31       7.619   3.200  60.900  1.00  0.00           C  
ATOM    479  CG  LEU A  31       7.583   4.532  61.658  1.00  0.00           C  
ATOM    480  CD1 LEU A  31       8.965   4.832  62.224  1.00  0.00           C  
ATOM    481  CD2 LEU A  31       7.123   5.638  60.721  1.00  0.00           C  
ATOM    482  H   LEU A  31       7.981   0.963  59.902  1.00  0.00           H  
ATOM    483  HA  LEU A  31       8.893   2.123  62.262  1.00  0.00           H  
ATOM    484 1HB  LEU A  31       8.362   3.289  60.109  1.00  0.00           H  
ATOM    485 2HB  LEU A  31       6.643   3.055  60.437  1.00  0.00           H  
ATOM    486  HG  LEU A  31       6.889   4.455  62.497  1.00  0.00           H  
ATOM    487 1HD1 LEU A  31       8.939   5.779  62.763  1.00  0.00           H  
ATOM    488 2HD1 LEU A  31       9.259   4.035  62.906  1.00  0.00           H  
ATOM    489 3HD1 LEU A  31       9.684   4.899  61.409  1.00  0.00           H  
ATOM    490 1HD2 LEU A  31       7.097   6.586  61.260  1.00  0.00           H  
ATOM    491 2HD2 LEU A  31       7.817   5.717  59.883  1.00  0.00           H  
ATOM    492 3HD2 LEU A  31       6.127   5.407  60.345  1.00  0.00           H  
ATOM    493  N   ASN A  32       5.692   1.203  62.358  1.00  0.00           N  
ATOM    494  CA  ASN A  32       4.581   0.886  63.250  1.00  0.00           C  
ATOM    495  C   ASN A  32       4.927  -0.143  64.307  1.00  0.00           C  
ATOM    496  O   ASN A  32       4.524   0.006  65.462  1.00  0.00           O  
ATOM    497  CB  ASN A  32       3.384   0.415  62.445  1.00  0.00           C  
ATOM    498  CG  ASN A  32       2.732   1.529  61.674  1.00  0.00           C  
ATOM    499  ND2 ASN A  32       2.076   1.186  60.594  1.00  0.00           N  
ATOM    500  OD1 ASN A  32       2.822   2.701  62.056  1.00  0.00           O  
ATOM    501  H   ASN A  32       5.546   1.057  61.364  1.00  0.00           H  
ATOM    502  HA  ASN A  32       4.280   1.799  63.772  1.00  0.00           H  
ATOM    503 1HB  ASN A  32       3.698  -0.361  61.745  1.00  0.00           H  
ATOM    504 2HB  ASN A  32       2.646  -0.027  63.115  1.00  0.00           H  
ATOM    505 1HD2 ASN A  32       1.622   1.884  60.042  1.00  0.00           H  
ATOM    506 2HD2 ASN A  32       2.029   0.225  60.322  1.00  0.00           H  
ATOM    507  N   ILE A  33       5.668  -1.175  63.904  1.00  0.00           N  
ATOM    508  CA  ILE A  33       6.113  -2.228  64.801  1.00  0.00           C  
ATOM    509  C   ILE A  33       7.002  -1.656  65.886  1.00  0.00           C  
ATOM    510  O   ILE A  33       6.844  -2.007  67.061  1.00  0.00           O  
ATOM    511  CB  ILE A  33       6.871  -3.327  64.035  1.00  0.00           C  
ATOM    512  CG1 ILE A  33       5.914  -4.098  63.121  1.00  0.00           C  
ATOM    513  CG2 ILE A  33       7.561  -4.272  65.007  1.00  0.00           C  
ATOM    514  CD1 ILE A  33       6.612  -4.934  62.072  1.00  0.00           C  
ATOM    515  H   ILE A  33       5.895  -1.259  62.919  1.00  0.00           H  
ATOM    516  HA  ILE A  33       5.244  -2.680  65.271  1.00  0.00           H  
ATOM    517  HB  ILE A  33       7.622  -2.870  63.392  1.00  0.00           H  
ATOM    518 1HG1 ILE A  33       5.289  -4.757  63.722  1.00  0.00           H  
ATOM    519 2HG1 ILE A  33       5.253  -3.396  62.612  1.00  0.00           H  
ATOM    520 1HG2 ILE A  33       8.092  -5.043  64.449  1.00  0.00           H  
ATOM    521 2HG2 ILE A  33       8.270  -3.714  65.616  1.00  0.00           H  
ATOM    522 3HG2 ILE A  33       6.816  -4.739  65.652  1.00  0.00           H  
ATOM    523 1HD1 ILE A  33       5.869  -5.449  61.464  1.00  0.00           H  
ATOM    524 2HD1 ILE A  33       7.218  -4.288  61.436  1.00  0.00           H  
ATOM    525 3HD1 ILE A  33       7.253  -5.668  62.560  1.00  0.00           H  
ATOM    526  N   ASP A  34       7.941  -0.803  65.482  1.00  0.00           N  
ATOM    527  CA  ASP A  34       8.843  -0.151  66.417  1.00  0.00           C  
ATOM    528  C   ASP A  34       8.072   0.744  67.385  1.00  0.00           C  
ATOM    529  O   ASP A  34       8.420   0.790  68.565  1.00  0.00           O  
ATOM    530  CB  ASP A  34       9.888   0.675  65.664  1.00  0.00           C  
ATOM    531  CG  ASP A  34      10.972   1.234  66.577  1.00  0.00           C  
ATOM    532  OD1 ASP A  34      11.591   0.464  67.271  1.00  0.00           O  
ATOM    533  OD2 ASP A  34      11.168   2.426  66.571  1.00  0.00           O1-
ATOM    534  H   ASP A  34       8.065  -0.623  64.491  1.00  0.00           H  
ATOM    535  HA  ASP A  34       9.345  -0.922  66.999  1.00  0.00           H  
ATOM    536 1HB  ASP A  34      10.360   0.056  64.901  1.00  0.00           H  
ATOM    537 2HB  ASP A  34       9.398   1.506  65.155  1.00  0.00           H  
ATOM    538  N   LEU A  35       7.058   1.463  66.890  1.00  0.00           N  
ATOM    539  CA  LEU A  35       6.232   2.302  67.750  1.00  0.00           C  
ATOM    540  C   LEU A  35       5.515   1.482  68.813  1.00  0.00           C  
ATOM    541  O   LEU A  35       5.462   1.917  69.965  1.00  0.00           O  
ATOM    542  CB  LEU A  35       5.202   3.067  66.909  1.00  0.00           C  
ATOM    543  CG  LEU A  35       4.144   3.846  67.700  1.00  0.00           C  
ATOM    544  CD1 LEU A  35       4.828   4.896  68.566  1.00  0.00           C  
ATOM    545  CD2 LEU A  35       3.160   4.490  66.734  1.00  0.00           C  
ATOM    546  H   LEU A  35       6.885   1.470  65.896  1.00  0.00           H  
ATOM    547  HA  LEU A  35       6.882   3.013  68.247  1.00  0.00           H  
ATOM    548 1HB  LEU A  35       5.730   3.776  66.274  1.00  0.00           H  
ATOM    549 2HB  LEU A  35       4.680   2.356  66.268  1.00  0.00           H  
ATOM    550  HG  LEU A  35       3.609   3.165  68.362  1.00  0.00           H  
ATOM    551 1HD1 LEU A  35       4.076   5.450  69.128  1.00  0.00           H  
ATOM    552 2HD1 LEU A  35       5.511   4.406  69.260  1.00  0.00           H  
ATOM    553 3HD1 LEU A  35       5.385   5.584  67.931  1.00  0.00           H  
ATOM    554 1HD2 LEU A  35       2.408   5.044  67.297  1.00  0.00           H  
ATOM    555 2HD2 LEU A  35       3.694   5.173  66.073  1.00  0.00           H  
ATOM    556 3HD2 LEU A  35       2.673   3.716  66.141  1.00  0.00           H  
ATOM    557  N   VAL A  36       4.930   0.348  68.421  1.00  0.00           N  
ATOM    558  CA  VAL A  36       4.263  -0.536  69.373  1.00  0.00           C  
ATOM    559  C   VAL A  36       5.235  -1.043  70.425  1.00  0.00           C  
ATOM    560  O   VAL A  36       4.891  -1.085  71.607  1.00  0.00           O  
ATOM    561  CB  VAL A  36       3.634  -1.737  68.641  1.00  0.00           C  
ATOM    562  CG1 VAL A  36       3.185  -2.793  69.640  1.00  0.00           C  
ATOM    563  CG2 VAL A  36       2.466  -1.268  67.788  1.00  0.00           C  
ATOM    564  H   VAL A  36       4.919   0.105  67.438  1.00  0.00           H  
ATOM    565  HA  VAL A  36       3.474   0.032  69.870  1.00  0.00           H  
ATOM    566  HB  VAL A  36       4.389  -2.197  68.004  1.00  0.00           H  
ATOM    567 1HG1 VAL A  36       2.743  -3.634  69.105  1.00  0.00           H  
ATOM    568 2HG1 VAL A  36       4.043  -3.139  70.215  1.00  0.00           H  
ATOM    569 3HG1 VAL A  36       2.444  -2.363  70.315  1.00  0.00           H  
ATOM    570 1HG2 VAL A  36       2.026  -2.122  67.272  1.00  0.00           H  
ATOM    571 2HG2 VAL A  36       1.714  -0.802  68.425  1.00  0.00           H  
ATOM    572 3HG2 VAL A  36       2.819  -0.544  67.054  1.00  0.00           H  
ATOM    573  N   ARG A  37       6.424  -1.452  69.976  1.00  0.00           N  
ATOM    574  CA  ARG A  37       7.492  -1.918  70.846  1.00  0.00           C  
ATOM    575  C   ARG A  37       7.806  -0.890  71.916  1.00  0.00           C  
ATOM    576  O   ARG A  37       7.847  -1.235  73.099  1.00  0.00           O  
ATOM    577  CB  ARG A  37       8.751  -2.211  70.043  1.00  0.00           C  
ATOM    578  CG  ARG A  37       9.902  -2.793  70.848  1.00  0.00           C  
ATOM    579  CD  ARG A  37      11.129  -2.940  70.024  1.00  0.00           C  
ATOM    580  NE  ARG A  37      11.656  -1.654  69.599  1.00  0.00           N  
ATOM    581  CZ  ARG A  37      12.401  -0.839  70.373  1.00  0.00           C  
ATOM    582  NH1 ARG A  37      12.696  -1.192  71.604  1.00  0.00           N1+
ATOM    583  NH2 ARG A  37      12.833   0.314  69.893  1.00  0.00           N  
ATOM    584  H   ARG A  37       6.599  -1.476  68.979  1.00  0.00           H  
ATOM    585  HA  ARG A  37       7.172  -2.828  71.342  1.00  0.00           H  
ATOM    586 1HB  ARG A  37       8.517  -2.915  69.245  1.00  0.00           H  
ATOM    587 2HB  ARG A  37       9.106  -1.292  69.575  1.00  0.00           H  
ATOM    588 1HG  ARG A  37      10.129  -2.133  71.686  1.00  0.00           H  
ATOM    589 2HG  ARG A  37       9.622  -3.776  71.225  1.00  0.00           H  
ATOM    590 1HD  ARG A  37      11.898  -3.449  70.604  1.00  0.00           H  
ATOM    591 2HD  ARG A  37      10.900  -3.525  69.133  1.00  0.00           H  
ATOM    592  HE  ARG A  37      11.449  -1.348  68.658  1.00  0.00           H  
ATOM    593 1HH1 ARG A  37      12.365  -2.073  71.971  1.00  0.00           H  
ATOM    594 2HH1 ARG A  37      13.254  -0.582  72.184  1.00  0.00           H  
ATOM    595 1HH2 ARG A  37      12.606   0.585  68.946  1.00  0.00           H  
ATOM    596 2HH2 ARG A  37      13.391   0.923  70.472  1.00  0.00           H  
ATOM    597  N   LYS A  38       8.019   0.349  71.489  1.00  0.00           N  
ATOM    598  CA  LYS A  38       8.279   1.470  72.375  1.00  0.00           C  
ATOM    599  C   LYS A  38       7.111   1.777  73.286  1.00  0.00           C  
ATOM    600  O   LYS A  38       7.304   2.082  74.460  1.00  0.00           O  
ATOM    601  CB  LYS A  38       8.638   2.714  71.561  1.00  0.00           C  
ATOM    602  CG  LYS A  38      10.018   2.668  70.918  1.00  0.00           C  
ATOM    603  CD  LYS A  38      10.270   3.900  70.062  1.00  0.00           C  
ATOM    604  CE  LYS A  38      11.659   3.869  69.440  1.00  0.00           C  
ATOM    605  NZ  LYS A  38      11.885   5.020  68.524  1.00  0.00           N1+
ATOM    606  H   LYS A  38       8.028   0.530  70.492  1.00  0.00           H  
ATOM    607  HA  LYS A  38       9.142   1.226  72.998  1.00  0.00           H  
ATOM    608 1HB  LYS A  38       7.905   2.853  70.766  1.00  0.00           H  
ATOM    609 2HB  LYS A  38       8.597   3.594  72.203  1.00  0.00           H  
ATOM    610 1HG  LYS A  38      10.781   2.615  71.697  1.00  0.00           H  
ATOM    611 2HG  LYS A  38      10.100   1.779  70.294  1.00  0.00           H  
ATOM    612 1HD  LYS A  38       9.525   3.949  69.267  1.00  0.00           H  
ATOM    613 2HD  LYS A  38      10.179   4.795  70.677  1.00  0.00           H  
ATOM    614 1HE  LYS A  38      12.411   3.893  70.227  1.00  0.00           H  
ATOM    615 2HE  LYS A  38      11.784   2.943  68.877  1.00  0.00           H  
ATOM    616 1HZ  LYS A  38      12.814   4.962  68.133  1.00  0.00           H  
ATOM    617 2HZ  LYS A  38      11.203   4.996  67.778  1.00  0.00           H  
ATOM    618 3HZ  LYS A  38      11.790   5.883  69.040  1.00  0.00           H  
ATOM    619  N   THR A  39       5.889   1.685  72.780  1.00  0.00           N  
ATOM    620  CA  THR A  39       4.718   1.941  73.602  1.00  0.00           C  
ATOM    621  C   THR A  39       4.690   0.981  74.785  1.00  0.00           C  
ATOM    622  O   THR A  39       4.349   1.380  75.903  1.00  0.00           O  
ATOM    623  CB  THR A  39       3.419   1.808  72.785  1.00  0.00           C  
ATOM    624  CG2 THR A  39       2.206   2.058  73.668  1.00  0.00           C  
ATOM    625  OG1 THR A  39       3.429   2.758  71.711  1.00  0.00           O  
ATOM    626  H   THR A  39       5.750   1.475  71.800  1.00  0.00           H  
ATOM    627  HA  THR A  39       4.784   2.959  73.991  1.00  0.00           H  
ATOM    628  HB  THR A  39       3.356   0.805  72.365  1.00  0.00           H  
ATOM    629  HG1 THR A  39       4.180   2.585  71.138  1.00  0.00           H  
ATOM    630 1HG2 THR A  39       1.298   1.960  73.073  1.00  0.00           H  
ATOM    631 2HG2 THR A  39       2.190   1.331  74.479  1.00  0.00           H  
ATOM    632 3HG2 THR A  39       2.259   3.064  74.083  1.00  0.00           H  
ATOM    633  N   SER A  40       4.997  -0.293  74.533  1.00  0.00           N  
ATOM    634  CA  SER A  40       5.074  -1.302  75.583  1.00  0.00           C  
ATOM    635  C   SER A  40       6.256  -1.086  76.542  1.00  0.00           C  
ATOM    636  O   SER A  40       6.070  -1.097  77.760  1.00  0.00           O  
ATOM    637  CB  SER A  40       5.176  -2.677  74.952  1.00  0.00           C  
ATOM    638  OG  SER A  40       5.267  -3.674  75.933  1.00  0.00           O  
ATOM    639  H   SER A  40       5.152  -0.578  73.571  1.00  0.00           H  
ATOM    640  HA  SER A  40       4.151  -1.252  76.164  1.00  0.00           H  
ATOM    641 1HB  SER A  40       4.301  -2.856  74.327  1.00  0.00           H  
ATOM    642 2HB  SER A  40       6.053  -2.717  74.307  1.00  0.00           H  
ATOM    643  HG  SER A  40       6.184  -3.684  76.216  1.00  0.00           H  
ATOM    644  N   GLU A  41       7.463  -0.899  76.002  1.00  0.00           N  
ATOM    645  CA  GLU A  41       8.671  -0.725  76.815  1.00  0.00           C  
ATOM    646  C   GLU A  41       8.748   0.555  77.641  1.00  0.00           C  
ATOM    647  O   GLU A  41       9.233   0.535  78.773  1.00  0.00           O  
ATOM    648  CB  GLU A  41       9.900  -0.790  75.905  1.00  0.00           C  
ATOM    649  CG  GLU A  41      10.185  -2.171  75.332  1.00  0.00           C  
ATOM    650  CD  GLU A  41      11.367  -2.185  74.401  1.00  0.00           C  
ATOM    651  OE1 GLU A  41      12.175  -1.291  74.484  1.00  0.00           O  
ATOM    652  OE2 GLU A  41      11.461  -3.090  73.607  1.00  0.00           O1-
ATOM    653  H   GLU A  41       7.567  -0.893  74.995  1.00  0.00           H  
ATOM    654  HA  GLU A  41       8.737  -1.573  77.499  1.00  0.00           H  
ATOM    655 1HB  GLU A  41       9.770  -0.100  75.070  1.00  0.00           H  
ATOM    656 2HB  GLU A  41      10.781  -0.469  76.460  1.00  0.00           H  
ATOM    657 1HG  GLU A  41      10.375  -2.862  76.152  1.00  0.00           H  
ATOM    658 2HG  GLU A  41       9.303  -2.519  74.796  1.00  0.00           H  
ATOM    659  N   LEU A  42       8.291   1.666  77.078  1.00  0.00           N  
ATOM    660  CA  LEU A  42       8.311   2.948  77.759  1.00  0.00           C  
ATOM    661  C   LEU A  42       7.225   3.050  78.816  1.00  0.00           C  
ATOM    662  O   LEU A  42       6.118   2.540  78.647  1.00  0.00           O  
ATOM    663  CB  LEU A  42       8.145   4.084  76.742  1.00  0.00           C  
ATOM    664  CG  LEU A  42       9.271   4.222  75.709  1.00  0.00           C  
ATOM    665  CD1 LEU A  42       8.863   5.229  74.643  1.00  0.00           C  
ATOM    666  CD2 LEU A  42      10.551   4.655  76.410  1.00  0.00           C  
ATOM    667  H   LEU A  42       7.926   1.650  76.135  1.00  0.00           H  
ATOM    668  HA  LEU A  42       9.279   3.068  78.243  1.00  0.00           H  
ATOM    669 1HB  LEU A  42       7.215   3.929  76.197  1.00  0.00           H  
ATOM    670 2HB  LEU A  42       8.073   5.028  77.282  1.00  0.00           H  
ATOM    671  HG  LEU A  42       9.434   3.263  75.217  1.00  0.00           H  
ATOM    672 1HD1 LEU A  42       9.664   5.327  73.910  1.00  0.00           H  
ATOM    673 2HD1 LEU A  42       7.956   4.884  74.145  1.00  0.00           H  
ATOM    674 3HD1 LEU A  42       8.678   6.197  75.108  1.00  0.00           H  
ATOM    675 1HD2 LEU A  42      11.352   4.752  75.676  1.00  0.00           H  
ATOM    676 2HD2 LEU A  42      10.390   5.614  76.900  1.00  0.00           H  
ATOM    677 3HD2 LEU A  42      10.830   3.909  77.154  1.00  0.00           H  
ATOM    678  N   THR A  43       7.558   3.716  79.915  1.00  0.00           N  
ATOM    679  CA  THR A  43       6.602   3.919  80.993  1.00  0.00           C  
ATOM    680  C   THR A  43       6.237   5.396  81.103  1.00  0.00           C  
ATOM    681  O   THR A  43       5.177   5.745  81.625  1.00  0.00           O  
ATOM    682  CB  THR A  43       7.158   3.415  82.338  1.00  0.00           C  
ATOM    683  CG2 THR A  43       7.484   1.931  82.257  1.00  0.00           C  
ATOM    684  OG1 THR A  43       8.346   4.144  82.670  1.00  0.00           O  
ATOM    685  H   THR A  43       8.499   4.072  80.013  1.00  0.00           H  
ATOM    686  HA  THR A  43       5.688   3.366  80.766  1.00  0.00           H  
ATOM    687  HB  THR A  43       6.419   3.576  83.121  1.00  0.00           H  
ATOM    688  HG1 THR A  43       8.134   4.829  83.307  1.00  0.00           H  
ATOM    689 1HG2 THR A  43       7.875   1.592  83.216  1.00  0.00           H  
ATOM    690 2HG2 THR A  43       6.579   1.373  82.016  1.00  0.00           H  
ATOM    691 3HG2 THR A  43       8.230   1.764  81.481  1.00  0.00           H  
ATOM    692  N   ASP A  44       7.119   6.268  80.623  1.00  0.00           N  
ATOM    693  CA  ASP A  44       6.847   7.697  80.658  1.00  0.00           C  
ATOM    694  C   ASP A  44       5.903   8.098  79.536  1.00  0.00           C  
ATOM    695  O   ASP A  44       6.218   7.887  78.365  1.00  0.00           O  
ATOM    696  CB  ASP A  44       8.149   8.495  80.549  1.00  0.00           C  
ATOM    697  CG  ASP A  44       7.937   9.997  80.687  1.00  0.00           C  
ATOM    698  OD1 ASP A  44       7.857  10.466  81.798  1.00  0.00           O  
ATOM    699  OD2 ASP A  44       7.858  10.661  79.681  1.00  0.00           O1-
ATOM    700  H   ASP A  44       7.992   5.953  80.229  1.00  0.00           H  
ATOM    701  HA  ASP A  44       6.367   7.930  81.606  1.00  0.00           H  
ATOM    702 1HB  ASP A  44       8.842   8.168  81.324  1.00  0.00           H  
ATOM    703 2HB  ASP A  44       8.618   8.297  79.585  1.00  0.00           H  
ATOM    704  N   GLU A  45       4.789   8.720  79.917  1.00  0.00           N  
ATOM    705  CA  GLU A  45       3.747   9.135  78.983  1.00  0.00           C  
ATOM    706  C   GLU A  45       4.213  10.169  77.983  1.00  0.00           C  
ATOM    707  O   GLU A  45       3.898  10.043  76.801  1.00  0.00           O  
ATOM    708  CB  GLU A  45       2.547   9.689  79.754  1.00  0.00           C  
ATOM    709  CG  GLU A  45       1.352  10.048  78.882  1.00  0.00           C  
ATOM    710  CD  GLU A  45       0.729   8.849  78.220  1.00  0.00           C  
ATOM    711  OE1 GLU A  45       0.915   7.761  78.710  1.00  0.00           O  
ATOM    712  OE2 GLU A  45       0.067   9.022  77.225  1.00  0.00           O1-
ATOM    713  H   GLU A  45       4.659   8.910  80.902  1.00  0.00           H  
ATOM    714  HA  GLU A  45       3.413   8.255  78.432  1.00  0.00           H  
ATOM    715 1HB  GLU A  45       2.216   8.955  80.489  1.00  0.00           H  
ATOM    716 2HB  GLU A  45       2.845  10.586  80.297  1.00  0.00           H  
ATOM    717 1HG  GLU A  45       0.599  10.539  79.499  1.00  0.00           H  
ATOM    718 2HG  GLU A  45       1.672  10.754  78.117  1.00  0.00           H  
ATOM    719  N   LYS A  46       4.954  11.174  78.445  1.00  0.00           N  
ATOM    720  CA  LYS A  46       5.430  12.226  77.561  1.00  0.00           C  
ATOM    721  C   LYS A  46       6.391  11.649  76.538  1.00  0.00           C  
ATOM    722  O   LYS A  46       6.294  12.001  75.363  1.00  0.00           O  
ATOM    723  CB  LYS A  46       6.108  13.342  78.357  1.00  0.00           C  
ATOM    724  CG  LYS A  46       6.586  14.516  77.513  1.00  0.00           C  
ATOM    725  CD  LYS A  46       7.172  15.618  78.382  1.00  0.00           C  
ATOM    726  CE  LYS A  46       7.668  16.784  77.539  1.00  0.00           C  
ATOM    727  NZ  LYS A  46       8.244  17.871  78.376  1.00  0.00           N1+
ATOM    728  H   LYS A  46       5.199  11.217  79.425  1.00  0.00           H  
ATOM    729  HA  LYS A  46       4.577  12.638  77.025  1.00  0.00           H  
ATOM    730 1HB  LYS A  46       5.415  13.728  79.105  1.00  0.00           H  
ATOM    731 2HB  LYS A  46       6.971  12.938  78.888  1.00  0.00           H  
ATOM    732 1HG  LYS A  46       7.349  14.174  76.812  1.00  0.00           H  
ATOM    733 2HG  LYS A  46       5.749  14.919  76.944  1.00  0.00           H  
ATOM    734 1HD  LYS A  46       6.410  15.980  79.074  1.00  0.00           H  
ATOM    735 2HD  LYS A  46       8.005  15.222  78.962  1.00  0.00           H  
ATOM    736 1HE  LYS A  46       8.432  16.432  76.846  1.00  0.00           H  
ATOM    737 2HE  LYS A  46       6.841  17.190  76.957  1.00  0.00           H  
ATOM    738 1HZ  LYS A  46       8.561  18.623  77.780  1.00  0.00           H  
ATOM    739 2HZ  LYS A  46       7.539  18.218  79.011  1.00  0.00           H  
ATOM    740 3HZ  LYS A  46       9.025  17.511  78.905  1.00  0.00           H  
ATOM    741  N   THR A  47       7.297  10.774  76.983  1.00  0.00           N  
ATOM    742  CA  THR A  47       8.256  10.145  76.086  1.00  0.00           C  
ATOM    743  C   THR A  47       7.532   9.334  75.022  1.00  0.00           C  
ATOM    744  O   THR A  47       7.910   9.414  73.851  1.00  0.00           O  
ATOM    745  CB  THR A  47       9.235   9.240  76.857  1.00  0.00           C  
ATOM    746  CG2 THR A  47      10.297   8.684  75.921  1.00  0.00           C  
ATOM    747  OG1 THR A  47       9.869   9.995  77.898  1.00  0.00           O  
ATOM    748  H   THR A  47       7.364  10.563  77.973  1.00  0.00           H  
ATOM    749  HA  THR A  47       8.831  10.925  75.588  1.00  0.00           H  
ATOM    750  HB  THR A  47       8.687   8.413  77.308  1.00  0.00           H  
ATOM    751  HG1 THR A  47       9.203  10.323  78.506  1.00  0.00           H  
ATOM    752 1HG2 THR A  47      10.980   8.046  76.482  1.00  0.00           H  
ATOM    753 2HG2 THR A  47       9.819   8.099  75.134  1.00  0.00           H  
ATOM    754 3HG2 THR A  47      10.854   9.506  75.473  1.00  0.00           H  
ATOM    755  N   ILE A  48       6.510   8.570  75.419  1.00  0.00           N  
ATOM    756  CA  ILE A  48       5.720   7.800  74.464  1.00  0.00           C  
ATOM    757  C   ILE A  48       5.073   8.714  73.440  1.00  0.00           C  
ATOM    758  O   ILE A  48       5.109   8.395  72.253  1.00  0.00           O  
ATOM    759  CB  ILE A  48       4.633   6.977  75.178  1.00  0.00           C  
ATOM    760  CG1 ILE A  48       5.266   5.832  75.974  1.00  0.00           C  
ATOM    761  CG2 ILE A  48       3.627   6.436  74.172  1.00  0.00           C  
ATOM    762  CD1 ILE A  48       4.324   5.182  76.962  1.00  0.00           C  
ATOM    763  H   ILE A  48       6.290   8.487  76.406  1.00  0.00           H  
ATOM    764  HA  ILE A  48       6.385   7.115  73.938  1.00  0.00           H  
ATOM    765  HB  ILE A  48       4.111   7.609  75.895  1.00  0.00           H  
ATOM    766 1HG1 ILE A  48       5.624   5.067  75.288  1.00  0.00           H  
ATOM    767 2HG1 ILE A  48       6.130   6.206  76.525  1.00  0.00           H  
ATOM    768 1HG2 ILE A  48       2.867   5.857  74.694  1.00  0.00           H  
ATOM    769 2HG2 ILE A  48       3.156   7.267  73.649  1.00  0.00           H  
ATOM    770 3HG2 ILE A  48       4.140   5.798  73.453  1.00  0.00           H  
ATOM    771 1HD1 ILE A  48       4.844   4.381  77.488  1.00  0.00           H  
ATOM    772 2HD1 ILE A  48       3.980   5.925  77.682  1.00  0.00           H  
ATOM    773 3HD1 ILE A  48       3.468   4.768  76.429  1.00  0.00           H  
ATOM    774  N   ARG A  49       4.495   9.824  73.896  1.00  0.00           N  
ATOM    775  CA  ARG A  49       3.859  10.785  73.010  1.00  0.00           C  
ATOM    776  C   ARG A  49       4.833  11.382  72.015  1.00  0.00           C  
ATOM    777  O   ARG A  49       4.464  11.600  70.865  1.00  0.00           O  
ATOM    778  CB  ARG A  49       3.223  11.908  73.816  1.00  0.00           C  
ATOM    779  CG  ARG A  49       1.991  11.505  74.611  1.00  0.00           C  
ATOM    780  CD  ARG A  49       1.466  12.636  75.419  1.00  0.00           C  
ATOM    781  NE  ARG A  49       0.315  12.243  76.216  1.00  0.00           N  
ATOM    782  CZ  ARG A  49      -0.290  13.032  77.126  1.00  0.00           C  
ATOM    783  NH1 ARG A  49       0.156  14.249  77.342  1.00  0.00           N1+
ATOM    784  NH2 ARG A  49      -1.333  12.581  77.802  1.00  0.00           N  
ATOM    785  H   ARG A  49       4.460  10.001  74.895  1.00  0.00           H  
ATOM    786  HA  ARG A  49       3.060  10.281  72.463  1.00  0.00           H  
ATOM    787 1HB  ARG A  49       3.952  12.308  74.519  1.00  0.00           H  
ATOM    788 2HB  ARG A  49       2.935  12.718  73.147  1.00  0.00           H  
ATOM    789 1HG  ARG A  49       1.207  11.180  73.926  1.00  0.00           H  
ATOM    790 2HG  ARG A  49       2.244  10.689  75.287  1.00  0.00           H  
ATOM    791 1HD  ARG A  49       2.243  12.993  76.093  1.00  0.00           H  
ATOM    792 2HD  ARG A  49       1.161  13.445  74.756  1.00  0.00           H  
ATOM    793  HE  ARG A  49      -0.058  11.313  76.079  1.00  0.00           H  
ATOM    794 1HH1 ARG A  49       0.953  14.594  76.825  1.00  0.00           H  
ATOM    795 2HH1 ARG A  49      -0.297  14.840  78.024  1.00  0.00           H  
ATOM    796 1HH2 ARG A  49      -1.676  11.645  77.637  1.00  0.00           H  
ATOM    797 2HH2 ARG A  49      -1.786  13.172  78.483  1.00  0.00           H  
ATOM    798  N   GLU A  50       6.059  11.651  72.464  1.00  0.00           N  
ATOM    799  CA  GLU A  50       7.076  12.189  71.582  1.00  0.00           C  
ATOM    800  C   GLU A  50       7.499  11.164  70.550  1.00  0.00           C  
ATOM    801  O   GLU A  50       7.781  11.531  69.412  1.00  0.00           O  
ATOM    802  CB  GLU A  50       8.292  12.649  72.388  1.00  0.00           C  
ATOM    803  CG  GLU A  50       8.059  13.905  73.217  1.00  0.00           C  
ATOM    804  CD  GLU A  50       7.739  15.109  72.377  1.00  0.00           C  
ATOM    805  OE1 GLU A  50       8.305  15.239  71.317  1.00  0.00           O  
ATOM    806  OE2 GLU A  50       6.929  15.902  72.794  1.00  0.00           O1-
ATOM    807  H   GLU A  50       6.280  11.523  73.444  1.00  0.00           H  
ATOM    808  HA  GLU A  50       6.654  13.048  71.055  1.00  0.00           H  
ATOM    809 1HB  GLU A  50       8.601  11.854  73.067  1.00  0.00           H  
ATOM    810 2HB  GLU A  50       9.124  12.845  71.711  1.00  0.00           H  
ATOM    811 1HG  GLU A  50       7.232  13.726  73.904  1.00  0.00           H  
ATOM    812 2HG  GLU A  50       8.950  14.107  73.810  1.00  0.00           H  
ATOM    813  N   GLU A  51       7.530   9.882  70.941  1.00  0.00           N  
ATOM    814  CA  GLU A  51       7.876   8.852  69.981  1.00  0.00           C  
ATOM    815  C   GLU A  51       6.749   8.692  68.972  1.00  0.00           C  
ATOM    816  O   GLU A  51       7.043   8.484  67.794  1.00  0.00           O  
ATOM    817  CB  GLU A  51       8.150   7.522  70.687  1.00  0.00           C  
ATOM    818  CG  GLU A  51       9.428   7.499  71.511  1.00  0.00           C  
ATOM    819  CD  GLU A  51      10.665   7.703  70.680  1.00  0.00           C  
ATOM    820  OE1 GLU A  51      10.708   7.202  69.583  1.00  0.00           O  
ATOM    821  OE2 GLU A  51      11.567   8.361  71.144  1.00  0.00           O1-
ATOM    822  H   GLU A  51       7.370   9.631  71.907  1.00  0.00           H  
ATOM    823  HA  GLU A  51       8.768   9.173  69.449  1.00  0.00           H  
ATOM    824 1HB  GLU A  51       7.318   7.285  71.352  1.00  0.00           H  
ATOM    825 2HB  GLU A  51       8.214   6.724  69.948  1.00  0.00           H  
ATOM    826 1HG  GLU A  51       9.377   8.285  72.264  1.00  0.00           H  
ATOM    827 2HG  GLU A  51       9.498   6.543  72.029  1.00  0.00           H  
ATOM    828  N   ILE A  52       5.490   8.828  69.402  1.00  0.00           N  
ATOM    829  CA  ILE A  52       4.351   8.760  68.492  1.00  0.00           C  
ATOM    830  C   ILE A  52       4.415   9.908  67.498  1.00  0.00           C  
ATOM    831  O   ILE A  52       4.162   9.692  66.313  1.00  0.00           O  
ATOM    832  CB  ILE A  52       3.017   8.810  69.259  1.00  0.00           C  
ATOM    833  CG1 ILE A  52       2.815   7.523  70.064  1.00  0.00           C  
ATOM    834  CG2 ILE A  52       1.858   9.026  68.297  1.00  0.00           C  
ATOM    835  CD1 ILE A  52       1.750   7.630  71.131  1.00  0.00           C  
ATOM    836  H   ILE A  52       5.309   8.927  70.392  1.00  0.00           H  
ATOM    837  HA  ILE A  52       4.402   7.825  67.940  1.00  0.00           H  
ATOM    838  HB  ILE A  52       3.040   9.630  69.975  1.00  0.00           H  
ATOM    839 1HG1 ILE A  52       2.543   6.711  69.390  1.00  0.00           H  
ATOM    840 2HG1 ILE A  52       3.753   7.245  70.547  1.00  0.00           H  
ATOM    841 1HG2 ILE A  52       0.923   9.059  68.855  1.00  0.00           H  
ATOM    842 2HG2 ILE A  52       1.997   9.968  67.767  1.00  0.00           H  
ATOM    843 3HG2 ILE A  52       1.823   8.207  67.578  1.00  0.00           H  
ATOM    844 1HD1 ILE A  52       1.666   6.680  71.658  1.00  0.00           H  
ATOM    845 2HD1 ILE A  52       2.021   8.416  71.838  1.00  0.00           H  
ATOM    846 3HD1 ILE A  52       0.795   7.873  70.667  1.00  0.00           H  
ATOM    847  N   ARG A  53       4.697  11.112  67.998  1.00  0.00           N  
ATOM    848  CA  ARG A  53       4.856  12.299  67.169  1.00  0.00           C  
ATOM    849  C   ARG A  53       5.921  12.133  66.104  1.00  0.00           C  
ATOM    850  O   ARG A  53       5.657  12.441  64.940  1.00  0.00           O  
ATOM    851  CB  ARG A  53       5.208  13.502  68.033  1.00  0.00           C  
ATOM    852  CG  ARG A  53       5.391  14.804  67.270  1.00  0.00           C  
ATOM    853  CD  ARG A  53       5.802  15.913  68.169  1.00  0.00           C  
ATOM    854  NE  ARG A  53       7.093  15.658  68.789  1.00  0.00           N  
ATOM    855  CZ  ARG A  53       8.282  15.811  68.174  1.00  0.00           C  
ATOM    856  NH1 ARG A  53       8.327  16.220  66.926  1.00  0.00           N1+
ATOM    857  NH2 ARG A  53       9.402  15.552  68.826  1.00  0.00           N  
ATOM    858  H   ARG A  53       4.774  11.230  68.998  1.00  0.00           H  
ATOM    859  HA  ARG A  53       3.907  12.503  66.680  1.00  0.00           H  
ATOM    860 1HB  ARG A  53       4.426  13.660  68.772  1.00  0.00           H  
ATOM    861 2HB  ARG A  53       6.134  13.304  68.573  1.00  0.00           H  
ATOM    862 1HG  ARG A  53       6.160  14.677  66.509  1.00  0.00           H  
ATOM    863 2HG  ARG A  53       4.450  15.082  66.794  1.00  0.00           H  
ATOM    864 1HD  ARG A  53       5.877  16.837  67.597  1.00  0.00           H  
ATOM    865 2HD  ARG A  53       5.063  16.035  68.960  1.00  0.00           H  
ATOM    866  HE  ARG A  53       7.098  15.342  69.751  1.00  0.00           H  
ATOM    867 1HH1 ARG A  53       7.471  16.417  66.427  1.00  0.00           H  
ATOM    868 2HH1 ARG A  53       9.218  16.335  66.464  1.00  0.00           H  
ATOM    869 1HH2 ARG A  53       9.366  15.238  69.786  1.00  0.00           H  
ATOM    870 2HH2 ARG A  53      10.292  15.667  68.366  1.00  0.00           H  
ATOM    871  N   LYS A  54       7.104  11.666  66.504  1.00  0.00           N  
ATOM    872  CA  LYS A  54       8.191  11.453  65.558  1.00  0.00           C  
ATOM    873  C   LYS A  54       7.789  10.425  64.520  1.00  0.00           C  
ATOM    874  O   LYS A  54       8.100  10.612  63.341  1.00  0.00           O  
ATOM    875  CB  LYS A  54       9.463  11.006  66.281  1.00  0.00           C  
ATOM    876  CG  LYS A  54      10.147  12.103  67.085  1.00  0.00           C  
ATOM    877  CD  LYS A  54      11.493  11.637  67.621  1.00  0.00           C  
ATOM    878  CE  LYS A  54      11.322  10.627  68.746  1.00  0.00           C  
ATOM    879  NZ  LYS A  54      12.622  10.269  69.374  1.00  0.00           N1+
ATOM    880  H   LYS A  54       7.275  11.477  67.484  1.00  0.00           H  
ATOM    881  HA  LYS A  54       8.387  12.393  65.041  1.00  0.00           H  
ATOM    882 1HB  LYS A  54       9.225  10.189  66.963  1.00  0.00           H  
ATOM    883 2HB  LYS A  54      10.181  10.627  65.553  1.00  0.00           H  
ATOM    884 1HG  LYS A  54      10.301  12.978  66.452  1.00  0.00           H  
ATOM    885 2HG  LYS A  54       9.512  12.390  67.923  1.00  0.00           H  
ATOM    886 1HD  LYS A  54      12.067  11.178  66.815  1.00  0.00           H  
ATOM    887 2HD  LYS A  54      12.051  12.495  67.997  1.00  0.00           H  
ATOM    888 1HE  LYS A  54      10.666  11.041  69.510  1.00  0.00           H  
ATOM    889 2HE  LYS A  54      10.861   9.721  68.354  1.00  0.00           H  
ATOM    890 1HZ  LYS A  54      12.467   9.597  70.114  1.00  0.00           H  
ATOM    891 2HZ  LYS A  54      13.235   9.865  68.678  1.00  0.00           H  
ATOM    892 3HZ  LYS A  54      13.051  11.098  69.759  1.00  0.00           H  
ATOM    893  N   VAL A  55       7.102   9.364  64.942  1.00  0.00           N  
ATOM    894  CA  VAL A  55       6.597   8.373  64.007  1.00  0.00           C  
ATOM    895  C   VAL A  55       5.641   8.965  63.002  1.00  0.00           C  
ATOM    896  O   VAL A  55       5.749   8.639  61.824  1.00  0.00           O  
ATOM    897  CB  VAL A  55       5.882   7.242  64.771  1.00  0.00           C  
ATOM    898  CG1 VAL A  55       4.981   6.453  63.832  1.00  0.00           C  
ATOM    899  CG2 VAL A  55       6.908   6.331  65.426  1.00  0.00           C  
ATOM    900  H   VAL A  55       6.946   9.208  65.930  1.00  0.00           H  
ATOM    901  HA  VAL A  55       7.448   7.964  63.468  1.00  0.00           H  
ATOM    902  HB  VAL A  55       5.243   7.681  65.537  1.00  0.00           H  
ATOM    903 1HG1 VAL A  55       4.483   5.658  64.389  1.00  0.00           H  
ATOM    904 2HG1 VAL A  55       4.232   7.118  63.402  1.00  0.00           H  
ATOM    905 3HG1 VAL A  55       5.580   6.015  63.034  1.00  0.00           H  
ATOM    906 1HG2 VAL A  55       6.395   5.533  65.964  1.00  0.00           H  
ATOM    907 2HG2 VAL A  55       7.551   5.896  64.660  1.00  0.00           H  
ATOM    908 3HG2 VAL A  55       7.515   6.907  66.124  1.00  0.00           H  
ATOM    909  N   LYS A  56       4.710   9.789  63.461  1.00  0.00           N  
ATOM    910  CA  LYS A  56       3.777  10.458  62.570  1.00  0.00           C  
ATOM    911  C   LYS A  56       4.492  11.333  61.552  1.00  0.00           C  
ATOM    912  O   LYS A  56       4.113  11.332  60.378  1.00  0.00           O  
ATOM    913  CB  LYS A  56       2.786  11.300  63.376  1.00  0.00           C  
ATOM    914  CG  LYS A  56       1.757  12.040  62.532  1.00  0.00           C  
ATOM    915  CD  LYS A  56       0.764  12.793  63.405  1.00  0.00           C  
ATOM    916  CE  LYS A  56      -0.229  13.579  62.563  1.00  0.00           C  
ATOM    917  NZ  LYS A  56      -1.219  14.306  63.404  1.00  0.00           N1+
ATOM    918  H   LYS A  56       4.618   9.935  64.457  1.00  0.00           H  
ATOM    919  HA  LYS A  56       3.246   9.695  62.010  1.00  0.00           H  
ATOM    920 1HB  LYS A  56       2.247  10.658  64.074  1.00  0.00           H  
ATOM    921 2HB  LYS A  56       3.331  12.038  63.965  1.00  0.00           H  
ATOM    922 1HG  LYS A  56       2.265  12.750  61.879  1.00  0.00           H  
ATOM    923 2HG  LYS A  56       1.214  11.326  61.912  1.00  0.00           H  
ATOM    924 1HD  LYS A  56       0.218  12.084  64.029  1.00  0.00           H  
ATOM    925 2HD  LYS A  56       1.302  13.483  64.055  1.00  0.00           H  
ATOM    926 1HE  LYS A  56       0.307  14.301  61.948  1.00  0.00           H  
ATOM    927 2HE  LYS A  56      -0.764  12.899  61.901  1.00  0.00           H  
ATOM    928 1HZ  LYS A  56      -1.858  14.815  62.809  1.00  0.00           H  
ATOM    929 2HZ  LYS A  56      -1.736  13.644  63.966  1.00  0.00           H  
ATOM    930 3HZ  LYS A  56      -0.735  14.955  64.009  1.00  0.00           H  
ATOM    931  N   GLU A  57       5.505  12.075  61.989  1.00  0.00           N  
ATOM    932  CA  GLU A  57       6.276  12.922  61.093  1.00  0.00           C  
ATOM    933  C   GLU A  57       7.021  12.083  60.051  1.00  0.00           C  
ATOM    934  O   GLU A  57       7.112  12.486  58.888  1.00  0.00           O  
ATOM    935  CB  GLU A  57       7.268  13.774  61.889  1.00  0.00           C  
ATOM    936  CG  GLU A  57       6.623  14.855  62.745  1.00  0.00           C  
ATOM    937  CD  GLU A  57       7.619  15.613  63.577  1.00  0.00           C  
ATOM    938  OE1 GLU A  57       8.768  15.243  63.579  1.00  0.00           O  
ATOM    939  OE2 GLU A  57       7.229  16.565  64.212  1.00  0.00           O1-
ATOM    940  H   GLU A  57       5.728  12.084  62.979  1.00  0.00           H  
ATOM    941  HA  GLU A  57       5.589  13.587  60.570  1.00  0.00           H  
ATOM    942 1HB  GLU A  57       7.852  13.131  62.547  1.00  0.00           H  
ATOM    943 2HB  GLU A  57       7.962  14.259  61.204  1.00  0.00           H  
ATOM    944 1HG  GLU A  57       6.101  15.556  62.094  1.00  0.00           H  
ATOM    945 2HG  GLU A  57       5.886  14.393  63.400  1.00  0.00           H  
ATOM    946  N   GLU A  58       7.547  10.930  60.469  1.00  0.00           N  
ATOM    947  CA  GLU A  58       8.215  10.033  59.544  1.00  0.00           C  
ATOM    948  C   GLU A  58       7.240   9.340  58.606  1.00  0.00           C  
ATOM    949  O   GLU A  58       7.582   9.132  57.443  1.00  0.00           O  
ATOM    950  CB  GLU A  58       9.016   8.984  60.318  1.00  0.00           C  
ATOM    951  CG  GLU A  58      10.245   9.531  61.031  1.00  0.00           C  
ATOM    952  CD  GLU A  58      11.263  10.103  60.085  1.00  0.00           C  
ATOM    953  OE1 GLU A  58      11.435   9.554  59.023  1.00  0.00           O  
ATOM    954  OE2 GLU A  58      11.871  11.092  60.424  1.00  0.00           O1-
ATOM    955  H   GLU A  58       7.521  10.682  61.451  1.00  0.00           H  
ATOM    956  HA  GLU A  58       8.900  10.625  58.936  1.00  0.00           H  
ATOM    957 1HB  GLU A  58       8.376   8.516  61.066  1.00  0.00           H  
ATOM    958 2HB  GLU A  58       9.347   8.201  59.635  1.00  0.00           H  
ATOM    959 1HG  GLU A  58       9.933  10.311  61.725  1.00  0.00           H  
ATOM    960 2HG  GLU A  58      10.703   8.731  61.610  1.00  0.00           H  
ATOM    961  N   SER A  59       6.043   9.003  59.090  1.00  0.00           N  
ATOM    962  CA  SER A  59       5.029   8.367  58.263  1.00  0.00           C  
ATOM    963  C   SER A  59       4.617   9.297  57.141  1.00  0.00           C  
ATOM    964  O   SER A  59       4.449   8.869  55.996  1.00  0.00           O  
ATOM    965  CB  SER A  59       3.820   7.991  59.097  1.00  0.00           C  
ATOM    966  OG  SER A  59       4.148   7.009  60.042  1.00  0.00           O  
ATOM    967  H   SER A  59       5.830   9.151  60.063  1.00  0.00           H  
ATOM    968  HA  SER A  59       5.465   7.464  57.837  1.00  0.00           H  
ATOM    969 1HB  SER A  59       3.440   8.876  59.606  1.00  0.00           H  
ATOM    970 2HB  SER A  59       3.029   7.622  58.445  1.00  0.00           H  
ATOM    971  HG  SER A  59       4.827   7.395  60.600  1.00  0.00           H  
ATOM    972  N   LYS A  60       4.447  10.568  57.516  1.00  0.00           N  
ATOM    973  CA  LYS A  60       4.115  11.666  56.628  1.00  0.00           C  
ATOM    974  C   LYS A  60       5.142  11.714  55.511  1.00  0.00           C  
ATOM    975  O   LYS A  60       4.764  11.674  54.340  1.00  0.00           O  
ATOM    976  CB  LYS A  60       4.073  12.994  57.384  1.00  0.00           C  
ATOM    977  CG  LYS A  60       3.702  14.196  56.525  1.00  0.00           C  
ATOM    978  CD  LYS A  60       3.630  15.468  57.356  1.00  0.00           C  
ATOM    979  CE  LYS A  60       3.312  16.678  56.489  1.00  0.00           C  
ATOM    980  NZ  LYS A  60       3.225  17.929  57.291  1.00  0.00           N1+
ATOM    981  H   LYS A  60       4.511  10.804  58.496  1.00  0.00           H  
ATOM    982  HA  LYS A  60       3.134  11.484  56.190  1.00  0.00           H  
ATOM    983 1HB  LYS A  60       3.349  12.928  58.197  1.00  0.00           H  
ATOM    984 2HB  LYS A  60       5.049  13.191  57.830  1.00  0.00           H  
ATOM    985 1HG  LYS A  60       4.449  14.327  55.740  1.00  0.00           H  
ATOM    986 2HG  LYS A  60       2.734  14.023  56.056  1.00  0.00           H  
ATOM    987 1HD  LYS A  60       2.855  15.363  58.116  1.00  0.00           H  
ATOM    988 2HD  LYS A  60       4.584  15.632  57.855  1.00  0.00           H  
ATOM    989 1HE  LYS A  60       4.087  16.798  55.734  1.00  0.00           H  
ATOM    990 2HE  LYS A  60       2.361  16.522  55.980  1.00  0.00           H  
ATOM    991 1HZ  LYS A  60       3.013  18.707  56.681  1.00  0.00           H  
ATOM    992 2HZ  LYS A  60       2.495  17.836  57.983  1.00  0.00           H  
ATOM    993 3HZ  LYS A  60       4.108  18.096  57.753  1.00  0.00           H  
ATOM    994  N   ARG A  61       6.418  11.790  55.900  1.00  0.00           N  
ATOM    995  CA  ARG A  61       7.535  11.829  54.966  1.00  0.00           C  
ATOM    996  C   ARG A  61       7.569  10.650  54.007  1.00  0.00           C  
ATOM    997  O   ARG A  61       7.753  10.865  52.812  1.00  0.00           O  
ATOM    998  CB  ARG A  61       8.849  11.874  55.731  1.00  0.00           C  
ATOM    999  CG  ARG A  61      10.094  11.948  54.861  1.00  0.00           C  
ATOM   1000  CD  ARG A  61      11.335  11.928  55.676  1.00  0.00           C  
ATOM   1001  NE  ARG A  61      11.485  10.680  56.406  1.00  0.00           N  
ATOM   1002  CZ  ARG A  61      11.926   9.526  55.868  1.00  0.00           C  
ATOM   1003  NH1 ARG A  61      12.259   9.479  54.597  1.00  0.00           N1+
ATOM   1004  NH2 ARG A  61      12.027   8.443  56.618  1.00  0.00           N  
ATOM   1005  H   ARG A  61       6.637  11.859  56.886  1.00  0.00           H  
ATOM   1006  HA  ARG A  61       7.443  12.741  54.376  1.00  0.00           H  
ATOM   1007 1HB  ARG A  61       8.856  12.741  56.391  1.00  0.00           H  
ATOM   1008 2HB  ARG A  61       8.936  10.986  56.357  1.00  0.00           H  
ATOM   1009 1HG  ARG A  61      10.115  11.096  54.182  1.00  0.00           H  
ATOM   1010 2HG  ARG A  61      10.078  12.873  54.283  1.00  0.00           H  
ATOM   1011 1HD  ARG A  61      12.200  12.047  55.024  1.00  0.00           H  
ATOM   1012 2HD  ARG A  61      11.310  12.744  56.397  1.00  0.00           H  
ATOM   1013  HE  ARG A  61      11.238  10.677  57.387  1.00  0.00           H  
ATOM   1014 1HH1 ARG A  61      12.182  10.307  54.024  1.00  0.00           H  
ATOM   1015 2HH1 ARG A  61      12.590   8.615  54.194  1.00  0.00           H  
ATOM   1016 1HH2 ARG A  61      11.771   8.479  57.595  1.00  0.00           H  
ATOM   1017 2HH2 ARG A  61      12.358   7.579  56.214  1.00  0.00           H  
ATOM   1018  N   ILE A  62       7.387   9.429  54.517  1.00  0.00           N  
ATOM   1019  CA  ILE A  62       7.405   8.239  53.668  1.00  0.00           C  
ATOM   1020  C   ILE A  62       6.321   8.307  52.601  1.00  0.00           C  
ATOM   1021  O   ILE A  62       6.592   8.004  51.436  1.00  0.00           O  
ATOM   1022  CB  ILE A  62       7.219   6.961  54.507  1.00  0.00           C  
ATOM   1023  CG1 ILE A  62       8.449   6.713  55.382  1.00  0.00           C  
ATOM   1024  CG2 ILE A  62       6.954   5.766  53.603  1.00  0.00           C  
ATOM   1025  CD1 ILE A  62       8.220   5.704  56.486  1.00  0.00           C  
ATOM   1026  H   ILE A  62       7.266   9.315  55.514  1.00  0.00           H  
ATOM   1027  HA  ILE A  62       8.372   8.196  53.167  1.00  0.00           H  
ATOM   1028  HB  ILE A  62       6.373   7.089  55.181  1.00  0.00           H  
ATOM   1029 1HG1 ILE A  62       9.272   6.358  54.762  1.00  0.00           H  
ATOM   1030 2HG1 ILE A  62       8.766   7.650  55.839  1.00  0.00           H  
ATOM   1031 1HG2 ILE A  62       6.825   4.871  54.212  1.00  0.00           H  
ATOM   1032 2HG2 ILE A  62       6.050   5.943  53.022  1.00  0.00           H  
ATOM   1033 3HG2 ILE A  62       7.798   5.627  52.928  1.00  0.00           H  
ATOM   1034 1HD1 ILE A  62       9.137   5.582  57.064  1.00  0.00           H  
ATOM   1035 2HD1 ILE A  62       7.423   6.057  57.141  1.00  0.00           H  
ATOM   1036 3HD1 ILE A  62       7.937   4.748  56.051  1.00  0.00           H  
ATOM   1037  N   VAL A  63       5.109   8.693  52.997  1.00  0.00           N  
ATOM   1038  CA  VAL A  63       4.014   8.824  52.047  1.00  0.00           C  
ATOM   1039  C   VAL A  63       4.292   9.916  51.018  1.00  0.00           C  
ATOM   1040  O   VAL A  63       4.003   9.718  49.840  1.00  0.00           O  
ATOM   1041  CB  VAL A  63       2.703   9.143  52.789  1.00  0.00           C  
ATOM   1042  CG1 VAL A  63       1.618   9.548  51.803  1.00  0.00           C  
ATOM   1043  CG2 VAL A  63       2.266   7.939  53.609  1.00  0.00           C  
ATOM   1044  H   VAL A  63       4.926   8.877  53.979  1.00  0.00           H  
ATOM   1045  HA  VAL A  63       3.910   7.876  51.522  1.00  0.00           H  
ATOM   1046  HB  VAL A  63       2.870   9.994  53.451  1.00  0.00           H  
ATOM   1047 1HG1 VAL A  63       0.698   9.771  52.345  1.00  0.00           H  
ATOM   1048 2HG1 VAL A  63       1.938  10.432  51.252  1.00  0.00           H  
ATOM   1049 3HG1 VAL A  63       1.438   8.730  51.104  1.00  0.00           H  
ATOM   1050 1HG2 VAL A  63       1.339   8.172  54.132  1.00  0.00           H  
ATOM   1051 2HG2 VAL A  63       2.106   7.087  52.948  1.00  0.00           H  
ATOM   1052 3HG2 VAL A  63       3.040   7.693  54.336  1.00  0.00           H  
ATOM   1053  N   GLU A  64       4.822  11.059  51.452  1.00  0.00           N  
ATOM   1054  CA  GLU A  64       5.141  12.151  50.538  1.00  0.00           C  
ATOM   1055  C   GLU A  64       6.207  11.768  49.524  1.00  0.00           C  
ATOM   1056  O   GLU A  64       6.123  12.183  48.368  1.00  0.00           O  
ATOM   1057  CB  GLU A  64       5.604  13.378  51.326  1.00  0.00           C  
ATOM   1058  CG  GLU A  64       4.494  14.096  52.081  1.00  0.00           C  
ATOM   1059  CD  GLU A  64       4.994  15.257  52.893  1.00  0.00           C  
ATOM   1060  OE1 GLU A  64       6.187  15.428  52.978  1.00  0.00           O  
ATOM   1061  OE2 GLU A  64       4.184  15.974  53.431  1.00  0.00           O1-
ATOM   1062  H   GLU A  64       4.983  11.199  52.442  1.00  0.00           H  
ATOM   1063  HA  GLU A  64       4.237  12.418  49.991  1.00  0.00           H  
ATOM   1064 1HB  GLU A  64       6.363  13.081  52.050  1.00  0.00           H  
ATOM   1065 2HB  GLU A  64       6.062  14.096  50.645  1.00  0.00           H  
ATOM   1066 1HG  GLU A  64       3.757  14.458  51.365  1.00  0.00           H  
ATOM   1067 2HG  GLU A  64       3.999  13.384  52.741  1.00  0.00           H  
ATOM   1068  N   GLU A  65       7.211  11.006  49.953  1.00  0.00           N  
ATOM   1069  CA  GLU A  65       8.242  10.540  49.041  1.00  0.00           C  
ATOM   1070  C   GLU A  65       7.657   9.566  48.035  1.00  0.00           C  
ATOM   1071  O   GLU A  65       8.047   9.586  46.866  1.00  0.00           O  
ATOM   1072  CB  GLU A  65       9.384   9.875  49.812  1.00  0.00           C  
ATOM   1073  CG  GLU A  65      10.233  10.836  50.632  1.00  0.00           C  
ATOM   1074  CD  GLU A  65      11.291  10.138  51.440  1.00  0.00           C  
ATOM   1075  OE1 GLU A  65      11.306   8.931  51.449  1.00  0.00           O  
ATOM   1076  OE2 GLU A  65      12.087  10.814  52.049  1.00  0.00           O1-
ATOM   1077  H   GLU A  65       7.290  10.776  50.935  1.00  0.00           H  
ATOM   1078  HA  GLU A  65       8.639  11.398  48.497  1.00  0.00           H  
ATOM   1079 1HB  GLU A  65       8.976   9.126  50.492  1.00  0.00           H  
ATOM   1080 2HB  GLU A  65      10.043   9.359  49.114  1.00  0.00           H  
ATOM   1081 1HG  GLU A  65      10.714  11.544  49.959  1.00  0.00           H  
ATOM   1082 2HG  GLU A  65       9.583  11.398  51.302  1.00  0.00           H  
ATOM   1083  N   ALA A  66       6.738   8.711  48.490  1.00  0.00           N  
ATOM   1084  CA  ALA A  66       6.054   7.783  47.605  1.00  0.00           C  
ATOM   1085  C   ALA A  66       5.264   8.561  46.555  1.00  0.00           C  
ATOM   1086  O   ALA A  66       5.273   8.172  45.386  1.00  0.00           O  
ATOM   1087  CB  ALA A  66       5.140   6.859  48.397  1.00  0.00           C  
ATOM   1088  H   ALA A  66       6.535   8.660  49.482  1.00  0.00           H  
ATOM   1089  HA  ALA A  66       6.801   7.183  47.088  1.00  0.00           H  
ATOM   1090 1HB  ALA A  66       4.631   6.179  47.714  1.00  0.00           H  
ATOM   1091 2HB  ALA A  66       5.732   6.284  49.108  1.00  0.00           H  
ATOM   1092 3HB  ALA A  66       4.402   7.452  48.935  1.00  0.00           H  
ATOM   1093  N   GLU A  67       4.597   9.642  46.977  1.00  0.00           N  
ATOM   1094  CA  GLU A  67       3.863  10.524  46.078  1.00  0.00           C  
ATOM   1095  C   GLU A  67       4.783  11.108  45.027  1.00  0.00           C  
ATOM   1096  O   GLU A  67       4.426  11.106  43.851  1.00  0.00           O  
ATOM   1097  CB  GLU A  67       3.188  11.652  46.861  1.00  0.00           C  
ATOM   1098  CG  GLU A  67       2.361  12.603  46.008  1.00  0.00           C  
ATOM   1099  CD  GLU A  67       1.703  13.689  46.812  1.00  0.00           C  
ATOM   1100  OE1 GLU A  67       1.407  13.456  47.959  1.00  0.00           O  
ATOM   1101  OE2 GLU A  67       1.495  14.753  46.278  1.00  0.00           O1-
ATOM   1102  H   GLU A  67       4.559   9.841  47.968  1.00  0.00           H  
ATOM   1103  HA  GLU A  67       3.097   9.938  45.568  1.00  0.00           H  
ATOM   1104 1HB  GLU A  67       2.531  11.226  47.620  1.00  0.00           H  
ATOM   1105 2HB  GLU A  67       3.946  12.240  47.378  1.00  0.00           H  
ATOM   1106 1HG  GLU A  67       3.010  13.062  45.261  1.00  0.00           H  
ATOM   1107 2HG  GLU A  67       1.597  12.032  45.483  1.00  0.00           H  
ATOM   1108  N   GLU A  68       5.928  11.640  45.464  1.00  0.00           N  
ATOM   1109  CA  GLU A  68       6.928  12.182  44.557  1.00  0.00           C  
ATOM   1110  C   GLU A  68       7.349  11.162  43.513  1.00  0.00           C  
ATOM   1111  O   GLU A  68       7.481  11.530  42.348  1.00  0.00           O  
ATOM   1112  CB  GLU A  68       8.154  12.655  45.341  1.00  0.00           C  
ATOM   1113  CG  GLU A  68       9.240  13.292  44.485  1.00  0.00           C  
ATOM   1114  CD  GLU A  68      10.408  13.786  45.293  1.00  0.00           C  
ATOM   1115  OE1 GLU A  68      10.370  13.661  46.494  1.00  0.00           O  
ATOM   1116  OE2 GLU A  68      11.339  14.289  44.709  1.00  0.00           O1-
ATOM   1117  H   GLU A  68       6.103  11.693  46.459  1.00  0.00           H  
ATOM   1118  HA  GLU A  68       6.492  13.034  44.039  1.00  0.00           H  
ATOM   1119 1HB  GLU A  68       7.848  13.386  46.090  1.00  0.00           H  
ATOM   1120 2HB  GLU A  68       8.597  11.811  45.869  1.00  0.00           H  
ATOM   1121 1HG  GLU A  68       9.597  12.557  43.764  1.00  0.00           H  
ATOM   1122 2HG  GLU A  68       8.810  14.124  43.931  1.00  0.00           H  
ATOM   1123  N   LEU A  69       7.575   9.913  43.919  1.00  0.00           N  
ATOM   1124  CA  LEU A  69       7.961   8.895  42.955  1.00  0.00           C  
ATOM   1125  C   LEU A  69       6.833   8.592  41.970  1.00  0.00           C  
ATOM   1126  O   LEU A  69       7.120   8.331  40.802  1.00  0.00           O  
ATOM   1127  CB  LEU A  69       8.368   7.610  43.686  1.00  0.00           C  
ATOM   1128  CG  LEU A  69       9.665   7.691  44.502  1.00  0.00           C  
ATOM   1129  CD1 LEU A  69       9.849   6.403  45.293  1.00  0.00           C  
ATOM   1130  CD2 LEU A  69      10.840   7.930  43.565  1.00  0.00           C  
ATOM   1131  H   LEU A  69       7.522   9.678  44.903  1.00  0.00           H  
ATOM   1132  HA  LEU A  69       8.816   9.263  42.389  1.00  0.00           H  
ATOM   1133 1HB  LEU A  69       7.566   7.328  44.367  1.00  0.00           H  
ATOM   1134 2HB  LEU A  69       8.489   6.814  42.951  1.00  0.00           H  
ATOM   1135  HG  LEU A  69       9.596   8.513  45.214  1.00  0.00           H  
ATOM   1136 1HD1 LEU A  69      10.771   6.461  45.873  1.00  0.00           H  
ATOM   1137 2HD1 LEU A  69       9.005   6.267  45.969  1.00  0.00           H  
ATOM   1138 3HD1 LEU A  69       9.905   5.559  44.607  1.00  0.00           H  
ATOM   1139 1HD2 LEU A  69      11.762   7.988  44.145  1.00  0.00           H  
ATOM   1140 2HD2 LEU A  69      10.911   7.107  42.853  1.00  0.00           H  
ATOM   1141 3HD2 LEU A  69      10.691   8.865  43.026  1.00  0.00           H  
ATOM   1142  N   ILE A  70       5.573   8.636  42.424  1.00  0.00           N  
ATOM   1143  CA  ILE A  70       4.436   8.434  41.527  1.00  0.00           C  
ATOM   1144  C   ILE A  70       4.406   9.567  40.503  1.00  0.00           C  
ATOM   1145  O   ILE A  70       4.166   9.316  39.324  1.00  0.00           O  
ATOM   1146  CB  ILE A  70       3.106   8.387  42.301  1.00  0.00           C  
ATOM   1147  CG1 ILE A  70       3.002   7.087  43.104  1.00  0.00           C  
ATOM   1148  CG2 ILE A  70       1.930   8.524  41.348  1.00  0.00           C  
ATOM   1149  CD1 ILE A  70       1.821   7.046  44.046  1.00  0.00           C  
ATOM   1150  H   ILE A  70       5.401   8.754  43.415  1.00  0.00           H  
ATOM   1151  HA  ILE A  70       4.575   7.501  40.994  1.00  0.00           H  
ATOM   1152  HB  ILE A  70       3.075   9.204  43.021  1.00  0.00           H  
ATOM   1153 1HG1 ILE A  70       2.922   6.244  42.419  1.00  0.00           H  
ATOM   1154 2HG1 ILE A  70       3.910   6.947  43.689  1.00  0.00           H  
ATOM   1155 1HG2 ILE A  70       0.998   8.487  41.910  1.00  0.00           H  
ATOM   1156 2HG2 ILE A  70       1.998   9.474  40.819  1.00  0.00           H  
ATOM   1157 3HG2 ILE A  70       1.950   7.707  40.626  1.00  0.00           H  
ATOM   1158 1HD1 ILE A  70       1.815   6.094  44.580  1.00  0.00           H  
ATOM   1159 2HD1 ILE A  70       1.899   7.862  44.764  1.00  0.00           H  
ATOM   1160 3HD1 ILE A  70       0.898   7.148  43.478  1.00  0.00           H  
ATOM   1161  N   ARG A  71       4.613  10.798  40.971  1.00  0.00           N  
ATOM   1162  CA  ARG A  71       4.650  11.975  40.111  1.00  0.00           C  
ATOM   1163  C   ARG A  71       5.797  11.943  39.120  1.00  0.00           C  
ATOM   1164  O   ARG A  71       5.625  12.379  37.982  1.00  0.00           O  
ATOM   1165  CB  ARG A  71       4.762  13.238  40.952  1.00  0.00           C  
ATOM   1166  CG  ARG A  71       3.508  13.602  41.731  1.00  0.00           C  
ATOM   1167  CD  ARG A  71       3.690  14.851  42.514  1.00  0.00           C  
ATOM   1168  NE  ARG A  71       2.525  15.155  43.328  1.00  0.00           N  
ATOM   1169  CZ  ARG A  71       1.430  15.804  42.886  1.00  0.00           C  
ATOM   1170  NH1 ARG A  71       1.367  16.209  41.637  1.00  0.00           N1+
ATOM   1171  NH2 ARG A  71       0.421  16.033  43.707  1.00  0.00           N  
ATOM   1172  H   ARG A  71       4.718  10.933  41.968  1.00  0.00           H  
ATOM   1173  HA  ARG A  71       3.713  12.023  39.556  1.00  0.00           H  
ATOM   1174 1HB  ARG A  71       5.575  13.127  41.668  1.00  0.00           H  
ATOM   1175 2HB  ARG A  71       5.007  14.083  40.308  1.00  0.00           H  
ATOM   1176 1HG  ARG A  71       2.679  13.749  41.038  1.00  0.00           H  
ATOM   1177 2HG  ARG A  71       3.263  12.795  42.423  1.00  0.00           H  
ATOM   1178 1HD  ARG A  71       4.550  14.743  43.175  1.00  0.00           H  
ATOM   1179 2HD  ARG A  71       3.858  15.685  41.834  1.00  0.00           H  
ATOM   1180  HE  ARG A  71       2.537  14.859  44.295  1.00  0.00           H  
ATOM   1181 1HH1 ARG A  71       2.138  16.034  41.009  1.00  0.00           H  
ATOM   1182 2HH1 ARG A  71       0.546  16.695  41.305  1.00  0.00           H  
ATOM   1183 1HH2 ARG A  71       0.470  15.721  44.668  1.00  0.00           H  
ATOM   1184 2HH2 ARG A  71      -0.399  16.519  43.376  1.00  0.00           H  
ATOM   1185  N   LEU A  72       6.964  11.463  39.537  1.00  0.00           N  
ATOM   1186  CA  LEU A  72       8.072  11.349  38.606  1.00  0.00           C  
ATOM   1187  C   LEU A  72       7.766  10.298  37.558  1.00  0.00           C  
ATOM   1188  O   LEU A  72       8.119  10.487  36.395  1.00  0.00           O  
ATOM   1189  CB  LEU A  72       9.364  10.987  39.349  1.00  0.00           C  
ATOM   1190  CG  LEU A  72      10.014  12.125  40.147  1.00  0.00           C  
ATOM   1191  CD1 LEU A  72      11.179  11.576  40.959  1.00  0.00           C  
ATOM   1192  CD2 LEU A  72      10.478  13.214  39.192  1.00  0.00           C  
ATOM   1193  H   LEU A  72       7.104  11.219  40.509  1.00  0.00           H  
ATOM   1194  HA  LEU A  72       8.189  12.311  38.101  1.00  0.00           H  
ATOM   1195 1HB  LEU A  72       9.150  10.176  40.043  1.00  0.00           H  
ATOM   1196 2HB  LEU A  72      10.095  10.633  38.623  1.00  0.00           H  
ATOM   1197  HG  LEU A  72       9.287  12.540  40.846  1.00  0.00           H  
ATOM   1198 1HD1 LEU A  72      11.640  12.384  41.526  1.00  0.00           H  
ATOM   1199 2HD1 LEU A  72      10.815  10.813  41.647  1.00  0.00           H  
ATOM   1200 3HD1 LEU A  72      11.916  11.138  40.287  1.00  0.00           H  
ATOM   1201 1HD2 LEU A  72      10.939  14.024  39.759  1.00  0.00           H  
ATOM   1202 2HD2 LEU A  72      11.206  12.800  38.494  1.00  0.00           H  
ATOM   1203 3HD2 LEU A  72       9.623  13.601  38.638  1.00  0.00           H  
ATOM   1204  N   ALA A  73       7.119   9.202  37.966  1.00  0.00           N  
ATOM   1205  CA  ALA A  73       6.703   8.179  37.020  1.00  0.00           C  
ATOM   1206  C   ALA A  73       5.696   8.780  36.049  1.00  0.00           C  
ATOM   1207  O   ALA A  73       5.732   8.458  34.867  1.00  0.00           O  
ATOM   1208  CB  ALA A  73       6.112   6.978  37.743  1.00  0.00           C  
ATOM   1209  H   ALA A  73       6.944   9.040  38.949  1.00  0.00           H  
ATOM   1210  HA  ALA A  73       7.578   7.866  36.450  1.00  0.00           H  
ATOM   1211 1HB  ALA A  73       5.793   6.235  37.012  1.00  0.00           H  
ATOM   1212 2HB  ALA A  73       6.864   6.542  38.399  1.00  0.00           H  
ATOM   1213 3HB  ALA A  73       5.255   7.296  38.334  1.00  0.00           H  
ATOM   1214  N   LYS A  74       4.801   9.637  36.547  1.00  0.00           N  
ATOM   1215  CA  LYS A  74       3.818  10.314  35.717  1.00  0.00           C  
ATOM   1216  C   LYS A  74       4.479  11.198  34.666  1.00  0.00           C  
ATOM   1217  O   LYS A  74       4.048  11.185  33.511  1.00  0.00           O  
ATOM   1218  CB  LYS A  74       2.875  11.148  36.586  1.00  0.00           C  
ATOM   1219  CG  LYS A  74       1.762  11.845  35.816  1.00  0.00           C  
ATOM   1220  CD  LYS A  74       0.714  12.420  36.758  1.00  0.00           C  
ATOM   1221  CE  LYS A  74      -0.396  13.123  35.990  1.00  0.00           C  
ATOM   1222  NZ  LYS A  74      -1.442  13.666  36.898  1.00  0.00           N1+
ATOM   1223  H   LYS A  74       4.756   9.791  37.544  1.00  0.00           H  
ATOM   1224  HA  LYS A  74       3.262   9.551  35.183  1.00  0.00           H  
ATOM   1225 1HB  LYS A  74       2.412  10.508  37.338  1.00  0.00           H  
ATOM   1226 2HB  LYS A  74       3.447  11.912  37.113  1.00  0.00           H  
ATOM   1227 1HG  LYS A  74       2.184  12.654  35.218  1.00  0.00           H  
ATOM   1228 2HG  LYS A  74       1.283  11.134  35.144  1.00  0.00           H  
ATOM   1229 1HD  LYS A  74       0.280  11.616  37.354  1.00  0.00           H  
ATOM   1230 2HD  LYS A  74       1.185  13.135  37.432  1.00  0.00           H  
ATOM   1231 1HE  LYS A  74       0.026  13.942  35.410  1.00  0.00           H  
ATOM   1232 2HE  LYS A  74      -0.862  12.420  35.299  1.00  0.00           H  
ATOM   1233 1HZ  LYS A  74      -2.159  14.123  36.351  1.00  0.00           H  
ATOM   1234 2HZ  LYS A  74      -1.854  12.911  37.428  1.00  0.00           H  
ATOM   1235 3HZ  LYS A  74      -1.026  14.334  37.530  1.00  0.00           H  
ATOM   1236  N   LEU A  75       5.508  11.950  35.054  1.00  0.00           N  
ATOM   1237  CA  LEU A  75       6.226  12.780  34.098  1.00  0.00           C  
ATOM   1238  C   LEU A  75       7.027  11.950  33.108  1.00  0.00           C  
ATOM   1239  O   LEU A  75       7.172  12.362  31.954  1.00  0.00           O  
ATOM   1240  CB  LEU A  75       7.166  13.739  34.839  1.00  0.00           C  
ATOM   1241  CG  LEU A  75       6.480  14.833  35.669  1.00  0.00           C  
ATOM   1242  CD1 LEU A  75       7.529  15.602  36.462  1.00  0.00           C  
ATOM   1243  CD2 LEU A  75       5.704  15.760  34.746  1.00  0.00           C  
ATOM   1244  H   LEU A  75       5.765  11.980  36.034  1.00  0.00           H  
ATOM   1245  HA  LEU A  75       5.492  13.358  33.537  1.00  0.00           H  
ATOM   1246 1HB  LEU A  75       7.795  13.159  35.512  1.00  0.00           H  
ATOM   1247 2HB  LEU A  75       7.807  14.231  34.108  1.00  0.00           H  
ATOM   1248  HG  LEU A  75       5.795  14.373  36.382  1.00  0.00           H  
ATOM   1249 1HD1 LEU A  75       7.042  16.378  37.051  1.00  0.00           H  
ATOM   1250 2HD1 LEU A  75       8.055  14.918  37.128  1.00  0.00           H  
ATOM   1251 3HD1 LEU A  75       8.240  16.060  35.775  1.00  0.00           H  
ATOM   1252 1HD2 LEU A  75       5.217  16.537  35.336  1.00  0.00           H  
ATOM   1253 2HD2 LEU A  75       6.389  16.221  34.034  1.00  0.00           H  
ATOM   1254 3HD2 LEU A  75       4.950  15.188  34.205  1.00  0.00           H  
ATOM   1255  N   ALA A  76       7.535  10.801  33.550  1.00  0.00           N  
ATOM   1256  CA  ALA A  76       8.241   9.888  32.671  1.00  0.00           C  
ATOM   1257  C   ALA A  76       7.276   9.299  31.658  1.00  0.00           C  
ATOM   1258  O   ALA A  76       7.633   9.185  30.485  1.00  0.00           O  
ATOM   1259  CB  ALA A  76       8.920   8.786  33.471  1.00  0.00           C  
ATOM   1260  H   ALA A  76       7.481  10.565  34.532  1.00  0.00           H  
ATOM   1261  HA  ALA A  76       9.004  10.452  32.130  1.00  0.00           H  
ATOM   1262 1HB  ALA A  76       9.435   8.107  32.792  1.00  0.00           H  
ATOM   1263 2HB  ALA A  76       9.642   9.228  34.159  1.00  0.00           H  
ATOM   1264 3HB  ALA A  76       8.172   8.234  34.038  1.00  0.00           H  
ATOM   1265  N   SER A  77       6.069   8.939  32.105  1.00  0.00           N  
ATOM   1266  CA  SER A  77       5.047   8.399  31.221  1.00  0.00           C  
ATOM   1267  C   SER A  77       4.677   9.419  30.161  1.00  0.00           C  
ATOM   1268  O   SER A  77       4.494   9.054  28.997  1.00  0.00           O  
ATOM   1269  CB  SER A  77       3.816   8.004  32.013  1.00  0.00           C  
ATOM   1270  OG  SER A  77       4.096   6.940  32.880  1.00  0.00           O  
ATOM   1271  H   SER A  77       5.858   9.002  33.090  1.00  0.00           H  
ATOM   1272  HA  SER A  77       5.456   7.512  30.738  1.00  0.00           H  
ATOM   1273 1HB  SER A  77       3.463   8.861  32.588  1.00  0.00           H  
ATOM   1274 2HB  SER A  77       3.019   7.719  31.328  1.00  0.00           H  
ATOM   1275  HG  SER A  77       4.534   7.327  33.642  1.00  0.00           H  
ATOM   1276  N   GLU A  78       4.543  10.681  30.582  1.00  0.00           N  
ATOM   1277  CA  GLU A  78       4.261  11.767  29.660  1.00  0.00           C  
ATOM   1278  C   GLU A  78       5.347  11.904  28.616  1.00  0.00           C  
ATOM   1279  O   GLU A  78       5.020  12.029  27.437  1.00  0.00           O  
ATOM   1280  CB  GLU A  78       4.107  13.086  30.421  1.00  0.00           C  
ATOM   1281  CG  GLU A  78       3.796  14.287  29.540  1.00  0.00           C  
ATOM   1282  CD  GLU A  78       3.645  15.563  30.322  1.00  0.00           C  
ATOM   1283  OE1 GLU A  78       3.336  15.490  31.487  1.00  0.00           O  
ATOM   1284  OE2 GLU A  78       3.840  16.611  29.753  1.00  0.00           O1-
ATOM   1285  H   GLU A  78       4.589  10.898  31.568  1.00  0.00           H  
ATOM   1286  HA  GLU A  78       3.321  11.549  29.158  1.00  0.00           H  
ATOM   1287 1HB  GLU A  78       3.306  12.992  31.154  1.00  0.00           H  
ATOM   1288 2HB  GLU A  78       5.026  13.300  30.967  1.00  0.00           H  
ATOM   1289 1HG  GLU A  78       4.600  14.412  28.815  1.00  0.00           H  
ATOM   1290 2HG  GLU A  78       2.876  14.093  28.990  1.00  0.00           H  
ATOM   1291  N   ALA A  79       6.607  11.907  29.053  1.00  0.00           N  
ATOM   1292  CA  ALA A  79       7.751  11.994  28.156  1.00  0.00           C  
ATOM   1293  C   ALA A  79       7.717  10.874  27.127  1.00  0.00           C  
ATOM   1294  O   ALA A  79       7.937  11.142  25.947  1.00  0.00           O  
ATOM   1295  CB  ALA A  79       9.051  11.951  28.945  1.00  0.00           C  
ATOM   1296  H   ALA A  79       6.788  11.885  30.046  1.00  0.00           H  
ATOM   1297  HA  ALA A  79       7.695  12.942  27.622  1.00  0.00           H  
ATOM   1298 1HB  ALA A  79       9.896  12.014  28.259  1.00  0.00           H  
ATOM   1299 2HB  ALA A  79       9.084  12.792  29.638  1.00  0.00           H  
ATOM   1300 3HB  ALA A  79       9.107  11.018  29.504  1.00  0.00           H  
ATOM   1301  N   ILE A  80       7.443   9.645  27.569  1.00  0.00           N  
ATOM   1302  CA  ILE A  80       7.342   8.498  26.676  1.00  0.00           C  
ATOM   1303  C   ILE A  80       6.229   8.703  25.655  1.00  0.00           C  
ATOM   1304  O   ILE A  80       6.409   8.441  24.466  1.00  0.00           O  
ATOM   1305  CB  ILE A  80       7.086   7.204  27.470  1.00  0.00           C  
ATOM   1306  CG1 ILE A  80       8.333   6.811  28.267  1.00  0.00           C  
ATOM   1307  CG2 ILE A  80       6.672   6.079  26.535  1.00  0.00           C  
ATOM   1308  CD1 ILE A  80       8.073   5.774  29.336  1.00  0.00           C  
ATOM   1309  H   ILE A  80       7.301   9.511  28.560  1.00  0.00           H  
ATOM   1310  HA  ILE A  80       8.285   8.393  26.141  1.00  0.00           H  
ATOM   1311  HB  ILE A  80       6.290   7.374  28.195  1.00  0.00           H  
ATOM   1312 1HG1 ILE A  80       9.090   6.420  27.588  1.00  0.00           H  
ATOM   1313 2HG1 ILE A  80       8.752   7.696  28.747  1.00  0.00           H  
ATOM   1314 1HG2 ILE A  80       6.495   5.172  27.113  1.00  0.00           H  
ATOM   1315 2HG2 ILE A  80       5.758   6.359  26.012  1.00  0.00           H  
ATOM   1316 3HG2 ILE A  80       7.465   5.898  25.809  1.00  0.00           H  
ATOM   1317 1HD1 ILE A  80       9.004   5.548  29.857  1.00  0.00           H  
ATOM   1318 2HD1 ILE A  80       7.343   6.160  30.048  1.00  0.00           H  
ATOM   1319 3HD1 ILE A  80       7.687   4.866  28.875  1.00  0.00           H  
ATOM   1320  N   ALA A  81       5.066   9.174  26.108  1.00  0.00           N  
ATOM   1321  CA  ALA A  81       3.943   9.460  25.223  1.00  0.00           C  
ATOM   1322  C   ALA A  81       4.292  10.558  24.217  1.00  0.00           C  
ATOM   1323  O   ALA A  81       3.898  10.495  23.053  1.00  0.00           O  
ATOM   1324  CB  ALA A  81       2.718   9.858  26.033  1.00  0.00           C  
ATOM   1325  H   ALA A  81       4.965   9.337  27.100  1.00  0.00           H  
ATOM   1326  HA  ALA A  81       3.715   8.554  24.661  1.00  0.00           H  
ATOM   1327 1HB  ALA A  81       1.888  10.068  25.359  1.00  0.00           H  
ATOM   1328 2HB  ALA A  81       2.444   9.043  26.703  1.00  0.00           H  
ATOM   1329 3HB  ALA A  81       2.943  10.748  26.619  1.00  0.00           H  
ATOM   1330  N   ARG A  82       5.034  11.579  24.645  1.00  0.00           N  
ATOM   1331  CA  ARG A  82       5.468  12.654  23.765  1.00  0.00           C  
ATOM   1332  C   ARG A  82       6.455  12.141  22.722  1.00  0.00           C  
ATOM   1333  O   ARG A  82       6.441  12.579  21.572  1.00  0.00           O  
ATOM   1334  CB  ARG A  82       6.114  13.774  24.567  1.00  0.00           C  
ATOM   1335  CG  ARG A  82       5.142  14.644  25.348  1.00  0.00           C  
ATOM   1336  CD  ARG A  82       5.847  15.708  26.109  1.00  0.00           C  
ATOM   1337  NE  ARG A  82       4.924  16.525  26.880  1.00  0.00           N  
ATOM   1338  CZ  ARG A  82       4.230  17.569  26.386  1.00  0.00           C  
ATOM   1339  NH1 ARG A  82       4.365  17.910  25.124  1.00  0.00           N1+
ATOM   1340  NH2 ARG A  82       3.414  18.250  27.171  1.00  0.00           N  
ATOM   1341  H   ARG A  82       5.302  11.602  25.619  1.00  0.00           H  
ATOM   1342  HA  ARG A  82       4.595  13.049  23.245  1.00  0.00           H  
ATOM   1343 1HB  ARG A  82       6.822  13.351  25.278  1.00  0.00           H  
ATOM   1344 2HB  ARG A  82       6.674  14.426  23.896  1.00  0.00           H  
ATOM   1345 1HG  ARG A  82       4.445  15.120  24.659  1.00  0.00           H  
ATOM   1346 2HG  ARG A  82       4.588  14.026  26.056  1.00  0.00           H  
ATOM   1347 1HD  ARG A  82       6.557  15.252  26.798  1.00  0.00           H  
ATOM   1348 2HD  ARG A  82       6.380  16.358  25.416  1.00  0.00           H  
ATOM   1349  HE  ARG A  82       4.794  16.293  27.856  1.00  0.00           H  
ATOM   1350 1HH1 ARG A  82       4.989  17.389  24.524  1.00  0.00           H  
ATOM   1351 2HH1 ARG A  82       3.845  18.692  24.754  1.00  0.00           H  
ATOM   1352 1HH2 ARG A  82       3.310  17.988  28.142  1.00  0.00           H  
ATOM   1353 2HH2 ARG A  82       2.894  19.032  26.802  1.00  0.00           H  
ATOM   1354  N   MET A  83       7.322  11.208  23.113  1.00  0.00           N  
ATOM   1355  CA  MET A  83       8.249  10.580  22.183  1.00  0.00           C  
ATOM   1356  C   MET A  83       7.517   9.661  21.209  1.00  0.00           C  
ATOM   1357  O   MET A  83       7.888   9.558  20.040  1.00  0.00           O  
ATOM   1358  CB  MET A  83       9.318   9.804  22.950  1.00  0.00           C  
ATOM   1359  CG  MET A  83      10.307  10.677  23.709  1.00  0.00           C  
ATOM   1360  SD  MET A  83      11.664   9.729  24.425  1.00  0.00           S  
ATOM   1361  CE  MET A  83      12.562  11.019  25.284  1.00  0.00           C  
ATOM   1362  H   MET A  83       7.335  10.930  24.084  1.00  0.00           H  
ATOM   1363  HA  MET A  83       8.743  11.362  21.605  1.00  0.00           H  
ATOM   1364 1HB  MET A  83       8.840   9.140  23.668  1.00  0.00           H  
ATOM   1365 2HB  MET A  83       9.885   9.182  22.256  1.00  0.00           H  
ATOM   1366 1HG  MET A  83      10.726  11.423  23.035  1.00  0.00           H  
ATOM   1367 2HG  MET A  83       9.789  11.198  24.514  1.00  0.00           H  
ATOM   1368 1HE  MET A  83      13.433  10.588  25.779  1.00  0.00           H  
ATOM   1369 2HE  MET A  83      12.887  11.775  24.567  1.00  0.00           H  
ATOM   1370 3HE  MET A  83      11.912  11.480  26.028  1.00  0.00           H  
ATOM   1371  N   ALA A  84       6.471   8.991  21.700  1.00  0.00           N  
ATOM   1372  CA  ALA A  84       5.637   8.096  20.909  1.00  0.00           C  
ATOM   1373  C   ALA A  84       4.845   8.840  19.833  1.00  0.00           C  
ATOM   1374  O   ALA A  84       4.609   8.312  18.746  1.00  0.00           O  
ATOM   1375  CB  ALA A  84       4.691   7.328  21.820  1.00  0.00           C  
ATOM   1376  H   ALA A  84       6.260   9.124  22.679  1.00  0.00           H  
ATOM   1377  HA  ALA A  84       6.283   7.374  20.407  1.00  0.00           H  
ATOM   1378 1HB  ALA A  84       4.079   6.652  21.223  1.00  0.00           H  
ATOM   1379 2HB  ALA A  84       5.269   6.752  22.543  1.00  0.00           H  
ATOM   1380 3HB  ALA A  84       4.046   8.029  22.348  1.00  0.00           H  
ATOM   1381  N   GLU A  85       4.419  10.094  20.126  1.00  0.00           N  
ATOM   1382  CA  GLU A  85       3.598  10.937  19.266  1.00  0.00           C  
ATOM   1383  C   GLU A  85       4.406  11.483  18.095  1.00  0.00           C  
ATOM   1384  O   GLU A  85       3.957  11.449  16.949  1.00  0.00           O  
ATOM   1385  CB  GLU A  85       2.999  12.094  20.069  1.00  0.00           C  
ATOM   1386  CG  GLU A  85       2.187  13.080  19.240  1.00  0.00           C  
ATOM   1387  CD  GLU A  85       0.946  12.468  18.653  1.00  0.00           C  
ATOM   1388  OE1 GLU A  85       0.461  11.510  19.205  1.00  0.00           O  
ATOM   1389  OE2 GLU A  85       0.482  12.959  17.651  1.00  0.00           O1-
ATOM   1390  H   GLU A  85       4.712  10.447  21.026  1.00  0.00           H  
ATOM   1391  HA  GLU A  85       2.779  10.335  18.871  1.00  0.00           H  
ATOM   1392 1HB  GLU A  85       2.349  11.698  20.849  1.00  0.00           H  
ATOM   1393 2HB  GLU A  85       3.799  12.649  20.559  1.00  0.00           H  
ATOM   1394 1HG  GLU A  85       1.900  13.920  19.873  1.00  0.00           H  
ATOM   1395 2HG  GLU A  85       2.813  13.464  18.436  1.00  0.00           H  
ATOM   1396  N   VAL A  86       5.599  11.986  18.390  1.00  0.00           N  
ATOM   1397  CA  VAL A  86       6.452  12.585  17.370  1.00  0.00           C  
ATOM   1398  C   VAL A  86       6.953  11.535  16.385  1.00  0.00           C  
ATOM   1399  O   VAL A  86       7.188  11.830  15.214  1.00  0.00           O  
ATOM   1400  CB  VAL A  86       7.656  13.287  18.025  1.00  0.00           C  
ATOM   1401  CG1 VAL A  86       8.614  12.262  18.614  1.00  0.00           C  
ATOM   1402  CG2 VAL A  86       8.365  14.161  17.002  1.00  0.00           C  
ATOM   1403  H   VAL A  86       5.925  11.952  19.345  1.00  0.00           H  
ATOM   1404  HA  VAL A  86       5.857  13.307  16.813  1.00  0.00           H  
ATOM   1405  HB  VAL A  86       7.300  13.905  18.849  1.00  0.00           H  
ATOM   1406 1HG1 VAL A  86       9.459  12.775  19.073  1.00  0.00           H  
ATOM   1407 2HG1 VAL A  86       8.095  11.671  19.369  1.00  0.00           H  
ATOM   1408 3HG1 VAL A  86       8.976  11.605  17.824  1.00  0.00           H  
ATOM   1409 1HG2 VAL A  86       9.215  14.655  17.472  1.00  0.00           H  
ATOM   1410 2HG2 VAL A  86       8.715  13.543  16.175  1.00  0.00           H  
ATOM   1411 3HG2 VAL A  86       7.672  14.913  16.624  1.00  0.00           H  
ATOM   1412  N   ALA A  87       7.112  10.307  16.868  1.00  0.00           N  
ATOM   1413  CA  ALA A  87       7.406   9.174  15.998  1.00  0.00           C  
ATOM   1414  C   ALA A  87       6.250   8.896  15.045  1.00  0.00           C  
ATOM   1415  O   ALA A  87       6.452   8.731  13.843  1.00  0.00           O  
ATOM   1416  CB  ALA A  87       7.716   7.937  16.828  1.00  0.00           C  
ATOM   1417  H   ALA A  87       7.028  10.155  17.863  1.00  0.00           H  
ATOM   1418  HA  ALA A  87       8.280   9.426  15.398  1.00  0.00           H  
ATOM   1419 1HB  ALA A  87       7.934   7.099  16.165  1.00  0.00           H  
ATOM   1420 2HB  ALA A  87       8.581   8.131  17.462  1.00  0.00           H  
ATOM   1421 3HB  ALA A  87       6.858   7.692  17.451  1.00  0.00           H  
ATOM   1422  N   ALA A  88       5.039   8.848  15.590  1.00  0.00           N  
ATOM   1423  CA  ALA A  88       3.846   8.619  14.787  1.00  0.00           C  
ATOM   1424  C   ALA A  88       3.619   9.758  13.801  1.00  0.00           C  
ATOM   1425  O   ALA A  88       3.162   9.541  12.679  1.00  0.00           O  
ATOM   1426  CB  ALA A  88       2.628   8.446  15.683  1.00  0.00           C  
ATOM   1427  H   ALA A  88       4.944   8.972  16.589  1.00  0.00           H  
ATOM   1428  HA  ALA A  88       3.994   7.705  14.210  1.00  0.00           H  
ATOM   1429 1HB  ALA A  88       1.745   8.275  15.068  1.00  0.00           H  
ATOM   1430 2HB  ALA A  88       2.781   7.591  16.343  1.00  0.00           H  
ATOM   1431 3HB  ALA A  88       2.486   9.344  16.281  1.00  0.00           H  
ATOM   1432  N   ARG A  89       3.940  10.975  14.228  1.00  0.00           N  
ATOM   1433  CA  ARG A  89       3.798  12.149  13.375  1.00  0.00           C  
ATOM   1434  C   ARG A  89       4.756  12.091  12.193  1.00  0.00           C  
ATOM   1435  O   ARG A  89       4.450  12.582  11.107  1.00  0.00           O  
ATOM   1436  CB  ARG A  89       4.053  13.422  14.169  1.00  0.00           C  
ATOM   1437  CG  ARG A  89       2.911  13.849  15.076  1.00  0.00           C  
ATOM   1438  CD  ARG A  89       3.242  15.085  15.832  1.00  0.00           C  
ATOM   1439  NE  ARG A  89       2.186  15.452  16.762  1.00  0.00           N  
ATOM   1440  CZ  ARG A  89       2.181  16.572  17.510  1.00  0.00           C  
ATOM   1441  NH1 ARG A  89       3.180  17.423  17.427  1.00  0.00           N1+
ATOM   1442  NH2 ARG A  89       1.172  16.816  18.328  1.00  0.00           N  
ATOM   1443  H   ARG A  89       4.293  11.090  15.168  1.00  0.00           H  
ATOM   1444  HA  ARG A  89       2.782  12.160  12.981  1.00  0.00           H  
ATOM   1445 1HB  ARG A  89       4.937  13.291  14.791  1.00  0.00           H  
ATOM   1446 2HB  ARG A  89       4.254  14.244  13.482  1.00  0.00           H  
ATOM   1447 1HG  ARG A  89       2.021  14.043  14.476  1.00  0.00           H  
ATOM   1448 2HG  ARG A  89       2.699  13.055  15.793  1.00  0.00           H  
ATOM   1449 1HD  ARG A  89       4.158  14.928  16.401  1.00  0.00           H  
ATOM   1450 2HD  ARG A  89       3.385  15.910  15.135  1.00  0.00           H  
ATOM   1451  HE  ARG A  89       1.400  14.821  16.853  1.00  0.00           H  
ATOM   1452 1HH1 ARG A  89       3.951  17.236  16.802  1.00  0.00           H  
ATOM   1453 2HH1 ARG A  89       3.176  18.262  17.988  1.00  0.00           H  
ATOM   1454 1HH2 ARG A  89       0.404  16.162  18.391  1.00  0.00           H  
ATOM   1455 2HH2 ARG A  89       1.168  17.655  18.888  1.00  0.00           H  
ATOM   1456  N   GLY A  90       5.907  11.508  12.363  1.00  0.00           N  
ATOM   1457  CA  GLY A  90       6.748  11.381  11.186  1.00  0.00           C  
ATOM   1458  C   GLY A  90       7.466  12.691  10.959  1.00  0.00           C  
ATOM   1459  O   GLY A  90       7.716  13.084   9.820  1.00  0.00           O  
ATOM   1460  H   GLY A  90       6.160  11.176  13.283  1.00  0.00           H  
ATOM   1461 1HA  GLY A  90       7.456  10.567  11.328  1.00  0.00           H  
ATOM   1462 2HA  GLY A  90       6.130  11.123  10.325  1.00  0.00           H  
ATOM   1463  N   ALA A  91       7.785  13.346  12.063  1.00  0.00           N  
ATOM   1464  CA  ALA A  91       8.446  14.637  12.051  1.00  0.00           C  
ATOM   1465  C   ALA A  91       9.795  14.554  11.349  1.00  0.00           C  
ATOM   1466  O   ALA A  91      10.499  13.550  11.452  1.00  0.00           O  
ATOM   1467  CB  ALA A  91       8.615  15.158  13.470  1.00  0.00           C  
ATOM   1468  H   ALA A  91       7.563  12.937  12.960  1.00  0.00           H  
ATOM   1469  HA  ALA A  91       7.815  15.345  11.514  1.00  0.00           H  
ATOM   1470 1HB  ALA A  91       9.111  16.129  13.446  1.00  0.00           H  
ATOM   1471 2HB  ALA A  91       7.636  15.262  13.939  1.00  0.00           H  
ATOM   1472 3HB  ALA A  91       9.219  14.457  14.045  1.00  0.00           H  
ATOM   1473  N   PRO A  92      10.142  15.619  10.638  1.00  0.00           N  
ATOM   1474  CA  PRO A  92      11.448  15.733  10.002  1.00  0.00           C  
ATOM   1475  C   PRO A  92      12.576  15.429  10.984  1.00  0.00           C  
ATOM   1476  O   PRO A  92      12.447  15.662  12.185  1.00  0.00           O  
ATOM   1477  CB  PRO A  92      11.476  17.193   9.542  1.00  0.00           C  
ATOM   1478  CG  PRO A  92      10.044  17.528   9.297  1.00  0.00           C  
ATOM   1479  CD  PRO A  92       9.300  16.821  10.399  1.00  0.00           C  
ATOM   1480  HA  PRO A  92      11.497  15.013   9.184  1.00  0.00           H  
ATOM   1481 1HB  PRO A  92      11.934  17.823  10.318  1.00  0.00           H  
ATOM   1482 2HB  PRO A  92      12.097  17.293   8.639  1.00  0.00           H  
ATOM   1483 1HG  PRO A  92       9.899  18.618   9.319  1.00  0.00           H  
ATOM   1484 2HG  PRO A  92       9.740  17.188   8.296  1.00  0.00           H  
ATOM   1485 1HD  PRO A  92       9.251  17.471  11.285  1.00  0.00           H  
ATOM   1486 2HD  PRO A  92       8.290  16.561  10.051  1.00  0.00           H  
ATOM   1487  N   PRO A  93      13.681  14.907  10.455  1.00  0.00           N  
ATOM   1488  CA  PRO A  93      14.845  14.587  11.273  1.00  0.00           C  
ATOM   1489  C   PRO A  93      15.246  15.729  12.189  1.00  0.00           C  
ATOM   1490  O   PRO A  93      15.616  15.513  13.343  1.00  0.00           O  
ATOM   1491  CB  PRO A  93      15.927  14.306  10.225  1.00  0.00           C  
ATOM   1492  CG  PRO A  93      15.182  13.707   9.082  1.00  0.00           C  
ATOM   1493  CD  PRO A  93      13.907  14.503   9.008  1.00  0.00           C  
ATOM   1494  HA  PRO A  93      14.603  13.726  11.897  1.00  0.00           H  
ATOM   1495 1HB  PRO A  93      16.442  15.241   9.957  1.00  0.00           H  
ATOM   1496 2HB  PRO A  93      16.687  13.629  10.642  1.00  0.00           H  
ATOM   1497 1HG  PRO A  93      15.779  13.777   8.161  1.00  0.00           H  
ATOM   1498 2HG  PRO A  93      15.003  12.637   9.264  1.00  0.00           H  
ATOM   1499 1HD  PRO A  93      14.058  15.380   8.362  1.00  0.00           H  
ATOM   1500 2HD  PRO A  93      13.099  13.867   8.615  1.00  0.00           H  
ATOM   1501  N   GLU A  94      15.176  16.956  11.684  1.00  0.00           N  
ATOM   1502  CA  GLU A  94      15.588  18.106  12.477  1.00  0.00           C  
ATOM   1503  C   GLU A  94      14.638  18.323  13.646  1.00  0.00           C  
ATOM   1504  O   GLU A  94      15.069  18.595  14.766  1.00  0.00           O  
ATOM   1505  CB  GLU A  94      15.644  19.364  11.608  1.00  0.00           C  
ATOM   1506  CG  GLU A  94      16.706  19.329  10.518  1.00  0.00           C  
ATOM   1507  CD  GLU A  94      16.282  18.531   9.316  1.00  0.00           C  
ATOM   1508  OE1 GLU A  94      15.171  18.057   9.302  1.00  0.00           O  
ATOM   1509  OE2 GLU A  94      17.070  18.397   8.409  1.00  0.00           O1-
ATOM   1510  H   GLU A  94      14.834  17.082  10.742  1.00  0.00           H  
ATOM   1511  HA  GLU A  94      16.580  17.901  12.880  1.00  0.00           H  
ATOM   1512 1HB  GLU A  94      14.677  19.520  11.130  1.00  0.00           H  
ATOM   1513 2HB  GLU A  94      15.840  20.232  12.238  1.00  0.00           H  
ATOM   1514 1HG  GLU A  94      16.924  20.349  10.204  1.00  0.00           H  
ATOM   1515 2HG  GLU A  94      17.619  18.901  10.928  1.00  0.00           H  
ATOM   1516  N   LEU A  95      13.335  18.202  13.387  1.00  0.00           N  
ATOM   1517  CA  LEU A  95      12.350  18.455  14.431  1.00  0.00           C  
ATOM   1518  C   LEU A  95      12.297  17.306  15.430  1.00  0.00           C  
ATOM   1519  O   LEU A  95      12.094  17.519  16.626  1.00  0.00           O  
ATOM   1520  CB  LEU A  95      10.963  18.665  13.811  1.00  0.00           C  
ATOM   1521  CG  LEU A  95      10.614  20.110  13.434  1.00  0.00           C  
ATOM   1522  CD1 LEU A  95      10.556  20.964  14.693  1.00  0.00           C  
ATOM   1523  CD2 LEU A  95      11.652  20.645  12.458  1.00  0.00           C  
ATOM   1524  H   LEU A  95      13.039  17.933  12.460  1.00  0.00           H  
ATOM   1525  HA  LEU A  95      12.650  19.353  14.970  1.00  0.00           H  
ATOM   1526 1HB  LEU A  95      10.891  18.060  12.908  1.00  0.00           H  
ATOM   1527 2HB  LEU A  95      10.210  18.316  14.518  1.00  0.00           H  
ATOM   1528  HG  LEU A  95       9.629  20.137  12.967  1.00  0.00           H  
ATOM   1529 1HD1 LEU A  95      10.308  21.992  14.426  1.00  0.00           H  
ATOM   1530 2HD1 LEU A  95       9.792  20.571  15.365  1.00  0.00           H  
ATOM   1531 3HD1 LEU A  95      11.524  20.943  15.192  1.00  0.00           H  
ATOM   1532 1HD2 LEU A  95      11.404  21.672  12.189  1.00  0.00           H  
ATOM   1533 2HD2 LEU A  95      12.637  20.620  12.925  1.00  0.00           H  
ATOM   1534 3HD2 LEU A  95      11.659  20.027  11.561  1.00  0.00           H  
ATOM   1535  N   LEU A  96      12.483  16.088  14.934  1.00  0.00           N  
ATOM   1536  CA  LEU A  96      12.500  14.906  15.787  1.00  0.00           C  
ATOM   1537  C   LEU A  96      13.627  14.981  16.809  1.00  0.00           C  
ATOM   1538  O   LEU A  96      13.408  14.786  18.005  1.00  0.00           O  
ATOM   1539  CB  LEU A  96      12.656  13.640  14.935  1.00  0.00           C  
ATOM   1540  CG  LEU A  96      12.908  12.342  15.712  1.00  0.00           C  
ATOM   1541  CD1 LEU A  96      11.708  12.040  16.600  1.00  0.00           C  
ATOM   1542  CD2 LEU A  96      13.164  11.206  14.734  1.00  0.00           C  
ATOM   1543  H   LEU A  96      12.616  15.977  13.939  1.00  0.00           H  
ATOM   1544  HA  LEU A  96      11.557  14.869  16.332  1.00  0.00           H  
ATOM   1545 1HB  LEU A  96      11.751  13.504  14.346  1.00  0.00           H  
ATOM   1546 2HB  LEU A  96      13.492  13.784  14.250  1.00  0.00           H  
ATOM   1547  HG  LEU A  96      13.777  12.468  16.359  1.00  0.00           H  
ATOM   1548 1HD1 LEU A  96      11.887  11.118  17.152  1.00  0.00           H  
ATOM   1549 2HD1 LEU A  96      11.560  12.860  17.302  1.00  0.00           H  
ATOM   1550 3HD1 LEU A  96      10.818  11.926  15.982  1.00  0.00           H  
ATOM   1551 1HD2 LEU A  96      13.344  10.283  15.287  1.00  0.00           H  
ATOM   1552 2HD2 LEU A  96      12.295  11.078  14.088  1.00  0.00           H  
ATOM   1553 3HD2 LEU A  96      14.037  11.440  14.125  1.00  0.00           H  
ATOM   1554  N   ILE A  97      14.834  15.265  16.331  1.00  0.00           N  
ATOM   1555  CA  ILE A  97      16.010  15.301  17.194  1.00  0.00           C  
ATOM   1556  C   ILE A  97      15.941  16.467  18.172  1.00  0.00           C  
ATOM   1557  O   ILE A  97      16.278  16.324  19.347  1.00  0.00           O  
ATOM   1558  CB  ILE A  97      17.299  15.406  16.359  1.00  0.00           C  
ATOM   1559  CG1 ILE A  97      17.881  14.014  16.099  1.00  0.00           C  
ATOM   1560  CG2 ILE A  97      18.318  16.289  17.064  1.00  0.00           C  
ATOM   1561  CD1 ILE A  97      17.018  13.148  15.210  1.00  0.00           C  
ATOM   1562  H   ILE A  97      14.940  15.459  15.346  1.00  0.00           H  
ATOM   1563  HA  ILE A  97      16.032  14.378  17.775  1.00  0.00           H  
ATOM   1564  HB  ILE A  97      17.069  15.839  15.386  1.00  0.00           H  
ATOM   1565 1HG1 ILE A  97      18.862  14.112  15.633  1.00  0.00           H  
ATOM   1566 2HG1 ILE A  97      18.021  13.495  17.047  1.00  0.00           H  
ATOM   1567 1HG2 ILE A  97      19.223  16.352  16.461  1.00  0.00           H  
ATOM   1568 2HG2 ILE A  97      17.902  17.287  17.199  1.00  0.00           H  
ATOM   1569 3HG2 ILE A  97      18.559  15.862  18.037  1.00  0.00           H  
ATOM   1570 1HD1 ILE A  97      17.497  12.178  15.072  1.00  0.00           H  
ATOM   1571 2HD1 ILE A  97      16.042  13.009  15.675  1.00  0.00           H  
ATOM   1572 3HD1 ILE A  97      16.894  13.632  14.242  1.00  0.00           H  
ATOM   1573  N   GLU A  98      15.503  17.620  17.678  1.00  0.00           N  
ATOM   1574  CA  GLU A  98      15.404  18.818  18.504  1.00  0.00           C  
ATOM   1575  C   GLU A  98      14.488  18.590  19.698  1.00  0.00           C  
ATOM   1576  O   GLU A  98      14.813  18.968  20.824  1.00  0.00           O  
ATOM   1577  CB  GLU A  98      14.893  19.997  17.674  1.00  0.00           C  
ATOM   1578  CG  GLU A  98      14.732  21.293  18.456  1.00  0.00           C  
ATOM   1579  CD  GLU A  98      16.044  21.868  18.911  1.00  0.00           C  
ATOM   1580  OE1 GLU A  98      17.051  21.531  18.335  1.00  0.00           O  
ATOM   1581  OE2 GLU A  98      16.040  22.645  19.837  1.00  0.00           O1-
ATOM   1582  H   GLU A  98      15.230  17.667  16.706  1.00  0.00           H  
ATOM   1583  HA  GLU A  98      16.399  19.050  18.886  1.00  0.00           H  
ATOM   1584 1HB  GLU A  98      15.580  20.187  16.849  1.00  0.00           H  
ATOM   1585 2HB  GLU A  98      13.924  19.745  17.242  1.00  0.00           H  
ATOM   1586 1HG  GLU A  98      14.227  22.025  17.826  1.00  0.00           H  
ATOM   1587 2HG  GLU A  98      14.102  21.105  19.324  1.00  0.00           H  
ATOM   1588  N   LEU A  99      13.339  17.970  19.448  1.00  0.00           N  
ATOM   1589  CA  LEU A  99      12.381  17.672  20.505  1.00  0.00           C  
ATOM   1590  C   LEU A  99      12.962  16.689  21.514  1.00  0.00           C  
ATOM   1591  O   LEU A  99      12.889  16.909  22.723  1.00  0.00           O  
ATOM   1592  CB  LEU A  99      11.092  17.097  19.905  1.00  0.00           C  
ATOM   1593  CG  LEU A  99      10.008  16.700  20.915  1.00  0.00           C  
ATOM   1594  CD1 LEU A  99       9.551  17.933  21.683  1.00  0.00           C  
ATOM   1595  CD2 LEU A  99       8.843  16.051  20.182  1.00  0.00           C  
ATOM   1596  H   LEU A  99      13.124  17.697  18.499  1.00  0.00           H  
ATOM   1597  HA  LEU A  99      12.160  18.600  21.034  1.00  0.00           H  
ATOM   1598 1HB  LEU A  99      10.662  17.837  19.232  1.00  0.00           H  
ATOM   1599 2HB  LEU A  99      11.344  16.210  19.324  1.00  0.00           H  
ATOM   1600  HG  LEU A  99      10.422  15.994  21.635  1.00  0.00           H  
ATOM   1601 1HD1 LEU A  99       8.781  17.651  22.400  1.00  0.00           H  
ATOM   1602 2HD1 LEU A  99      10.400  18.366  22.213  1.00  0.00           H  
ATOM   1603 3HD1 LEU A  99       9.146  18.666  20.986  1.00  0.00           H  
ATOM   1604 1HD2 LEU A  99       8.073  15.768  20.900  1.00  0.00           H  
ATOM   1605 2HD2 LEU A  99       8.427  16.756  19.462  1.00  0.00           H  
ATOM   1606 3HD2 LEU A  99       9.194  15.162  19.657  1.00  0.00           H  
ATOM   1607  N   LEU A 100      13.539  15.603  21.008  1.00  0.00           N  
ATOM   1608  CA  LEU A 100      14.051  14.539  21.864  1.00  0.00           C  
ATOM   1609  C   LEU A 100      15.139  15.059  22.796  1.00  0.00           C  
ATOM   1610  O   LEU A 100      15.183  14.703  23.973  1.00  0.00           O  
ATOM   1611  CB  LEU A 100      14.605  13.393  21.009  1.00  0.00           C  
ATOM   1612  CG  LEU A 100      13.560  12.552  20.265  1.00  0.00           C  
ATOM   1613  CD1 LEU A 100      14.261  11.615  19.291  1.00  0.00           C  
ATOM   1614  CD2 LEU A 100      12.726  11.772  21.271  1.00  0.00           C  
ATOM   1615  H   LEU A 100      13.623  15.513  20.006  1.00  0.00           H  
ATOM   1616  HA  LEU A 100      13.230  14.175  22.480  1.00  0.00           H  
ATOM   1617 1HB  LEU A 100      15.284  13.809  20.267  1.00  0.00           H  
ATOM   1618 2HB  LEU A 100      15.173  12.721  21.654  1.00  0.00           H  
ATOM   1619  HG  LEU A 100      12.910  13.209  19.686  1.00  0.00           H  
ATOM   1620 1HD1 LEU A 100      13.518  11.018  18.762  1.00  0.00           H  
ATOM   1621 2HD1 LEU A 100      14.834  12.200  18.572  1.00  0.00           H  
ATOM   1622 3HD1 LEU A 100      14.932  10.955  19.840  1.00  0.00           H  
ATOM   1623 1HD2 LEU A 100      11.983  11.175  20.742  1.00  0.00           H  
ATOM   1624 2HD2 LEU A 100      13.375  11.114  21.849  1.00  0.00           H  
ATOM   1625 3HD2 LEU A 100      12.223  12.467  21.943  1.00  0.00           H  
ATOM   1626  N   GLU A 101      16.014  15.903  22.262  1.00  0.00           N  
ATOM   1627  CA  GLU A 101      17.114  16.461  23.042  1.00  0.00           C  
ATOM   1628  C   GLU A 101      16.594  17.284  24.214  1.00  0.00           C  
ATOM   1629  O   GLU A 101      17.129  17.212  25.320  1.00  0.00           O  
ATOM   1630  CB  GLU A 101      18.012  17.327  22.156  1.00  0.00           C  
ATOM   1631  CG  GLU A 101      19.228  17.904  22.867  1.00  0.00           C  
ATOM   1632  CD  GLU A 101      20.124  18.688  21.950  1.00  0.00           C  
ATOM   1633  OE1 GLU A 101      20.171  18.375  20.785  1.00  0.00           O  
ATOM   1634  OE2 GLU A 101      20.763  19.602  22.415  1.00  0.00           O1-
ATOM   1635  H   GLU A 101      15.917  16.165  21.293  1.00  0.00           H  
ATOM   1636  HA  GLU A 101      17.696  15.634  23.447  1.00  0.00           H  
ATOM   1637 1HB  GLU A 101      18.367  16.737  21.311  1.00  0.00           H  
ATOM   1638 2HB  GLU A 101      17.433  18.159  21.755  1.00  0.00           H  
ATOM   1639 1HG  GLU A 101      18.890  18.556  23.672  1.00  0.00           H  
ATOM   1640 2HG  GLU A 101      19.796  17.088  23.313  1.00  0.00           H  
ATOM   1641  N   ARG A 102      15.550  18.067  23.964  1.00  0.00           N  
ATOM   1642  CA  ARG A 102      14.974  18.927  24.991  1.00  0.00           C  
ATOM   1643  C   ARG A 102      14.237  18.110  26.044  1.00  0.00           C  
ATOM   1644  O   ARG A 102      14.334  18.389  27.239  1.00  0.00           O  
ATOM   1645  CB  ARG A 102      14.016  19.932  24.370  1.00  0.00           C  
ATOM   1646  CG  ARG A 102      14.681  21.042  23.571  1.00  0.00           C  
ATOM   1647  CD  ARG A 102      13.682  21.974  22.988  1.00  0.00           C  
ATOM   1648  NE  ARG A 102      14.311  23.007  22.181  1.00  0.00           N  
ATOM   1649  CZ  ARG A 102      14.807  24.162  22.668  1.00  0.00           C  
ATOM   1650  NH1 ARG A 102      14.739  24.415  23.956  1.00  0.00           N1+
ATOM   1651  NH2 ARG A 102      15.361  25.040  21.851  1.00  0.00           N  
ATOM   1652  H   ARG A 102      15.144  18.065  23.039  1.00  0.00           H  
ATOM   1653  HA  ARG A 102      15.790  19.453  25.488  1.00  0.00           H  
ATOM   1654 1HB  ARG A 102      13.327  19.415  23.704  1.00  0.00           H  
ATOM   1655 2HB  ARG A 102      13.422  20.402  25.155  1.00  0.00           H  
ATOM   1656 1HG  ARG A 102      15.343  21.612  24.222  1.00  0.00           H  
ATOM   1657 2HG  ARG A 102      15.261  20.606  22.756  1.00  0.00           H  
ATOM   1658 1HD  ARG A 102      12.994  21.418  22.353  1.00  0.00           H  
ATOM   1659 2HD  ARG A 102      13.126  22.458  23.789  1.00  0.00           H  
ATOM   1660  HE  ARG A 102      14.382  22.849  21.185  1.00  0.00           H  
ATOM   1661 1HH1 ARG A 102      14.315  23.744  24.581  1.00  0.00           H  
ATOM   1662 2HH1 ARG A 102      15.110  25.280  24.321  1.00  0.00           H  
ATOM   1663 1HH2 ARG A 102      15.413  24.846  20.860  1.00  0.00           H  
ATOM   1664 2HH2 ARG A 102      15.732  25.905  22.215  1.00  0.00           H  
ATOM   1665  N   LEU A 103      13.500  17.100  25.595  1.00  0.00           N  
ATOM   1666  CA  LEU A 103      12.744  16.242  26.498  1.00  0.00           C  
ATOM   1667  C   LEU A 103      13.664  15.528  27.479  1.00  0.00           C  
ATOM   1668  O   LEU A 103      13.345  15.394  28.660  1.00  0.00           O  
ATOM   1669  CB  LEU A 103      11.939  15.210  25.698  1.00  0.00           C  
ATOM   1670  CG  LEU A 103      10.717  15.755  24.948  1.00  0.00           C  
ATOM   1671  CD1 LEU A 103      10.145  14.668  24.048  1.00  0.00           C  
ATOM   1672  CD2 LEU A 103       9.679  16.237  25.950  1.00  0.00           C  
ATOM   1673  H   LEU A 103      13.463  16.922  24.601  1.00  0.00           H  
ATOM   1674  HA  LEU A 103      12.064  16.870  27.072  1.00  0.00           H  
ATOM   1675 1HB  LEU A 103      12.598  14.747  24.965  1.00  0.00           H  
ATOM   1676 2HB  LEU A 103      11.590  14.436  26.381  1.00  0.00           H  
ATOM   1677  HG  LEU A 103      11.022  16.587  24.312  1.00  0.00           H  
ATOM   1678 1HD1 LEU A 103       9.277  15.056  23.515  1.00  0.00           H  
ATOM   1679 2HD1 LEU A 103      10.902  14.356  23.329  1.00  0.00           H  
ATOM   1680 3HD1 LEU A 103       9.846  13.814  24.655  1.00  0.00           H  
ATOM   1681 1HD2 LEU A 103       8.811  16.626  25.417  1.00  0.00           H  
ATOM   1682 2HD2 LEU A 103       9.373  15.406  26.585  1.00  0.00           H  
ATOM   1683 3HD2 LEU A 103      10.108  17.026  26.568  1.00  0.00           H  
ATOM   1684  N   LEU A 104      14.809  15.071  26.984  1.00  0.00           N  
ATOM   1685  CA  LEU A 104      15.766  14.345  27.810  1.00  0.00           C  
ATOM   1686  C   LEU A 104      16.427  15.268  28.826  1.00  0.00           C  
ATOM   1687  O   LEU A 104      16.660  14.880  29.971  1.00  0.00           O  
ATOM   1688  CB  LEU A 104      16.839  13.692  26.930  1.00  0.00           C  
ATOM   1689  CG  LEU A 104      16.360  12.530  26.050  1.00  0.00           C  
ATOM   1690  CD1 LEU A 104      17.385  12.265  24.955  1.00  0.00           C  
ATOM   1691  CD2 LEU A 104      16.149  11.294  26.912  1.00  0.00           C  
ATOM   1692  H   LEU A 104      15.024  15.232  26.010  1.00  0.00           H  
ATOM   1693  HA  LEU A 104      15.224  13.577  28.361  1.00  0.00           H  
ATOM   1694 1HB  LEU A 104      17.260  14.452  26.274  1.00  0.00           H  
ATOM   1695 2HB  LEU A 104      17.634  13.315  27.573  1.00  0.00           H  
ATOM   1696  HG  LEU A 104      15.421  12.801  25.568  1.00  0.00           H  
ATOM   1697 1HD1 LEU A 104      17.045  11.440  24.330  1.00  0.00           H  
ATOM   1698 2HD1 LEU A 104      17.502  13.159  24.343  1.00  0.00           H  
ATOM   1699 3HD1 LEU A 104      18.342  12.007  25.408  1.00  0.00           H  
ATOM   1700 1HD2 LEU A 104      15.808  10.468  26.287  1.00  0.00           H  
ATOM   1701 2HD2 LEU A 104      17.089  11.021  27.393  1.00  0.00           H  
ATOM   1702 3HD2 LEU A 104      15.399  11.506  27.674  1.00  0.00           H  
ATOM   1703  N   LYS A 105      16.729  16.490  28.401  1.00  0.00           N  
ATOM   1704  CA  LYS A 105      17.308  17.489  29.290  1.00  0.00           C  
ATOM   1705  C   LYS A 105      16.325  17.888  30.384  1.00  0.00           C  
ATOM   1706  O   LYS A 105      16.713  18.102  31.532  1.00  0.00           O  
ATOM   1707  CB  LYS A 105      17.742  18.723  28.497  1.00  0.00           C  
ATOM   1708  CG  LYS A 105      19.010  18.529  27.676  1.00  0.00           C  
ATOM   1709  CD  LYS A 105      19.357  19.784  26.889  1.00  0.00           C  
ATOM   1710  CE  LYS A 105      20.634  19.599  26.084  1.00  0.00           C  
ATOM   1711  NZ  LYS A 105      20.958  20.801  25.268  1.00  0.00           N1+
ATOM   1712  H   LYS A 105      16.552  16.733  27.437  1.00  0.00           H  
ATOM   1713  HA  LYS A 105      18.183  17.050  29.770  1.00  0.00           H  
ATOM   1714 1HB  LYS A 105      16.944  19.018  27.816  1.00  0.00           H  
ATOM   1715 2HB  LYS A 105      17.912  19.554  29.182  1.00  0.00           H  
ATOM   1716 1HG  LYS A 105      19.840  18.285  28.339  1.00  0.00           H  
ATOM   1717 2HG  LYS A 105      18.869  17.702  26.980  1.00  0.00           H  
ATOM   1718 1HD  LYS A 105      18.540  20.025  26.209  1.00  0.00           H  
ATOM   1719 2HD  LYS A 105      19.490  20.619  27.577  1.00  0.00           H  
ATOM   1720 1HE  LYS A 105      21.464  19.400  26.761  1.00  0.00           H  
ATOM   1721 2HE  LYS A 105      20.524  18.743  25.419  1.00  0.00           H  
ATOM   1722 1HZ  LYS A 105      21.809  20.637  24.751  1.00  0.00           H  
ATOM   1723 2HZ  LYS A 105      20.201  20.983  24.623  1.00  0.00           H  
ATOM   1724 3HZ  LYS A 105      21.081  21.598  25.876  1.00  0.00           H  
ATOM   1725  N   LYS A 106      15.052  17.988  30.022  1.00  0.00           N  
ATOM   1726  CA  LYS A 106      14.002  18.294  30.987  1.00  0.00           C  
ATOM   1727  C   LYS A 106      13.853  17.178  32.011  1.00  0.00           C  
ATOM   1728  O   LYS A 106      13.592  17.432  33.187  1.00  0.00           O  
ATOM   1729  CB  LYS A 106      12.671  18.534  30.273  1.00  0.00           C  
ATOM   1730  CG  LYS A 106      12.612  19.825  29.468  1.00  0.00           C  
ATOM   1731  CD  LYS A 106      11.267  19.984  28.776  1.00  0.00           C  
ATOM   1732  CE  LYS A 106      11.209  21.271  27.966  1.00  0.00           C  
ATOM   1733  NZ  LYS A 106       9.912  21.421  27.252  1.00  0.00           N1+
ATOM   1734  H   LYS A 106      14.803  17.848  29.052  1.00  0.00           H  
ATOM   1735  HA  LYS A 106      14.286  19.203  31.519  1.00  0.00           H  
ATOM   1736 1HB  LYS A 106      12.469  17.706  29.592  1.00  0.00           H  
ATOM   1737 2HB  LYS A 106      11.864  18.559  31.006  1.00  0.00           H  
ATOM   1738 1HG  LYS A 106      12.772  20.675  30.132  1.00  0.00           H  
ATOM   1739 2HG  LYS A 106      13.400  19.821  28.716  1.00  0.00           H  
ATOM   1740 1HD  LYS A 106      11.098  19.137  28.110  1.00  0.00           H  
ATOM   1741 2HD  LYS A 106      10.473  20.001  29.523  1.00  0.00           H  
ATOM   1742 1HE  LYS A 106      11.346  22.124  28.628  1.00  0.00           H  
ATOM   1743 2HE  LYS A 106      12.015  21.275  27.232  1.00  0.00           H  
ATOM   1744 1HZ  LYS A 106       9.913  22.284  26.727  1.00  0.00           H  
ATOM   1745 2HZ  LYS A 106       9.783  20.643  26.619  1.00  0.00           H  
ATOM   1746 3HZ  LYS A 106       9.157  21.437  27.923  1.00  0.00           H  
ATOM   1747  N   ALA A 107      14.021  15.940  31.560  1.00  0.00           N  
ATOM   1748  CA  ALA A 107      14.019  14.790  32.457  1.00  0.00           C  
ATOM   1749  C   ALA A 107      15.135  14.894  33.487  1.00  0.00           C  
ATOM   1750  O   ALA A 107      14.948  14.550  34.655  1.00  0.00           O  
ATOM   1751  CB  ALA A 107      14.151  13.498  31.663  1.00  0.00           C  
ATOM   1752  H   ALA A 107      14.153  15.790  30.570  1.00  0.00           H  
ATOM   1753  HA  ALA A 107      13.069  14.780  32.992  1.00  0.00           H  
ATOM   1754 1HB  ALA A 107      14.149  12.649  32.347  1.00  0.00           H  
ATOM   1755 2HB  ALA A 107      13.313  13.409  30.971  1.00  0.00           H  
ATOM   1756 3HB  ALA A 107      15.085  13.510  31.103  1.00  0.00           H  
ATOM   1757  N   GLN A 108      16.307  15.340  33.157  1.00  0.00           N  
ATOM   1758  CA  GLN A 108      17.522  15.431  33.958  1.00  0.00           C  
ATOM   1759  C   GLN A 108      17.409  16.530  35.007  1.00  0.00           C  
ATOM   1760  O   GLN A 108      17.835  16.357  36.149  1.00  0.00           O  
ATOM   1761  CB  GLN A 108      18.736  15.686  33.062  1.00  0.00           C  
ATOM   1762  CG  GLN A 108      20.061  15.722  33.805  1.00  0.00           C  
ATOM   1763  CD  GLN A 108      21.242  15.917  32.872  1.00  0.00           C  
ATOM   1764  NE2 GLN A 108      22.448  15.786  33.412  1.00  0.00           N  
ATOM   1765  OE1 GLN A 108      21.071  16.183  31.679  1.00  0.00           O  
ATOM   1766  H   GLN A 108      16.352  15.554  32.170  1.00  0.00           H  
ATOM   1767  HA  GLN A 108      17.654  14.483  34.480  1.00  0.00           H  
ATOM   1768 1HB  GLN A 108      18.798  14.909  32.301  1.00  0.00           H  
ATOM   1769 2HB  GLN A 108      18.614  16.639  32.546  1.00  0.00           H  
ATOM   1770 1HG  GLN A 108      20.046  16.549  34.514  1.00  0.00           H  
ATOM   1771 2HG  GLN A 108      20.195  14.778  34.333  1.00  0.00           H  
ATOM   1772 1HE2 GLN A 108      23.266  15.903  32.846  1.00  0.00           H  
ATOM   1773 2HE2 GLN A 108      22.542  15.570  34.384  1.00  0.00           H  
ATOM   1774  N   GLU A 109      16.832  17.660  34.613  1.00  0.00           N  
ATOM   1775  CA  GLU A 109      16.661  18.789  35.518  1.00  0.00           C  
ATOM   1776  C   GLU A 109      15.717  18.441  36.661  1.00  0.00           C  
ATOM   1777  O   GLU A 109      15.945  18.826  37.808  1.00  0.00           O  
ATOM   1778  CB  GLU A 109      16.129  20.006  34.758  1.00  0.00           C  
ATOM   1779  CG  GLU A 109      17.126  20.627  33.790  1.00  0.00           C  
ATOM   1780  CD  GLU A 109      16.548  21.776  33.010  1.00  0.00           C  
ATOM   1781  OE1 GLU A 109      15.370  22.016  33.130  1.00  0.00           O  
ATOM   1782  OE2 GLU A 109      17.284  22.413  32.295  1.00  0.00           O1-
ATOM   1783  H   GLU A 109      16.503  17.738  33.661  1.00  0.00           H  
ATOM   1784  HA  GLU A 109      17.633  19.028  35.949  1.00  0.00           H  
ATOM   1785 1HB  GLU A 109      15.243  19.723  34.189  1.00  0.00           H  
ATOM   1786 2HB  GLU A 109      15.829  20.777  35.469  1.00  0.00           H  
ATOM   1787 1HG  GLU A 109      17.989  20.983  34.351  1.00  0.00           H  
ATOM   1788 2HG  GLU A 109      17.469  19.860  33.096  1.00  0.00           H  
ATOM   1789  N   ALA A 110      14.655  17.702  36.290  1.00  0.00           N  
ATOM   1790  CA  ALA A 110      13.533  17.350  37.157  1.00  0.00           C  
ATOM   1791  C   ALA A 110      13.938  16.441  38.309  1.00  0.00           C  
ATOM   1792  O   ALA A 110      13.277  16.406  39.347  1.00  0.00           O  
ATOM   1793  CB  ALA A 110      12.432  16.690  36.340  1.00  0.00           C  
ATOM   1794  H   ALA A 110      14.608  17.350  35.345  1.00  0.00           H  
ATOM   1795  HA  ALA A 110      13.146  18.267  37.600  1.00  0.00           H  
ATOM   1796 1HB  ALA A 110      11.594  16.442  36.993  1.00  0.00           H  
ATOM   1797 2HB  ALA A 110      12.095  17.375  35.563  1.00  0.00           H  
ATOM   1798 3HB  ALA A 110      12.815  15.781  35.881  1.00  0.00           H  
ATOM   1799  N   GLY A 111      15.026  15.705  38.120  1.00  0.00           N  
ATOM   1800  CA  GLY A 111      15.459  14.716  39.098  1.00  0.00           C  
ATOM   1801  C   GLY A 111      14.787  13.366  38.869  1.00  0.00           C  
ATOM   1802  O   GLY A 111      14.378  12.698  39.818  1.00  0.00           O  
ATOM   1803  H   GLY A 111      15.567  15.835  37.277  1.00  0.00           H  
ATOM   1804 1HA  GLY A 111      16.541  14.597  39.041  1.00  0.00           H  
ATOM   1805 2HA  GLY A 111      15.226  15.071  40.101  1.00  0.00           H  
ATOM   1806  N   MET A 112      14.678  12.972  37.606  1.00  0.00           N  
ATOM   1807  CA  MET A 112      14.340  11.597  37.252  1.00  0.00           C  
ATOM   1808  C   MET A 112      15.518  10.677  37.462  1.00  0.00           C  
ATOM   1809  O   MET A 112      16.648  11.013  37.092  1.00  0.00           O  
ATOM   1810  CB  MET A 112      13.846  11.537  35.780  1.00  0.00           C  
ATOM   1811  CG  MET A 112      12.482  12.204  35.499  1.00  0.00           C  
ATOM   1812  SD  MET A 112      12.084  12.066  33.749  1.00  0.00           S  
ATOM   1813  CE  MET A 112      10.555  13.011  33.748  1.00  0.00           C  
ATOM   1814  H   MET A 112      14.833  13.644  36.868  1.00  0.00           H  
ATOM   1815  HA  MET A 112      13.532  11.248  37.923  1.00  0.00           H  
ATOM   1816 2HB  MET A 112      13.776  10.480  35.460  1.00  0.00           H  
ATOM   1817 3HB  MET A 112      14.606  11.986  35.110  1.00  0.00           H  
ATOM   1818 2HG  MET A 112      12.516  13.272  35.784  1.00  0.00           H  
ATOM   1819 3HG  MET A 112      11.673  11.742  36.094  1.00  0.00           H  
ATOM   1820 1HE  MET A 112       9.831  12.594  34.471  1.00  0.00           H  
ATOM   1821 2HE  MET A 112      10.753  14.063  34.021  1.00  0.00           H  
ATOM   1822 3HE  MET A 112      10.092  12.997  32.746  1.00  0.00           H  
ATOM   1823  N   SER A 113      15.274   9.511  38.037  1.00  0.00           N  
ATOM   1824  CA  SER A 113      16.351   8.619  38.452  1.00  0.00           C  
ATOM   1825  C   SER A 113      17.051   8.041  37.237  1.00  0.00           C  
ATOM   1826  O   SER A 113      16.643   8.281  36.100  1.00  0.00           O  
ATOM   1827  CB  SER A 113      15.810   7.499  39.319  1.00  0.00           C  
ATOM   1828  OG  SER A 113      15.014   6.624  38.571  1.00  0.00           O  
ATOM   1829  H   SER A 113      14.316   9.235  38.198  1.00  0.00           H  
ATOM   1830  HA  SER A 113      17.067   9.192  39.043  1.00  0.00           H  
ATOM   1831 1HB  SER A 113      16.640   6.951  39.765  1.00  0.00           H  
ATOM   1832 2HB  SER A 113      15.223   7.922  40.135  1.00  0.00           H  
ATOM   1833  HG  SER A 113      14.713   5.949  39.184  1.00  0.00           H  
ATOM   1834  N   PRO A 114      18.109   7.278  37.485  1.00  0.00           N  
ATOM   1835  CA  PRO A 114      18.955   6.792  36.413  1.00  0.00           C  
ATOM   1836  C   PRO A 114      18.227   5.778  35.549  1.00  0.00           C  
ATOM   1837  O   PRO A 114      18.437   5.716  34.338  1.00  0.00           O  
ATOM   1838  CB  PRO A 114      20.127   6.155  37.164  1.00  0.00           C  
ATOM   1839  CG  PRO A 114      20.140   6.852  38.481  1.00  0.00           C  
ATOM   1840  CD  PRO A 114      18.686   7.088  38.795  1.00  0.00           C  
ATOM   1841  HA  PRO A 114      19.217   7.639  35.778  1.00  0.00           H  
ATOM   1842 1HB  PRO A 114      19.971   5.070  37.257  1.00  0.00           H  
ATOM   1843 2HB  PRO A 114      21.060   6.298  36.597  1.00  0.00           H  
ATOM   1844 1HG  PRO A 114      20.640   6.229  39.237  1.00  0.00           H  
ATOM   1845 2HG  PRO A 114      20.714   7.788  38.410  1.00  0.00           H  
ATOM   1846 1HD  PRO A 114      18.273   6.205  39.305  1.00  0.00           H  
ATOM   1847 2HD  PRO A 114      18.586   7.983  39.426  1.00  0.00           H  
ATOM   1848  N   GLU A 115      17.353   4.954  36.138  1.00  0.00           N  
ATOM   1849  CA  GLU A 115      16.648   3.987  35.305  1.00  0.00           C  
ATOM   1850  C   GLU A 115      15.719   4.682  34.320  1.00  0.00           C  
ATOM   1851  O   GLU A 115      15.622   4.287  33.158  1.00  0.00           O  
ATOM   1852  CB  GLU A 115      15.849   3.014  36.176  1.00  0.00           C  
ATOM   1853  CG  GLU A 115      16.703   2.094  37.037  1.00  0.00           C  
ATOM   1854  CD  GLU A 115      17.195   2.758  38.293  1.00  0.00           C  
ATOM   1855  OE1 GLU A 115      16.863   3.899  38.508  1.00  0.00           O  
ATOM   1856  OE2 GLU A 115      17.903   2.123  39.038  1.00  0.00           O1-
ATOM   1857  H   GLU A 115      17.205   5.025  37.134  1.00  0.00           H  
ATOM   1858  HA  GLU A 115      17.389   3.431  34.730  1.00  0.00           H  
ATOM   1859 1HB  GLU A 115      15.190   3.577  36.839  1.00  0.00           H  
ATOM   1860 2HB  GLU A 115      15.220   2.391  35.541  1.00  0.00           H  
ATOM   1861 1HG  GLU A 115      16.115   1.219  37.309  1.00  0.00           H  
ATOM   1862 2HG  GLU A 115      17.557   1.757  36.452  1.00  0.00           H  
ATOM   1863  N   ILE A 116      15.046   5.709  34.776  1.00  0.00           N  
ATOM   1864  CA  ILE A 116      14.125   6.481  33.946  1.00  0.00           C  
ATOM   1865  C   ILE A 116      14.857   7.161  32.815  1.00  0.00           C  
ATOM   1866  O   ILE A 116      14.371   7.215  31.685  1.00  0.00           O  
ATOM   1867  CB  ILE A 116      13.293   7.511  34.813  1.00  0.00           C  
ATOM   1868  CG1 ILE A 116      12.274   6.858  35.801  1.00  0.00           C  
ATOM   1869  CG2 ILE A 116      12.525   8.553  33.942  1.00  0.00           C  
ATOM   1870  CD1 ILE A 116      11.643   7.806  36.841  1.00  0.00           C  
ATOM   1871  H   ILE A 116      15.169   5.978  35.741  1.00  0.00           H  
ATOM   1872  HA  ILE A 116      13.419   5.769  33.479  1.00  0.00           H  
ATOM   1873  HB  ILE A 116      14.026   8.069  35.433  1.00  0.00           H  
ATOM   1874 2HG1 ILE A 116      12.779   6.064  36.382  1.00  0.00           H  
ATOM   1875 3HG1 ILE A 116      11.481   6.326  35.238  1.00  0.00           H  
ATOM   1876 1HG2 ILE A 116      13.187   9.151  33.292  1.00  0.00           H  
ATOM   1877 2HG2 ILE A 116      11.770   8.074  33.289  1.00  0.00           H  
ATOM   1878 3HG2 ILE A 116      11.992   9.303  34.555  1.00  0.00           H  
ATOM   1879 1HD1 ILE A 116      12.413   8.320  37.448  1.00  0.00           H  
ATOM   1880 2HD1 ILE A 116      11.012   8.585  36.377  1.00  0.00           H  
ATOM   1881 3HD1 ILE A 116      10.994   7.252  37.544  1.00  0.00           H  
ATOM   1882  N   ILE A 117      16.004   7.746  33.138  1.00  0.00           N  
ATOM   1883  CA  ILE A 117      16.807   8.456  32.149  1.00  0.00           C  
ATOM   1884  C   ILE A 117      17.308   7.510  31.065  1.00  0.00           C  
ATOM   1885  O   ILE A 117      17.313   7.854  29.883  1.00  0.00           O  
ATOM   1886  CB  ILE A 117      18.006   9.155  32.815  1.00  0.00           C  
ATOM   1887  CG1 ILE A 117      17.523  10.230  33.791  1.00  0.00           C  
ATOM   1888  CG2 ILE A 117      18.921   9.761  31.761  1.00  0.00           C  
ATOM   1889  CD1 ILE A 117      16.700  11.320  33.142  1.00  0.00           C  
ATOM   1890  H   ILE A 117      16.339   7.682  34.089  1.00  0.00           H  
ATOM   1891  HA  ILE A 117      16.175   9.205  31.674  1.00  0.00           H  
ATOM   1892  HB  ILE A 117      18.572   8.431  33.399  1.00  0.00           H  
ATOM   1893 1HG1 ILE A 117      16.921   9.768  34.573  1.00  0.00           H  
ATOM   1894 2HG1 ILE A 117      18.382  10.696  34.275  1.00  0.00           H  
ATOM   1895 1HG2 ILE A 117      19.763  10.252  32.248  1.00  0.00           H  
ATOM   1896 2HG2 ILE A 117      19.290   8.974  31.104  1.00  0.00           H  
ATOM   1897 3HG2 ILE A 117      18.365  10.492  31.174  1.00  0.00           H  
ATOM   1898 1HD1 ILE A 117      16.394  12.045  33.897  1.00  0.00           H  
ATOM   1899 2HD1 ILE A 117      17.296  11.821  32.379  1.00  0.00           H  
ATOM   1900 3HD1 ILE A 117      15.816  10.881  32.681  1.00  0.00           H  
ATOM   1901  N   HIS A 118      17.727   6.318  31.474  1.00  0.00           N  
ATOM   1902  CA  HIS A 118      18.231   5.320  30.537  1.00  0.00           C  
ATOM   1903  C   HIS A 118      17.136   4.859  29.584  1.00  0.00           C  
ATOM   1904  O   HIS A 118      17.374   4.680  28.389  1.00  0.00           O  
ATOM   1905  CB  HIS A 118      18.805   4.114  31.287  1.00  0.00           C  
ATOM   1906  CG  HIS A 118      19.407   3.078  30.390  1.00  0.00           C  
ATOM   1907  CD2 HIS A 118      18.997   1.830  30.066  1.00  0.00           C  
ATOM   1908  ND1 HIS A 118      20.585   3.286  29.701  1.00  0.00           N  
ATOM   1909  CE1 HIS A 118      20.873   2.206  28.993  1.00  0.00           C  
ATOM   1910  NE2 HIS A 118      19.924   1.310  29.197  1.00  0.00           N  
ATOM   1911  H   HIS A 118      17.697   6.097  32.459  1.00  0.00           H  
ATOM   1912  HA  HIS A 118      19.019   5.781  29.943  1.00  0.00           H  
ATOM   1913 1HB  HIS A 118      19.573   4.451  31.984  1.00  0.00           H  
ATOM   1914 2HB  HIS A 118      18.017   3.641  31.872  1.00  0.00           H  
ATOM   1915  HD2 HIS A 118      18.097   1.330  30.428  1.00  0.00           H  
ATOM   1916  HE1 HIS A 118      21.744   2.079  28.352  1.00  0.00           H  
ATOM   1917  HE2 HIS A 118      19.884   0.389  28.784  1.00  0.00           H  
ATOM   1918  N   LEU A 119      15.938   4.672  30.110  1.00  0.00           N  
ATOM   1919  CA  LEU A 119      14.799   4.234  29.308  1.00  0.00           C  
ATOM   1920  C   LEU A 119      14.433   5.273  28.276  1.00  0.00           C  
ATOM   1921  O   LEU A 119      14.111   4.943  27.131  1.00  0.00           O  
ATOM   1922  CB  LEU A 119      13.584   3.904  30.220  1.00  0.00           C  
ATOM   1923  CG  LEU A 119      13.673   2.650  31.132  1.00  0.00           C  
ATOM   1924  CD1 LEU A 119      12.466   2.600  32.080  1.00  0.00           C  
ATOM   1925  CD2 LEU A 119      13.760   1.339  30.333  1.00  0.00           C  
ATOM   1926  H   LEU A 119      15.806   4.838  31.097  1.00  0.00           H  
ATOM   1927  HA  LEU A 119      15.096   3.330  28.746  1.00  0.00           H  
ATOM   1928 2HB  LEU A 119      12.683   3.805  29.582  1.00  0.00           H  
ATOM   1929 3HB  LEU A 119      13.373   4.782  30.862  1.00  0.00           H  
ATOM   1930  HG  LEU A 119      14.590   2.740  31.752  1.00  0.00           H  
ATOM   1931 1HD1 LEU A 119      12.395   3.511  32.703  1.00  0.00           H  
ATOM   1932 2HD1 LEU A 119      11.509   2.502  31.534  1.00  0.00           H  
ATOM   1933 3HD1 LEU A 119      12.533   1.745  32.778  1.00  0.00           H  
ATOM   1934 1HD2 LEU A 119      12.914   1.218  29.633  1.00  0.00           H  
ATOM   1935 2HD2 LEU A 119      14.691   1.294  29.737  1.00  0.00           H  
ATOM   1936 3HD2 LEU A 119      13.778   0.453  30.994  1.00  0.00           H  
ATOM   1937  N   LEU A 120      14.447   6.538  28.681  1.00  0.00           N  
ATOM   1938  CA  LEU A 120      14.106   7.638  27.785  1.00  0.00           C  
ATOM   1939  C   LEU A 120      15.106   7.747  26.641  1.00  0.00           C  
ATOM   1940  O   LEU A 120      14.727   7.984  25.494  1.00  0.00           O  
ATOM   1941  CB  LEU A 120      14.061   8.960  28.562  1.00  0.00           C  
ATOM   1942  CG  LEU A 120      12.902   9.109  29.556  1.00  0.00           C  
ATOM   1943  CD1 LEU A 120      13.094  10.378  30.374  1.00  0.00           C  
ATOM   1944  CD2 LEU A 120      11.584   9.141  28.797  1.00  0.00           C  
ATOM   1945  H   LEU A 120      14.711   6.745  29.634  1.00  0.00           H  
ATOM   1946  HA  LEU A 120      13.126   7.431  27.354  1.00  0.00           H  
ATOM   1947 1HB  LEU A 120      14.990   9.067  29.118  1.00  0.00           H  
ATOM   1948 2HB  LEU A 120      13.993   9.781  27.848  1.00  0.00           H  
ATOM   1949  HG  LEU A 120      12.903   8.264  30.246  1.00  0.00           H  
ATOM   1950 1HD1 LEU A 120      12.270  10.484  31.081  1.00  0.00           H  
ATOM   1951 2HD1 LEU A 120      14.036  10.320  30.921  1.00  0.00           H  
ATOM   1952 3HD1 LEU A 120      13.114  11.241  29.708  1.00  0.00           H  
ATOM   1953 1HD2 LEU A 120      10.760   9.247  29.504  1.00  0.00           H  
ATOM   1954 2HD2 LEU A 120      11.581   9.986  28.108  1.00  0.00           H  
ATOM   1955 3HD2 LEU A 120      11.464   8.214  28.236  1.00  0.00           H  
ATOM   1956  N   LEU A 121      16.384   7.573  26.960  1.00  0.00           N  
ATOM   1957  CA  LEU A 121      17.441   7.652  25.959  1.00  0.00           C  
ATOM   1958  C   LEU A 121      17.311   6.534  24.931  1.00  0.00           C  
ATOM   1959  O   LEU A 121      17.502   6.753  23.736  1.00  0.00           O  
ATOM   1960  CB  LEU A 121      18.816   7.577  26.634  1.00  0.00           C  
ATOM   1961  CG  LEU A 121      19.205   8.792  27.487  1.00  0.00           C  
ATOM   1962  CD1 LEU A 121      20.501   8.497  28.229  1.00  0.00           C  
ATOM   1963  CD2 LEU A 121      19.352  10.014  26.594  1.00  0.00           C  
ATOM   1964  H   LEU A 121      16.629   7.381  27.921  1.00  0.00           H  
ATOM   1965  HA  LEU A 121      17.339   8.601  25.434  1.00  0.00           H  
ATOM   1966 1HB  LEU A 121      18.840   6.700  27.277  1.00  0.00           H  
ATOM   1967 2HB  LEU A 121      19.576   7.458  25.861  1.00  0.00           H  
ATOM   1968  HG  LEU A 121      18.429   8.977  28.231  1.00  0.00           H  
ATOM   1969 1HD1 LEU A 121      20.778   9.361  28.835  1.00  0.00           H  
ATOM   1970 2HD1 LEU A 121      20.362   7.630  28.876  1.00  0.00           H  
ATOM   1971 3HD1 LEU A 121      21.293   8.291  27.510  1.00  0.00           H  
ATOM   1972 1HD2 LEU A 121      19.627  10.878  27.200  1.00  0.00           H  
ATOM   1973 2HD2 LEU A 121      20.127   9.831  25.850  1.00  0.00           H  
ATOM   1974 3HD2 LEU A 121      18.406  10.213  26.090  1.00  0.00           H  
ATOM   1975  N   GLU A 122      16.984   5.336  25.405  1.00  0.00           N  
ATOM   1976  CA  GLU A 122      16.827   4.182  24.528  1.00  0.00           C  
ATOM   1977  C   GLU A 122      15.658   4.373  23.570  1.00  0.00           C  
ATOM   1978  O   GLU A 122      15.747   4.029  22.392  1.00  0.00           O  
ATOM   1979  CB  GLU A 122      16.621   2.910  25.352  1.00  0.00           C  
ATOM   1980  CG  GLU A 122      16.523   1.635  24.527  1.00  0.00           C  
ATOM   1981  CD  GLU A 122      16.411   0.397  25.373  1.00  0.00           C  
ATOM   1982  OE1 GLU A 122      16.431   0.518  26.574  1.00  0.00           O  
ATOM   1983  OE2 GLU A 122      16.303  -0.671  24.816  1.00  0.00           O1-
ATOM   1984  H   GLU A 122      16.841   5.222  26.398  1.00  0.00           H  
ATOM   1985  HA  GLU A 122      17.735   4.085  23.932  1.00  0.00           H  
ATOM   1986 1HB  GLU A 122      17.449   2.792  26.052  1.00  0.00           H  
ATOM   1987 2HB  GLU A 122      15.707   3.000  25.939  1.00  0.00           H  
ATOM   1988 1HG  GLU A 122      15.648   1.700  23.880  1.00  0.00           H  
ATOM   1989 2HG  GLU A 122      17.405   1.557  23.892  1.00  0.00           H  
ATOM   1990  N   LEU A 123      14.569   4.923  24.076  1.00  0.00           N  
ATOM   1991  CA  LEU A 123      13.376   5.167  23.270  1.00  0.00           C  
ATOM   1992  C   LEU A 123      13.657   6.174  22.181  1.00  0.00           C  
ATOM   1993  O   LEU A 123      13.196   6.026  21.046  1.00  0.00           O  
ATOM   1994  CB  LEU A 123      12.196   5.635  24.168  1.00  0.00           C  
ATOM   1995  CG  LEU A 123      10.832   5.928  23.487  1.00  0.00           C  
ATOM   1996  CD1 LEU A 123      10.293   4.658  22.815  1.00  0.00           C  
ATOM   1997  CD2 LEU A 123       9.784   6.478  24.470  1.00  0.00           C  
ATOM   1998  H   LEU A 123      14.561   5.184  25.052  1.00  0.00           H  
ATOM   1999  HA  LEU A 123      13.102   4.226  22.760  1.00  0.00           H  
ATOM   2000 2HB  LEU A 123      12.512   6.543  24.718  1.00  0.00           H  
ATOM   2001 3HB  LEU A 123      12.030   4.876  24.959  1.00  0.00           H  
ATOM   2002  HG  LEU A 123      10.997   6.689  22.696  1.00  0.00           H  
ATOM   2003 1HD1 LEU A 123      11.004   4.255  22.068  1.00  0.00           H  
ATOM   2004 2HD1 LEU A 123      10.094   3.850  23.544  1.00  0.00           H  
ATOM   2005 3HD1 LEU A 123       9.347   4.852  22.276  1.00  0.00           H  
ATOM   2006 1HD2 LEU A 123       9.623   5.804  25.331  1.00  0.00           H  
ATOM   2007 2HD2 LEU A 123      10.090   7.461  24.874  1.00  0.00           H  
ATOM   2008 3HD2 LEU A 123       8.805   6.640  23.982  1.00  0.00           H  
ATOM   2009  N   ALA A 124      14.387   7.229  22.528  1.00  0.00           N  
ATOM   2010  CA  ALA A 124      14.721   8.280  21.574  1.00  0.00           C  
ATOM   2011  C   ALA A 124      15.600   7.746  20.450  1.00  0.00           C  
ATOM   2012  O   ALA A 124      15.415   8.096  19.284  1.00  0.00           O  
ATOM   2013  CB  ALA A 124      15.412   9.437  22.282  1.00  0.00           C  
ATOM   2014  H   ALA A 124      14.727   7.299  23.476  1.00  0.00           H  
ATOM   2015  HA  ALA A 124      13.794   8.642  21.130  1.00  0.00           H  
ATOM   2016 1HB  ALA A 124      15.655  10.214  21.557  1.00  0.00           H  
ATOM   2017 2HB  ALA A 124      14.749   9.846  23.044  1.00  0.00           H  
ATOM   2018 3HB  ALA A 124      16.328   9.081  22.752  1.00  0.00           H  
ATOM   2019  N   LEU A 125      16.557   6.896  20.808  1.00  0.00           N  
ATOM   2020  CA  LEU A 125      17.466   6.311  19.830  1.00  0.00           C  
ATOM   2021  C   LEU A 125      16.720   5.413  18.852  1.00  0.00           C  
ATOM   2022  O   LEU A 125      16.994   5.422  17.652  1.00  0.00           O  
ATOM   2023  CB  LEU A 125      18.561   5.506  20.539  1.00  0.00           C  
ATOM   2024  CG  LEU A 125      19.576   6.327  21.345  1.00  0.00           C  
ATOM   2025  CD1 LEU A 125      20.481   5.389  22.131  1.00  0.00           C  
ATOM   2026  CD2 LEU A 125      20.385   7.204  20.401  1.00  0.00           C  
ATOM   2027  H   LEU A 125      16.657   6.649  21.782  1.00  0.00           H  
ATOM   2028  HA  LEU A 125      17.917   7.124  19.259  1.00  0.00           H  
ATOM   2029 1HB  LEU A 125      18.088   4.803  21.222  1.00  0.00           H  
ATOM   2030 2HB  LEU A 125      19.115   4.937  19.792  1.00  0.00           H  
ATOM   2031  HG  LEU A 125      19.047   6.958  22.061  1.00  0.00           H  
ATOM   2032 1HD1 LEU A 125      21.202   5.973  22.703  1.00  0.00           H  
ATOM   2033 2HD1 LEU A 125      19.879   4.788  22.812  1.00  0.00           H  
ATOM   2034 3HD1 LEU A 125      21.012   4.735  21.441  1.00  0.00           H  
ATOM   2035 1HD2 LEU A 125      21.105   7.789  20.974  1.00  0.00           H  
ATOM   2036 2HD2 LEU A 125      20.915   6.575  19.685  1.00  0.00           H  
ATOM   2037 3HD2 LEU A 125      19.714   7.877  19.865  1.00  0.00           H  
ATOM   2038  N   ALA A 126      15.758   4.623  19.376  1.00  0.00           N  
ATOM   2039  CA  ALA A 126      14.976   3.729  18.527  1.00  0.00           C  
ATOM   2040  C   ALA A 126      14.139   4.512  17.545  1.00  0.00           C  
ATOM   2041  O   ALA A 126      13.996   4.103  16.394  1.00  0.00           O  
ATOM   2042  CB  ALA A 126      14.131   2.832  19.448  1.00  0.00           C  
ATOM   2043  H   ALA A 126      15.577   4.650  20.369  1.00  0.00           H  
ATOM   2044  HA  ALA A 126      15.671   3.101  17.939  1.00  0.00           H  
ATOM   2045 1HB  ALA A 126      14.763   2.237  20.135  1.00  0.00           H  
ATOM   2046 2HB  ALA A 126      13.434   3.419  20.077  1.00  0.00           H  
ATOM   2047 3HB  ALA A 126      13.521   2.110  18.874  1.00  0.00           H  
ATOM   2048  N   ILE A 127      13.538   5.596  18.016  1.00  0.00           N  
ATOM   2049  CA  ILE A 127      12.685   6.422  17.168  1.00  0.00           C  
ATOM   2050  C   ILE A 127      13.482   7.053  16.034  1.00  0.00           C  
ATOM   2051  O   ILE A 127      13.015   7.121  14.896  1.00  0.00           O  
ATOM   2052  CB  ILE A 127      11.999   7.526  17.991  1.00  0.00           C  
ATOM   2053  CG1 ILE A 127      10.988   6.917  18.967  1.00  0.00           C  
ATOM   2054  CG2 ILE A 127      11.317   8.529  17.072  1.00  0.00           C  
ATOM   2055  CD1 ILE A 127      10.466   7.893  19.995  1.00  0.00           C  
ATOM   2056  H   ILE A 127      13.683   5.865  18.978  1.00  0.00           H  
ATOM   2057  HA  ILE A 127      11.924   5.779  16.725  1.00  0.00           H  
ATOM   2058  HB  ILE A 127      12.743   8.048  18.593  1.00  0.00           H  
ATOM   2059 1HG1 ILE A 127      10.140   6.520  18.411  1.00  0.00           H  
ATOM   2060 2HG1 ILE A 127      11.451   6.083  19.495  1.00  0.00           H  
ATOM   2061 1HG2 ILE A 127      10.836   9.303  17.670  1.00  0.00           H  
ATOM   2062 2HG2 ILE A 127      12.059   8.984  16.418  1.00  0.00           H  
ATOM   2063 3HG2 ILE A 127      10.566   8.017  16.469  1.00  0.00           H  
ATOM   2064 1HD1 ILE A 127       9.756   7.388  20.651  1.00  0.00           H  
ATOM   2065 2HD1 ILE A 127      11.297   8.278  20.588  1.00  0.00           H  
ATOM   2066 3HD1 ILE A 127       9.967   8.720  19.491  1.00  0.00           H  
ATOM   2067  N   VAL A 128      14.688   7.513  16.349  1.00  0.00           N  
ATOM   2068  CA  VAL A 128      15.552   8.140  15.357  1.00  0.00           C  
ATOM   2069  C   VAL A 128      15.967   7.146  14.280  1.00  0.00           C  
ATOM   2070  O   VAL A 128      16.005   7.478  13.095  1.00  0.00           O  
ATOM   2071  CB  VAL A 128      16.812   8.715  16.033  1.00  0.00           C  
ATOM   2072  CG1 VAL A 128      17.802   9.201  14.986  1.00  0.00           C  
ATOM   2073  CG2 VAL A 128      16.423   9.846  16.973  1.00  0.00           C  
ATOM   2074  H   VAL A 128      15.013   7.428  17.302  1.00  0.00           H  
ATOM   2075  HA  VAL A 128      14.989   8.940  14.875  1.00  0.00           H  
ATOM   2076  HB  VAL A 128      17.302   7.923  16.598  1.00  0.00           H  
ATOM   2077 1HG1 VAL A 128      18.686   9.604  15.482  1.00  0.00           H  
ATOM   2078 2HG1 VAL A 128      18.094   8.367  14.347  1.00  0.00           H  
ATOM   2079 3HG1 VAL A 128      17.340   9.980  14.381  1.00  0.00           H  
ATOM   2080 1HG2 VAL A 128      17.317  10.247  17.449  1.00  0.00           H  
ATOM   2081 2HG2 VAL A 128      15.926  10.635  16.409  1.00  0.00           H  
ATOM   2082 3HG2 VAL A 128      15.746   9.466  17.738  1.00  0.00           H  
ATOM   2083  N   GLU A 129      16.277   5.924  14.698  1.00  0.00           N  
ATOM   2084  CA  GLU A 129      16.689   4.877  13.771  1.00  0.00           C  
ATOM   2085  C   GLU A 129      15.559   4.509  12.819  1.00  0.00           C  
ATOM   2086  O   GLU A 129      15.782   4.300  11.626  1.00  0.00           O  
ATOM   2087  CB  GLU A 129      17.147   3.635  14.538  1.00  0.00           C  
ATOM   2088  CG  GLU A 129      17.670   2.509  13.657  1.00  0.00           C  
ATOM   2089  CD  GLU A 129      18.193   1.342  14.448  1.00  0.00           C  
ATOM   2090  OE1 GLU A 129      17.737   1.143  15.548  1.00  0.00           O  
ATOM   2091  OE2 GLU A 129      19.048   0.649  13.950  1.00  0.00           O1-
ATOM   2092  H   GLU A 129      16.226   5.714  15.686  1.00  0.00           H  
ATOM   2093  HA  GLU A 129      17.517   5.260  13.175  1.00  0.00           H  
ATOM   2094 1HB  GLU A 129      17.939   3.909  15.236  1.00  0.00           H  
ATOM   2095 2HB  GLU A 129      16.316   3.242  15.124  1.00  0.00           H  
ATOM   2096 1HG  GLU A 129      16.864   2.163  13.011  1.00  0.00           H  
ATOM   2097 2HG  GLU A 129      18.466   2.898  13.023  1.00  0.00           H  
ATOM   2098  N   ALA A 130      14.321   4.430  13.354  1.00  0.00           N  
ATOM   2099  CA  ALA A 130      13.163   4.097  12.530  1.00  0.00           C  
ATOM   2100  C   ALA A 130      12.918   5.163  11.488  1.00  0.00           C  
ATOM   2101  O   ALA A 130      12.555   4.845  10.360  1.00  0.00           O  
ATOM   2102  CB  ALA A 130      11.963   3.897  13.471  1.00  0.00           C  
ATOM   2103  H   ALA A 130      14.195   4.603  14.341  1.00  0.00           H  
ATOM   2104  HA  ALA A 130      13.371   3.153  11.992  1.00  0.00           H  
ATOM   2105 1HB  ALA A 130      12.146   3.088  14.203  1.00  0.00           H  
ATOM   2106 2HB  ALA A 130      11.731   4.811  14.051  1.00  0.00           H  
ATOM   2107 3HB  ALA A 130      11.046   3.623  12.917  1.00  0.00           H  
ATOM   2108  N   ARG A 131      13.032   6.417  11.898  1.00  0.00           N  
ATOM   2109  CA  ARG A 131      12.793   7.534  10.994  1.00  0.00           C  
ATOM   2110  C   ARG A 131      13.799   7.545   9.851  1.00  0.00           C  
ATOM   2111  O   ARG A 131      13.517   8.057   8.767  1.00  0.00           O  
ATOM   2112  CB  ARG A 131      12.868   8.856  11.746  1.00  0.00           C  
ATOM   2113  CG  ARG A 131      12.657  10.092  10.887  1.00  0.00           C  
ATOM   2114  CD  ARG A 131      11.278  10.147  10.335  1.00  0.00           C  
ATOM   2115  NE  ARG A 131      11.084  11.305   9.477  1.00  0.00           N  
ATOM   2116  CZ  ARG A 131      11.430  11.360   8.176  1.00  0.00           C  
ATOM   2117  NH1 ARG A 131      11.985  10.317   7.599  1.00  0.00           N1+
ATOM   2118  NH2 ARG A 131      11.211  12.462   7.480  1.00  0.00           N  
ATOM   2119  H   ARG A 131      13.313   6.605  12.851  1.00  0.00           H  
ATOM   2120  HA  ARG A 131      11.799   7.414  10.563  1.00  0.00           H  
ATOM   2121 1HB  ARG A 131      12.118   8.869  12.534  1.00  0.00           H  
ATOM   2122 2HB  ARG A 131      13.845   8.948  12.221  1.00  0.00           H  
ATOM   2123 1HG  ARG A 131      12.821  10.986  11.490  1.00  0.00           H  
ATOM   2124 2HG  ARG A 131      13.359  10.082  10.053  1.00  0.00           H  
ATOM   2125 1HD  ARG A 131      11.085   9.251   9.747  1.00  0.00           H  
ATOM   2126 2HD  ARG A 131      10.561  10.206  11.153  1.00  0.00           H  
ATOM   2127  HE  ARG A 131      10.660  12.128   9.886  1.00  0.00           H  
ATOM   2128 1HH1 ARG A 131      12.152   9.475   8.131  1.00  0.00           H  
ATOM   2129 2HH1 ARG A 131      12.244  10.358   6.624  1.00  0.00           H  
ATOM   2130 1HH2 ARG A 131      10.785  13.264   7.923  1.00  0.00           H  
ATOM   2131 2HH2 ARG A 131      11.471  12.502   6.506  1.00  0.00           H  
ATOM   2132  N   GLY A 132      14.962   6.999  10.050  1.00  0.00           N  
ATOM   2133  CA  GLY A 132      15.800   6.826   8.877  1.00  0.00           C  
ATOM   2134  C   GLY A 132      16.508   8.129   8.588  1.00  0.00           C  
ATOM   2135  O   GLY A 132      16.778   8.457   7.432  1.00  0.00           O  
ATOM   2136  H   GLY A 132      15.224   6.727  10.987  1.00  0.00           H  
ATOM   2137 1HA  GLY A 132      16.517   6.024   9.057  1.00  0.00           H  
ATOM   2138 2HA  GLY A 132      15.183   6.521   8.031  1.00  0.00           H  
ATOM   2139  N   VAL A 133      16.796   8.852   9.662  1.00  0.00           N  
ATOM   2140  CA  VAL A 133      17.475  10.130   9.591  1.00  0.00           C  
ATOM   2141  C   VAL A 133      18.902   9.966   9.081  1.00  0.00           C  
ATOM   2142  O   VAL A 133      19.543   8.944   9.322  1.00  0.00           O  
ATOM   2143  CB  VAL A 133      17.498  10.798  10.979  1.00  0.00           C  
ATOM   2144  CG1 VAL A 133      18.376  12.041  10.957  1.00  0.00           C  
ATOM   2145  CG2 VAL A 133      16.082  11.146  11.409  1.00  0.00           C  
ATOM   2146  H   VAL A 133      16.534   8.504  10.573  1.00  0.00           H  
ATOM   2147  HA  VAL A 133      16.930  10.775   8.901  1.00  0.00           H  
ATOM   2148  HB  VAL A 133      17.938  10.107  11.697  1.00  0.00           H  
ATOM   2149 1HG1 VAL A 133      18.381  12.500  11.946  1.00  0.00           H  
ATOM   2150 2HG1 VAL A 133      19.393  11.763  10.681  1.00  0.00           H  
ATOM   2151 3HG1 VAL A 133      17.983  12.751  10.230  1.00  0.00           H  
ATOM   2152 1HG2 VAL A 133      16.105  11.617  12.391  1.00  0.00           H  
ATOM   2153 2HG2 VAL A 133      15.640  11.834  10.687  1.00  0.00           H  
ATOM   2154 3HG2 VAL A 133      15.483  10.237  11.458  1.00  0.00           H  
ATOM   2155  N   PRO A 134      19.386  10.980   8.376  1.00  0.00           N  
ATOM   2156  CA  PRO A 134      20.701  10.925   7.756  1.00  0.00           C  
ATOM   2157  C   PRO A 134      21.795  10.675   8.787  1.00  0.00           C  
ATOM   2158  O   PRO A 134      21.699  11.123   9.930  1.00  0.00           O  
ATOM   2159  CB  PRO A 134      20.833  12.309   7.115  1.00  0.00           C  
ATOM   2160  CG  PRO A 134      19.425  12.751   6.902  1.00  0.00           C  
ATOM   2161  CD  PRO A 134      18.680  12.208   8.092  1.00  0.00           C  
ATOM   2162  HA  PRO A 134      20.710  10.105   7.037  1.00  0.00           H  
ATOM   2163 1HB  PRO A 134      21.396  12.981   7.782  1.00  0.00           H  
ATOM   2164 2HB  PRO A 134      21.404  12.237   6.178  1.00  0.00           H  
ATOM   2165 1HG  PRO A 134      19.378  13.848   6.837  1.00  0.00           H  
ATOM   2166 2HG  PRO A 134      19.045  12.358   5.948  1.00  0.00           H  
ATOM   2167 1HD  PRO A 134      18.746  12.924   8.925  1.00  0.00           H  
ATOM   2168 2HD  PRO A 134      17.630  12.029   7.817  1.00  0.00           H  
ATOM   2169  N   PRO A 135      22.835   9.957   8.373  1.00  0.00           N  
ATOM   2170  CA  PRO A 135      23.803   9.389   9.303  1.00  0.00           C  
ATOM   2171  C   PRO A 135      24.425  10.444  10.203  1.00  0.00           C  
ATOM   2172  O   PRO A 135      24.718  10.185  11.370  1.00  0.00           O  
ATOM   2173  CB  PRO A 135      24.845   8.767   8.368  1.00  0.00           C  
ATOM   2174  CG  PRO A 135      24.076   8.434   7.134  1.00  0.00           C  
ATOM   2175  CD  PRO A 135      23.107   9.575   6.978  1.00  0.00           C  
ATOM   2176  HA  PRO A 135      23.290   8.666   9.937  1.00  0.00           H  
ATOM   2177 1HB  PRO A 135      25.659   9.482   8.183  1.00  0.00           H  
ATOM   2178 2HB  PRO A 135      25.295   7.882   8.842  1.00  0.00           H  
ATOM   2179 1HG  PRO A 135      24.759   8.336   6.277  1.00  0.00           H  
ATOM   2180 2HG  PRO A 135      23.572   7.463   7.252  1.00  0.00           H  
ATOM   2181 1HD  PRO A 135      23.588  10.390   6.418  1.00  0.00           H  
ATOM   2182 2HD  PRO A 135      22.207   9.222   6.453  1.00  0.00           H  
ATOM   2183  N   GLU A 136      24.635  11.643   9.670  1.00  0.00           N  
ATOM   2184  CA  GLU A 136      25.212  12.709  10.467  1.00  0.00           C  
ATOM   2185  C   GLU A 136      24.243  13.146  11.562  1.00  0.00           C  
ATOM   2186  O   GLU A 136      24.650  13.424  12.690  1.00  0.00           O  
ATOM   2187  CB  GLU A 136      25.578  13.900   9.580  1.00  0.00           C  
ATOM   2188  CG  GLU A 136      26.702  13.626   8.591  1.00  0.00           C  
ATOM   2189  CD  GLU A 136      26.232  12.901   7.359  1.00  0.00           C  
ATOM   2190  OE1 GLU A 136      25.058  12.639   7.259  1.00  0.00           O  
ATOM   2191  OE2 GLU A 136      27.051  12.608   6.519  1.00  0.00           O1-
ATOM   2192  H   GLU A 136      24.389  11.802   8.704  1.00  0.00           H  
ATOM   2193  HA  GLU A 136      26.114  12.324  10.946  1.00  0.00           H  
ATOM   2194 1HB  GLU A 136      24.703  14.215   9.013  1.00  0.00           H  
ATOM   2195 2HB  GLU A 136      25.882  14.741  10.206  1.00  0.00           H  
ATOM   2196 1HG  GLU A 136      27.149  14.574   8.292  1.00  0.00           H  
ATOM   2197 2HG  GLU A 136      27.471  13.033   9.084  1.00  0.00           H  
ATOM   2198  N   GLN A 137      22.952  13.206  11.228  1.00  0.00           N  
ATOM   2199  CA  GLN A 137      21.951  13.584  12.217  1.00  0.00           C  
ATOM   2200  C   GLN A 137      21.818  12.522  13.300  1.00  0.00           C  
ATOM   2201  O   GLN A 137      21.691  12.839  14.483  1.00  0.00           O  
ATOM   2202  CB  GLN A 137      20.595  13.818  11.545  1.00  0.00           C  
ATOM   2203  CG  GLN A 137      20.556  15.026  10.626  1.00  0.00           C  
ATOM   2204  CD  GLN A 137      20.806  16.326  11.367  1.00  0.00           C  
ATOM   2205  NE2 GLN A 137      21.747  17.119  10.869  1.00  0.00           N  
ATOM   2206  OE1 GLN A 137      20.160  16.614  12.378  1.00  0.00           O  
ATOM   2207  H   GLN A 137      22.679  12.986  10.281  1.00  0.00           H  
ATOM   2208  HA  GLN A 137      22.277  14.508  12.694  1.00  0.00           H  
ATOM   2209 1HB  GLN A 137      20.324  12.940  10.958  1.00  0.00           H  
ATOM   2210 2HB  GLN A 137      19.829  13.951  12.309  1.00  0.00           H  
ATOM   2211 1HG  GLN A 137      21.326  14.914   9.863  1.00  0.00           H  
ATOM   2212 2HG  GLN A 137      19.572  15.083  10.159  1.00  0.00           H  
ATOM   2213 1HE2 GLN A 137      21.957  17.990  11.315  1.00  0.00           H  
ATOM   2214 2HE2 GLN A 137      22.247  16.846  10.047  1.00  0.00           H  
ATOM   2215  N   LEU A 138      21.847  11.259  12.890  1.00  0.00           N  
ATOM   2216  CA  LEU A 138      21.730  10.146  13.826  1.00  0.00           C  
ATOM   2217  C   LEU A 138      22.917  10.101  14.778  1.00  0.00           C  
ATOM   2218  O   LEU A 138      22.756   9.848  15.973  1.00  0.00           O  
ATOM   2219  CB  LEU A 138      21.628   8.820  13.061  1.00  0.00           C  
ATOM   2220  CG  LEU A 138      21.117   7.623  13.874  1.00  0.00           C  
ATOM   2221  CD1 LEU A 138      20.852   6.450  12.939  1.00  0.00           C  
ATOM   2222  CD2 LEU A 138      22.142   7.254  14.936  1.00  0.00           C  
ATOM   2223  H   LEU A 138      21.953  11.063  11.905  1.00  0.00           H  
ATOM   2224  HA  LEU A 138      20.829  10.297  14.420  1.00  0.00           H  
ATOM   2225 1HB  LEU A 138      20.958   8.957  12.216  1.00  0.00           H  
ATOM   2226 2HB  LEU A 138      22.616   8.562  12.679  1.00  0.00           H  
ATOM   2227  HG  LEU A 138      20.174   7.885  14.354  1.00  0.00           H  
ATOM   2228 1HD1 LEU A 138      20.489   5.600  13.516  1.00  0.00           H  
ATOM   2229 2HD1 LEU A 138      20.101   6.734  12.202  1.00  0.00           H  
ATOM   2230 3HD1 LEU A 138      21.775   6.176  12.430  1.00  0.00           H  
ATOM   2231 1HD2 LEU A 138      21.779   6.404  15.514  1.00  0.00           H  
ATOM   2232 2HD2 LEU A 138      23.085   6.991  14.455  1.00  0.00           H  
ATOM   2233 3HD2 LEU A 138      22.299   8.105  15.600  1.00  0.00           H  
ATOM   2234  N   ALA A 139      24.108  10.348  14.245  1.00  0.00           N  
ATOM   2235  CA  ALA A 139      25.325  10.335  15.048  1.00  0.00           C  
ATOM   2236  C   ALA A 139      25.309  11.449  16.088  1.00  0.00           C  
ATOM   2237  O   ALA A 139      25.717  11.247  17.232  1.00  0.00           O  
ATOM   2238  CB  ALA A 139      26.551  10.462  14.155  1.00  0.00           C  
ATOM   2239  H   ALA A 139      24.173  10.549  13.257  1.00  0.00           H  
ATOM   2240  HA  ALA A 139      25.372   9.384  15.578  1.00  0.00           H  
ATOM   2241 1HB  ALA A 139      27.451  10.452  14.770  1.00  0.00           H  
ATOM   2242 2HB  ALA A 139      26.579   9.627  13.456  1.00  0.00           H  
ATOM   2243 3HB  ALA A 139      26.501  11.398  13.601  1.00  0.00           H  
ATOM   2244  N   GLU A 140      24.837  12.623  15.684  1.00  0.00           N  
ATOM   2245  CA  GLU A 140      24.768  13.770  16.581  1.00  0.00           C  
ATOM   2246  C   GLU A 140      23.794  13.517  17.724  1.00  0.00           C  
ATOM   2247  O   GLU A 140      24.064  13.871  18.872  1.00  0.00           O  
ATOM   2248  CB  GLU A 140      24.351  15.025  15.811  1.00  0.00           C  
ATOM   2249  CG  GLU A 140      24.301  16.292  16.653  1.00  0.00           C  
ATOM   2250  CD  GLU A 140      25.649  16.698  17.180  1.00  0.00           C  
ATOM   2251  OE1 GLU A 140      26.634  16.277  16.624  1.00  0.00           O  
ATOM   2252  OE2 GLU A 140      25.693  17.433  18.139  1.00  0.00           O1-
ATOM   2253  H   GLU A 140      24.518  12.723  14.731  1.00  0.00           H  
ATOM   2254  HA  GLU A 140      25.757  13.923  17.012  1.00  0.00           H  
ATOM   2255 1HB  GLU A 140      25.048  15.197  14.990  1.00  0.00           H  
ATOM   2256 2HB  GLU A 140      23.363  14.874  15.375  1.00  0.00           H  
ATOM   2257 1HG  GLU A 140      23.900  17.103  16.046  1.00  0.00           H  
ATOM   2258 2HG  GLU A 140      23.622  16.132  17.490  1.00  0.00           H  
ATOM   2259  N   PHE A 141      22.661  12.902  17.405  1.00  0.00           N  
ATOM   2260  CA  PHE A 141      21.644  12.600  18.406  1.00  0.00           C  
ATOM   2261  C   PHE A 141      22.162  11.601  19.433  1.00  0.00           C  
ATOM   2262  O   PHE A 141      21.905  11.736  20.628  1.00  0.00           O  
ATOM   2263  CB  PHE A 141      20.384  12.046  17.739  1.00  0.00           C  
ATOM   2264  CG  PHE A 141      19.260  11.772  18.698  1.00  0.00           C  
ATOM   2265  CD1 PHE A 141      18.811  12.760  19.562  1.00  0.00           C  
ATOM   2266  CD2 PHE A 141      18.652  10.527  18.738  1.00  0.00           C  
ATOM   2267  CE1 PHE A 141      17.777  12.509  20.444  1.00  0.00           C  
ATOM   2268  CE2 PHE A 141      17.618  10.275  19.618  1.00  0.00           C  
ATOM   2269  CZ  PHE A 141      17.181  11.267  20.473  1.00  0.00           C  
ATOM   2270  H   PHE A 141      22.499  12.636  16.444  1.00  0.00           H  
ATOM   2271  HA  PHE A 141      21.403  13.524  18.932  1.00  0.00           H  
ATOM   2272 1HB  PHE A 141      20.029  12.753  16.991  1.00  0.00           H  
ATOM   2273 2HB  PHE A 141      20.625  11.117  17.222  1.00  0.00           H  
ATOM   2274  HD1 PHE A 141      19.283  13.743  19.538  1.00  0.00           H  
ATOM   2275  HD2 PHE A 141      18.997   9.743  18.064  1.00  0.00           H  
ATOM   2276  HE1 PHE A 141      17.434  13.294  21.117  1.00  0.00           H  
ATOM   2277  HE2 PHE A 141      17.147   9.291  19.639  1.00  0.00           H  
ATOM   2278  HZ  PHE A 141      16.366  11.068  21.169  1.00  0.00           H  
ATOM   2279  N   ALA A 142      22.890  10.597  18.957  1.00  0.00           N  
ATOM   2280  CA  ALA A 142      23.445   9.571  19.833  1.00  0.00           C  
ATOM   2281  C   ALA A 142      24.472  10.162  20.791  1.00  0.00           C  
ATOM   2282  O   ALA A 142      24.511   9.807  21.969  1.00  0.00           O  
ATOM   2283  CB  ALA A 142      24.071   8.454  19.011  1.00  0.00           C  
ATOM   2284  H   ALA A 142      23.065  10.542  17.964  1.00  0.00           H  
ATOM   2285  HA  ALA A 142      22.631   9.159  20.429  1.00  0.00           H  
ATOM   2286 1HB  ALA A 142      24.480   7.696  19.679  1.00  0.00           H  
ATOM   2287 2HB  ALA A 142      23.311   8.003  18.373  1.00  0.00           H  
ATOM   2288 3HB  ALA A 142      24.869   8.861  18.392  1.00  0.00           H  
ATOM   2289  N   GLU A 143      25.302  11.064  20.278  1.00  0.00           N  
ATOM   2290  CA  GLU A 143      26.331  11.705  21.088  1.00  0.00           C  
ATOM   2291  C   GLU A 143      25.714  12.565  22.184  1.00  0.00           C  
ATOM   2292  O   GLU A 143      26.191  12.577  23.318  1.00  0.00           O  
ATOM   2293  CB  GLU A 143      27.244  12.562  20.209  1.00  0.00           C  
ATOM   2294  CG  GLU A 143      28.387  13.234  20.956  1.00  0.00           C  
ATOM   2295  CD  GLU A 143      29.366  12.252  21.535  1.00  0.00           C  
ATOM   2296  OE1 GLU A 143      29.122  11.073  21.440  1.00  0.00           O  
ATOM   2297  OE2 GLU A 143      30.359  12.680  22.075  1.00  0.00           O1-
ATOM   2298  H   GLU A 143      25.218  11.312  19.303  1.00  0.00           H  
ATOM   2299  HA  GLU A 143      26.920  10.924  21.568  1.00  0.00           H  
ATOM   2300 1HB  GLU A 143      27.678  11.943  19.423  1.00  0.00           H  
ATOM   2301 2HB  GLU A 143      26.657  13.341  19.724  1.00  0.00           H  
ATOM   2302 1HG  GLU A 143      28.917  13.895  20.270  1.00  0.00           H  
ATOM   2303 2HG  GLU A 143      27.974  13.844  21.758  1.00  0.00           H  
ATOM   2304  N   ARG A 144      24.650  13.283  21.838  1.00  0.00           N  
ATOM   2305  CA  ARG A 144      23.965  14.146  22.793  1.00  0.00           C  
ATOM   2306  C   ARG A 144      23.333  13.334  23.916  1.00  0.00           C  
ATOM   2307  O   ARG A 144      23.383  13.726  25.081  1.00  0.00           O  
ATOM   2308  CB  ARG A 144      22.888  14.966  22.096  1.00  0.00           C  
ATOM   2309  CG  ARG A 144      22.120  15.913  23.004  1.00  0.00           C  
ATOM   2310  CD  ARG A 144      23.003  16.961  23.577  1.00  0.00           C  
ATOM   2311  NE  ARG A 144      22.265  17.897  24.411  1.00  0.00           N  
ATOM   2312  CZ  ARG A 144      22.831  18.828  25.202  1.00  0.00           C  
ATOM   2313  NH1 ARG A 144      24.139  18.937  25.256  1.00  0.00           N1+
ATOM   2314  NH2 ARG A 144      22.070  19.634  25.922  1.00  0.00           N  
ATOM   2315  H   ARG A 144      24.307  13.229  20.890  1.00  0.00           H  
ATOM   2316  HA  ARG A 144      24.705  14.812  23.237  1.00  0.00           H  
ATOM   2317 1HB  ARG A 144      23.340  15.561  21.304  1.00  0.00           H  
ATOM   2318 2HB  ARG A 144      22.165  14.296  21.631  1.00  0.00           H  
ATOM   2319 1HG  ARG A 144      21.332  16.404  22.432  1.00  0.00           H  
ATOM   2320 2HG  ARG A 144      21.676  15.351  23.826  1.00  0.00           H  
ATOM   2321 1HD  ARG A 144      23.773  16.493  24.191  1.00  0.00           H  
ATOM   2322 2HD  ARG A 144      23.474  17.521  22.771  1.00  0.00           H  
ATOM   2323  HE  ARG A 144      21.254  17.844  24.394  1.00  0.00           H  
ATOM   2324 1HH1 ARG A 144      24.721  18.322  24.705  1.00  0.00           H  
ATOM   2325 2HH1 ARG A 144      24.564  19.635  25.849  1.00  0.00           H  
ATOM   2326 1HH2 ARG A 144      21.064  19.551  25.880  1.00  0.00           H  
ATOM   2327 2HH2 ARG A 144      22.494  20.332  26.515  1.00  0.00           H  
ATOM   2328  N   LEU A 145      22.739  12.201  23.557  1.00  0.00           N  
ATOM   2329  CA  LEU A 145      22.095  11.331  24.534  1.00  0.00           C  
ATOM   2330  C   LEU A 145      23.112  10.753  25.511  1.00  0.00           C  
ATOM   2331  O   LEU A 145      22.853  10.664  26.710  1.00  0.00           O  
ATOM   2332  CB  LEU A 145      21.355  10.192  23.824  1.00  0.00           C  
ATOM   2333  CG  LEU A 145      19.849  10.402  23.618  1.00  0.00           C  
ATOM   2334  CD1 LEU A 145      19.581  11.862  23.278  1.00  0.00           C  
ATOM   2335  CD2 LEU A 145      19.355   9.483  22.511  1.00  0.00           C  
ATOM   2336  H   LEU A 145      22.733  11.935  22.583  1.00  0.00           H  
ATOM   2337  HA  LEU A 145      21.386  11.930  25.105  1.00  0.00           H  
ATOM   2338 1HB  LEU A 145      21.805  10.043  22.843  1.00  0.00           H  
ATOM   2339 2HB  LEU A 145      21.486   9.277  24.402  1.00  0.00           H  
ATOM   2340  HG  LEU A 145      19.320  10.173  24.543  1.00  0.00           H  
ATOM   2341 1HD1 LEU A 145      18.511  12.011  23.131  1.00  0.00           H  
ATOM   2342 2HD1 LEU A 145      19.927  12.495  24.095  1.00  0.00           H  
ATOM   2343 3HD1 LEU A 145      20.113  12.125  22.364  1.00  0.00           H  
ATOM   2344 1HD2 LEU A 145      18.285   9.632  22.365  1.00  0.00           H  
ATOM   2345 2HD2 LEU A 145      19.882   9.712  21.585  1.00  0.00           H  
ATOM   2346 3HD2 LEU A 145      19.543   8.446  22.789  1.00  0.00           H  
ATOM   2347  N   VAL A 146      24.269  10.361  24.989  1.00  0.00           N  
ATOM   2348  CA  VAL A 146      25.327   9.791  25.815  1.00  0.00           C  
ATOM   2349  C   VAL A 146      25.863  10.813  26.809  1.00  0.00           C  
ATOM   2350  O   VAL A 146      26.124  10.490  27.968  1.00  0.00           O  
ATOM   2351  CB  VAL A 146      26.482   9.286  24.929  1.00  0.00           C  
ATOM   2352  CG1 VAL A 146      27.665   8.865  25.788  1.00  0.00           C  
ATOM   2353  CG2 VAL A 146      26.003   8.129  24.065  1.00  0.00           C  
ATOM   2354  H   VAL A 146      24.421  10.461  23.996  1.00  0.00           H  
ATOM   2355  HA  VAL A 146      24.904   8.963  26.383  1.00  0.00           H  
ATOM   2356  HB  VAL A 146      26.822  10.102  24.291  1.00  0.00           H  
ATOM   2357 1HG1 VAL A 146      28.472   8.511  25.145  1.00  0.00           H  
ATOM   2358 2HG1 VAL A 146      28.014   9.717  26.371  1.00  0.00           H  
ATOM   2359 3HG1 VAL A 146      27.361   8.063  26.460  1.00  0.00           H  
ATOM   2360 1HG2 VAL A 146      26.826   7.778  23.441  1.00  0.00           H  
ATOM   2361 2HG2 VAL A 146      25.659   7.316  24.703  1.00  0.00           H  
ATOM   2362 3HG2 VAL A 146      25.184   8.465  23.429  1.00  0.00           H  
ATOM   2363  N   GLU A 147      26.024  12.050  26.348  1.00  0.00           N  
ATOM   2364  CA  GLU A 147      26.529  13.123  27.197  1.00  0.00           C  
ATOM   2365  C   GLU A 147      25.561  13.430  28.332  1.00  0.00           C  
ATOM   2366  O   GLU A 147      25.973  13.657  29.469  1.00  0.00           O  
ATOM   2367  CB  GLU A 147      26.775  14.387  26.369  1.00  0.00           C  
ATOM   2368  CG  GLU A 147      27.943  14.284  25.398  1.00  0.00           C  
ATOM   2369  CD  GLU A 147      28.109  15.516  24.552  1.00  0.00           C  
ATOM   2370  OE1 GLU A 147      27.274  16.384  24.630  1.00  0.00           O  
ATOM   2371  OE2 GLU A 147      29.073  15.588  23.826  1.00  0.00           O1-
ATOM   2372  H   GLU A 147      25.791  12.251  25.387  1.00  0.00           H  
ATOM   2373  HA  GLU A 147      27.468  12.791  27.639  1.00  0.00           H  
ATOM   2374 1HB  GLU A 147      25.881  14.624  25.792  1.00  0.00           H  
ATOM   2375 2HB  GLU A 147      26.967  15.228  27.036  1.00  0.00           H  
ATOM   2376 1HG  GLU A 147      28.859  14.120  25.964  1.00  0.00           H  
ATOM   2377 2HG  GLU A 147      27.789  13.423  24.750  1.00  0.00           H  
ATOM   2378  N   ILE A 148      24.270  13.434  28.016  1.00  0.00           N  
ATOM   2379  CA  ILE A 148      23.240  13.714  29.010  1.00  0.00           C  
ATOM   2380  C   ILE A 148      23.204  12.635  30.085  1.00  0.00           C  
ATOM   2381  O   ILE A 148      23.052  12.932  31.270  1.00  0.00           O  
ATOM   2382  CB  ILE A 148      21.854  13.825  28.348  1.00  0.00           C  
ATOM   2383  CG1 ILE A 148      21.786  15.071  27.459  1.00  0.00           C  
ATOM   2384  CG2 ILE A 148      20.761  13.860  29.404  1.00  0.00           C  
ATOM   2385  CD1 ILE A 148      20.565  15.118  26.568  1.00  0.00           C  
ATOM   2386  H   ILE A 148      23.995  13.241  27.064  1.00  0.00           H  
ATOM   2387  HA  ILE A 148      23.482  14.660  29.493  1.00  0.00           H  
ATOM   2388  HB  ILE A 148      21.691  12.965  27.698  1.00  0.00           H  
ATOM   2389 1HG1 ILE A 148      21.787  15.963  28.083  1.00  0.00           H  
ATOM   2390 2HG1 ILE A 148      22.671  15.115  26.825  1.00  0.00           H  
ATOM   2391 1HG2 ILE A 148      19.789  13.941  28.919  1.00  0.00           H  
ATOM   2392 2HG2 ILE A 148      20.798  12.947  29.996  1.00  0.00           H  
ATOM   2393 3HG2 ILE A 148      20.913  14.722  30.056  1.00  0.00           H  
ATOM   2394 1HD1 ILE A 148      20.587  16.028  25.969  1.00  0.00           H  
ATOM   2395 2HD1 ILE A 148      20.562  14.248  25.909  1.00  0.00           H  
ATOM   2396 3HD1 ILE A 148      19.666  15.110  27.182  1.00  0.00           H  
ATOM   2397  N   LEU A 149      23.347  11.383  29.664  1.00  0.00           N  
ATOM   2398  CA  LEU A 149      23.332  10.258  30.591  1.00  0.00           C  
ATOM   2399  C   LEU A 149      24.519  10.311  31.543  1.00  0.00           C  
ATOM   2400  O   LEU A 149      24.385  10.036  32.736  1.00  0.00           O  
ATOM   2401  CB  LEU A 149      23.348   8.933  29.817  1.00  0.00           C  
ATOM   2402  CG  LEU A 149      23.294   7.662  30.673  1.00  0.00           C  
ATOM   2403  CD1 LEU A 149      22.018   7.663  31.503  1.00  0.00           C  
ATOM   2404  CD2 LEU A 149      23.358   6.439  29.771  1.00  0.00           C  
ATOM   2405  H   LEU A 149      23.468  11.206  28.678  1.00  0.00           H  
ATOM   2406  HA  LEU A 149      22.422  10.323  31.188  1.00  0.00           H  
ATOM   2407 1HB  LEU A 149      22.495   8.915  29.142  1.00  0.00           H  
ATOM   2408 2HB  LEU A 149      24.259   8.891  29.220  1.00  0.00           H  
ATOM   2409  HG  LEU A 149      24.139   7.650  31.362  1.00  0.00           H  
ATOM   2410 1HD1 LEU A 149      21.979   6.759  32.113  1.00  0.00           H  
ATOM   2411 2HD1 LEU A 149      22.007   8.538  32.153  1.00  0.00           H  
ATOM   2412 3HD1 LEU A 149      21.153   7.691  30.842  1.00  0.00           H  
ATOM   2413 1HD2 LEU A 149      23.321   5.534  30.380  1.00  0.00           H  
ATOM   2414 2HD2 LEU A 149      22.512   6.449  29.083  1.00  0.00           H  
ATOM   2415 3HD2 LEU A 149      24.288   6.454  29.202  1.00  0.00           H  
ATOM   2416  N   ARG A 150      25.683  10.669  31.011  1.00  0.00           N  
ATOM   2417  CA  ARG A 150      26.897  10.760  31.812  1.00  0.00           C  
ATOM   2418  C   ARG A 150      26.784  11.859  32.861  1.00  0.00           C  
ATOM   2419  O   ARG A 150      27.210  11.687  34.003  1.00  0.00           O  
ATOM   2420  CB  ARG A 150      28.104  11.031  30.925  1.00  0.00           C  
ATOM   2421  CG  ARG A 150      29.434  11.095  31.658  1.00  0.00           C  
ATOM   2422  CD  ARG A 150      30.564  11.336  30.724  1.00  0.00           C  
ATOM   2423  NE  ARG A 150      30.455  12.626  30.063  1.00  0.00           N  
ATOM   2424  CZ  ARG A 150      30.814  13.801  30.615  1.00  0.00           C  
ATOM   2425  NH1 ARG A 150      31.301  13.834  31.835  1.00  0.00           N1+
ATOM   2426  NH2 ARG A 150      30.675  14.923  29.929  1.00  0.00           N  
ATOM   2427  H   ARG A 150      25.727  10.883  30.024  1.00  0.00           H  
ATOM   2428  HA  ARG A 150      27.030   9.812  32.333  1.00  0.00           H  
ATOM   2429 1HB  ARG A 150      28.180  10.253  30.168  1.00  0.00           H  
ATOM   2430 2HB  ARG A 150      27.968  11.980  30.405  1.00  0.00           H  
ATOM   2431 1HG  ARG A 150      29.411  11.906  32.385  1.00  0.00           H  
ATOM   2432 2HG  ARG A 150      29.611  10.150  32.174  1.00  0.00           H  
ATOM   2433 1HD  ARG A 150      31.503  11.315  31.277  1.00  0.00           H  
ATOM   2434 2HD  ARG A 150      30.576  10.560  29.959  1.00  0.00           H  
ATOM   2435  HE  ARG A 150      30.084  12.642  29.122  1.00  0.00           H  
ATOM   2436 1HH1 ARG A 150      31.407  12.976  32.359  1.00  0.00           H  
ATOM   2437 2HH1 ARG A 150      31.570  14.714  32.249  1.00  0.00           H  
ATOM   2438 1HH2 ARG A 150      30.300  14.899  28.990  1.00  0.00           H  
ATOM   2439 2HH2 ARG A 150      30.943  15.804  30.342  1.00  0.00           H  
ATOM   2440  N   GLU A 151      26.207  12.989  32.467  1.00  0.00           N  
ATOM   2441  CA  GLU A 151      26.036  14.119  33.372  1.00  0.00           C  
ATOM   2442  C   GLU A 151      25.092  13.771  34.515  1.00  0.00           C  
ATOM   2443  O   GLU A 151      25.321  14.155  35.662  1.00  0.00           O  
ATOM   2444  CB  GLU A 151      25.504  15.336  32.611  1.00  0.00           C  
ATOM   2445  CG  GLU A 151      26.501  15.957  31.643  1.00  0.00           C  
ATOM   2446  CD  GLU A 151      25.923  17.105  30.864  1.00  0.00           C  
ATOM   2447  OE1 GLU A 151      24.745  17.345  30.983  1.00  0.00           O  
ATOM   2448  OE2 GLU A 151      26.659  17.742  30.149  1.00  0.00           O1-
ATOM   2449  H   GLU A 151      25.879  13.067  31.514  1.00  0.00           H  
ATOM   2450  HA  GLU A 151      27.008  14.357  33.803  1.00  0.00           H  
ATOM   2451 1HB  GLU A 151      24.618  15.052  32.043  1.00  0.00           H  
ATOM   2452 2HB  GLU A 151      25.205  16.106  33.322  1.00  0.00           H  
ATOM   2453 1HG  GLU A 151      27.365  16.312  32.205  1.00  0.00           H  
ATOM   2454 2HG  GLU A 151      26.844  15.190  30.950  1.00  0.00           H  
ATOM   2455  N   ALA A 152      24.031  13.031  34.143  1.00  0.00           N  
ATOM   2456  CA  ALA A 152      22.908  12.679  35.011  1.00  0.00           C  
ATOM   2457  C   ALA A 152      23.313  11.770  36.162  1.00  0.00           C  
ATOM   2458  O   ALA A 152      22.653  11.735  37.201  1.00  0.00           O  
ATOM   2459  CB  ALA A 152      21.807  12.019  34.194  1.00  0.00           C  
ATOM   2460  H   ALA A 152      23.984  12.679  33.198  1.00  0.00           H  
ATOM   2461  HA  ALA A 152      22.522  13.597  35.454  1.00  0.00           H  
ATOM   2462 1HB  ALA A 152      20.969  11.771  34.846  1.00  0.00           H  
ATOM   2463 2HB  ALA A 152      21.470  12.705  33.416  1.00  0.00           H  
ATOM   2464 3HB  ALA A 152      22.191  11.110  33.735  1.00  0.00           H  
ATOM   2465  N   GLY A 153      24.401  11.034  35.974  1.00  0.00           N  
ATOM   2466  CA  GLY A 153      24.834  10.045  36.951  1.00  0.00           C  
ATOM   2467  C   GLY A 153      24.163   8.695  36.723  1.00  0.00           C  
ATOM   2468  O   GLY A 153      23.753   8.027  37.672  1.00  0.00           O  
ATOM   2469  H   GLY A 153      24.943  11.164  35.131  1.00  0.00           H  
ATOM   2470 1HA  GLY A 153      25.917   9.927  36.894  1.00  0.00           H  
ATOM   2471 2HA  GLY A 153      24.602  10.400  37.955  1.00  0.00           H  
ATOM   2472  N   GLY A 154      24.055   8.302  35.460  1.00  0.00           N  
ATOM   2473  CA  GLY A 154      23.701   6.931  35.102  1.00  0.00           C  
ATOM   2474  C   GLY A 154      24.896   6.005  35.309  1.00  0.00           C  
ATOM   2475  O   GLY A 154      26.023   6.342  34.946  1.00  0.00           O  
ATOM   2476  H   GLY A 154      24.224   8.969  34.721  1.00  0.00           H  
ATOM   2477 1HA  GLY A 154      22.860   6.602  35.712  1.00  0.00           H  
ATOM   2478 2HA  GLY A 154      23.376   6.899  34.063  1.00  0.00           H  
ATOM   2479  N   SER A 155      24.649   4.840  35.891  1.00  0.00           N  
ATOM   2480  CA  SER A 155      25.727   3.948  36.306  1.00  0.00           C  
ATOM   2481  C   SER A 155      26.426   3.371  35.091  1.00  0.00           C  
ATOM   2482  O   SER A 155      26.018   3.610  33.954  1.00  0.00           O  
ATOM   2483  CB  SER A 155      25.186   2.828  37.173  1.00  0.00           C  
ATOM   2484  OG  SER A 155      24.390   1.953  36.424  1.00  0.00           O  
ATOM   2485  H   SER A 155      23.691   4.564  36.051  1.00  0.00           H  
ATOM   2486  HA  SER A 155      26.442   4.521  36.897  1.00  0.00           H  
ATOM   2487 1HB  SER A 155      26.015   2.280  37.619  1.00  0.00           H  
ATOM   2488 2HB  SER A 155      24.599   3.251  37.988  1.00  0.00           H  
ATOM   2489  HG  SER A 155      24.351   1.134  36.926  1.00  0.00           H  
ATOM   2490  N   PRO A 156      27.484   2.608  35.339  1.00  0.00           N  
ATOM   2491  CA  PRO A 156      28.330   2.122  34.266  1.00  0.00           C  
ATOM   2492  C   PRO A 156      27.602   1.107  33.402  1.00  0.00           C  
ATOM   2493  O   PRO A 156      27.813   1.045  32.191  1.00  0.00           O  
ATOM   2494  CB  PRO A 156      29.503   1.484  35.018  1.00  0.00           C  
ATOM   2495  CG  PRO A 156      29.515   2.181  36.335  1.00  0.00           C  
ATOM   2496  CD  PRO A 156      28.061   2.417  36.648  1.00  0.00           C  
ATOM   2497  HA  PRO A 156      28.593   2.968  33.631  1.00  0.00           H  
ATOM   2498 1HB  PRO A 156      29.346   0.399  35.111  1.00  0.00           H  
ATOM   2499 2HB  PRO A 156      30.435   1.627  34.451  1.00  0.00           H  
ATOM   2500 1HG  PRO A 156      30.015   1.558  37.090  1.00  0.00           H  
ATOM   2501 2HG  PRO A 156      30.090   3.117  36.264  1.00  0.00           H  
ATOM   2502 1HD  PRO A 156      27.648   1.534  37.158  1.00  0.00           H  
ATOM   2503 2HD  PRO A 156      27.961   3.312  37.280  1.00  0.00           H  
ATOM   2504  N   GLU A 157      26.728   0.283  33.991  1.00  0.00           N  
ATOM   2505  CA  GLU A 157      26.024  -0.684  33.159  1.00  0.00           C  
ATOM   2506  C   GLU A 157      25.094   0.011  32.174  1.00  0.00           C  
ATOM   2507  O   GLU A 157      24.997  -0.383  31.011  1.00  0.00           O  
ATOM   2508  CB  GLU A 157      25.225  -1.656  34.030  1.00  0.00           C  
ATOM   2509  CG  GLU A 157      26.078  -2.576  34.890  1.00  0.00           C  
ATOM   2510  CD  GLU A 157      26.570  -1.913  36.147  1.00  0.00           C  
ATOM   2511  OE1 GLU A 157      26.239  -0.772  36.362  1.00  0.00           O  
ATOM   2512  OE2 GLU A 157      27.278  -2.548  36.892  1.00  0.00           O1-
ATOM   2513  H   GLU A 157      26.580   0.354  34.988  1.00  0.00           H  
ATOM   2514  HA  GLU A 157      26.764  -1.240  32.584  1.00  0.00           H  
ATOM   2515 1HB  GLU A 157      24.566  -1.094  34.693  1.00  0.00           H  
ATOM   2516 2HB  GLU A 157      24.595  -2.280  33.395  1.00  0.00           H  
ATOM   2517 1HG  GLU A 157      25.490  -3.452  35.162  1.00  0.00           H  
ATOM   2518 2HG  GLU A 157      26.932  -2.914  34.305  1.00  0.00           H  
ATOM   2519  N   LEU A 158      24.410   1.048  32.644  1.00  0.00           N  
ATOM   2520  CA  LEU A 158      23.485   1.801  31.804  1.00  0.00           C  
ATOM   2521  C   LEU A 158      24.221   2.510  30.674  1.00  0.00           C  
ATOM   2522  O   LEU A 158      23.747   2.544  29.538  1.00  0.00           O  
ATOM   2523  CB  LEU A 158      22.719   2.828  32.648  1.00  0.00           C  
ATOM   2524  CG  LEU A 158      21.712   2.248  33.648  1.00  0.00           C  
ATOM   2525  CD1 LEU A 158      21.168   3.366  34.528  1.00  0.00           C  
ATOM   2526  CD2 LEU A 158      20.589   1.551  32.894  1.00  0.00           C  
ATOM   2527  H   LEU A 158      24.532   1.323  33.608  1.00  0.00           H  
ATOM   2528  HA  LEU A 158      22.784   1.097  31.356  1.00  0.00           H  
ATOM   2529 1HB  LEU A 158      23.438   3.422  33.208  1.00  0.00           H  
ATOM   2530 2HB  LEU A 158      22.174   3.492  31.976  1.00  0.00           H  
ATOM   2531  HG  LEU A 158      22.215   1.529  34.295  1.00  0.00           H  
ATOM   2532 1HD1 LEU A 158      20.453   2.953  35.240  1.00  0.00           H  
ATOM   2533 2HD1 LEU A 158      21.990   3.833  35.070  1.00  0.00           H  
ATOM   2534 3HD1 LEU A 158      20.673   4.110  33.906  1.00  0.00           H  
ATOM   2535 1HD2 LEU A 158      19.874   1.138  33.605  1.00  0.00           H  
ATOM   2536 2HD2 LEU A 158      20.085   2.269  32.248  1.00  0.00           H  
ATOM   2537 3HD2 LEU A 158      21.003   0.746  32.287  1.00  0.00           H  
ATOM   2538  N   VAL A 159      25.380   3.075  30.992  1.00  0.00           N  
ATOM   2539  CA  VAL A 159      26.183   3.785  30.003  1.00  0.00           C  
ATOM   2540  C   VAL A 159      26.683   2.839  28.919  1.00  0.00           C  
ATOM   2541  O   VAL A 159      26.688   3.183  27.737  1.00  0.00           O  
ATOM   2542  CB  VAL A 159      27.386   4.467  30.681  1.00  0.00           C  
ATOM   2543  CG1 VAL A 159      28.328   5.047  29.636  1.00  0.00           C  
ATOM   2544  CG2 VAL A 159      26.899   5.551  31.631  1.00  0.00           C  
ATOM   2545  H   VAL A 159      25.714   3.012  31.943  1.00  0.00           H  
ATOM   2546  HA  VAL A 159      25.551   4.534  29.527  1.00  0.00           H  
ATOM   2547  HB  VAL A 159      27.948   3.718  31.239  1.00  0.00           H  
ATOM   2548 1HG1 VAL A 159      29.172   5.525  30.133  1.00  0.00           H  
ATOM   2549 2HG1 VAL A 159      28.691   4.248  28.991  1.00  0.00           H  
ATOM   2550 3HG1 VAL A 159      27.794   5.786  29.037  1.00  0.00           H  
ATOM   2551 1HG2 VAL A 159      27.756   6.028  32.107  1.00  0.00           H  
ATOM   2552 2HG2 VAL A 159      26.332   6.296  31.072  1.00  0.00           H  
ATOM   2553 3HG2 VAL A 159      26.261   5.106  32.394  1.00  0.00           H  
ATOM   2554  N   PHE A 160      27.103   1.647  29.327  1.00  0.00           N  
ATOM   2555  CA  PHE A 160      27.606   0.649  28.391  1.00  0.00           C  
ATOM   2556  C   PHE A 160      26.511   0.188  27.437  1.00  0.00           C  
ATOM   2557  O   PHE A 160      26.750   0.009  26.243  1.00  0.00           O  
ATOM   2558  CB  PHE A 160      28.174  -0.554  29.145  1.00  0.00           C  
ATOM   2559  CG  PHE A 160      28.777  -1.600  28.251  1.00  0.00           C  
ATOM   2560  CD1 PHE A 160      29.749  -1.262  27.322  1.00  0.00           C  
ATOM   2561  CD2 PHE A 160      28.374  -2.924  28.337  1.00  0.00           C  
ATOM   2562  CE1 PHE A 160      30.305  -2.223  26.500  1.00  0.00           C  
ATOM   2563  CE2 PHE A 160      28.929  -3.887  27.518  1.00  0.00           C  
ATOM   2564  CZ  PHE A 160      29.896  -3.535  26.598  1.00  0.00           C  
ATOM   2565  H   PHE A 160      27.072   1.426  30.312  1.00  0.00           H  
ATOM   2566  HA  PHE A 160      28.394   1.110  27.796  1.00  0.00           H  
ATOM   2567 1HB  PHE A 160      28.940  -0.218  29.842  1.00  0.00           H  
ATOM   2568 2HB  PHE A 160      27.382  -1.023  29.730  1.00  0.00           H  
ATOM   2569  HD1 PHE A 160      30.074  -0.224  27.245  1.00  0.00           H  
ATOM   2570  HD2 PHE A 160      27.610  -3.202  29.064  1.00  0.00           H  
ATOM   2571  HE1 PHE A 160      31.068  -1.943  25.773  1.00  0.00           H  
ATOM   2572  HE2 PHE A 160      28.603  -4.924  27.596  1.00  0.00           H  
ATOM   2573  HZ  PHE A 160      30.332  -4.294  25.949  1.00  0.00           H  
ATOM   2574  N   GLU A 161      25.310  -0.003  27.971  1.00  0.00           N  
ATOM   2575  CA  GLU A 161      24.175  -0.444  27.167  1.00  0.00           C  
ATOM   2576  C   GLU A 161      23.796   0.603  26.128  1.00  0.00           C  
ATOM   2577  O   GLU A 161      23.486   0.272  24.985  1.00  0.00           O  
ATOM   2578  CB  GLU A 161      22.972  -0.746  28.063  1.00  0.00           C  
ATOM   2579  CG  GLU A 161      23.134  -1.980  28.939  1.00  0.00           C  
ATOM   2580  CD  GLU A 161      21.965  -2.204  29.857  1.00  0.00           C  
ATOM   2581  OE1 GLU A 161      21.098  -1.364  29.900  1.00  0.00           O  
ATOM   2582  OE2 GLU A 161      21.938  -3.217  30.515  1.00  0.00           O1-
ATOM   2583  H   GLU A 161      25.178   0.161  28.959  1.00  0.00           H  
ATOM   2584  HA  GLU A 161      24.469  -1.350  26.637  1.00  0.00           H  
ATOM   2585 1HB  GLU A 161      22.782   0.106  28.717  1.00  0.00           H  
ATOM   2586 2HB  GLU A 161      22.085  -0.889  27.446  1.00  0.00           H  
ATOM   2587 1HG  GLU A 161      23.252  -2.854  28.299  1.00  0.00           H  
ATOM   2588 2HG  GLU A 161      24.041  -1.874  29.533  1.00  0.00           H  
ATOM   2589  N   LEU A 162      23.823   1.868  26.534  1.00  0.00           N  
ATOM   2590  CA  LEU A 162      23.481   2.967  25.639  1.00  0.00           C  
ATOM   2591  C   LEU A 162      24.481   3.077  24.494  1.00  0.00           C  
ATOM   2592  O   LEU A 162      24.102   3.314  23.348  1.00  0.00           O  
ATOM   2593  CB  LEU A 162      23.437   4.290  26.415  1.00  0.00           C  
ATOM   2594  CG  LEU A 162      23.049   5.528  25.598  1.00  0.00           C  
ATOM   2595  CD1 LEU A 162      21.663   5.330  25.000  1.00  0.00           C  
ATOM   2596  CD2 LEU A 162      23.088   6.759  26.491  1.00  0.00           C  
ATOM   2597  H   LEU A 162      24.086   2.074  27.487  1.00  0.00           H  
ATOM   2598  HA  LEU A 162      22.501   2.760  25.208  1.00  0.00           H  
ATOM   2599 1HB  LEU A 162      22.719   4.190  27.228  1.00  0.00           H  
ATOM   2600 2HB  LEU A 162      24.420   4.471  26.848  1.00  0.00           H  
ATOM   2601  HG  LEU A 162      23.752   5.655  24.773  1.00  0.00           H  
ATOM   2602 1HD1 LEU A 162      21.387   6.209  24.420  1.00  0.00           H  
ATOM   2603 2HD1 LEU A 162      21.668   4.454  24.351  1.00  0.00           H  
ATOM   2604 3HD1 LEU A 162      20.939   5.182  25.802  1.00  0.00           H  
ATOM   2605 1HD2 LEU A 162      22.813   7.639  25.910  1.00  0.00           H  
ATOM   2606 2HD2 LEU A 162      22.385   6.633  27.315  1.00  0.00           H  
ATOM   2607 3HD2 LEU A 162      24.095   6.887  26.890  1.00  0.00           H  
ATOM   2608  N   LEU A 163      25.759   2.902  24.814  1.00  0.00           N  
ATOM   2609  CA  LEU A 163      26.816   2.981  23.813  1.00  0.00           C  
ATOM   2610  C   LEU A 163      26.686   1.863  22.785  1.00  0.00           C  
ATOM   2611  O   LEU A 163      26.878   2.083  21.589  1.00  0.00           O  
ATOM   2612  CB  LEU A 163      28.191   2.907  24.488  1.00  0.00           C  
ATOM   2613  CG  LEU A 163      28.580   4.121  25.341  1.00  0.00           C  
ATOM   2614  CD1 LEU A 163      29.876   3.827  26.083  1.00  0.00           C  
ATOM   2615  CD2 LEU A 163      28.727   5.343  24.447  1.00  0.00           C  
ATOM   2616  H   LEU A 163      26.005   2.710  25.774  1.00  0.00           H  
ATOM   2617  HA  LEU A 163      26.715   3.931  23.288  1.00  0.00           H  
ATOM   2618 1HB  LEU A 163      28.216   2.029  25.130  1.00  0.00           H  
ATOM   2619 2HB  LEU A 163      28.951   2.788  23.715  1.00  0.00           H  
ATOM   2620  HG  LEU A 163      27.804   4.307  26.085  1.00  0.00           H  
ATOM   2621 1HD1 LEU A 163      30.153   4.690  26.689  1.00  0.00           H  
ATOM   2622 2HD1 LEU A 163      29.737   2.959  26.729  1.00  0.00           H  
ATOM   2623 3HD1 LEU A 163      30.668   3.620  25.364  1.00  0.00           H  
ATOM   2624 1HD2 LEU A 163      29.003   6.207  25.054  1.00  0.00           H  
ATOM   2625 2HD2 LEU A 163      29.503   5.160  23.703  1.00  0.00           H  
ATOM   2626 3HD2 LEU A 163      27.781   5.542  23.943  1.00  0.00           H  
ATOM   2627  N   LYS A 164      26.359   0.666  23.259  1.00  0.00           N  
ATOM   2628  CA  LYS A 164      26.203  -0.488  22.382  1.00  0.00           C  
ATOM   2629  C   LYS A 164      25.034  -0.298  21.424  1.00  0.00           C  
ATOM   2630  O   LYS A 164      25.122  -0.642  20.246  1.00  0.00           O  
ATOM   2631  CB  LYS A 164      26.006  -1.763  23.203  1.00  0.00           C  
ATOM   2632  CG  LYS A 164      25.891  -3.035  22.373  1.00  0.00           C  
ATOM   2633  CD  LYS A 164      25.789  -4.267  23.261  1.00  0.00           C  
ATOM   2634  CE  LYS A 164      25.769  -5.545  22.435  1.00  0.00           C  
ATOM   2635  NZ  LYS A 164      24.559  -5.633  21.576  1.00  0.00           N1+
ATOM   2636  H   LYS A 164      26.216   0.552  24.252  1.00  0.00           H  
ATOM   2637  HA  LYS A 164      27.110  -0.585  21.786  1.00  0.00           H  
ATOM   2638 1HB  LYS A 164      26.845  -1.887  23.889  1.00  0.00           H  
ATOM   2639 2HB  LYS A 164      25.103  -1.673  23.805  1.00  0.00           H  
ATOM   2640 1HG  LYS A 164      25.003  -2.978  21.742  1.00  0.00           H  
ATOM   2641 2HG  LYS A 164      26.766  -3.131  21.732  1.00  0.00           H  
ATOM   2642 1HD  LYS A 164      26.641  -4.296  23.942  1.00  0.00           H  
ATOM   2643 2HD  LYS A 164      24.875  -4.214  23.853  1.00  0.00           H  
ATOM   2644 1HE  LYS A 164      26.654  -5.581  21.802  1.00  0.00           H  
ATOM   2645 2HE  LYS A 164      25.790  -6.408  23.101  1.00  0.00           H  
ATOM   2646 1HZ  LYS A 164      24.583  -6.493  21.045  1.00  0.00           H  
ATOM   2647 2HZ  LYS A 164      23.731  -5.619  22.155  1.00  0.00           H  
ATOM   2648 3HZ  LYS A 164      24.538  -4.848  20.940  1.00  0.00           H  
ATOM   2649  N   ARG A 165      23.939   0.252  21.938  1.00  0.00           N  
ATOM   2650  CA  ARG A 165      22.748   0.488  21.129  1.00  0.00           C  
ATOM   2651  C   ARG A 165      23.022   1.511  20.034  1.00  0.00           C  
ATOM   2652  O   ARG A 165      22.571   1.355  18.900  1.00  0.00           O  
ATOM   2653  CB  ARG A 165      21.598   0.975  21.998  1.00  0.00           C  
ATOM   2654  CG  ARG A 165      20.295   1.222  21.255  1.00  0.00           C  
ATOM   2655  CD  ARG A 165      19.519  -0.031  21.075  1.00  0.00           C  
ATOM   2656  NE  ARG A 165      20.037  -0.837  19.981  1.00  0.00           N  
ATOM   2657  CZ  ARG A 165      19.603  -0.768  18.707  1.00  0.00           C  
ATOM   2658  NH1 ARG A 165      18.646   0.073  18.383  1.00  0.00           N1+
ATOM   2659  NH2 ARG A 165      20.140  -1.546  17.783  1.00  0.00           N  
ATOM   2660  H   ARG A 165      23.930   0.512  22.914  1.00  0.00           H  
ATOM   2661  HA  ARG A 165      22.474  -0.450  20.648  1.00  0.00           H  
ATOM   2662 1HB  ARG A 165      21.397   0.243  22.780  1.00  0.00           H  
ATOM   2663 2HB  ARG A 165      21.881   1.907  22.488  1.00  0.00           H  
ATOM   2664 1HG  ARG A 165      19.683   1.927  21.818  1.00  0.00           H  
ATOM   2665 2HG  ARG A 165      20.512   1.637  20.269  1.00  0.00           H  
ATOM   2666 1HD  ARG A 165      19.568  -0.623  21.988  1.00  0.00           H  
ATOM   2667 2HD  ARG A 165      18.480   0.213  20.856  1.00  0.00           H  
ATOM   2668  HE  ARG A 165      20.775  -1.496  20.191  1.00  0.00           H  
ATOM   2669 1HH1 ARG A 165      18.236   0.667  19.089  1.00  0.00           H  
ATOM   2670 2HH1 ARG A 165      18.321   0.124  17.428  1.00  0.00           H  
ATOM   2671 1HH2 ARG A 165      20.877  -2.193  18.032  1.00  0.00           H  
ATOM   2672 2HH2 ARG A 165      19.816  -1.494  16.830  1.00  0.00           H  
ATOM   2673  N   ILE A 166      23.762   2.559  20.381  1.00  0.00           N  
ATOM   2674  CA  ILE A 166      24.096   3.610  19.428  1.00  0.00           C  
ATOM   2675  C   ILE A 166      24.975   3.076  18.304  1.00  0.00           C  
ATOM   2676  O   ILE A 166      24.791   3.426  17.138  1.00  0.00           O  
ATOM   2677  CB  ILE A 166      24.813   4.779  20.128  1.00  0.00           C  
ATOM   2678  CG1 ILE A 166      23.853   5.499  21.079  1.00  0.00           C  
ATOM   2679  CG2 ILE A 166      25.378   5.748  19.102  1.00  0.00           C  
ATOM   2680  CD1 ILE A 166      24.533   6.484  22.003  1.00  0.00           C  
ATOM   2681  H   ILE A 166      24.102   2.628  21.330  1.00  0.00           H  
ATOM   2682  HA  ILE A 166      23.169   3.972  18.984  1.00  0.00           H  
ATOM   2683  HB  ILE A 166      25.628   4.393  20.738  1.00  0.00           H  
ATOM   2684 1HG1 ILE A 166      23.103   6.037  20.500  1.00  0.00           H  
ATOM   2685 2HG1 ILE A 166      23.327   4.767  21.692  1.00  0.00           H  
ATOM   2686 1HG2 ILE A 166      25.879   6.569  19.614  1.00  0.00           H  
ATOM   2687 2HG2 ILE A 166      26.092   5.228  18.465  1.00  0.00           H  
ATOM   2688 3HG2 ILE A 166      24.567   6.145  18.490  1.00  0.00           H  
ATOM   2689 1HD1 ILE A 166      23.789   6.955  22.646  1.00  0.00           H  
ATOM   2690 2HD1 ILE A 166      25.265   5.960  22.619  1.00  0.00           H  
ATOM   2691 3HD1 ILE A 166      25.036   7.248  21.412  1.00  0.00           H  
ATOM   2692  N   MET A 167      25.932   2.226  18.662  1.00  0.00           N  
ATOM   2693  CA  MET A 167      26.842   1.640  17.683  1.00  0.00           C  
ATOM   2694  C   MET A 167      26.096   0.742  16.706  1.00  0.00           C  
ATOM   2695  O   MET A 167      26.369   0.751  15.505  1.00  0.00           O  
ATOM   2696  CB  MET A 167      27.945   0.856  18.391  1.00  0.00           C  
ATOM   2697  CG  MET A 167      28.952   1.721  19.138  1.00  0.00           C  
ATOM   2698  SD  MET A 167      30.359   0.775  19.753  1.00  0.00           S  
ATOM   2699  CE  MET A 167      29.608  -0.095  21.125  1.00  0.00           C  
ATOM   2700  H   MET A 167      26.032   1.978  19.636  1.00  0.00           H  
ATOM   2701  HA  MET A 167      27.293   2.453  17.113  1.00  0.00           H  
ATOM   2702 1HB  MET A 167      27.500   0.169  19.108  1.00  0.00           H  
ATOM   2703 2HB  MET A 167      28.493   0.259  17.662  1.00  0.00           H  
ATOM   2704 1HG  MET A 167      29.324   2.500  18.473  1.00  0.00           H  
ATOM   2705 2HG  MET A 167      28.462   2.200  19.985  1.00  0.00           H  
ATOM   2706 1HE  MET A 167      30.354  -0.726  21.609  1.00  0.00           H  
ATOM   2707 2HE  MET A 167      29.217   0.626  21.845  1.00  0.00           H  
ATOM   2708 3HE  MET A 167      28.791  -0.718  20.758  1.00  0.00           H  
ATOM   2709  N   GLU A 168      25.152  -0.034  17.227  1.00  0.00           N  
ATOM   2710  CA  GLU A 168      24.364  -0.942  16.400  1.00  0.00           C  
ATOM   2711  C   GLU A 168      23.501  -0.173  15.407  1.00  0.00           C  
ATOM   2712  O   GLU A 168      23.371  -0.568  14.248  1.00  0.00           O  
ATOM   2713  CB  GLU A 168      23.480  -1.831  17.277  1.00  0.00           C  
ATOM   2714  CG  GLU A 168      24.244  -2.862  18.098  1.00  0.00           C  
ATOM   2715  CD  GLU A 168      23.352  -3.667  19.001  1.00  0.00           C  
ATOM   2716  OE1 GLU A 168      22.186  -3.363  19.079  1.00  0.00           O  
ATOM   2717  OE2 GLU A 168      23.837  -4.589  19.613  1.00  0.00           O1-
ATOM   2718  H   GLU A 168      24.975   0.003  18.220  1.00  0.00           H  
ATOM   2719  HA  GLU A 168      25.053  -1.566  15.831  1.00  0.00           H  
ATOM   2720 1HB  GLU A 168      22.910  -1.210  17.968  1.00  0.00           H  
ATOM   2721 2HB  GLU A 168      22.766  -2.366  16.652  1.00  0.00           H  
ATOM   2722 1HG  GLU A 168      24.763  -3.538  17.420  1.00  0.00           H  
ATOM   2723 2HG  GLU A 168      24.993  -2.348  18.700  1.00  0.00           H  
ATOM   2724  N   ILE A 169      22.913   0.925  15.869  1.00  0.00           N  
ATOM   2725  CA  ILE A 169      22.061   1.751  15.022  1.00  0.00           C  
ATOM   2726  C   ILE A 169      22.857   2.382  13.887  1.00  0.00           C  
ATOM   2727  O   ILE A 169      22.391   2.450  12.750  1.00  0.00           O  
ATOM   2728  CB  ILE A 169      21.374   2.855  15.845  1.00  0.00           C  
ATOM   2729  CG1 ILE A 169      20.364   2.246  16.821  1.00  0.00           C  
ATOM   2730  CG2 ILE A 169      20.693   3.858  14.926  1.00  0.00           C  
ATOM   2731  CD1 ILE A 169      19.842   3.223  17.849  1.00  0.00           C  
ATOM   2732  H   ILE A 169      23.059   1.194  16.831  1.00  0.00           H  
ATOM   2733  HA  ILE A 169      21.299   1.109  14.579  1.00  0.00           H  
ATOM   2734  HB  ILE A 169      22.118   3.377  16.447  1.00  0.00           H  
ATOM   2735 1HG1 ILE A 169      19.516   1.849  16.265  1.00  0.00           H  
ATOM   2736 2HG1 ILE A 169      20.826   1.412  17.348  1.00  0.00           H  
ATOM   2737 1HG2 ILE A 169      20.211   4.632  15.524  1.00  0.00           H  
ATOM   2738 2HG2 ILE A 169      21.434   4.313  14.271  1.00  0.00           H  
ATOM   2739 3HG2 ILE A 169      19.941   3.347  14.323  1.00  0.00           H  
ATOM   2740 1HD1 ILE A 169      19.132   2.718  18.504  1.00  0.00           H  
ATOM   2741 2HD1 ILE A 169      20.673   3.607  18.442  1.00  0.00           H  
ATOM   2742 3HD1 ILE A 169      19.342   4.049  17.345  1.00  0.00           H  
ATOM   2743  N   ILE A 170      24.063   2.843  14.202  1.00  0.00           N  
ATOM   2744  CA  ILE A 170      24.927   3.469  13.211  1.00  0.00           C  
ATOM   2745  C   ILE A 170      25.342   2.475  12.134  1.00  0.00           C  
ATOM   2746  O   ILE A 170      25.380   2.808  10.949  1.00  0.00           O  
ATOM   2747  CB  ILE A 170      26.183   4.062  13.874  1.00  0.00           C  
ATOM   2748  CG1 ILE A 170      25.798   5.184  14.842  1.00  0.00           C  
ATOM   2749  CG2 ILE A 170      27.151   4.575  12.818  1.00  0.00           C  
ATOM   2750  CD1 ILE A 170      25.078   6.339  14.182  1.00  0.00           C  
ATOM   2751  H   ILE A 170      24.389   2.757  15.155  1.00  0.00           H  
ATOM   2752  HA  ILE A 170      24.364   4.269  12.728  1.00  0.00           H  
ATOM   2753  HB  ILE A 170      26.680   3.294  14.465  1.00  0.00           H  
ATOM   2754 1HG1 ILE A 170      25.155   4.784  15.624  1.00  0.00           H  
ATOM   2755 2HG1 ILE A 170      26.695   5.574  15.323  1.00  0.00           H  
ATOM   2756 1HG2 ILE A 170      28.033   4.992  13.304  1.00  0.00           H  
ATOM   2757 2HG2 ILE A 170      27.449   3.754  12.169  1.00  0.00           H  
ATOM   2758 3HG2 ILE A 170      26.665   5.349  12.224  1.00  0.00           H  
ATOM   2759 1HD1 ILE A 170      24.838   7.094  14.931  1.00  0.00           H  
ATOM   2760 2HD1 ILE A 170      25.719   6.778  13.417  1.00  0.00           H  
ATOM   2761 3HD1 ILE A 170      24.158   5.979  13.723  1.00  0.00           H  
ATOM   2762  N   GLU A 171      25.652   1.253  12.552  1.00  0.00           N  
ATOM   2763  CA  GLU A 171      26.064   0.206  11.625  1.00  0.00           C  
ATOM   2764  C   GLU A 171      24.934  -0.162  10.672  1.00  0.00           C  
ATOM   2765  O   GLU A 171      25.158  -0.370   9.480  1.00  0.00           O  
ATOM   2766  CB  GLU A 171      26.522  -1.036  12.392  1.00  0.00           C  
ATOM   2767  CG  GLU A 171      27.178  -2.103  11.527  1.00  0.00           C  
ATOM   2768  CD  GLU A 171      26.183  -3.001  10.849  1.00  0.00           C  
ATOM   2769  OE1 GLU A 171      25.117  -3.185  11.385  1.00  0.00           O  
ATOM   2770  OE2 GLU A 171      26.488  -3.503   9.793  1.00  0.00           O1-
ATOM   2771  H   GLU A 171      25.601   1.044  13.539  1.00  0.00           H  
ATOM   2772  HA  GLU A 171      26.892   0.590  11.028  1.00  0.00           H  
ATOM   2773 1HB  GLU A 171      27.236  -0.745  13.163  1.00  0.00           H  
ATOM   2774 2HB  GLU A 171      25.667  -1.491  12.892  1.00  0.00           H  
ATOM   2775 1HG  GLU A 171      27.787  -1.615  10.766  1.00  0.00           H  
ATOM   2776 2HG  GLU A 171      27.839  -2.705  12.150  1.00  0.00           H  
ATOM   2777  N   ARG A 172      23.719  -0.240  11.205  1.00  0.00           N  
ATOM   2778  CA  ARG A 172      22.551  -0.583  10.404  1.00  0.00           C  
ATOM   2779  C   ARG A 172      22.268   0.485   9.356  1.00  0.00           C  
ATOM   2780  O   ARG A 172      21.931   0.174   8.214  1.00  0.00           O  
ATOM   2781  CB  ARG A 172      21.327  -0.758  11.291  1.00  0.00           C  
ATOM   2782  CG  ARG A 172      21.358  -1.983  12.190  1.00  0.00           C  
ATOM   2783  CD  ARG A 172      21.142  -3.235  11.420  1.00  0.00           C  
ATOM   2784  NE  ARG A 172      22.351  -3.670  10.742  1.00  0.00           N  
ATOM   2785  CZ  ARG A 172      22.391  -4.597   9.764  1.00  0.00           C  
ATOM   2786  NH1 ARG A 172      21.280  -5.175   9.364  1.00  0.00           N1+
ATOM   2787  NH2 ARG A 172      23.544  -4.924   9.210  1.00  0.00           N  
ATOM   2788  H   ARG A 172      23.602  -0.057  12.192  1.00  0.00           H  
ATOM   2789  HA  ARG A 172      22.762  -1.517   9.881  1.00  0.00           H  
ATOM   2790 1HB  ARG A 172      21.213   0.117  11.930  1.00  0.00           H  
ATOM   2791 2HB  ARG A 172      20.434  -0.827  10.669  1.00  0.00           H  
ATOM   2792 1HG  ARG A 172      22.326  -2.048  12.685  1.00  0.00           H  
ATOM   2793 2HG  ARG A 172      20.571  -1.903  12.942  1.00  0.00           H  
ATOM   2794 1HD  ARG A 172      20.826  -4.028  12.097  1.00  0.00           H  
ATOM   2795 2HD  ARG A 172      20.370  -3.070  10.668  1.00  0.00           H  
ATOM   2796  HE  ARG A 172      23.226  -3.247  11.024  1.00  0.00           H  
ATOM   2797 1HH1 ARG A 172      20.398  -4.925   9.787  1.00  0.00           H  
ATOM   2798 2HH1 ARG A 172      21.309  -5.870   8.631  1.00  0.00           H  
ATOM   2799 1HH2 ARG A 172      24.398  -4.479   9.519  1.00  0.00           H  
ATOM   2800 2HH2 ARG A 172      23.573  -5.619   8.478  1.00  0.00           H  
ATOM   2801  N   ARG A 173      22.408   1.746   9.752  1.00  0.00           N  
ATOM   2802  CA  ARG A 173      22.168   2.863   8.848  1.00  0.00           C  
ATOM   2803  C   ARG A 173      23.174   2.874   7.705  1.00  0.00           C  
ATOM   2804  O   ARG A 173      22.893   3.386   6.621  1.00  0.00           O  
ATOM   2805  CB  ARG A 173      22.244   4.185   9.599  1.00  0.00           C  
ATOM   2806  CG  ARG A 173      22.032   5.422   8.741  1.00  0.00           C  
ATOM   2807  CD  ARG A 173      20.654   5.477   8.189  1.00  0.00           C  
ATOM   2808  NE  ARG A 173      20.460   6.635   7.330  1.00  0.00           N  
ATOM   2809  CZ  ARG A 173      20.805   6.689   6.030  1.00  0.00           C  
ATOM   2810  NH1 ARG A 173      21.361   5.646   5.452  1.00  0.00           N1+
ATOM   2811  NH2 ARG A 173      20.586   7.791   5.333  1.00  0.00           N  
ATOM   2812  H   ARG A 173      22.688   1.934  10.704  1.00  0.00           H  
ATOM   2813  HA  ARG A 173      21.174   2.743   8.417  1.00  0.00           H  
ATOM   2814 1HB  ARG A 173      21.493   4.198  10.388  1.00  0.00           H  
ATOM   2815 2HB  ARG A 173      23.221   4.277  10.074  1.00  0.00           H  
ATOM   2816 1HG  ARG A 173      22.196   6.315   9.343  1.00  0.00           H  
ATOM   2817 2HG  ARG A 173      22.735   5.411   7.907  1.00  0.00           H  
ATOM   2818 1HD  ARG A 173      20.461   4.580   7.601  1.00  0.00           H  
ATOM   2819 2HD  ARG A 173      19.937   5.535   9.007  1.00  0.00           H  
ATOM   2820  HE  ARG A 173      20.035   7.457   7.739  1.00  0.00           H  
ATOM   2821 1HH1 ARG A 173      21.527   4.804   5.985  1.00  0.00           H  
ATOM   2822 2HH1 ARG A 173      21.619   5.687   4.478  1.00  0.00           H  
ATOM   2823 1HH2 ARG A 173      20.160   8.593   5.777  1.00  0.00           H  
ATOM   2824 2HH2 ARG A 173      20.846   7.832   4.359  1.00  0.00           H  
ATOM   2825  N   GLY A 174      24.337   2.328   7.903  1.00  0.00           N  
ATOM   2826  CA  GLY A 174      25.175   2.155   6.730  1.00  0.00           C  
ATOM   2827  C   GLY A 174      25.883   3.459   6.441  1.00  0.00           C  
ATOM   2828  O   GLY A 174      26.153   3.787   5.285  1.00  0.00           O  
ATOM   2829  H   GLY A 174      24.600   2.056   8.840  1.00  0.00           H  
ATOM   2830 1HA  GLY A 174      25.892   1.353   6.910  1.00  0.00           H  
ATOM   2831 2HA  GLY A 174      24.558   1.850   5.885  1.00  0.00           H  
ATOM   2832  N   ALA A 175      26.171   4.181   7.515  1.00  0.00           N  
ATOM   2833  CA  ALA A 175      26.851   5.459   7.444  1.00  0.00           C  
ATOM   2834  C   ALA A 175      28.277   5.295   6.935  1.00  0.00           C  
ATOM   2835  O   ALA A 175      28.919   4.273   7.176  1.00  0.00           O  
ATOM   2836  CB  ALA A 175      26.846   6.135   8.808  1.00  0.00           C  
ATOM   2837  H   ALA A 175      25.909   3.833   8.427  1.00  0.00           H  
ATOM   2838  HA  ALA A 175      26.305   6.104   6.755  1.00  0.00           H  
ATOM   2839 1HB  ALA A 175      27.357   7.095   8.740  1.00  0.00           H  
ATOM   2840 2HB  ALA A 175      25.818   6.293   9.132  1.00  0.00           H  
ATOM   2841 3HB  ALA A 175      27.360   5.502   9.529  1.00  0.00           H  
ATOM   2842  N   PRO A 176      28.761   6.309   6.230  1.00  0.00           N  
ATOM   2843  CA  PRO A 176      30.076   6.254   5.610  1.00  0.00           C  
ATOM   2844  C   PRO A 176      31.171   6.004   6.641  1.00  0.00           C  
ATOM   2845  O   PRO A 176      31.074   6.452   7.784  1.00  0.00           O  
ATOM   2846  CB  PRO A 176      30.209   7.639   4.969  1.00  0.00           C  
ATOM   2847  CG  PRO A 176      28.801   8.080   4.756  1.00  0.00           C  
ATOM   2848  CD  PRO A 176      28.055   7.537   5.946  1.00  0.00           C  
ATOM   2849  HA  PRO A 176      30.086   5.435   4.891  1.00  0.00           H  
ATOM   2850 1HB  PRO A 176      30.771   8.310   5.636  1.00  0.00           H  
ATOM   2851 2HB  PRO A 176      30.780   7.566   4.031  1.00  0.00           H  
ATOM   2852 1HG  PRO A 176      28.753   9.177   4.690  1.00  0.00           H  
ATOM   2853 2HG  PRO A 176      28.420   7.687   3.802  1.00  0.00           H  
ATOM   2854 1HD  PRO A 176      28.121   8.253   6.779  1.00  0.00           H  
ATOM   2855 2HD  PRO A 176      27.005   7.359   5.670  1.00  0.00           H  
ATOM   2856  N   PRO A 177      32.210   5.286   6.227  1.00  0.00           N  
ATOM   2857  CA  PRO A 177      33.178   4.718   7.156  1.00  0.00           C  
ATOM   2858  C   PRO A 177      33.801   5.773   8.056  1.00  0.00           C  
ATOM   2859  O   PRO A 177      34.093   5.514   9.223  1.00  0.00           O  
ATOM   2860  CB  PRO A 177      34.220   4.096   6.221  1.00  0.00           C  
ATOM   2861  CG  PRO A 177      33.452   3.763   4.988  1.00  0.00           C  
ATOM   2862  CD  PRO A 177      32.482   4.904   4.832  1.00  0.00           C  
ATOM   2863  HA  PRO A 177      32.666   3.995   7.791  1.00  0.00           H  
ATOM   2864 1HB  PRO A 177      35.035   4.811   6.036  1.00  0.00           H  
ATOM   2865 2HB  PRO A 177      34.670   3.212   6.696  1.00  0.00           H  
ATOM   2866 1HG  PRO A 177      34.134   3.665   4.130  1.00  0.00           H  
ATOM   2867 2HG  PRO A 177      32.948   2.792   5.106  1.00  0.00           H  
ATOM   2868 1HD  PRO A 177      32.963   5.719   4.272  1.00  0.00           H  
ATOM   2869 2HD  PRO A 177      31.583   4.551   4.307  1.00  0.00           H  
ATOM   2870  N   GLU A 178      34.011   6.972   7.524  1.00  0.00           N  
ATOM   2871  CA  GLU A 178      34.588   8.038   8.321  1.00  0.00           C  
ATOM   2872  C   GLU A 178      33.618   8.475   9.415  1.00  0.00           C  
ATOM   2873  O   GLU A 178      34.025   8.753  10.543  1.00  0.00           O  
ATOM   2874  CB  GLU A 178      34.954   9.230   7.434  1.00  0.00           C  
ATOM   2875  CG  GLU A 178      36.077   8.955   6.444  1.00  0.00           C  
ATOM   2876  CD  GLU A 178      35.608   8.230   5.213  1.00  0.00           C  
ATOM   2877  OE1 GLU A 178      34.433   7.968   5.113  1.00  0.00           O  
ATOM   2878  OE2 GLU A 178      36.426   7.937   4.373  1.00  0.00           O1-
ATOM   2879  H   GLU A 178      33.764   7.131   6.558  1.00  0.00           H  
ATOM   2880  HA  GLU A 178      35.489   7.654   8.800  1.00  0.00           H  
ATOM   2881 1HB  GLU A 178      34.078   9.544   6.866  1.00  0.00           H  
ATOM   2882 2HB  GLU A 178      35.257  10.070   8.059  1.00  0.00           H  
ATOM   2883 1HG  GLU A 178      36.524   9.903   6.145  1.00  0.00           H  
ATOM   2884 2HG  GLU A 178      36.846   8.362   6.938  1.00  0.00           H  
ATOM   2885  N   LEU A 179      32.327   8.536   9.081  1.00  0.00           N  
ATOM   2886  CA  LEU A 179      31.326   8.913  10.071  1.00  0.00           C  
ATOM   2887  C   LEU A 179      31.193   7.851  11.154  1.00  0.00           C  
ATOM   2888  O   LEU A 179      31.066   8.169  12.336  1.00  0.00           O  
ATOM   2889  CB  LEU A 179      29.968   9.134   9.393  1.00  0.00           C  
ATOM   2890  CG  LEU A 179      29.697  10.558   8.892  1.00  0.00           C  
ATOM   2891  CD1 LEU A 179      29.714  11.523  10.070  1.00  0.00           C  
ATOM   2892  CD2 LEU A 179      30.746  10.941   7.859  1.00  0.00           C  
ATOM   2893  H   LEU A 179      32.054   8.316   8.135  1.00  0.00           H  
ATOM   2894  HA  LEU A 179      31.652   9.837  10.547  1.00  0.00           H  
ATOM   2895 1HB  LEU A 179      29.893   8.462   8.538  1.00  0.00           H  
ATOM   2896 2HB  LEU A 179      29.180   8.876  10.101  1.00  0.00           H  
ATOM   2897  HG  LEU A 179      28.708  10.603   8.438  1.00  0.00           H  
ATOM   2898 1HD1 LEU A 179      29.521  12.535   9.714  1.00  0.00           H  
ATOM   2899 2HD1 LEU A 179      28.941  11.237  10.784  1.00  0.00           H  
ATOM   2900 3HD1 LEU A 179      30.689  11.488  10.556  1.00  0.00           H  
ATOM   2901 1HD2 LEU A 179      30.554  11.953   7.501  1.00  0.00           H  
ATOM   2902 2HD2 LEU A 179      31.737  10.898   8.311  1.00  0.00           H  
ATOM   2903 3HD2 LEU A 179      30.701  10.245   7.020  1.00  0.00           H  
ATOM   2904  N   LEU A 180      31.222   6.588  10.744  1.00  0.00           N  
ATOM   2905  CA  LEU A 180      31.105   5.475  11.679  1.00  0.00           C  
ATOM   2906  C   LEU A 180      32.293   5.430  12.632  1.00  0.00           C  
ATOM   2907  O   LEU A 180      32.132   5.177  13.826  1.00  0.00           O  
ATOM   2908  CB  LEU A 180      31.003   4.149  10.915  1.00  0.00           C  
ATOM   2909  CG  LEU A 180      30.769   2.902  11.778  1.00  0.00           C  
ATOM   2910  CD1 LEU A 180      30.059   1.839  10.950  1.00  0.00           C  
ATOM   2911  CD2 LEU A 180      32.102   2.388  12.300  1.00  0.00           C  
ATOM   2912  H   LEU A 180      31.328   6.392   9.759  1.00  0.00           H  
ATOM   2913  HA  LEU A 180      30.205   5.626  12.274  1.00  0.00           H  
ATOM   2914 1HB  LEU A 180      30.182   4.219  10.204  1.00  0.00           H  
ATOM   2915 2HB  LEU A 180      31.928   3.998  10.358  1.00  0.00           H  
ATOM   2916  HG  LEU A 180      30.122   3.157  12.618  1.00  0.00           H  
ATOM   2917 1HD1 LEU A 180      29.892   0.953  11.562  1.00  0.00           H  
ATOM   2918 2HD1 LEU A 180      29.101   2.226  10.604  1.00  0.00           H  
ATOM   2919 3HD1 LEU A 180      30.675   1.576  10.090  1.00  0.00           H  
ATOM   2920 1HD2 LEU A 180      31.934   1.502  12.914  1.00  0.00           H  
ATOM   2921 2HD2 LEU A 180      32.748   2.131  11.461  1.00  0.00           H  
ATOM   2922 3HD2 LEU A 180      32.578   3.161  12.903  1.00  0.00           H  
ATOM   2923  N   ILE A 181      33.483   5.677  12.099  1.00  0.00           N  
ATOM   2924  CA  ILE A 181      34.700   5.665  12.902  1.00  0.00           C  
ATOM   2925  C   ILE A 181      34.685   6.778  13.941  1.00  0.00           C  
ATOM   2926  O   ILE A 181      35.092   6.577  15.086  1.00  0.00           O  
ATOM   2927  CB  ILE A 181      35.948   5.810  12.012  1.00  0.00           C  
ATOM   2928  CG1 ILE A 181      36.127   4.567  11.137  1.00  0.00           C  
ATOM   2929  CG2 ILE A 181      37.184   6.048  12.863  1.00  0.00           C  
ATOM   2930  CD1 ILE A 181      37.162   4.731  10.047  1.00  0.00           C  
ATOM   2931  H   ILE A 181      33.548   5.878  11.111  1.00  0.00           H  
ATOM   2932  HA  ILE A 181      34.748   4.714  13.431  1.00  0.00           H  
ATOM   2933  HB  ILE A 181      35.816   6.655  11.335  1.00  0.00           H  
ATOM   2934 1HG1 ILE A 181      36.419   3.722  11.760  1.00  0.00           H  
ATOM   2935 2HG1 ILE A 181      35.176   4.313  10.667  1.00  0.00           H  
ATOM   2936 1HG2 ILE A 181      38.057   6.147  12.219  1.00  0.00           H  
ATOM   2937 2HG2 ILE A 181      37.056   6.960  13.445  1.00  0.00           H  
ATOM   2938 3HG2 ILE A 181      37.328   5.204  13.540  1.00  0.00           H  
ATOM   2939 1HD1 ILE A 181      37.232   3.809   9.468  1.00  0.00           H  
ATOM   2940 2HD1 ILE A 181      36.870   5.551   9.389  1.00  0.00           H  
ATOM   2941 3HD1 ILE A 181      38.130   4.952  10.494  1.00  0.00           H  
ATOM   2942  N   GLU A 182      34.213   7.952  13.538  1.00  0.00           N  
ATOM   2943  CA  GLU A 182      34.144   9.100  14.435  1.00  0.00           C  
ATOM   2944  C   GLU A 182      33.169   8.846  15.578  1.00  0.00           C  
ATOM   2945  O   GLU A 182      33.439   9.201  16.726  1.00  0.00           O  
ATOM   2946  CB  GLU A 182      33.727  10.354  13.665  1.00  0.00           C  
ATOM   2947  CG  GLU A 182      33.699  11.626  14.501  1.00  0.00           C  
ATOM   2948  CD  GLU A 182      33.373  12.851  13.693  1.00  0.00           C  
ATOM   2949  OE1 GLU A 182      33.694  12.875  12.530  1.00  0.00           O  
ATOM   2950  OE2 GLU A 182      32.802  13.764  14.241  1.00  0.00           O1-
ATOM   2951  H   GLU A 182      33.893   8.052  12.585  1.00  0.00           H  
ATOM   2952  HA  GLU A 182      35.132   9.252  14.866  1.00  0.00           H  
ATOM   2953 1HB  GLU A 182      34.414  10.516  12.833  1.00  0.00           H  
ATOM   2954 2HB  GLU A 182      32.732  10.209  13.244  1.00  0.00           H  
ATOM   2955 1HG  GLU A 182      32.953  11.514  15.288  1.00  0.00           H  
ATOM   2956 2HG  GLU A 182      34.671  11.757  14.975  1.00  0.00           H  
ATOM   2957  N   LEU A 183      32.036   8.232  15.259  1.00  0.00           N  
ATOM   2958  CA  LEU A 183      31.019   7.929  16.260  1.00  0.00           C  
ATOM   2959  C   LEU A 183      31.537   6.930  17.286  1.00  0.00           C  
ATOM   2960  O   LEU A 183      31.280   7.065  18.482  1.00  0.00           O  
ATOM   2961  CB  LEU A 183      29.760   7.372  15.585  1.00  0.00           C  
ATOM   2962  CG  LEU A 183      28.561   7.127  16.511  1.00  0.00           C  
ATOM   2963  CD1 LEU A 183      28.766   5.826  17.274  1.00  0.00           C  
ATOM   2964  CD2 LEU A 183      28.409   8.303  17.465  1.00  0.00           C  
ATOM   2965  H   LEU A 183      31.874   7.966  14.298  1.00  0.00           H  
ATOM   2966  HA  LEU A 183      30.778   8.853  16.786  1.00  0.00           H  
ATOM   2967 1HB  LEU A 183      29.443   8.069  14.811  1.00  0.00           H  
ATOM   2968 2HB  LEU A 183      30.010   6.423  15.110  1.00  0.00           H  
ATOM   2969  HG  LEU A 183      27.655   7.025  15.915  1.00  0.00           H  
ATOM   2970 1HD1 LEU A 183      27.915   5.653  17.933  1.00  0.00           H  
ATOM   2971 2HD1 LEU A 183      28.853   5.000  16.568  1.00  0.00           H  
ATOM   2972 3HD1 LEU A 183      29.676   5.893  17.869  1.00  0.00           H  
ATOM   2973 1HD2 LEU A 183      27.557   8.130  18.124  1.00  0.00           H  
ATOM   2974 2HD2 LEU A 183      29.315   8.406  18.064  1.00  0.00           H  
ATOM   2975 3HD2 LEU A 183      28.247   9.217  16.894  1.00  0.00           H  
ATOM   2976  N   LEU A 184      32.266   5.926  16.811  1.00  0.00           N  
ATOM   2977  CA  LEU A 184      32.821   4.900  17.687  1.00  0.00           C  
ATOM   2978  C   LEU A 184      33.848   5.491  18.645  1.00  0.00           C  
ATOM   2979  O   LEU A 184      33.887   5.137  19.823  1.00  0.00           O  
ATOM   2980  CB  LEU A 184      33.470   3.787  16.855  1.00  0.00           C  
ATOM   2981  CG  LEU A 184      32.503   2.913  16.046  1.00  0.00           C  
ATOM   2982  CD1 LEU A 184      33.298   1.980  15.141  1.00  0.00           C  
ATOM   2983  CD2 LEU A 184      31.614   2.124  16.997  1.00  0.00           C  
ATOM   2984  H   LEU A 184      32.440   5.872  15.818  1.00  0.00           H  
ATOM   2985  HA  LEU A 184      32.006   4.488  18.283  1.00  0.00           H  
ATOM   2986 1HB  LEU A 184      34.171   4.240  16.156  1.00  0.00           H  
ATOM   2987 2HB  LEU A 184      34.027   3.133  17.525  1.00  0.00           H  
ATOM   2988  HG  LEU A 184      31.884   3.545  15.411  1.00  0.00           H  
ATOM   2989 1HD1 LEU A 184      32.612   1.358  14.567  1.00  0.00           H  
ATOM   2990 2HD1 LEU A 184      33.911   2.570  14.459  1.00  0.00           H  
ATOM   2991 3HD1 LEU A 184      33.941   1.344  15.749  1.00  0.00           H  
ATOM   2992 1HD2 LEU A 184      30.927   1.503  16.422  1.00  0.00           H  
ATOM   2993 2HD2 LEU A 184      32.233   1.490  17.632  1.00  0.00           H  
ATOM   2994 3HD2 LEU A 184      31.044   2.816  17.619  1.00  0.00           H  
ATOM   2995  N   GLU A 185      34.677   6.393  18.132  1.00  0.00           N  
ATOM   2996  CA  GLU A 185      35.706   7.035  18.941  1.00  0.00           C  
ATOM   2997  C   GLU A 185      35.089   7.894  20.038  1.00  0.00           C  
ATOM   2998  O   GLU A 185      35.566   7.906  21.172  1.00  0.00           O  
ATOM   2999  CB  GLU A 185      36.620   7.891  18.062  1.00  0.00           C  
ATOM   3000  CG  GLU A 185      37.517   7.095  17.125  1.00  0.00           C  
ATOM   3001  CD  GLU A 185      38.347   7.969  16.227  1.00  0.00           C  
ATOM   3002  OE1 GLU A 185      38.153   9.160  16.244  1.00  0.00           O  
ATOM   3003  OE2 GLU A 185      39.178   7.444  15.523  1.00  0.00           O1-
ATOM   3004  H   GLU A 185      34.593   6.641  17.157  1.00  0.00           H  
ATOM   3005  HA  GLU A 185      36.295   6.254  19.421  1.00  0.00           H  
ATOM   3006 1HB  GLU A 185      36.014   8.563  17.453  1.00  0.00           H  
ATOM   3007 2HB  GLU A 185      37.259   8.509  18.693  1.00  0.00           H  
ATOM   3008 1HG  GLU A 185      38.183   6.470  17.721  1.00  0.00           H  
ATOM   3009 2HG  GLU A 185      36.898   6.439  16.515  1.00  0.00           H  
ATOM   3010  N   ARG A 186      34.025   8.612  19.691  1.00  0.00           N  
ATOM   3011  CA  ARG A 186      33.340   9.475  20.646  1.00  0.00           C  
ATOM   3012  C   ARG A 186      32.709   8.663  21.769  1.00  0.00           C  
ATOM   3013  O   ARG A 186      32.759   9.055  22.934  1.00  0.00           O  
ATOM   3014  CB  ARG A 186      32.263  10.295  19.950  1.00  0.00           C  
ATOM   3015  CG  ARG A 186      32.786  11.386  19.028  1.00  0.00           C  
ATOM   3016  CD  ARG A 186      31.679  12.159  18.409  1.00  0.00           C  
ATOM   3017  NE  ARG A 186      32.171  13.148  17.464  1.00  0.00           N  
ATOM   3018  CZ  ARG A 186      32.603  14.379  17.800  1.00  0.00           C  
ATOM   3019  NH1 ARG A 186      32.597  14.755  19.060  1.00  0.00           N1+
ATOM   3020  NH2 ARG A 186      33.032  15.208  16.865  1.00  0.00           N  
ATOM   3021  H   ARG A 186      33.683   8.558  18.743  1.00  0.00           H  
ATOM   3022  HA  ARG A 186      34.080  10.141  21.091  1.00  0.00           H  
ATOM   3023 1HB  ARG A 186      31.632   9.636  19.356  1.00  0.00           H  
ATOM   3024 2HB  ARG A 186      31.629  10.771  20.697  1.00  0.00           H  
ATOM   3025 1HG  ARG A 186      33.409  12.075  19.598  1.00  0.00           H  
ATOM   3026 2HG  ARG A 186      33.378  10.935  18.230  1.00  0.00           H  
ATOM   3027 1HD  ARG A 186      31.015  11.479  17.877  1.00  0.00           H  
ATOM   3028 2HD  ARG A 186      31.119  12.677  19.187  1.00  0.00           H  
ATOM   3029  HE  ARG A 186      32.189  12.895  16.486  1.00  0.00           H  
ATOM   3030 1HH1 ARG A 186      32.271  14.122  19.776  1.00  0.00           H  
ATOM   3031 2HH1 ARG A 186      32.922  15.677  19.313  1.00  0.00           H  
ATOM   3032 1HH2 ARG A 186      33.035  14.918  15.897  1.00  0.00           H  
ATOM   3033 2HH2 ARG A 186      33.355  16.129  17.117  1.00  0.00           H  
ATOM   3034  N   LEU A 187      32.115   7.530  21.410  1.00  0.00           N  
ATOM   3035  CA  LEU A 187      31.470   6.660  22.388  1.00  0.00           C  
ATOM   3036  C   LEU A 187      32.487   6.083  23.365  1.00  0.00           C  
ATOM   3037  O   LEU A 187      32.228   5.993  24.564  1.00  0.00           O  
ATOM   3038  CB  LEU A 187      30.730   5.521  21.677  1.00  0.00           C  
ATOM   3039  CG  LEU A 187      29.491   5.932  20.872  1.00  0.00           C  
ATOM   3040  CD1 LEU A 187      28.976   4.735  20.084  1.00  0.00           C  
ATOM   3041  CD2 LEU A 187      28.425   6.465  21.817  1.00  0.00           C  
ATOM   3042  H   LEU A 187      32.108   7.264  20.436  1.00  0.00           H  
ATOM   3043  HA  LEU A 187      30.762   7.259  22.959  1.00  0.00           H  
ATOM   3044 1HB  LEU A 187      31.421   5.031  20.993  1.00  0.00           H  
ATOM   3045 2HB  LEU A 187      30.413   4.792  22.424  1.00  0.00           H  
ATOM   3046  HG  LEU A 187      29.763   6.708  20.157  1.00  0.00           H  
ATOM   3047 1HD1 LEU A 187      28.095   5.027  19.513  1.00  0.00           H  
ATOM   3048 2HD1 LEU A 187      29.751   4.386  19.403  1.00  0.00           H  
ATOM   3049 3HD1 LEU A 187      28.710   3.934  20.774  1.00  0.00           H  
ATOM   3050 1HD2 LEU A 187      27.545   6.759  21.245  1.00  0.00           H  
ATOM   3051 2HD2 LEU A 187      28.151   5.689  22.532  1.00  0.00           H  
ATOM   3052 3HD2 LEU A 187      28.815   7.331  22.353  1.00  0.00           H  
ATOM   3053  N   LEU A 188      33.645   5.691  22.843  1.00  0.00           N  
ATOM   3054  CA  LEU A 188      34.702   5.120  23.668  1.00  0.00           C  
ATOM   3055  C   LEU A 188      35.238   6.143  24.662  1.00  0.00           C  
ATOM   3056  O   LEU A 188      35.500   5.819  25.821  1.00  0.00           O  
ATOM   3057  CB  LEU A 188      35.846   4.609  22.784  1.00  0.00           C  
ATOM   3058  CG  LEU A 188      37.014   3.945  23.526  1.00  0.00           C  
ATOM   3059  CD1 LEU A 188      36.502   2.744  24.309  1.00  0.00           C  
ATOM   3060  CD2 LEU A 188      38.081   3.530  22.524  1.00  0.00           C  
ATOM   3061  H   LEU A 188      33.796   5.791  21.849  1.00  0.00           H  
ATOM   3062  HA  LEU A 188      34.279   4.292  24.237  1.00  0.00           H  
ATOM   3063 1HB  LEU A 188      35.444   3.881  22.081  1.00  0.00           H  
ATOM   3064 2HB  LEU A 188      36.249   5.448  22.216  1.00  0.00           H  
ATOM   3065  HG  LEU A 188      37.441   4.651  24.239  1.00  0.00           H  
ATOM   3066 1HD1 LEU A 188      37.332   2.272  24.836  1.00  0.00           H  
ATOM   3067 2HD1 LEU A 188      35.754   3.073  25.031  1.00  0.00           H  
ATOM   3068 3HD1 LEU A 188      36.054   2.027  23.622  1.00  0.00           H  
ATOM   3069 1HD2 LEU A 188      38.911   3.059  23.051  1.00  0.00           H  
ATOM   3070 2HD2 LEU A 188      37.656   2.823  21.811  1.00  0.00           H  
ATOM   3071 3HD2 LEU A 188      38.442   4.410  21.991  1.00  0.00           H  
ATOM   3072  N   GLU A 189      35.399   7.379  24.202  1.00  0.00           N  
ATOM   3073  CA  GLU A 189      35.904   8.453  25.050  1.00  0.00           C  
ATOM   3074  C   GLU A 189      34.936   8.759  26.186  1.00  0.00           C  
ATOM   3075  O   GLU A 189      35.349   8.987  27.323  1.00  0.00           O  
ATOM   3076  CB  GLU A 189      36.150   9.716  24.223  1.00  0.00           C  
ATOM   3077  CG  GLU A 189      37.318   9.614  23.252  1.00  0.00           C  
ATOM   3078  CD  GLU A 189      37.485  10.845  22.406  1.00  0.00           C  
ATOM   3079  OE1 GLU A 189      36.649  11.714  22.484  1.00  0.00           O  
ATOM   3080  OE2 GLU A 189      38.448  10.917  21.680  1.00  0.00           O1-
ATOM   3081  H   GLU A 189      35.166   7.581  23.240  1.00  0.00           H  
ATOM   3082  HA  GLU A 189      36.843   8.120  25.493  1.00  0.00           H  
ATOM   3083 1HB  GLU A 189      35.256   9.953  23.646  1.00  0.00           H  
ATOM   3084 2HB  GLU A 189      36.342  10.557  24.890  1.00  0.00           H  
ATOM   3085 1HG  GLU A 189      38.235   9.449  23.817  1.00  0.00           H  
ATOM   3086 2HG  GLU A 189      37.164   8.752  22.604  1.00  0.00           H  
ATOM   3087  N   LEU A 190      33.645   8.764  25.870  1.00  0.00           N  
ATOM   3088  CA  LEU A 190      32.615   9.043  26.863  1.00  0.00           C  
ATOM   3089  C   LEU A 190      32.580   7.965  27.939  1.00  0.00           C  
ATOM   3090  O   LEU A 190      32.427   8.261  29.124  1.00  0.00           O  
ATOM   3091  CB  LEU A 190      31.242   9.147  26.188  1.00  0.00           C  
ATOM   3092  CG  LEU A 190      31.036  10.366  25.281  1.00  0.00           C  
ATOM   3093  CD1 LEU A 190      29.708  10.237  24.549  1.00  0.00           C  
ATOM   3094  CD2 LEU A 190      31.076  11.635  26.121  1.00  0.00           C  
ATOM   3095  H   LEU A 190      33.370   8.570  24.918  1.00  0.00           H  
ATOM   3096  HA  LEU A 190      32.858   9.989  27.347  1.00  0.00           H  
ATOM   3097 1HB  LEU A 190      31.084   8.255  25.583  1.00  0.00           H  
ATOM   3098 2HB  LEU A 190      30.475   9.175  26.962  1.00  0.00           H  
ATOM   3099  HG  LEU A 190      31.828  10.401  24.533  1.00  0.00           H  
ATOM   3100 1HD1 LEU A 190      29.561  11.104  23.904  1.00  0.00           H  
ATOM   3101 2HD1 LEU A 190      29.713   9.332  23.941  1.00  0.00           H  
ATOM   3102 3HD1 LEU A 190      28.896  10.183  25.274  1.00  0.00           H  
ATOM   3103 1HD2 LEU A 190      30.931  12.502  25.476  1.00  0.00           H  
ATOM   3104 2HD2 LEU A 190      30.284  11.602  26.868  1.00  0.00           H  
ATOM   3105 3HD2 LEU A 190      32.043  11.711  26.618  1.00  0.00           H  
ATOM   3106  N   ALA A 191      32.723   6.713  27.518  1.00  0.00           N  
ATOM   3107  CA  ALA A 191      32.707   5.587  28.445  1.00  0.00           C  
ATOM   3108  C   ALA A 191      33.895   5.641  29.397  1.00  0.00           C  
ATOM   3109  O   ALA A 191      33.761   5.365  30.589  1.00  0.00           O  
ATOM   3110  CB  ALA A 191      32.701   4.272  27.680  1.00  0.00           C  
ATOM   3111  H   ALA A 191      32.843   6.535  26.531  1.00  0.00           H  
ATOM   3112  HA  ALA A 191      31.797   5.652  29.042  1.00  0.00           H  
ATOM   3113 1HB  ALA A 191      32.689   3.441  28.386  1.00  0.00           H  
ATOM   3114 2HB  ALA A 191      31.815   4.222  27.047  1.00  0.00           H  
ATOM   3115 3HB  ALA A 191      33.594   4.207  27.060  1.00  0.00           H  
ATOM   3116  N   ARG A 192      35.058   5.998  28.864  1.00  0.00           N  
ATOM   3117  CA  ARG A 192      36.272   6.090  29.665  1.00  0.00           C  
ATOM   3118  C   ARG A 192      36.160   7.188  30.714  1.00  0.00           C  
ATOM   3119  O   ARG A 192      36.585   7.016  31.857  1.00  0.00           O  
ATOM   3120  CB  ARG A 192      37.479   6.361  28.779  1.00  0.00           C  
ATOM   3121  CG  ARG A 192      38.809   6.424  29.512  1.00  0.00           C  
ATOM   3122  CD  ARG A 192      39.939   6.665  28.578  1.00  0.00           C  
ATOM   3123  NE  ARG A 192      39.830   7.955  27.916  1.00  0.00           N  
ATOM   3124  CZ  ARG A 192      40.189   9.130  28.468  1.00  0.00           C  
ATOM   3125  NH1 ARG A 192      40.677   9.163  29.689  1.00  0.00           N1+
ATOM   3126  NH2 ARG A 192      40.050  10.253  27.783  1.00  0.00           N  
ATOM   3127  H   ARG A 192      35.102   6.212  27.877  1.00  0.00           H  
ATOM   3128  HA  ARG A 192      36.405   5.141  30.187  1.00  0.00           H  
ATOM   3129 1HB  ARG A 192      37.556   5.582  28.022  1.00  0.00           H  
ATOM   3130 2HB  ARG A 192      37.343   7.309  28.259  1.00  0.00           H  
ATOM   3131 1HG  ARG A 192      38.786   7.236  30.239  1.00  0.00           H  
ATOM   3132 2HG  ARG A 192      38.986   5.480  30.028  1.00  0.00           H  
ATOM   3133 1HD  ARG A 192      40.878   6.644  29.130  1.00  0.00           H  
ATOM   3134 2HD  ARG A 192      39.951   5.890  27.813  1.00  0.00           H  
ATOM   3135  HE  ARG A 192      39.460   7.971  26.975  1.00  0.00           H  
ATOM   3136 1HH1 ARG A 192      40.782   8.305  30.213  1.00  0.00           H  
ATOM   3137 2HH1 ARG A 192      40.945  10.044  30.103  1.00  0.00           H  
ATOM   3138 1HH2 ARG A 192      39.676  10.228  26.844  1.00  0.00           H  
ATOM   3139 2HH2 ARG A 192      40.319  11.133  28.196  1.00  0.00           H  
ATOM   3140  N   GLU A 193      35.582   8.318  30.320  1.00  0.00           N  
ATOM   3141  CA  GLU A 193      35.411   9.448  31.226  1.00  0.00           C  
ATOM   3142  C   GLU A 193      34.467   9.100  32.369  1.00  0.00           C  
ATOM   3143  O   GLU A 193      34.696   9.484  33.515  1.00  0.00           O  
ATOM   3144  CB  GLU A 193      34.880  10.665  30.465  1.00  0.00           C  
ATOM   3145  CG  GLU A 193      35.876  11.286  29.497  1.00  0.00           C  
ATOM   3146  CD  GLU A 193      35.298  12.434  28.717  1.00  0.00           C  
ATOM   3147  OE1 GLU A 193      34.121  12.674  28.837  1.00  0.00           O  
ATOM   3148  OE2 GLU A 193      36.035  13.071  28.002  1.00  0.00           O1-
ATOM   3149  H   GLU A 193      35.254   8.396  29.368  1.00  0.00           H  
ATOM   3150  HA  GLU A 193      36.384   9.686  31.657  1.00  0.00           H  
ATOM   3151 1HB  GLU A 193      33.994  10.381  29.897  1.00  0.00           H  
ATOM   3152 2HB  GLU A 193      34.580  11.435  31.176  1.00  0.00           H  
ATOM   3153 1HG  GLU A 193      36.740  11.641  30.058  1.00  0.00           H  
ATOM   3154 2HG  GLU A 193      36.219  10.519  28.803  1.00  0.00           H  
ATOM   3155  N   ALA A 194      33.406   8.360  31.997  1.00  0.00           N  
ATOM   3156  CA  ALA A 194      32.283   8.009  32.865  1.00  0.00           C  
ATOM   3157  C   ALA A 194      32.688   7.099  34.016  1.00  0.00           C  
ATOM   3158  O   ALA A 194      32.028   7.065  35.054  1.00  0.00           O  
ATOM   3159  CB  ALA A 194      31.182   7.348  32.047  1.00  0.00           C  
ATOM   3160  H   ALA A 194      33.359   8.009  31.052  1.00  0.00           H  
ATOM   3161  HA  ALA A 194      31.897   8.926  33.308  1.00  0.00           H  
ATOM   3162 1HB  ALA A 194      30.344   7.100  32.700  1.00  0.00           H  
ATOM   3163 2HB  ALA A 194      30.846   8.034  31.270  1.00  0.00           H  
ATOM   3164 3HB  ALA A 194      31.566   6.439  31.588  1.00  0.00           H  
ATOM   3165  N   GLY A 195      33.777   6.363  33.827  1.00  0.00           N  
ATOM   3166  CA  GLY A 195      34.209   5.375  34.805  1.00  0.00           C  
ATOM   3167  C   GLY A 195      33.538   4.025  34.576  1.00  0.00           C  
ATOM   3168  O   GLY A 195      33.128   3.356  35.525  1.00  0.00           O  
ATOM   3169  H   GLY A 195      34.318   6.493  32.984  1.00  0.00           H  
ATOM   3170 1HA  GLY A 195      35.292   5.256  34.748  1.00  0.00           H  
ATOM   3171 2HA  GLY A 195      33.977   5.730  35.808  1.00  0.00           H  
ATOM   3172  N   LEU A 196      33.431   3.631  33.314  1.00  0.00           N  
ATOM   3173  CA  LEU A 196      33.076   2.260  32.956  1.00  0.00           C  
ATOM   3174  C   LEU A 196      34.271   1.334  33.162  1.00  0.00           C  
ATOM   3175  O   LEU A 196      35.399   1.671  32.800  1.00  0.00           O  
ATOM   3176  CB  LEU A 196      32.606   2.191  31.498  1.00  0.00           C  
ATOM   3177  CG  LEU A 196      31.137   2.558  31.253  1.00  0.00           C  
ATOM   3178  CD1 LEU A 196      30.914   4.023  31.604  1.00  0.00           C  
ATOM   3179  CD2 LEU A 196      30.779   2.284  29.800  1.00  0.00           C  
ATOM   3180  H   LEU A 196      33.600   4.299  32.575  1.00  0.00           H  
ATOM   3181  HA  LEU A 196      32.254   1.937  33.596  1.00  0.00           H  
ATOM   3182 1HB  LEU A 196      33.220   2.866  30.902  1.00  0.00           H  
ATOM   3183 2HB  LEU A 196      32.760   1.176  31.130  1.00  0.00           H  
ATOM   3184  HG  LEU A 196      30.499   1.959  31.904  1.00  0.00           H  
ATOM   3185 1HD1 LEU A 196      29.871   4.284  31.431  1.00  0.00           H  
ATOM   3186 2HD1 LEU A 196      31.160   4.188  32.654  1.00  0.00           H  
ATOM   3187 3HD1 LEU A 196      31.553   4.648  30.979  1.00  0.00           H  
ATOM   3188 1HD2 LEU A 196      29.735   2.545  29.627  1.00  0.00           H  
ATOM   3189 2HD2 LEU A 196      31.416   2.884  29.149  1.00  0.00           H  
ATOM   3190 3HD2 LEU A 196      30.931   1.226  29.581  1.00  0.00           H  
ATOM   3191  N   SER A 197      34.025   0.169  33.745  1.00  0.00           N  
ATOM   3192  CA  SER A 197      35.102  -0.722  34.160  1.00  0.00           C  
ATOM   3193  C   SER A 197      35.801  -1.300  32.944  1.00  0.00           C  
ATOM   3194  O   SER A 197      35.393  -1.061  31.808  1.00  0.00           O  
ATOM   3195  CB  SER A 197      34.561  -1.842  35.027  1.00  0.00           C  
ATOM   3196  OG  SER A 197      33.765  -2.718  34.278  1.00  0.00           O  
ATOM   3197  H   SER A 197      33.066  -0.107  33.905  1.00  0.00           H  
ATOM   3198  HA  SER A 197      35.818  -0.150  34.751  1.00  0.00           H  
ATOM   3199 1HB  SER A 197      35.390  -2.391  35.472  1.00  0.00           H  
ATOM   3200 2HB  SER A 197      33.974  -1.420  35.842  1.00  0.00           H  
ATOM   3201  HG  SER A 197      33.463  -3.392  34.891  1.00  0.00           H  
ATOM   3202  N   PRO A 198      36.859  -2.063  33.193  1.00  0.00           N  
ATOM   3203  CA  PRO A 198      37.705  -2.549  32.120  1.00  0.00           C  
ATOM   3204  C   PRO A 198      36.977  -3.563  31.256  1.00  0.00           C  
ATOM   3205  O   PRO A 198      37.188  -3.626  30.045  1.00  0.00           O  
ATOM   3206  CB  PRO A 198      38.878  -3.186  32.871  1.00  0.00           C  
ATOM   3207  CG  PRO A 198      38.891  -2.489  34.189  1.00  0.00           C  
ATOM   3208  CD  PRO A 198      37.437  -2.254  34.502  1.00  0.00           C  
ATOM   3209  HA  PRO A 198      37.968  -1.702  31.485  1.00  0.00           H  
ATOM   3210 1HB  PRO A 198      38.722  -4.271  32.965  1.00  0.00           H  
ATOM   3211 2HB  PRO A 198      39.811  -3.044  32.304  1.00  0.00           H  
ATOM   3212 1HG  PRO A 198      39.391  -3.113  34.944  1.00  0.00           H  
ATOM   3213 2HG  PRO A 198      39.465  -1.553  34.118  1.00  0.00           H  
ATOM   3214 1HD  PRO A 198      37.024  -3.137  35.012  1.00  0.00           H  
ATOM   3215 2HD  PRO A 198      37.337  -1.359  35.133  1.00  0.00           H  
ATOM   3216  N   GLU A 199      36.103  -4.388  31.845  1.00  0.00           N  
ATOM   3217  CA  GLU A 199      35.399  -5.355  31.012  1.00  0.00           C  
ATOM   3218  C   GLU A 199      34.469  -4.659  30.027  1.00  0.00           C  
ATOM   3219  O   GLU A 199      34.373  -5.054  28.865  1.00  0.00           O  
ATOM   3220  CB  GLU A 199      34.600  -6.327  31.883  1.00  0.00           C  
ATOM   3221  CG  GLU A 199      35.453  -7.247  32.744  1.00  0.00           C  
ATOM   3222  CD  GLU A 199      35.946  -6.584  34.000  1.00  0.00           C  
ATOM   3223  OE1 GLU A 199      35.614  -5.442  34.215  1.00  0.00           O  
ATOM   3224  OE2 GLU A 199      36.654  -7.219  34.746  1.00  0.00           O1-
ATOM   3225  H   GLU A 199      35.956  -4.317  32.841  1.00  0.00           H  
ATOM   3226  HA  GLU A 199      36.140  -5.910  30.438  1.00  0.00           H  
ATOM   3227 1HB  GLU A 199      33.941  -5.765  32.546  1.00  0.00           H  
ATOM   3228 2HB  GLU A 199      33.971  -6.951  31.249  1.00  0.00           H  
ATOM   3229 1HG  GLU A 199      34.865  -8.123  33.016  1.00  0.00           H  
ATOM   3230 2HG  GLU A 199      36.308  -7.585  32.159  1.00  0.00           H  
ATOM   3231  N   GLN A 200      33.785  -3.623  30.497  1.00  0.00           N  
ATOM   3232  CA  GLN A 200      32.860  -2.870  29.657  1.00  0.00           C  
ATOM   3233  C   GLN A 200      33.596  -2.160  28.528  1.00  0.00           C  
ATOM   3234  O   GLN A 200      33.122  -2.127  27.392  1.00  0.00           O  
ATOM   3235  CB  GLN A 200      32.083  -1.851  30.495  1.00  0.00           C  
ATOM   3236  CG  GLN A 200      31.082  -2.470  31.457  1.00  0.00           C  
ATOM   3237  CD  GLN A 200      30.394  -1.432  32.323  1.00  0.00           C  
ATOM   3238  NE2 GLN A 200      29.177  -1.738  32.758  1.00  0.00           N  
ATOM   3239  OE1 GLN A 200      30.951  -0.365  32.598  1.00  0.00           O  
ATOM   3240  H   GLN A 200      33.908  -3.348  31.461  1.00  0.00           H  
ATOM   3241  HA  GLN A 200      32.159  -3.573  29.210  1.00  0.00           H  
ATOM   3242 1HB  GLN A 200      32.781  -1.250  31.077  1.00  0.00           H  
ATOM   3243 2HB  GLN A 200      31.541  -1.175  29.834  1.00  0.00           H  
ATOM   3244 1HG  GLN A 200      30.320  -2.995  30.882  1.00  0.00           H  
ATOM   3245 2HG  GLN A 200      31.606  -3.168  32.110  1.00  0.00           H  
ATOM   3246 1HE2 GLN A 200      28.674  -1.092  33.334  1.00  0.00           H  
ATOM   3247 2HE2 GLN A 200      28.763  -2.614  32.510  1.00  0.00           H  
ATOM   3248  N   ILE A 201      34.755  -1.596  28.845  1.00  0.00           N  
ATOM   3249  CA  ILE A 201      35.558  -0.886  27.857  1.00  0.00           C  
ATOM   3250  C   ILE A 201      36.058  -1.832  26.773  1.00  0.00           C  
ATOM   3251  O   ILE A 201      36.064  -1.488  25.590  1.00  0.00           O  
ATOM   3252  CB  ILE A 201      36.757  -0.186  28.522  1.00  0.00           C  
ATOM   3253  CG1 ILE A 201      36.273   0.889  29.498  1.00  0.00           C  
ATOM   3254  CG2 ILE A 201      37.672   0.419  27.468  1.00  0.00           C  
ATOM   3255  CD1 ILE A 201      35.451   1.979  28.849  1.00  0.00           C  
ATOM   3256  H   ILE A 201      35.089  -1.659  29.796  1.00  0.00           H  
ATOM   3257  HA  ILE A 201      34.926  -0.137  27.381  1.00  0.00           H  
ATOM   3258  HB  ILE A 201      37.322  -0.911  29.107  1.00  0.00           H  
ATOM   3259 1HG1 ILE A 201      35.671   0.427  30.280  1.00  0.00           H  
ATOM   3260 2HG1 ILE A 201      37.132   1.355  29.982  1.00  0.00           H  
ATOM   3261 1HG2 ILE A 201      38.514   0.910  27.956  1.00  0.00           H  
ATOM   3262 2HG2 ILE A 201      38.041  -0.367  26.811  1.00  0.00           H  
ATOM   3263 3HG2 ILE A 201      37.115   1.151  26.882  1.00  0.00           H  
ATOM   3264 1HD1 ILE A 201      35.145   2.703  29.605  1.00  0.00           H  
ATOM   3265 2HD1 ILE A 201      36.047   2.479  28.086  1.00  0.00           H  
ATOM   3266 3HD1 ILE A 201      34.566   1.540  28.388  1.00  0.00           H  
ATOM   3267  N   HIS A 202      36.478  -3.023  27.181  1.00  0.00           N  
ATOM   3268  CA  HIS A 202      36.981  -4.021  26.244  1.00  0.00           C  
ATOM   3269  C   HIS A 202      35.886  -4.483  25.291  1.00  0.00           C  
ATOM   3270  O   HIS A 202      36.125  -4.661  24.096  1.00  0.00           O  
ATOM   3271  CB  HIS A 202      37.555  -5.227  26.994  1.00  0.00           C  
ATOM   3272  CG  HIS A 202      38.158  -6.263  26.097  1.00  0.00           C  
ATOM   3273  CD2 HIS A 202      37.748  -7.512  25.773  1.00  0.00           C  
ATOM   3274  ND1 HIS A 202      39.336  -6.056  25.409  1.00  0.00           N  
ATOM   3275  CE1 HIS A 202      39.623  -7.135  24.700  1.00  0.00           C  
ATOM   3276  NE2 HIS A 202      38.675  -8.031  24.905  1.00  0.00           N  
ATOM   3277  H   HIS A 202      36.448  -3.245  28.166  1.00  0.00           H  
ATOM   3278  HA  HIS A 202      37.769  -3.561  25.650  1.00  0.00           H  
ATOM   3279 1HB  HIS A 202      38.323  -4.891  27.691  1.00  0.00           H  
ATOM   3280 2HB  HIS A 202      36.767  -5.701  27.579  1.00  0.00           H  
ATOM   3281  HD2 HIS A 202      36.848  -8.011  26.135  1.00  0.00           H  
ATOM   3282  HE1 HIS A 202      40.494  -7.263  24.059  1.00  0.00           H  
ATOM   3283  HE2 HIS A 202      38.634  -8.952  24.492  1.00  0.00           H  
ATOM   3284  N   LYS A 203      34.685  -4.674  25.825  1.00  0.00           N  
ATOM   3285  CA  LYS A 203      33.551  -5.115  25.021  1.00  0.00           C  
ATOM   3286  C   LYS A 203      33.172  -4.068  23.982  1.00  0.00           C  
ATOM   3287  O   LYS A 203      32.861  -4.399  22.838  1.00  0.00           O  
ATOM   3288  CB  LYS A 203      32.349  -5.427  25.915  1.00  0.00           C  
ATOM   3289  CG  LYS A 203      32.508  -6.678  26.768  1.00  0.00           C  
ATOM   3290  CD  LYS A 203      31.285  -6.910  27.643  1.00  0.00           C  
ATOM   3291  CE  LYS A 203      31.448  -8.154  28.504  1.00  0.00           C  
ATOM   3292  NZ  LYS A 203      30.274  -8.372  29.393  1.00  0.00           N1+
ATOM   3293  H   LYS A 203      34.554  -4.509  26.812  1.00  0.00           H  
ATOM   3294  HA  LYS A 203      33.844  -6.021  24.490  1.00  0.00           H  
ATOM   3295 1HB  LYS A 203      32.166  -4.586  26.585  1.00  0.00           H  
ATOM   3296 2HB  LYS A 203      31.460  -5.554  25.298  1.00  0.00           H  
ATOM   3297 1HG  LYS A 203      32.653  -7.544  26.122  1.00  0.00           H  
ATOM   3298 2HG  LYS A 203      33.386  -6.574  27.407  1.00  0.00           H  
ATOM   3299 1HD  LYS A 203      31.132  -6.046  28.291  1.00  0.00           H  
ATOM   3300 2HD  LYS A 203      30.405  -7.029  27.012  1.00  0.00           H  
ATOM   3301 1HE  LYS A 203      31.569  -9.026  27.863  1.00  0.00           H  
ATOM   3302 2HE  LYS A 203      32.340  -8.056  29.121  1.00  0.00           H  
ATOM   3303 1HZ  LYS A 203      30.420  -9.205  29.946  1.00  0.00           H  
ATOM   3304 2HZ  LYS A 203      30.162  -7.576  30.005  1.00  0.00           H  
ATOM   3305 3HZ  LYS A 203      29.442  -8.484  28.831  1.00  0.00           H  
ATOM   3306  N   LEU A 204      33.198  -2.803  24.388  1.00  0.00           N  
ATOM   3307  CA  LEU A 204      32.856  -1.704  23.492  1.00  0.00           C  
ATOM   3308  C   LEU A 204      33.856  -1.594  22.348  1.00  0.00           C  
ATOM   3309  O   LEU A 204      33.478  -1.357  21.202  1.00  0.00           O  
ATOM   3310  CB  LEU A 204      32.812  -0.381  24.269  1.00  0.00           C  
ATOM   3311  CG  LEU A 204      32.359   0.846  23.468  1.00  0.00           C  
ATOM   3312  CD1 LEU A 204      31.743   1.869  24.411  1.00  0.00           C  
ATOM   3313  CD2 LEU A 204      33.549   1.433  22.723  1.00  0.00           C  
ATOM   3314  H   LEU A 204      33.462  -2.597  25.341  1.00  0.00           H  
ATOM   3315  HA  LEU A 204      31.877  -1.911  23.061  1.00  0.00           H  
ATOM   3316 1HB  LEU A 204      32.132  -0.496  25.111  1.00  0.00           H  
ATOM   3317 2HB  LEU A 204      33.808  -0.173  24.658  1.00  0.00           H  
ATOM   3318  HG  LEU A 204      31.592   0.550  22.750  1.00  0.00           H  
ATOM   3319 1HD1 LEU A 204      31.421   2.742  23.841  1.00  0.00           H  
ATOM   3320 2HD1 LEU A 204      30.883   1.429  24.916  1.00  0.00           H  
ATOM   3321 3HD1 LEU A 204      32.482   2.173  25.151  1.00  0.00           H  
ATOM   3322 1HD2 LEU A 204      33.227   2.306  22.153  1.00  0.00           H  
ATOM   3323 2HD2 LEU A 204      34.315   1.731  23.439  1.00  0.00           H  
ATOM   3324 3HD2 LEU A 204      33.958   0.686  22.044  1.00  0.00           H  
ATOM   3325  N   LEU A 205      35.135  -1.769  22.668  1.00  0.00           N  
ATOM   3326  CA  LEU A 205      36.191  -1.690  21.666  1.00  0.00           C  
ATOM   3327  C   LEU A 205      36.061  -2.807  20.639  1.00  0.00           C  
ATOM   3328  O   LEU A 205      36.253  -2.588  19.443  1.00  0.00           O  
ATOM   3329  CB  LEU A 205      37.567  -1.764  22.341  1.00  0.00           C  
ATOM   3330  CG  LEU A 205      37.955  -0.549  23.195  1.00  0.00           C  
ATOM   3331  CD1 LEU A 205      39.252  -0.844  23.936  1.00  0.00           C  
ATOM   3332  CD2 LEU A 205      38.102   0.673  22.301  1.00  0.00           C  
ATOM   3333  H   LEU A 205      35.380  -1.961  23.628  1.00  0.00           H  
ATOM   3334  HA  LEU A 205      36.090  -0.740  21.142  1.00  0.00           H  
ATOM   3335 1HB  LEU A 205      37.591  -2.642  22.984  1.00  0.00           H  
ATOM   3336 2HB  LEU A 205      38.327  -1.883  21.569  1.00  0.00           H  
ATOM   3337  HG  LEU A 205      37.180  -0.364  23.939  1.00  0.00           H  
ATOM   3338 1HD1 LEU A 205      39.528   0.019  24.543  1.00  0.00           H  
ATOM   3339 2HD1 LEU A 205      39.113  -1.711  24.583  1.00  0.00           H  
ATOM   3340 3HD1 LEU A 205      40.044  -1.050  23.217  1.00  0.00           H  
ATOM   3341 1HD2 LEU A 205      38.378   1.536  22.908  1.00  0.00           H  
ATOM   3342 2HD2 LEU A 205      38.878   0.490  21.557  1.00  0.00           H  
ATOM   3343 3HD2 LEU A 205      37.156   0.871  21.797  1.00  0.00           H  
ATOM   3344  N   GLU A 206      35.735  -4.005  21.113  1.00  0.00           N  
ATOM   3345  CA  GLU A 206      35.578  -5.159  20.235  1.00  0.00           C  
ATOM   3346  C   GLU A 206      34.409  -4.968  19.278  1.00  0.00           C  
ATOM   3347  O   GLU A 206      34.498  -5.313  18.100  1.00  0.00           O  
ATOM   3348  CB  GLU A 206      35.372  -6.432  21.060  1.00  0.00           C  
ATOM   3349  CG  GLU A 206      36.603  -6.887  21.831  1.00  0.00           C  
ATOM   3350  CD  GLU A 206      36.344  -8.097  22.685  1.00  0.00           C  
ATOM   3351  OE1 GLU A 206      35.251  -8.225  23.185  1.00  0.00           O  
ATOM   3352  OE2 GLU A 206      37.239  -8.895  22.838  1.00  0.00           O1-
ATOM   3353  H   GLU A 206      35.591  -4.119  22.106  1.00  0.00           H  
ATOM   3354  HA  GLU A 206      36.486  -5.256  19.639  1.00  0.00           H  
ATOM   3355 1HB  GLU A 206      34.567  -6.274  21.777  1.00  0.00           H  
ATOM   3356 2HB  GLU A 206      35.069  -7.247  20.402  1.00  0.00           H  
ATOM   3357 1HG  GLU A 206      37.397  -7.120  21.123  1.00  0.00           H  
ATOM   3358 2HG  GLU A 206      36.945  -6.069  22.463  1.00  0.00           H  
ATOM   3359  N   GLU A 207      33.314  -4.419  19.792  1.00  0.00           N  
ATOM   3360  CA  GLU A 207      32.124  -4.183  18.983  1.00  0.00           C  
ATOM   3361  C   GLU A 207      32.397  -3.160  17.887  1.00  0.00           C  
ATOM   3362  O   GLU A 207      31.947  -3.315  16.753  1.00  0.00           O  
ATOM   3363  CB  GLU A 207      30.966  -3.705  19.863  1.00  0.00           C  
ATOM   3364  CG  GLU A 207      30.415  -4.765  20.805  1.00  0.00           C  
ATOM   3365  CD  GLU A 207      29.792  -5.926  20.081  1.00  0.00           C  
ATOM   3366  OE1 GLU A 207      29.156  -5.704  19.078  1.00  0.00           O  
ATOM   3367  OE2 GLU A 207      29.952  -7.036  20.529  1.00  0.00           O1-
ATOM   3368  H   GLU A 207      33.305  -4.158  20.767  1.00  0.00           H  
ATOM   3369  HA  GLU A 207      31.849  -5.121  18.502  1.00  0.00           H  
ATOM   3370 1HB  GLU A 207      31.294  -2.858  20.467  1.00  0.00           H  
ATOM   3371 2HB  GLU A 207      30.147  -3.360  19.232  1.00  0.00           H  
ATOM   3372 1HG  GLU A 207      31.225  -5.137  21.433  1.00  0.00           H  
ATOM   3373 2HG  GLU A 207      29.670  -4.307  21.455  1.00  0.00           H  
ATOM   3374  N   ALA A 208      33.138  -2.112  18.235  1.00  0.00           N  
ATOM   3375  CA  ALA A 208      33.472  -1.061  17.282  1.00  0.00           C  
ATOM   3376  C   ALA A 208      34.350  -1.595  16.158  1.00  0.00           C  
ATOM   3377  O   ALA A 208      34.166  -1.245  14.992  1.00  0.00           O  
ATOM   3378  CB  ALA A 208      34.163   0.095  17.989  1.00  0.00           C  
ATOM   3379  H   ALA A 208      33.478  -2.043  19.183  1.00  0.00           H  
ATOM   3380  HA  ALA A 208      32.544  -0.699  16.837  1.00  0.00           H  
ATOM   3381 1HB  ALA A 208      34.406   0.872  17.265  1.00  0.00           H  
ATOM   3382 2HB  ALA A 208      33.499   0.504  18.751  1.00  0.00           H  
ATOM   3383 3HB  ALA A 208      35.079  -0.261  18.459  1.00  0.00           H  
ATOM   3384  N   LEU A 209      35.307  -2.445  16.515  1.00  0.00           N  
ATOM   3385  CA  LEU A 209      36.217  -3.030  15.537  1.00  0.00           C  
ATOM   3386  C   LEU A 209      35.471  -3.929  14.559  1.00  0.00           C  
ATOM   3387  O   LEU A 209      35.744  -3.920  13.359  1.00  0.00           O  
ATOM   3388  CB  LEU A 209      37.312  -3.836  16.246  1.00  0.00           C  
ATOM   3389  CG  LEU A 209      38.326  -3.014  17.052  1.00  0.00           C  
ATOM   3390  CD1 LEU A 209      39.232  -3.953  17.839  1.00  0.00           C  
ATOM   3391  CD2 LEU A 209      39.135  -2.137  16.108  1.00  0.00           C  
ATOM   3392  H   LEU A 209      35.407  -2.693  17.489  1.00  0.00           H  
ATOM   3393  HA  LEU A 209      36.668  -2.218  14.966  1.00  0.00           H  
ATOM   3394 1HB  LEU A 209      36.839  -4.539  16.929  1.00  0.00           H  
ATOM   3395 2HB  LEU A 209      37.866  -4.404  15.499  1.00  0.00           H  
ATOM   3396  HG  LEU A 209      37.798  -2.384  17.768  1.00  0.00           H  
ATOM   3397 1HD1 LEU A 209      39.953  -3.368  18.411  1.00  0.00           H  
ATOM   3398 2HD1 LEU A 209      38.630  -4.553  18.519  1.00  0.00           H  
ATOM   3399 3HD1 LEU A 209      39.763  -4.607  17.148  1.00  0.00           H  
ATOM   3400 1HD2 LEU A 209      39.855  -1.552  16.681  1.00  0.00           H  
ATOM   3401 2HD2 LEU A 209      39.666  -2.766  15.392  1.00  0.00           H  
ATOM   3402 3HD2 LEU A 209      38.465  -1.464  15.572  1.00  0.00           H  
ATOM   3403  N   LYS A 210      34.527  -4.705  15.080  1.00  0.00           N  
ATOM   3404  CA  LYS A 210      33.740  -5.612  14.254  1.00  0.00           C  
ATOM   3405  C   LYS A 210      32.876  -4.844  13.261  1.00  0.00           C  
ATOM   3406  O   LYS A 210      32.747  -5.238  12.102  1.00  0.00           O  
ATOM   3407  CB  LYS A 210      32.863  -6.509  15.129  1.00  0.00           C  
ATOM   3408  CG  LYS A 210      33.631  -7.557  15.924  1.00  0.00           C  
ATOM   3409  CD  LYS A 210      32.688  -8.545  16.593  1.00  0.00           C  
ATOM   3410  CE  LYS A 210      31.941  -7.902  17.752  1.00  0.00           C  
ATOM   3411  NZ  LYS A 210      31.115  -8.889  18.498  1.00  0.00           N1+
ATOM   3412  H   LYS A 210      34.351  -4.667  16.074  1.00  0.00           H  
ATOM   3413  HA  LYS A 210      34.428  -6.237  13.685  1.00  0.00           H  
ATOM   3414 1HB  LYS A 210      32.306  -5.895  15.837  1.00  0.00           H  
ATOM   3415 2HB  LYS A 210      32.137  -7.030  14.505  1.00  0.00           H  
ATOM   3416 1HG  LYS A 210      34.301  -8.101  15.257  1.00  0.00           H  
ATOM   3417 2HG  LYS A 210      34.230  -7.065  16.690  1.00  0.00           H  
ATOM   3418 1HD  LYS A 210      31.963  -8.908  15.862  1.00  0.00           H  
ATOM   3419 2HD  LYS A 210      33.256  -9.396  16.967  1.00  0.00           H  
ATOM   3420 1HE  LYS A 210      32.657  -7.452  18.439  1.00  0.00           H  
ATOM   3421 2HE  LYS A 210      31.290  -7.114  17.374  1.00  0.00           H  
ATOM   3422 1HZ  LYS A 210      30.637  -8.423  19.257  1.00  0.00           H  
ATOM   3423 2HZ  LYS A 210      30.434  -9.299  17.875  1.00  0.00           H  
ATOM   3424 3HZ  LYS A 210      31.710  -9.614  18.871  1.00  0.00           H  
ATOM   3425  N   ILE A 211      32.289  -3.746  13.723  1.00  0.00           N  
ATOM   3426  CA  ILE A 211      31.436  -2.920  12.876  1.00  0.00           C  
ATOM   3427  C   ILE A 211      32.232  -2.288  11.741  1.00  0.00           C  
ATOM   3428  O   ILE A 211      31.766  -2.221  10.604  1.00  0.00           O  
ATOM   3429  CB  ILE A 211      30.749  -1.815  13.698  1.00  0.00           C  
ATOM   3430  CG1 ILE A 211      29.739  -2.425  14.674  1.00  0.00           C  
ATOM   3431  CG2 ILE A 211      30.068  -0.813  12.779  1.00  0.00           C  
ATOM   3432  CD1 ILE A 211      29.217  -1.448  15.703  1.00  0.00           C  
ATOM   3433  H   ILE A 211      32.434  -3.476  14.685  1.00  0.00           H  
ATOM   3434  HA  ILE A 211      30.675  -3.562  12.432  1.00  0.00           H  
ATOM   3435  HB  ILE A 211      31.493  -1.294  14.300  1.00  0.00           H  
ATOM   3436 1HG1 ILE A 211      28.891  -2.822  14.118  1.00  0.00           H  
ATOM   3437 2HG1 ILE A 211      30.202  -3.259  15.202  1.00  0.00           H  
ATOM   3438 1HG2 ILE A 211      29.587  -0.039  13.377  1.00  0.00           H  
ATOM   3439 2HG2 ILE A 211      30.809  -0.358  12.125  1.00  0.00           H  
ATOM   3440 3HG2 ILE A 211      29.317  -1.324  12.177  1.00  0.00           H  
ATOM   3441 1HD1 ILE A 211      28.507  -1.953  16.358  1.00  0.00           H  
ATOM   3442 2HD1 ILE A 211      30.048  -1.064  16.295  1.00  0.00           H  
ATOM   3443 3HD1 ILE A 211      28.718  -0.622  15.198  1.00  0.00           H  
ATOM   3444  N   VAL A 212      33.438  -1.828  12.056  1.00  0.00           N  
ATOM   3445  CA  VAL A 212      34.303  -1.201  11.064  1.00  0.00           C  
ATOM   3446  C   VAL A 212      34.718  -2.195   9.987  1.00  0.00           C  
ATOM   3447  O   VAL A 212      34.755  -1.863   8.802  1.00  0.00           O  
ATOM   3448  CB  VAL A 212      35.562  -0.626  11.740  1.00  0.00           C  
ATOM   3449  CG1 VAL A 212      36.553  -0.141  10.693  1.00  0.00           C  
ATOM   3450  CG2 VAL A 212      35.173   0.504  12.680  1.00  0.00           C  
ATOM   3451  H   VAL A 212      33.764  -1.914  13.009  1.00  0.00           H  
ATOM   3452  HA  VAL A 212      33.740  -0.402  10.582  1.00  0.00           H  
ATOM   3453  HB  VAL A 212      36.053  -1.418  12.305  1.00  0.00           H  
ATOM   3454 1HG1 VAL A 212      37.437   0.262  11.189  1.00  0.00           H  
ATOM   3455 2HG1 VAL A 212      36.845  -0.974  10.054  1.00  0.00           H  
ATOM   3456 3HG1 VAL A 212      36.091   0.639  10.088  1.00  0.00           H  
ATOM   3457 1HG2 VAL A 212      36.068   0.905  13.156  1.00  0.00           H  
ATOM   3458 2HG2 VAL A 212      34.677   1.294  12.116  1.00  0.00           H  
ATOM   3459 3HG2 VAL A 212      34.496   0.124  13.445  1.00  0.00           H  
ATOM   3460  N   GLU A 213      35.027  -3.418  10.406  1.00  0.00           N  
ATOM   3461  CA  GLU A 213      35.439  -4.464   9.478  1.00  0.00           C  
ATOM   3462  C   GLU A 213      34.310  -4.832   8.526  1.00  0.00           C  
ATOM   3463  O   GLU A 213      34.533  -5.041   7.333  1.00  0.00           O  
ATOM   3464  CB  GLU A 213      35.898  -5.707  10.246  1.00  0.00           C  
ATOM   3465  CG  GLU A 213      36.554  -6.773   9.381  1.00  0.00           C  
ATOM   3466  CD  GLU A 213      35.558  -7.671   8.703  1.00  0.00           C  
ATOM   3467  OE1 GLU A 213      34.492  -7.856   9.239  1.00  0.00           O  
ATOM   3468  OE2 GLU A 213      35.864  -8.174   7.647  1.00  0.00           O1-
ATOM   3469  H   GLU A 213      34.976  -3.627  11.393  1.00  0.00           H  
ATOM   3470  HA  GLU A 213      36.267  -4.081   8.882  1.00  0.00           H  
ATOM   3471 1HB  GLU A 213      36.611  -5.416  11.017  1.00  0.00           H  
ATOM   3472 2HB  GLU A 213      35.043  -6.161  10.745  1.00  0.00           H  
ATOM   3473 1HG  GLU A 213      37.162  -6.285   8.620  1.00  0.00           H  
ATOM   3474 2HG  GLU A 213      37.215  -7.376  10.003  1.00  0.00           H  
ATOM   3475  N   ARG A 214      33.094  -4.911   9.059  1.00  0.00           N  
ATOM   3476  CA  ARG A 214      31.927  -5.254   8.258  1.00  0.00           C  
ATOM   3477  C   ARG A 214      31.644  -4.185   7.210  1.00  0.00           C  
ATOM   3478  O   ARG A 214      31.306  -4.496   6.067  1.00  0.00           O  
ATOM   3479  CB  ARG A 214      30.702  -5.429   9.145  1.00  0.00           C  
ATOM   3480  CG  ARG A 214      30.722  -6.667  10.026  1.00  0.00           C  
ATOM   3481  CD  ARG A 214      29.523  -6.737  10.901  1.00  0.00           C  
ATOM   3482  NE  ARG A 214      29.538  -7.920  11.746  1.00  0.00           N  
ATOM   3483  CZ  ARG A 214      28.650  -8.170  12.728  1.00  0.00           C  
ATOM   3484  NH1 ARG A 214      27.684  -7.312  12.974  1.00  0.00           N1+
ATOM   3485  NH2 ARG A 214      28.748  -9.277  13.442  1.00  0.00           N  
ATOM   3486  H   ARG A 214      32.978  -4.728  10.046  1.00  0.00           H  
ATOM   3487  HA  ARG A 214      32.137  -6.188   7.735  1.00  0.00           H  
ATOM   3488 1HB  ARG A 214      30.599  -4.561   9.796  1.00  0.00           H  
ATOM   3489 2HB  ARG A 214      29.808  -5.480   8.523  1.00  0.00           H  
ATOM   3490 1HG  ARG A 214      30.742  -7.559   9.399  1.00  0.00           H  
ATOM   3491 2HG  ARG A 214      31.609  -6.647  10.661  1.00  0.00           H  
ATOM   3492 1HD  ARG A 214      29.491  -5.859  11.545  1.00  0.00           H  
ATOM   3493 2HD  ARG A 214      28.625  -6.769  10.284  1.00  0.00           H  
ATOM   3494  HE  ARG A 214      30.265  -8.604  11.586  1.00  0.00           H  
ATOM   3495 1HH1 ARG A 214      27.608  -6.465  12.429  1.00  0.00           H  
ATOM   3496 2HH1 ARG A 214      27.018  -7.499  13.710  1.00  0.00           H  
ATOM   3497 1HH2 ARG A 214      29.490  -9.937  13.252  1.00  0.00           H  
ATOM   3498 2HH2 ARG A 214      28.082  -9.464  14.177  1.00  0.00           H  
ATOM   3499  N   ARG A 215      31.783  -2.925   7.605  1.00  0.00           N  
ATOM   3500  CA  ARG A 215      31.543  -1.807   6.702  1.00  0.00           C  
ATOM   3501  C   ARG A 215      32.550  -1.797   5.558  1.00  0.00           C  
ATOM   3502  O   ARG A 215      32.268  -1.285   4.475  1.00  0.00           O  
ATOM   3503  CB  ARG A 215      31.619  -0.486   7.453  1.00  0.00           C  
ATOM   3504  CG  ARG A 215      31.408   0.751   6.594  1.00  0.00           C  
ATOM   3505  CD  ARG A 215      30.029   0.806   6.042  1.00  0.00           C  
ATOM   3506  NE  ARG A 215      29.835   1.964   5.184  1.00  0.00           N  
ATOM   3507  CZ  ARG A 215      30.181   2.019   3.883  1.00  0.00           C  
ATOM   3508  NH1 ARG A 215      30.736   0.975   3.306  1.00  0.00           N1+
ATOM   3509  NH2 ARG A 215      29.962   3.120   3.187  1.00  0.00           N  
ATOM   3510  H   ARG A 215      32.063  -2.737   8.558  1.00  0.00           H  
ATOM   3511  HA  ARG A 215      30.549  -1.928   6.271  1.00  0.00           H  
ATOM   3512 1HB  ARG A 215      30.869  -0.473   8.242  1.00  0.00           H  
ATOM   3513 2HB  ARG A 215      32.596  -0.394   7.928  1.00  0.00           H  
ATOM   3514 1HG  ARG A 215      31.571   1.644   7.197  1.00  0.00           H  
ATOM   3515 2HG  ARG A 215      32.110   0.741   5.760  1.00  0.00           H  
ATOM   3516 1HD  ARG A 215      29.836  -0.090   5.454  1.00  0.00           H  
ATOM   3517 2HD  ARG A 215      29.312   0.864   6.860  1.00  0.00           H  
ATOM   3518  HE  ARG A 215      29.410   2.786   5.593  1.00  0.00           H  
ATOM   3519 1HH1 ARG A 215      30.903   0.133   3.838  1.00  0.00           H  
ATOM   3520 2HH1 ARG A 215      30.995   1.016   2.331  1.00  0.00           H  
ATOM   3521 1HH2 ARG A 215      29.535   3.922   3.630  1.00  0.00           H  
ATOM   3522 2HH2 ARG A 215      30.222   3.161   2.213  1.00  0.00           H  
ATOM   3523  N   GLY A 216      33.712  -2.343   5.757  1.00  0.00           N  
ATOM   3524  CA  GLY A 216      34.550  -2.516   4.584  1.00  0.00           C  
ATOM   3525  C   GLY A 216      35.258  -1.212   4.295  1.00  0.00           C  
ATOM   3526  O   GLY A 216      35.529  -0.884   3.139  1.00  0.00           O  
ATOM   3527  H   GLY A 216      33.975  -2.615   6.694  1.00  0.00           H  
ATOM   3528 1HA  GLY A 216      35.267  -3.318   4.764  1.00  0.00           H  
ATOM   3529 2HA  GLY A 216      33.934  -2.821   3.738  1.00  0.00           H  
ATOM   3530  N   VAL A 217      35.547  -0.489   5.369  1.00  0.00           N  
ATOM   3531  CA  VAL A 217      36.226   0.789   5.298  1.00  0.00           C  
ATOM   3532  C   VAL A 217      37.652   0.624   4.788  1.00  0.00           C  
ATOM   3533  O   VAL A 217      38.294  -0.398   5.029  1.00  0.00           O  
ATOM   3534  CB  VAL A 217      36.249   1.457   6.686  1.00  0.00           C  
ATOM   3535  CG1 VAL A 217      37.153   0.682   7.634  1.00  0.00           C  
ATOM   3536  CG2 VAL A 217      36.712   2.900   6.558  1.00  0.00           C  
ATOM   3537  H   VAL A 217      35.284  -0.837   6.281  1.00  0.00           H  
ATOM   3538  HA  VAL A 217      35.680   1.434   4.609  1.00  0.00           H  
ATOM   3539  HB  VAL A 217      35.244   1.432   7.107  1.00  0.00           H  
ATOM   3540 1HG1 VAL A 217      37.156   1.168   8.611  1.00  0.00           H  
ATOM   3541 2HG1 VAL A 217      36.781  -0.337   7.738  1.00  0.00           H  
ATOM   3542 3HG1 VAL A 217      38.166   0.662   7.236  1.00  0.00           H  
ATOM   3543 1HG2 VAL A 217      36.725   3.366   7.542  1.00  0.00           H  
ATOM   3544 2HG2 VAL A 217      37.715   2.924   6.131  1.00  0.00           H  
ATOM   3545 3HG2 VAL A 217      36.028   3.445   5.908  1.00  0.00           H  
ATOM   3546  N   PRO A 218      38.137   1.639   4.083  1.00  0.00           N  
ATOM   3547  CA  PRO A 218      39.451   1.583   3.463  1.00  0.00           C  
ATOM   3548  C   PRO A 218      40.546   1.334   4.495  1.00  0.00           C  
ATOM   3549  O   PRO A 218      40.449   1.781   5.638  1.00  0.00           O  
ATOM   3550  CB  PRO A 218      39.584   2.968   2.823  1.00  0.00           C  
ATOM   3551  CG  PRO A 218      38.176   3.409   2.610  1.00  0.00           C  
ATOM   3552  CD  PRO A 218      37.431   2.866   3.800  1.00  0.00           C  
ATOM   3553  HA  PRO A 218      39.461   0.764   2.744  1.00  0.00           H  
ATOM   3554 1HB  PRO A 218      40.146   3.639   3.489  1.00  0.00           H  
ATOM   3555 2HB  PRO A 218      40.155   2.895   1.885  1.00  0.00           H  
ATOM   3556 1HG  PRO A 218      38.128   4.506   2.544  1.00  0.00           H  
ATOM   3557 2HG  PRO A 218      37.795   3.016   1.656  1.00  0.00           H  
ATOM   3558 1HD  PRO A 218      37.496   3.582   4.632  1.00  0.00           H  
ATOM   3559 2HD  PRO A 218      36.380   2.688   3.524  1.00  0.00           H  
ATOM   3560  N   PRO A 219      41.586   0.615   4.080  1.00  0.00           N  
ATOM   3561  CA  PRO A 219      42.554   0.048   5.010  1.00  0.00           C  
ATOM   3562  C   PRO A 219      43.176   1.103   5.910  1.00  0.00           C  
ATOM   3563  O   PRO A 219      43.468   0.843   7.077  1.00  0.00           O  
ATOM   3564  CB  PRO A 219      43.596  -0.575   4.075  1.00  0.00           C  
ATOM   3565  CG  PRO A 219      42.827  -0.908   2.842  1.00  0.00           C  
ATOM   3566  CD  PRO A 219      41.858   0.233   2.685  1.00  0.00           C  
ATOM   3567  HA  PRO A 219      42.041  -0.676   5.645  1.00  0.00           H  
ATOM   3568 1HB  PRO A 219      44.410   0.140   3.890  1.00  0.00           H  
ATOM   3569 2HB  PRO A 219      44.045  -1.459   4.549  1.00  0.00           H  
ATOM   3570 1HG  PRO A 219      43.510  -1.006   1.984  1.00  0.00           H  
ATOM   3571 2HG  PRO A 219      42.323  -1.879   2.959  1.00  0.00           H  
ATOM   3572 1HD  PRO A 219      42.339   1.049   2.125  1.00  0.00           H  
ATOM   3573 2HD  PRO A 219      40.958  -0.119   2.160  1.00  0.00           H  
ATOM   3574  N   GLU A 220      43.386   2.301   5.377  1.00  0.00           N  
ATOM   3575  CA  GLU A 220      43.963   3.367   6.175  1.00  0.00           C  
ATOM   3576  C   GLU A 220      42.993   3.804   7.269  1.00  0.00           C  
ATOM   3577  O   GLU A 220      43.401   4.082   8.397  1.00  0.00           O  
ATOM   3578  CB  GLU A 220      44.329   4.559   5.287  1.00  0.00           C  
ATOM   3579  CG  GLU A 220      45.452   4.284   4.298  1.00  0.00           C  
ATOM   3580  CD  GLU A 220      44.983   3.559   3.067  1.00  0.00           C  
ATOM   3581  OE1 GLU A 220      43.809   3.297   2.967  1.00  0.00           O  
ATOM   3582  OE2 GLU A 220      45.801   3.267   2.226  1.00  0.00           O1-
ATOM   3583  H   GLU A 220      43.139   2.460   4.412  1.00  0.00           H  
ATOM   3584  HA  GLU A 220      44.864   2.983   6.653  1.00  0.00           H  
ATOM   3585 1HB  GLU A 220      43.453   4.873   4.720  1.00  0.00           H  
ATOM   3586 2HB  GLU A 220      44.632   5.399   5.913  1.00  0.00           H  
ATOM   3587 1HG  GLU A 220      45.899   5.232   3.999  1.00  0.00           H  
ATOM   3588 2HG  GLU A 220      46.221   3.691   4.791  1.00  0.00           H  
ATOM   3589  N   GLN A 221      41.703   3.865   6.935  1.00  0.00           N  
ATOM   3590  CA  GLN A 221      40.701   4.243   7.924  1.00  0.00           C  
ATOM   3591  C   GLN A 221      40.568   3.180   9.007  1.00  0.00           C  
ATOM   3592  O   GLN A 221      40.441   3.498  10.190  1.00  0.00           O  
ATOM   3593  CB  GLN A 221      39.346   4.476   7.252  1.00  0.00           C  
ATOM   3594  CG  GLN A 221      39.307   5.685   6.333  1.00  0.00           C  
ATOM   3595  CD  GLN A 221      39.556   6.984   7.074  1.00  0.00           C  
ATOM   3596  NE2 GLN A 221      40.498   7.777   6.576  1.00  0.00           N  
ATOM   3597  OE1 GLN A 221      38.911   7.273   8.086  1.00  0.00           O  
ATOM   3598  H   GLN A 221      41.430   3.645   5.988  1.00  0.00           H  
ATOM   3599  HA  GLN A 221      41.027   5.167   8.401  1.00  0.00           H  
ATOM   3600 1HB  GLN A 221      39.074   3.599   6.666  1.00  0.00           H  
ATOM   3601 2HB  GLN A 221      38.580   4.609   8.016  1.00  0.00           H  
ATOM   3602 1HG  GLN A 221      40.077   5.573   5.570  1.00  0.00           H  
ATOM   3603 2HG  GLN A 221      38.323   5.741   5.866  1.00  0.00           H  
ATOM   3604 1HE2 GLN A 221      40.708   8.648   7.023  1.00  0.00           H  
ATOM   3605 2HE2 GLN A 221      40.998   7.504   5.754  1.00  0.00           H  
ATOM   3606  N   LEU A 222      40.597   1.918   8.597  1.00  0.00           N  
ATOM   3607  CA  LEU A 222      40.480   0.805   9.533  1.00  0.00           C  
ATOM   3608  C   LEU A 222      41.668   0.760  10.486  1.00  0.00           C  
ATOM   3609  O   LEU A 222      41.507   0.507  11.680  1.00  0.00           O  
ATOM   3610  CB  LEU A 222      40.379  -0.522   8.769  1.00  0.00           C  
ATOM   3611  CG  LEU A 222      40.211  -1.777   9.636  1.00  0.00           C  
ATOM   3612  CD1 LEU A 222      38.940  -1.656  10.465  1.00  0.00           C  
ATOM   3613  CD2 LEU A 222      40.166  -3.008   8.743  1.00  0.00           C  
ATOM   3614  H   LEU A 222      40.704   1.722   7.612  1.00  0.00           H  
ATOM   3615  HA  LEU A 222      39.580   0.955  10.127  1.00  0.00           H  
ATOM   3616 1HB  LEU A 222      39.527  -0.469   8.094  1.00  0.00           H  
ATOM   3617 2HB  LEU A 222      41.283  -0.649   8.172  1.00  0.00           H  
ATOM   3618  HG  LEU A 222      41.052  -1.858  10.325  1.00  0.00           H  
ATOM   3619 1HD1 LEU A 222      38.821  -2.548  11.080  1.00  0.00           H  
ATOM   3620 2HD1 LEU A 222      39.007  -0.779  11.108  1.00  0.00           H  
ATOM   3621 3HD1 LEU A 222      38.082  -1.555   9.802  1.00  0.00           H  
ATOM   3622 1HD2 LEU A 222      40.048  -3.900   9.358  1.00  0.00           H  
ATOM   3623 2HD2 LEU A 222      39.325  -2.927   8.053  1.00  0.00           H  
ATOM   3624 3HD2 LEU A 222      41.095  -3.079   8.174  1.00  0.00           H  
ATOM   3625  N   ALA A 223      42.858   1.006   9.952  1.00  0.00           N  
ATOM   3626  CA  ALA A 223      44.076   0.994  10.755  1.00  0.00           C  
ATOM   3627  C   ALA A 223      44.060   2.107  11.795  1.00  0.00           C  
ATOM   3628  O   ALA A 223      44.467   1.906  12.939  1.00  0.00           O  
ATOM   3629  CB  ALA A 223      45.301   1.120   9.862  1.00  0.00           C  
ATOM   3630  H   ALA A 223      42.923   1.208   8.965  1.00  0.00           H  
ATOM   3631  HA  ALA A 223      44.123   0.043  11.285  1.00  0.00           H  
ATOM   3632 1HB  ALA A 223      46.201   1.111  10.477  1.00  0.00           H  
ATOM   3633 2HB  ALA A 223      45.329   0.285   9.163  1.00  0.00           H  
ATOM   3634 3HB  ALA A 223      45.252   2.057   9.308  1.00  0.00           H  
ATOM   3635  N   GLU A 224      43.588   3.281  11.391  1.00  0.00           N  
ATOM   3636  CA  GLU A 224      43.519   4.429  12.288  1.00  0.00           C  
ATOM   3637  C   GLU A 224      42.545   4.176  13.432  1.00  0.00           C  
ATOM   3638  O   GLU A 224      42.814   4.530  14.579  1.00  0.00           O  
ATOM   3639  CB  GLU A 224      43.102   5.683  11.518  1.00  0.00           C  
ATOM   3640  CG  GLU A 224      43.075   6.955  12.355  1.00  0.00           C  
ATOM   3641  CD  GLU A 224      42.749   8.180  11.547  1.00  0.00           C  
ATOM   3642  OE1 GLU A 224      42.569   8.055  10.360  1.00  0.00           O  
ATOM   3643  OE2 GLU A 224      42.679   9.243  12.118  1.00  0.00           O1-
ATOM   3644  H   GLU A 224      43.268   3.382  10.439  1.00  0.00           H  
ATOM   3645  HA  GLU A 224      44.507   4.582  12.719  1.00  0.00           H  
ATOM   3646 1HB  GLU A 224      43.789   5.845  10.686  1.00  0.00           H  
ATOM   3647 2HB  GLU A 224      42.107   5.538  11.098  1.00  0.00           H  
ATOM   3648 1HG  GLU A 224      42.329   6.843  13.142  1.00  0.00           H  
ATOM   3649 2HG  GLU A 224      44.046   7.086  12.829  1.00  0.00           H  
ATOM   3650  N   PHE A 225      41.411   3.561  13.112  1.00  0.00           N  
ATOM   3651  CA  PHE A 225      40.395   3.259  14.114  1.00  0.00           C  
ATOM   3652  C   PHE A 225      40.912   2.260  15.140  1.00  0.00           C  
ATOM   3653  O   PHE A 225      40.656   2.395  16.336  1.00  0.00           O  
ATOM   3654  CB  PHE A 225      39.135   2.704  13.446  1.00  0.00           C  
ATOM   3655  CG  PHE A 225      38.011   2.431  14.405  1.00  0.00           C  
ATOM   3656  CD1 PHE A 225      37.562   3.418  15.269  1.00  0.00           C  
ATOM   3657  CD2 PHE A 225      37.402   1.186  14.445  1.00  0.00           C  
ATOM   3658  CE1 PHE A 225      36.528   3.168  16.151  1.00  0.00           C  
ATOM   3659  CE2 PHE A 225      36.368   0.933  15.325  1.00  0.00           C  
ATOM   3660  CZ  PHE A 225      35.932   1.925  16.180  1.00  0.00           C  
ATOM   3661  H   PHE A 225      41.250   3.295  12.152  1.00  0.00           H  
ATOM   3662  HA  PHE A 225      40.153   4.183  14.639  1.00  0.00           H  
ATOM   3663 1HB  PHE A 225      38.779   3.412  12.698  1.00  0.00           H  
ATOM   3664 2HB  PHE A 225      39.375   1.776  12.929  1.00  0.00           H  
ATOM   3665  HD1 PHE A 225      38.033   4.401  15.245  1.00  0.00           H  
ATOM   3666  HD2 PHE A 225      37.748   0.402  13.771  1.00  0.00           H  
ATOM   3667  HE1 PHE A 225      36.185   3.952  16.825  1.00  0.00           H  
ATOM   3668  HE2 PHE A 225      35.897  -0.050  15.347  1.00  0.00           H  
ATOM   3669  HZ  PHE A 225      35.117   1.727  16.876  1.00  0.00           H  
ATOM   3670  N   ALA A 226      41.641   1.256  14.665  1.00  0.00           N  
ATOM   3671  CA  ALA A 226      42.196   0.230  15.541  1.00  0.00           C  
ATOM   3672  C   ALA A 226      43.223   0.820  16.499  1.00  0.00           C  
ATOM   3673  O   ALA A 226      43.262   0.466  17.676  1.00  0.00           O  
ATOM   3674  CB  ALA A 226      42.822  -0.888  14.718  1.00  0.00           C  
ATOM   3675  H   ALA A 226      41.816   1.201  13.671  1.00  0.00           H  
ATOM   3676  HA  ALA A 226      41.382  -0.183  16.136  1.00  0.00           H  
ATOM   3677 1HB  ALA A 226      43.231  -1.646  15.386  1.00  0.00           H  
ATOM   3678 2HB  ALA A 226      42.061  -1.339  14.080  1.00  0.00           H  
ATOM   3679 3HB  ALA A 226      43.619  -0.481  14.099  1.00  0.00           H  
ATOM   3680  N   GLU A 227      44.053   1.723  15.985  1.00  0.00           N  
ATOM   3681  CA  GLU A 227      45.082   2.364  16.795  1.00  0.00           C  
ATOM   3682  C   GLU A 227      44.464   3.224  17.891  1.00  0.00           C  
ATOM   3683  O   GLU A 227      44.941   3.235  19.026  1.00  0.00           O  
ATOM   3684  CB  GLU A 227      45.995   3.220  15.916  1.00  0.00           C  
ATOM   3685  CG  GLU A 227      46.893   2.424  14.979  1.00  0.00           C  
ATOM   3686  CD  GLU A 227      47.723   3.298  14.081  1.00  0.00           C  
ATOM   3687  OE1 GLU A 227      47.528   4.489  14.097  1.00  0.00           O  
ATOM   3688  OE2 GLU A 227      48.553   2.773  13.376  1.00  0.00           O1-
ATOM   3689  H   GLU A 227      43.968   1.970  15.010  1.00  0.00           H  
ATOM   3690  HA  GLU A 227      45.670   1.583  17.275  1.00  0.00           H  
ATOM   3691 1HB  GLU A 227      45.389   3.892  15.307  1.00  0.00           H  
ATOM   3692 2HB  GLU A 227      46.634   3.838  16.547  1.00  0.00           H  
ATOM   3693 1HG  GLU A 227      47.558   1.799  15.574  1.00  0.00           H  
ATOM   3694 2HG  GLU A 227      46.273   1.768  14.369  1.00  0.00           H  
ATOM   3695  N   LYS A 228      43.401   3.941  17.545  1.00  0.00           N  
ATOM   3696  CA  LYS A 228      42.716   4.804  18.500  1.00  0.00           C  
ATOM   3697  C   LYS A 228      42.084   3.992  19.623  1.00  0.00           C  
ATOM   3698  O   LYS A 228      42.134   4.384  20.788  1.00  0.00           O  
ATOM   3699  CB  LYS A 228      41.649   5.643  17.794  1.00  0.00           C  
ATOM   3700  CG  LYS A 228      42.204   6.696  16.844  1.00  0.00           C  
ATOM   3701  CD  LYS A 228      42.965   7.776  17.599  1.00  0.00           C  
ATOM   3702  CE  LYS A 228      43.457   8.868  16.660  1.00  0.00           C  
ATOM   3703  NZ  LYS A 228      44.229   9.916  17.381  1.00  0.00           N1+
ATOM   3704  H   LYS A 228      43.058   3.887  16.597  1.00  0.00           H  
ATOM   3705  HA  LYS A 228      43.455   5.471  18.945  1.00  0.00           H  
ATOM   3706 1HB  LYS A 228      40.991   4.989  17.221  1.00  0.00           H  
ATOM   3707 2HB  LYS A 228      41.036   6.153  18.537  1.00  0.00           H  
ATOM   3708 1HG  LYS A 228      42.877   6.223  16.128  1.00  0.00           H  
ATOM   3709 2HG  LYS A 228      41.385   7.158  16.294  1.00  0.00           H  
ATOM   3710 1HD  LYS A 228      42.313   8.222  18.352  1.00  0.00           H  
ATOM   3711 2HD  LYS A 228      43.822   7.332  18.103  1.00  0.00           H  
ATOM   3712 1HE  LYS A 228      44.092   8.428  15.893  1.00  0.00           H  
ATOM   3713 2HE  LYS A 228      42.604   9.337  16.170  1.00  0.00           H  
ATOM   3714 1HZ  LYS A 228      44.536  10.620  16.725  1.00  0.00           H  
ATOM   3715 2HZ  LYS A 228      43.643  10.344  18.084  1.00  0.00           H  
ATOM   3716 3HZ  LYS A 228      45.034   9.496  17.824  1.00  0.00           H  
ATOM   3717  N   LEU A 229      41.490   2.860  19.264  1.00  0.00           N  
ATOM   3718  CA  LEU A 229      40.846   1.990  20.241  1.00  0.00           C  
ATOM   3719  C   LEU A 229      41.863   1.412  21.218  1.00  0.00           C  
ATOM   3720  O   LEU A 229      41.603   1.323  22.418  1.00  0.00           O  
ATOM   3721  CB  LEU A 229      40.105   0.850  19.531  1.00  0.00           C  
ATOM   3722  CG  LEU A 229      38.867   1.261  18.725  1.00  0.00           C  
ATOM   3723  CD1 LEU A 229      38.351   0.064  17.938  1.00  0.00           C  
ATOM   3724  CD2 LEU A 229      37.801   1.795  19.671  1.00  0.00           C  
ATOM   3725  H   LEU A 229      41.484   2.593  18.290  1.00  0.00           H  
ATOM   3726  HA  LEU A 229      40.137   2.589  20.813  1.00  0.00           H  
ATOM   3727 1HB  LEU A 229      40.797   0.360  18.847  1.00  0.00           H  
ATOM   3728 2HB  LEU A 229      39.789   0.121  20.277  1.00  0.00           H  
ATOM   3729  HG  LEU A 229      39.139   2.038  18.010  1.00  0.00           H  
ATOM   3730 1HD1 LEU A 229      37.470   0.356  17.366  1.00  0.00           H  
ATOM   3731 2HD1 LEU A 229      39.127  -0.284  17.257  1.00  0.00           H  
ATOM   3732 3HD1 LEU A 229      38.086  -0.737  18.628  1.00  0.00           H  
ATOM   3733 1HD2 LEU A 229      36.920   2.088  19.098  1.00  0.00           H  
ATOM   3734 2HD2 LEU A 229      37.526   1.018  20.385  1.00  0.00           H  
ATOM   3735 3HD2 LEU A 229      38.190   2.660  20.206  1.00  0.00           H  
ATOM   3736  N   VAL A 230      43.020   1.020  20.696  1.00  0.00           N  
ATOM   3737  CA  VAL A 230      44.078   0.449  21.522  1.00  0.00           C  
ATOM   3738  C   VAL A 230      44.613   1.472  22.516  1.00  0.00           C  
ATOM   3739  O   VAL A 230      44.875   1.149  23.675  1.00  0.00           O  
ATOM   3740  CB  VAL A 230      45.232  -0.056  20.636  1.00  0.00           C  
ATOM   3741  CG1 VAL A 230      46.416  -0.476  21.495  1.00  0.00           C  
ATOM   3742  CG2 VAL A 230      44.754  -1.212  19.772  1.00  0.00           C  
ATOM   3743  H   VAL A 230      43.171   1.120  19.703  1.00  0.00           H  
ATOM   3744  HA  VAL A 230      43.654  -0.379  22.090  1.00  0.00           H  
ATOM   3745  HB  VAL A 230      45.572   0.760  19.998  1.00  0.00           H  
ATOM   3746 1HG1 VAL A 230      47.223  -0.831  20.852  1.00  0.00           H  
ATOM   3747 2HG1 VAL A 230      46.764   0.375  22.078  1.00  0.00           H  
ATOM   3748 3HG1 VAL A 230      46.111  -1.278  22.167  1.00  0.00           H  
ATOM   3749 1HG2 VAL A 230      45.576  -1.563  19.148  1.00  0.00           H  
ATOM   3750 2HG2 VAL A 230      44.410  -2.026  20.410  1.00  0.00           H  
ATOM   3751 3HG2 VAL A 230      43.935  -0.877  19.136  1.00  0.00           H  
ATOM   3752  N   GLU A 231      44.775   2.708  22.056  1.00  0.00           N  
ATOM   3753  CA  GLU A 231      45.279   3.782  22.904  1.00  0.00           C  
ATOM   3754  C   GLU A 231      44.311   4.088  24.039  1.00  0.00           C  
ATOM   3755  O   GLU A 231      44.724   4.316  25.177  1.00  0.00           O  
ATOM   3756  CB  GLU A 231      45.525   5.045  22.076  1.00  0.00           C  
ATOM   3757  CG  GLU A 231      46.693   4.943  21.105  1.00  0.00           C  
ATOM   3758  CD  GLU A 231      46.860   6.175  20.259  1.00  0.00           C  
ATOM   3759  OE1 GLU A 231      46.024   7.043  20.337  1.00  0.00           O  
ATOM   3760  OE2 GLU A 231      47.823   6.247  19.533  1.00  0.00           O1-
ATOM   3761  H   GLU A 231      44.542   2.910  21.094  1.00  0.00           H  
ATOM   3762  HA  GLU A 231      46.219   3.449  23.347  1.00  0.00           H  
ATOM   3763 1HB  GLU A 231      44.631   5.282  21.500  1.00  0.00           H  
ATOM   3764 2HB  GLU A 231      45.718   5.886  22.744  1.00  0.00           H  
ATOM   3765 1HG  GLU A 231      47.610   4.779  21.671  1.00  0.00           H  
ATOM   3766 2HG  GLU A 231      46.539   4.081  20.457  1.00  0.00           H  
ATOM   3767  N   ILE A 232      43.021   4.093  23.723  1.00  0.00           N  
ATOM   3768  CA  ILE A 232      41.991   4.372  24.717  1.00  0.00           C  
ATOM   3769  C   ILE A 232      41.955   3.294  25.792  1.00  0.00           C  
ATOM   3770  O   ILE A 232      41.802   3.590  26.978  1.00  0.00           O  
ATOM   3771  CB  ILE A 232      40.605   4.484  24.055  1.00  0.00           C  
ATOM   3772  CG1 ILE A 232      40.569   5.671  23.088  1.00  0.00           C  
ATOM   3773  CG2 ILE A 232      39.520   4.620  25.112  1.00  0.00           C  
ATOM   3774  CD1 ILE A 232      40.835   7.004  23.750  1.00  0.00           C  
ATOM   3775  H   ILE A 232      42.746   3.899  22.771  1.00  0.00           H  
ATOM   3776  HA  ILE A 232      42.233   5.319  25.200  1.00  0.00           H  
ATOM   3777  HB  ILE A 232      40.412   3.590  23.462  1.00  0.00           H  
ATOM   3778 1HG1 ILE A 232      41.311   5.524  22.305  1.00  0.00           H  
ATOM   3779 2HG1 ILE A 232      39.592   5.719  22.607  1.00  0.00           H  
ATOM   3780 1HG2 ILE A 232      38.548   4.699  24.627  1.00  0.00           H  
ATOM   3781 2HG2 ILE A 232      39.532   3.745  25.760  1.00  0.00           H  
ATOM   3782 3HG2 ILE A 232      39.702   5.516  25.707  1.00  0.00           H  
ATOM   3783 1HD1 ILE A 232      40.792   7.796  23.002  1.00  0.00           H  
ATOM   3784 2HD1 ILE A 232      40.080   7.187  24.516  1.00  0.00           H  
ATOM   3785 3HD1 ILE A 232      41.822   6.993  24.209  1.00  0.00           H  
ATOM   3786  N   LEU A 233      42.098   2.042  25.371  1.00  0.00           N  
ATOM   3787  CA  LEU A 233      42.082   0.916  26.298  1.00  0.00           C  
ATOM   3788  C   LEU A 233      43.270   0.970  27.251  1.00  0.00           C  
ATOM   3789  O   LEU A 233      43.136   0.695  28.443  1.00  0.00           O  
ATOM   3790  CB  LEU A 233      42.099  -0.408  25.524  1.00  0.00           C  
ATOM   3791  CG  LEU A 233      42.045  -1.680  26.380  1.00  0.00           C  
ATOM   3792  CD1 LEU A 233      40.769  -1.679  27.211  1.00  0.00           C  
ATOM   3793  CD2 LEU A 233      42.109  -2.903  25.478  1.00  0.00           C  
ATOM   3794  H   LEU A 233      42.219   1.864  24.385  1.00  0.00           H  
ATOM   3795  HA  LEU A 233      41.172   0.981  26.895  1.00  0.00           H  
ATOM   3796 1HB  LEU A 233      41.245  -0.427  24.849  1.00  0.00           H  
ATOM   3797 2HB  LEU A 233      43.009  -0.450  24.927  1.00  0.00           H  
ATOM   3798  HG  LEU A 233      42.890  -1.692  27.069  1.00  0.00           H  
ATOM   3799 1HD1 LEU A 233      40.729  -2.583  27.820  1.00  0.00           H  
ATOM   3800 2HD1 LEU A 233      40.758  -0.804  27.861  1.00  0.00           H  
ATOM   3801 3HD1 LEU A 233      39.903  -1.651  26.549  1.00  0.00           H  
ATOM   3802 1HD2 LEU A 233      42.071  -3.807  26.087  1.00  0.00           H  
ATOM   3803 2HD2 LEU A 233      41.263  -2.893  24.790  1.00  0.00           H  
ATOM   3804 3HD2 LEU A 233      43.039  -2.887  24.909  1.00  0.00           H  
ATOM   3805  N   ARG A 234      44.433   1.328  26.718  1.00  0.00           N  
ATOM   3806  CA  ARG A 234      45.648   1.419  27.519  1.00  0.00           C  
ATOM   3807  C   ARG A 234      45.535   2.517  28.568  1.00  0.00           C  
ATOM   3808  O   ARG A 234      45.961   2.345  29.710  1.00  0.00           O  
ATOM   3809  CB  ARG A 234      46.854   1.690  26.632  1.00  0.00           C  
ATOM   3810  CG  ARG A 234      48.184   1.753  27.365  1.00  0.00           C  
ATOM   3811  CD  ARG A 234      49.315   1.994  26.431  1.00  0.00           C  
ATOM   3812  NE  ARG A 234      49.205   3.284  25.770  1.00  0.00           N  
ATOM   3813  CZ  ARG A 234      49.564   4.460  26.322  1.00  0.00           C  
ATOM   3814  NH1 ARG A 234      50.052   4.492  27.542  1.00  0.00           N1+
ATOM   3815  NH2 ARG A 234      49.425   5.582  25.636  1.00  0.00           N  
ATOM   3816  H   ARG A 234      44.478   1.541  25.731  1.00  0.00           H  
ATOM   3817  HA  ARG A 234      45.780   0.471  28.041  1.00  0.00           H  
ATOM   3818 1HB  ARG A 234      46.931   0.911  25.875  1.00  0.00           H  
ATOM   3819 2HB  ARG A 234      46.718   2.639  26.112  1.00  0.00           H  
ATOM   3820 1HG  ARG A 234      48.162   2.565  28.093  1.00  0.00           H  
ATOM   3821 2HG  ARG A 234      48.361   0.809  27.881  1.00  0.00           H  
ATOM   3822 1HD  ARG A 234      50.253   1.973  26.984  1.00  0.00           H  
ATOM   3823 2HD  ARG A 234      49.327   1.219  25.666  1.00  0.00           H  
ATOM   3824  HE  ARG A 234      48.835   3.300  24.829  1.00  0.00           H  
ATOM   3825 1HH1 ARG A 234      50.158   3.634  28.066  1.00  0.00           H  
ATOM   3826 2HH1 ARG A 234      50.321   5.373  27.956  1.00  0.00           H  
ATOM   3827 1HH2 ARG A 234      49.051   5.557  24.697  1.00  0.00           H  
ATOM   3828 2HH2 ARG A 234      49.694   6.462  26.049  1.00  0.00           H  
ATOM   3829  N   GLU A 235      44.958   3.647  28.174  1.00  0.00           N  
ATOM   3830  CA  GLU A 235      44.787   4.777  29.079  1.00  0.00           C  
ATOM   3831  C   GLU A 235      43.843   4.429  30.222  1.00  0.00           C  
ATOM   3832  O   GLU A 235      44.071   4.813  31.369  1.00  0.00           O  
ATOM   3833  CB  GLU A 235      44.255   5.994  28.319  1.00  0.00           C  
ATOM   3834  CG  GLU A 235      45.252   6.615  27.350  1.00  0.00           C  
ATOM   3835  CD  GLU A 235      44.674   7.763  26.571  1.00  0.00           C  
ATOM   3836  OE1 GLU A 235      43.496   8.003  26.690  1.00  0.00           O  
ATOM   3837  OE2 GLU A 235      45.410   8.400  25.856  1.00  0.00           O1-
ATOM   3838  H   GLU A 235      44.629   3.726  27.222  1.00  0.00           H  
ATOM   3839  HA  GLU A 235      45.759   5.016  29.510  1.00  0.00           H  
ATOM   3840 1HB  GLU A 235      43.369   5.710  27.750  1.00  0.00           H  
ATOM   3841 2HB  GLU A 235      43.955   6.765  29.030  1.00  0.00           H  
ATOM   3842 1HG  GLU A 235      46.115   6.971  27.912  1.00  0.00           H  
ATOM   3843 2HG  GLU A 235      45.595   5.848  26.657  1.00  0.00           H  
ATOM   3844  N   ALA A 236      42.781   3.689  29.851  1.00  0.00           N  
ATOM   3845  CA  ALA A 236      41.659   3.338  30.718  1.00  0.00           C  
ATOM   3846  C   ALA A 236      42.064   2.428  31.869  1.00  0.00           C  
ATOM   3847  O   ALA A 236      41.403   2.394  32.908  1.00  0.00           O  
ATOM   3848  CB  ALA A 236      40.558   2.678  29.901  1.00  0.00           C  
ATOM   3849  H   ALA A 236      42.734   3.338  28.905  1.00  0.00           H  
ATOM   3850  HA  ALA A 236      41.272   4.255  31.161  1.00  0.00           H  
ATOM   3851 1HB  ALA A 236      39.720   2.429  30.554  1.00  0.00           H  
ATOM   3852 2HB  ALA A 236      40.221   3.363  29.124  1.00  0.00           H  
ATOM   3853 3HB  ALA A 236      40.941   1.769  29.442  1.00  0.00           H  
ATOM   3854  N   GLY A 237      43.152   1.693  31.681  1.00  0.00           N  
ATOM   3855  CA  GLY A 237      43.585   0.704  32.658  1.00  0.00           C  
ATOM   3856  C   GLY A 237      42.913  -0.646  32.430  1.00  0.00           C  
ATOM   3857  O   GLY A 237      42.504  -1.315  33.379  1.00  0.00           O  
ATOM   3858  H   GLY A 237      43.693   1.822  30.838  1.00  0.00           H  
ATOM   3859 1HA  GLY A 237      44.667   0.585  32.602  1.00  0.00           H  
ATOM   3860 2HA  GLY A 237      43.352   1.059  33.662  1.00  0.00           H  
ATOM   3861  N   GLY A 238      42.806  -1.039  31.167  1.00  0.00           N  
ATOM   3862  CA  GLY A 238      42.451  -2.410  30.809  1.00  0.00           C  
ATOM   3863  C   GLY A 238      43.646  -3.336  31.016  1.00  0.00           C  
ATOM   3864  O   GLY A 238      44.774  -2.999  30.653  1.00  0.00           O  
ATOM   3865  H   GLY A 238      42.975  -0.372  30.429  1.00  0.00           H  
ATOM   3866 1HA  GLY A 238      41.611  -2.740  31.419  1.00  0.00           H  
ATOM   3867 2HA  GLY A 238      42.127  -2.443  29.770  1.00  0.00           H  
ATOM   3868  N   SER A 239      43.400  -4.501  31.598  1.00  0.00           N  
ATOM   3869  CA  SER A 239      44.477  -5.393  32.013  1.00  0.00           C  
ATOM   3870  C   SER A 239      45.177  -5.971  30.798  1.00  0.00           C  
ATOM   3871  O   SER A 239      44.769  -5.731  29.661  1.00  0.00           O  
ATOM   3872  CB  SER A 239      43.936  -6.513  32.880  1.00  0.00           C  
ATOM   3873  OG  SER A 239      43.140  -7.389  32.131  1.00  0.00           O  
ATOM   3874  H   SER A 239      42.442  -4.777  31.759  1.00  0.00           H  
ATOM   3875  HA  SER A 239      45.193  -4.821  32.604  1.00  0.00           H  
ATOM   3876 1HB  SER A 239      44.766  -7.062  33.326  1.00  0.00           H  
ATOM   3877 2HB  SER A 239      43.349  -6.091  33.696  1.00  0.00           H  
ATOM   3878  HG  SER A 239      43.102  -8.207  32.633  1.00  0.00           H  
ATOM   3879  N   PRO A 240      46.235  -6.734  31.046  1.00  0.00           N  
ATOM   3880  CA  PRO A 240      47.081  -7.220  29.974  1.00  0.00           C  
ATOM   3881  C   PRO A 240      46.353  -8.234  29.109  1.00  0.00           C  
ATOM   3882  O   PRO A 240      46.563  -8.296  27.899  1.00  0.00           O  
ATOM   3883  CB  PRO A 240      48.253  -7.857  30.725  1.00  0.00           C  
ATOM   3884  CG  PRO A 240      48.266  -7.160  32.042  1.00  0.00           C  
ATOM   3885  CD  PRO A 240      46.812  -6.924  32.355  1.00  0.00           C  
ATOM   3886  HA  PRO A 240      47.343  -6.373  29.339  1.00  0.00           H  
ATOM   3887 1HB  PRO A 240      48.097  -8.942  30.818  1.00  0.00           H  
ATOM   3888 2HB  PRO A 240      49.186  -7.714  30.158  1.00  0.00           H  
ATOM   3889 1HG  PRO A 240      48.766  -7.784  32.798  1.00  0.00           H  
ATOM   3890 2HG  PRO A 240      48.840  -6.224  31.971  1.00  0.00           H  
ATOM   3891 1HD  PRO A 240      46.399  -7.808  32.865  1.00  0.00           H  
ATOM   3892 2HD  PRO A 240      46.712  -6.030  32.987  1.00  0.00           H  
ATOM   3893  N   GLU A 241      45.479  -9.059  29.699  1.00  0.00           N  
ATOM   3894  CA  GLU A 241      44.774 -10.025  28.866  1.00  0.00           C  
ATOM   3895  C   GLU A 241      43.845  -9.330  27.881  1.00  0.00           C  
ATOM   3896  O   GLU A 241      43.748  -9.725  26.719  1.00  0.00           O  
ATOM   3897  CB  GLU A 241      43.975 -10.998  29.737  1.00  0.00           C  
ATOM   3898  CG  GLU A 241      44.829 -11.918  30.598  1.00  0.00           C  
ATOM   3899  CD  GLU A 241      45.321 -11.255  31.854  1.00  0.00           C  
ATOM   3900  OE1 GLU A 241      44.989 -10.113  32.069  1.00  0.00           O  
ATOM   3901  OE2 GLU A 241      46.029 -11.889  32.599  1.00  0.00           O1-
ATOM   3902  H   GLU A 241      45.331  -8.988  30.695  1.00  0.00           H  
ATOM   3903  HA  GLU A 241      45.515 -10.581  28.291  1.00  0.00           H  
ATOM   3904 1HB  GLU A 241      43.316 -10.436  30.400  1.00  0.00           H  
ATOM   3905 2HB  GLU A 241      43.346 -11.622  29.102  1.00  0.00           H  
ATOM   3906 1HG  GLU A 241      44.241 -12.794  30.870  1.00  0.00           H  
ATOM   3907 2HG  GLU A 241      45.683 -12.256  30.013  1.00  0.00           H  
ATOM   3908  N   LEU A 242      43.160  -8.294  28.351  1.00  0.00           N  
ATOM   3909  CA  LEU A 242      42.236  -7.540  27.511  1.00  0.00           C  
ATOM   3910  C   LEU A 242      42.971  -6.831  26.381  1.00  0.00           C  
ATOM   3911  O   LEU A 242      42.497  -6.798  25.245  1.00  0.00           O  
ATOM   3912  CB  LEU A 242      41.469  -6.514  28.355  1.00  0.00           C  
ATOM   3913  CG  LEU A 242      40.463  -7.094  29.355  1.00  0.00           C  
ATOM   3914  CD1 LEU A 242      39.919  -5.976  30.236  1.00  0.00           C  
ATOM   3915  CD2 LEU A 242      39.340  -7.790  28.601  1.00  0.00           C  
ATOM   3916  H   LEU A 242      43.283  -8.019  29.315  1.00  0.00           H  
ATOM   3917  HA  LEU A 242      41.534  -8.244  27.063  1.00  0.00           H  
ATOM   3918 1HB  LEU A 242      42.189  -5.919  28.915  1.00  0.00           H  
ATOM   3919 2HB  LEU A 242      40.925  -5.850  27.683  1.00  0.00           H  
ATOM   3920  HG  LEU A 242      40.966  -7.812  30.002  1.00  0.00           H  
ATOM   3921 1HD1 LEU A 242      39.204  -6.388  30.947  1.00  0.00           H  
ATOM   3922 2HD1 LEU A 242      40.741  -5.509  30.778  1.00  0.00           H  
ATOM   3923 3HD1 LEU A 242      39.424  -5.231  29.614  1.00  0.00           H  
ATOM   3924 1HD2 LEU A 242      38.624  -8.204  29.313  1.00  0.00           H  
ATOM   3925 2HD2 LEU A 242      38.836  -7.072  27.955  1.00  0.00           H  
ATOM   3926 3HD2 LEU A 242      39.754  -8.596  27.994  1.00  0.00           H  
ATOM   3927  N   VAL A 243      44.130  -6.267  26.699  1.00  0.00           N  
ATOM   3928  CA  VAL A 243      44.933  -5.557  25.710  1.00  0.00           C  
ATOM   3929  C   VAL A 243      45.434  -6.502  24.626  1.00  0.00           C  
ATOM   3930  O   VAL A 243      45.439  -6.159  23.444  1.00  0.00           O  
ATOM   3931  CB  VAL A 243      46.137  -4.875  26.389  1.00  0.00           C  
ATOM   3932  CG1 VAL A 243      47.078  -4.294  25.344  1.00  0.00           C  
ATOM   3933  CG2 VAL A 243      45.650  -3.791  27.338  1.00  0.00           C  
ATOM   3934  H   VAL A 243      44.465  -6.330  27.650  1.00  0.00           H  
ATOM   3935  HA  VAL A 243      44.301  -4.808  25.235  1.00  0.00           H  
ATOM   3936  HB  VAL A 243      46.699  -5.623  26.947  1.00  0.00           H  
ATOM   3937 1HG1 VAL A 243      47.923  -3.816  25.840  1.00  0.00           H  
ATOM   3938 2HG1 VAL A 243      47.442  -5.093  24.698  1.00  0.00           H  
ATOM   3939 3HG1 VAL A 243      46.545  -3.556  24.744  1.00  0.00           H  
ATOM   3940 1HG2 VAL A 243      46.506  -3.313  27.815  1.00  0.00           H  
ATOM   3941 2HG2 VAL A 243      45.083  -3.046  26.779  1.00  0.00           H  
ATOM   3942 3HG2 VAL A 243      45.011  -4.236  28.102  1.00  0.00           H  
ATOM   3943  N   GLU A 244      45.853  -7.694  25.035  1.00  0.00           N  
ATOM   3944  CA  GLU A 244      46.357  -8.692  24.098  1.00  0.00           C  
ATOM   3945  C   GLU A 244      45.262  -9.154  23.145  1.00  0.00           C  
ATOM   3946  O   GLU A 244      45.500  -9.332  21.950  1.00  0.00           O  
ATOM   3947  CB  GLU A 244      46.928  -9.893  24.854  1.00  0.00           C  
ATOM   3948  CG  GLU A 244      47.677 -10.889  23.979  1.00  0.00           C  
ATOM   3949  CD  GLU A 244      46.764 -11.869  23.295  1.00  0.00           C  
ATOM   3950  OE1 GLU A 244      45.721 -12.154  23.832  1.00  0.00           O  
ATOM   3951  OE2 GLU A 244      47.111 -12.333  22.235  1.00  0.00           O1-
ATOM   3952  H   GLU A 244      45.823  -7.916  26.019  1.00  0.00           H  
ATOM   3953  HA  GLU A 244      47.145  -8.231  23.503  1.00  0.00           H  
ATOM   3954 1HB  GLU A 244      47.614  -9.545  25.626  1.00  0.00           H  
ATOM   3955 2HB  GLU A 244      46.119 -10.428  25.351  1.00  0.00           H  
ATOM   3956 1HG  GLU A 244      48.236 -10.342  23.220  1.00  0.00           H  
ATOM   3957 2HG  GLU A 244      48.390 -11.433  24.595  1.00  0.00           H  
ATOM   3958  N   GLU A 245      44.060  -9.345  23.678  1.00  0.00           N  
ATOM   3959  CA  GLU A 245      42.926  -9.786  22.875  1.00  0.00           C  
ATOM   3960  C   GLU A 245      42.547  -8.739  21.835  1.00  0.00           C  
ATOM   3961  O   GLU A 245      42.237  -9.070  20.692  1.00  0.00           O  
ATOM   3962  CB  GLU A 245      41.723 -10.088  23.770  1.00  0.00           C  
ATOM   3963  CG  GLU A 245      41.885 -11.321  24.647  1.00  0.00           C  
ATOM   3964  CD  GLU A 245      40.716 -11.545  25.564  1.00  0.00           C  
ATOM   3965  OE1 GLU A 245      39.849 -10.705  25.608  1.00  0.00           O  
ATOM   3966  OE2 GLU A 245      40.688 -12.558  26.223  1.00  0.00           O1-
ATOM   3967  H   GLU A 245      43.929  -9.180  24.666  1.00  0.00           H  
ATOM   3968  HA  GLU A 245      43.220 -10.692  22.344  1.00  0.00           H  
ATOM   3969 1HB  GLU A 245      41.533  -9.236  24.424  1.00  0.00           H  
ATOM   3970 2HB  GLU A 245      40.836 -10.230  23.153  1.00  0.00           H  
ATOM   3971 1HG  GLU A 245      42.002 -12.195  24.006  1.00  0.00           H  
ATOM   3972 2HG  GLU A 245      42.792 -11.215  25.240  1.00  0.00           H  
ATOM   3973  N   LEU A 246      42.573  -7.474  22.242  1.00  0.00           N  
ATOM   3974  CA  LEU A 246      42.232  -6.374  21.346  1.00  0.00           C  
ATOM   3975  C   LEU A 246      43.232  -6.265  20.202  1.00  0.00           C  
ATOM   3976  O   LEU A 246      42.853  -6.028  19.055  1.00  0.00           O  
ATOM   3977  CB  LEU A 246      42.187  -5.052  22.123  1.00  0.00           C  
ATOM   3978  CG  LEU A 246      41.799  -3.813  21.305  1.00  0.00           C  
ATOM   3979  CD1 LEU A 246      40.413  -4.012  20.708  1.00  0.00           C  
ATOM   3980  CD2 LEU A 246      41.838  -2.582  22.199  1.00  0.00           C  
ATOM   3981  H   LEU A 246      42.837  -7.268  23.194  1.00  0.00           H  
ATOM   3982  HA  LEU A 246      41.252  -6.582  20.915  1.00  0.00           H  
ATOM   3983 1HB  LEU A 246      41.469  -5.151  22.935  1.00  0.00           H  
ATOM   3984 2HB  LEU A 246      43.171  -4.870  22.555  1.00  0.00           H  
ATOM   3985  HG  LEU A 246      42.503  -3.686  20.480  1.00  0.00           H  
ATOM   3986 1HD1 LEU A 246      40.137  -3.132  20.127  1.00  0.00           H  
ATOM   3987 2HD1 LEU A 246      40.419  -4.888  20.058  1.00  0.00           H  
ATOM   3988 3HD1 LEU A 246      39.689  -4.159  21.509  1.00  0.00           H  
ATOM   3989 1HD2 LEU A 246      41.564  -1.702  21.617  1.00  0.00           H  
ATOM   3990 2HD2 LEU A 246      41.135  -2.708  23.022  1.00  0.00           H  
ATOM   3991 3HD2 LEU A 246      42.846  -2.455  22.597  1.00  0.00           H  
ATOM   3992  N   LEU A 247      44.510  -6.439  20.521  1.00  0.00           N  
ATOM   3993  CA  LEU A 247      45.567  -6.360  19.520  1.00  0.00           C  
ATOM   3994  C   LEU A 247      45.437  -7.478  18.492  1.00  0.00           C  
ATOM   3995  O   LEU A 247      45.628  -7.259  17.297  1.00  0.00           O  
ATOM   3996  CB  LEU A 247      46.942  -6.435  20.195  1.00  0.00           C  
ATOM   3997  CG  LEU A 247      47.331  -5.220  21.048  1.00  0.00           C  
ATOM   3998  CD1 LEU A 247      48.627  -5.515  21.790  1.00  0.00           C  
ATOM   3999  CD2 LEU A 247      47.478  -3.998  20.155  1.00  0.00           C  
ATOM   4000  H   LEU A 247      44.755  -6.632  21.482  1.00  0.00           H  
ATOM   4001  HA  LEU A 247      45.465  -5.411  18.995  1.00  0.00           H  
ATOM   4002 1HB  LEU A 247      46.966  -7.312  20.838  1.00  0.00           H  
ATOM   4003 2HB  LEU A 247      47.702  -6.554  19.422  1.00  0.00           H  
ATOM   4004  HG  LEU A 247      46.555  -5.035  21.792  1.00  0.00           H  
ATOM   4005 1HD1 LEU A 247      48.904  -4.652  22.396  1.00  0.00           H  
ATOM   4006 2HD1 LEU A 247      48.488  -6.382  22.436  1.00  0.00           H  
ATOM   4007 3HD1 LEU A 247      49.419  -5.721  21.071  1.00  0.00           H  
ATOM   4008 1HD2 LEU A 247      47.753  -3.135  20.761  1.00  0.00           H  
ATOM   4009 2HD2 LEU A 247      48.254  -4.181  19.411  1.00  0.00           H  
ATOM   4010 3HD2 LEU A 247      46.532  -3.800  19.650  1.00  0.00           H  
ATOM   4011  N   LYS A 248      45.110  -8.676  18.966  1.00  0.00           N  
ATOM   4012  CA  LYS A 248      44.953  -9.830  18.089  1.00  0.00           C  
ATOM   4013  C   LYS A 248      43.784  -9.639  17.131  1.00  0.00           C  
ATOM   4014  O   LYS A 248      43.873  -9.983  15.953  1.00  0.00           O  
ATOM   4015  CB  LYS A 248      44.757 -11.104  18.910  1.00  0.00           C  
ATOM   4016  CG  LYS A 248      44.656 -12.378  18.081  1.00  0.00           C  
ATOM   4017  CD  LYS A 248      44.556 -13.610  18.970  1.00  0.00           C  
ATOM   4018  CE  LYS A 248      44.440 -14.882  18.143  1.00  0.00           C  
ATOM   4019  NZ  LYS A 248      44.341 -16.095  18.999  1.00  0.00           N1+
ATOM   4020  H   LYS A 248      44.967  -8.790  19.959  1.00  0.00           H  
ATOM   4021  HA  LYS A 248      45.861  -9.927  17.493  1.00  0.00           H  
ATOM   4022 1HB  LYS A 248      45.590 -11.223  19.604  1.00  0.00           H  
ATOM   4023 2HB  LYS A 248      43.847 -11.019  19.505  1.00  0.00           H  
ATOM   4024 1HG  LYS A 248      43.773 -12.328  17.444  1.00  0.00           H  
ATOM   4025 2HG  LYS A 248      45.536 -12.470  17.446  1.00  0.00           H  
ATOM   4026 1HD  LYS A 248      45.444 -13.676  19.601  1.00  0.00           H  
ATOM   4027 2HD  LYS A 248      43.680 -13.524  19.613  1.00  0.00           H  
ATOM   4028 1HE  LYS A 248      43.555 -14.825  17.511  1.00  0.00           H  
ATOM   4029 2HE  LYS A 248      45.313 -14.977  17.499  1.00  0.00           H  
ATOM   4030 1HZ  LYS A 248      44.266 -16.915  18.414  1.00  0.00           H  
ATOM   4031 2HZ  LYS A 248      45.167 -16.168  19.576  1.00  0.00           H  
ATOM   4032 3HZ  LYS A 248      43.524 -16.026  19.588  1.00  0.00           H  
ATOM   4033  N   ARG A 249      42.690  -9.090  17.645  1.00  0.00           N  
ATOM   4034  CA  ARG A 249      41.499  -8.854  16.836  1.00  0.00           C  
ATOM   4035  C   ARG A 249      41.773  -7.830  15.741  1.00  0.00           C  
ATOM   4036  O   ARG A 249      41.322  -7.986  14.607  1.00  0.00           O  
ATOM   4037  CB  ARG A 249      40.348  -8.367  17.706  1.00  0.00           C  
ATOM   4038  CG  ARG A 249      39.016  -8.231  16.986  1.00  0.00           C  
ATOM   4039  CD  ARG A 249      37.937  -7.794  17.907  1.00  0.00           C  
ATOM   4040  NE  ARG A 249      37.688  -8.772  18.953  1.00  0.00           N  
ATOM   4041  CZ  ARG A 249      36.921  -9.871  18.806  1.00  0.00           C  
ATOM   4042  NH1 ARG A 249      36.337 -10.116  17.654  1.00  0.00           N1+
ATOM   4043  NH2 ARG A 249      36.756 -10.702  19.821  1.00  0.00           N  
ATOM   4044  H   ARG A 249      42.680  -8.829  18.621  1.00  0.00           H  
ATOM   4045  HA  ARG A 249      41.225  -9.792  16.355  1.00  0.00           H  
ATOM   4046 1HB  ARG A 249      40.205  -9.054  18.537  1.00  0.00           H  
ATOM   4047 2HB  ARG A 249      40.598  -7.392  18.126  1.00  0.00           H  
ATOM   4048 1HG  ARG A 249      39.108  -7.491  16.190  1.00  0.00           H  
ATOM   4049 2HG  ARG A 249      38.734  -9.192  16.557  1.00  0.00           H  
ATOM   4050 1HD  ARG A 249      38.220  -6.854  18.380  1.00  0.00           H  
ATOM   4051 2HD  ARG A 249      37.013  -7.653  17.345  1.00  0.00           H  
ATOM   4052  HE  ARG A 249      38.121  -8.618  19.854  1.00  0.00           H  
ATOM   4053 1HH1 ARG A 249      36.462  -9.481  16.879  1.00  0.00           H  
ATOM   4054 2HH1 ARG A 249      35.762 -10.938  17.545  1.00  0.00           H  
ATOM   4055 1HH2 ARG A 249      37.205 -10.513  20.707  1.00  0.00           H  
ATOM   4056 2HH2 ARG A 249      36.182 -11.524  19.711  1.00  0.00           H  
ATOM   4057  N   ILE A 250      42.513  -6.783  16.089  1.00  0.00           N  
ATOM   4058  CA  ILE A 250      42.847  -5.732  15.135  1.00  0.00           C  
ATOM   4059  C   ILE A 250      43.726  -6.266  14.011  1.00  0.00           C  
ATOM   4060  O   ILE A 250      43.541  -5.916  12.845  1.00  0.00           O  
ATOM   4061  CB  ILE A 250      43.563  -4.562  15.835  1.00  0.00           C  
ATOM   4062  CG1 ILE A 250      42.604  -3.842  16.786  1.00  0.00           C  
ATOM   4063  CG2 ILE A 250      44.128  -3.593  14.809  1.00  0.00           C  
ATOM   4064  CD1 ILE A 250      43.284  -2.857  17.710  1.00  0.00           C  
ATOM   4065  H   ILE A 250      42.853  -6.713  17.037  1.00  0.00           H  
ATOM   4066  HA  ILE A 250      41.920  -5.370  14.691  1.00  0.00           H  
ATOM   4067  HB  ILE A 250      44.379  -4.949  16.445  1.00  0.00           H  
ATOM   4068 1HG1 ILE A 250      41.853  -3.304  16.207  1.00  0.00           H  
ATOM   4069 2HG1 ILE A 250      42.078  -4.575  17.399  1.00  0.00           H  
ATOM   4070 1HG2 ILE A 250      44.630  -2.772  15.321  1.00  0.00           H  
ATOM   4071 2HG2 ILE A 250      44.842  -4.114  14.172  1.00  0.00           H  
ATOM   4072 3HG2 ILE A 250      43.317  -3.197  14.198  1.00  0.00           H  
ATOM   4073 1HD1 ILE A 250      42.540  -2.387  18.353  1.00  0.00           H  
ATOM   4074 2HD1 ILE A 250      44.016  -3.382  18.326  1.00  0.00           H  
ATOM   4075 3HD1 ILE A 250      43.787  -2.093  17.120  1.00  0.00           H  
ATOM   4076  N   MET A 251      44.683  -7.116  14.369  1.00  0.00           N  
ATOM   4077  CA  MET A 251      45.592  -7.701  13.391  1.00  0.00           C  
ATOM   4078  C   MET A 251      44.846  -8.599  12.413  1.00  0.00           C  
ATOM   4079  O   MET A 251      45.120  -8.590  11.212  1.00  0.00           O  
ATOM   4080  CB  MET A 251      46.696  -8.485  14.098  1.00  0.00           C  
ATOM   4081  CG  MET A 251      47.680  -7.624  14.877  1.00  0.00           C  
ATOM   4082  SD  MET A 251      48.939  -8.599  15.723  1.00  0.00           S  
ATOM   4083  CE  MET A 251      49.836  -7.314  16.590  1.00  0.00           C  
ATOM   4084  H   MET A 251      44.783  -7.363  15.343  1.00  0.00           H  
ATOM   4085  HA  MET A 251      46.043  -6.889  12.820  1.00  0.00           H  
ATOM   4086 1HB  MET A 251      46.250  -9.194  14.795  1.00  0.00           H  
ATOM   4087 2HB  MET A 251      47.263  -9.059  13.365  1.00  0.00           H  
ATOM   4088 1HG  MET A 251      48.178  -6.934  14.196  1.00  0.00           H  
ATOM   4089 2HG  MET A 251      47.141  -7.037  15.620  1.00  0.00           H  
ATOM   4090 1HE  MET A 251      50.650  -7.761  17.161  1.00  0.00           H  
ATOM   4091 2HE  MET A 251      50.245  -6.606  15.868  1.00  0.00           H  
ATOM   4092 3HE  MET A 251      49.161  -6.792  17.268  1.00  0.00           H  
ATOM   4093  N   GLU A 252      43.902  -9.376  12.934  1.00  0.00           N  
ATOM   4094  CA  GLU A 252      43.115 -10.283  12.108  1.00  0.00           C  
ATOM   4095  C   GLU A 252      42.252  -9.515  11.115  1.00  0.00           C  
ATOM   4096  O   GLU A 252      42.122  -9.909   9.955  1.00  0.00           O  
ATOM   4097  CB  GLU A 252      42.231 -11.173  12.985  1.00  0.00           C  
ATOM   4098  CG  GLU A 252      41.406 -12.193  12.215  1.00  0.00           C  
ATOM   4099  CD  GLU A 252      42.251 -13.216  11.508  1.00  0.00           C  
ATOM   4100  OE1 GLU A 252      43.384 -13.389  11.890  1.00  0.00           O  
ATOM   4101  OE2 GLU A 252      41.763 -13.827  10.586  1.00  0.00           O1-
ATOM   4102  H   GLU A 252      43.726  -9.338  13.927  1.00  0.00           H  
ATOM   4103  HA  GLU A 252      43.803 -10.908  11.538  1.00  0.00           H  
ATOM   4104 1HB  GLU A 252      42.853 -11.715  13.697  1.00  0.00           H  
ATOM   4105 2HB  GLU A 252      41.544 -10.551  13.558  1.00  0.00           H  
ATOM   4106 1HG  GLU A 252      40.741 -12.706  12.910  1.00  0.00           H  
ATOM   4107 2HG  GLU A 252      40.790 -11.671  11.485  1.00  0.00           H  
ATOM   4108  N   ILE A 253      41.664  -8.417  11.576  1.00  0.00           N  
ATOM   4109  CA  ILE A 253      40.811  -7.591  10.729  1.00  0.00           C  
ATOM   4110  C   ILE A 253      41.608  -6.959   9.594  1.00  0.00           C  
ATOM   4111  O   ILE A 253      41.141  -6.891   8.457  1.00  0.00           O  
ATOM   4112  CB  ILE A 253      40.125  -6.486  11.552  1.00  0.00           C  
ATOM   4113  CG1 ILE A 253      39.114  -7.095  12.528  1.00  0.00           C  
ATOM   4114  CG2 ILE A 253      39.443  -5.484  10.633  1.00  0.00           C  
ATOM   4115  CD1 ILE A 253      38.592  -6.119  13.556  1.00  0.00           C  
ATOM   4116  H   ILE A 253      41.809  -8.147  12.538  1.00  0.00           H  
ATOM   4117  HA  ILE A 253      40.050  -8.233  10.286  1.00  0.00           H  
ATOM   4118  HB  ILE A 253      40.869  -5.964  12.154  1.00  0.00           H  
ATOM   4119 1HG1 ILE A 253      38.266  -7.493  11.972  1.00  0.00           H  
ATOM   4120 2HG1 ILE A 253      39.577  -7.930  13.056  1.00  0.00           H  
ATOM   4121 1HG2 ILE A 253      38.962  -4.710  11.231  1.00  0.00           H  
ATOM   4122 2HG2 ILE A 253      40.185  -5.028   9.978  1.00  0.00           H  
ATOM   4123 3HG2 ILE A 253      38.692  -5.995  10.030  1.00  0.00           H  
ATOM   4124 1HD1 ILE A 253      37.882  -6.624  14.212  1.00  0.00           H  
ATOM   4125 2HD1 ILE A 253      39.423  -5.735  14.149  1.00  0.00           H  
ATOM   4126 3HD1 ILE A 253      38.093  -5.292  13.052  1.00  0.00           H  
ATOM   4127  N   ILE A 254      42.814  -6.499   9.910  1.00  0.00           N  
ATOM   4128  CA  ILE A 254      43.678  -5.872   8.918  1.00  0.00           C  
ATOM   4129  C   ILE A 254      44.093  -6.866   7.841  1.00  0.00           C  
ATOM   4130  O   ILE A 254      44.131  -6.534   6.656  1.00  0.00           O  
ATOM   4131  CB  ILE A 254      44.934  -5.279   9.581  1.00  0.00           C  
ATOM   4132  CG1 ILE A 254      44.549  -4.158  10.549  1.00  0.00           C  
ATOM   4133  CG2 ILE A 254      45.902  -4.766   8.526  1.00  0.00           C  
ATOM   4134  CD1 ILE A 254      43.828  -3.003   9.889  1.00  0.00           C  
ATOM   4135  H   ILE A 254      43.139  -6.585  10.863  1.00  0.00           H  
ATOM   4136  HA  ILE A 254      43.115  -5.072   8.435  1.00  0.00           H  
ATOM   4137  HB  ILE A 254      45.431  -6.047  10.172  1.00  0.00           H  
ATOM   4138 1HG1 ILE A 254      43.906  -4.558  11.331  1.00  0.00           H  
ATOM   4139 2HG1 ILE A 254      45.445  -3.767  11.030  1.00  0.00           H  
ATOM   4140 1HG2 ILE A 254      46.784  -4.350   9.011  1.00  0.00           H  
ATOM   4141 2HG2 ILE A 254      46.200  -5.588   7.876  1.00  0.00           H  
ATOM   4142 3HG2 ILE A 254      45.416  -3.992   7.932  1.00  0.00           H  
ATOM   4143 1HD1 ILE A 254      43.589  -2.248  10.638  1.00  0.00           H  
ATOM   4144 2HD1 ILE A 254      44.469  -2.564   9.124  1.00  0.00           H  
ATOM   4145 3HD1 ILE A 254      42.909  -3.363   9.430  1.00  0.00           H  
ATOM   4146  N   GLU A 255      44.403  -8.089   8.259  1.00  0.00           N  
ATOM   4147  CA  GLU A 255      44.815  -9.135   7.332  1.00  0.00           C  
ATOM   4148  C   GLU A 255      43.685  -9.503   6.379  1.00  0.00           C  
ATOM   4149  O   GLU A 255      43.908  -9.712   5.187  1.00  0.00           O  
ATOM   4150  CB  GLU A 255      45.273 -10.378   8.099  1.00  0.00           C  
ATOM   4151  CG  GLU A 255      45.929 -11.444   7.235  1.00  0.00           C  
ATOM   4152  CD  GLU A 255      44.933 -12.342   6.556  1.00  0.00           C  
ATOM   4153  OE1 GLU A 255      43.867 -12.527   7.092  1.00  0.00           O  
ATOM   4154  OE2 GLU A 255      45.239 -12.845   5.501  1.00  0.00           O1-
ATOM   4155  H   GLU A 255      44.352  -8.298   9.247  1.00  0.00           H  
ATOM   4156  HA  GLU A 255      45.643  -8.752   6.736  1.00  0.00           H  
ATOM   4157 1HB  GLU A 255      45.987 -10.086   8.870  1.00  0.00           H  
ATOM   4158 2HB  GLU A 255      44.418 -10.832   8.599  1.00  0.00           H  
ATOM   4159 1HG  GLU A 255      46.538 -10.956   6.474  1.00  0.00           H  
ATOM   4160 2HG  GLU A 255      46.590 -12.046   7.857  1.00  0.00           H  
ATOM   4161  N   ARG A 256      42.470  -9.582   6.913  1.00  0.00           N  
ATOM   4162  CA  ARG A 256      41.302  -9.925   6.111  1.00  0.00           C  
ATOM   4163  C   ARG A 256      41.019  -8.856   5.064  1.00  0.00           C  
ATOM   4164  O   ARG A 256      40.681  -9.167   3.921  1.00  0.00           O  
ATOM   4165  CB  ARG A 256      40.078 -10.100   6.998  1.00  0.00           C  
ATOM   4166  CG  ARG A 256      40.097 -11.337   7.880  1.00  0.00           C  
ATOM   4167  CD  ARG A 256      38.899 -11.408   8.754  1.00  0.00           C  
ATOM   4168  NE  ARG A 256      38.913 -12.591   9.599  1.00  0.00           N  
ATOM   4169  CZ  ARG A 256      38.025 -12.840  10.582  1.00  0.00           C  
ATOM   4170  NH1 ARG A 256      37.059 -11.983  10.828  1.00  0.00           N1+
ATOM   4171  NH2 ARG A 256      38.123 -13.948  11.296  1.00  0.00           N  
ATOM   4172  H   ARG A 256      42.353  -9.399   7.900  1.00  0.00           H  
ATOM   4173  HA  ARG A 256      41.512 -10.858   5.588  1.00  0.00           H  
ATOM   4174 1HB  ARG A 256      39.975  -9.232   7.649  1.00  0.00           H  
ATOM   4175 2HB  ARG A 256      39.183 -10.151   6.377  1.00  0.00           H  
ATOM   4176 1HG  ARG A 256      40.118 -12.230   7.253  1.00  0.00           H  
ATOM   4177 2HG  ARG A 256      40.984 -11.318   8.514  1.00  0.00           H  
ATOM   4178 1HD  ARG A 256      38.866 -10.530   9.398  1.00  0.00           H  
ATOM   4179 2HD  ARG A 256      38.001 -11.439   8.138  1.00  0.00           H  
ATOM   4180  HE  ARG A 256      39.641 -13.275   9.439  1.00  0.00           H  
ATOM   4181 1HH1 ARG A 256      36.984 -11.136  10.282  1.00  0.00           H  
ATOM   4182 2HH1 ARG A 256      36.394 -12.170  11.564  1.00  0.00           H  
ATOM   4183 1HH2 ARG A 256      38.865 -14.608  11.106  1.00  0.00           H  
ATOM   4184 2HH2 ARG A 256      37.458 -14.135  12.031  1.00  0.00           H  
ATOM   4185  N   ARG A 257      41.158  -7.596   5.459  1.00  0.00           N  
ATOM   4186  CA  ARG A 257      40.919  -6.478   4.555  1.00  0.00           C  
ATOM   4187  C   ARG A 257      41.925  -6.468   3.412  1.00  0.00           C  
ATOM   4188  O   ARG A 257      41.643  -5.956   2.328  1.00  0.00           O  
ATOM   4189  CB  ARG A 257      40.994  -5.157   5.307  1.00  0.00           C  
ATOM   4190  CG  ARG A 257      40.783  -3.920   4.448  1.00  0.00           C  
ATOM   4191  CD  ARG A 257      39.404  -3.865   3.896  1.00  0.00           C  
ATOM   4192  NE  ARG A 257      39.210  -2.707   3.038  1.00  0.00           N  
ATOM   4193  CZ  ARG A 257      39.556  -2.652   1.737  1.00  0.00           C  
ATOM   4194  NH1 ARG A 257      40.111  -3.696   1.160  1.00  0.00           N1+
ATOM   4195  NH2 ARG A 257      39.337  -1.551   1.041  1.00  0.00           N  
ATOM   4196  H   ARG A 257      41.439  -7.408   6.412  1.00  0.00           H  
ATOM   4197  HA  ARG A 257      39.925  -6.598   4.124  1.00  0.00           H  
ATOM   4198 1HB  ARG A 257      40.244  -5.144   6.095  1.00  0.00           H  
ATOM   4199 2HB  ARG A 257      41.971  -5.065   5.782  1.00  0.00           H  
ATOM   4200 1HG  ARG A 257      40.947  -3.027   5.050  1.00  0.00           H  
ATOM   4201 2HG  ARG A 257      41.485  -3.930   3.614  1.00  0.00           H  
ATOM   4202 1HD  ARG A 257      39.211  -4.761   3.308  1.00  0.00           H  
ATOM   4203 2HD  ARG A 257      38.687  -3.806   4.714  1.00  0.00           H  
ATOM   4204  HE  ARG A 257      38.786  -1.885   3.446  1.00  0.00           H  
ATOM   4205 1HH1 ARG A 257      40.278  -4.537   1.692  1.00  0.00           H  
ATOM   4206 2HH1 ARG A 257      40.370  -3.654   0.185  1.00  0.00           H  
ATOM   4207 1HH2 ARG A 257      38.911  -0.749   1.484  1.00  0.00           H  
ATOM   4208 2HH2 ARG A 257      39.597  -1.510   0.067  1.00  0.00           H  
ATOM   4209  N   GLY A 258      43.088  -7.014   3.611  1.00  0.00           N  
ATOM   4210  CA  GLY A 258      43.926  -7.187   2.437  1.00  0.00           C  
ATOM   4211  C   GLY A 258      44.634  -5.883   2.148  1.00  0.00           C  
ATOM   4212  O   GLY A 258      44.904  -5.555   0.993  1.00  0.00           O  
ATOM   4213  H   GLY A 258      43.350  -7.285   4.548  1.00  0.00           H  
ATOM   4214 1HA  GLY A 258      44.643  -7.988   2.617  1.00  0.00           H  
ATOM   4215 2HA  GLY A 258      43.309  -7.491   1.592  1.00  0.00           H  
ATOM   4216  N   ALA A 259      44.922  -5.160   3.223  1.00  0.00           N  
ATOM   4217  CA  ALA A 259      45.601  -3.882   3.151  1.00  0.00           C  
ATOM   4218  C   ALA A 259      47.028  -4.047   2.642  1.00  0.00           C  
ATOM   4219  O   ALA A 259      47.669  -5.069   2.883  1.00  0.00           O  
ATOM   4220  CB  ALA A 259      45.597  -3.207   4.515  1.00  0.00           C  
ATOM   4221  H   ALA A 259      44.660  -5.508   4.134  1.00  0.00           H  
ATOM   4222  HA  ALA A 259      45.056  -3.237   2.462  1.00  0.00           H  
ATOM   4223 1HB  ALA A 259      46.108  -2.246   4.447  1.00  0.00           H  
ATOM   4224 2HB  ALA A 259      44.568  -3.048   4.839  1.00  0.00           H  
ATOM   4225 3HB  ALA A 259      46.111  -3.840   5.236  1.00  0.00           H  
ATOM   4226  N   PRO A 260      47.512  -3.032   1.937  1.00  0.00           N  
ATOM   4227  CA  PRO A 260      48.827  -3.088   1.317  1.00  0.00           C  
ATOM   4228  C   PRO A 260      49.921  -3.337   2.348  1.00  0.00           C  
ATOM   4229  O   PRO A 260      49.825  -2.890   3.491  1.00  0.00           O  
ATOM   4230  CB  PRO A 260      48.959  -1.703   0.676  1.00  0.00           C  
ATOM   4231  CG  PRO A 260      47.551  -1.261   0.463  1.00  0.00           C  
ATOM   4232  CD  PRO A 260      46.806  -1.804   1.653  1.00  0.00           C  
ATOM   4233  HA  PRO A 260      48.836  -3.907   0.598  1.00  0.00           H  
ATOM   4234 1HB  PRO A 260      49.522  -1.032   1.343  1.00  0.00           H  
ATOM   4235 2HB  PRO A 260      49.531  -1.776  -0.262  1.00  0.00           H  
ATOM   4236 1HG  PRO A 260      47.504  -0.165   0.397  1.00  0.00           H  
ATOM   4237 2HG  PRO A 260      47.171  -1.654  -0.491  1.00  0.00           H  
ATOM   4238 1HD  PRO A 260      46.872  -1.089   2.486  1.00  0.00           H  
ATOM   4239 2HD  PRO A 260      45.756  -1.983   1.378  1.00  0.00           H  
ATOM   4240  N   PRO A 261      50.961  -4.055   1.934  1.00  0.00           N  
ATOM   4241  CA  PRO A 261      51.929  -4.623   2.864  1.00  0.00           C  
ATOM   4242  C   PRO A 261      52.551  -3.568   3.763  1.00  0.00           C  
ATOM   4243  O   PRO A 261      52.844  -3.828   4.931  1.00  0.00           O  
ATOM   4244  CB  PRO A 261      52.971  -5.246   1.929  1.00  0.00           C  
ATOM   4245  CG  PRO A 261      52.202  -5.579   0.695  1.00  0.00           C  
ATOM   4246  CD  PRO A 261      51.233  -4.437   0.539  1.00  0.00           C  
ATOM   4247  HA  PRO A 261      51.416  -5.346   3.498  1.00  0.00           H  
ATOM   4248 1HB  PRO A 261      53.785  -4.531   1.744  1.00  0.00           H  
ATOM   4249 2HB  PRO A 261      53.421  -6.130   2.403  1.00  0.00           H  
ATOM   4250 1HG  PRO A 261      52.885  -5.676  -0.163  1.00  0.00           H  
ATOM   4251 2HG  PRO A 261      51.698  -6.550   0.813  1.00  0.00           H  
ATOM   4252 1HD  PRO A 261      51.714  -3.622  -0.021  1.00  0.00           H  
ATOM   4253 2HD  PRO A 261      50.333  -4.790   0.014  1.00  0.00           H  
ATOM   4254  N   GLU A 262      52.761  -2.369   3.231  1.00  0.00           N  
ATOM   4255  CA  GLU A 262      53.338  -1.304   4.028  1.00  0.00           C  
ATOM   4256  C   GLU A 262      52.369  -0.866   5.122  1.00  0.00           C  
ATOM   4257  O   GLU A 262      52.776  -0.589   6.250  1.00  0.00           O  
ATOM   4258  CB  GLU A 262      53.704  -0.112   3.141  1.00  0.00           C  
ATOM   4259  CG  GLU A 262      54.828  -0.386   2.152  1.00  0.00           C  
ATOM   4260  CD  GLU A 262      54.358  -1.112   0.920  1.00  0.00           C  
ATOM   4261  OE1 GLU A 262      53.184  -1.374   0.820  1.00  0.00           O  
ATOM   4262  OE2 GLU A 262      55.177  -1.404   0.080  1.00  0.00           O1-
ATOM   4263  H   GLU A 262      52.515  -2.210   2.265  1.00  0.00           H  
ATOM   4264  HA  GLU A 262      54.240  -1.688   4.507  1.00  0.00           H  
ATOM   4265 1HB  GLU A 262      52.829   0.202   2.574  1.00  0.00           H  
ATOM   4266 2HB  GLU A 262      54.008   0.728   3.767  1.00  0.00           H  
ATOM   4267 1HG  GLU A 262      55.275   0.562   1.852  1.00  0.00           H  
ATOM   4268 2HG  GLU A 262      55.597  -0.979   2.645  1.00  0.00           H  
ATOM   4269  N   LEU A 263      51.078  -0.806   4.789  1.00  0.00           N  
ATOM   4270  CA  LEU A 263      50.077  -0.428   5.778  1.00  0.00           C  
ATOM   4271  C   LEU A 263      49.944  -1.490   6.861  1.00  0.00           C  
ATOM   4272  O   LEU A 263      49.817  -1.173   8.043  1.00  0.00           O  
ATOM   4273  CB  LEU A 263      48.719  -0.208   5.100  1.00  0.00           C  
ATOM   4274  CG  LEU A 263      48.448   1.217   4.599  1.00  0.00           C  
ATOM   4275  CD1 LEU A 263      48.464   2.181   5.778  1.00  0.00           C  
ATOM   4276  CD2 LEU A 263      49.497   1.599   3.566  1.00  0.00           C  
ATOM   4277  H   LEU A 263      50.805  -1.026   3.842  1.00  0.00           H  
ATOM   4278  HA  LEU A 263      50.403   0.496   6.255  1.00  0.00           H  
ATOM   4279 1HB  LEU A 263      48.644  -0.879   4.246  1.00  0.00           H  
ATOM   4280 2HB  LEU A 263      47.931  -0.465   5.808  1.00  0.00           H  
ATOM   4281  HG  LEU A 263      47.458   1.261   4.145  1.00  0.00           H  
ATOM   4282 1HD1 LEU A 263      48.272   3.193   5.421  1.00  0.00           H  
ATOM   4283 2HD1 LEU A 263      47.691   1.896   6.491  1.00  0.00           H  
ATOM   4284 3HD1 LEU A 263      49.439   2.147   6.263  1.00  0.00           H  
ATOM   4285 1HD2 LEU A 263      49.304   2.612   3.209  1.00  0.00           H  
ATOM   4286 2HD2 LEU A 263      50.487   1.557   4.019  1.00  0.00           H  
ATOM   4287 3HD2 LEU A 263      49.451   0.904   2.727  1.00  0.00           H  
ATOM   4288  N   LEU A 264      49.973  -2.753   6.451  1.00  0.00           N  
ATOM   4289  CA  LEU A 264      49.856  -3.866   7.386  1.00  0.00           C  
ATOM   4290  C   LEU A 264      51.043  -3.911   8.339  1.00  0.00           C  
ATOM   4291  O   LEU A 264      50.882  -4.164   9.534  1.00  0.00           O  
ATOM   4292  CB  LEU A 264      49.754  -5.193   6.622  1.00  0.00           C  
ATOM   4293  CG  LEU A 264      49.520  -6.440   7.485  1.00  0.00           C  
ATOM   4294  CD1 LEU A 264      48.810  -7.503   6.657  1.00  0.00           C  
ATOM   4295  CD2 LEU A 264      50.852  -6.954   8.008  1.00  0.00           C  
ATOM   4296  H   LEU A 264      50.079  -2.949   5.466  1.00  0.00           H  
ATOM   4297  HA  LEU A 264      48.955  -3.716   7.981  1.00  0.00           H  
ATOM   4298 1HB  LEU A 264      48.933  -5.122   5.911  1.00  0.00           H  
ATOM   4299 2HB  LEU A 264      50.679  -5.344   6.066  1.00  0.00           H  
ATOM   4300  HG  LEU A 264      48.873  -6.185   8.325  1.00  0.00           H  
ATOM   4301 1HD1 LEU A 264      48.642  -8.389   7.269  1.00  0.00           H  
ATOM   4302 2HD1 LEU A 264      47.852  -7.115   6.311  1.00  0.00           H  
ATOM   4303 3HD1 LEU A 264      49.426  -7.766   5.798  1.00  0.00           H  
ATOM   4304 1HD2 LEU A 264      50.685  -7.840   8.621  1.00  0.00           H  
ATOM   4305 2HD2 LEU A 264      51.498  -7.211   7.169  1.00  0.00           H  
ATOM   4306 3HD2 LEU A 264      51.329  -6.180   8.610  1.00  0.00           H  
ATOM   4307  N   ILE A 265      52.234  -3.664   7.806  1.00  0.00           N  
ATOM   4308  CA  ILE A 265      53.451  -3.677   8.609  1.00  0.00           C  
ATOM   4309  C   ILE A 265      53.435  -2.564   9.648  1.00  0.00           C  
ATOM   4310  O   ILE A 265      53.843  -2.765  10.793  1.00  0.00           O  
ATOM   4311  CB  ILE A 265      54.698  -3.532   7.719  1.00  0.00           C  
ATOM   4312  CG1 ILE A 265      54.878  -4.774   6.844  1.00  0.00           C  
ATOM   4313  CG2 ILE A 265      55.935  -3.294   8.571  1.00  0.00           C  
ATOM   4314  CD1 ILE A 265      55.912  -4.610   5.754  1.00  0.00           C  
ATOM   4315  H   ILE A 265      52.299  -3.463   6.818  1.00  0.00           H  
ATOM   4316  HA  ILE A 265      53.498  -4.628   9.138  1.00  0.00           H  
ATOM   4317  HB  ILE A 265      54.566  -2.686   7.043  1.00  0.00           H  
ATOM   4318 1HG1 ILE A 265      55.170  -5.619   7.467  1.00  0.00           H  
ATOM   4319 2HG1 ILE A 265      53.927  -5.029   6.374  1.00  0.00           H  
ATOM   4320 1HG2 ILE A 265      56.808  -3.194   7.926  1.00  0.00           H  
ATOM   4321 2HG2 ILE A 265      55.807  -2.382   9.152  1.00  0.00           H  
ATOM   4322 3HG2 ILE A 265      56.079  -4.137   9.248  1.00  0.00           H  
ATOM   4323 1HD1 ILE A 265      55.982  -5.532   5.176  1.00  0.00           H  
ATOM   4324 2HD1 ILE A 265      55.621  -3.790   5.096  1.00  0.00           H  
ATOM   4325 3HD1 ILE A 265      56.880  -4.390   6.202  1.00  0.00           H  
ATOM   4326  N   LYS A 266      52.963  -1.390   9.245  1.00  0.00           N  
ATOM   4327  CA  LYS A 266      52.894  -0.242  10.142  1.00  0.00           C  
ATOM   4328  C   LYS A 266      51.920  -0.495  11.285  1.00  0.00           C  
ATOM   4329  O   LYS A 266      52.190  -0.141  12.433  1.00  0.00           O  
ATOM   4330  CB  LYS A 266      52.487   1.016   9.373  1.00  0.00           C  
ATOM   4331  CG  LYS A 266      53.555   1.546   8.425  1.00  0.00           C  
ATOM   4332  CD  LYS A 266      53.070   2.783   7.683  1.00  0.00           C  
ATOM   4333  CE  LYS A 266      54.131   3.308   6.728  1.00  0.00           C  
ATOM   4334  NZ  LYS A 266      53.657   4.496   5.967  1.00  0.00           N1+
ATOM   4335  H   LYS A 266      52.644  -1.289   8.292  1.00  0.00           H  
ATOM   4336  HA  LYS A 266      53.883  -0.089  10.573  1.00  0.00           H  
ATOM   4337 1HB  LYS A 266      51.592   0.810   8.786  1.00  0.00           H  
ATOM   4338 2HB  LYS A 266      52.241   1.810  10.078  1.00  0.00           H  
ATOM   4339 1HG  LYS A 266      54.451   1.801   8.991  1.00  0.00           H  
ATOM   4340 2HG  LYS A 266      53.812   0.776   7.699  1.00  0.00           H  
ATOM   4341 1HD  LYS A 266      52.171   2.539   7.115  1.00  0.00           H  
ATOM   4342 2HD  LYS A 266      52.823   3.565   8.402  1.00  0.00           H  
ATOM   4343 1HE  LYS A 266      55.022   3.585   7.290  1.00  0.00           H  
ATOM   4344 2HE  LYS A 266      54.404   2.525   6.021  1.00  0.00           H  
ATOM   4345 1HZ  LYS A 266      54.388   4.813   5.346  1.00  0.00           H  
ATOM   4346 2HZ  LYS A 266      52.841   4.246   5.426  1.00  0.00           H  
ATOM   4347 3HZ  LYS A 266      53.419   5.237   6.612  1.00  0.00           H  
ATOM   4348  N   LEU A 267      50.787  -1.110  10.966  1.00  0.00           N  
ATOM   4349  CA  LEU A 267      49.770  -1.412  11.967  1.00  0.00           C  
ATOM   4350  C   LEU A 267      50.288  -2.411  12.994  1.00  0.00           C  
ATOM   4351  O   LEU A 267      50.031  -2.276  14.189  1.00  0.00           O  
ATOM   4352  CB  LEU A 267      48.511  -1.969  11.293  1.00  0.00           C  
ATOM   4353  CG  LEU A 267      47.312  -2.214  12.218  1.00  0.00           C  
ATOM   4354  CD1 LEU A 267      47.517  -3.515  12.981  1.00  0.00           C  
ATOM   4355  CD2 LEU A 267      47.160  -1.038  13.172  1.00  0.00           C  
ATOM   4356  H   LEU A 267      50.625  -1.376  10.005  1.00  0.00           H  
ATOM   4357  HA  LEU A 267      49.529  -0.488  12.493  1.00  0.00           H  
ATOM   4358 1HB  LEU A 267      48.194  -1.272  10.519  1.00  0.00           H  
ATOM   4359 2HB  LEU A 267      48.761  -2.918  10.818  1.00  0.00           H  
ATOM   4360  HG  LEU A 267      46.406  -2.316  11.622  1.00  0.00           H  
ATOM   4361 1HD1 LEU A 267      46.666  -3.689  13.640  1.00  0.00           H  
ATOM   4362 2HD1 LEU A 267      47.604  -4.341  12.276  1.00  0.00           H  
ATOM   4363 3HD1 LEU A 267      48.427  -3.449  13.576  1.00  0.00           H  
ATOM   4364 1HD2 LEU A 267      46.308  -1.212  13.831  1.00  0.00           H  
ATOM   4365 2HD2 LEU A 267      48.065  -0.936  13.771  1.00  0.00           H  
ATOM   4366 3HD2 LEU A 267      46.997  -0.124  12.601  1.00  0.00           H  
ATOM   4367  N   LEU A 268      51.016  -3.415  12.518  1.00  0.00           N  
ATOM   4368  CA  LEU A 268      51.571  -4.441  13.394  1.00  0.00           C  
ATOM   4369  C   LEU A 268      52.598  -3.851  14.352  1.00  0.00           C  
ATOM   4370  O   LEU A 268      52.637  -4.205  15.530  1.00  0.00           O  
ATOM   4371  CB  LEU A 268      52.220  -5.555  12.562  1.00  0.00           C  
ATOM   4372  CG  LEU A 268      51.254  -6.429  11.753  1.00  0.00           C  
ATOM   4373  CD1 LEU A 268      52.049  -7.361  10.849  1.00  0.00           C  
ATOM   4374  CD2 LEU A 268      50.365  -7.218  12.704  1.00  0.00           C  
ATOM   4375  H   LEU A 268      51.191  -3.470  11.525  1.00  0.00           H  
ATOM   4376  HA  LEU A 268      50.757  -4.853  13.990  1.00  0.00           H  
ATOM   4377 1HB  LEU A 268      52.922  -5.101  11.863  1.00  0.00           H  
ATOM   4378 2HB  LEU A 268      52.778  -6.209  13.232  1.00  0.00           H  
ATOM   4379  HG  LEU A 268      50.635  -5.797  11.118  1.00  0.00           H  
ATOM   4380 1HD1 LEU A 268      51.363  -7.983  10.274  1.00  0.00           H  
ATOM   4381 2HD1 LEU A 268      52.662  -6.772  10.166  1.00  0.00           H  
ATOM   4382 3HD1 LEU A 268      52.691  -7.998  11.456  1.00  0.00           H  
ATOM   4383 1HD2 LEU A 268      49.677  -7.838  12.129  1.00  0.00           H  
ATOM   4384 2HD2 LEU A 268      50.983  -7.852  13.339  1.00  0.00           H  
ATOM   4385 3HD2 LEU A 268      49.795  -6.526  13.326  1.00  0.00           H  
ATOM   4386  N   GLU A 269      53.428  -2.948  13.839  1.00  0.00           N  
ATOM   4387  CA  GLU A 269      54.457  -2.307  14.649  1.00  0.00           C  
ATOM   4388  C   GLU A 269      53.840  -1.447  15.745  1.00  0.00           C  
ATOM   4389  O   GLU A 269      54.317  -1.436  16.879  1.00  0.00           O  
ATOM   4390  CB  GLU A 269      55.370  -1.450  13.769  1.00  0.00           C  
ATOM   4391  CG  GLU A 269      56.268  -2.247  12.832  1.00  0.00           C  
ATOM   4392  CD  GLU A 269      57.098  -1.373  11.934  1.00  0.00           C  
ATOM   4393  OE1 GLU A 269      56.904  -0.181  11.951  1.00  0.00           O  
ATOM   4394  OE2 GLU A 269      57.929  -1.897  11.230  1.00  0.00           O1-
ATOM   4395  H   GLU A 269      53.344  -2.700  12.864  1.00  0.00           H  
ATOM   4396  HA  GLU A 269      55.046  -3.088  15.129  1.00  0.00           H  
ATOM   4397 1HB  GLU A 269      54.765  -0.779  13.160  1.00  0.00           H  
ATOM   4398 2HB  GLU A 269      56.010  -0.833  14.400  1.00  0.00           H  
ATOM   4399 1HG  GLU A 269      56.934  -2.871  13.428  1.00  0.00           H  
ATOM   4400 2HG  GLU A 269      55.649  -2.903  12.223  1.00  0.00           H  
ATOM   4401  N   ARG A 270      52.776  -0.730  15.399  1.00  0.00           N  
ATOM   4402  CA  ARG A 270      52.091   0.134  16.353  1.00  0.00           C  
ATOM   4403  C   ARG A 270      51.460  -0.679  17.476  1.00  0.00           C  
ATOM   4404  O   ARG A 270      51.509  -0.287  18.642  1.00  0.00           O  
ATOM   4405  CB  ARG A 270      51.014   0.953  15.657  1.00  0.00           C  
ATOM   4406  CG  ARG A 270      50.246   1.901  16.565  1.00  0.00           C  
ATOM   4407  CD  ARG A 270      51.129   2.949  17.138  1.00  0.00           C  
ATOM   4408  NE  ARG A 270      50.391   3.885  17.971  1.00  0.00           N  
ATOM   4409  CZ  ARG A 270      50.957   4.816  18.762  1.00  0.00           C  
ATOM   4410  NH1 ARG A 270      52.265   4.925  18.817  1.00  0.00           N1+
ATOM   4411  NH2 ARG A 270      50.196   5.622  19.483  1.00  0.00           N  
ATOM   4412  H   ARG A 270      52.433  -0.783  14.450  1.00  0.00           H  
ATOM   4413  HA  ARG A 270      52.831   0.800  16.798  1.00  0.00           H  
ATOM   4414 1HB  ARG A 270      51.466   1.549  14.865  1.00  0.00           H  
ATOM   4415 2HB  ARG A 270      50.291   0.284  15.192  1.00  0.00           H  
ATOM   4416 1HG  ARG A 270      49.458   2.392  15.993  1.00  0.00           H  
ATOM   4417 2HG  ARG A 270      49.802   1.339  17.387  1.00  0.00           H  
ATOM   4418 1HD  ARG A 270      51.899   2.481  17.752  1.00  0.00           H  
ATOM   4419 2HD  ARG A 270      51.600   3.509  16.331  1.00  0.00           H  
ATOM   4420  HE  ARG A 270      49.380   3.832  17.955  1.00  0.00           H  
ATOM   4421 1HH1 ARG A 270      52.847   4.309  18.266  1.00  0.00           H  
ATOM   4422 2HH1 ARG A 270      52.690   5.623  19.410  1.00  0.00           H  
ATOM   4423 1HH2 ARG A 270      49.190   5.539  19.441  1.00  0.00           H  
ATOM   4424 2HH2 ARG A 270      50.620   6.320  20.076  1.00  0.00           H  
ATOM   4425  N   LEU A 271      50.865  -1.811  17.118  1.00  0.00           N  
ATOM   4426  CA  LEU A 271      50.221  -2.681  18.095  1.00  0.00           C  
ATOM   4427  C   LEU A 271      51.238  -3.259  19.072  1.00  0.00           C  
ATOM   4428  O   LEU A 271      50.979  -3.348  20.271  1.00  0.00           O  
ATOM   4429  CB  LEU A 271      49.481  -3.821  17.385  1.00  0.00           C  
ATOM   4430  CG  LEU A 271      48.242  -3.410  16.579  1.00  0.00           C  
ATOM   4431  CD1 LEU A 271      47.726  -4.607  15.792  1.00  0.00           C  
ATOM   4432  CD2 LEU A 271      47.176  -2.876  17.525  1.00  0.00           C  
ATOM   4433  H   LEU A 271      50.859  -2.077  16.143  1.00  0.00           H  
ATOM   4434  HA  LEU A 271      49.512  -2.082  18.666  1.00  0.00           H  
ATOM   4435 1HB  LEU A 271      50.172  -4.311  16.701  1.00  0.00           H  
ATOM   4436 2HB  LEU A 271      49.164  -4.549  18.131  1.00  0.00           H  
ATOM   4437  HG  LEU A 271      48.514  -2.633  15.864  1.00  0.00           H  
ATOM   4438 1HD1 LEU A 271      46.845  -4.314  15.220  1.00  0.00           H  
ATOM   4439 2HD1 LEU A 271      48.502  -4.955  15.110  1.00  0.00           H  
ATOM   4440 3HD1 LEU A 271      47.461  -5.408  16.481  1.00  0.00           H  
ATOM   4441 1HD2 LEU A 271      46.295  -2.583  16.952  1.00  0.00           H  
ATOM   4442 2HD2 LEU A 271      46.901  -3.653  18.239  1.00  0.00           H  
ATOM   4443 3HD2 LEU A 271      47.565  -2.010  18.060  1.00  0.00           H  
ATOM   4444  N   LEU A 272      52.395  -3.651  18.550  1.00  0.00           N  
ATOM   4445  CA  LEU A 272      53.453  -4.221  19.376  1.00  0.00           C  
ATOM   4446  C   LEU A 272      53.989  -3.199  20.370  1.00  0.00           C  
ATOM   4447  O   LEU A 272      54.250  -3.522  21.528  1.00  0.00           O  
ATOM   4448  CB  LEU A 272      54.597  -4.732  18.491  1.00  0.00           C  
ATOM   4449  CG  LEU A 272      55.765  -5.397  19.233  1.00  0.00           C  
ATOM   4450  CD1 LEU A 272      55.252  -6.598  20.016  1.00  0.00           C  
ATOM   4451  CD2 LEU A 272      56.832  -5.811  18.232  1.00  0.00           C  
ATOM   4452  H   LEU A 272      52.547  -3.551  17.557  1.00  0.00           H  
ATOM   4453  HA  LEU A 272      53.030  -5.050  19.944  1.00  0.00           H  
ATOM   4454 1HB  LEU A 272      54.195  -5.460  17.788  1.00  0.00           H  
ATOM   4455 2HB  LEU A 272      55.000  -3.894  17.924  1.00  0.00           H  
ATOM   4456  HG  LEU A 272      56.192  -4.690  19.946  1.00  0.00           H  
ATOM   4457 1HD1 LEU A 272      56.082  -7.069  20.543  1.00  0.00           H  
ATOM   4458 2HD1 LEU A 272      54.505  -6.269  20.738  1.00  0.00           H  
ATOM   4459 3HD1 LEU A 272      54.804  -7.315  19.330  1.00  0.00           H  
ATOM   4460 1HD2 LEU A 272      57.662  -6.283  18.758  1.00  0.00           H  
ATOM   4461 2HD2 LEU A 272      56.407  -6.519  17.518  1.00  0.00           H  
ATOM   4462 3HD2 LEU A 272      57.193  -4.932  17.698  1.00  0.00           H  
ATOM   4463  N   GLU A 273      54.150  -1.963  19.909  1.00  0.00           N  
ATOM   4464  CA  GLU A 273      54.655  -0.889  20.758  1.00  0.00           C  
ATOM   4465  C   GLU A 273      53.687  -0.583  21.893  1.00  0.00           C  
ATOM   4466  O   GLU A 273      54.099  -0.355  23.030  1.00  0.00           O  
ATOM   4467  CB  GLU A 273      54.901   0.374  19.930  1.00  0.00           C  
ATOM   4468  CG  GLU A 273      56.069   0.272  18.959  1.00  0.00           C  
ATOM   4469  CD  GLU A 273      56.235   1.504  18.113  1.00  0.00           C  
ATOM   4470  OE1 GLU A 273      55.400   2.372  18.191  1.00  0.00           O  
ATOM   4471  OE2 GLU A 273      57.199   1.576  17.387  1.00  0.00           O1-
ATOM   4472  H   GLU A 273      53.917  -1.761  18.948  1.00  0.00           H  
ATOM   4473  HA  GLU A 273      55.594  -1.221  21.200  1.00  0.00           H  
ATOM   4474 1HB  GLU A 273      54.007   0.611  19.353  1.00  0.00           H  
ATOM   4475 2HB  GLU A 273      55.093   1.215  20.597  1.00  0.00           H  
ATOM   4476 1HG  GLU A 273      56.985   0.108  19.525  1.00  0.00           H  
ATOM   4477 2HG  GLU A 273      55.915  -0.590  18.311  1.00  0.00           H  
ATOM   4478  N   LEU A 274      52.396  -0.578  21.577  1.00  0.00           N  
ATOM   4479  CA  LEU A 274      51.366  -0.298  22.570  1.00  0.00           C  
ATOM   4480  C   LEU A 274      51.330  -1.377  23.646  1.00  0.00           C  
ATOM   4481  O   LEU A 274      51.178  -1.080  24.831  1.00  0.00           O  
ATOM   4482  CB  LEU A 274      49.992  -0.195  21.895  1.00  0.00           C  
ATOM   4483  CG  LEU A 274      49.787   1.025  20.988  1.00  0.00           C  
ATOM   4484  CD1 LEU A 274      48.458   0.895  20.256  1.00  0.00           C  
ATOM   4485  CD2 LEU A 274      49.827   2.293  21.828  1.00  0.00           C  
ATOM   4486  H   LEU A 274      52.121  -0.772  20.625  1.00  0.00           H  
ATOM   4487  HA  LEU A 274      51.608   0.648  23.054  1.00  0.00           H  
ATOM   4488 1HB  LEU A 274      49.835  -1.087  21.291  1.00  0.00           H  
ATOM   4489 2HB  LEU A 274      49.226  -0.166  22.669  1.00  0.00           H  
ATOM   4490  HG  LEU A 274      50.578   1.060  20.240  1.00  0.00           H  
ATOM   4491 1HD1 LEU A 274      48.312   1.763  19.611  1.00  0.00           H  
ATOM   4492 2HD1 LEU A 274      48.464  -0.010  19.648  1.00  0.00           H  
ATOM   4493 3HD1 LEU A 274      47.647   0.842  20.981  1.00  0.00           H  
ATOM   4494 1HD2 LEU A 274      49.681   3.161  21.183  1.00  0.00           H  
ATOM   4495 2HD2 LEU A 274      49.035   2.261  22.576  1.00  0.00           H  
ATOM   4496 3HD2 LEU A 274      50.794   2.369  22.325  1.00  0.00           H  
ATOM   4497  N   ALA A 275      51.473  -2.629  23.225  1.00  0.00           N  
ATOM   4498  CA  ALA A 275      51.458  -3.755  24.152  1.00  0.00           C  
ATOM   4499  C   ALA A 275      52.645  -3.701  25.104  1.00  0.00           C  
ATOM   4500  O   ALA A 275      52.511  -3.976  26.297  1.00  0.00           O  
ATOM   4501  CB  ALA A 275      51.452  -5.070  23.387  1.00  0.00           C  
ATOM   4502  H   ALA A 275      51.594  -2.806  22.238  1.00  0.00           H  
ATOM   4503  HA  ALA A 275      50.548  -3.690  24.749  1.00  0.00           H  
ATOM   4504 1HB  ALA A 275      51.440  -5.901  24.093  1.00  0.00           H  
ATOM   4505 2HB  ALA A 275      50.566  -5.119  22.754  1.00  0.00           H  
ATOM   4506 3HB  ALA A 275      52.344  -5.134  22.767  1.00  0.00           H  
ATOM   4507  N   ARG A 276      53.809  -3.343  24.571  1.00  0.00           N  
ATOM   4508  CA  ARG A 276      55.023  -3.252  25.372  1.00  0.00           C  
ATOM   4509  C   ARG A 276      54.910  -2.153  26.421  1.00  0.00           C  
ATOM   4510  O   ARG A 276      55.336  -2.326  27.564  1.00  0.00           O  
ATOM   4511  CB  ARG A 276      56.230  -2.981  24.486  1.00  0.00           C  
ATOM   4512  CG  ARG A 276      57.560  -2.918  25.219  1.00  0.00           C  
ATOM   4513  CD  ARG A 276      58.690  -2.677  24.285  1.00  0.00           C  
ATOM   4514  NE  ARG A 276      58.581  -1.386  23.623  1.00  0.00           N  
ATOM   4515  CZ  ARG A 276      58.940  -0.211  24.176  1.00  0.00           C  
ATOM   4516  NH1 ARG A 276      59.427  -0.179  25.396  1.00  0.00           N1+
ATOM   4517  NH2 ARG A 276      58.801   0.911  23.490  1.00  0.00           N  
ATOM   4518  H   ARG A 276      53.853  -3.129  23.585  1.00  0.00           H  
ATOM   4519  HA  ARG A 276      55.156  -4.200  25.894  1.00  0.00           H  
ATOM   4520 1HB  ARG A 276      56.306  -3.759  23.729  1.00  0.00           H  
ATOM   4521 2HB  ARG A 276      56.094  -2.032  23.966  1.00  0.00           H  
ATOM   4522 1HG  ARG A 276      57.537  -2.106  25.946  1.00  0.00           H  
ATOM   4523 2HG  ARG A 276      57.737  -3.862  25.735  1.00  0.00           H  
ATOM   4524 1HD  ARG A 276      59.629  -2.698  24.838  1.00  0.00           H  
ATOM   4525 2HD  ARG A 276      58.702  -3.452  23.520  1.00  0.00           H  
ATOM   4526  HE  ARG A 276      58.210  -1.371  22.682  1.00  0.00           H  
ATOM   4527 1HH1 ARG A 276      59.533  -1.037  25.920  1.00  0.00           H  
ATOM   4528 2HH1 ARG A 276      59.696   0.702  25.810  1.00  0.00           H  
ATOM   4529 1HH2 ARG A 276      58.426   0.886  22.551  1.00  0.00           H  
ATOM   4530 2HH2 ARG A 276      59.069   1.792  23.903  1.00  0.00           H  
ATOM   4531  N   GLU A 277      54.333  -1.023  26.028  1.00  0.00           N  
ATOM   4532  CA  GLU A 277      54.162   0.106  26.933  1.00  0.00           C  
ATOM   4533  C   GLU A 277      53.218  -0.242  28.076  1.00  0.00           C  
ATOM   4534  O   GLU A 277      53.447   0.143  29.223  1.00  0.00           O  
ATOM   4535  CB  GLU A 277      53.631   1.323  26.172  1.00  0.00           C  
ATOM   4536  CG  GLU A 277      54.627   1.944  25.204  1.00  0.00           C  
ATOM   4537  CD  GLU A 277      54.049   3.093  24.425  1.00  0.00           C  
ATOM   4538  OE1 GLU A 277      52.871   3.332  24.544  1.00  0.00           O  
ATOM   4539  OE2 GLU A 277      54.785   3.729  23.710  1.00  0.00           O1-
ATOM   4540  H   GLU A 277      54.005  -0.945  25.075  1.00  0.00           H  
ATOM   4541  HA  GLU A 277      55.134   0.345  27.364  1.00  0.00           H  
ATOM   4542 1HB  GLU A 277      52.744   1.040  25.604  1.00  0.00           H  
ATOM   4543 2HB  GLU A 277      53.331   2.094  26.883  1.00  0.00           H  
ATOM   4544 1HG  GLU A 277      55.491   2.300  25.765  1.00  0.00           H  
ATOM   4545 2HG  GLU A 277      54.970   1.177  24.510  1.00  0.00           H  
ATOM   4546  N   ALA A 278      52.157  -0.981  27.704  1.00  0.00           N  
ATOM   4547  CA  ALA A 278      51.034  -1.333  28.572  1.00  0.00           C  
ATOM   4548  C   ALA A 278      51.439  -2.243  29.723  1.00  0.00           C  
ATOM   4549  O   ALA A 278      50.779  -2.277  30.762  1.00  0.00           O  
ATOM   4550  CB  ALA A 278      49.933  -1.993  27.755  1.00  0.00           C  
ATOM   4551  H   ALA A 278      52.110  -1.333  26.759  1.00  0.00           H  
ATOM   4552  HA  ALA A 278      50.648  -0.416  29.015  1.00  0.00           H  
ATOM   4553 1HB  ALA A 278      49.095  -2.241  28.407  1.00  0.00           H  
ATOM   4554 2HB  ALA A 278      49.596  -1.308  26.977  1.00  0.00           H  
ATOM   4555 3HB  ALA A 278      50.317  -2.902  27.296  1.00  0.00           H  
ATOM   4556  N   GLY A 279      52.527  -2.978  29.535  1.00  0.00           N  
ATOM   4557  CA  GLY A 279      52.960  -3.967  30.512  1.00  0.00           C  
ATOM   4558  C   GLY A 279      52.289  -5.317  30.284  1.00  0.00           C  
ATOM   4559  O   GLY A 279      51.879  -5.986  31.233  1.00  0.00           O  
ATOM   4560  H   GLY A 279      53.069  -2.848  28.692  1.00  0.00           H  
ATOM   4561 1HA  GLY A 279      54.043  -4.086  30.455  1.00  0.00           H  
ATOM   4562 2HA  GLY A 279      52.728  -3.612  31.516  1.00  0.00           H  
ATOM   4563  N   LEU A 280      52.181  -5.710  29.021  1.00  0.00           N  
ATOM   4564  CA  LEU A 280      51.827  -7.081  28.663  1.00  0.00           C  
ATOM   4565  C   LEU A 280      53.022  -8.007  28.870  1.00  0.00           C  
ATOM   4566  O   LEU A 280      54.149  -7.670  28.507  1.00  0.00           O  
ATOM   4567  CB  LEU A 280      51.357  -7.150  27.205  1.00  0.00           C  
ATOM   4568  CG  LEU A 280      49.888  -6.783  26.960  1.00  0.00           C  
ATOM   4569  CD1 LEU A 280      49.665  -5.318  27.311  1.00  0.00           C  
ATOM   4570  CD2 LEU A 280      49.530  -7.058  25.508  1.00  0.00           C  
ATOM   4571  H   LEU A 280      52.350  -5.043  28.282  1.00  0.00           H  
ATOM   4572  HA  LEU A 280      51.005  -7.405  29.303  1.00  0.00           H  
ATOM   4573 1HB  LEU A 280      51.971  -6.476  26.609  1.00  0.00           H  
ATOM   4574 2HB  LEU A 280      51.511  -8.165  26.838  1.00  0.00           H  
ATOM   4575  HG  LEU A 280      49.250  -7.382  27.611  1.00  0.00           H  
ATOM   4576 1HD1 LEU A 280      48.622  -5.057  27.138  1.00  0.00           H  
ATOM   4577 2HD1 LEU A 280      49.910  -5.154  28.361  1.00  0.00           H  
ATOM   4578 3HD1 LEU A 280      50.303  -4.693  26.687  1.00  0.00           H  
ATOM   4579 1HD2 LEU A 280      48.485  -6.797  25.334  1.00  0.00           H  
ATOM   4580 2HD2 LEU A 280      50.166  -6.458  24.856  1.00  0.00           H  
ATOM   4581 3HD2 LEU A 280      49.681  -8.115  25.289  1.00  0.00           H  
ATOM   4582  N   SER A 281      52.775  -9.172  29.452  1.00  0.00           N  
ATOM   4583  CA  SER A 281      53.853 -10.064  29.867  1.00  0.00           C  
ATOM   4584  C   SER A 281      54.552 -10.642  28.652  1.00  0.00           C  
ATOM   4585  O   SER A 281      54.144 -10.402  27.515  1.00  0.00           O  
ATOM   4586  CB  SER A 281      53.312 -11.184  30.734  1.00  0.00           C  
ATOM   4587  OG  SER A 281      52.516 -12.059  29.985  1.00  0.00           O  
ATOM   4588  H   SER A 281      51.817  -9.448  29.612  1.00  0.00           H  
ATOM   4589  HA  SER A 281      54.568  -9.491  30.458  1.00  0.00           H  
ATOM   4590 1HB  SER A 281      54.141 -11.732  31.179  1.00  0.00           H  
ATOM   4591 2HB  SER A 281      52.725 -10.761  31.549  1.00  0.00           H  
ATOM   4592  HG  SER A 281      52.214 -12.734  30.599  1.00  0.00           H  
ATOM   4593  N   PRO A 282      55.610 -11.405  28.900  1.00  0.00           N  
ATOM   4594  CA  PRO A 282      56.456 -11.891  27.827  1.00  0.00           C  
ATOM   4595  C   PRO A 282      55.728 -12.905  26.963  1.00  0.00           C  
ATOM   4596  O   PRO A 282      55.939 -12.967  25.752  1.00  0.00           O  
ATOM   4597  CB  PRO A 282      57.629 -12.528  28.579  1.00  0.00           C  
ATOM   4598  CG  PRO A 282      57.641 -11.831  29.896  1.00  0.00           C  
ATOM   4599  CD  PRO A 282      56.187 -11.595  30.209  1.00  0.00           C  
ATOM   4600  HA  PRO A 282      56.719 -11.044  27.192  1.00  0.00           H  
ATOM   4601 1HB  PRO A 282      57.472 -13.613  28.672  1.00  0.00           H  
ATOM   4602 2HB  PRO A 282      58.561 -12.385  28.012  1.00  0.00           H  
ATOM   4603 1HG  PRO A 282      58.141 -12.454  30.651  1.00  0.00           H  
ATOM   4604 2HG  PRO A 282      58.216 -10.895  29.825  1.00  0.00           H  
ATOM   4605 1HD  PRO A 282      55.774 -12.479  30.719  1.00  0.00           H  
ATOM   4606 2HD  PRO A 282      56.087 -10.700  30.841  1.00  0.00           H  
ATOM   4607  N   GLU A 283      54.854 -13.729  27.552  1.00  0.00           N  
ATOM   4608  CA  GLU A 283      54.150 -14.696  26.719  1.00  0.00           C  
ATOM   4609  C   GLU A 283      53.220 -14.001  25.734  1.00  0.00           C  
ATOM   4610  O   GLU A 283      53.123 -14.396  24.572  1.00  0.00           O  
ATOM   4611  CB  GLU A 283      53.351 -15.669  27.591  1.00  0.00           C  
ATOM   4612  CG  GLU A 283      54.204 -16.589  28.451  1.00  0.00           C  
ATOM   4613  CD  GLU A 283      54.696 -15.925  29.707  1.00  0.00           C  
ATOM   4614  OE1 GLU A 283      54.365 -14.784  29.923  1.00  0.00           O  
ATOM   4615  OE2 GLU A 283      55.404 -16.560  30.453  1.00  0.00           O1-
ATOM   4616  H   GLU A 283      54.707 -13.658  28.549  1.00  0.00           H  
ATOM   4617  HA  GLU A 283      54.890 -15.252  26.145  1.00  0.00           H  
ATOM   4618 1HB  GLU A 283      52.692 -15.106  28.253  1.00  0.00           H  
ATOM   4619 2HB  GLU A 283      52.721 -16.292  26.956  1.00  0.00           H  
ATOM   4620 1HG  GLU A 283      53.616 -17.464  28.723  1.00  0.00           H  
ATOM   4621 2HG  GLU A 283      55.058 -16.926  27.866  1.00  0.00           H  
ATOM   4622  N   GLN A 284      52.536 -12.964  26.204  1.00  0.00           N  
ATOM   4623  CA  GLN A 284      51.611 -12.211  25.365  1.00  0.00           C  
ATOM   4624  C   GLN A 284      52.347 -11.502  24.235  1.00  0.00           C  
ATOM   4625  O   GLN A 284      51.873 -11.468  23.099  1.00  0.00           O  
ATOM   4626  CB  GLN A 284      50.833 -11.193  26.202  1.00  0.00           C  
ATOM   4627  CG  GLN A 284      49.833 -11.811  27.164  1.00  0.00           C  
ATOM   4628  CD  GLN A 284      49.145 -10.773  28.030  1.00  0.00           C  
ATOM   4629  NE2 GLN A 284      47.928 -11.079  28.465  1.00  0.00           N  
ATOM   4630  OE1 GLN A 284      49.702  -9.706  28.306  1.00  0.00           O  
ATOM   4631  H   GLN A 284      52.658 -12.689  27.168  1.00  0.00           H  
ATOM   4632  HA  GLN A 284      50.910 -12.915  24.917  1.00  0.00           H  
ATOM   4633 1HB  GLN A 284      51.532 -10.591  26.784  1.00  0.00           H  
ATOM   4634 2HB  GLN A 284      50.292 -10.516  25.541  1.00  0.00           H  
ATOM   4635 1HG  GLN A 284      49.070 -12.337  26.589  1.00  0.00           H  
ATOM   4636 2HG  GLN A 284      50.357 -12.510  27.817  1.00  0.00           H  
ATOM   4637 1HE2 GLN A 284      47.424 -10.434  29.041  1.00  0.00           H  
ATOM   4638 2HE2 GLN A 284      47.514 -11.956  28.217  1.00  0.00           H  
ATOM   4639  N   ILE A 285      53.506 -10.937  24.553  1.00  0.00           N  
ATOM   4640  CA  ILE A 285      54.309 -10.227  23.564  1.00  0.00           C  
ATOM   4641  C   ILE A 285      54.809 -11.173  22.480  1.00  0.00           C  
ATOM   4642  O   ILE A 285      54.814 -10.829  21.298  1.00  0.00           O  
ATOM   4643  CB  ILE A 285      55.508  -9.528  24.229  1.00  0.00           C  
ATOM   4644  CG1 ILE A 285      55.024  -8.453  25.206  1.00  0.00           C  
ATOM   4645  CG2 ILE A 285      56.423  -8.922  23.175  1.00  0.00           C  
ATOM   4646  CD1 ILE A 285      54.201  -7.363  24.556  1.00  0.00           C  
ATOM   4647  H   ILE A 285      53.840 -11.001  25.503  1.00  0.00           H  
ATOM   4648  HA  ILE A 285      53.677  -9.478  23.088  1.00  0.00           H  
ATOM   4649  HB  ILE A 285      56.073 -10.253  24.814  1.00  0.00           H  
ATOM   4650 1HG1 ILE A 285      54.422  -8.915  25.987  1.00  0.00           H  
ATOM   4651 2HG1 ILE A 285      55.883  -7.987  25.689  1.00  0.00           H  
ATOM   4652 1HG2 ILE A 285      57.264  -8.431  23.663  1.00  0.00           H  
ATOM   4653 2HG2 ILE A 285      56.792  -9.709  22.519  1.00  0.00           H  
ATOM   4654 3HG2 ILE A 285      55.866  -8.191  22.589  1.00  0.00           H  
ATOM   4655 1HD1 ILE A 285      53.896  -6.638  25.312  1.00  0.00           H  
ATOM   4656 2HD1 ILE A 285      54.798  -6.862  23.793  1.00  0.00           H  
ATOM   4657 3HD1 ILE A 285      53.317  -7.802  24.096  1.00  0.00           H  
ATOM   4658  N   HIS A 286      55.229 -12.365  22.888  1.00  0.00           N  
ATOM   4659  CA  HIS A 286      55.732 -13.363  21.951  1.00  0.00           C  
ATOM   4660  C   HIS A 286      54.637 -13.824  20.998  1.00  0.00           C  
ATOM   4661  O   HIS A 286      54.876 -14.003  19.804  1.00  0.00           O  
ATOM   4662  CB  HIS A 286      56.306 -14.569  22.701  1.00  0.00           C  
ATOM   4663  CG  HIS A 286      56.909 -15.605  21.803  1.00  0.00           C  
ATOM   4664  CD2 HIS A 286      56.498 -16.853  21.480  1.00  0.00           C  
ATOM   4665  ND1 HIS A 286      58.087 -15.397  21.116  1.00  0.00           N  
ATOM   4666  CE1 HIS A 286      58.374 -16.477  20.408  1.00  0.00           C  
ATOM   4667  NE2 HIS A 286      57.426 -17.373  20.612  1.00  0.00           N  
ATOM   4668  H   HIS A 286      55.198 -12.587  23.873  1.00  0.00           H  
ATOM   4669  HA  HIS A 286      56.520 -12.902  21.357  1.00  0.00           H  
ATOM   4670 1HB  HIS A 286      57.074 -14.233  23.398  1.00  0.00           H  
ATOM   4671 2HB  HIS A 286      55.518 -15.042  23.286  1.00  0.00           H  
ATOM   4672  HD1 HIS A 286      58.684 -14.600  21.193  1.00  0.00           H  
ATOM   4673  HD2 HIS A 286      55.633 -17.447  21.774  1.00  0.00           H  
ATOM   4674  HE1 HIS A 286      59.272 -16.513  19.791  1.00  0.00           H  
ATOM   4675  N   GLU A 287      53.436 -14.016  21.532  1.00  0.00           N  
ATOM   4676  CA  GLU A 287      52.301 -14.456  20.728  1.00  0.00           C  
ATOM   4677  C   GLU A 287      51.923 -13.409  19.689  1.00  0.00           C  
ATOM   4678  O   GLU A 287      51.612 -13.740  18.546  1.00  0.00           O  
ATOM   4679  CB  GLU A 287      51.098 -14.758  21.624  1.00  0.00           C  
ATOM   4680  CG  GLU A 287      49.875 -15.276  20.881  1.00  0.00           C  
ATOM   4681  CD  GLU A 287      50.107 -16.613  20.233  1.00  0.00           C  
ATOM   4682  OE1 GLU A 287      51.010 -17.301  20.643  1.00  0.00           O  
ATOM   4683  OE2 GLU A 287      49.379 -16.945  19.328  1.00  0.00           O1-
ATOM   4684  H   GLU A 287      53.304 -13.851  22.519  1.00  0.00           H  
ATOM   4685  HA  GLU A 287      52.595 -15.363  20.198  1.00  0.00           H  
ATOM   4686 1HB  GLU A 287      51.377 -15.503  22.369  1.00  0.00           H  
ATOM   4687 2HB  GLU A 287      50.806 -13.854  22.159  1.00  0.00           H  
ATOM   4688 1HG  GLU A 287      49.047 -15.365  21.583  1.00  0.00           H  
ATOM   4689 2HG  GLU A 287      49.593 -14.552  20.118  1.00  0.00           H  
ATOM   4690  N   LEU A 288      51.949 -12.145  20.095  1.00  0.00           N  
ATOM   4691  CA  LEU A 288      51.607 -11.045  19.200  1.00  0.00           C  
ATOM   4692  C   LEU A 288      52.607 -10.936  18.055  1.00  0.00           C  
ATOM   4693  O   LEU A 288      52.228 -10.699  16.909  1.00  0.00           O  
ATOM   4694  CB  LEU A 288      51.563  -9.723  19.976  1.00  0.00           C  
ATOM   4695  CG  LEU A 288      50.411  -9.580  20.979  1.00  0.00           C  
ATOM   4696  CD1 LEU A 288      50.602  -8.307  21.794  1.00  0.00           C  
ATOM   4697  CD2 LEU A 288      49.086  -9.556  20.233  1.00  0.00           C  
ATOM   4698  H   LEU A 288      52.212 -11.939  21.048  1.00  0.00           H  
ATOM   4699  HA  LEU A 288      50.627 -11.252  18.769  1.00  0.00           H  
ATOM   4700 1HB  LEU A 288      52.497  -9.611  20.525  1.00  0.00           H  
ATOM   4701 2HB  LEU A 288      51.484  -8.903  19.262  1.00  0.00           H  
ATOM   4702  HG  LEU A 288      50.423 -10.422  21.671  1.00  0.00           H  
ATOM   4703 1HD1 LEU A 288      49.785  -8.205  22.506  1.00  0.00           H  
ATOM   4704 2HD1 LEU A 288      51.549  -8.358  22.333  1.00  0.00           H  
ATOM   4705 3HD1 LEU A 288      50.611  -7.446  21.126  1.00  0.00           H  
ATOM   4706 1HD2 LEU A 288      48.267  -9.455  20.945  1.00  0.00           H  
ATOM   4707 2HD2 LEU A 288      49.072  -8.713  19.541  1.00  0.00           H  
ATOM   4708 3HD2 LEU A 288      48.967 -10.485  19.674  1.00  0.00           H  
ATOM   4709  N   LEU A 289      53.885 -11.110  18.375  1.00  0.00           N  
ATOM   4710  CA  LEU A 289      54.942 -11.031  17.374  1.00  0.00           C  
ATOM   4711  C   LEU A 289      54.812 -12.149  16.346  1.00  0.00           C  
ATOM   4712  O   LEU A 289      55.004 -11.930  15.150  1.00  0.00           O  
ATOM   4713  CB  LEU A 289      56.317 -11.106  18.049  1.00  0.00           C  
ATOM   4714  CG  LEU A 289      56.706  -9.891  18.902  1.00  0.00           C  
ATOM   4715  CD1 LEU A 289      58.002 -10.186  19.643  1.00  0.00           C  
ATOM   4716  CD2 LEU A 289      56.853  -8.669  18.008  1.00  0.00           C  
ATOM   4717  H   LEU A 289      54.131 -11.302  19.335  1.00  0.00           H  
ATOM   4718  HA  LEU A 289      54.841 -10.082  16.849  1.00  0.00           H  
ATOM   4719 1HB  LEU A 289      56.342 -11.983  18.691  1.00  0.00           H  
ATOM   4720 2HB  LEU A 289      57.077 -11.225  17.276  1.00  0.00           H  
ATOM   4721  HG  LEU A 289      55.930  -9.706  19.646  1.00  0.00           H  
ATOM   4722 1HD1 LEU A 289      58.279  -9.322  20.250  1.00  0.00           H  
ATOM   4723 2HD1 LEU A 289      57.863 -11.053  20.290  1.00  0.00           H  
ATOM   4724 3HD1 LEU A 289      58.794 -10.392  18.924  1.00  0.00           H  
ATOM   4725 1HD2 LEU A 289      57.129  -7.805  18.615  1.00  0.00           H  
ATOM   4726 2HD2 LEU A 289      57.629  -8.852  17.264  1.00  0.00           H  
ATOM   4727 3HD2 LEU A 289      55.907  -8.470  17.504  1.00  0.00           H  
ATOM   4728  N   LYS A 290      54.485 -13.347  16.820  1.00  0.00           N  
ATOM   4729  CA  LYS A 290      54.329 -14.501  15.943  1.00  0.00           C  
ATOM   4730  C   LYS A 290      53.160 -14.310  14.985  1.00  0.00           C  
ATOM   4731  O   LYS A 290      53.248 -14.654  13.807  1.00  0.00           O  
ATOM   4732  CB  LYS A 290      54.132 -15.775  16.764  1.00  0.00           C  
ATOM   4733  CG  LYS A 290      54.017 -17.047  15.934  1.00  0.00           C  
ATOM   4734  CD  LYS A 290      53.915 -18.279  16.822  1.00  0.00           C  
ATOM   4735  CE  LYS A 290      53.895 -19.557  15.996  1.00  0.00           C  
ATOM   4736  NZ  LYS A 290      52.685 -19.645  15.136  1.00  0.00           N1+
ATOM   4737  H   LYS A 290      54.342 -13.461  17.813  1.00  0.00           H  
ATOM   4738  HA  LYS A 290      55.236 -14.598  15.346  1.00  0.00           H  
ATOM   4739 1HB  LYS A 290      54.971 -15.899  17.450  1.00  0.00           H  
ATOM   4740 2HB  LYS A 290      53.229 -15.685  17.366  1.00  0.00           H  
ATOM   4741 1HG  LYS A 290      53.129 -16.990  15.302  1.00  0.00           H  
ATOM   4742 2HG  LYS A 290      54.892 -17.144  15.293  1.00  0.00           H  
ATOM   4743 1HD  LYS A 290      54.767 -18.309  17.503  1.00  0.00           H  
ATOM   4744 2HD  LYS A 290      53.001 -18.226  17.413  1.00  0.00           H  
ATOM   4745 1HE  LYS A 290      54.780 -19.594  15.363  1.00  0.00           H  
ATOM   4746 2HE  LYS A 290      53.916 -20.420  16.662  1.00  0.00           H  
ATOM   4747 1HZ  LYS A 290      52.709 -20.506  14.606  1.00  0.00           H  
ATOM   4748 2HZ  LYS A 290      51.857 -19.631  15.716  1.00  0.00           H  
ATOM   4749 3HZ  LYS A 290      52.664 -18.860  14.501  1.00  0.00           H  
ATOM   4750  N   LYS A 291      52.065 -13.761  15.499  1.00  0.00           N  
ATOM   4751  CA  LYS A 291      50.874 -13.524  14.690  1.00  0.00           C  
ATOM   4752  C   LYS A 291      51.148 -12.501  13.595  1.00  0.00           C  
ATOM   4753  O   LYS A 291      50.697 -12.657  12.461  1.00  0.00           O  
ATOM   4754  CB  LYS A 291      49.713 -13.056  15.569  1.00  0.00           C  
ATOM   4755  CG  LYS A 291      48.410 -12.821  14.817  1.00  0.00           C  
ATOM   4756  CD  LYS A 291      47.852 -14.122  14.258  1.00  0.00           C  
ATOM   4757  CE  LYS A 291      46.500 -13.904  13.596  1.00  0.00           C  
ATOM   4758  NZ  LYS A 291      45.957 -15.162  13.013  1.00  0.00           N1+
ATOM   4759  H   LYS A 291      52.056 -13.500  16.475  1.00  0.00           H  
ATOM   4760  HA  LYS A 291      50.600 -14.463  14.209  1.00  0.00           H  
ATOM   4761 1HB  LYS A 291      49.523 -13.798  16.345  1.00  0.00           H  
ATOM   4762 2HB  LYS A 291      49.985 -12.125  16.066  1.00  0.00           H  
ATOM   4763 1HG  LYS A 291      47.675 -12.380  15.491  1.00  0.00           H  
ATOM   4764 2HG  LYS A 291      48.585 -12.128  13.995  1.00  0.00           H  
ATOM   4765 1HD  LYS A 291      48.546 -14.530  13.523  1.00  0.00           H  
ATOM   4766 2HD  LYS A 291      47.738 -14.845  15.065  1.00  0.00           H  
ATOM   4767 1HE  LYS A 291      45.792 -13.524  14.330  1.00  0.00           H  
ATOM   4768 2HE  LYS A 291      46.598 -13.165  12.801  1.00  0.00           H  
ATOM   4769 1HZ  LYS A 291      45.062 -14.976  12.584  1.00  0.00           H  
ATOM   4770 2HZ  LYS A 291      46.598 -15.514  12.315  1.00  0.00           H  
ATOM   4771 3HZ  LYS A 291      45.843 -15.850  13.743  1.00  0.00           H  
ATOM   4772  N   ALA A 292      51.888 -11.454  13.942  1.00  0.00           N  
ATOM   4773  CA  ALA A 292      52.222 -10.403  12.989  1.00  0.00           C  
ATOM   4774  C   ALA A 292      53.101 -10.937  11.865  1.00  0.00           C  
ATOM   4775  O   ALA A 292      52.917 -10.587  10.699  1.00  0.00           O  
ATOM   4776  CB  ALA A 292      52.914  -9.246  13.696  1.00  0.00           C  
ATOM   4777  H   ALA A 292      52.228 -11.384  14.891  1.00  0.00           H  
ATOM   4778  HA  ALA A 292      51.295 -10.041  12.545  1.00  0.00           H  
ATOM   4779 1HB  ALA A 292      53.156  -8.470  12.972  1.00  0.00           H  
ATOM   4780 2HB  ALA A 292      52.250  -8.837  14.458  1.00  0.00           H  
ATOM   4781 3HB  ALA A 292      53.829  -9.602  14.167  1.00  0.00           H  
ATOM   4782  N   LEU A 293      54.058 -11.787  12.222  1.00  0.00           N  
ATOM   4783  CA  LEU A 293      54.968 -12.372  11.244  1.00  0.00           C  
ATOM   4784  C   LEU A 293      54.222 -13.270  10.266  1.00  0.00           C  
ATOM   4785  O   LEU A 293      54.495 -13.261   9.066  1.00  0.00           O  
ATOM   4786  CB  LEU A 293      56.063 -13.177  11.954  1.00  0.00           C  
ATOM   4787  CG  LEU A 293      57.116 -13.818  11.040  1.00  0.00           C  
ATOM   4788  CD1 LEU A 293      57.825 -12.732  10.242  1.00  0.00           C  
ATOM   4789  CD2 LEU A 293      58.104 -14.612  11.882  1.00  0.00           C  
ATOM   4790  H   LEU A 293      54.158 -12.034  13.196  1.00  0.00           H  
ATOM   4791  HA  LEU A 293      55.419 -11.559  10.674  1.00  0.00           H  
ATOM   4792 1HB  LEU A 293      56.584 -12.520  12.648  1.00  0.00           H  
ATOM   4793 2HB  LEU A 293      55.591 -13.975  12.527  1.00  0.00           H  
ATOM   4794  HG  LEU A 293      56.624 -14.486  10.332  1.00  0.00           H  
ATOM   4795 1HD1 LEU A 293      58.572 -13.188   9.593  1.00  0.00           H  
ATOM   4796 2HD1 LEU A 293      57.098 -12.194   9.634  1.00  0.00           H  
ATOM   4797 3HD1 LEU A 293      58.312 -12.039  10.926  1.00  0.00           H  
ATOM   4798 1HD2 LEU A 293      58.852 -15.068  11.233  1.00  0.00           H  
ATOM   4799 2HD2 LEU A 293      58.596 -13.945  12.590  1.00  0.00           H  
ATOM   4800 3HD2 LEU A 293      57.572 -15.392  12.428  1.00  0.00           H  
ATOM   4801  N   GLU A 294      53.278 -14.047  10.788  1.00  0.00           N  
ATOM   4802  CA  GLU A 294      52.490 -14.954   9.961  1.00  0.00           C  
ATOM   4803  C   GLU A 294      51.627 -14.186   8.968  1.00  0.00           C  
ATOM   4804  O   GLU A 294      51.497 -14.580   7.809  1.00  0.00           O  
ATOM   4805  CB  GLU A 294      51.606 -15.844  10.838  1.00  0.00           C  
ATOM   4806  CG  GLU A 294      52.370 -16.874  11.659  1.00  0.00           C  
ATOM   4807  CD  GLU A 294      51.478 -17.679  12.562  1.00  0.00           C  
ATOM   4808  OE1 GLU A 294      50.312 -17.375  12.640  1.00  0.00           O  
ATOM   4809  OE2 GLU A 294      51.963 -18.601  13.174  1.00  0.00           O1-
ATOM   4810  H   GLU A 294      53.101 -14.009  11.781  1.00  0.00           H  
ATOM   4811  HA  GLU A 294      53.179 -15.579   9.392  1.00  0.00           H  
ATOM   4812 1HB  GLU A 294      51.036 -15.222  11.529  1.00  0.00           H  
ATOM   4813 2HB  GLU A 294      50.892 -16.378  10.213  1.00  0.00           H  
ATOM   4814 1HG  GLU A 294      52.889 -17.551  10.981  1.00  0.00           H  
ATOM   4815 2HG  GLU A 294      53.119 -16.360  12.261  1.00  0.00           H  
ATOM   4816  N   ILE A 295      51.039 -13.087   9.430  1.00  0.00           N  
ATOM   4817  CA  ILE A 295      50.187 -12.262   8.583  1.00  0.00           C  
ATOM   4818  C   ILE A 295      50.983 -11.630   7.448  1.00  0.00           C  
ATOM   4819  O   ILE A 295      50.517 -11.562   6.311  1.00  0.00           O  
ATOM   4820  CB  ILE A 295      49.500 -11.157   9.405  1.00  0.00           C  
ATOM   4821  CG1 ILE A 295      48.490 -11.766  10.382  1.00  0.00           C  
ATOM   4822  CG2 ILE A 295      48.819 -10.154   8.486  1.00  0.00           C  
ATOM   4823  CD1 ILE A 295      47.968 -10.790  11.410  1.00  0.00           C  
ATOM   4824  H   ILE A 295      51.185 -12.818  10.392  1.00  0.00           H  
ATOM   4825  HA  ILE A 295      49.425 -12.904   8.139  1.00  0.00           H  
ATOM   4826  HB  ILE A 295      50.244 -10.635  10.008  1.00  0.00           H  
ATOM   4827 1HG1 ILE A 295      47.642 -12.163   9.826  1.00  0.00           H  
ATOM   4828 2HG1 ILE A 295      48.952 -12.600  10.909  1.00  0.00           H  
ATOM   4829 1HG2 ILE A 295      48.337  -9.380   9.085  1.00  0.00           H  
ATOM   4830 2HG2 ILE A 295      49.560  -9.699   7.832  1.00  0.00           H  
ATOM   4831 3HG2 ILE A 295      48.067 -10.666   7.884  1.00  0.00           H  
ATOM   4832 1HD1 ILE A 295      47.258 -11.295  12.065  1.00  0.00           H  
ATOM   4833 2HD1 ILE A 295      48.799 -10.405  12.003  1.00  0.00           H  
ATOM   4834 3HD1 ILE A 295      47.468  -9.963  10.905  1.00  0.00           H  
ATOM   4835  N   VAL A 296      52.189 -11.170   7.763  1.00  0.00           N  
ATOM   4836  CA  VAL A 296      53.053 -10.543   6.771  1.00  0.00           C  
ATOM   4837  C   VAL A 296      53.468 -11.537   5.695  1.00  0.00           C  
ATOM   4838  O   VAL A 296      53.506 -11.205   4.510  1.00  0.00           O  
ATOM   4839  CB  VAL A 296      54.313  -9.968   7.448  1.00  0.00           C  
ATOM   4840  CG1 VAL A 296      55.304  -9.482   6.401  1.00  0.00           C  
ATOM   4841  CG2 VAL A 296      53.924  -8.837   8.388  1.00  0.00           C  
ATOM   4842  H   VAL A 296      52.515 -11.255   8.716  1.00  0.00           H  
ATOM   4843  HA  VAL A 296      52.490  -9.743   6.289  1.00  0.00           H  
ATOM   4844  HB  VAL A 296      54.804 -10.760   8.012  1.00  0.00           H  
ATOM   4845 1HG1 VAL A 296      56.188  -9.079   6.896  1.00  0.00           H  
ATOM   4846 2HG1 VAL A 296      55.595 -10.316   5.762  1.00  0.00           H  
ATOM   4847 3HG1 VAL A 296      54.842  -8.703   5.795  1.00  0.00           H  
ATOM   4848 1HG2 VAL A 296      54.819  -8.436   8.863  1.00  0.00           H  
ATOM   4849 2HG2 VAL A 296      53.428  -8.048   7.823  1.00  0.00           H  
ATOM   4850 3HG2 VAL A 296      53.247  -9.217   9.153  1.00  0.00           H  
ATOM   4851  N   GLU A 297      53.778 -12.759   6.113  1.00  0.00           N  
ATOM   4852  CA  GLU A 297      54.190 -13.806   5.186  1.00  0.00           C  
ATOM   4853  C   GLU A 297      53.060 -14.174   4.233  1.00  0.00           C  
ATOM   4854  O   GLU A 297      53.284 -14.383   3.040  1.00  0.00           O  
ATOM   4855  CB  GLU A 297      54.648 -15.048   5.953  1.00  0.00           C  
ATOM   4856  CG  GLU A 297      55.304 -16.115   5.088  1.00  0.00           C  
ATOM   4857  CD  GLU A 297      54.309 -17.013   4.410  1.00  0.00           C  
ATOM   4858  OE1 GLU A 297      53.243 -17.198   4.946  1.00  0.00           O  
ATOM   4859  OE2 GLU A 297      54.614 -17.515   3.354  1.00  0.00           O1-
ATOM   4860  H   GLU A 297      53.727 -12.969   7.100  1.00  0.00           H  
ATOM   4861  HA  GLU A 297      55.018 -13.423   4.589  1.00  0.00           H  
ATOM   4862 1HB  GLU A 297      55.362 -14.757   6.724  1.00  0.00           H  
ATOM   4863 2HB  GLU A 297      53.793 -15.503   6.453  1.00  0.00           H  
ATOM   4864 1HG  GLU A 297      55.913 -15.627   4.327  1.00  0.00           H  
ATOM   4865 2HG  GLU A 297      55.965 -16.717   5.711  1.00  0.00           H  
ATOM   4866  N   GLU A 298      51.845 -14.253   4.766  1.00  0.00           N  
ATOM   4867  CA  GLU A 298      50.677 -14.596   3.965  1.00  0.00           C  
ATOM   4868  C   GLU A 298      50.394 -13.527   2.917  1.00  0.00           C  
ATOM   4869  O   GLU A 298      50.057 -13.838   1.775  1.00  0.00           O  
ATOM   4870  CB  GLU A 298      49.451 -14.782   4.862  1.00  0.00           C  
ATOM   4871  CG  GLU A 298      48.187 -15.194   4.122  1.00  0.00           C  
ATOM   4872  CD  GLU A 298      48.298 -16.551   3.484  1.00  0.00           C  
ATOM   4873  OE1 GLU A 298      49.137 -17.314   3.900  1.00  0.00           O  
ATOM   4874  OE2 GLU A 298      47.545 -16.824   2.580  1.00  0.00           O1-
ATOM   4875  H   GLU A 298      51.728 -14.070   5.753  1.00  0.00           H  
ATOM   4876  HA  GLU A 298      50.888 -15.529   3.442  1.00  0.00           H  
ATOM   4877 1HB  GLU A 298      49.663 -15.543   5.613  1.00  0.00           H  
ATOM   4878 2HB  GLU A 298      49.242 -13.852   5.390  1.00  0.00           H  
ATOM   4879 1HG  GLU A 298      47.354 -15.203   4.823  1.00  0.00           H  
ATOM   4880 2HG  GLU A 298      47.972 -14.453   3.353  1.00  0.00           H  
ATOM   4881  N   ARG A 299      50.534 -12.266   3.313  1.00  0.00           N  
ATOM   4882  CA  ARG A 299      50.294 -11.149   2.409  1.00  0.00           C  
ATOM   4883  C   ARG A 299      51.300 -11.138   1.266  1.00  0.00           C  
ATOM   4884  O   ARG A 299      51.019 -10.626   0.182  1.00  0.00           O  
ATOM   4885  CB  ARG A 299      50.370  -9.827   3.160  1.00  0.00           C  
ATOM   4886  CG  ARG A 299      50.158  -8.591   2.301  1.00  0.00           C  
ATOM   4887  CD  ARG A 299      48.780  -8.536   1.749  1.00  0.00           C  
ATOM   4888  NE  ARG A 299      48.586  -7.378   0.891  1.00  0.00           N  
ATOM   4889  CZ  ARG A 299      48.931  -7.323  -0.409  1.00  0.00           C  
ATOM   4890  NH1 ARG A 299      49.487  -8.366  -0.987  1.00  0.00           N1+
ATOM   4891  NH2 ARG A 299      48.712  -6.221  -1.106  1.00  0.00           N  
ATOM   4892  H   ARG A 299      50.814 -12.078   4.265  1.00  0.00           H  
ATOM   4893  HA  ARG A 299      49.300 -11.269   1.978  1.00  0.00           H  
ATOM   4894 1HB  ARG A 299      49.619  -9.814   3.949  1.00  0.00           H  
ATOM   4895 2HB  ARG A 299      51.347  -9.735   3.635  1.00  0.00           H  
ATOM   4896 1HG  ARG A 299      50.322  -7.697   2.904  1.00  0.00           H  
ATOM   4897 2HG  ARG A 299      50.861  -8.601   1.468  1.00  0.00           H  
ATOM   4898 1HD  ARG A 299      48.587  -9.432   1.161  1.00  0.00           H  
ATOM   4899 2HD  ARG A 299      48.063  -8.477   2.568  1.00  0.00           H  
ATOM   4900  HE  ARG A 299      48.161  -6.555   1.300  1.00  0.00           H  
ATOM   4901 1HH1 ARG A 299      49.653  -9.208  -0.454  1.00  0.00           H  
ATOM   4902 2HH1 ARG A 299      49.745  -8.325  -1.961  1.00  0.00           H  
ATOM   4903 1HH2 ARG A 299      48.286  -5.419  -0.663  1.00  0.00           H  
ATOM   4904 2HH2 ARG A 299      48.972  -6.181  -2.080  1.00  0.00           H  
ATOM   4905  N   GLY A 300      52.463 -11.684   1.464  1.00  0.00           N  
ATOM   4906  CA  GLY A 300      53.301 -11.858   0.291  1.00  0.00           C  
ATOM   4907  C   GLY A 300      54.009 -10.554   0.002  1.00  0.00           C  
ATOM   4908  O   GLY A 300      54.279 -10.226  -1.154  1.00  0.00           O  
ATOM   4909  H   GLY A 300      52.726 -11.956   2.401  1.00  0.00           H  
ATOM   4910 1HA  GLY A 300      54.018 -12.659   0.471  1.00  0.00           H  
ATOM   4911 2HA  GLY A 300      52.684 -12.162  -0.554  1.00  0.00           H  
ATOM   4912  N   VAL A 301      54.297  -9.831   1.076  1.00  0.00           N  
ATOM   4913  CA  VAL A 301      54.977  -8.553   1.005  1.00  0.00           C  
ATOM   4914  C   VAL A 301      56.403  -8.717   0.496  1.00  0.00           C  
ATOM   4915  O   VAL A 301      57.045  -9.739   0.737  1.00  0.00           O  
ATOM   4916  CB  VAL A 301      55.000  -7.885   2.393  1.00  0.00           C  
ATOM   4917  CG1 VAL A 301      55.903  -8.659   3.342  1.00  0.00           C  
ATOM   4918  CG2 VAL A 301      55.463  -6.442   2.265  1.00  0.00           C  
ATOM   4919  H   VAL A 301      54.035 -10.179   1.988  1.00  0.00           H  
ATOM   4920  HA  VAL A 301      54.431  -7.908   0.316  1.00  0.00           H  
ATOM   4921  HB  VAL A 301      53.995  -7.910   2.814  1.00  0.00           H  
ATOM   4922 1HG1 VAL A 301      55.907  -8.173   4.318  1.00  0.00           H  
ATOM   4923 2HG1 VAL A 301      55.532  -9.679   3.446  1.00  0.00           H  
ATOM   4924 3HG1 VAL A 301      56.917  -8.680   2.943  1.00  0.00           H  
ATOM   4925 1HG2 VAL A 301      55.475  -5.975   3.250  1.00  0.00           H  
ATOM   4926 2HG2 VAL A 301      56.466  -6.417   1.838  1.00  0.00           H  
ATOM   4927 3HG2 VAL A 301      54.778  -5.897   1.615  1.00  0.00           H  
ATOM   4928  N   PRO A 302      56.887  -7.703  -0.209  1.00  0.00           N  
ATOM   4929  CA  PRO A 302      58.202  -7.758  -0.829  1.00  0.00           C  
ATOM   4930  C   PRO A 302      59.297  -8.008   0.202  1.00  0.00           C  
ATOM   4931  O   PRO A 302      59.200  -7.560   1.345  1.00  0.00           O  
ATOM   4932  CB  PRO A 302      58.335  -6.374  -1.470  1.00  0.00           C  
ATOM   4933  CG  PRO A 302      56.927  -5.932  -1.683  1.00  0.00           C  
ATOM   4934  CD  PRO A 302      56.181  -6.475  -0.493  1.00  0.00           C  
ATOM   4935  HA  PRO A 302      58.212  -8.578  -1.548  1.00  0.00           H  
ATOM   4936 1HB  PRO A 302      58.897  -5.702  -0.803  1.00  0.00           H  
ATOM   4937 2HB  PRO A 302      58.906  -6.446  -2.408  1.00  0.00           H  
ATOM   4938 1HG  PRO A 302      56.879  -4.836  -1.749  1.00  0.00           H
[truncated: 1,301,534 more chars]
