# Supplementary material for: Blueprinting extendable nanomaterials with standardized protein blocks
Source: Nature. 2024 Mar 13;627(8005):898–904. doi: 10.1038/s41586-024-07188-4 (PMC10972742; doi:10.1038/s41586-024-07188-4)
Supplement: Supplementary file 4 — Design models with ideal backbones as well as experimentally determined structures for comparison. For reference to design names, see Supplementary Fig. 1. [file 41586_2024_7188_MOESM4_ESM.zip › fuse_19_design.pdb]

HEADER                                            xx-MMM-xx                     
ATOM      1  N   LEU A   1      78.804 -48.386  11.645  1.00  0.00           N  
ATOM      2  CA  LEU A   1      79.750 -47.883  12.634  1.00  0.00           C  
ATOM      3  C   LEU A   1      79.030 -47.172  13.772  1.00  0.00           C  
ATOM      4  O   LEU A   1      79.344 -47.381  14.944  1.00  0.00           O  
ATOM      5  CB  LEU A   1      80.748 -46.923  11.974  1.00  0.00           C  
ATOM      6  CG  LEU A   1      81.759 -46.261  12.919  1.00  0.00           C  
ATOM      7  CD1 LEU A   1      82.606 -47.334  13.588  1.00  0.00           C  
ATOM      8  CD2 LEU A   1      82.628 -45.290  12.133  1.00  0.00           C  
ATOM      9 1H   LEU A   1      79.302 -48.847  10.911  1.00  0.00           H  
ATOM     10 2H   LEU A   1      78.179 -49.033  12.081  1.00  0.00           H  
ATOM     11 3H   LEU A   1      78.281 -47.623  11.265  1.00  0.00           H  
ATOM     12  HA  LEU A   1      80.283 -48.735  13.056  1.00  0.00           H  
ATOM     13 1HB  LEU A   1      81.309 -47.471  11.219  1.00  0.00           H  
ATOM     14 2HB  LEU A   1      80.191 -46.129  11.476  1.00  0.00           H  
ATOM     15  HG  LEU A   1      81.226 -45.721  13.701  1.00  0.00           H  
ATOM     16 1HD1 LEU A   1      83.324 -46.864  14.259  1.00  0.00           H  
ATOM     17 2HD1 LEU A   1      81.962 -48.003  14.159  1.00  0.00           H  
ATOM     18 3HD1 LEU A   1      83.139 -47.904  12.828  1.00  0.00           H  
ATOM     19 1HD2 LEU A   1      83.345 -44.819  12.804  1.00  0.00           H  
ATOM     20 2HD2 LEU A   1      83.161 -45.830  11.352  1.00  0.00           H  
ATOM     21 3HD2 LEU A   1      81.997 -44.523  11.679  1.00  0.00           H  
ATOM     22  N   LEU A   2      78.062 -46.332  13.421  1.00  0.00           N  
ATOM     23  CA  LEU A   2      77.321 -45.560  14.411  1.00  0.00           C  
ATOM     24  C   LEU A   2      76.521 -46.469  15.334  1.00  0.00           C  
ATOM     25  O   LEU A   2      76.431 -46.227  16.537  1.00  0.00           O  
ATOM     26  CB  LEU A   2      76.377 -44.571  13.715  1.00  0.00           C  
ATOM     27  CG  LEU A   2      77.057 -43.465  12.898  1.00  0.00           C  
ATOM     28  CD1 LEU A   2      76.061 -42.880  11.905  1.00  0.00           C  
ATOM     29  CD2 LEU A   2      77.587 -42.393  13.837  1.00  0.00           C  
ATOM     30  H   LEU A   2      77.834 -46.225  12.443  1.00  0.00           H  
ATOM     31  HA  LEU A   2      78.039 -45.013  15.022  1.00  0.00           H  
ATOM     32 1HB  LEU A   2      75.726 -45.128  13.042  1.00  0.00           H  
ATOM     33 2HB  LEU A   2      75.757 -44.090  14.471  1.00  0.00           H  
ATOM     34  HG  LEU A   2      77.885 -43.890  12.329  1.00  0.00           H  
ATOM     35 1HD1 LEU A   2      76.545 -42.096  11.324  1.00  0.00           H  
ATOM     36 2HD1 LEU A   2      75.714 -43.665  11.233  1.00  0.00           H  
ATOM     37 3HD1 LEU A   2      75.212 -42.462  12.445  1.00  0.00           H  
ATOM     38 1HD2 LEU A   2      78.071 -41.607  13.256  1.00  0.00           H  
ATOM     39 2HD2 LEU A   2      76.760 -41.966  14.406  1.00  0.00           H  
ATOM     40 3HD2 LEU A   2      78.310 -42.834  14.523  1.00  0.00           H  
ATOM     41  N   GLN A   3      75.941 -47.520  14.763  1.00  0.00           N  
ATOM     42  CA  GLN A   3      75.164 -48.482  15.537  1.00  0.00           C  
ATOM     43  C   GLN A   3      76.012 -49.126  16.626  1.00  0.00           C  
ATOM     44  O   GLN A   3      75.556 -49.308  17.754  1.00  0.00           O  
ATOM     45  CB  GLN A   3      74.581 -49.562  14.622  1.00  0.00           C  
ATOM     46  CG  GLN A   3      73.669 -50.550  15.329  1.00  0.00           C  
ATOM     47  CD  GLN A   3      72.398 -49.900  15.842  1.00  0.00           C  
ATOM     48  OE1 GLN A   3      71.688 -49.218  15.098  1.00  0.00           O  
ATOM     49  NE2 GLN A   3      72.104 -50.107  17.121  1.00  0.00           N  
ATOM     50  H   GLN A   3      76.040 -47.656  13.766  1.00  0.00           H  
ATOM     51  HA  GLN A   3      74.349 -47.945  16.023  1.00  0.00           H  
ATOM     52 1HB  GLN A   3      74.011 -49.092  13.821  1.00  0.00           H  
ATOM     53 2HB  GLN A   3      75.392 -50.124  14.160  1.00  0.00           H  
ATOM     54 1HG  GLN A   3      73.390 -51.337  14.628  1.00  0.00           H  
ATOM     55 2HG  GLN A   3      74.202 -50.978  16.177  1.00  0.00           H  
ATOM     56 1HE2 GLN A   3      71.278 -49.703  17.517  1.00  0.00           H  
ATOM     57 2HE2 GLN A   3      72.708 -50.666  17.689  1.00  0.00           H  
ATOM     58  N   GLU A   4      77.249 -49.468  16.279  1.00  0.00           N  
ATOM     59  CA  GLU A   4      78.182 -50.041  17.242  1.00  0.00           C  
ATOM     60  C   GLU A   4      78.614 -49.006  18.273  1.00  0.00           C  
ATOM     61  O   GLU A   4      78.680 -49.295  19.468  1.00  0.00           O  
ATOM     62  CB  GLU A   4      79.410 -50.605  16.524  1.00  0.00           C  
ATOM     63  CG  GLU A   4      80.472 -51.177  17.452  1.00  0.00           C  
ATOM     64  CD  GLU A   4      81.475 -50.149  17.898  1.00  0.00           C  
ATOM     65  OE1 GLU A   4      81.602 -49.146  17.239  1.00  0.00           O  
ATOM     66  OE2 GLU A   4      82.114 -50.368  18.900  1.00  0.00           O  
ATOM     67  H   GLU A   4      77.550 -49.328  15.326  1.00  0.00           H  
ATOM     68  HA  GLU A   4      77.673 -50.845  17.770  1.00  0.00           H  
ATOM     69 1HB  GLU A   4      79.101 -51.395  15.841  1.00  0.00           H  
ATOM     70 2HB  GLU A   4      79.874 -49.820  15.928  1.00  0.00           H  
ATOM     71 1HG  GLU A   4      79.984 -51.598  18.331  1.00  0.00           H  
ATOM     72 2HG  GLU A   4      80.992 -51.984  16.937  1.00  0.00           H  
ATOM     73  N   ARG A   5      78.910 -47.798  17.805  1.00  0.00           N  
ATOM     74  CA  ARG A   5      79.399 -46.737  18.676  1.00  0.00           C  
ATOM     75  C   ARG A   5      78.383 -46.403  19.761  1.00  0.00           C  
ATOM     76  O   ARG A   5      78.744 -46.186  20.918  1.00  0.00           O  
ATOM     77  CB  ARG A   5      79.708 -45.484  17.870  1.00  0.00           C  
ATOM     78  CG  ARG A   5      80.948 -45.576  16.994  1.00  0.00           C  
ATOM     79  CD  ARG A   5      82.193 -45.408  17.785  1.00  0.00           C  
ATOM     80  NE  ARG A   5      82.640 -46.664  18.367  1.00  0.00           N  
ATOM     81  CZ  ARG A   5      83.563 -46.769  19.342  1.00  0.00           C  
ATOM     82  NH1 ARG A   5      84.127 -45.687  19.834  1.00  0.00           N  
ATOM     83  NH2 ARG A   5      83.903 -47.960  19.806  1.00  0.00           N  
ATOM     84  H   ARG A   5      78.792 -47.610  16.820  1.00  0.00           H  
ATOM     85  HA  ARG A   5      80.306 -47.091  19.165  1.00  0.00           H  
ATOM     86 1HB  ARG A   5      78.864 -45.250  17.223  1.00  0.00           H  
ATOM     87 2HB  ARG A   5      79.845 -44.641  18.548  1.00  0.00           H  
ATOM     88 1HG  ARG A   5      80.979 -46.553  16.509  1.00  0.00           H  
ATOM     89 2HG  ARG A   5      80.915 -44.794  16.234  1.00  0.00           H  
ATOM     90 1HD  ARG A   5      82.985 -45.030  17.140  1.00  0.00           H  
ATOM     91 2HD  ARG A   5      82.017 -44.701  18.595  1.00  0.00           H  
ATOM     92  HE  ARG A   5      82.230 -47.517  18.014  1.00  0.00           H  
ATOM     93 1HH1 ARG A   5      83.868 -44.778  19.480  1.00  0.00           H  
ATOM     94 2HH1 ARG A   5      84.819 -45.767  20.565  1.00  0.00           H  
ATOM     95 1HH2 ARG A   5      83.470 -48.792  19.427  1.00  0.00           H  
ATOM     96 2HH2 ARG A   5      84.594 -48.039  20.535  1.00  0.00           H  
ATOM     97  N   VAL A   6      77.110 -46.362  19.381  1.00  0.00           N  
ATOM     98  CA  VAL A   6      76.036 -46.092  20.329  1.00  0.00           C  
ATOM     99  C   VAL A   6      75.935 -47.194  21.375  1.00  0.00           C  
ATOM    100  O   VAL A   6      75.821 -46.920  22.570  1.00  0.00           O  
ATOM    101  CB  VAL A   6      74.690 -45.965  19.590  1.00  0.00           C  
ATOM    102  CG1 VAL A   6      73.535 -45.985  20.580  1.00  0.00           C  
ATOM    103  CG2 VAL A   6      74.672 -44.687  18.765  1.00  0.00           C  
ATOM    104  H   VAL A   6      76.882 -46.522  18.410  1.00  0.00           H  
ATOM    105  HA  VAL A   6      76.267 -45.161  20.846  1.00  0.00           H  
ATOM    106  HB  VAL A   6      74.565 -46.825  18.932  1.00  0.00           H  
ATOM    107 1HG1 VAL A   6      72.592 -45.895  20.040  1.00  0.00           H  
ATOM    108 2HG1 VAL A   6      73.547 -46.924  21.133  1.00  0.00           H  
ATOM    109 3HG1 VAL A   6      73.636 -45.152  21.274  1.00  0.00           H  
ATOM    110 1HG2 VAL A   6      73.718 -44.605  18.245  1.00  0.00           H  
ATOM    111 2HG2 VAL A   6      74.803 -43.828  19.423  1.00  0.00           H  
ATOM    112 3HG2 VAL A   6      75.481 -44.713  18.035  1.00  0.00           H  
ATOM    113  N   GLU A   7      75.977 -48.442  20.920  1.00  0.00           N  
ATOM    114  CA  GLU A   7      75.790 -49.588  21.802  1.00  0.00           C  
ATOM    115  C   GLU A   7      76.857 -49.623  22.889  1.00  0.00           C  
ATOM    116  O   GLU A   7      76.557 -49.870  24.058  1.00  0.00           O  
ATOM    117  CB  GLU A   7      75.823 -50.891  21.000  1.00  0.00           C  
ATOM    118  CG  GLU A   7      74.563 -51.160  20.188  1.00  0.00           C  
ATOM    119  CD  GLU A   7      74.707 -52.331  19.258  1.00  0.00           C  
ATOM    120  OE1 GLU A   7      75.594 -53.124  19.463  1.00  0.00           O  
ATOM    121  OE2 GLU A   7      73.928 -52.434  18.339  1.00  0.00           O  
ATOM    122  H   GLU A   7      76.142 -48.602  19.936  1.00  0.00           H  
ATOM    123  HA  GLU A   7      74.820 -49.485  22.289  1.00  0.00           H  
ATOM    124 1HB  GLU A   7      76.667 -50.873  20.312  1.00  0.00           H  
ATOM    125 2HB  GLU A   7      75.970 -51.731  21.677  1.00  0.00           H  
ATOM    126 1HG  GLU A   7      73.737 -51.353  20.871  1.00  0.00           H  
ATOM    127 2HG  GLU A   7      74.320 -50.270  19.609  1.00  0.00           H  
ATOM    128  N   LYS A   8      78.102 -49.377  22.498  1.00  0.00           N  
ATOM    129  CA  LYS A   8      79.226 -49.460  23.423  1.00  0.00           C  
ATOM    130  C   LYS A   8      79.201 -48.312  24.424  1.00  0.00           C  
ATOM    131  O   LYS A   8      79.696 -48.441  25.543  1.00  0.00           O  
ATOM    132  CB  LYS A   8      80.550 -49.462  22.657  1.00  0.00           C  
ATOM    133  CG  LYS A   8      81.782 -49.659  23.530  1.00  0.00           C  
ATOM    134  CD  LYS A   8      81.747 -51.006  24.238  1.00  0.00           C  
ATOM    135  CE  LYS A   8      81.822 -52.156  23.245  1.00  0.00           C  
ATOM    136  NZ  LYS A   8      81.896 -53.476  23.926  1.00  0.00           N  
ATOM    137  H   LYS A   8      78.274 -49.126  21.536  1.00  0.00           H  
ATOM    138  HA  LYS A   8      79.138 -50.392  23.981  1.00  0.00           H  
ATOM    139 1HB  LYS A   8      80.538 -50.256  21.911  1.00  0.00           H  
ATOM    140 2HB  LYS A   8      80.664 -48.516  22.126  1.00  0.00           H  
ATOM    141 1HG  LYS A   8      82.679 -49.605  22.914  1.00  0.00           H  
ATOM    142 2HG  LYS A   8      81.828 -48.867  24.277  1.00  0.00           H  
ATOM    143 1HD  LYS A   8      82.590 -51.077  24.927  1.00  0.00           H  
ATOM    144 2HD  LYS A   8      80.824 -51.092  24.810  1.00  0.00           H  
ATOM    145 1HE  LYS A   8      80.943 -52.140  22.604  1.00  0.00           H  
ATOM    146 2HE  LYS A   8      82.705 -52.036  22.616  1.00  0.00           H  
ATOM    147 1HZ  LYS A   8      81.945 -54.211  23.235  1.00  0.00           H  
ATOM    148 2HZ  LYS A   8      82.720 -53.509  24.510  1.00  0.00           H  
ATOM    149 3HZ  LYS A   8      81.074 -53.607  24.498  1.00  0.00           H  
ATOM    150  N   ILE A   9      78.622 -47.189  24.014  1.00  0.00           N  
ATOM    151  CA  ILE A   9      78.380 -46.075  24.924  1.00  0.00           C  
ATOM    152  C   ILE A   9      77.319 -46.431  25.959  1.00  0.00           C  
ATOM    153  O   ILE A   9      77.455 -46.103  27.139  1.00  0.00           O  
ATOM    154  CB  ILE A   9      77.942 -44.818  24.150  1.00  0.00           C  
ATOM    155  CG1 ILE A   9      79.115 -44.252  23.346  1.00  0.00           C  
ATOM    156  CG2 ILE A   9      77.391 -43.770  25.105  1.00  0.00           C  
ATOM    157  CD1 ILE A   9      80.189 -43.616  24.197  1.00  0.00           C  
ATOM    158  H   ILE A   9      78.342 -47.104  23.048  1.00  0.00           H  
ATOM    159  HA  ILE A   9      79.308 -45.865  25.455  1.00  0.00           H  
ATOM    160  HB  ILE A   9      77.166 -45.085  23.432  1.00  0.00           H  
ATOM    161 1HG1 ILE A   9      79.571 -45.048  22.757  1.00  0.00           H  
ATOM    162 2HG1 ILE A   9      78.746 -43.500  22.646  1.00  0.00           H  
ATOM    163 1HG2 ILE A   9      77.088 -42.889  24.542  1.00  0.00           H  
ATOM    164 2HG2 ILE A   9      76.531 -44.177  25.634  1.00  0.00           H  
ATOM    165 3HG2 ILE A   9      78.162 -43.493  25.825  1.00  0.00           H  
ATOM    166 1HD1 ILE A   9      80.986 -43.237  23.555  1.00  0.00           H  
ATOM    167 2HD1 ILE A   9      79.761 -42.792  24.768  1.00  0.00           H  
ATOM    168 3HD1 ILE A   9      80.598 -44.359  24.881  1.00  0.00           H  
ATOM    169  N   ILE A  10      76.264 -47.102  25.512  1.00  0.00           N  
ATOM    170  CA  ILE A  10      75.222 -47.579  26.412  1.00  0.00           C  
ATOM    171  C   ILE A  10      75.756 -48.650  27.353  1.00  0.00           C  
ATOM    172  O   ILE A  10      75.426 -48.668  28.540  1.00  0.00           O  
ATOM    173  CB  ILE A  10      74.026 -48.140  25.621  1.00  0.00           C  
ATOM    174  CG1 ILE A  10      73.364 -47.031  24.798  1.00  0.00           C  
ATOM    175  CG2 ILE A  10      73.019 -48.782  26.560  1.00  0.00           C  
ATOM    176  CD1 ILE A  10      72.911 -45.848  25.621  1.00  0.00           C  
ATOM    177  H   ILE A  10      76.182 -47.286  24.523  1.00  0.00           H  
ATOM    178  HA  ILE A  10      74.887 -46.738  27.019  1.00  0.00           H  
ATOM    179  HB  ILE A  10      74.378 -48.890  24.913  1.00  0.00           H  
ATOM    180 1HG1 ILE A  10      74.062 -46.673  24.041  1.00  0.00           H  
ATOM    181 2HG1 ILE A  10      72.496 -47.434  24.276  1.00  0.00           H  
ATOM    182 1HG2 ILE A  10      72.181 -49.173  25.985  1.00  0.00           H  
ATOM    183 2HG2 ILE A  10      73.496 -49.598  27.103  1.00  0.00           H  
ATOM    184 3HG2 ILE A  10      72.657 -48.037  27.271  1.00  0.00           H  
ATOM    185 1HD1 ILE A  10      72.451 -45.104  24.969  1.00  0.00           H  
ATOM    186 2HD1 ILE A  10      72.184 -46.178  26.364  1.00  0.00           H  
ATOM    187 3HD1 ILE A  10      73.768 -45.405  26.126  1.00  0.00           H  
ATOM    188  N   GLU A  11      76.581 -49.544  26.818  1.00  0.00           N  
ATOM    189  CA  GLU A  11      77.126 -50.647  27.599  1.00  0.00           C  
ATOM    190  C   GLU A  11      77.987 -50.137  28.748  1.00  0.00           C  
ATOM    191  O   GLU A  11      77.879 -50.614  29.878  1.00  0.00           O  
ATOM    192  CB  GLU A  11      77.951 -51.577  26.706  1.00  0.00           C  
ATOM    193  CG  GLU A  11      78.533 -52.785  27.424  1.00  0.00           C  
ATOM    194  CD  GLU A  11      79.414 -53.623  26.539  1.00  0.00           C  
ATOM    195  OE1 GLU A  11      79.490 -53.339  25.368  1.00  0.00           O  
ATOM    196  OE2 GLU A  11      80.012 -54.548  27.035  1.00  0.00           O  
ATOM    197  H   GLU A  11      76.836 -49.456  25.846  1.00  0.00           H  
ATOM    198  HA  GLU A  11      76.293 -51.204  28.029  1.00  0.00           H  
ATOM    199 1HB  GLU A  11      77.328 -51.941  25.888  1.00  0.00           H  
ATOM    200 2HB  GLU A  11      78.776 -51.019  26.265  1.00  0.00           H  
ATOM    201 1HG  GLU A  11      79.117 -52.442  28.277  1.00  0.00           H  
ATOM    202 2HG  GLU A  11      77.716 -53.399  27.801  1.00  0.00           H  
ATOM    203  N   GLN A  12      78.843 -49.164  28.452  1.00  0.00           N  
ATOM    204  CA  GLN A  12      79.722 -48.584  29.460  1.00  0.00           C  
ATOM    205  C   GLN A  12      78.941 -47.718  30.440  1.00  0.00           C  
ATOM    206  O   GLN A  12      79.278 -47.642  31.622  1.00  0.00           O  
ATOM    207  CB  GLN A  12      80.826 -47.755  28.796  1.00  0.00           C  
ATOM    208  CG  GLN A  12      81.868 -47.219  29.761  1.00  0.00           C  
ATOM    209  CD  GLN A  12      82.656 -48.326  30.436  1.00  0.00           C  
ATOM    210  OE1 GLN A  12      83.074 -49.292  29.791  1.00  0.00           O  
ATOM    211  NE2 GLN A  12      82.863 -48.193  31.741  1.00  0.00           N  
ATOM    212  H   GLN A  12      78.885 -48.817  27.505  1.00  0.00           H  
ATOM    213  HA  GLN A  12      80.176 -49.399  30.023  1.00  0.00           H  
ATOM    214 1HB  GLN A  12      81.338 -48.364  28.050  1.00  0.00           H  
ATOM    215 2HB  GLN A  12      80.381 -46.907  28.276  1.00  0.00           H  
ATOM    216 1HG  GLN A  12      82.567 -46.588  29.212  1.00  0.00           H  
ATOM    217 2HG  GLN A  12      81.367 -46.636  30.534  1.00  0.00           H  
ATOM    218 1HE2 GLN A  12      83.377 -48.892  32.240  1.00  0.00           H  
ATOM    219 2HE2 GLN A  12      82.506 -47.394  32.226  1.00  0.00           H  
ATOM    220  N   LEU A  13      77.896 -47.066  29.943  1.00  0.00           N  
ATOM    221  CA  LEU A  13      77.006 -46.282  30.792  1.00  0.00           C  
ATOM    222  C   LEU A  13      76.349 -47.153  31.853  1.00  0.00           C  
ATOM    223  O   LEU A  13      76.302 -46.789  33.028  1.00  0.00           O  
ATOM    224  CB  LEU A  13      75.927 -45.600  29.942  1.00  0.00           C  
ATOM    225  CG  LEU A  13      76.331 -44.268  29.298  1.00  0.00           C  
ATOM    226  CD1 LEU A  13      75.267 -43.847  28.293  1.00  0.00           C  
ATOM    227  CD2 LEU A  13      76.508 -43.214  30.381  1.00  0.00           C  
ATOM    228  H   LEU A  13      77.713 -47.114  28.950  1.00  0.00           H  
ATOM    229  HA  LEU A  13      77.604 -45.528  31.303  1.00  0.00           H  
ATOM    230 1HB  LEU A  13      75.634 -46.279  29.142  1.00  0.00           H  
ATOM    231 2HB  LEU A  13      75.056 -45.415  30.570  1.00  0.00           H  
ATOM    232  HG  LEU A  13      77.269 -44.394  28.757  1.00  0.00           H  
ATOM    233 1HD1 LEU A  13      75.554 -42.899  27.835  1.00  0.00           H  
ATOM    234 2HD1 LEU A  13      75.175 -44.609  27.519  1.00  0.00           H  
ATOM    235 3HD1 LEU A  13      74.312 -43.728  28.802  1.00  0.00           H  
ATOM    236 1HD2 LEU A  13      76.795 -42.267  29.923  1.00  0.00           H  
ATOM    237 2HD2 LEU A  13      75.569 -43.086  30.921  1.00  0.00           H  
ATOM    238 3HD2 LEU A  13      77.285 -43.532  31.075  1.00  0.00           H  
ATOM    239  N   GLU A  14      75.841 -48.306  31.433  1.00  0.00           N  
ATOM    240  CA  GLU A  14      75.249 -49.266  32.358  1.00  0.00           C  
ATOM    241  C   GLU A  14      76.268 -49.740  33.386  1.00  0.00           C  
ATOM    242  O   GLU A  14      75.944 -49.916  34.561  1.00  0.00           O  
ATOM    243  CB  GLU A  14      74.685 -50.467  31.595  1.00  0.00           C  
ATOM    244  CG  GLU A  14      73.425 -50.167  30.795  1.00  0.00           C  
ATOM    245  CD  GLU A  14      72.921 -51.358  30.027  1.00  0.00           C  
ATOM    246  OE1 GLU A  14      73.571 -52.375  30.055  1.00  0.00           O  
ATOM    247  OE2 GLU A  14      71.887 -51.249  29.413  1.00  0.00           O  
ATOM    248  H   GLU A  14      75.866 -48.525  30.448  1.00  0.00           H  
ATOM    249  HA  GLU A  14      74.442 -48.767  32.895  1.00  0.00           H  
ATOM    250 1HB  GLU A  14      75.438 -50.843  30.902  1.00  0.00           H  
ATOM    251 2HB  GLU A  14      74.454 -51.268  32.296  1.00  0.00           H  
ATOM    252 1HG  GLU A  14      72.643 -49.835  31.479  1.00  0.00           H  
ATOM    253 2HG  GLU A  14      73.632 -49.354  30.102  1.00  0.00           H  
ATOM    254  N   ARG A  15      77.501 -49.947  32.937  1.00  0.00           N  
ATOM    255  CA  ARG A  15      78.577 -50.378  33.823  1.00  0.00           C  
ATOM    256  C   ARG A  15      78.959 -49.275  34.801  1.00  0.00           C  
ATOM    257  O   ARG A  15      79.151 -49.527  35.991  1.00  0.00           O  
ATOM    258  CB  ARG A  15      79.802 -50.786  33.018  1.00  0.00           C  
ATOM    259  CG  ARG A  15      79.660 -52.092  32.255  1.00  0.00           C  
ATOM    260  CD  ARG A  15      80.877 -52.399  31.460  1.00  0.00           C  
ATOM    261  NE  ARG A  15      80.653 -53.489  30.523  1.00  0.00           N  
ATOM    262  CZ  ARG A  15      80.708 -54.796  30.842  1.00  0.00           C  
ATOM    263  NH1 ARG A  15      80.980 -55.161  32.075  1.00  0.00           N  
ATOM    264  NH2 ARG A  15      80.489 -55.712  29.915  1.00  0.00           N  
ATOM    265  H   ARG A  15      77.699 -49.803  31.957  1.00  0.00           H  
ATOM    266  HA  ARG A  15      78.218 -51.229  34.400  1.00  0.00           H  
ATOM    267 1HB  ARG A  15      80.039 -50.006  32.296  1.00  0.00           H  
ATOM    268 2HB  ARG A  15      80.659 -50.884  33.685  1.00  0.00           H  
ATOM    269 1HG  ARG A  15      79.496 -52.909  32.958  1.00  0.00           H  
ATOM    270 2HG  ARG A  15      78.813 -52.025  31.571  1.00  0.00           H  
ATOM    271 1HD  ARG A  15      81.174 -51.518  30.894  1.00  0.00           H  
ATOM    272 2HD  ARG A  15      81.686 -52.688  32.131  1.00  0.00           H  
ATOM    273  HE  ARG A  15      80.441 -53.247  29.564  1.00  0.00           H  
ATOM    274 1HH1 ARG A  15      81.148 -54.461  32.784  1.00  0.00           H  
ATOM    275 2HH1 ARG A  15      81.022 -56.141  32.314  1.00  0.00           H  
ATOM    276 1HH2 ARG A  15      80.279 -55.432  28.966  1.00  0.00           H  
ATOM    277 2HH2 ARG A  15      80.529 -56.692  30.154  1.00  0.00           H  
ATOM    278  N   ASP A  16      79.070 -48.053  34.294  1.00  0.00           N  
ATOM    279  CA  ASP A  16      79.456 -46.913  35.118  1.00  0.00           C  
ATOM    280  C   ASP A  16      78.470 -46.698  36.259  1.00  0.00           C  
ATOM    281  O   ASP A  16      78.866 -46.408  37.388  1.00  0.00           O  
ATOM    282  CB  ASP A  16      79.548 -45.642  34.269  1.00  0.00           C  
ATOM    283  CG  ASP A  16      80.791 -45.605  33.391  1.00  0.00           C  
ATOM    284  OD1 ASP A  16      81.719 -46.325  33.677  1.00  0.00           O  
ATOM    285  OD2 ASP A  16      80.802 -44.858  32.443  1.00  0.00           O  
ATOM    286  H   ASP A  16      78.881 -47.908  33.312  1.00  0.00           H  
ATOM    287  HA  ASP A  16      80.432 -47.128  35.555  1.00  0.00           H  
ATOM    288 1HB  ASP A  16      78.667 -45.569  33.630  1.00  0.00           H  
ATOM    289 2HB  ASP A  16      79.554 -44.768  34.920  1.00  0.00           H  
ATOM    290  N   VAL A  17      77.184 -46.841  35.957  1.00  0.00           N  
ATOM    291  CA  VAL A  17      76.143 -46.738  36.972  1.00  0.00           C  
ATOM    292  C   VAL A  17      76.181 -47.928  37.922  1.00  0.00           C  
ATOM    293  O   VAL A  17      76.034 -47.772  39.134  1.00  0.00           O  
ATOM    294  CB  VAL A  17      74.755 -46.658  36.308  1.00  0.00           C  
ATOM    295  CG1 VAL A  17      73.658 -46.724  37.361  1.00  0.00           C  
ATOM    296  CG2 VAL A  17      74.644 -45.379  35.493  1.00  0.00           C  
ATOM    297  H   VAL A  17      76.921 -47.025  34.999  1.00  0.00           H  
ATOM    298  HA  VAL A  17      76.329 -45.837  37.558  1.00  0.00           H  
ATOM    299  HB  VAL A  17      74.626 -47.520  35.654  1.00  0.00           H  
ATOM    300 1HG1 VAL A  17      72.684 -46.667  36.873  1.00  0.00           H  
ATOM    301 2HG1 VAL A  17      73.734 -47.663  37.909  1.00  0.00           H  
ATOM    302 3HG1 VAL A  17      73.766 -45.888  38.052  1.00  0.00           H  
ATOM    303 1HG2 VAL A  17      73.661 -45.330  35.026  1.00  0.00           H  
ATOM    304 2HG2 VAL A  17      74.780 -44.518  36.146  1.00  0.00           H  
ATOM    305 3HG2 VAL A  17      75.413 -45.374  34.719  1.00  0.00           H  
ATOM    306  N   LYS A  18      76.378 -49.118  37.364  1.00  0.00           N  
ATOM    307  CA  LYS A  18      76.505 -50.328  38.166  1.00  0.00           C  
ATOM    308  C   LYS A  18      77.650 -50.210  39.164  1.00  0.00           C  
ATOM    309  O   LYS A  18      77.532 -50.637  40.312  1.00  0.00           O  
ATOM    310  CB  LYS A  18      76.714 -51.547  37.267  1.00  0.00           C  
ATOM    311  CG  LYS A  18      76.817 -52.870  38.014  1.00  0.00           C  
ATOM    312  CD  LYS A  18      76.910 -54.043  37.050  1.00  0.00           C  
ATOM    313  CE  LYS A  18      76.949 -55.370  37.795  1.00  0.00           C  
ATOM    314  NZ  LYS A  18      78.215 -55.544  38.557  1.00  0.00           N  
ATOM    315  H   LYS A  18      76.442 -49.185  36.358  1.00  0.00           H  
ATOM    316  HA  LYS A  18      75.581 -50.459  38.731  1.00  0.00           H  
ATOM    317 1HB  LYS A  18      75.887 -51.625  36.562  1.00  0.00           H  
ATOM    318 2HB  LYS A  18      77.628 -51.418  36.686  1.00  0.00           H  
ATOM    319 1HG  LYS A  18      77.704 -52.861  38.650  1.00  0.00           H  
ATOM    320 2HG  LYS A  18      75.941 -52.999  38.647  1.00  0.00           H  
ATOM    321 1HD  LYS A  18      76.047 -54.036  36.384  1.00  0.00           H  
ATOM    322 2HD  LYS A  18      77.813 -53.949  36.448  1.00  0.00           H  
ATOM    323 1HE  LYS A  18      76.111 -55.422  38.489  1.00  0.00           H  
ATOM    324 2HE  LYS A  18      76.854 -56.190  37.082  1.00  0.00           H  
ATOM    325 1HZ  LYS A  18      78.202 -56.433  39.035  1.00  0.00           H  
ATOM    326 2HZ  LYS A  18      78.999 -55.515  37.920  1.00  0.00           H  
ATOM    327 3HZ  LYS A  18      78.306 -54.799  39.235  1.00  0.00           H  
ATOM    328  N   ARG A  19      78.759 -49.629  38.719  1.00  0.00           N  
ATOM    329  CA  ARG A  19      79.903 -49.393  39.591  1.00  0.00           C  
ATOM    330  C   ARG A  19      79.543 -48.445  40.727  1.00  0.00           C  
ATOM    331  O   ARG A  19      79.901 -48.679  41.882  1.00  0.00           O  
ATOM    332  CB  ARG A  19      81.068 -48.816  38.801  1.00  0.00           C  
ATOM    333  CG  ARG A  19      82.358 -48.654  39.590  1.00  0.00           C  
ATOM    334  CD  ARG A  19      83.505 -48.329  38.704  1.00  0.00           C  
ATOM    335  NE  ARG A  19      83.357 -47.022  38.084  1.00  0.00           N  
ATOM    336  CZ  ARG A  19      83.024 -46.821  36.793  1.00  0.00           C  
ATOM    337  NH1 ARG A  19      82.809 -47.849  36.003  1.00  0.00           N  
ATOM    338  NH2 ARG A  19      82.914 -45.590  36.323  1.00  0.00           N  
ATOM    339  H   ARG A  19      78.811 -49.342  37.752  1.00  0.00           H  
ATOM    340  HA  ARG A  19      80.196 -50.346  40.032  1.00  0.00           H  
ATOM    341 1HB  ARG A  19      81.281 -49.456  37.947  1.00  0.00           H  
ATOM    342 2HB  ARG A  19      80.793 -47.834  38.413  1.00  0.00           H  
ATOM    343 1HG  ARG A  19      82.244 -47.847  40.314  1.00  0.00           H  
ATOM    344 2HG  ARG A  19      82.582 -49.583  40.114  1.00  0.00           H  
ATOM    345 1HD  ARG A  19      84.425 -48.326  39.288  1.00  0.00           H  
ATOM    346 2HD  ARG A  19      83.579 -49.075  37.915  1.00  0.00           H  
ATOM    347  HE  ARG A  19      83.515 -46.207  38.660  1.00  0.00           H  
ATOM    348 1HH1 ARG A  19      82.892 -48.789  36.362  1.00  0.00           H  
ATOM    349 2HH1 ARG A  19      82.559 -47.698  35.036  1.00  0.00           H  
ATOM    350 1HH2 ARG A  19      83.080 -44.800  36.930  1.00  0.00           H  
ATOM    351 2HH2 ARG A  19      82.665 -45.440  35.357  1.00  0.00           H  
ATOM    352  N   GLN A  20      78.835 -47.371  40.394  1.00  0.00           N  
ATOM    353  CA  GLN A  20      78.367 -46.421  41.395  1.00  0.00           C  
ATOM    354  C   GLN A  20      77.434 -47.089  42.397  1.00  0.00           C  
ATOM    355  O   GLN A  20      77.478 -46.796  43.592  1.00  0.00           O  
ATOM    356  CB  GLN A  20      77.655 -45.243  40.724  1.00  0.00           C  
ATOM    357  CG  GLN A  20      77.623 -43.976  41.562  1.00  0.00           C  
ATOM    358  CD  GLN A  20      78.949 -43.700  42.246  1.00  0.00           C  
ATOM    359  OE1 GLN A  20      80.006 -43.709  41.609  1.00  0.00           O  
ATOM    360  NE2 GLN A  20      78.901 -43.454  43.550  1.00  0.00           N  
ATOM    361  H   GLN A  20      78.614 -47.209  39.422  1.00  0.00           H  
ATOM    362  HA  GLN A  20      79.234 -46.049  41.942  1.00  0.00           H  
ATOM    363 1HB  GLN A  20      78.149 -45.009  39.780  1.00  0.00           H  
ATOM    364 2HB  GLN A  20      76.627 -45.521  40.495  1.00  0.00           H  
ATOM    365 1HG  GLN A  20      77.390 -43.130  40.914  1.00  0.00           H  
ATOM    366 2HG  GLN A  20      76.857 -44.080  42.330  1.00  0.00           H  
ATOM    367 1HE2 GLN A  20      79.744 -43.265  44.056  1.00  0.00           H  
ATOM    368 2HE2 GLN A  20      78.022 -43.456  44.028  1.00  0.00           H  
ATOM    369  N   GLU A  21      76.591 -47.989  41.902  1.00  0.00           N  
ATOM    370  CA  GLU A  21      75.700 -48.758  42.763  1.00  0.00           C  
ATOM    371  C   GLU A  21      76.488 -49.652  43.712  1.00  0.00           C  
ATOM    372  O   GLU A  21      76.202 -49.709  44.908  1.00  0.00           O  
ATOM    373  CB  GLU A  21      74.747 -49.609  41.921  1.00  0.00           C  
ATOM    374  CG  GLU A  21      73.763 -50.440  42.732  1.00  0.00           C  
ATOM    375  CD  GLU A  21      72.877 -51.299  41.875  1.00  0.00           C  
ATOM    376  OE1 GLU A  21      73.112 -51.368  40.692  1.00  0.00           O  
ATOM    377  OE2 GLU A  21      71.963 -51.888  42.402  1.00  0.00           O  
ATOM    378  H   GLU A  21      76.567 -48.144  40.904  1.00  0.00           H  
ATOM    379  HA  GLU A  21      75.123 -48.057  43.366  1.00  0.00           H  
ATOM    380 1HB  GLU A  21      74.170 -48.961  41.260  1.00  0.00           H  
ATOM    381 2HB  GLU A  21      75.322 -50.289  41.294  1.00  0.00           H  
ATOM    382 1HG  GLU A  21      74.321 -51.081  43.414  1.00  0.00           H  
ATOM    383 2HG  GLU A  21      73.145 -49.771  43.330  1.00  0.00           H  
ATOM    384  N   GLU A  22      77.483 -50.351  43.180  1.00  0.00           N  
ATOM    385  CA  GLU A  22      78.302 -51.226  44.004  1.00  0.00           C  
ATOM    386  C   GLU A  22      79.048 -50.398  45.036  1.00  0.00           C  
ATOM    387  O   GLU A  22      79.251 -50.836  46.168  1.00  0.00           O  
ATOM    388  CB  GLU A  22      79.290 -52.018  43.144  1.00  0.00           C  
ATOM    389  CG  GLU A  22      78.652 -53.108  42.294  1.00  0.00           C  
ATOM    390  CD  GLU A  22      79.639 -53.805  41.400  1.00  0.00           C  
ATOM    391  OE1 GLU A  22      80.783 -53.417  41.393  1.00  0.00           O  
ATOM    392  OE2 GLU A  22      79.248 -54.726  40.722  1.00  0.00           O  
ATOM    393  H   GLU A  22      77.666 -50.270  42.189  1.00  0.00           H  
ATOM    394  HA  GLU A  22      77.641 -51.923  44.519  1.00  0.00           H  
ATOM    395 1HB  GLU A  22      79.817 -51.337  42.475  1.00  0.00           H  
ATOM    396 2HB  GLU A  22      80.036 -52.487  43.786  1.00  0.00           H  
ATOM    397 1HG  GLU A  22      78.192 -53.844  42.952  1.00  0.00           H  
ATOM    398 2HG  GLU A  22      77.867 -52.664  41.684  1.00  0.00           H  
ATOM    399  N   GLU A  23      79.448 -49.202  44.624  1.00  0.00           N  
ATOM    400  CA  GLU A  23      80.162 -48.273  45.486  1.00  0.00           C  
ATOM    401  C   GLU A  23      79.368 -47.930  46.741  1.00  0.00           C  
ATOM    402  O   GLU A  23      79.940 -47.579  47.773  1.00  0.00           O  
ATOM    403  CB  GLU A  23      80.493 -46.991  44.718  1.00  0.00           C  
ATOM    404  CG  GLU A  23      81.480 -46.072  45.423  1.00  0.00           C  
ATOM    405  CD  GLU A  23      82.036 -45.007  44.520  1.00  0.00           C  
ATOM    406  OE1 GLU A  23      81.290 -44.145  44.119  1.00  0.00           O  
ATOM    407  OE2 GLU A  23      83.208 -45.055  44.229  1.00  0.00           O  
ATOM    408  H   GLU A  23      79.252 -48.918  43.673  1.00  0.00           H  
ATOM    409  HA  GLU A  23      81.100 -48.739  45.794  1.00  0.00           H  
ATOM    410 1HB  GLU A  23      80.912 -47.248  43.744  1.00  0.00           H  
ATOM    411 2HB  GLU A  23      79.577 -46.426  44.541  1.00  0.00           H  
ATOM    412 1HG  GLU A  23      80.978 -45.593  46.264  1.00  0.00           H  
ATOM    413 2HG  GLU A  23      82.300 -46.671  45.817  1.00  0.00           H  
ATOM    414  N   GLY A  24      78.048 -48.034  46.648  1.00  0.00           N  
ATOM    415  CA  GLY A  24      77.175 -47.755  47.779  1.00  0.00           C  
ATOM    416  C   GLY A  24      76.394 -46.462  47.577  1.00  0.00           C  
ATOM    417  O   GLY A  24      75.994 -45.810  48.541  1.00  0.00           O  
ATOM    418  H   GLY A  24      77.638 -48.312  45.768  1.00  0.00           H  
ATOM    419 1HA  GLY A  24      76.479 -48.583  47.915  1.00  0.00           H  
ATOM    420 2HA  GLY A  24      77.769 -47.683  48.689  1.00  0.00           H  
ATOM    421  N   LEU A  25      76.185 -46.102  46.315  1.00  0.00           N  
ATOM    422  CA  LEU A  25      75.313 -44.988  45.962  1.00  0.00           C  
ATOM    423  C   LEU A  25      73.861 -45.326  46.298  1.00  0.00           C  
ATOM    424  O   LEU A  25      73.374 -46.410  45.972  1.00  0.00           O  
ATOM    425  CB  LEU A  25      75.443 -44.658  44.469  1.00  0.00           C  
ATOM    426  CG  LEU A  25      74.791 -43.346  44.019  1.00  0.00           C  
ATOM    427  CD1 LEU A  25      75.804 -42.213  44.122  1.00  0.00           C  
ATOM    428  CD2 LEU A  25      74.281 -43.494  42.593  1.00  0.00           C  
ATOM    429  H   LEU A  25      76.643 -46.614  45.575  1.00  0.00           H  
ATOM    430  HA  LEU A  25      75.620 -44.113  46.533  1.00  0.00           H  
ATOM    431 1HB  LEU A  25      76.501 -44.607  44.216  1.00  0.00           H  
ATOM    432 2HB  LEU A  25      74.992 -45.468  43.894  1.00  0.00           H  
ATOM    433  HG  LEU A  25      73.957 -43.107  44.679  1.00  0.00           H  
ATOM    434 1HD1 LEU A  25      75.340 -41.280  43.802  1.00  0.00           H  
ATOM    435 2HD1 LEU A  25      76.137 -42.116  45.155  1.00  0.00           H  
ATOM    436 3HD1 LEU A  25      76.659 -42.431  43.483  1.00  0.00           H  
ATOM    437 1HD2 LEU A  25      73.817 -42.561  42.273  1.00  0.00           H  
ATOM    438 2HD2 LEU A  25      75.115 -43.732  41.931  1.00  0.00           H  
ATOM    439 3HD2 LEU A  25      73.546 -44.298  42.552  1.00  0.00           H  
ATOM    440  N   PRO A  26      73.167 -44.399  46.952  1.00  0.00           N  
ATOM    441  CA  PRO A  26      71.783 -44.630  47.354  1.00  0.00           C  
ATOM    442  C   PRO A  26      70.946 -45.123  46.173  1.00  0.00           C  
ATOM    443  O   PRO A  26      70.955 -44.521  45.099  1.00  0.00           O  
ATOM    444  CB  PRO A  26      71.329 -43.248  47.834  1.00  0.00           C  
ATOM    445  CG  PRO A  26      72.561 -42.637  48.410  1.00  0.00           C  
ATOM    446  CD  PRO A  26      73.662 -43.071  47.481  1.00  0.00           C  
ATOM    447  HA  PRO A  26      71.773 -45.390  48.137  1.00  0.00           H  
ATOM    448 1HB  PRO A  26      70.922 -42.672  46.990  1.00  0.00           H  
ATOM    449 2HB  PRO A  26      70.520 -43.352  48.572  1.00  0.00           H  
ATOM    450 1HG  PRO A  26      72.455 -41.543  48.461  1.00  0.00           H  
ATOM    451 2HG  PRO A  26      72.713 -42.989  49.441  1.00  0.00           H  
ATOM    452 1HD  PRO A  26      73.762 -42.341  46.664  1.00  0.00           H  
ATOM    453 2HD  PRO A  26      74.605 -43.154  48.044  1.00  0.00           H  
ATOM    454  N   PRO A  27      70.221 -46.221  46.381  1.00  0.00           N  
ATOM    455  CA  PRO A  27      69.392 -46.811  45.329  1.00  0.00           C  
ATOM    456  C   PRO A  27      68.471 -45.783  44.653  1.00  0.00           C  
ATOM    457  O   PRO A  27      68.164 -45.895  43.467  1.00  0.00           O  
ATOM    458  CB  PRO A  27      68.588 -47.866  46.094  1.00  0.00           C  
ATOM    459  CG  PRO A  27      69.508 -48.310  47.180  1.00  0.00           C  
ATOM    460  CD  PRO A  27      70.205 -47.050  47.620  1.00  0.00           C  
ATOM    461  HA  PRO A  27      70.054 -47.199  44.556  1.00  0.00           H  
ATOM    462 1HB  PRO A  27      67.657 -47.426  46.478  1.00  0.00           H  
ATOM    463 2HB  PRO A  27      68.301 -48.685  45.418  1.00  0.00           H  
ATOM    464 1HG  PRO A  27      68.936 -48.784  47.992  1.00  0.00           H  
ATOM    465 2HG  PRO A  27      70.206 -49.070  46.799  1.00  0.00           H  
ATOM    466 1HD  PRO A  27      69.617 -46.564  48.412  1.00  0.00           H  
ATOM    467 2HD  PRO A  27      71.214 -47.296  47.981  1.00  0.00           H  
ATOM    468  N   VAL A  28      68.033 -44.783  45.416  1.00  0.00           N  
ATOM    469  CA  VAL A  28      67.166 -43.729  44.900  1.00  0.00           C  
ATOM    470  C   VAL A  28      67.869 -42.920  43.817  1.00  0.00           C  
ATOM    471  O   VAL A  28      67.225 -42.368  42.925  1.00  0.00           O  
ATOM    472  CB  VAL A  28      66.732 -42.789  46.039  1.00  0.00           C  
ATOM    473  CG1 VAL A  28      67.904 -41.940  46.506  1.00  0.00           C  
ATOM    474  CG2 VAL A  28      65.580 -41.912  45.576  1.00  0.00           C  
ATOM    475  H   VAL A  28      68.307 -44.749  46.388  1.00  0.00           H  
ATOM    476  HA  VAL A  28      66.292 -44.200  44.450  1.00  0.00           H  
ATOM    477  HB  VAL A  28      66.411 -43.391  46.891  1.00  0.00           H  
ATOM    478 1HG1 VAL A  28      67.579 -41.281  47.312  1.00  0.00           H  
ATOM    479 2HG1 VAL A  28      68.702 -42.588  46.867  1.00  0.00           H  
ATOM    480 3HG1 VAL A  28      68.272 -41.339  45.674  1.00  0.00           H  
ATOM    481 1HG2 VAL A  28      65.276 -41.250  46.385  1.00  0.00           H  
ATOM    482 2HG2 VAL A  28      65.899 -41.317  44.719  1.00  0.00           H  
ATOM    483 3HG2 VAL A  28      64.738 -42.540  45.285  1.00  0.00           H  
ATOM    484  N   ALA A  29      69.193 -42.853  43.902  1.00  0.00           N  
ATOM    485  CA  ALA A  29      69.993 -42.171  42.892  1.00  0.00           C  
ATOM    486  C   ALA A  29      70.321 -43.098  41.729  1.00  0.00           C  
ATOM    487  O   ALA A  29      70.368 -42.671  40.575  1.00  0.00           O  
ATOM    488  CB  ALA A  29      71.271 -41.622  43.508  1.00  0.00           C  
ATOM    489  H   ALA A  29      69.659 -43.288  44.686  1.00  0.00           H  
ATOM    490  HA  ALA A  29      69.405 -41.340  42.500  1.00  0.00           H  
ATOM    491 1HB  ALA A  29      71.856 -41.114  42.741  1.00  0.00           H  
ATOM    492 2HB  ALA A  29      71.020 -40.915  44.299  1.00  0.00           H  
ATOM    493 3HB  ALA A  29      71.853 -42.441  43.925  1.00  0.00           H  
ATOM    494  N   VAL A  30      70.548 -44.370  42.039  1.00  0.00           N  
ATOM    495  CA  VAL A  30      70.937 -45.348  41.029  1.00  0.00           C  
ATOM    496  C   VAL A  30      69.837 -45.535  39.992  1.00  0.00           C  
ATOM    497  O   VAL A  30      70.106 -45.597  38.793  1.00  0.00           O  
ATOM    498  CB  VAL A  30      71.250 -46.703  41.691  1.00  0.00           C  
ATOM    499  CG1 VAL A  30      71.436 -47.781  40.634  1.00  0.00           C  
ATOM    500  CG2 VAL A  30      72.495 -46.579  42.559  1.00  0.00           C  
ATOM    501  H   VAL A  30      70.451 -44.667  43.000  1.00  0.00           H  
ATOM    502  HA  VAL A  30      71.820 -44.971  40.515  1.00  0.00           H  
ATOM    503  HB  VAL A  30      70.404 -47.000  42.308  1.00  0.00           H  
ATOM    504 1HG1 VAL A  30      71.657 -48.732  41.119  1.00  0.00           H  
ATOM    505 2HG1 VAL A  30      70.522 -47.877  40.048  1.00  0.00           H  
ATOM    506 3HG1 VAL A  30      72.262 -47.510  39.977  1.00  0.00           H  
ATOM    507 1HG2 VAL A  30      72.710 -47.541  43.023  1.00  0.00           H  
ATOM    508 2HG2 VAL A  30      73.341 -46.277  41.942  1.00  0.00           H  
ATOM    509 3HG2 VAL A  30      72.325 -45.832  43.335  1.00  0.00           H  
ATOM    510  N   ARG A  31      68.597 -45.622  40.461  1.00  0.00           N  
ATOM    511  CA  ARG A  31      67.454 -45.811  39.578  1.00  0.00           C  
ATOM    512  C   ARG A  31      67.340 -44.671  38.574  1.00  0.00           C  
ATOM    513  O   ARG A  31      67.011 -44.888  37.407  1.00  0.00           O  
ATOM    514  CB  ARG A  31      66.164 -45.906  40.380  1.00  0.00           C  
ATOM    515  CG  ARG A  31      65.978 -47.210  41.138  1.00  0.00           C  
ATOM    516  CD  ARG A  31      64.573 -47.386  41.587  1.00  0.00           C  
ATOM    517  NE  ARG A  31      64.200 -46.409  42.597  1.00  0.00           N  
ATOM    518  CZ  ARG A  31      64.373 -46.574  43.924  1.00  0.00           C  
ATOM    519  NH1 ARG A  31      64.914 -47.681  44.382  1.00  0.00           N  
ATOM    520  NH2 ARG A  31      64.000 -45.624  44.762  1.00  0.00           N  
ATOM    521  H   ARG A  31      68.441 -45.556  41.458  1.00  0.00           H  
ATOM    522  HA  ARG A  31      67.608 -46.734  39.018  1.00  0.00           H  
ATOM    523 1HB  ARG A  31      66.127 -45.095  41.107  1.00  0.00           H  
ATOM    524 2HB  ARG A  31      65.311 -45.787  39.713  1.00  0.00           H  
ATOM    525 1HG  ARG A  31      66.239 -48.048  40.491  1.00  0.00           H  
ATOM    526 2HG  ARG A  31      66.623 -47.216  42.017  1.00  0.00           H  
ATOM    527 1HD  ARG A  31      63.901 -47.272  40.738  1.00  0.00           H  
ATOM    528 2HD  ARG A  31      64.451 -48.381  42.015  1.00  0.00           H  
ATOM    529  HE  ARG A  31      63.782 -45.545  42.283  1.00  0.00           H  
ATOM    530 1HH1 ARG A  31      65.198 -48.409  43.742  1.00  0.00           H  
ATOM    531 2HH1 ARG A  31      65.044 -47.807  45.376  1.00  0.00           H  
ATOM    532 1HH2 ARG A  31      63.585 -44.773  44.408  1.00  0.00           H  
ATOM    533 2HH2 ARG A  31      64.130 -45.748  45.756  1.00  0.00           H  
ATOM    534  N   VAL A  32      67.616 -43.454  39.033  1.00  0.00           N  
ATOM    535  CA  VAL A  32      67.540 -42.278  38.176  1.00  0.00           C  
ATOM    536  C   VAL A  32      68.597 -42.324  37.079  1.00  0.00           C  
ATOM    537  O   VAL A  32      68.316 -42.024  35.919  1.00  0.00           O  
ATOM    538  CB  VAL A  32      67.728 -40.996  39.012  1.00  0.00           C  
ATOM    539  CG1 VAL A  32      67.831 -39.780  38.104  1.00  0.00           C  
ATOM    540  CG2 VAL A  32      66.575 -40.843  39.991  1.00  0.00           C  
ATOM    541  H   VAL A  32      67.885 -43.343  40.000  1.00  0.00           H  
ATOM    542  HA  VAL A  32      66.562 -42.269  37.697  1.00  0.00           H  
ATOM    543  HB  VAL A  32      68.666 -41.068  39.562  1.00  0.00           H  
ATOM    544 1HG1 VAL A  32      67.965 -38.884  38.711  1.00  0.00           H  
ATOM    545 2HG1 VAL A  32      68.686 -39.895  37.437  1.00  0.00           H  
ATOM    546 3HG1 VAL A  32      66.918 -39.686  37.516  1.00  0.00           H  
ATOM    547 1HG2 VAL A  32      66.716 -39.936  40.579  1.00  0.00           H  
ATOM    548 2HG2 VAL A  32      65.637 -40.779  39.441  1.00  0.00           H  
ATOM    549 3HG2 VAL A  32      66.545 -41.706  40.657  1.00  0.00           H  
ATOM    550  N   LEU A  33      69.815 -42.702  37.456  1.00  0.00           N  
ATOM    551  CA  LEU A  33      70.912 -42.806  36.501  1.00  0.00           C  
ATOM    552  C   LEU A  33      70.606 -43.833  35.419  1.00  0.00           C  
ATOM    553  O   LEU A  33      70.917 -43.626  34.246  1.00  0.00           O  
ATOM    554  CB  LEU A  33      72.210 -43.189  37.224  1.00  0.00           C  
ATOM    555  CG  LEU A  33      72.808 -42.108  38.135  1.00  0.00           C  
ATOM    556  CD1 LEU A  33      73.862 -42.731  39.038  1.00  0.00           C  
ATOM    557  CD2 LEU A  33      73.405 -40.999  37.282  1.00  0.00           C  
ATOM    558  H   LEU A  33      69.984 -42.923  38.427  1.00  0.00           H  
ATOM    559  HA  LEU A  33      71.034 -41.837  36.017  1.00  0.00           H  
ATOM    560 1HB  LEU A  33      72.020 -44.069  37.836  1.00  0.00           H  
ATOM    561 2HB  LEU A  33      72.961 -43.446  36.477  1.00  0.00           H  
ATOM    562  HG  LEU A  33      72.024 -41.695  38.771  1.00  0.00           H  
ATOM    563 1HD1 LEU A  33      74.287 -41.963  39.686  1.00  0.00           H  
ATOM    564 2HD1 LEU A  33      73.404 -43.507  39.651  1.00  0.00           H  
ATOM    565 3HD1 LEU A  33      74.652 -43.168  38.428  1.00  0.00           H  
ATOM    566 1HD2 LEU A  33      73.828 -40.230  37.929  1.00  0.00           H  
ATOM    567 2HD2 LEU A  33      74.188 -41.410  36.646  1.00  0.00           H  
ATOM    568 3HD2 LEU A  33      72.625 -40.559  36.658  1.00  0.00           H  
ATOM    569  N   GLU A  34      69.992 -44.942  35.819  1.00  0.00           N  
ATOM    570  CA  GLU A  34      69.673 -46.019  34.890  1.00  0.00           C  
ATOM    571  C   GLU A  34      68.731 -45.540  33.793  1.00  0.00           C  
ATOM    572  O   GLU A  34      68.889 -45.900  32.627  1.00  0.00           O  
ATOM    573  CB  GLU A  34      69.045 -47.198  35.636  1.00  0.00           C  
ATOM    574  CG  GLU A  34      70.027 -48.011  36.467  1.00  0.00           C  
ATOM    575  CD  GLU A  34      69.370 -49.144  37.206  1.00  0.00           C  
ATOM    576  OE1 GLU A  34      68.164 -49.187  37.239  1.00  0.00           O  
ATOM    577  OE2 GLU A  34      70.076 -49.967  37.740  1.00  0.00           O  
ATOM    578  H   GLU A  34      69.741 -45.041  36.792  1.00  0.00           H  
ATOM    579  HA  GLU A  34      70.601 -46.343  34.416  1.00  0.00           H  
ATOM    580 1HB  GLU A  34      68.265 -46.834  36.303  1.00  0.00           H  
ATOM    581 2HB  GLU A  34      68.573 -47.873  34.921  1.00  0.00           H  
ATOM    582 1HG  GLU A  34      70.793 -48.419  35.809  1.00  0.00           H  
ATOM    583 2HG  GLU A  34      70.516 -47.351  37.183  1.00  0.00           H  
ATOM    584  N   VAL A  35      67.753 -44.729  34.176  1.00  0.00           N  
ATOM    585  CA  VAL A  35      66.800 -44.175  33.219  1.00  0.00           C  
ATOM    586  C   VAL A  35      67.484 -43.214  32.254  1.00  0.00           C  
ATOM    587  O   VAL A  35      67.198 -43.213  31.057  1.00  0.00           O  
ATOM    588  CB  VAL A  35      65.670 -43.435  33.960  1.00  0.00           C  
ATOM    589  CG1 VAL A  35      64.771 -42.709  32.969  1.00  0.00           C  
ATOM    590  CG2 VAL A  35      64.866 -44.420  34.795  1.00  0.00           C  
ATOM    591  H   VAL A  35      67.665 -44.489  35.153  1.00  0.00           H  
ATOM    592  HA  VAL A  35      66.388 -44.997  32.636  1.00  0.00           H  
ATOM    593  HB  VAL A  35      66.109 -42.678  34.609  1.00  0.00           H  
ATOM    594 1HG1 VAL A  35      63.977 -42.192  33.509  1.00  0.00           H  
ATOM    595 2HG1 VAL A  35      65.359 -41.984  32.408  1.00  0.00           H  
ATOM    596 3HG1 VAL A  35      64.329 -43.431  32.282  1.00  0.00           H  
ATOM    597 1HG2 VAL A  35      64.069 -43.891  35.316  1.00  0.00           H  
ATOM    598 2HG2 VAL A  35      64.433 -45.180  34.145  1.00  0.00           H  
ATOM    599 3HG2 VAL A  35      65.523 -44.897  35.525  1.00  0.00           H  
ATOM    600  N   MET A  36      68.389 -42.397  32.782  1.00  0.00           N  
ATOM    601  CA  MET A  36      69.155 -41.468  31.961  1.00  0.00           C  
ATOM    602  C   MET A  36      69.880 -42.198  30.836  1.00  0.00           C  
ATOM    603  O   MET A  36      69.996 -41.684  29.723  1.00  0.00           O  
ATOM    604  CB  MET A  36      70.151 -40.697  32.825  1.00  0.00           C  
ATOM    605  CG  MET A  36      69.517 -39.673  33.755  1.00  0.00           C  
ATOM    606  SD  MET A  36      70.695 -38.975  34.929  1.00  0.00           S  
ATOM    607  CE  MET A  36      71.645 -37.900  33.857  1.00  0.00           C  
ATOM    608  H   MET A  36      68.550 -42.419  33.780  1.00  0.00           H  
ATOM    609  HA  MET A  36      68.459 -40.763  31.506  1.00  0.00           H  
ATOM    610 1HB  MET A  36      70.720 -41.396  33.437  1.00  0.00           H  
ATOM    611 2HB  MET A  36      70.860 -40.172  32.183  1.00  0.00           H  
ATOM    612 1HG  MET A  36      69.094 -38.859  33.167  1.00  0.00           H  
ATOM    613 2HG  MET A  36      68.708 -40.142  34.316  1.00  0.00           H  
ATOM    614 1HE  MET A  36      72.416 -37.395  34.439  1.00  0.00           H  
ATOM    615 2HE  MET A  36      72.111 -38.491  33.068  1.00  0.00           H  
ATOM    616 3HE  MET A  36      70.984 -37.157  33.409  1.00  0.00           H  
ATOM    617  N   VAL A  37      70.367 -43.397  31.134  1.00  0.00           N  
ATOM    618  CA  VAL A  37      71.020 -44.229  30.130  1.00  0.00           C  
ATOM    619  C   VAL A  37      70.015 -44.759  29.115  1.00  0.00           C  
ATOM    620  O   VAL A  37      70.284 -44.783  27.914  1.00  0.00           O  
ATOM    621  CB  VAL A  37      71.738 -45.414  30.803  1.00  0.00           C  
ATOM    622  CG1 VAL A  37      72.370 -46.319  29.754  1.00  0.00           C  
ATOM    623  CG2 VAL A  37      72.791 -44.898  31.772  1.00  0.00           C  
ATOM    624  H   VAL A  37      70.281 -43.742  32.079  1.00  0.00           H  
ATOM    625  HA  VAL A  37      71.740 -43.611  29.595  1.00  0.00           H  
ATOM    626  HB  VAL A  37      71.006 -46.011  31.344  1.00  0.00           H  
ATOM    627 1HG1 VAL A  37      72.873 -47.151  30.247  1.00  0.00           H  
ATOM    628 2HG1 VAL A  37      71.594 -46.705  29.093  1.00  0.00           H  
ATOM    629 3HG1 VAL A  37      73.094 -45.752  29.172  1.00  0.00           H  
ATOM    630 1HG2 VAL A  37      73.294 -45.741  32.245  1.00  0.00           H  
ATOM    631 2HG2 VAL A  37      73.520 -44.295  31.231  1.00  0.00           H  
ATOM    632 3HG2 VAL A  37      72.311 -44.286  32.537  1.00  0.00           H  
ATOM    633  N   GLU A  38      68.855 -45.184  29.605  1.00  0.00           N  
ATOM    634  CA  GLU A  38      67.809 -45.720  28.742  1.00  0.00           C  
ATOM    635  C   GLU A  38      67.405 -44.713  27.673  1.00  0.00           C  
ATOM    636  O   GLU A  38      67.311 -45.048  26.492  1.00  0.00           O  
ATOM    637  CB  GLU A  38      66.584 -46.117  29.571  1.00  0.00           C  
ATOM    638  CG  GLU A  38      65.405 -46.616  28.749  1.00  0.00           C  
ATOM    639  CD  GLU A  38      64.210 -46.963  29.593  1.00  0.00           C  
ATOM    640  OE1 GLU A  38      64.374 -47.147  30.776  1.00  0.00           O  
ATOM    641  OE2 GLU A  38      63.130 -47.042  29.056  1.00  0.00           O  
ATOM    642  H   GLU A  38      68.694 -45.135  30.601  1.00  0.00           H  
ATOM    643  HA  GLU A  38      68.205 -46.601  28.238  1.00  0.00           H  
ATOM    644 1HB  GLU A  38      66.860 -46.903  30.275  1.00  0.00           H  
ATOM    645 2HB  GLU A  38      66.247 -45.260  30.154  1.00  0.00           H  
ATOM    646 1HG  GLU A  38      65.120 -45.844  28.035  1.00  0.00           H  
ATOM    647 2HG  GLU A  38      65.714 -47.496  28.189  1.00  0.00           H  
ATOM    648  N   VAL A  39      67.167 -43.476  28.095  1.00  0.00           N  
ATOM    649  CA  VAL A  39      66.706 -42.432  27.187  1.00  0.00           C  
ATOM    650  C   VAL A  39      67.818 -41.993  26.242  1.00  0.00           C  
ATOM    651  O   VAL A  39      67.556 -41.567  25.116  1.00  0.00           O  
ATOM    652  CB  VAL A  39      66.203 -41.214  27.984  1.00  0.00           C  
ATOM    653  CG1 VAL A  39      64.988 -41.589  28.819  1.00  0.00           C  
ATOM    654  CG2 VAL A  39      67.319 -40.677  28.867  1.00  0.00           C  
ATOM    655  H   VAL A  39      67.310 -43.252  29.069  1.00  0.00           H  
ATOM    656  HA  VAL A  39      65.897 -42.843  26.582  1.00  0.00           H  
ATOM    657  HB  VAL A  39      65.887 -40.440  27.286  1.00  0.00           H  
ATOM    658 1HG1 VAL A  39      64.646 -40.716  29.375  1.00  0.00           H  
ATOM    659 2HG1 VAL A  39      64.190 -41.936  28.163  1.00  0.00           H  
ATOM    660 3HG1 VAL A  39      65.257 -42.382  29.517  1.00  0.00           H  
ATOM    661 1HG2 VAL A  39      66.957 -39.815  29.427  1.00  0.00           H  
ATOM    662 2HG2 VAL A  39      67.640 -41.454  29.562  1.00  0.00           H  
ATOM    663 3HG2 VAL A  39      68.163 -40.376  28.245  1.00  0.00           H  
ATOM    664  N   ALA A  40      69.057 -42.100  26.705  1.00  0.00           N  
ATOM    665  CA  ALA A  40      70.217 -41.855  25.856  1.00  0.00           C  
ATOM    666  C   ALA A  40      70.245 -42.815  24.673  1.00  0.00           C  
ATOM    667  O   ALA A  40      70.569 -42.424  23.552  1.00  0.00           O  
ATOM    668  CB  ALA A  40      71.501 -41.975  26.664  1.00  0.00           C  
ATOM    669  H   ALA A  40      69.201 -42.357  27.671  1.00  0.00           H  
ATOM    670  HA  ALA A  40      70.140 -40.842  25.462  1.00  0.00           H  
ATOM    671 1HB  ALA A  40      72.358 -41.790  26.016  1.00  0.00           H  
ATOM    672 2HB  ALA A  40      71.492 -41.242  27.471  1.00  0.00           H  
ATOM    673 3HB  ALA A  40      71.573 -42.976  27.084  1.00  0.00           H  
ATOM    674  N   LYS A  41      69.903 -44.073  24.930  1.00  0.00           N  
ATOM    675  CA  LYS A  41      69.846 -45.081  23.878  1.00  0.00           C  
ATOM    676  C   LYS A  41      68.792 -44.732  22.837  1.00  0.00           C  
ATOM    677  O   LYS A  41      69.019 -44.881  21.636  1.00  0.00           O  
ATOM    678  CB  LYS A  41      69.559 -46.461  24.473  1.00  0.00           C  
ATOM    679  CG  LYS A  41      69.574 -47.599  23.460  1.00  0.00           C  
ATOM    680  CD  LYS A  41      69.347 -48.943  24.136  1.00  0.00           C  
ATOM    681  CE  LYS A  41      69.365 -50.081  23.125  1.00  0.00           C  
ATOM    682  NZ  LYS A  41      69.117 -51.400  23.767  1.00  0.00           N  
ATOM    683  H   LYS A  41      69.677 -44.338  25.879  1.00  0.00           H  
ATOM    684  HA  LYS A  41      70.814 -45.105  23.378  1.00  0.00           H  
ATOM    685 1HB  LYS A  41      70.300 -46.688  25.241  1.00  0.00           H  
ATOM    686 2HB  LYS A  41      68.581 -46.454  24.954  1.00  0.00           H  
ATOM    687 1HG  LYS A  41      68.790 -47.435  22.719  1.00  0.00           H  
ATOM    688 2HG  LYS A  41      70.535 -47.616  22.948  1.00  0.00           H  
ATOM    689 1HD  LYS A  41      70.128 -49.114  24.877  1.00  0.00           H  
ATOM    690 2HD  LYS A  41      68.382 -48.937  24.643  1.00  0.00           H  
ATOM    691 1HE  LYS A  41      68.599 -49.908  22.370  1.00  0.00           H  
ATOM    692 2HE  LYS A  41      70.335 -50.109  22.627  1.00  0.00           H  
ATOM    693 1HZ  LYS A  41      69.138 -52.126  23.065  1.00  0.00           H  
ATOM    694 2HZ  LYS A  41      69.833 -51.578  24.458  1.00  0.00           H  
ATOM    695 3HZ  LYS A  41      68.213 -51.391  24.217  1.00  0.00           H  
ATOM    696  N   ARG A  42      67.638 -44.267  23.303  1.00  0.00           N  
ATOM    697  CA  ARG A  42      66.509 -43.996  22.422  1.00  0.00           C  
ATOM    698  C   ARG A  42      66.858 -42.931  21.391  1.00  0.00           C  
ATOM    699  O   ARG A  42      66.611 -43.105  20.198  1.00  0.00           O  
ATOM    700  CB  ARG A  42      65.299 -43.542  23.226  1.00  0.00           C  
ATOM    701  CG  ARG A  42      64.634 -44.632  24.051  1.00  0.00           C  
ATOM    702  CD  ARG A  42      63.467 -44.112  24.808  1.00  0.00           C  
ATOM    703  NE  ARG A  42      62.943 -45.099  25.741  1.00  0.00           N  
ATOM    704  CZ  ARG A  42      62.018 -46.029  25.431  1.00  0.00           C  
ATOM    705  NH1 ARG A  42      61.527 -46.087  24.214  1.00  0.00           N  
ATOM    706  NH2 ARG A  42      61.605 -46.883  26.351  1.00  0.00           N  
ATOM    707  H   ARG A  42      67.541 -44.094  24.294  1.00  0.00           H  
ATOM    708  HA  ARG A  42      66.270 -44.915  21.885  1.00  0.00           H  
ATOM    709 1HB  ARG A  42      65.594 -42.746  23.908  1.00  0.00           H  
ATOM    710 2HB  ARG A  42      64.546 -43.134  22.551  1.00  0.00           H  
ATOM    711 1HG  ARG A  42      64.289 -45.429  23.391  1.00  0.00           H  
ATOM    712 2HG  ARG A  42      65.352 -45.038  24.765  1.00  0.00           H  
ATOM    713 1HD  ARG A  42      63.763 -43.232  25.374  1.00  0.00           H  
ATOM    714 2HD  ARG A  42      62.673 -43.846  24.113  1.00  0.00           H  
ATOM    715  HE  ARG A  42      63.297 -45.087  26.687  1.00  0.00           H  
ATOM    716 1HH1 ARG A  42      61.842 -45.435  23.509  1.00  0.00           H  
ATOM    717 2HH1 ARG A  42      60.834 -46.785  23.981  1.00  0.00           H  
ATOM    718 1HH2 ARG A  42      61.984 -46.838  27.288  1.00  0.00           H  
ATOM    719 2HH2 ARG A  42      60.913 -47.579  26.119  1.00  0.00           H  
ATOM    720  N   VAL A  43      67.433 -41.827  21.858  1.00  0.00           N  
ATOM    721  CA  VAL A  43      67.706 -40.684  20.998  1.00  0.00           C  
ATOM    722  C   VAL A  43      68.823 -40.991  20.009  1.00  0.00           C  
ATOM    723  O   VAL A  43      68.814 -40.507  18.877  1.00  0.00           O  
ATOM    724  CB  VAL A  43      68.097 -39.460  21.847  1.00  0.00           C  
ATOM    725  CG1 VAL A  43      69.572 -39.517  22.216  1.00  0.00           C  
ATOM    726  CG2 VAL A  43      67.781 -38.181  21.087  1.00  0.00           C  
ATOM    727  H   VAL A  43      67.687 -41.781  22.834  1.00  0.00           H  
ATOM    728  HA  VAL A  43      66.804 -40.466  20.426  1.00  0.00           H  
ATOM    729  HB  VAL A  43      67.532 -39.479  22.778  1.00  0.00           H  
ATOM    730 1HG1 VAL A  43      69.831 -38.644  22.815  1.00  0.00           H  
ATOM    731 2HG1 VAL A  43      69.768 -40.423  22.790  1.00  0.00           H  
ATOM    732 3HG1 VAL A  43      70.174 -39.524  21.307  1.00  0.00           H  
ATOM    733 1HG2 VAL A  43      68.059 -37.319  21.693  1.00  0.00           H  
ATOM    734 2HG2 VAL A  43      68.342 -38.164  20.152  1.00  0.00           H  
ATOM    735 3HG2 VAL A  43      66.712 -38.141  20.870  1.00  0.00           H  
ATOM    736  N   LEU A  44      69.784 -41.799  20.443  1.00  0.00           N  
ATOM    737  CA  LEU A  44      70.936 -42.134  19.614  1.00  0.00           C  
ATOM    738  C   LEU A  44      70.561 -43.133  18.527  1.00  0.00           C  
ATOM    739  O   LEU A  44      71.146 -43.137  17.444  1.00  0.00           O  
ATOM    740  CB  LEU A  44      72.063 -42.710  20.479  1.00  0.00           C  
ATOM    741  CG  LEU A  44      72.753 -41.716  21.422  1.00  0.00           C  
ATOM    742  CD1 LEU A  44      73.727 -42.461  22.324  1.00  0.00           C  
ATOM    743  CD2 LEU A  44      73.470 -40.653  20.602  1.00  0.00           C  
ATOM    744  H   LEU A  44      69.715 -42.192  21.371  1.00  0.00           H  
ATOM    745  HA  LEU A  44      71.277 -41.221  19.125  1.00  0.00           H  
ATOM    746 1HB  LEU A  44      71.656 -43.515  21.089  1.00  0.00           H  
ATOM    747 2HB  LEU A  44      72.826 -43.129  19.823  1.00  0.00           H  
ATOM    748  HG  LEU A  44      72.006 -41.241  22.059  1.00  0.00           H  
ATOM    749 1HD1 LEU A  44      74.217 -41.755  22.994  1.00  0.00           H  
ATOM    750 2HD1 LEU A  44      73.185 -43.201  22.912  1.00  0.00           H  
ATOM    751 3HD1 LEU A  44      74.478 -42.961  21.713  1.00  0.00           H  
ATOM    752 1HD2 LEU A  44      73.959 -39.945  21.272  1.00  0.00           H  
ATOM    753 2HD2 LEU A  44      74.217 -41.127  19.966  1.00  0.00           H  
ATOM    754 3HD2 LEU A  44      72.748 -40.123  19.981  1.00  0.00           H  
ATOM    755  N   GLN A  45      69.582 -43.982  18.823  1.00  0.00           N  
ATOM    756  CA  GLN A  45      69.128 -44.990  17.873  1.00  0.00           C  
ATOM    757  C   GLN A  45      68.361 -44.355  16.721  1.00  0.00           C  
ATOM    758  O   GLN A  45      68.520 -44.746  15.565  1.00  0.00           O  
ATOM    759  CB  GLN A  45      68.251 -46.032  18.574  1.00  0.00           C  
ATOM    760  CG  GLN A  45      67.838 -47.195  17.689  1.00  0.00           C  
ATOM    761  CD  GLN A  45      69.028 -47.985  17.179  1.00  0.00           C  
ATOM    762  OE1 GLN A  45      69.914 -48.366  17.950  1.00  0.00           O  
ATOM    763  NE2 GLN A  45      69.056 -48.236  15.875  1.00  0.00           N  
ATOM    764  H   GLN A  45      69.141 -43.927  19.731  1.00  0.00           H  
ATOM    765  HA  GLN A  45      70.006 -45.484  17.456  1.00  0.00           H  
ATOM    766 1HB  GLN A  45      68.784 -46.437  19.434  1.00  0.00           H  
ATOM    767 2HB  GLN A  45      67.345 -45.554  18.945  1.00  0.00           H  
ATOM    768 1HG  GLN A  45      67.201 -47.867  18.263  1.00  0.00           H  
ATOM    769 2HG  GLN A  45      67.291 -46.807  16.828  1.00  0.00           H  
ATOM    770 1HE2 GLN A  45      69.818 -48.753  15.480  1.00  0.00           H  
ATOM    771 2HE2 GLN A  45      68.317 -47.907  15.285  1.00  0.00           H  
ATOM    772  N   ILE A  46      67.527 -43.372  17.044  1.00  0.00           N  
ATOM    773  CA  ILE A  46      66.580 -42.823  16.079  1.00  0.00           C  
ATOM    774  C   ILE A  46      67.276 -41.896  15.091  1.00  0.00           C  
ATOM    775  O   ILE A  46      66.887 -41.810  13.926  1.00  0.00           O  
ATOM    776  CB  ILE A  46      65.451 -42.057  16.793  1.00  0.00           C  
ATOM    777  CG1 ILE A  46      66.034 -40.986  17.718  1.00  0.00           C  
ATOM    778  CG2 ILE A  46      64.569 -43.018  17.575  1.00  0.00           C  
ATOM    779  CD1 ILE A  46      64.988 -40.156  18.426  1.00  0.00           C  
ATOM    780  H   ILE A  46      67.550 -42.995  17.981  1.00  0.00           H  
ATOM    781  HA  ILE A  46      66.152 -43.651  15.516  1.00  0.00           H  
ATOM    782  HB  ILE A  46      64.841 -41.537  16.055  1.00  0.00           H  
ATOM    783 1HG1 ILE A  46      66.661 -41.460  18.473  1.00  0.00           H  
ATOM    784 2HG1 ILE A  46      66.669 -40.313  17.142  1.00  0.00           H  
ATOM    785 1HG2 ILE A  46      63.776 -42.460  18.074  1.00  0.00           H  
ATOM    786 2HG2 ILE A  46      64.128 -43.744  16.892  1.00  0.00           H  
ATOM    787 3HG2 ILE A  46      65.170 -43.538  18.320  1.00  0.00           H  
ATOM    788 1HD1 ILE A  46      65.478 -39.418  19.063  1.00  0.00           H  
ATOM    789 2HD1 ILE A  46      64.369 -39.643  17.688  1.00  0.00           H  
ATOM    790 3HD1 ILE A  46      64.362 -40.804  19.038  1.00  0.00           H  
ATOM    791  N   VAL A  47      68.307 -41.204  15.562  1.00  0.00           N  
ATOM    792  CA  VAL A  47      69.042 -40.259  14.728  1.00  0.00           C  
ATOM    793  C   VAL A  47      69.820 -40.980  13.635  1.00  0.00           C  
ATOM    794  O   VAL A  47      69.997 -40.455  12.536  1.00  0.00           O  
ATOM    795  CB  VAL A  47      70.016 -39.432  15.587  1.00  0.00           C  
ATOM    796  CG1 VAL A  47      69.254 -38.435  16.448  1.00  0.00           C  
ATOM    797  CG2 VAL A  47      70.858 -40.358  16.452  1.00  0.00           C  
ATOM    798  H   VAL A  47      68.590 -41.335  16.523  1.00  0.00           H  
ATOM    799  HA  VAL A  47      68.320 -39.600  14.245  1.00  0.00           H  
ATOM    800  HB  VAL A  47      70.668 -38.857  14.930  1.00  0.00           H  
ATOM    801 1HG1 VAL A  47      69.959 -37.859  17.049  1.00  0.00           H  
ATOM    802 2HG1 VAL A  47      68.688 -37.760  15.807  1.00  0.00           H  
ATOM    803 3HG1 VAL A  47      68.570 -38.971  17.106  1.00  0.00           H  
ATOM    804 1HG2 VAL A  47      71.545 -39.766  17.057  1.00  0.00           H  
ATOM    805 2HG2 VAL A  47      70.206 -40.938  17.106  1.00  0.00           H  
ATOM    806 3HG2 VAL A  47      71.427 -41.035  15.815  1.00  0.00           H  
ATOM    807  N   THR A  48      70.284 -42.186  13.943  1.00  0.00           N  
ATOM    808  CA  THR A  48      70.988 -43.009  12.967  1.00  0.00           C  
ATOM    809  C   THR A  48      70.056 -43.456  11.848  1.00  0.00           C  
ATOM    810  O   THR A  48      70.400 -43.369  10.669  1.00  0.00           O  
ATOM    811  CB  THR A  48      71.622 -44.242  13.636  1.00  0.00           C  
ATOM    812  OG1 THR A  48      72.546 -43.818  14.648  1.00  0.00           O  
ATOM    813  CG2 THR A  48      72.356 -45.089  12.608  1.00  0.00           C  
ATOM    814  H   THR A  48      70.146 -42.543  14.878  1.00  0.00           H  
ATOM    815  HA  THR A  48      71.778 -42.403  12.522  1.00  0.00           H  
ATOM    816  HB  THR A  48      70.843 -44.843  14.104  1.00  0.00           H  
ATOM    817  HG1 THR A  48      72.062 -43.577  15.441  1.00  0.00           H  
ATOM    818 1HG2 THR A  48      72.797 -45.956  13.098  1.00  0.00           H  
ATOM    819 2HG2 THR A  48      71.654 -45.423  11.844  1.00  0.00           H  
ATOM    820 3HG2 THR A  48      73.143 -44.496  12.143  1.00  0.00           H  
ATOM    821  N   GLU A  49      68.869 -43.938  12.260  1.00  0.00           N  
ATOM    822  CA  GLU A  49      67.809 -44.399  11.359  1.00  0.00           C  
ATOM    823  C   GLU A  49      67.273 -43.275  10.473  1.00  0.00           C  
ATOM    824  O   GLU A  49      66.950 -43.492   9.306  1.00  0.00           O  
ATOM    825  CB  GLU A  49      66.659 -45.004  12.167  1.00  0.00           C  
ATOM    826  CG  GLU A  49      66.997 -46.320  12.853  1.00  0.00           C  
ATOM    827  CD  GLU A  49      65.902 -46.801  13.766  1.00  0.00           C  
ATOM    828  OE1 GLU A  49      64.782 -46.389  13.589  1.00  0.00           O  
ATOM    829  OE2 GLU A  49      66.188 -47.584  14.641  1.00  0.00           O  
ATOM    830  H   GLU A  49      68.677 -43.993  13.250  1.00  0.00           H  
ATOM    831  HA  GLU A  49      68.217 -45.176  10.712  1.00  0.00           H  
ATOM    832 1HB  GLU A  49      66.341 -44.298  12.933  1.00  0.00           H  
ATOM    833 2HB  GLU A  49      65.805 -45.179  11.510  1.00  0.00           H  
ATOM    834 1HG  GLU A  49      67.179 -47.079  12.093  1.00  0.00           H  
ATOM    835 2HG  GLU A  49      67.913 -46.193  13.429  1.00  0.00           H  
ATOM    836  N   LYS A  50      67.185 -42.076  11.035  1.00  0.00           N  
ATOM    837  CA  LYS A  50      66.764 -40.903  10.280  1.00  0.00           C  
ATOM    838  C   LYS A  50      67.760 -40.571   9.176  1.00  0.00           C  
ATOM    839  O   LYS A  50      67.373 -40.198   8.068  1.00  0.00           O  
ATOM    840  CB  LYS A  50      66.590 -39.703  11.212  1.00  0.00           C  
ATOM    841  CG  LYS A  50      66.119 -38.431  10.519  1.00  0.00           C  
ATOM    842  CD  LYS A  50      65.888 -37.310  11.518  1.00  0.00           C  
ATOM    843  CE  LYS A  50      65.204 -36.116  10.866  1.00  0.00           C  
ATOM    844  NZ  LYS A  50      66.146 -35.327  10.026  1.00  0.00           N  
ATOM    845  H   LYS A  50      67.416 -41.971  12.012  1.00  0.00           H  
ATOM    846  HA  LYS A  50      65.796 -41.113   9.825  1.00  0.00           H  
ATOM    847 1HB  LYS A  50      65.865 -39.946  11.990  1.00  0.00           H  
ATOM    848 2HB  LYS A  50      67.538 -39.483  11.705  1.00  0.00           H  
ATOM    849 1HG  LYS A  50      66.869 -38.113   9.794  1.00  0.00           H  
ATOM    850 2HG  LYS A  50      65.188 -38.630   9.987  1.00  0.00           H  
ATOM    851 1HD  LYS A  50      65.262 -37.672  12.335  1.00  0.00           H  
ATOM    852 2HD  LYS A  50      66.844 -36.987  11.932  1.00  0.00           H  
ATOM    853 1HE  LYS A  50      64.383 -36.464  10.240  1.00  0.00           H  
ATOM    854 2HE  LYS A  50      64.793 -35.465  11.637  1.00  0.00           H  
ATOM    855 1HZ  LYS A  50      65.656 -34.547   9.613  1.00  0.00           H  
ATOM    856 2HZ  LYS A  50      66.902 -34.982  10.601  1.00  0.00           H  
ATOM    857 3HZ  LYS A  50      66.520 -35.915   9.296  1.00  0.00           H  
ATOM    858  N   GLY A  51      69.043 -40.709   9.489  1.00  0.00           N  
ATOM    859  CA  GLY A  51      70.110 -40.390   8.549  1.00  0.00           C  
ATOM    860  C   GLY A  51      70.880 -39.150   8.985  1.00  0.00           C  
ATOM    861  O   GLY A  51      71.383 -38.395   8.153  1.00  0.00           O  
ATOM    862  H   GLY A  51      69.291 -41.048  10.409  1.00  0.00           H  
ATOM    863 1HA  GLY A  51      70.792 -41.236   8.472  1.00  0.00           H  
ATOM    864 2HA  GLY A  51      69.685 -40.228   7.560  1.00  0.00           H  
ATOM    865  N   VAL A  52      70.965 -38.952  10.296  1.00  0.00           N  
ATOM    866  CA  VAL A  52      71.705 -37.832  10.862  1.00  0.00           C  
ATOM    867  C   VAL A  52      73.202 -38.033  10.656  1.00  0.00           C  
ATOM    868  O   VAL A  52      73.727 -39.125  10.873  1.00  0.00           O  
ATOM    869  CB  VAL A  52      71.404 -37.691  12.366  1.00  0.00           C  
ATOM    870  CG1 VAL A  52      72.290 -36.622  12.988  1.00  0.00           C  
ATOM    871  CG2 VAL A  52      69.934 -37.359  12.570  1.00  0.00           C  
ATOM    872  H   VAL A  52      70.502 -39.596  10.921  1.00  0.00           H  
ATOM    873  HA  VAL A  52      71.391 -36.918  10.357  1.00  0.00           H  
ATOM    874  HB  VAL A  52      71.638 -38.632  12.864  1.00  0.00           H  
ATOM    875 1HG1 VAL A  52      72.065 -36.535  14.051  1.00  0.00           H  
ATOM    876 2HG1 VAL A  52      73.338 -36.898  12.862  1.00  0.00           H  
ATOM    877 3HG1 VAL A  52      72.105 -35.665  12.499  1.00  0.00           H  
ATOM    878 1HG2 VAL A  52      69.728 -37.260  13.636  1.00  0.00           H  
ATOM    879 2HG2 VAL A  52      69.700 -36.420  12.068  1.00  0.00           H  
ATOM    880 3HG2 VAL A  52      69.319 -38.156  12.154  1.00  0.00           H  
ATOM    881  N   PRO A  53      73.891 -36.977  10.237  1.00  0.00           N  
ATOM    882  CA  PRO A  53      75.320 -37.067   9.956  1.00  0.00           C  
ATOM    883  C   PRO A  53      76.071 -37.716  11.109  1.00  0.00           C  
ATOM    884  O   PRO A  53      75.711 -37.543  12.274  1.00  0.00           O  
ATOM    885  CB  PRO A  53      75.727 -35.603   9.772  1.00  0.00           C  
ATOM    886  CG  PRO A  53      74.525 -34.962   9.166  1.00  0.00           C  
ATOM    887  CD  PRO A  53      73.360 -35.616   9.862  1.00  0.00           C  
ATOM    888  HA  PRO A  53      75.460 -37.677   9.064  1.00  0.00           H  
ATOM    889 1HB  PRO A  53      76.001 -35.163  10.742  1.00  0.00           H  
ATOM    890 2HB  PRO A  53      76.615 -35.537   9.127  1.00  0.00           H  
ATOM    891 1HG  PRO A  53      74.554 -33.874   9.323  1.00  0.00           H  
ATOM    892 2HG  PRO A  53      74.515 -35.127   8.079  1.00  0.00           H  
ATOM    893 1HD  PRO A  53      73.107 -35.045  10.767  1.00  0.00           H  
ATOM    894 2HD  PRO A  53      72.503 -35.661   9.176  1.00  0.00           H  
ATOM    895  N   ARG A  54      77.120 -38.463  10.777  1.00  0.00           N  
ATOM    896  CA  ARG A  54      77.833 -39.265  11.762  1.00  0.00           C  
ATOM    897  C   ARG A  54      78.531 -38.397  12.782  1.00  0.00           C  
ATOM    898  O   ARG A  54      78.671 -38.780  13.944  1.00  0.00           O  
ATOM    899  CB  ARG A  54      78.859 -40.161  11.085  1.00  0.00           C  
ATOM    900  CG  ARG A  54      79.983 -39.422  10.376  1.00  0.00           C  
ATOM    901  CD  ARG A  54      80.841 -40.349   9.594  1.00  0.00           C  
ATOM    902  NE  ARG A  54      81.914 -39.647   8.908  1.00  0.00           N  
ATOM    903  CZ  ARG A  54      82.829 -40.236   8.114  1.00  0.00           C  
ATOM    904  NH1 ARG A  54      82.789 -41.535   7.915  1.00  0.00           N  
ATOM    905  NH2 ARG A  54      83.766 -39.507   7.533  1.00  0.00           N  
ATOM    906  H   ARG A  54      77.429 -38.475   9.815  1.00  0.00           H  
ATOM    907  HA  ARG A  54      77.112 -39.898  12.280  1.00  0.00           H  
ATOM    908 1HB  ARG A  54      79.312 -40.819  11.825  1.00  0.00           H  
ATOM    909 2HB  ARG A  54      78.361 -40.790  10.347  1.00  0.00           H  
ATOM    910 1HG  ARG A  54      79.561 -38.686   9.692  1.00  0.00           H  
ATOM    911 2HG  ARG A  54      80.608 -38.917  11.114  1.00  0.00           H  
ATOM    912 1HD  ARG A  54      81.289 -41.083  10.264  1.00  0.00           H  
ATOM    913 2HD  ARG A  54      80.237 -40.862   8.847  1.00  0.00           H  
ATOM    914  HE  ARG A  54      81.977 -38.646   9.036  1.00  0.00           H  
ATOM    915 1HH1 ARG A  54      82.072 -42.092   8.359  1.00  0.00           H  
ATOM    916 2HH1 ARG A  54      83.474 -41.977   7.320  1.00  0.00           H  
ATOM    917 1HH2 ARG A  54      83.798 -38.509   7.684  1.00  0.00           H  
ATOM    918 2HH2 ARG A  54      84.451 -39.950   6.938  1.00  0.00           H  
ATOM    919  N   GLU A  55      78.970 -37.226  12.351  1.00  0.00           N  
ATOM    920  CA  GLU A  55      79.644 -36.308  13.260  1.00  0.00           C  
ATOM    921  C   GLU A  55      78.697 -35.818  14.350  1.00  0.00           C  
ATOM    922  O   GLU A  55      79.098 -35.644  15.501  1.00  0.00           O  
ATOM    923  CB  GLU A  55      80.211 -35.115  12.489  1.00  0.00           C  
ATOM    924  CG  GLU A  55      81.392 -35.452  11.590  1.00  0.00           C  
ATOM    925  CD  GLU A  55      80.985 -36.180  10.340  1.00  0.00           C  
ATOM    926  OE1 GLU A  55      79.813 -36.211  10.047  1.00  0.00           O  
ATOM    927  OE2 GLU A  55      81.847 -36.707   9.676  1.00  0.00           O  
ATOM    928  H   GLU A  55      78.832 -36.976  11.383  1.00  0.00           H  
ATOM    929  HA  GLU A  55      80.459 -36.847  13.744  1.00  0.00           H  
ATOM    930 1HB  GLU A  55      79.430 -34.679  11.867  1.00  0.00           H  
ATOM    931 2HB  GLU A  55      80.535 -34.348  13.193  1.00  0.00           H  
ATOM    932 1HG  GLU A  55      81.897 -34.529  11.310  1.00  0.00           H  
ATOM    933 2HG  GLU A  55      82.098 -36.064  12.149  1.00  0.00           H  
ATOM    934  N   LYS A  56      77.441 -35.597  13.979  1.00  0.00           N  
ATOM    935  CA  LYS A  56      76.439 -35.115  14.922  1.00  0.00           C  
ATOM    936  C   LYS A  56      76.058 -36.199  15.922  1.00  0.00           C  
ATOM    937  O   LYS A  56      75.929 -35.936  17.118  1.00  0.00           O  
ATOM    938  CB  LYS A  56      75.195 -34.624  14.178  1.00  0.00           C  
ATOM    939  CG  LYS A  56      75.337 -33.241  13.559  1.00  0.00           C  
ATOM    940  CD  LYS A  56      74.057 -32.814  12.858  1.00  0.00           C  
ATOM    941  CE  LYS A  56      74.027 -31.312  12.623  1.00  0.00           C  
ATOM    942  NZ  LYS A  56      72.774 -30.879  11.943  1.00  0.00           N  
ATOM    943  H   LYS A  56      77.175 -35.767  13.021  1.00  0.00           H  
ATOM    944  HA  LYS A  56      76.869 -34.282  15.478  1.00  0.00           H  
ATOM    945 1HB  LYS A  56      74.950 -35.325  13.379  1.00  0.00           H  
ATOM    946 2HB  LYS A  56      74.348 -34.600  14.863  1.00  0.00           H  
ATOM    947 1HG  LYS A  56      75.573 -32.515  14.339  1.00  0.00           H  
ATOM    948 2HG  LYS A  56      76.153 -33.247  12.837  1.00  0.00           H  
ATOM    949 1HD  LYS A  56      73.980 -33.326  11.897  1.00  0.00           H  
ATOM    950 2HD  LYS A  56      73.198 -33.095  13.468  1.00  0.00           H  
ATOM    951 1HE  LYS A  56      74.104 -30.792  13.577  1.00  0.00           H  
ATOM    952 2HE  LYS A  56      74.878 -31.022  12.006  1.00  0.00           H  
ATOM    953 1HZ  LYS A  56      72.794 -29.878  11.806  1.00  0.00           H  
ATOM    954 2HZ  LYS A  56      72.701 -31.341  11.048  1.00  0.00           H  
ATOM    955 3HZ  LYS A  56      71.979 -31.125  12.514  1.00  0.00           H  
ATOM    956  N   ILE A  57      75.877 -37.417  15.426  1.00  0.00           N  
ATOM    957  CA  ILE A  57      75.538 -38.549  16.281  1.00  0.00           C  
ATOM    958  C   ILE A  57      76.669 -38.865  17.251  1.00  0.00           C  
ATOM    959  O   ILE A  57      76.429 -39.187  18.415  1.00  0.00           O  
ATOM    960  CB  ILE A  57      75.220 -39.798  15.438  1.00  0.00           C  
ATOM    961  CG1 ILE A  57      73.937 -39.584  14.631  1.00  0.00           C  
ATOM    962  CG2 ILE A  57      75.095 -41.023  16.330  1.00  0.00           C  
ATOM    963  CD1 ILE A  57      73.733 -40.599  13.528  1.00  0.00           C  
ATOM    964  H   ILE A  57      75.977 -37.564  14.432  1.00  0.00           H  
ATOM    965  HA  ILE A  57      74.660 -38.279  16.867  1.00  0.00           H  
ATOM    966  HB  ILE A  57      76.020 -39.965  14.719  1.00  0.00           H  
ATOM    967 1HG1 ILE A  57      73.076 -39.628  15.297  1.00  0.00           H  
ATOM    968 2HG1 ILE A  57      73.950 -38.591  14.181  1.00  0.00           H  
ATOM    969 1HG2 ILE A  57      74.869 -41.897  15.719  1.00  0.00           H  
ATOM    970 2HG2 ILE A  57      76.031 -41.185  16.861  1.00  0.00           H  
ATOM    971 3HG2 ILE A  57      74.291 -40.868  17.051  1.00  0.00           H  
ATOM    972 1HD1 ILE A  57      72.804 -40.382  13.001  1.00  0.00           H  
ATOM    973 2HD1 ILE A  57      74.568 -40.548  12.829  1.00  0.00           H  
ATOM    974 3HD1 ILE A  57      73.681 -41.597  13.958  1.00  0.00           H  
ATOM    975  N   ALA A  58      77.902 -38.771  16.766  1.00  0.00           N  
ATOM    976  CA  ALA A  58      79.074 -39.004  17.601  1.00  0.00           C  
ATOM    977  C   ALA A  58      79.142 -38.003  18.747  1.00  0.00           C  
ATOM    978  O   ALA A  58      79.446 -38.365  19.883  1.00  0.00           O  
ATOM    979  CB  ALA A  58      80.343 -38.938  16.763  1.00  0.00           C  
ATOM    980  H   ALA A  58      78.031 -38.531  15.794  1.00  0.00           H  
ATOM    981  HA  ALA A  58      78.988 -40.001  18.033  1.00  0.00           H  
ATOM    982 1HB  ALA A  58      81.209 -39.114  17.401  1.00  0.00           H  
ATOM    983 2HB  ALA A  58      80.305 -39.698  15.985  1.00  0.00           H  
ATOM    984 3HB  ALA A  58      80.424 -37.953  16.305  1.00  0.00           H  
ATOM    985  N   GLU A  59      78.857 -36.742  18.442  1.00  0.00           N  
ATOM    986  CA  GLU A  59      78.824 -35.696  19.458  1.00  0.00           C  
ATOM    987  C   GLU A  59      77.693 -35.929  20.451  1.00  0.00           C  
ATOM    988  O   GLU A  59      77.836 -35.659  21.644  1.00  0.00           O  
ATOM    989  CB  GLU A  59      78.665 -34.321  18.803  1.00  0.00           C  
ATOM    990  CG  GLU A  59      78.722 -33.152  19.776  1.00  0.00           C  
ATOM    991  CD  GLU A  59      78.768 -31.818  19.085  1.00  0.00           C  
ATOM    992  OE1 GLU A  59      78.975 -31.793  17.896  1.00  0.00           O  
ATOM    993  OE2 GLU A  59      78.595 -30.822  19.748  1.00  0.00           O  
ATOM    994  H   GLU A  59      78.658 -36.501  17.481  1.00  0.00           H  
ATOM    995  HA  GLU A  59      79.764 -35.728  20.008  1.00  0.00           H  
ATOM    996 1HB  GLU A  59      79.452 -34.179  18.062  1.00  0.00           H  
ATOM    997 2HB  GLU A  59      77.711 -34.275  18.280  1.00  0.00           H  
ATOM    998 1HG  GLU A  59      77.843 -33.186  20.420  1.00  0.00           H  
ATOM    999 2HG  GLU A  59      79.604 -33.260  20.407  1.00  0.00           H  
ATOM   1000  N   ALA A  60      76.569 -36.432  19.954  1.00  0.00           N  
ATOM   1001  CA  ALA A  60      75.413 -36.710  20.798  1.00  0.00           C  
ATOM   1002  C   ALA A  60      75.753 -37.725  21.882  1.00  0.00           C  
ATOM   1003  O   ALA A  60      75.485 -37.501  23.062  1.00  0.00           O  
ATOM   1004  CB  ALA A  60      74.247 -37.205  19.956  1.00  0.00           C  
ATOM   1005  H   ALA A  60      76.512 -36.627  18.964  1.00  0.00           H  
ATOM   1006  HA  ALA A  60      75.123 -35.781  21.290  1.00  0.00           H  
ATOM   1007 1HB  ALA A  60      73.392 -37.408  20.601  1.00  0.00           H  
ATOM   1008 2HB  ALA A  60      73.976 -36.444  19.224  1.00  0.00           H  
ATOM   1009 3HB  ALA A  60      74.536 -38.119  19.439  1.00  0.00           H  
ATOM   1010  N   ALA A  61      76.345 -38.843  21.473  1.00  0.00           N  
ATOM   1011  CA  ALA A  61      76.599 -39.953  22.383  1.00  0.00           C  
ATOM   1012  C   ALA A  61      77.715 -39.617  23.364  1.00  0.00           C  
ATOM   1013  O   ALA A  61      77.709 -40.074  24.506  1.00  0.00           O  
ATOM   1014  CB  ALA A  61      76.944 -41.211  21.600  1.00  0.00           C  
ATOM   1015  H   ALA A  61      76.626 -38.926  20.506  1.00  0.00           H  
ATOM   1016  HA  ALA A  61      75.691 -40.133  22.959  1.00  0.00           H  
ATOM   1017 1HB  ALA A  61      77.131 -42.031  22.294  1.00  0.00           H  
ATOM   1018 2HB  ALA A  61      76.112 -41.472  20.946  1.00  0.00           H  
ATOM   1019 3HB  ALA A  61      77.836 -41.034  21.000  1.00  0.00           H  
ATOM   1020  N   LYS A  62      78.672 -38.814  22.910  1.00  0.00           N  
ATOM   1021  CA  LYS A  62      79.787 -38.400  23.754  1.00  0.00           C  
ATOM   1022  C   LYS A  62      79.329 -37.430  24.835  1.00  0.00           C  
ATOM   1023  O   LYS A  62      79.810 -37.476  25.968  1.00  0.00           O  
ATOM   1024  CB  LYS A  62      80.890 -37.762  22.908  1.00  0.00           C  
ATOM   1025  CG  LYS A  62      82.210 -37.563  23.641  1.00  0.00           C  
ATOM   1026  CD  LYS A  62      82.291 -36.179  24.267  1.00  0.00           C  
ATOM   1027  CE  LYS A  62      83.687 -35.894  24.802  1.00  0.00           C  
ATOM   1028  NZ  LYS A  62      83.730 -34.642  25.605  1.00  0.00           N  
ATOM   1029  H   LYS A  62      78.626 -38.483  21.958  1.00  0.00           H  
ATOM   1030  HA  LYS A  62      80.186 -39.286  24.247  1.00  0.00           H  
ATOM   1031 1HB  LYS A  62      81.083 -38.384  22.033  1.00  0.00           H  
ATOM   1032 2HB  LYS A  62      80.556 -36.787  22.550  1.00  0.00           H  
ATOM   1033 1HG  LYS A  62      82.306 -38.314  24.426  1.00  0.00           H  
ATOM   1034 2HG  LYS A  62      83.037 -37.686  22.942  1.00  0.00           H  
ATOM   1035 1HD  LYS A  62      82.036 -35.426  23.521  1.00  0.00           H  
ATOM   1036 2HD  LYS A  62      81.577 -36.108  25.088  1.00  0.00           H  
ATOM   1037 1HE  LYS A  62      84.013 -36.723  25.427  1.00  0.00           H  
ATOM   1038 2HE  LYS A  62      84.383 -35.800  23.969  1.00  0.00           H  
ATOM   1039 1HZ  LYS A  62      84.671 -34.488  25.939  1.00  0.00           H  
ATOM   1040 2HZ  LYS A  62      83.447 -33.860  25.028  1.00  0.00           H  
ATOM   1041 3HZ  LYS A  62      83.103 -34.723  26.391  1.00  0.00           H  
ATOM   1042  N   ARG A  63      78.397 -36.553  24.479  1.00  0.00           N  
ATOM   1043  CA  ARG A  63      77.828 -35.610  25.435  1.00  0.00           C  
ATOM   1044  C   ARG A  63      76.938 -36.319  26.446  1.00  0.00           C  
ATOM   1045  O   ARG A  63      76.956 -36.001  27.635  1.00  0.00           O  
ATOM   1046  CB  ARG A  63      77.019 -34.540  24.717  1.00  0.00           C  
ATOM   1047  CG  ARG A  63      77.848 -33.480  24.007  1.00  0.00           C  
ATOM   1048  CD  ARG A  63      76.992 -32.434  23.393  1.00  0.00           C  
ATOM   1049  NE  ARG A  63      77.778 -31.443  22.676  1.00  0.00           N  
ATOM   1050  CZ  ARG A  63      78.415 -30.406  23.254  1.00  0.00           C  
ATOM   1051  NH1 ARG A  63      78.349 -30.238  24.556  1.00  0.00           N  
ATOM   1052  NH2 ARG A  63      79.105 -29.558  22.512  1.00  0.00           N  
ATOM   1053  H   ARG A  63      78.074 -36.538  23.522  1.00  0.00           H  
ATOM   1054  HA  ARG A  63      78.648 -35.144  25.981  1.00  0.00           H  
ATOM   1055 1HB  ARG A  63      76.377 -35.009  23.972  1.00  0.00           H  
ATOM   1056 2HB  ARG A  63      76.374 -34.030  25.430  1.00  0.00           H  
ATOM   1057 1HG  ARG A  63      78.515 -33.001  24.723  1.00  0.00           H  
ATOM   1058 2HG  ARG A  63      78.438 -33.948  23.218  1.00  0.00           H  
ATOM   1059 1HD  ARG A  63      76.301 -32.896  22.689  1.00  0.00           H  
ATOM   1060 2HD  ARG A  63      76.428 -31.922  24.173  1.00  0.00           H  
ATOM   1061  HE  ARG A  63      77.851 -31.539  21.672  1.00  0.00           H  
ATOM   1062 1HH1 ARG A  63      77.821 -30.887  25.123  1.00  0.00           H  
ATOM   1063 2HH1 ARG A  63      78.826 -29.461  24.989  1.00  0.00           H  
ATOM   1064 1HH2 ARG A  63      79.155 -29.687  21.511  1.00  0.00           H  
ATOM   1065 2HH2 ARG A  63      79.582 -28.781  22.946  1.00  0.00           H  
ATOM   1066  N   LEU A  64      76.159 -37.284  25.968  1.00  0.00           N  
ATOM   1067  CA  LEU A  64      75.335 -38.109  26.843  1.00  0.00           C  
ATOM   1068  C   LEU A  64      76.196 -38.980  27.750  1.00  0.00           C  
ATOM   1069  O   LEU A  64      75.871 -39.185  28.920  1.00  0.00           O  
ATOM   1070  CB  LEU A  64      74.400 -38.995  26.010  1.00  0.00           C  
ATOM   1071  CG  LEU A  64      73.240 -38.270  25.317  1.00  0.00           C  
ATOM   1072  CD1 LEU A  64      72.729 -39.119  24.161  1.00  0.00           C  
ATOM   1073  CD2 LEU A  64      72.135 -37.997  26.325  1.00  0.00           C  
ATOM   1074  H   LEU A  64      76.138 -37.450  24.972  1.00  0.00           H  
ATOM   1075  HA  LEU A  64      74.746 -37.447  27.477  1.00  0.00           H  
ATOM   1076 1HB  LEU A  64      74.987 -39.493  25.241  1.00  0.00           H  
ATOM   1077 2HB  LEU A  64      73.972 -39.757  26.661  1.00  0.00           H  
ATOM   1078  HG  LEU A  64      73.597 -37.325  24.903  1.00  0.00           H  
ATOM   1079 1HD1 LEU A  64      71.905 -38.604  23.667  1.00  0.00           H  
ATOM   1080 2HD1 LEU A  64      73.535 -39.283  23.445  1.00  0.00           H  
ATOM   1081 3HD1 LEU A  64      72.380 -40.079  24.541  1.00  0.00           H  
ATOM   1082 1HD2 LEU A  64      71.311 -37.481  25.832  1.00  0.00           H  
ATOM   1083 2HD2 LEU A  64      71.777 -38.940  26.737  1.00  0.00           H  
ATOM   1084 3HD2 LEU A  64      72.524 -37.373  27.131  1.00  0.00           H  
ATOM   1085  N   ARG A  65      77.295 -39.490  27.204  1.00  0.00           N  
ATOM   1086  CA  ARG A  65      78.185 -40.369  27.952  1.00  0.00           C  
ATOM   1087  C   ARG A  65      78.847 -39.631  29.108  1.00  0.00           C  
ATOM   1088  O   ARG A  65      78.894 -40.131  30.231  1.00  0.00           O  
ATOM   1089  CB  ARG A  65      79.259 -40.943  27.039  1.00  0.00           C  
ATOM   1090  CG  ARG A  65      80.096 -42.053  27.657  1.00  0.00           C  
ATOM   1091  CD  ARG A  65      81.395 -41.542  28.165  1.00  0.00           C  
ATOM   1092  NE  ARG A  65      82.311 -41.219  27.083  1.00  0.00           N  
ATOM   1093  CZ  ARG A  65      83.489 -40.585  27.242  1.00  0.00           C  
ATOM   1094  NH1 ARG A  65      83.879 -40.214  28.442  1.00  0.00           N  
ATOM   1095  NH2 ARG A  65      84.253 -40.336  26.192  1.00  0.00           N  
ATOM   1096  H   ARG A  65      77.520 -39.262  26.247  1.00  0.00           H  
ATOM   1097  HA  ARG A  65      77.587 -41.179  28.372  1.00  0.00           H  
ATOM   1098 1HB  ARG A  65      78.794 -41.343  26.139  1.00  0.00           H  
ATOM   1099 2HB  ARG A  65      79.939 -40.149  26.732  1.00  0.00           H  
ATOM   1100 1HG  ARG A  65      79.553 -42.498  28.490  1.00  0.00           H  
ATOM   1101 2HG  ARG A  65      80.298 -42.817  26.905  1.00  0.00           H  
ATOM   1102 1HD  ARG A  65      81.227 -40.639  28.750  1.00  0.00           H  
ATOM   1103 2HD  ARG A  65      81.862 -42.300  28.792  1.00  0.00           H  
ATOM   1104  HE  ARG A  65      82.045 -41.488  26.145  1.00  0.00           H  
ATOM   1105 1HH1 ARG A  65      83.295 -40.404  29.244  1.00  0.00           H  
ATOM   1106 2HH1 ARG A  65      84.762 -39.739  28.561  1.00  0.00           H  
ATOM   1107 1HH2 ARG A  65      83.953 -40.621  25.270  1.00  0.00           H  
ATOM   1108 2HH2 ARG A  65      85.135 -39.861  26.312  1.00  0.00           H  
ATOM   1109  N   GLU A  66      79.360 -38.439  28.825  1.00  0.00           N  
ATOM   1110  CA  GLU A  66      79.987 -37.611  29.848  1.00  0.00           C  
ATOM   1111  C   GLU A  66      78.974 -37.169  30.895  1.00  0.00           C  
ATOM   1112  O   GLU A  66      79.257 -37.186  32.093  1.00  0.00           O  
ATOM   1113  CB  GLU A  66      80.647 -36.386  29.213  1.00  0.00           C  
ATOM   1114  CG  GLU A  66      81.434 -35.520  30.186  1.00  0.00           C  
ATOM   1115  CD  GLU A  66      82.360 -34.557  29.497  1.00  0.00           C  
ATOM   1116  OE1 GLU A  66      82.376 -34.539  28.289  1.00  0.00           O  
ATOM   1117  OE2 GLU A  66      83.050 -33.836  30.178  1.00  0.00           O  
ATOM   1118  H   GLU A  66      79.315 -38.097  27.876  1.00  0.00           H  
ATOM   1119  HA  GLU A  66      80.746 -38.211  30.351  1.00  0.00           H  
ATOM   1120 1HB  GLU A  66      81.328 -36.707  28.424  1.00  0.00           H  
ATOM   1121 2HB  GLU A  66      79.883 -35.760  28.751  1.00  0.00           H  
ATOM   1122 1HG  GLU A  66      80.735 -34.957  30.803  1.00  0.00           H  
ATOM   1123 2HG  GLU A  66      82.015 -36.166  30.843  1.00  0.00           H  
ATOM   1124  N   THR A  67      77.791 -36.772  30.436  1.00  0.00           N  
ATOM   1125  CA  THR A  67      76.784 -36.191  31.316  1.00  0.00           C  
ATOM   1126  C   THR A  67      76.462 -37.125  32.475  1.00  0.00           C  
ATOM   1127  O   THR A  67      76.440 -36.708  33.633  1.00  0.00           O  
ATOM   1128  CB  THR A  67      75.493 -35.863  30.542  1.00  0.00           C  
ATOM   1129  OG1 THR A  67      75.766 -34.860  29.556  1.00  0.00           O  
ATOM   1130  CG2 THR A  67      74.416 -35.358  31.490  1.00  0.00           C  
ATOM   1131  H   THR A  67      77.585 -36.875  29.453  1.00  0.00           H  
ATOM   1132  HA  THR A  67      77.188 -35.269  31.732  1.00  0.00           H  
ATOM   1133  HB  THR A  67      75.134 -36.760  30.038  1.00  0.00           H  
ATOM   1134  HG1 THR A  67      76.324 -35.231  28.868  1.00  0.00           H  
ATOM   1135 1HG2 THR A  67      73.511 -35.133  30.925  1.00  0.00           H  
ATOM   1136 2HG2 THR A  67      74.198 -36.124  32.234  1.00  0.00           H  
ATOM   1137 3HG2 THR A  67      74.766 -34.456  31.989  1.00  0.00           H  
ATOM   1138  N   VAL A  68      76.212 -38.391  32.157  1.00  0.00           N  
ATOM   1139  CA  VAL A  68      75.864 -39.380  33.169  1.00  0.00           C  
ATOM   1140  C   VAL A  68      77.033 -39.643  34.109  1.00  0.00           C  
ATOM   1141  O   VAL A  68      76.855 -39.743  35.323  1.00  0.00           O  
ATOM   1142  CB  VAL A  68      75.438 -40.701  32.500  1.00  0.00           C  
ATOM   1143  CG1 VAL A  68      75.238 -41.788  33.547  1.00  0.00           C  
ATOM   1144  CG2 VAL A  68      74.165 -40.489  31.694  1.00  0.00           C  
ATOM   1145  H   VAL A  68      76.266 -38.675  31.189  1.00  0.00           H  
ATOM   1146  HA  VAL A  68      75.040 -38.982  33.763  1.00  0.00           H  
ATOM   1147  HB  VAL A  68      76.236 -41.035  31.838  1.00  0.00           H  
ATOM   1148 1HG1 VAL A  68      74.938 -42.714  33.056  1.00  0.00           H  
ATOM   1149 2HG1 VAL A  68      76.171 -41.950  34.086  1.00  0.00           H  
ATOM   1150 3HG1 VAL A  68      74.461 -41.480  34.246  1.00  0.00           H  
ATOM   1151 1HG2 VAL A  68      73.871 -41.425  31.224  1.00  0.00           H  
ATOM   1152 2HG2 VAL A  68      73.368 -40.147  32.356  1.00  0.00           H  
ATOM   1153 3HG2 VAL A  68      74.342 -39.736  30.926  1.00  0.00           H  
ATOM   1154  N   GLN A  69      78.228 -39.756  33.541  1.00  0.00           N  
ATOM   1155  CA  GLN A  69      79.434 -39.978  34.330  1.00  0.00           C  
ATOM   1156  C   GLN A  69      79.676 -38.830  35.301  1.00  0.00           C  
ATOM   1157  O   GLN A  69      80.070 -39.047  36.448  1.00  0.00           O  
ATOM   1158  CB  GLN A  69      80.648 -40.152  33.415  1.00  0.00           C  
ATOM   1159  CG  GLN A  69      80.663 -41.460  32.642  1.00  0.00           C  
ATOM   1160  CD  GLN A  69      81.817 -41.539  31.659  1.00  0.00           C  
ATOM   1161  OE1 GLN A  69      82.269 -40.520  31.129  1.00  0.00           O  
ATOM   1162  NE2 GLN A  69      82.300 -42.751  31.412  1.00  0.00           N  
ATOM   1163  H   GLN A  69      78.304 -39.685  32.537  1.00  0.00           H  
ATOM   1164  HA  GLN A  69      79.292 -40.887  34.915  1.00  0.00           H  
ATOM   1165 1HB  GLN A  69      80.681 -39.335  32.694  1.00  0.00           H  
ATOM   1166 2HB  GLN A  69      81.562 -40.102  34.007  1.00  0.00           H  
ATOM   1167 1HG  GLN A  69      80.758 -42.286  33.347  1.00  0.00           H  
ATOM   1168 2HG  GLN A  69      79.732 -41.551  32.083  1.00  0.00           H  
ATOM   1169 1HE2 GLN A  69      83.061 -42.866  30.771  1.00  0.00           H  
ATOM   1170 2HE2 GLN A  69      81.904 -43.550  31.864  1.00  0.00           H  
ATOM   1171  N   ARG A  70      79.436 -37.608  34.837  1.00  0.00           N  
ATOM   1172  CA  ARG A  70      79.555 -36.430  35.687  1.00  0.00           C  
ATOM   1173  C   ARG A  70      78.497 -36.432  36.783  1.00  0.00           C  
ATOM   1174  O   ARG A  70      78.761 -36.024  37.914  1.00  0.00           O  
ATOM   1175  CB  ARG A  70      79.422 -35.159  34.861  1.00  0.00           C  
ATOM   1176  CG  ARG A  70      80.543 -34.926  33.861  1.00  0.00           C  
ATOM   1177  CD  ARG A  70      81.835 -34.650  34.539  1.00  0.00           C  
ATOM   1178  NE  ARG A  70      82.881 -34.298  33.591  1.00  0.00           N  
ATOM   1179  CZ  ARG A  70      84.196 -34.259  33.882  1.00  0.00           C  
ATOM   1180  NH1 ARG A  70      84.610 -34.551  35.095  1.00  0.00           N  
ATOM   1181  NH2 ARG A  70      85.070 -33.927  32.947  1.00  0.00           N  
ATOM   1182  H   ARG A  70      79.164 -37.493  33.871  1.00  0.00           H  
ATOM   1183  HA  ARG A  70      80.534 -36.454  36.166  1.00  0.00           H  
ATOM   1184 1HB  ARG A  70      78.486 -35.182  34.307  1.00  0.00           H  
ATOM   1185 2HB  ARG A  70      79.388 -34.295  35.526  1.00  0.00           H  
ATOM   1186 1HG  ARG A  70      80.665 -35.812  33.238  1.00  0.00           H  
ATOM   1187 2HG  ARG A  70      80.297 -34.070  33.230  1.00  0.00           H  
ATOM   1188 1HD  ARG A  70      81.712 -33.819  35.233  1.00  0.00           H  
ATOM   1189 2HD  ARG A  70      82.156 -35.535  35.086  1.00  0.00           H  
ATOM   1190  HE  ARG A  70      82.601 -34.067  32.647  1.00  0.00           H  
ATOM   1191 1HH1 ARG A  70      83.942 -34.804  35.809  1.00  0.00           H  
ATOM   1192 2HH1 ARG A  70      85.595 -34.521  35.313  1.00  0.00           H  
ATOM   1193 1HH2 ARG A  70      84.752 -33.702  32.015  1.00  0.00           H  
ATOM   1194 2HH2 ARG A  70      86.055 -33.897  33.165  1.00  0.00           H  
ATOM   1195  N   ALA A  71      77.299 -36.895  36.442  1.00  0.00           N  
ATOM   1196  CA  ALA A  71      76.216 -37.006  37.412  1.00  0.00           C  
ATOM   1197  C   ALA A  71      76.608 -37.911  38.574  1.00  0.00           C  
ATOM   1198  O   ALA A  71      76.310 -37.616  39.731  1.00  0.00           O  
ATOM   1199  CB  ALA A  71      74.954 -37.526  36.739  1.00  0.00           C  
ATOM   1200  H   ALA A  71      77.134 -37.176  35.487  1.00  0.00           H  
ATOM   1201  HA  ALA A  71      76.019 -36.012  37.815  1.00  0.00           H  
ATOM   1202 1HB  ALA A  71      74.155 -37.604  37.477  1.00  0.00           H  
ATOM   1203 2HB  ALA A  71      74.654 -36.838  35.950  1.00  0.00           H  
ATOM   1204 3HB  ALA A  71      75.147 -38.508  36.311  1.00  0.00           H  
ATOM   1205  N   VAL A  72      77.277 -39.015  38.257  1.00  0.00           N  
ATOM   1206  CA  VAL A  72      77.756 -39.939  39.277  1.00  0.00           C  
ATOM   1207  C   VAL A  72      78.779 -39.273  40.188  1.00  0.00           C  
ATOM   1208  O   VAL A  72      78.720 -39.413  41.410  1.00  0.00           O  
ATOM   1209  CB  VAL A  72      78.390 -41.180  38.620  1.00  0.00           C  
ATOM   1210  CG1 VAL A  72      79.417 -41.809  39.549  1.00  0.00           C  
ATOM   1211  CG2 VAL A  72      77.306 -42.183  38.256  1.00  0.00           C  
ATOM   1212  H   VAL A  72      77.457 -39.219  37.284  1.00  0.00           H  
ATOM   1213  HA  VAL A  72      76.905 -40.237  39.891  1.00  0.00           H  
ATOM   1214  HB  VAL A  72      78.918 -40.871  37.718  1.00  0.00           H  
ATOM   1215 1HG1 VAL A  72      79.855 -42.684  39.067  1.00  0.00           H  
ATOM   1216 2HG1 VAL A  72      80.202 -41.085  39.767  1.00  0.00           H  
ATOM   1217 3HG1 VAL A  72      78.933 -42.111  40.477  1.00  0.00           H  
ATOM   1218 1HG2 VAL A  72      77.761 -43.057  37.791  1.00  0.00           H  
ATOM   1219 2HG2 VAL A  72      76.774 -42.487  39.157  1.00  0.00           H  
ATOM   1220 3HG2 VAL A  72      76.605 -41.724  37.557  1.00  0.00           H  
ATOM   1221  N   GLN A  73      79.717 -38.549  39.588  1.00  0.00           N  
ATOM   1222  CA  GLN A  73      80.747 -37.847  40.344  1.00  0.00           C  
ATOM   1223  C   GLN A  73      80.129 -36.880  41.347  1.00  0.00           C  
ATOM   1224  O   GLN A  73      80.639 -36.709  42.454  1.00  0.00           O  
ATOM   1225  CB  GLN A  73      81.686 -37.093  39.400  1.00  0.00           C  
ATOM   1226  CG  GLN A  73      82.585 -37.991  38.568  1.00  0.00           C  
ATOM   1227  CD  GLN A  73      83.399 -37.213  37.551  1.00  0.00           C  
ATOM   1228  OE1 GLN A  73      83.091 -36.061  37.240  1.00  0.00           O  
ATOM   1229  NE2 GLN A  73      84.446 -37.842  37.027  1.00  0.00           N  
ATOM   1230  H   GLN A  73      79.716 -38.482  38.580  1.00  0.00           H  
ATOM   1231  HA  GLN A  73      81.319 -38.587  40.904  1.00  0.00           H  
ATOM   1232 1HB  GLN A  73      81.098 -36.479  38.716  1.00  0.00           H  
ATOM   1233 2HB  GLN A  73      82.322 -36.421  39.977  1.00  0.00           H  
ATOM   1234 1HG  GLN A  73      83.276 -38.511  39.233  1.00  0.00           H  
ATOM   1235 2HG  GLN A  73      81.967 -38.712  38.033  1.00  0.00           H  
ATOM   1236 1HE2 GLN A  73      85.020 -37.380  36.350  1.00  0.00           H  
ATOM   1237 2HE2 GLN A  73      84.659 -38.778  37.308  1.00  0.00           H  
ATOM   1238  N   ARG A  74      79.030 -36.247  40.952  1.00  0.00           N  
ATOM   1239  CA  ARG A  74      78.320 -35.323  41.828  1.00  0.00           C  
ATOM   1240  C   ARG A  74      77.548 -36.071  42.908  1.00  0.00           C  
ATOM   1241  O   ARG A  74      77.650 -35.751  44.091  1.00  0.00           O  
ATOM   1242  CB  ARG A  74      77.356 -34.459  41.028  1.00  0.00           C  
ATOM   1243  CG  ARG A  74      78.018 -33.413  40.146  1.00  0.00           C  
ATOM   1244  CD  ARG A  74      77.022 -32.485  39.552  1.00  0.00           C  
ATOM   1245  NE  ARG A  74      76.444 -31.598  40.549  1.00  0.00           N  
ATOM   1246  CZ  ARG A  74      75.288 -30.923  40.395  1.00  0.00           C  
ATOM   1247  NH1 ARG A  74      74.599 -31.046  39.282  1.00  0.00           N  
ATOM   1248  NH2 ARG A  74      74.846 -30.140  41.363  1.00  0.00           N  
ATOM   1249  H   ARG A  74      78.677 -36.409  40.019  1.00  0.00           H  
ATOM   1250  HA  ARG A  74      79.057 -34.691  42.323  1.00  0.00           H  
ATOM   1251 1HB  ARG A  74      76.747 -35.093  40.386  1.00  0.00           H  
ATOM   1252 2HB  ARG A  74      76.683 -33.938  41.709  1.00  0.00           H  
ATOM   1253 1HG  ARG A  74      78.720 -32.826  40.740  1.00  0.00           H  
ATOM   1254 2HG  ARG A  74      78.553 -33.906  39.335  1.00  0.00           H  
ATOM   1255 1HD  ARG A  74      77.503 -31.873  38.789  1.00  0.00           H  
ATOM   1256 2HD  ARG A  74      76.215 -33.060  39.099  1.00  0.00           H  
ATOM   1257  HE  ARG A  74      76.946 -31.478  41.418  1.00  0.00           H  
ATOM   1258 1HH1 ARG A  74      74.936 -31.646  38.542  1.00  0.00           H  
ATOM   1259 2HH1 ARG A  74      73.731 -30.542  39.166  1.00  0.00           H  
ATOM   1260 1HH2 ARG A  74      75.376 -30.046  42.218  1.00  0.00           H  
ATOM   1261 2HH2 ARG A  74      73.979 -29.636  41.247  1.00  0.00           H  
ATOM   1262  N   LEU A  75      76.777 -37.071  42.492  1.00  0.00           N  
ATOM   1263  CA  LEU A  75      75.850 -37.747  43.389  1.00  0.00           C  
ATOM   1264  C   LEU A  75      76.592 -38.478  44.500  1.00  0.00           C  
ATOM   1265  O   LEU A  75      76.141 -38.508  45.645  1.00  0.00           O  
ATOM   1266  CB  LEU A  75      74.983 -38.741  42.604  1.00  0.00           C  
ATOM   1267  CG  LEU A  75      73.923 -38.118  41.687  1.00  0.00           C  
ATOM   1268  CD1 LEU A  75      73.420 -39.168  40.705  1.00  0.00           C  
ATOM   1269  CD2 LEU A  75      72.783 -37.568  42.530  1.00  0.00           C  
ATOM   1270  H   LEU A  75      76.836 -37.370  41.528  1.00  0.00           H  
ATOM   1271  HA  LEU A  75      75.215 -36.992  43.852  1.00  0.00           H  
ATOM   1272 1HB  LEU A  75      75.635 -39.357  41.987  1.00  0.00           H  
ATOM   1273 2HB  LEU A  75      74.469 -39.388  43.314  1.00  0.00           H  
ATOM   1274  HG  LEU A  75      74.371 -37.309  41.110  1.00  0.00           H  
ATOM   1275 1HD1 LEU A  75      72.668 -38.726  40.054  1.00  0.00           H  
ATOM   1276 2HD1 LEU A  75      74.253 -39.531  40.103  1.00  0.00           H  
ATOM   1277 3HD1 LEU A  75      72.981 -39.999  41.256  1.00  0.00           H  
ATOM   1278 1HD2 LEU A  75      72.029 -37.124  41.879  1.00  0.00           H  
ATOM   1279 2HD2 LEU A  75      72.333 -38.376  43.107  1.00  0.00           H  
ATOM   1280 3HD2 LEU A  75      73.166 -36.807  43.210  1.00  0.00           H  
ATOM   1281  N   ARG A  76      77.732 -39.068  44.155  1.00  0.00           N  
ATOM   1282  CA  ARG A  76      78.477 -39.902  45.091  1.00  0.00           C  
ATOM   1283  C   ARG A  76      79.028 -39.076  46.246  1.00  0.00           C  
ATOM   1284  O   ARG A  76      79.423 -39.619  47.278  1.00  0.00           O  
ATOM   1285  CB  ARG A  76      79.623 -40.608  44.383  1.00  0.00           C  
ATOM   1286  CG  ARG A  76      80.793 -39.712  44.010  1.00  0.00           C  
ATOM   1287  CD  ARG A  76      81.689 -40.362  43.019  1.00  0.00           C  
ATOM   1288  NE  ARG A  76      82.419 -41.477  43.599  1.00  0.00           N  
ATOM   1289  CZ  ARG A  76      83.568 -41.363  44.293  1.00  0.00           C  
ATOM   1290  NH1 ARG A  76      84.104 -40.178  44.484  1.00  0.00           N  
ATOM   1291  NH2 ARG A  76      84.156 -42.441  44.781  1.00  0.00           N  
ATOM   1292  H   ARG A  76      78.091 -38.934  43.221  1.00  0.00           H  
ATOM   1293  HA  ARG A  76      77.791 -40.640  45.505  1.00  0.00           H  
ATOM   1294 1HB  ARG A  76      80.009 -41.404  45.019  1.00  0.00           H  
ATOM   1295 2HB  ARG A  76      79.257 -41.070  43.468  1.00  0.00           H  
ATOM   1296 1HG  ARG A  76      80.417 -38.785  43.576  1.00  0.00           H  
ATOM   1297 2HG  ARG A  76      81.376 -39.483  44.902  1.00  0.00           H  
ATOM   1298 1HD  ARG A  76      81.097 -40.738  42.185  1.00  0.00           H  
ATOM   1299 2HD  ARG A  76      82.413 -39.636  42.651  1.00  0.00           H  
ATOM   1300  HE  ARG A  76      82.037 -42.406  43.472  1.00  0.00           H  
ATOM   1301 1HH1 ARG A  76      83.655 -39.353  44.111  1.00  0.00           H  
ATOM   1302 2HH1 ARG A  76      84.965 -40.092  45.004  1.00  0.00           H  
ATOM   1303 1HH2 ARG A  76      83.744 -43.352  44.633  1.00  0.00           H  
ATOM   1304 2HH2 ARG A  76      85.017 -42.355  45.300  1.00  0.00           H  
ATOM   1305  N   ASN A  77      79.057 -37.748  46.072  1.00  0.00           N  
ATOM   1306  CA  ASN A  77      79.683 -36.860  47.061  1.00  0.00           C  
ATOM   1307  C   ASN A  77      78.653 -36.058  47.862  1.00  0.00           C  
ATOM   1308  O   ASN A  77      78.988 -35.062  48.502  1.00  0.00           O  
ATOM   1309  CB  ASN A  77      80.664 -35.923  46.381  1.00  0.00           C  
ATOM   1310  CG  ASN A  77      81.943 -36.610  45.990  1.00  0.00           C  
ATOM   1311  OD1 ASN A  77      82.740 -37.001  46.850  1.00  0.00           O  
ATOM   1312  ND2 ASN A  77      82.154 -36.765  44.706  1.00  0.00           N  
ATOM   1313  H   ASN A  77      78.637 -37.351  45.244  1.00  0.00           H  
ATOM   1314  HA  ASN A  77      80.253 -37.472  47.763  1.00  0.00           H  
ATOM   1315 1HB  ASN A  77      80.203 -35.500  45.486  1.00  0.00           H  
ATOM   1316 2HB  ASN A  77      80.899 -35.095  47.050  1.00  0.00           H  
ATOM   1317 1HD2 ASN A  77      82.989 -37.216  44.388  1.00  0.00           H  
ATOM   1318 2HD2 ASN A  77      81.481 -36.433  44.047  1.00  0.00           H  
ATOM   1319  N   THR A  78      77.399 -36.508  47.817  1.00  0.00           N  
ATOM   1320  CA  THR A  78      76.311 -35.923  48.605  1.00  0.00           C  
ATOM   1321  C   THR A  78      76.222 -36.632  49.952  1.00  0.00           C  
ATOM   1322  O   THR A  78      76.737 -37.738  50.118  1.00  0.00           O  
ATOM   1323  CB  THR A  78      74.961 -36.017  47.871  1.00  0.00           C  
ATOM   1324  OG1 THR A  78      74.603 -37.394  47.697  1.00  0.00           O  
ATOM   1325  CG2 THR A  78      75.046 -35.344  46.509  1.00  0.00           C  
ATOM   1326  H   THR A  78      77.176 -37.288  47.214  1.00  0.00           H  
ATOM   1327  HA  THR A  78      76.523 -34.864  48.759  1.00  0.00           H  
ATOM   1328  HB  THR A  78      74.189 -35.527  48.464  1.00  0.00           H  
ATOM   1329  HG1 THR A  78      74.292 -37.752  48.533  1.00  0.00           H  
ATOM   1330 1HG2 THR A  78      74.083 -35.420  46.005  1.00  0.00           H  
ATOM   1331 2HG2 THR A  78      75.307 -34.293  46.639  1.00  0.00           H  
ATOM   1332 3HG2 THR A  78      75.810 -35.835  45.908  1.00  0.00           H  
ATOM   1333  N   GLU A  79      75.569 -36.004  50.923  1.00  0.00           N  
ATOM   1334  CA  GLU A  79      75.369 -36.645  52.219  1.00  0.00           C  
ATOM   1335  C   GLU A  79      73.894 -36.835  52.555  1.00  0.00           C  
ATOM   1336  O   GLU A  79      73.482 -37.904  53.005  1.00  0.00           O  
ATOM   1337  CB  GLU A  79      76.042 -35.821  53.320  1.00  0.00           C  
ATOM   1338  CG  GLU A  79      77.559 -35.749  53.214  1.00  0.00           C  
ATOM   1339  CD  GLU A  79      78.186 -34.966  54.332  1.00  0.00           C  
ATOM   1340  OE1 GLU A  79      77.463 -34.433  55.139  1.00  0.00           O  
ATOM   1341  OE2 GLU A  79      79.392 -34.899  54.379  1.00  0.00           O  
ATOM   1342  H   GLU A  79      75.210 -35.075  50.754  1.00  0.00           H  
ATOM   1343  HA  GLU A  79      75.837 -37.629  52.194  1.00  0.00           H  
ATOM   1344 1HB  GLU A  79      75.656 -34.801  53.300  1.00  0.00           H  
ATOM   1345 2HB  GLU A  79      75.794 -36.243  54.294  1.00  0.00           H  
ATOM   1346 1HG  GLU A  79      77.960 -36.762  53.224  1.00  0.00           H  
ATOM   1347 2HG  GLU A  79      77.824 -35.292  52.261  1.00  0.00           H  
ATOM   1348  N   ASP A  80      73.102 -35.795  52.333  1.00  0.00           N  
ATOM   1349  CA  ASP A  80      71.698 -35.789  52.725  1.00  0.00           C  
ATOM   1350  C   ASP A  80      70.765 -36.031  51.540  1.00  0.00           C  
ATOM   1351  O   ASP A  80      71.212 -36.148  50.400  1.00  0.00           O  
ATOM   1352  CB  ASP A  80      71.342 -34.459  53.393  1.00  0.00           C  
ATOM   1353  CG  ASP A  80      70.256 -34.598  54.452  1.00  0.00           C  
ATOM   1354  OD1 ASP A  80      69.331 -35.345  54.232  1.00  0.00           O  
ATOM   1355  OD2 ASP A  80      70.361 -33.957  55.470  1.00  0.00           O  
ATOM   1356  H   ASP A  80      73.480 -34.977  51.876  1.00  0.00           H  
ATOM   1357  HA  ASP A  80      71.537 -36.589  53.449  1.00  0.00           H  
ATOM   1358 1HB  ASP A  80      72.231 -34.037  53.859  1.00  0.00           H  
ATOM   1359 2HB  ASP A  80      71.001 -33.752  52.636  1.00  0.00           H  
ATOM   1360  N   ASP A  81      69.467 -36.102  51.825  1.00  0.00           N  
ATOM   1361  CA  ASP A  81      68.450 -36.251  50.786  1.00  0.00           C  
ATOM   1362  C   ASP A  81      67.992 -34.874  50.218  1.00  0.00           C  
ATOM   1363  O   ASP A  81      67.687 -34.751  49.030  1.00  0.00           O  
ATOM   1364  CB  ASP A  81      67.246 -37.015  51.344  1.00  0.00           C  
ATOM   1365  CG  ASP A  81      67.572 -38.460  51.699  1.00  0.00           C  
ATOM   1366  OD1 ASP A  81      67.761 -39.243  50.800  1.00  0.00           O  
ATOM   1367  OD2 ASP A  81      67.630 -38.763  52.866  1.00  0.00           O  
ATOM   1368  H   ASP A  81      69.170 -36.052  52.790  1.00  0.00           H  
ATOM   1369  HA  ASP A  81      68.876 -36.831  49.966  1.00  0.00           H  
ATOM   1370 1HB  ASP A  81      66.877 -36.509  52.236  1.00  0.00           H  
ATOM   1371 2HB  ASP A  81      66.440 -37.010  50.608  1.00  0.00           H  
ATOM   1372  N   LYS A  82      67.949 -33.842  51.081  1.00  0.00           N  
ATOM   1373  CA  LYS A  82      67.456 -32.954  49.999  1.00  0.00           C  
ATOM   1374  C   LYS A  82      68.541 -32.666  48.990  1.00  0.00           C  
ATOM   1375  O   LYS A  82      68.262 -32.434  47.813  1.00  0.00           O  
ATOM   1376  CB  LYS A  82      66.925 -31.636  50.566  1.00  0.00           C  
ATOM   1377  CG  LYS A  82      65.629 -31.768  51.354  1.00  0.00           C  
ATOM   1378  CD  LYS A  82      65.140 -30.412  51.843  1.00  0.00           C  
ATOM   1379  CE  LYS A  82      63.856 -30.544  52.650  1.00  0.00           C  
ATOM   1380  NZ  LYS A  82      63.361 -29.225  53.129  1.00  0.00           N  
ATOM   1381  H   LYS A  82      68.226 -33.993  52.040  1.00  0.00           H  
ATOM   1382  HA  LYS A  82      66.625 -33.450  49.496  1.00  0.00           H  
ATOM   1383 1HB  LYS A  82      67.675 -31.196  51.226  1.00  0.00           H  
ATOM   1384 2HB  LYS A  82      66.752 -30.932  49.752  1.00  0.00           H  
ATOM   1385 1HG  LYS A  82      64.861 -32.214  50.721  1.00  0.00           H  
ATOM   1386 2HG  LYS A  82      65.789 -32.417  52.214  1.00  0.00           H  
ATOM   1387 1HD  LYS A  82      65.906 -29.953  52.470  1.00  0.00           H  
ATOM   1388 2HD  LYS A  82      64.956 -29.762  50.989  1.00  0.00           H  
ATOM   1389 1HE  LYS A  82      63.085 -31.005  52.033  1.00  0.00           H  
ATOM   1390 2HE  LYS A  82      64.032 -31.185  53.513  1.00  0.00           H  
ATOM   1391 1HZ  LYS A  82      62.511 -29.355  53.657  1.00  0.00           H  
ATOM   1392 2HZ  LYS A  82      64.061 -28.796  53.717  1.00  0.00           H  
ATOM   1393 3HZ  LYS A  82      63.177 -28.627  52.336  1.00  0.00           H  
ATOM   1394  N   GLU A  83      69.741 -32.692  49.492  1.00  0.00           N  
ATOM   1395  CA  GLU A  83      70.968 -32.488  48.732  1.00  0.00           C  
ATOM   1396  C   GLU A  83      71.047 -33.443  47.547  1.00  0.00           C  
ATOM   1397  O   GLU A  83      71.323 -33.028  46.421  1.00  0.00           O  
ATOM   1398  CB  GLU A  83      72.190 -32.677  49.634  1.00  0.00           C  
ATOM   1399  CG  GLU A  83      73.525 -32.457  48.936  1.00  0.00           C  
ATOM   1400  CD  GLU A  83      74.702 -32.841  49.791  1.00  0.00           C  
ATOM   1401  OE1 GLU A  83      74.502 -33.517  50.773  1.00  0.00           O  
ATOM   1402  OE2 GLU A  83      75.799 -32.458  49.463  1.00  0.00           O  
ATOM   1403  H   GLU A  83      69.857 -32.865  50.479  1.00  0.00           H  
ATOM   1404  HA  GLU A  83      70.978 -31.464  48.358  1.00  0.00           H  
ATOM   1405 1HB  GLU A  83      72.133 -31.984  50.474  1.00  0.00           H  
ATOM   1406 2HB  GLU A  83      72.188 -33.688  50.043  1.00  0.00           H  
ATOM   1407 1HG  GLU A  83      73.548 -33.050  48.022  1.00  0.00           H  
ATOM   1408 2HG  GLU A  83      73.611 -31.408  48.658  1.00  0.00           H  
ATOM   1409  N   ALA A  84      70.804 -34.723  47.808  1.00  0.00           N  
ATOM   1410  CA  ALA A  84      70.842 -35.737  46.761  1.00  0.00           C  
ATOM   1411  C   ALA A  84      69.765 -35.485  45.714  1.00  0.00           C  
ATOM   1412  O   ALA A  84      70.023 -35.568  44.512  1.00  0.00           O  
ATOM   1413  CB  ALA A  84      70.681 -37.126  47.362  1.00  0.00           C  
ATOM   1414  H   ALA A  84      70.589 -34.999  48.755  1.00  0.00           H  
ATOM   1415  HA  ALA A  84      71.811 -35.676  46.265  1.00  0.00           H  
ATOM   1416 1HB  ALA A  84      70.711 -37.872  46.567  1.00  0.00           H  
ATOM   1417 2HB  ALA A  84      71.491 -37.314  48.066  1.00  0.00           H  
ATOM   1418 3HB  ALA A  84      69.726 -37.188  47.883  1.00  0.00           H  
ATOM   1419  N   LEU A  85      68.558 -35.176  46.175  1.00  0.00           N  
ATOM   1420  CA  LEU A  85      67.431 -34.948  45.278  1.00  0.00           C  
ATOM   1421  C   LEU A  85      67.665 -33.731  44.396  1.00  0.00           C  
ATOM   1422  O   LEU A  85      67.322 -33.733  43.214  1.00  0.00           O  
ATOM   1423  CB  LEU A  85      66.140 -34.761  46.088  1.00  0.00           C  
ATOM   1424  CG  LEU A  85      65.626 -36.008  46.817  1.00  0.00           C  
ATOM   1425  CD1 LEU A  85      64.482 -35.619  47.745  1.00  0.00           C  
ATOM   1426  CD2 LEU A  85      65.175 -37.045  45.799  1.00  0.00           C  
ATOM   1427  H   LEU A  85      68.417 -35.097  47.171  1.00  0.00           H  
ATOM   1428  HA  LEU A  85      67.333 -35.819  44.629  1.00  0.00           H  
ATOM   1429 1HB  LEU A  85      66.308 -33.986  46.834  1.00  0.00           H  
ATOM   1430 2HB  LEU A  85      65.353 -34.424  45.413  1.00  0.00           H  
ATOM   1431  HG  LEU A  85      66.424 -36.427  47.432  1.00  0.00           H  
ATOM   1432 1HD1 LEU A  85      64.118 -36.505  48.265  1.00  0.00           H  
ATOM   1433 2HD1 LEU A  85      64.839 -34.892  48.475  1.00  0.00           H  
ATOM   1434 3HD1 LEU A  85      63.674 -35.182  47.161  1.00  0.00           H  
ATOM   1435 1HD2 LEU A  85      64.810 -37.931  46.318  1.00  0.00           H  
ATOM   1436 2HD2 LEU A  85      64.375 -36.627  45.187  1.00  0.00           H  
ATOM   1437 3HD2 LEU A  85      66.016 -37.318  45.161  1.00  0.00           H  
ATOM   1438  N   GLN A  86      68.252 -32.690  44.976  1.00  0.00           N  
ATOM   1439  CA  GLN A  86      68.555 -31.469  44.237  1.00  0.00           C  
ATOM   1440  C   GLN A  86      69.476 -31.752  43.059  1.00  0.00           C  
ATOM   1441  O   GLN A  86      69.286 -31.217  41.966  1.00  0.00           O  
ATOM   1442  CB  GLN A  86      69.191 -30.427  45.160  1.00  0.00           C  
ATOM   1443  CG  GLN A  86      69.440 -29.081  44.502  1.00  0.00           C  
ATOM   1444  CD  GLN A  86      68.151 -28.376  44.119  1.00  0.00           C  
ATOM   1445  OE1 GLN A  86      67.251 -28.210  44.947  1.00  0.00           O  
ATOM   1446  NE2 GLN A  86      68.057 -27.958  42.862  1.00  0.00           N  
ATOM   1447  H   GLN A  86      68.496 -32.746  45.954  1.00  0.00           H  
ATOM   1448  HA  GLN A  86      67.618 -31.073  43.841  1.00  0.00           H  
ATOM   1449 1HB  GLN A  86      68.546 -30.265  46.026  1.00  0.00           H  
ATOM   1450 2HB  GLN A  86      70.145 -30.803  45.530  1.00  0.00           H  
ATOM   1451 1HG  GLN A  86      69.986 -28.443  45.197  1.00  0.00           H  
ATOM   1452 2HG  GLN A  86      70.028 -29.235  43.596  1.00  0.00           H  
ATOM   1453 1HE2 GLN A  86      67.232 -27.485  42.553  1.00  0.00           H  
ATOM   1454 2HE2 GLN A  86      68.812 -28.112  42.226  1.00  0.00           H  
ATOM   1455  N   VAL A  87      70.477 -32.599  43.286  1.00  0.00           N  
ATOM   1456  CA  VAL A  87      71.396 -32.998  42.228  1.00  0.00           C  
ATOM   1457  C   VAL A  87      70.704 -33.885  41.201  1.00  0.00           C  
ATOM   1458  O   VAL A  87      70.888 -33.716  39.996  1.00  0.00           O  
ATOM   1459  CB  VAL A  87      72.600 -33.752  42.824  1.00  0.00           C  
ATOM   1460  CG1 VAL A  87      73.485 -34.303  41.716  1.00  0.00           C  
ATOM   1461  CG2 VAL A  87      73.390 -32.827  43.737  1.00  0.00           C  
ATOM   1462  H   VAL A  87      70.601 -32.973  44.216  1.00  0.00           H  
ATOM   1463  HA  VAL A  87      71.736 -32.098  41.718  1.00  0.00           H  
ATOM   1464  HB  VAL A  87      72.235 -34.604  43.398  1.00  0.00           H  
ATOM   1465 1HG1 VAL A  87      74.331 -34.833  42.156  1.00  0.00           H  
ATOM   1466 2HG1 VAL A  87      72.909 -34.991  41.098  1.00  0.00           H  
ATOM   1467 3HG1 VAL A  87      73.853 -33.481  41.102  1.00  0.00           H  
ATOM   1468 1HG2 VAL A  87      74.240 -33.367  44.156  1.00  0.00           H  
ATOM   1469 2HG2 VAL A  87      73.750 -31.971  43.164  1.00  0.00           H  
ATOM   1470 3HG2 VAL A  87      72.748 -32.477  44.545  1.00  0.00           H  
ATOM   1471  N   LEU A  88      69.906 -34.832  41.686  1.00  0.00           N  
ATOM   1472  CA  LEU A  88      69.236 -35.789  40.815  1.00  0.00           C  
ATOM   1473  C   LEU A  88      68.309 -35.083  39.831  1.00  0.00           C  
ATOM   1474  O   LEU A  88      68.244 -35.445  38.657  1.00  0.00           O  
ATOM   1475  CB  LEU A  88      68.435 -36.795  41.651  1.00  0.00           C  
ATOM   1476  CG  LEU A  88      69.263 -37.868  42.371  1.00  0.00           C  
ATOM   1477  CD1 LEU A  88      68.381 -38.600  43.375  1.00  0.00           C  
ATOM   1478  CD2 LEU A  88      69.843 -38.834  41.349  1.00  0.00           C  
ATOM   1479  H   LEU A  88      69.761 -34.889  42.683  1.00  0.00           H  
ATOM   1480  HA  LEU A  88      69.997 -36.314  40.238  1.00  0.00           H  
ATOM   1481 1HB  LEU A  88      67.872 -36.249  42.406  1.00  0.00           H  
ATOM   1482 2HB  LEU A  88      67.728 -37.305  40.997  1.00  0.00           H  
ATOM   1483  HG  LEU A  88      70.074 -37.393  42.923  1.00  0.00           H  
ATOM   1484 1HD1 LEU A  88      68.969 -39.362  43.887  1.00  0.00           H  
ATOM   1485 2HD1 LEU A  88      67.995 -37.889  44.106  1.00  0.00           H  
ATOM   1486 3HD1 LEU A  88      67.550 -39.072  42.853  1.00  0.00           H  
ATOM   1487 1HD2 LEU A  88      70.431 -39.596  41.860  1.00  0.00           H  
ATOM   1488 2HD2 LEU A  88      69.032 -39.310  40.796  1.00  0.00           H  
ATOM   1489 3HD2 LEU A  88      70.482 -38.287  40.654  1.00  0.00           H  
ATOM   1490  N   VAL A  89      67.595 -34.075  40.319  1.00  0.00           N  
ATOM   1491  CA  VAL A  89      66.699 -33.292  39.475  1.00  0.00           C  
ATOM   1492  C   VAL A  89      67.474 -32.537  38.403  1.00  0.00           C  
ATOM   1493  O   VAL A  89      67.093 -32.537  37.233  1.00  0.00           O  
ATOM   1494  CB  VAL A  89      65.900 -32.290  40.329  1.00  0.00           C  
ATOM   1495  CG1 VAL A  89      65.221 -31.257  39.441  1.00  0.00           C  
ATOM   1496  CG2 VAL A  89      64.876 -33.031  41.175  1.00  0.00           C  
ATOM   1497  H   VAL A  89      67.673 -33.845  41.299  1.00  0.00           H  
ATOM   1498  HA  VAL A  89      66.020 -33.981  38.974  1.00  0.00           H  
ATOM   1499  HB  VAL A  89      66.589 -31.751  40.980  1.00  0.00           H  
ATOM   1500 1HG1 VAL A  89      64.661 -30.556  40.062  1.00  0.00           H  
ATOM   1501 2HG1 VAL A  89      65.975 -30.714  38.872  1.00  0.00           H  
ATOM   1502 3HG1 VAL A  89      64.539 -31.758  38.756  1.00  0.00           H  
ATOM   1503 1HG2 VAL A  89      64.315 -32.316  41.777  1.00  0.00           H  
ATOM   1504 2HG2 VAL A  89      64.191 -33.575  40.524  1.00  0.00           H  
ATOM   1505 3HG2 VAL A  89      65.388 -33.735  41.831  1.00  0.00           H  
ATOM   1506  N   GLU A  90      68.562 -31.893  38.809  1.00  0.00           N  
ATOM   1507  CA  GLU A  90      69.337 -31.050  37.905  1.00  0.00           C  
ATOM   1508  C   GLU A  90      69.878 -31.854  36.732  1.00  0.00           C  
ATOM   1509  O   GLU A  90      69.826 -31.410  35.585  1.00  0.00           O  
ATOM   1510  CB  GLU A  90      70.492 -30.382  38.657  1.00  0.00           C  
ATOM   1511  CG  GLU A  90      70.068 -29.247  39.579  1.00  0.00           C  
ATOM   1512  CD  GLU A  90      71.172 -28.795  40.495  1.00  0.00           C  
ATOM   1513  OE1 GLU A  90      72.298 -29.167  40.265  1.00  0.00           O  
ATOM   1514  OE2 GLU A  90      70.889 -28.079  41.427  1.00  0.00           O  
ATOM   1515  H   GLU A  90      68.862 -31.990  39.769  1.00  0.00           H  
ATOM   1516  HA  GLU A  90      68.673 -30.282  37.506  1.00  0.00           H  
ATOM   1517 1HB  GLU A  90      71.012 -31.126  39.259  1.00  0.00           H  
ATOM   1518 2HB  GLU A  90      71.208 -29.981  37.940  1.00  0.00           H  
ATOM   1519 1HG  GLU A  90      69.746 -28.402  38.973  1.00  0.00           H  
ATOM   1520 2HG  GLU A  90      69.219 -29.576  40.177  1.00  0.00           H  
ATOM   1521  N   ILE A  91      70.400 -33.041  37.025  1.00  0.00           N  
ATOM   1522  CA  ILE A  91      71.025 -33.876  36.006  1.00  0.00           C  
ATOM   1523  C   ILE A  91      69.987 -34.450  35.052  1.00  0.00           C  
ATOM   1524  O   ILE A  91      70.284 -34.730  33.890  1.00  0.00           O  
ATOM   1525  CB  ILE A  91      71.822 -35.024  36.651  1.00  0.00           C  
ATOM   1526  CG1 ILE A  91      70.897 -35.912  37.488  1.00  0.00           C  
ATOM   1527  CG2 ILE A  91      72.952 -34.473  37.506  1.00  0.00           C  
ATOM   1528  CD1 ILE A  91      71.566 -37.158  38.022  1.00  0.00           C  
ATOM   1529  H   ILE A  91      70.362 -33.373  37.977  1.00  0.00           H  
ATOM   1530  HA  ILE A  91      71.703 -33.251  35.425  1.00  0.00           H  
ATOM   1531  HB  ILE A  91      72.244 -35.656  35.871  1.00  0.00           H  
ATOM   1532 1HG1 ILE A  91      70.511 -35.342  38.331  1.00  0.00           H  
ATOM   1533 2HG1 ILE A  91      70.043 -36.218  36.884  1.00  0.00           H  
ATOM   1534 1HG2 ILE A  91      73.505 -35.299  37.955  1.00  0.00           H  
ATOM   1535 2HG2 ILE A  91      73.624 -33.882  36.885  1.00  0.00           H  
ATOM   1536 3HG2 ILE A  91      72.539 -33.843  38.294  1.00  0.00           H  
ATOM   1537 1HD1 ILE A  91      70.846 -37.735  38.604  1.00  0.00           H  
ATOM   1538 2HD1 ILE A  91      71.928 -37.763  37.191  1.00  0.00           H  
ATOM   1539 3HD1 ILE A  91      72.403 -36.875  38.660  1.00  0.00           H  
ATOM   1540  N   VAL A  92      68.767 -34.625  35.548  1.00  0.00           N  
ATOM   1541  CA  VAL A  92      67.642 -35.005  34.702  1.00  0.00           C  
ATOM   1542  C   VAL A  92      67.264 -33.878  33.748  1.00  0.00           C  
ATOM   1543  O   VAL A  92      66.979 -34.115  32.575  1.00  0.00           O  
ATOM   1544  CB  VAL A  92      66.421 -35.371  35.567  1.00  0.00           C  
ATOM   1545  CG1 VAL A  92      65.150 -35.352  34.732  1.00  0.00           C  
ATOM   1546  CG2 VAL A  92      66.628 -36.739  36.201  1.00  0.00           C  
ATOM   1547  H   VAL A  92      68.614 -34.491  36.538  1.00  0.00           H  
ATOM   1548  HA  VAL A  92      67.946 -35.864  34.102  1.00  0.00           H  
ATOM   1549  HB  VAL A  92      66.305 -34.622  36.350  1.00  0.00           H  
ATOM   1550 1HG1 VAL A  92      64.297 -35.612  35.360  1.00  0.00           H  
ATOM   1551 2HG1 VAL A  92      65.004 -34.354  34.318  1.00  0.00           H  
ATOM   1552 3HG1 VAL A  92      65.237 -36.074  33.920  1.00  0.00           H  
ATOM   1553 1HG2 VAL A  92      65.762 -36.992  36.812  1.00  0.00           H  
ATOM   1554 2HG2 VAL A  92      66.751 -37.488  35.418  1.00  0.00           H  
ATOM   1555 3HG2 VAL A  92      67.520 -36.719  36.827  1.00  0.00           H  
ATOM   1556  N   ILE A  93      67.263 -32.653  34.259  1.00  0.00           N  
ATOM   1557  CA  ILE A  93      67.007 -31.479  33.435  1.00  0.00           C  
ATOM   1558  C   ILE A  93      68.117 -31.269  32.414  1.00  0.00           C  
ATOM   1559  O   ILE A  93      67.858 -30.928  31.260  1.00  0.00           O  
ATOM   1560  CB  ILE A  93      66.864 -30.217  34.304  1.00  0.00           C  
ATOM   1561  CG1 ILE A  93      65.642 -30.336  35.219  1.00  0.00           C  
ATOM   1562  CG2 ILE A  93      66.759 -28.976  33.430  1.00  0.00           C  
ATOM   1563  CD1 ILE A  93      64.347 -30.588  34.480  1.00  0.00           C  
ATOM   1564  H   ILE A  93      67.447 -32.531  35.245  1.00  0.00           H  
ATOM   1565  HA  ILE A  93      66.078 -31.646  32.888  1.00  0.00           H  
ATOM   1566  HB  ILE A  93      67.734 -30.121  34.953  1.00  0.00           H  
ATOM   1567 1HG1 ILE A  93      65.794 -31.149  35.928  1.00  0.00           H  
ATOM   1568 2HG1 ILE A  93      65.529 -29.417  35.797  1.00  0.00           H  
ATOM   1569 1HG2 ILE A  93      66.658 -28.094  34.060  1.00  0.00           H  
ATOM   1570 2HG2 ILE A  93      67.657 -28.885  32.821  1.00  0.00           H  
ATOM   1571 3HG2 ILE A  93      65.887 -29.062  32.780  1.00  0.00           H  
ATOM   1572 1HD1 ILE A  93      63.527 -30.659  35.195  1.00  0.00           H  
ATOM   1573 2HD1 ILE A  93      64.157 -29.766  33.789  1.00  0.00           H  
ATOM   1574 3HD1 ILE A  93      64.423 -31.520  33.922  1.00  0.00           H  
ATOM   1575  N   GLU A  94      69.357 -31.475  32.845  1.00  0.00           N  
ATOM   1576  CA  GLU A  94      70.514 -31.266  31.983  1.00  0.00           C  
ATOM   1577  C   GLU A  94      70.485 -32.206  30.784  1.00  0.00           C  
ATOM   1578  O   GLU A  94      70.732 -31.791  29.652  1.00  0.00           O  
ATOM   1579  CB  GLU A  94      71.811 -31.469  32.770  1.00  0.00           C  
ATOM   1580  CG  GLU A  94      73.078 -31.180  31.979  1.00  0.00           C  
ATOM   1581  CD  GLU A  94      74.327 -31.301  32.810  1.00  0.00           C  
ATOM   1582  OE1 GLU A  94      74.219 -31.643  33.963  1.00  0.00           O  
ATOM   1583  OE2 GLU A  94      75.388 -31.049  32.290  1.00  0.00           O  
ATOM   1584  H   GLU A  94      69.503 -31.784  33.796  1.00  0.00           H  
ATOM   1585  HA  GLU A  94      70.475 -30.244  31.607  1.00  0.00           H  
ATOM   1586 1HB  GLU A  94      71.808 -30.821  33.648  1.00  0.00           H  
ATOM   1587 2HB  GLU A  94      71.864 -32.499  33.124  1.00  0.00           H  
ATOM   1588 1HG  GLU A  94      73.142 -31.880  31.146  1.00  0.00           H  
ATOM   1589 2HG  GLU A  94      73.017 -30.173  31.569  1.00  0.00           H  
ATOM   1590  N   ILE A  95      70.181 -33.473  31.041  1.00  0.00           N  
ATOM   1591  CA  ILE A  95      70.115 -34.476  29.984  1.00  0.00           C  
ATOM   1592  C   ILE A  95      68.889 -34.268  29.104  1.00  0.00           C  
ATOM   1593  O   ILE A  95      68.925 -34.529  27.902  1.00  0.00           O  
ATOM   1594  CB  ILE A  95      70.089 -35.897  30.575  1.00  0.00           C  
ATOM   1595  CG1 ILE A  95      70.403 -36.932  29.491  1.00  0.00           C  
ATOM   1596  CG2 ILE A  95      68.739 -36.183  31.213  1.00  0.00           C  
ATOM   1597  CD1 ILE A  95      70.717 -38.308  30.032  1.00  0.00           C  
ATOM   1598  H   ILE A  95      69.991 -33.751  31.994  1.00  0.00           H  
ATOM   1599  HA  ILE A  95      71.000 -34.363  29.356  1.00  0.00           H  
ATOM   1600  HB  ILE A  95      70.866 -35.990  31.333  1.00  0.00           H  
ATOM   1601 1HG1 ILE A  95      69.554 -37.018  28.814  1.00  0.00           H  
ATOM   1602 2HG1 ILE A  95      71.257 -36.595  28.902  1.00  0.00           H  
ATOM   1603 1HG2 ILE A  95      68.737 -37.191  31.625  1.00  0.00           H  
ATOM   1604 2HG2 ILE A  95      68.555 -35.465  32.011  1.00  0.00           H  
ATOM   1605 3HG2 ILE A  95      67.955 -36.097  30.460  1.00  0.00           H  
ATOM   1606 1HD1 ILE A  95      70.929 -38.985  29.205  1.00  0.00           H  
ATOM   1607 2HD1 ILE A  95      71.588 -38.251  30.687  1.00  0.00           H  
ATOM   1608 3HD1 ILE A  95      69.863 -38.680  30.596  1.00  0.00           H  
ATOM   1609  N   LEU A  96      67.806 -33.798  29.711  1.00  0.00           N  
ATOM   1610  CA  LEU A  96      66.597 -33.461  28.968  1.00  0.00           C  
ATOM   1611  C   LEU A  96      66.868 -32.375  27.936  1.00  0.00           C  
ATOM   1612  O   LEU A  96      66.450 -32.482  26.783  1.00  0.00           O  
ATOM   1613  CB  LEU A  96      65.496 -32.998  29.930  1.00  0.00           C  
ATOM   1614  CG  LEU A  96      64.662 -34.112  30.574  1.00  0.00           C  
ATOM   1615  CD1 LEU A  96      63.802 -33.527  31.686  1.00  0.00           C  
ATOM   1616  CD2 LEU A  96      63.801 -34.781  29.512  1.00  0.00           C  
ATOM   1617  H   LEU A  96      67.820 -33.669  30.712  1.00  0.00           H  
ATOM   1618  HA  LEU A  96      66.267 -34.354  28.435  1.00  0.00           H  
ATOM   1619 1HB  LEU A  96      65.955 -32.423  30.733  1.00  0.00           H  
ATOM   1620 2HB  LEU A  96      64.813 -32.344  29.388  1.00  0.00           H  
ATOM   1621  HG  LEU A  96      65.327 -34.853  31.021  1.00  0.00           H  
ATOM   1622 1HD1 LEU A  96      63.210 -34.319  32.143  1.00  0.00           H  
ATOM   1623 2HD1 LEU A  96      64.444 -33.073  32.441  1.00  0.00           H  
ATOM   1624 3HD1 LEU A  96      63.137 -32.770  31.271  1.00  0.00           H  
ATOM   1625 1HD2 LEU A  96      63.209 -35.573  29.969  1.00  0.00           H  
ATOM   1626 2HD2 LEU A  96      63.135 -34.041  29.065  1.00  0.00           H  
ATOM   1627 3HD2 LEU A  96      64.441 -35.205  28.739  1.00  0.00           H  
ATOM   1628  N   LYS A  97      67.569 -31.328  28.356  1.00  0.00           N  
ATOM   1629  CA  LYS A  97      67.960 -30.254  27.451  1.00  0.00           C  
ATOM   1630  C   LYS A  97      68.843 -30.777  26.325  1.00  0.00           C  
ATOM   1631  O   LYS A  97      68.717 -30.352  25.176  1.00  0.00           O  
ATOM   1632  CB  LYS A  97      68.686 -29.147  28.217  1.00  0.00           C  
ATOM   1633  CG  LYS A  97      67.782 -28.295  29.099  1.00  0.00           C  
ATOM   1634  CD  LYS A  97      68.574 -27.223  29.831  1.00  0.00           C  
ATOM   1635  CE  LYS A  97      67.662 -26.319  30.647  1.00  0.00           C  
ATOM   1636  NZ  LYS A  97      68.428 -25.296  31.409  1.00  0.00           N  
ATOM   1637  H   LYS A  97      67.839 -31.275  29.328  1.00  0.00           H  
ATOM   1638  HA  LYS A  97      67.056 -29.842  27.004  1.00  0.00           H  
ATOM   1639 1HB  LYS A  97      69.454 -29.586  28.853  1.00  0.00           H  
ATOM   1640 2HB  LYS A  97      69.185 -28.483  27.510  1.00  0.00           H  
ATOM   1641 1HG  LYS A  97      67.019 -27.815  28.483  1.00  0.00           H  
ATOM   1642 2HG  LYS A  97      67.283 -28.931  29.830  1.00  0.00           H  
ATOM   1643 1HD  LYS A  97      69.295 -27.697  30.499  1.00  0.00           H  
ATOM   1644 2HD  LYS A  97      69.119 -26.616  29.109  1.00  0.00           H  
ATOM   1645 1HE  LYS A  97      66.964 -25.813  29.982  1.00  0.00           H  
ATOM   1646 2HE  LYS A  97      67.087 -26.922  31.350  1.00  0.00           H  
ATOM   1647 1HZ  LYS A  97      67.788 -24.718  31.936  1.00  0.00           H  
ATOM   1648 2HZ  LYS A  97      69.066 -25.756  32.043  1.00  0.00           H  
ATOM   1649 3HZ  LYS A  97      68.950 -24.719  30.766  1.00  0.00           H  
ATOM   1650  N   LEU A  98      69.737 -31.701  26.661  1.00  0.00           N  
ATOM   1651  CA  LEU A  98      70.624 -32.302  25.673  1.00  0.00           C  
ATOM   1652  C   LEU A  98      69.852 -33.189  24.704  1.00  0.00           C  
ATOM   1653  O   LEU A  98      70.075 -33.145  23.495  1.00  0.00           O  
ATOM   1654  CB  LEU A  98      71.714 -33.126  26.372  1.00  0.00           C  
ATOM   1655  CG  LEU A  98      72.692 -33.857  25.445  1.00  0.00           C  
ATOM   1656  CD1 LEU A  98      73.360 -32.854  24.515  1.00  0.00           C  
ATOM   1657  CD2 LEU A  98      73.723 -34.602  26.280  1.00  0.00           C  
ATOM   1658  H   LEU A  98      69.803 -31.995  27.625  1.00  0.00           H  
ATOM   1659  HA  LEU A  98      71.084 -31.498  25.097  1.00  0.00           H  
ATOM   1660 1HB  LEU A  98      72.296 -32.462  27.008  1.00  0.00           H  
ATOM   1661 2HB  LEU A  98      71.232 -33.872  27.004  1.00  0.00           H  
ATOM   1662  HG  LEU A  98      72.143 -34.570  24.827  1.00  0.00           H  
ATOM   1663 1HD1 LEU A  98      74.055 -33.375  23.856  1.00  0.00           H  
ATOM   1664 2HD1 LEU A  98      72.602 -32.351  23.916  1.00  0.00           H  
ATOM   1665 3HD1 LEU A  98      73.904 -32.119  25.107  1.00  0.00           H  
ATOM   1666 1HD2 LEU A  98      74.418 -35.124  25.619  1.00  0.00           H  
ATOM   1667 2HD2 LEU A  98      74.274 -33.891  26.896  1.00  0.00           H  
ATOM   1668 3HD2 LEU A  98      73.220 -35.326  26.920  1.00  0.00           H  
ATOM   1669  N   LEU A  99      68.942 -33.993  25.243  1.00  0.00           N  
ATOM   1670  CA  LEU A  99      68.153 -34.911  24.431  1.00  0.00           C  
ATOM   1671  C   LEU A  99      67.338 -34.161  23.386  1.00  0.00           C  
ATOM   1672  O   LEU A  99      67.233 -34.594  22.238  1.00  0.00           O  
ATOM   1673  CB  LEU A  99      67.217 -35.738  25.323  1.00  0.00           C  
ATOM   1674  CG  LEU A  99      67.890 -36.837  26.154  1.00  0.00           C  
ATOM   1675  CD1 LEU A  99      66.939 -37.298  27.251  1.00  0.00           C  
ATOM   1676  CD2 LEU A  99      68.278 -37.994  25.245  1.00  0.00           C  
ATOM   1677  H   LEU A  99      68.793 -33.967  26.242  1.00  0.00           H  
ATOM   1678  HA  LEU A  99      68.843 -35.574  23.905  1.00  0.00           H  
ATOM   1679 1HB  LEU A  99      66.711 -35.064  26.012  1.00  0.00           H  
ATOM   1680 2HB  LEU A  99      66.465 -36.211  24.692  1.00  0.00           H  
ATOM   1681  HG  LEU A  99      68.783 -36.437  26.633  1.00  0.00           H  
ATOM   1682 1HD1 LEU A  99      67.417 -38.080  27.841  1.00  0.00           H  
ATOM   1683 2HD1 LEU A  99      66.693 -36.455  27.896  1.00  0.00           H  
ATOM   1684 3HD1 LEU A  99      66.027 -37.690  26.801  1.00  0.00           H  
ATOM   1685 1HD2 LEU A  99      68.757 -38.776  25.837  1.00  0.00           H  
ATOM   1686 2HD2 LEU A  99      67.386 -38.396  24.766  1.00  0.00           H  
ATOM   1687 3HD2 LEU A  99      68.972 -37.640  24.482  1.00  0.00           H  
ATOM   1688  N   VAL A 100      66.761 -33.034  23.790  1.00  0.00           N  
ATOM   1689  CA  VAL A 100      66.017 -32.181  22.870  1.00  0.00           C  
ATOM   1690  C   VAL A 100      66.949 -31.495  21.880  1.00  0.00           C  
ATOM   1691  O   VAL A 100      66.646 -31.401  20.690  1.00  0.00           O  
ATOM   1692  CB  VAL A 100      65.228 -31.114  23.651  1.00  0.00           C  
ATOM   1693  CG1 VAL A 100      64.588 -30.120  22.694  1.00  0.00           C  
ATOM   1694  CG2 VAL A 100      64.173 -31.784  24.519  1.00  0.00           C  
ATOM   1695  H   VAL A 100      66.840 -32.762  24.759  1.00  0.00           H  
ATOM   1696  HA  VAL A 100      65.332 -32.812  22.303  1.00  0.00           H  
ATOM   1697  HB  VAL A 100      65.918 -30.555  24.283  1.00  0.00           H  
ATOM   1698 1HG1 VAL A 100      64.033 -29.373  23.262  1.00  0.00           H  
ATOM   1699 2HG1 VAL A 100      65.361 -29.628  22.108  1.00  0.00           H  
ATOM   1700 3HG1 VAL A 100      63.904 -30.646  22.026  1.00  0.00           H  
ATOM   1701 1HG2 VAL A 100      63.619 -31.023  25.069  1.00  0.00           H  
ATOM   1702 2HG2 VAL A 100      63.487 -32.349  23.889  1.00  0.00           H  
ATOM   1703 3HG2 VAL A 100      64.658 -32.460  25.225  1.00  0.00           H  
ATOM   1704  N   GLN A 101      68.084 -31.018  22.376  1.00  0.00           N  
ATOM   1705  CA  GLN A 101      69.094 -30.402  21.524  1.00  0.00           C  
ATOM   1706  C   GLN A 101      69.560 -31.363  20.438  1.00  0.00           C  
ATOM   1707  O   GLN A 101      69.758 -30.967  19.289  1.00  0.00           O  
ATOM   1708  CB  GLN A 101      70.291 -29.939  22.359  1.00  0.00           C  
ATOM   1709  CG  GLN A 101      71.386 -29.261  21.556  1.00  0.00           C  
ATOM   1710  CD  GLN A 101      72.639 -29.019  22.374  1.00  0.00           C  
ATOM   1711  OE1 GLN A 101      72.569 -28.666  23.554  1.00  0.00           O  
ATOM   1712  NE2 GLN A 101      73.798 -29.209  21.751  1.00  0.00           N  
ATOM   1713  H   GLN A 101      68.253 -31.083  23.370  1.00  0.00           H  
ATOM   1714  HA  GLN A 101      68.644 -29.538  21.035  1.00  0.00           H  
ATOM   1715 1HB  GLN A 101      69.951 -29.239  23.124  1.00  0.00           H  
ATOM   1716 2HB  GLN A 101      70.730 -30.795  22.872  1.00  0.00           H  
ATOM   1717 1HG  GLN A 101      71.648 -29.895  20.709  1.00  0.00           H  
ATOM   1718 2HG  GLN A 101      71.019 -28.297  21.201  1.00  0.00           H  
ATOM   1719 1HE2 GLN A 101      74.660 -29.065  22.241  1.00  0.00           H  
ATOM   1720 2HE2 GLN A 101      73.810 -29.495  20.794  1.00  0.00           H  
ATOM   1721  N   ILE A 102      69.731 -32.628  20.808  1.00  0.00           N  
ATOM   1722  CA  ILE A 102      70.109 -33.661  19.851  1.00  0.00           C  
ATOM   1723  C   ILE A 102      69.037 -33.841  18.784  1.00  0.00           C  
ATOM   1724  O   ILE A 102      69.343 -33.945  17.595  1.00  0.00           O  
ATOM   1725  CB  ILE A 102      70.356 -35.004  20.563  1.00  0.00           C  
ATOM   1726  CG1 ILE A 102      71.631 -34.934  21.406  1.00  0.00           C  
ATOM   1727  CG2 ILE A 102      70.445 -36.135  19.549  1.00  0.00           C  
ATOM   1728  CD1 ILE A 102      71.737 -36.028  22.445  1.00  0.00           C  
ATOM   1729  H   ILE A 102      69.599 -32.880  21.776  1.00  0.00           H  
ATOM   1730  HA  ILE A 102      71.025 -33.345  19.354  1.00  0.00           H  
ATOM   1731  HB  ILE A 102      69.535 -35.209  21.249  1.00  0.00           H  
ATOM   1732 1HG1 ILE A 102      72.503 -34.998  20.755  1.00  0.00           H  
ATOM   1733 2HG1 ILE A 102      71.677 -33.973  21.919  1.00  0.00           H  
ATOM   1734 1HG2 ILE A 102      70.621 -37.076  20.069  1.00  0.00           H  
ATOM   1735 2HG2 ILE A 102      69.512 -36.196  18.991  1.00  0.00           H  
ATOM   1736 3HG2 ILE A 102      71.268 -35.941  18.860  1.00  0.00           H  
ATOM   1737 1HD1 ILE A 102      72.667 -35.911  23.003  1.00  0.00           H  
ATOM   1738 2HD1 ILE A 102      70.892 -35.961  23.131  1.00  0.00           H  
ATOM   1739 3HD1 ILE A 102      71.729 -36.999  21.954  1.00  0.00           H  
ATOM   1740  N   ALA A 103      67.781 -33.876  19.213  1.00  0.00           N  
ATOM   1741  CA  ALA A 103      66.658 -33.975  18.289  1.00  0.00           C  
ATOM   1742  C   ALA A 103      66.613 -32.779  17.347  1.00  0.00           C  
ATOM   1743  O   ALA A 103      66.302 -32.919  16.164  1.00  0.00           O  
ATOM   1744  CB  ALA A 103      65.348 -34.092  19.057  1.00  0.00           C  
ATOM   1745  H   ALA A 103      67.598 -33.834  20.206  1.00  0.00           H  
ATOM   1746  HA  ALA A 103      66.793 -34.870  17.684  1.00  0.00           H  
ATOM   1747 1HB  ALA A 103      64.518 -34.164  18.353  1.00  0.00           H  
ATOM   1748 2HB  ALA A 103      65.372 -34.984  19.683  1.00  0.00           H  
ATOM   1749 3HB  ALA A 103      65.216 -33.212  19.685  1.00  0.00           H  
ATOM   1750  N   GLU A 104      66.924 -31.601  17.879  1.00  0.00           N  
ATOM   1751  CA  GLU A 104      66.996 -30.390  17.070  1.00  0.00           C  
ATOM   1752  C   GLU A 104      68.101 -30.490  16.027  1.00  0.00           C  
ATOM   1753  O   GLU A 104      67.897 -30.162  14.859  1.00  0.00           O  
ATOM   1754  CB  GLU A 104      67.228 -29.167  17.958  1.00  0.00           C  
ATOM   1755  CG  GLU A 104      67.302 -27.846  17.205  1.00  0.00           C  
ATOM   1756  CD  GLU A 104      67.583 -26.675  18.104  1.00  0.00           C  
ATOM   1757  OE1 GLU A 104      67.868 -26.890  19.258  1.00  0.00           O  
ATOM   1758  OE2 GLU A 104      67.514 -25.563  17.636  1.00  0.00           O  
ATOM   1759  H   GLU A 104      67.115 -31.544  18.869  1.00  0.00           H  
ATOM   1760  HA  GLU A 104      66.048 -30.277  16.544  1.00  0.00           H  
ATOM   1761 1HB  GLU A 104      66.424 -29.090  18.690  1.00  0.00           H  
ATOM   1762 2HB  GLU A 104      68.161 -29.290  18.510  1.00  0.00           H  
ATOM   1763 1HG  GLU A 104      68.089 -27.912  16.455  1.00  0.00           H  
ATOM   1764 2HG  GLU A 104      66.358 -27.683  16.688  1.00  0.00           H  
ATOM   1765  N   GLU A 105      69.275 -30.944  16.449  1.00  0.00           N  
ATOM   1766  CA  GLU A 105      70.392 -31.087  15.528  1.00  0.00           C  
ATOM   1767  C   GLU A 105      70.045 -32.116  14.467  1.00  0.00           C  
ATOM   1768  O   GLU A 105      70.434 -31.980  13.306  1.00  0.00           O  
ATOM   1769  CB  GLU A 105      71.663 -31.501  16.273  1.00  0.00           C  
ATOM   1770  CG  GLU A 105      72.264 -30.408  17.146  1.00  0.00           C  
ATOM   1771  CD  GLU A 105      73.437 -30.885  17.955  1.00  0.00           C  
ATOM   1772  OE1 GLU A 105      73.960 -31.931  17.651  1.00  0.00           O  
ATOM   1773  OE2 GLU A 105      73.813 -30.203  18.879  1.00  0.00           O  
ATOM   1774  H   GLU A 105      69.386 -31.191  17.422  1.00  0.00           H  
ATOM   1775  HA  GLU A 105      70.558 -30.123  15.045  1.00  0.00           H  
ATOM   1776 1HB  GLU A 105      71.449 -32.359  16.910  1.00  0.00           H  
ATOM   1777 2HB  GLU A 105      72.422 -31.808  15.553  1.00  0.00           H  
ATOM   1778 1HG  GLU A 105      72.587 -29.585  16.509  1.00  0.00           H  
ATOM   1779 2HG  GLU A 105      71.494 -30.031  17.818  1.00  0.00           H  
ATOM   1780  N   ALA A 106      69.311 -33.140  14.886  1.00  0.00           N  
ATOM   1781  CA  ALA A 106      68.877 -34.209  13.998  1.00  0.00           C  
ATOM   1782  C   ALA A 106      68.055 -33.682  12.828  1.00  0.00           C  
ATOM   1783  O   ALA A 106      68.005 -34.301  11.765  1.00  0.00           O  
ATOM   1784  CB  ALA A 106      68.080 -35.243  14.781  1.00  0.00           C  
ATOM   1785  H   ALA A 106      69.040 -33.186  15.857  1.00  0.00           H  
ATOM   1786  HA  ALA A 106      69.761 -34.706  13.597  1.00  0.00           H  
ATOM   1787 1HB  ALA A 106      67.768 -36.044  14.110  1.00  0.00           H  
ATOM   1788 2HB  ALA A 106      68.700 -35.656  15.575  1.00  0.00           H  
ATOM   1789 3HB  ALA A 106      67.201 -34.770  15.215  1.00  0.00           H  
ATOM   1790  N   GLY A 107      67.410 -32.541  13.029  1.00  0.00           N  
ATOM   1791  CA  GLY A 107      66.606 -31.919  11.985  1.00  0.00           C  
ATOM   1792  C   GLY A 107      65.117 -32.013  12.298  1.00  0.00           C  
ATOM   1793  O   GLY A 107      64.281 -32.000  11.395  1.00  0.00           O  
ATOM   1794  H   GLY A 107      67.479 -32.089  13.930  1.00  0.00           H  
ATOM   1795 1HA  GLY A 107      66.890 -30.873  11.880  1.00  0.00           H  
ATOM   1796 2HA  GLY A 107      66.808 -32.405  11.032  1.00  0.00           H  
ATOM   1797  N   LEU A 108      64.799 -32.105  13.586  1.00  0.00           N  
ATOM   1798  CA  LEU A 108      63.419 -32.029  14.050  1.00  0.00           C  
ATOM   1799  C   LEU A 108      62.862 -30.624  13.826  1.00  0.00           C  
ATOM   1800  O   LEU A 108      63.510 -29.630  14.154  1.00  0.00           O  
ATOM   1801  CB  LEU A 108      63.334 -32.397  15.537  1.00  0.00           C  
ATOM   1802  CG  LEU A 108      61.922 -32.649  16.080  1.00  0.00           C  
ATOM   1803  CD1 LEU A 108      61.405 -33.980  15.553  1.00  0.00           C  
ATOM   1804  CD2 LEU A 108      61.953 -32.638  17.601  1.00  0.00           C  
ATOM   1805  H   LEU A 108      65.535 -32.233  14.266  1.00  0.00           H  
ATOM   1806  HA  LEU A 108      62.823 -32.747  13.486  1.00  0.00           H  
ATOM   1807 1HB  LEU A 108      63.920 -33.299  15.705  1.00  0.00           H  
ATOM   1808 2HB  LEU A 108      63.774 -31.588  16.121  1.00  0.00           H  
ATOM   1809  HG  LEU A 108      61.250 -31.867  15.726  1.00  0.00           H  
ATOM   1810 1HD1 LEU A 108      60.401 -34.160  15.939  1.00  0.00           H  
ATOM   1811 2HD1 LEU A 108      61.375 -33.953  14.463  1.00  0.00           H  
ATOM   1812 3HD1 LEU A 108      62.067 -34.782  15.878  1.00  0.00           H  
ATOM   1813 1HD2 LEU A 108      60.949 -32.817  17.988  1.00  0.00           H  
ATOM   1814 2HD2 LEU A 108      62.624 -33.421  17.957  1.00  0.00           H  
ATOM   1815 3HD2 LEU A 108      62.310 -31.670  17.951  1.00  0.00           H  
ATOM   1816  N   PRO A 109      61.659 -30.540  13.267  1.00  0.00           N  
ATOM   1817  CA  PRO A 109      61.046 -29.249  12.975  1.00  0.00           C  
ATOM   1818  C   PRO A 109      61.076 -28.339  14.204  1.00  0.00           C  
ATOM   1819  O   PRO A 109      60.668 -28.739  15.294  1.00  0.00           O  
ATOM   1820  CB  PRO A 109      59.614 -29.627  12.584  1.00  0.00           C  
ATOM   1821  CG  PRO A 109      59.752 -30.963  11.937  1.00  0.00           C  
ATOM   1822  CD  PRO A 109      60.797 -31.671  12.757  1.00  0.00           C  
ATOM   1823  HA  PRO A 109      61.608 -28.773  12.170  1.00  0.00           H  
ATOM   1824 1HB  PRO A 109      58.974 -29.651  13.479  1.00  0.00           H  
ATOM   1825 2HB  PRO A 109      59.194 -28.868  11.909  1.00  0.00           H  
ATOM   1826 1HG  PRO A 109      58.785 -31.488  11.937  1.00  0.00           H  
ATOM   1827 2HG  PRO A 109      60.048 -30.845  10.883  1.00  0.00           H  
ATOM   1828 1HD  PRO A 109      60.314 -32.192  13.596  1.00  0.00           H  
ATOM   1829 2HD  PRO A 109      61.344 -32.381  12.121  1.00  0.00           H  
ATOM   1830  N   PRO A 110      61.563 -27.112  14.020  1.00  0.00           N  
ATOM   1831  CA  PRO A 110      61.668 -26.150  15.117  1.00  0.00           C  
ATOM   1832  C   PRO A 110      60.357 -26.001  15.904  1.00  0.00           C  
ATOM   1833  O   PRO A 110      60.369 -25.745  17.107  1.00  0.00           O  
ATOM   1834  CB  PRO A 110      62.034 -24.855  14.385  1.00  0.00           C  
ATOM   1835  CG  PRO A 110      62.830 -25.308  13.210  1.00  0.00           C  
ATOM   1836  CD  PRO A 110      62.143 -26.570  12.758  1.00  0.00           C  
ATOM   1837  HA  PRO A 110      62.418 -26.516  15.818  1.00  0.00           H  
ATOM   1838 1HB  PRO A 110      61.119 -24.315  14.098  1.00  0.00           H  
ATOM   1839 2HB  PRO A 110      62.601 -24.191  15.055  1.00  0.00           H  
ATOM   1840 1HG  PRO A 110      62.841 -24.530  12.435  1.00  0.00           H  
ATOM   1841 2HG  PRO A 110      63.877 -25.478  13.505  1.00  0.00           H  
ATOM   1842 1HD  PRO A 110      61.353 -26.319  12.037  1.00  0.00           H  
ATOM   1843 2HD  PRO A 110      62.882 -27.247  12.305  1.00  0.00           H  
ATOM   1844  N   VAL A 111      59.228 -26.164  15.216  1.00  0.00           N  
ATOM   1845  CA  VAL A 111      57.914 -26.067  15.841  1.00  0.00           C  
ATOM   1846  C   VAL A 111      57.720 -27.157  16.888  1.00  0.00           C  
ATOM   1847  O   VAL A 111      56.972 -26.981  17.851  1.00  0.00           O  
ATOM   1848  CB  VAL A 111      56.807 -26.180  14.777  1.00  0.00           C  
ATOM   1849  CG1 VAL A 111      56.723 -27.602  14.243  1.00  0.00           C  
ATOM   1850  CG2 VAL A 111      55.474 -25.746  15.367  1.00  0.00           C  
ATOM   1851  H   VAL A 111      59.278 -26.361  14.227  1.00  0.00           H  
ATOM   1852  HA  VAL A 111      57.848 -25.104  16.348  1.00  0.00           H  
ATOM   1853  HB  VAL A 111      57.059 -25.535  13.934  1.00  0.00           H  
ATOM   1854 1HG1 VAL A 111      55.936 -27.663  13.492  1.00  0.00           H  
ATOM   1855 2HG1 VAL A 111      57.676 -27.878  13.793  1.00  0.00           H  
ATOM   1856 3HG1 VAL A 111      56.496 -28.285  15.062  1.00  0.00           H  
ATOM   1857 1HG2 VAL A 111      54.696 -25.828  14.609  1.00  0.00           H  
ATOM   1858 2HG2 VAL A 111      55.225 -26.387  16.213  1.00  0.00           H  
ATOM   1859 3HG2 VAL A 111      55.545 -24.712  15.705  1.00  0.00           H  
ATOM   1860  N   ALA A 112      58.398 -28.283  16.695  1.00  0.00           N  
ATOM   1861  CA  ALA A 112      58.357 -29.378  17.657  1.00  0.00           C  
ATOM   1862  C   ALA A 112      59.396 -29.185  18.754  1.00  0.00           C  
ATOM   1863  O   ALA A 112      59.157 -29.522  19.914  1.00  0.00           O  
ATOM   1864  CB  ALA A 112      58.570 -30.711  16.955  1.00  0.00           C  
ATOM   1865  H   ALA A 112      58.956 -28.384  15.859  1.00  0.00           H  
ATOM   1866  HA  ALA A 112      57.373 -29.379  18.126  1.00  0.00           H  
ATOM   1867 1HB  ALA A 112      58.537 -31.517  17.686  1.00  0.00           H  
ATOM   1868 2HB  ALA A 112      57.785 -30.860  16.213  1.00  0.00           H  
ATOM   1869 3HB  ALA A 112      59.540 -30.710  16.460  1.00  0.00           H  
ATOM   1870  N   VAL A 113      60.550 -28.643  18.382  1.00  0.00           N  
ATOM   1871  CA  VAL A 113      61.651 -28.463  19.319  1.00  0.00           C  
ATOM   1872  C   VAL A 113      61.271 -27.502  20.438  1.00  0.00           C  
ATOM   1873  O   VAL A 113      61.566 -27.749  21.608  1.00  0.00           O  
ATOM   1874  CB  VAL A 113      62.896 -27.927  18.585  1.00  0.00           C  
ATOM   1875  CG1 VAL A 113      63.978 -27.544  19.584  1.00  0.00           C  
ATOM   1876  CG2 VAL A 113      63.411 -28.973  17.609  1.00  0.00           C  
ATOM   1877  H   VAL A 113      60.667 -28.346  17.422  1.00  0.00           H  
ATOM   1878  HA  VAL A 113      61.872 -29.431  19.771  1.00  0.00           H  
ATOM   1879  HB  VAL A 113      62.624 -27.023  18.043  1.00  0.00           H  
ATOM   1880 1HG1 VAL A 113      64.849 -27.167  19.049  1.00  0.00           H  
ATOM   1881 2HG1 VAL A 113      63.599 -26.770  20.252  1.00  0.00           H  
ATOM   1882 3HG1 VAL A 113      64.262 -28.420  20.168  1.00  0.00           H  
ATOM   1883 1HG2 VAL A 113      64.289 -28.587  17.093  1.00  0.00           H  
ATOM   1884 2HG2 VAL A 113      63.676 -29.879  18.150  1.00  0.00           H  
ATOM   1885 3HG2 VAL A 113      62.633 -29.200  16.877  1.00  0.00           H  
ATOM   1886  N   ARG A 114      60.615 -26.406  20.073  1.00  0.00           N  
ATOM   1887  CA  ARG A 114      60.201 -25.401  21.044  1.00  0.00           C  
ATOM   1888  C   ARG A 114      59.273 -25.999  22.093  1.00  0.00           C  
ATOM   1889  O   ARG A 114      59.357 -25.663  23.275  1.00  0.00           O  
ATOM   1890  CB  ARG A 114      59.498 -24.243  20.350  1.00  0.00           C  
ATOM   1891  CG  ARG A 114      60.413 -23.318  19.564  1.00  0.00           C  
ATOM   1892  CD  ARG A 114      59.743 -22.035  19.233  1.00  0.00           C  
ATOM   1893  NE  ARG A 114      58.638 -22.224  18.307  1.00  0.00           N  
ATOM   1894  CZ  ARG A 114      58.755 -22.225  16.964  1.00  0.00           C  
ATOM   1895  NH1 ARG A 114      59.933 -22.047  16.408  1.00  0.00           N  
ATOM   1896  NH2 ARG A 114      57.687 -22.406  16.208  1.00  0.00           N  
ATOM   1897  H   ARG A 114      60.398 -26.265  19.096  1.00  0.00           H  
ATOM   1898  HA  ARG A 114      61.092 -25.037  21.555  1.00  0.00           H  
ATOM   1899 1HB  ARG A 114      58.752 -24.632  19.658  1.00  0.00           H  
ATOM   1900 2HB  ARG A 114      58.974 -23.639  21.091  1.00  0.00           H  
ATOM   1901 1HG  ARG A 114      61.302 -23.097  20.155  1.00  0.00           H  
ATOM   1902 2HG  ARG A 114      60.707 -23.802  18.633  1.00  0.00           H  
ATOM   1903 1HD  ARG A 114      59.351 -21.582  20.143  1.00  0.00           H  
ATOM   1904 2HD  ARG A 114      60.461 -21.357  18.772  1.00  0.00           H  
ATOM   1905  HE  ARG A 114      57.716 -22.364  18.698  1.00  0.00           H  
ATOM   1906 1HH1 ARG A 114      60.750 -21.909  16.987  1.00  0.00           H  
ATOM   1907 2HH1 ARG A 114      60.022 -22.049  15.402  1.00  0.00           H  
ATOM   1908 1HH2 ARG A 114      56.781 -22.544  16.636  1.00  0.00           H  
ATOM   1909 2HH2 ARG A 114      57.775 -22.408  15.201  1.00  0.00           H  
ATOM   1910  N   VAL A 115      58.387 -26.888  21.656  1.00  0.00           N  
ATOM   1911  CA  VAL A 115      57.438 -27.531  22.556  1.00  0.00           C  
ATOM   1912  C   VAL A 115      58.151 -28.432  23.557  1.00  0.00           C  
ATOM   1913  O   VAL A 115      57.833 -28.426  24.747  1.00  0.00           O  
ATOM   1914  CB  VAL A 115      56.420 -28.364  21.753  1.00  0.00           C  
ATOM   1915  CG1 VAL A 115      55.543 -29.179  22.691  1.00  0.00           C  
ATOM   1916  CG2 VAL A 115      55.574 -27.448  20.881  1.00  0.00           C  
ATOM   1917  H   VAL A 115      58.372 -27.123  20.673  1.00  0.00           H  
ATOM   1918  HA  VAL A 115      56.921 -26.751  23.117  1.00  0.00           H  
ATOM   1919  HB  VAL A 115      56.961 -29.069  21.122  1.00  0.00           H  
ATOM   1920 1HG1 VAL A 115      54.830 -29.763  22.107  1.00  0.00           H  
ATOM   1921 2HG1 VAL A 115      56.167 -29.853  23.279  1.00  0.00           H  
ATOM   1922 3HG1 VAL A 115      55.001 -28.508  23.358  1.00  0.00           H  
ATOM   1923 1HG2 VAL A 115      54.859 -28.045  20.316  1.00  0.00           H  
ATOM   1924 2HG2 VAL A 115      55.038 -26.739  21.512  1.00  0.00           H  
ATOM   1925 3HG2 VAL A 115      56.219 -26.906  20.190  1.00  0.00           H  
ATOM   1926  N   LEU A 116      59.113 -29.204  23.066  1.00  0.00           N  
ATOM   1927  CA  LEU A 116      59.885 -30.100  23.920  1.00  0.00           C  
ATOM   1928  C   LEU A 116      60.646 -29.324  24.988  1.00  0.00           C  
ATOM   1929  O   LEU A 116      60.739 -29.756  26.137  1.00  0.00           O  
ATOM   1930  CB  LEU A 116      60.870 -30.920  23.077  1.00  0.00           C  
ATOM   1931  CG  LEU A 116      60.242 -31.981  22.167  1.00  0.00           C  
ATOM   1932  CD1 LEU A 116      61.273 -32.452  21.149  1.00  0.00           C  
ATOM   1933  CD2 LEU A 116      59.740 -33.142  23.012  1.00  0.00           C  
ATOM   1934  H   LEU A 116      59.316 -29.172  22.077  1.00  0.00           H  
ATOM   1935  HA  LEU A 116      59.189 -30.769  24.427  1.00  0.00           H  
ATOM   1936 1HB  LEU A 116      61.438 -30.237  22.447  1.00  0.00           H  
ATOM   1937 2HB  LEU A 116      61.565 -31.424  23.747  1.00  0.00           H  
ATOM   1938  HG  LEU A 116      59.407 -31.544  21.619  1.00  0.00           H  
ATOM   1939 1HD1 LEU A 116      60.826 -33.208  20.502  1.00  0.00           H  
ATOM   1940 2HD1 LEU A 116      61.600 -31.607  20.546  1.00  0.00           H  
ATOM   1941 3HD1 LEU A 116      62.128 -32.880  21.669  1.00  0.00           H  
ATOM   1942 1HD2 LEU A 116      59.293 -33.897  22.366  1.00  0.00           H  
ATOM   1943 2HD2 LEU A 116      60.573 -33.581  23.560  1.00  0.00           H  
ATOM   1944 3HD2 LEU A 116      58.992 -32.781  23.720  1.00  0.00           H  
ATOM   1945  N   GLU A 117      61.188 -28.174  24.602  1.00  0.00           N  
ATOM   1946  CA  GLU A 117      61.973 -27.351  25.516  1.00  0.00           C  
ATOM   1947  C   GLU A 117      61.134 -26.898  26.705  1.00  0.00           C  
ATOM   1948  O   GLU A 117      61.608 -26.884  27.841  1.00  0.00           O  
ATOM   1949  CB  GLU A 117      62.540 -26.132  24.785  1.00  0.00           C  
ATOM   1950  CG  GLU A 117      63.695 -26.445  23.845  1.00  0.00           C  
ATOM   1951  CD  GLU A 117      64.209 -25.229  23.126  1.00  0.00           C  
ATOM   1952  OE1 GLU A 117      63.571 -24.206  23.197  1.00  0.00           O  
ATOM   1953  OE2 GLU A 117      65.242 -25.323  22.503  1.00  0.00           O  
ATOM   1954  H   GLU A 117      61.054 -27.862  23.651  1.00  0.00           H  
ATOM   1955  HA  GLU A 117      62.794 -27.959  25.899  1.00  0.00           H  
ATOM   1956 1HB  GLU A 117      61.751 -25.660  24.200  1.00  0.00           H  
ATOM   1957 2HB  GLU A 117      62.890 -25.401  25.514  1.00  0.00           H  
ATOM   1958 1HG  GLU A 117      64.510 -26.883  24.422  1.00  0.00           H  
ATOM   1959 2HG  GLU A 117      63.367 -27.183  23.115  1.00  0.00           H  
ATOM   1960  N   VAL A 118      59.887 -26.527  26.435  1.00  0.00           N  
ATOM   1961  CA  VAL A 118      58.971 -26.101  27.488  1.00  0.00           C  
ATOM   1962  C   VAL A 118      58.634 -27.254  28.424  1.00  0.00           C  
ATOM   1963  O   VAL A 118      58.565 -27.079  29.641  1.00  0.00           O  
ATOM   1964  CB  VAL A 118      57.673 -25.547  26.872  1.00  0.00           C  
ATOM   1965  CG1 VAL A 118      56.649 -25.258  27.960  1.00  0.00           C  
ATOM   1966  CG2 VAL A 118      57.975 -24.290  26.069  1.00  0.00           C  
ATOM   1967  H   VAL A 118      59.566 -26.542  25.479  1.00  0.00           H  
ATOM   1968  HA  VAL A 118      59.465 -25.328  28.074  1.00  0.00           H  
ATOM   1969  HB  VAL A 118      57.241 -26.303  26.216  1.00  0.00           H  
ATOM   1970 1HG1 VAL A 118      55.737 -24.867  27.507  1.00  0.00           H  
ATOM   1971 2HG1 VAL A 118      56.421 -26.180  28.496  1.00  0.00           H  
ATOM   1972 3HG1 VAL A 118      57.054 -24.522  28.654  1.00  0.00           H  
ATOM   1973 1HG2 VAL A 118      57.053 -23.904  25.636  1.00  0.00           H  
ATOM   1974 2HG2 VAL A 118      58.412 -23.537  26.725  1.00  0.00           H  
ATOM   1975 3HG2 VAL A 118      58.679 -24.530  25.271  1.00  0.00           H  
ATOM   1976  N   MET A 119      58.423 -28.434  27.851  1.00  0.00           N  
ATOM   1977  CA  MET A 119      58.147 -29.630  28.637  1.00  0.00           C  
ATOM   1978  C   MET A 119      59.241 -29.874  29.669  1.00  0.00           C  
ATOM   1979  O   MET A 119      58.966 -30.315  30.787  1.00  0.00           O  
ATOM   1980  CB  MET A 119      57.999 -30.843  27.720  1.00  0.00           C  
ATOM   1981  CG  MET A 119      56.727 -30.848  26.883  1.00  0.00           C  
ATOM   1982  SD  MET A 119      56.719 -32.154  25.640  1.00  0.00           S  
ATOM   1983  CE  MET A 119      56.443 -33.597  26.666  1.00  0.00           C  
ATOM   1984  H   MET A 119      58.455 -28.504  26.844  1.00  0.00           H  
ATOM   1985  HA  MET A 119      57.211 -29.475  29.174  1.00  0.00           H  
ATOM   1986 1HB  MET A 119      58.847 -30.887  27.039  1.00  0.00           H  
ATOM   1987 2HB  MET A 119      58.010 -31.754  28.318  1.00  0.00           H  
ATOM   1988 1HG  MET A 119      55.865 -30.986  27.534  1.00  0.00           H  
ATOM   1989 2HG  MET A 119      56.621 -29.890  26.376  1.00  0.00           H  
ATOM   1990 1HE  MET A 119      56.413 -34.488  26.039  1.00  0.00           H  
ATOM   1991 2HE  MET A 119      57.253 -33.688  27.390  1.00  0.00           H  
ATOM   1992 3HE  MET A 119      55.495 -33.492  27.193  1.00  0.00           H  
ATOM   1993  N   VAL A 120      60.481 -29.586  29.290  1.00  0.00           N  
ATOM   1994  CA  VAL A 120      61.609 -29.708  30.206  1.00  0.00           C  
ATOM   1995  C   VAL A 120      61.564 -28.631  31.283  1.00  0.00           C  
ATOM   1996  O   VAL A 120      61.826 -28.900  32.455  1.00  0.00           O  
ATOM   1997  CB  VAL A 120      62.937 -29.602  29.433  1.00  0.00           C  
ATOM   1998  CG1 VAL A 120      64.117 -29.665  30.391  1.00  0.00           C  
ATOM   1999  CG2 VAL A 120      63.022 -30.713  28.397  1.00  0.00           C  
ATOM   2000  H   VAL A 120      60.646 -29.275  28.344  1.00  0.00           H  
ATOM   2001  HA  VAL A 120      61.541 -30.677  30.699  1.00  0.00           H  
ATOM   2002  HB  VAL A 120      62.980 -28.634  28.934  1.00  0.00           H  
ATOM   2003 1HG1 VAL A 120      65.048 -29.589  29.828  1.00  0.00           H  
ATOM   2004 2HG1 VAL A 120      64.053 -28.839  31.100  1.00  0.00           H  
ATOM   2005 3HG1 VAL A 120      64.098 -30.612  30.931  1.00  0.00           H  
ATOM   2006 1HG2 VAL A 120      63.965 -30.631  27.854  1.00  0.00           H  
ATOM   2007 2HG2 VAL A 120      62.974 -31.681  28.897  1.00  0.00           H  
ATOM   2008 3HG2 VAL A 120      62.192 -30.623  27.698  1.00  0.00           H  
ATOM   2009  N   GLU A 121      61.230 -27.410  30.878  1.00  0.00           N  
ATOM   2010  CA  GLU A 121      61.154 -26.289  31.807  1.00  0.00           C  
ATOM   2011  C   GLU A 121      60.178 -26.576  32.940  1.00  0.00           C  
ATOM   2012  O   GLU A 121      60.495 -26.369  34.111  1.00  0.00           O  
ATOM   2013  CB  GLU A 121      60.735 -25.015  31.071  1.00  0.00           C  
ATOM   2014  CG  GLU A 121      60.549 -23.801  31.971  1.00  0.00           C  
ATOM   2015  CD  GLU A 121      60.076 -22.585  31.225  1.00  0.00           C  
ATOM   2016  OE1 GLU A 121      60.232 -22.550  30.027  1.00  0.00           O  
ATOM   2017  OE2 GLU A 121      59.559 -21.691  31.851  1.00  0.00           O  
ATOM   2018  H   GLU A 121      61.023 -27.255  29.902  1.00  0.00           H  
ATOM   2019  HA  GLU A 121      62.143 -26.146  32.244  1.00  0.00           H  
ATOM   2020 1HB  GLU A 121      61.487 -24.763  30.321  1.00  0.00           H  
ATOM   2021 2HB  GLU A 121      59.796 -25.189  30.547  1.00  0.00           H  
ATOM   2022 1HG  GLU A 121      59.821 -24.044  32.744  1.00  0.00           H  
ATOM   2023 2HG  GLU A 121      61.496 -23.577  32.459  1.00  0.00           H  
ATOM   2024  N   VAL A 122      58.991 -27.054  32.584  1.00  0.00           N  
ATOM   2025  CA  VAL A 122      57.941 -27.305  33.565  1.00  0.00           C  
ATOM   2026  C   VAL A 122      58.272 -28.518  34.427  1.00  0.00           C  
ATOM   2027  O   VAL A 122      57.860 -28.598  35.585  1.00  0.00           O  
ATOM   2028  CB  VAL A 122      56.593 -27.534  32.856  1.00  0.00           C  
ATOM   2029  CG1 VAL A 122      56.161 -26.279  32.115  1.00  0.00           C  
ATOM   2030  CG2 VAL A 122      56.703 -28.713  31.902  1.00  0.00           C  
ATOM   2031  H   VAL A 122      58.811 -27.249  31.610  1.00  0.00           H  
ATOM   2032  HA  VAL A 122      57.877 -26.438  34.221  1.00  0.00           H  
ATOM   2033  HB  VAL A 122      55.830 -27.743  33.606  1.00  0.00           H  
ATOM   2034 1HG1 VAL A 122      55.206 -26.458  31.620  1.00  0.00           H  
ATOM   2035 2HG1 VAL A 122      56.054 -25.457  32.822  1.00  0.00           H  
ATOM   2036 3HG1 VAL A 122      56.913 -26.020  31.368  1.00  0.00           H  
ATOM   2037 1HG2 VAL A 122      55.746 -28.870  31.405  1.00  0.00           H  
ATOM   2038 2HG2 VAL A 122      57.470 -28.507  31.156  1.00  0.00           H  
ATOM   2039 3HG2 VAL A 122      56.973 -29.610  32.460  1.00  0.00           H  
ATOM   2040  N   ALA A 123      59.017 -29.458  33.856  1.00  0.00           N  
ATOM   2041  CA  ALA A 123      59.526 -30.595  34.613  1.00  0.00           C  
ATOM   2042  C   ALA A 123      60.426 -30.138  35.754  1.00  0.00           C  
ATOM   2043  O   ALA A 123      60.369 -30.681  36.858  1.00  0.00           O  
ATOM   2044  CB  ALA A 123      60.281 -31.548  33.695  1.00  0.00           C  
ATOM   2045  H   ALA A 123      59.235 -29.383  32.873  1.00  0.00           H  
ATOM   2046  HA  ALA A 123      58.678 -31.121  35.048  1.00  0.00           H  
ATOM   2047 1HB  ALA A 123      60.656 -32.391  34.275  1.00  0.00           H  
ATOM   2048 2HB  ALA A 123      59.609 -31.911  32.919  1.00  0.00           H  
ATOM   2049 3HB  ALA A 123      61.116 -31.023  33.235  1.00  0.00           H  
ATOM   2050  N   GLU A 124      61.255 -29.135  35.483  1.00  0.00           N  
ATOM   2051  CA  GLU A 124      62.137 -28.574  36.500  1.00  0.00           C  
ATOM   2052  C   GLU A 124      61.340 -27.952  37.638  1.00  0.00           C  
ATOM   2053  O   GLU A 124      61.680 -28.116  38.810  1.00  0.00           O  
ATOM   2054  CB  GLU A 124      63.064 -27.524  35.880  1.00  0.00           C  
ATOM   2055  CG  GLU A 124      64.090 -26.945  36.844  1.00  0.00           C  
ATOM   2056  CD  GLU A 124      65.039 -25.986  36.182  1.00  0.00           C  
ATOM   2057  OE1 GLU A 124      64.942 -25.811  34.990  1.00  0.00           O  
ATOM   2058  OE2 GLU A 124      65.863 -25.428  36.867  1.00  0.00           O  
ATOM   2059  H   GLU A 124      61.276 -28.752  34.548  1.00  0.00           H  
ATOM   2060  HA  GLU A 124      62.735 -29.385  36.915  1.00  0.00           H  
ATOM   2061 1HB  GLU A 124      63.604 -27.965  35.041  1.00  0.00           H  
ATOM   2062 2HB  GLU A 124      62.468 -26.700  35.489  1.00  0.00           H  
ATOM   2063 1HG  GLU A 124      63.565 -26.424  37.646  1.00  0.00           H  
ATOM   2064 2HG  GLU A 124      64.657 -27.762  37.289  1.00  0.00           H  
ATOM   2065  N   ARG A 125      60.275 -27.239  37.289  1.00  0.00           N  
ATOM   2066  CA  ARG A 125      59.489 -26.502  38.270  1.00  0.00           C  
ATOM   2067  C   ARG A 125      58.883 -27.441  39.306  1.00  0.00           C  
ATOM   2068  O   ARG A 125      58.980 -27.200  40.508  1.00  0.00           O  
ATOM   2069  CB  ARG A 125      58.377 -25.720  37.589  1.00  0.00           C  
ATOM   2070  CG  ARG A 125      58.844 -24.516  36.784  1.00  0.00           C  
ATOM   2071  CD  ARG A 125      57.704 -23.806  36.149  1.00  0.00           C  
ATOM   2072  NE  ARG A 125      58.155 -22.771  35.231  1.00  0.00           N  
ATOM   2073  CZ  ARG A 125      58.434 -21.503  35.587  1.00  0.00           C  
ATOM   2074  NH1 ARG A 125      58.305 -21.127  36.841  1.00  0.00           N  
ATOM   2075  NH2 ARG A 125      58.838 -20.633  34.677  1.00  0.00           N  
ATOM   2076  H   ARG A 125      60.004 -27.206  36.316  1.00  0.00           H  
ATOM   2077  HA  ARG A 125      60.155 -25.816  38.793  1.00  0.00           H  
ATOM   2078 1HB  ARG A 125      57.831 -26.376  36.913  1.00  0.00           H  
ATOM   2079 2HB  ARG A 125      57.672 -25.360  38.339  1.00  0.00           H  
ATOM   2080 1HG  ARG A 125      59.361 -23.818  37.441  1.00  0.00           H  
ATOM   2081 2HG  ARG A 125      59.524 -24.846  35.998  1.00  0.00           H  
ATOM   2082 1HD  ARG A 125      57.099 -24.518  35.588  1.00  0.00           H  
ATOM   2083 2HD  ARG A 125      57.093 -23.337  36.918  1.00  0.00           H  
ATOM   2084  HE  ARG A 125      58.266 -23.020  34.258  1.00  0.00           H  
ATOM   2085 1HH1 ARG A 125      57.997 -21.791  37.537  1.00  0.00           H  
ATOM   2086 2HH1 ARG A 125      58.516 -20.176  37.108  1.00  0.00           H  
ATOM   2087 1HH2 ARG A 125      58.938 -20.921  33.712  1.00  0.00           H  
ATOM   2088 2HH2 ARG A 125      59.048 -19.684  34.943  1.00  0.00           H  
ATOM   2089  N   VAL A 126      58.256 -28.513  38.831  1.00  0.00           N  
ATOM   2090  CA  VAL A 126      57.530 -29.426  39.704  1.00  0.00           C  
ATOM   2091  C   VAL A 126      58.484 -30.224  40.585  1.00  0.00           C  
ATOM   2092  O   VAL A 126      58.165 -30.546  41.729  1.00  0.00           O  
ATOM   2093  CB  VAL A 126      56.672 -30.397  38.869  1.00  0.00           C  
ATOM   2094  CG1 VAL A 126      57.516 -31.563  38.379  1.00  0.00           C  
ATOM   2095  CG2 VAL A 126      55.497 -30.891  39.697  1.00  0.00           C  
ATOM   2096  H   VAL A 126      58.285 -28.700  37.839  1.00  0.00           H  
ATOM   2097  HA  VAL A 126      56.890 -28.832  40.357  1.00  0.00           H  
ATOM   2098  HB  VAL A 126      56.303 -29.873  37.987  1.00  0.00           H  
ATOM   2099 1HG1 VAL A 126      56.894 -32.239  37.790  1.00  0.00           H  
ATOM   2100 2HG1 VAL A 126      58.330 -31.190  37.759  1.00  0.00           H  
ATOM   2101 3HG1 VAL A 126      57.925 -32.101  39.233  1.00  0.00           H  
ATOM   2102 1HG2 VAL A 126      54.894 -31.576  39.099  1.00  0.00           H  
ATOM   2103 2HG2 VAL A 126      55.865 -31.408  40.582  1.00  0.00           H  
ATOM   2104 3HG2 VAL A 126      54.884 -30.042  40.003  1.00  0.00           H  
ATOM   2105  N   LEU A 127      59.655 -30.541  40.041  1.00  0.00           N  
ATOM   2106  CA  LEU A 127      60.637 -31.345  40.759  1.00  0.00           C  
ATOM   2107  C   LEU A 127      61.337 -30.528  41.837  1.00  0.00           C  
ATOM   2108  O   LEU A 127      61.750 -31.063  42.865  1.00  0.00           O  
ATOM   2109  CB  LEU A 127      61.676 -31.908  39.780  1.00  0.00           C  
ATOM   2110  CG  LEU A 127      61.170 -32.999  38.827  1.00  0.00           C  
ATOM   2111  CD1 LEU A 127      62.263 -33.343  37.824  1.00  0.00           C  
ATOM   2112  CD2 LEU A 127      60.759 -34.224  39.630  1.00  0.00           C  
ATOM   2113  H   LEU A 127      59.869 -30.217  39.110  1.00  0.00           H  
ATOM   2114  HA  LEU A 127      60.111 -32.164  41.249  1.00  0.00           H  
ATOM   2115 1HB  LEU A 127      62.061 -31.089  39.173  1.00  0.00           H  
ATOM   2116 2HB  LEU A 127      62.502 -32.326  40.354  1.00  0.00           H  
ATOM   2117  HG  LEU A 127      60.311 -32.625  38.270  1.00  0.00           H  
ATOM   2118 1HD1 LEU A 127      61.903 -34.118  37.146  1.00  0.00           H  
ATOM   2119 2HD1 LEU A 127      62.523 -32.453  37.250  1.00  0.00           H  
ATOM   2120 3HD1 LEU A 127      63.143 -33.705  38.354  1.00  0.00           H  
ATOM   2121 1HD2 LEU A 127      60.398 -34.998  38.953  1.00  0.00           H  
ATOM   2122 2HD2 LEU A 127      61.617 -34.599  40.187  1.00  0.00           H  
ATOM   2123 3HD2 LEU A 127      59.966 -33.952  40.326  1.00  0.00           H  
ATOM   2124  N   GLN A 128      61.469 -29.228  41.594  1.00  0.00           N  
ATOM   2125  CA  GLN A 128      62.121 -28.334  42.544  1.00  0.00           C  
ATOM   2126  C   GLN A 128      61.256 -28.116  43.779  1.00  0.00           C  
ATOM   2127  O   GLN A 128      61.757 -28.086  44.902  1.00  0.00           O  
ATOM   2128  CB  GLN A 128      62.437 -26.989  41.883  1.00  0.00           C  
ATOM   2129  CG  GLN A 128      63.236 -26.039  42.759  1.00  0.00           C  
ATOM   2130  CD  GLN A 128      64.590 -26.607  43.146  1.00  0.00           C  
ATOM   2131  OE1 GLN A 128      65.341 -27.091  42.294  1.00  0.00           O  
ATOM   2132  NE2 GLN A 128      64.907 -26.552  44.434  1.00  0.00           N  
ATOM   2133  H   GLN A 128      61.107 -28.849  40.731  1.00  0.00           H  
ATOM   2134  HA  GLN A 128      63.051 -28.802  42.867  1.00  0.00           H  
ATOM   2135 1HB  GLN A 128      63.003 -27.159  40.967  1.00  0.00           H  
ATOM   2136 2HB  GLN A 128      61.509 -26.492  41.608  1.00  0.00           H  
ATOM   2137 1HG  GLN A 128      63.399 -25.110  42.214  1.00  0.00           H  
ATOM   2138 2HG  GLN A 128      62.675 -25.843  43.673  1.00  0.00           H  
ATOM   2139 1HE2 GLN A 128      65.787 -26.911  44.749  1.00  0.00           H  
ATOM   2140 2HE2 GLN A 128      64.267 -26.152  45.091  1.00  0.00           H  
ATOM   2141  N   ILE A 129      59.954 -27.964  43.562  1.00  0.00           N  
ATOM   2142  CA  ILE A 129      59.046 -27.539  44.622  1.00  0.00           C  
ATOM   2143  C   ILE A 129      58.744 -28.686  45.581  1.00  0.00           C  
ATOM   2144  O   ILE A 129      58.546 -28.471  46.776  1.00  0.00           O  
ATOM   2145  CB  ILE A 129      57.728 -27.004  44.034  1.00  0.00           C  
ATOM   2146  CG1 ILE A 129      57.097 -28.040  43.100  1.00  0.00           C  
ATOM   2147  CG2 ILE A 129      57.969 -25.695  43.296  1.00  0.00           C  
ATOM   2148  CD1 ILE A 129      55.773 -27.608  42.513  1.00  0.00           C  
ATOM   2149  H   ILE A 129      59.583 -28.147  42.641  1.00  0.00           H  
ATOM   2150  HA  ILE A 129      59.534 -26.749  45.191  1.00  0.00           H  
ATOM   2151  HB  ILE A 129      57.014 -26.828  44.839  1.00  0.00           H  
ATOM   2152 1HG1 ILE A 129      57.782 -28.254  42.280  1.00  0.00           H  
ATOM   2153 2HG1 ILE A 129      56.940 -28.971  43.645  1.00  0.00           H  
ATOM   2154 1HG2 ILE A 129      57.027 -25.329  42.885  1.00  0.00           H  
ATOM   2155 2HG2 ILE A 129      58.375 -24.958  43.986  1.00  0.00           H  
ATOM   2156 3HG2 ILE A 129      58.678 -25.860  42.483  1.00  0.00           H  
ATOM   2157 1HD1 ILE A 129      55.388 -28.395  41.863  1.00  0.00           H  
ATOM   2158 2HD1 ILE A 129      55.062 -27.421  43.318  1.00  0.00           H  
ATOM   2159 3HD1 ILE A 129      55.914 -26.696  41.934  1.00  0.00           H  
ATOM   2160  N   VAL A 130      58.711 -29.902  45.047  1.00  0.00           N  
ATOM   2161  CA  VAL A 130      58.405 -31.082  45.849  1.00  0.00           C  
ATOM   2162  C   VAL A 130      59.520 -31.373  46.846  1.00  0.00           C  
ATOM   2163  O   VAL A 130      59.269 -31.870  47.944  1.00  0.00           O  
ATOM   2164  CB  VAL A 130      58.201 -32.309  44.940  1.00  0.00           C  
ATOM   2165  CG1 VAL A 130      56.899 -32.185  44.162  1.00  0.00           C  
ATOM   2166  CG2 VAL A 130      59.382 -32.453  43.992  1.00  0.00           C  
ATOM   2167  H   VAL A 130      58.905 -30.013  44.063  1.00  0.00           H  
ATOM   2168  HA  VAL A 130      57.495 -30.880  46.415  1.00  0.00           H  
ATOM   2169  HB  VAL A 130      58.121 -33.201  45.561  1.00  0.00           H  
ATOM   2170 1HG1 VAL A 130      56.771 -33.060  43.525  1.00  0.00           H  
ATOM   2171 2HG1 VAL A 130      56.064 -32.119  44.860  1.00  0.00           H  
ATOM   2172 3HG1 VAL A 130      56.929 -31.287  43.544  1.00  0.00           H  
ATOM   2173 1HG2 VAL A 130      59.232 -33.322  43.353  1.00  0.00           H  
ATOM   2174 2HG2 VAL A 130      59.466 -31.558  43.375  1.00  0.00           H  
ATOM   2175 3HG2 VAL A 130      60.299 -32.582  44.569  1.00  0.00           H  
ATOM   2176  N   ILE A 131      60.751 -31.062  46.458  1.00  0.00           N  
ATOM   2177  CA  ILE A 131      61.899 -31.230  47.342  1.00  0.00           C  
ATOM   2178  C   ILE A 131      61.834 -30.265  48.519  1.00  0.00           C  
ATOM   2179  O   ILE A 131      62.044 -30.658  49.667  1.00  0.00           O  
ATOM   2180  CB  ILE A 131      63.217 -31.019  46.574  1.00  0.00           C  
ATOM   2181  CG1 ILE A 131      63.438 -32.153  45.570  1.00  0.00           C  
ATOM   2182  CG2 ILE A 131      64.386 -30.926  47.544  1.00  0.00           C  
ATOM   2183  CD1 ILE A 131      64.550 -31.884  44.581  1.00  0.00           C  
ATOM   2184  H   ILE A 131      60.898 -30.700  45.527  1.00  0.00           H  
ATOM   2185  HA  ILE A 131      61.874 -32.244  47.740  1.00  0.00           H  
ATOM   2186  HB  ILE A 131      63.160 -30.095  46.001  1.00  0.00           H  
ATOM   2187 1HG1 ILE A 131      63.671 -33.072  46.105  1.00  0.00           H  
ATOM   2188 2HG1 ILE A 131      62.519 -32.325  45.009  1.00  0.00           H  
ATOM   2189 1HG2 ILE A 131      65.310 -30.778  46.985  1.00  0.00           H  
ATOM   2190 2HG2 ILE A 131      64.233 -30.087  48.220  1.00  0.00           H  
ATOM   2191 3HG2 ILE A 131      64.456 -31.849  48.119  1.00  0.00           H  
ATOM   2192 1HD1 ILE A 131      64.646 -32.732  43.903  1.00  0.00           H  
ATOM   2193 2HD1 ILE A 131      64.319 -30.985  44.010  1.00  0.00           H  
ATOM   2194 3HD1 ILE A 131      65.487 -31.742  45.118  1.00  0.00           H  
ATOM   2195  N   GLU A 132      61.537 -28.994  48.193  1.00  0.00           N  
ATOM   2196  CA  GLU A 132      61.395 -27.904  49.163  1.00  0.00           C  
ATOM   2197  C   GLU A 132      60.236 -28.140  50.129  1.00  0.00           C  
ATOM   2198  O   GLU A 132      60.324 -27.809  51.312  1.00  0.00           O  
ATOM   2199  CB  GLU A 132      61.192 -26.574  48.435  1.00  0.00           C  
ATOM   2200  CG  GLU A 132      62.415 -26.079  47.677  1.00  0.00           C  
ATOM   2201  CD  GLU A 132      62.132 -24.858  46.843  1.00  0.00           C  
ATOM   2202  OE1 GLU A 132      61.181 -24.172  47.132  1.00  0.00           O  
ATOM   2203  OE2 GLU A 132      62.870 -24.611  45.919  1.00  0.00           O  
ATOM   2204  H   GLU A 132      61.400 -28.755  47.222  1.00  0.00           H  
ATOM   2205  HA  GLU A 132      62.314 -27.836  49.745  1.00  0.00           H  
ATOM   2206 1HB  GLU A 132      60.372 -26.671  47.721  1.00  0.00           H  
ATOM   2207 2HB  GLU A 132      60.909 -25.804  49.154  1.00  0.00           H  
ATOM   2208 1HG  GLU A 132      63.202 -25.841  48.392  1.00  0.00           H  
ATOM   2209 2HG  GLU A 132      62.776 -26.877  47.031  1.00  0.00           H  
ATOM   2210  N   LYS A 133      59.152 -28.712  49.621  1.00  0.00           N  
ATOM   2211  CA  LYS A 133      58.006 -29.062  50.449  1.00  0.00           C  
ATOM   2212  C   LYS A 133      58.372 -30.127  51.476  1.00  0.00           C  
ATOM   2213  O   LYS A 133      57.934 -30.072  52.625  1.00  0.00           O  
ATOM   2214  CB  LYS A 133      56.846 -29.546  49.578  1.00  0.00           C  
ATOM   2215  CG  LYS A 133      55.585 -29.908  50.354  1.00  0.00           C  
ATOM   2216  CD  LYS A 133      54.453 -30.297  49.417  1.00  0.00           C  
ATOM   2217  CE  LYS A 133      53.135 -30.438  50.166  1.00  0.00           C  
ATOM   2218  NZ  LYS A 133      53.074 -31.702  50.950  1.00  0.00           N  
ATOM   2219  H   LYS A 133      59.120 -28.912  48.631  1.00  0.00           H  
ATOM   2220  HA  LYS A 133      57.675 -28.168  50.976  1.00  0.00           H  
ATOM   2221 1HB  LYS A 133      56.585 -28.773  48.856  1.00  0.00           H  
ATOM   2222 2HB  LYS A 133      57.156 -30.428  49.015  1.00  0.00           H  
ATOM   2223 1HG  LYS A 133      55.797 -30.742  51.024  1.00  0.00           H  
ATOM   2224 2HG  LYS A 133      55.272 -29.055  50.953  1.00  0.00           H  
ATOM   2225 1HD  LYS A 133      54.341 -29.537  48.643  1.00  0.00           H  
ATOM   2226 2HD  LYS A 133      54.689 -31.249  48.936  1.00  0.00           H  
ATOM   2227 1HE  LYS A 133      53.014 -29.595  50.845  1.00  0.00           H  
ATOM   2228 2HE  LYS A 133      52.310 -30.425  49.456  1.00  0.00           H  
ATOM   2229 1HZ  LYS A 133      52.188 -31.756  51.431  1.00  0.00           H  
ATOM   2230 2HZ  LYS A 133      53.167 -32.490  50.327  1.00  0.00           H  
ATOM   2231 3HZ  LYS A 133      53.824 -31.716  51.626  1.00  0.00           H  
ATOM   2232  N   GLY A 134      59.180 -31.093  51.050  1.00  0.00           N  
ATOM   2233  CA  GLY A 134      59.583 -32.200  51.907  1.00  0.00           C  
ATOM   2234  C   GLY A 134      58.955 -33.511  51.452  1.00  0.00           C  
ATOM   2235  O   GLY A 134      58.676 -34.392  52.265  1.00  0.00           O  
ATOM   2236  H   GLY A 134      59.527 -31.060  50.102  1.00  0.00           H  
ATOM   2237 1HA  GLY A 134      60.669 -32.290  51.897  1.00  0.00           H  
ATOM   2238 2HA  GLY A 134      59.288 -31.989  52.934  1.00  0.00           H  
ATOM   2239  N   VAL A 135      58.739 -33.626  50.146  1.00  0.00           N  
ATOM   2240  CA  VAL A 135      58.184 -34.839  49.560  1.00  0.00           C  
ATOM   2241  C   VAL A 135      59.201 -35.972  49.631  1.00  0.00           C  
ATOM   2242  O   VAL A 135      60.380 -35.780  49.332  1.00  0.00           O  
ATOM   2243  CB  VAL A 135      57.783 -34.594  48.092  1.00  0.00           C  
ATOM   2244  CG1 VAL A 135      57.343 -35.895  47.437  1.00  0.00           C  
ATOM   2245  CG2 VAL A 135      56.675 -33.555  48.025  1.00  0.00           C  
ATOM   2246  H   VAL A 135      58.964 -32.851  49.540  1.00  0.00           H  
ATOM   2247  HA  VAL A 135      57.291 -35.119  50.121  1.00  0.00           H  
ATOM   2248  HB  VAL A 135      58.653 -34.236  47.542  1.00  0.00           H  
ATOM   2249 1HG1 VAL A 135      57.064 -35.704  46.401  1.00  0.00           H  
ATOM   2250 2HG1 VAL A 135      58.163 -36.612  47.465  1.00  0.00           H  
ATOM   2251 3HG1 VAL A 135      56.486 -36.302  47.974  1.00  0.00           H  
ATOM   2252 1HG2 VAL A 135      56.397 -33.387  46.985  1.00  0.00           H  
ATOM   2253 2HG2 VAL A 135      55.807 -33.911  48.580  1.00  0.00           H  
ATOM   2254 3HG2 VAL A 135      57.026 -32.620  48.462  1.00  0.00           H  
ATOM   2255  N   PRO A 136      58.745 -37.155  50.027  1.00  0.00           N  
ATOM   2256  CA  PRO A 136      59.638 -38.297  50.182  1.00  0.00           C  
ATOM   2257  C   PRO A 136      60.506 -38.495  48.948  1.00  0.00           C  
ATOM   2258  O   PRO A 136      60.073 -38.236  47.825  1.00  0.00           O  
ATOM   2259  CB  PRO A 136      58.670 -39.466  50.384  1.00  0.00           C  
ATOM   2260  CG  PRO A 136      57.517 -38.865  51.112  1.00  0.00           C  
ATOM   2261  CD  PRO A 136      57.354 -37.501  50.494  1.00  0.00           C  
ATOM   2262  HA  PRO A 136      60.289 -38.115  51.038  1.00  0.00           H  
ATOM   2263 1HB  PRO A 136      58.386 -39.891  49.409  1.00  0.00           H  
ATOM   2264 2HB  PRO A 136      59.162 -40.269  50.953  1.00  0.00           H  
ATOM   2265 1HG  PRO A 136      56.623 -39.494  50.991  1.00  0.00           H  
ATOM   2266 2HG  PRO A 136      57.731 -38.819  52.190  1.00  0.00           H  
ATOM   2267 1HD  PRO A 136      56.671 -37.567  49.635  1.00  0.00           H  
ATOM   2268 2HD  PRO A 136      56.966 -36.802  51.248  1.00  0.00           H  
ATOM   2269  N   ARG A 137      61.734 -38.957  49.165  1.00  0.00           N  
ATOM   2270  CA  ARG A 137      62.718 -39.045  48.095  1.00  0.00           C  
ATOM   2271  C   ARG A 137      62.314 -40.057  47.050  1.00  0.00           C  
ATOM   2272  O   ARG A 137      62.619 -39.900  45.868  1.00  0.00           O  
ATOM   2273  CB  ARG A 137      64.083 -39.423  48.652  1.00  0.00           C  
ATOM   2274  CG  ARG A 137      64.157 -40.806  49.279  1.00  0.00           C  
ATOM   2275  CD  ARG A 137      65.442 -41.016  49.995  1.00  0.00           C  
ATOM   2276  NE  ARG A 137      65.543 -42.360  50.543  1.00  0.00           N  
ATOM   2277  CZ  ARG A 137      66.587 -42.815  51.264  1.00  0.00           C  
ATOM   2278  NH1 ARG A 137      67.607 -42.025  51.514  1.00  0.00           N  
ATOM   2279  NH2 ARG A 137      66.583 -44.055  51.720  1.00  0.00           N  
ATOM   2280  H   ARG A 137      61.990 -39.254  50.096  1.00  0.00           H  
ATOM   2281  HA  ARG A 137      62.800 -38.067  47.618  1.00  0.00           H  
ATOM   2282 1HB  ARG A 137      64.824 -39.382  47.856  1.00  0.00           H  
ATOM   2283 2HB  ARG A 137      64.379 -38.700  49.413  1.00  0.00           H  
ATOM   2284 1HG  ARG A 137      63.342 -40.927  49.994  1.00  0.00           H  
ATOM   2285 2HG  ARG A 137      64.071 -41.564  48.498  1.00  0.00           H  
ATOM   2286 1HD  ARG A 137      66.271 -40.865  49.304  1.00  0.00           H  
ATOM   2287 2HD  ARG A 137      65.521 -40.306  50.816  1.00  0.00           H  
ATOM   2288  HE  ARG A 137      64.777 -42.996  50.370  1.00  0.00           H  
ATOM   2289 1HH1 ARG A 137      67.608 -41.077  51.166  1.00  0.00           H  
ATOM   2290 2HH1 ARG A 137      68.389 -42.365  52.054  1.00  0.00           H  
ATOM   2291 1HH2 ARG A 137      65.800 -44.663  51.526  1.00  0.00           H  
ATOM   2292 2HH2 ARG A 137      67.365 -44.396  52.259  1.00  0.00           H  
ATOM   2293  N   GLU A 138      61.625 -41.100  47.483  1.00  0.00           N  
ATOM   2294  CA  GLU A 138      61.173 -42.127  46.554  1.00  0.00           C  
ATOM   2295  C   GLU A 138      60.156 -41.567  45.566  1.00  0.00           C  
ATOM   2296  O   GLU A 138      60.147 -41.938  44.392  1.00  0.00           O  
ATOM   2297  CB  GLU A 138      60.562 -43.306  47.316  1.00  0.00           C  
ATOM   2298  CG  GLU A 138      61.572 -44.149  48.080  1.00  0.00           C  
ATOM   2299  CD  GLU A 138      62.071 -43.476  49.328  1.00  0.00           C  
ATOM   2300  OE1 GLU A 138      61.470 -42.515  49.743  1.00  0.00           O  
ATOM   2301  OE2 GLU A 138      63.055 -43.926  49.869  1.00  0.00           O  
ATOM   2302  H   GLU A 138      61.415 -41.176  48.469  1.00  0.00           H  
ATOM   2303  HA  GLU A 138      62.037 -42.473  45.984  1.00  0.00           H  
ATOM   2304 1HB  GLU A 138      59.827 -42.935  48.030  1.00  0.00           H  
ATOM   2305 2HB  GLU A 138      60.039 -43.960  46.617  1.00  0.00           H  
ATOM   2306 1HG  GLU A 138      61.106 -45.097  48.355  1.00  0.00           H  
ATOM   2307 2HG  GLU A 138      62.416 -44.367  47.429  1.00  0.00           H  
ATOM   2308  N   LYS A 139      59.300 -40.674  46.049  1.00  0.00           N  
ATOM   2309  CA  LYS A 139      58.270 -40.071  45.212  1.00  0.00           C  
ATOM   2310  C   LYS A 139      58.876 -39.095  44.211  1.00  0.00           C  
ATOM   2311  O   LYS A 139      58.495 -39.077  43.040  1.00  0.00           O  
ATOM   2312  CB  LYS A 139      57.228 -39.359  46.076  1.00  0.00           C  
ATOM   2313  CG  LYS A 139      56.225 -40.288  46.745  1.00  0.00           C  
ATOM   2314  CD  LYS A 139      55.216 -39.509  47.575  1.00  0.00           C  
ATOM   2315  CE  LYS A 139      53.964 -40.331  47.844  1.00  0.00           C  
ATOM   2316  NZ  LYS A 139      52.956 -39.570  48.630  1.00  0.00           N  
ATOM   2317  H   LYS A 139      59.366 -40.406  47.021  1.00  0.00           H  
ATOM   2318  HA  LYS A 139      57.780 -40.865  44.651  1.00  0.00           H  
ATOM   2319 1HB  LYS A 139      57.730 -38.791  46.859  1.00  0.00           H  
ATOM   2320 2HB  LYS A 139      56.670 -38.651  45.463  1.00  0.00           H  
ATOM   2321 1HG  LYS A 139      55.692 -40.859  45.983  1.00  0.00           H  
ATOM   2322 2HG  LYS A 139      56.752 -40.988  47.394  1.00  0.00           H  
ATOM   2323 1HD  LYS A 139      55.667 -39.227  48.527  1.00  0.00           H  
ATOM   2324 2HD  LYS A 139      54.934 -38.599  47.044  1.00  0.00           H  
ATOM   2325 1HE  LYS A 139      53.517 -40.632  46.898  1.00  0.00           H  
ATOM   2326 2HE  LYS A 139      54.232 -41.232  48.396  1.00  0.00           H  
ATOM   2327 1HZ  LYS A 139      52.143 -40.149  48.787  1.00  0.00           H  
ATOM   2328 2HZ  LYS A 139      53.354 -39.301  49.519  1.00  0.00           H  
ATOM   2329 3HZ  LYS A 139      52.685 -38.742  48.118  1.00  0.00           H  
ATOM   2330  N   VAL A 140      59.819 -38.286  44.676  1.00  0.00           N  
ATOM   2331  CA  VAL A 140      60.500 -37.326  43.815  1.00  0.00           C  
ATOM   2332  C   VAL A 140      61.318 -38.034  42.741  1.00  0.00           C  
ATOM   2333  O   VAL A 140      61.361 -37.596  41.591  1.00  0.00           O  
ATOM   2334  CB  VAL A 140      61.427 -36.423  44.649  1.00  0.00           C  
ATOM   2335  CG1 VAL A 140      62.226 -35.497  43.743  1.00  0.00           C  
ATOM   2336  CG2 VAL A 140      60.607 -35.622  45.649  1.00  0.00           C  
ATOM   2337  H   VAL A 140      60.073 -38.336  45.653  1.00  0.00           H  
ATOM   2338  HA  VAL A 140      59.743 -36.724  43.315  1.00  0.00           H  
ATOM   2339  HB  VAL A 140      62.144 -37.047  45.183  1.00  0.00           H  
ATOM   2340 1HG1 VAL A 140      62.876 -34.866  44.350  1.00  0.00           H  
ATOM   2341 2HG1 VAL A 140      62.833 -36.091  43.061  1.00  0.00           H  
ATOM   2342 3HG1 VAL A 140      61.544 -34.869  43.171  1.00  0.00           H  
ATOM   2343 1HG2 VAL A 140      61.268 -34.987  46.236  1.00  0.00           H  
ATOM   2344 2HG2 VAL A 140      59.886 -35.002  45.115  1.00  0.00           H  
ATOM   2345 3HG2 VAL A 140      60.077 -36.304  46.313  1.00  0.00           H  
ATOM   2346  N   ALA A 141      61.966 -39.128  43.123  1.00  0.00           N  
ATOM   2347  CA  ALA A 141      62.749 -39.923  42.185  1.00  0.00           C  
ATOM   2348  C   ALA A 141      61.872 -40.485  41.074  1.00  0.00           C  
ATOM   2349  O   ALA A 141      62.254 -40.475  39.903  1.00  0.00           O  
ATOM   2350  CB  ALA A 141      63.466 -41.049  42.914  1.00  0.00           C  
ATOM   2351  H   ALA A 141      61.915 -39.419  44.090  1.00  0.00           H  
ATOM   2352  HA  ALA A 141      63.492 -39.271  41.726  1.00  0.00           H  
ATOM   2353 1HB  ALA A 141      64.047 -41.633  42.199  1.00  0.00           H  
ATOM   2354 2HB  ALA A 141      64.133 -40.630  43.666  1.00  0.00           H  
ATOM   2355 3HB  ALA A 141      62.734 -41.693  43.398  1.00  0.00           H  
ATOM   2356  N   LYS A 142      60.695 -40.973  41.445  1.00  0.00           N  
ATOM   2357  CA  LYS A 142      59.734 -41.483  40.473  1.00  0.00           C  
ATOM   2358  C   LYS A 142      59.219 -40.369  39.571  1.00  0.00           C  
ATOM   2359  O   LYS A 142      58.984 -40.579  38.381  1.00  0.00           O  
ATOM   2360  CB  LYS A 142      58.565 -42.167  41.184  1.00  0.00           C  
ATOM   2361  CG  LYS A 142      58.904 -43.520  41.794  1.00  0.00           C  
ATOM   2362  CD  LYS A 142      57.705 -44.115  42.519  1.00  0.00           C  
ATOM   2363  CE  LYS A 142      58.041 -45.471  43.122  1.00  0.00           C  
ATOM   2364  NZ  LYS A 142      56.882 -46.060  43.845  1.00  0.00           N  
ATOM   2365  H   LYS A 142      60.457 -40.994  42.427  1.00  0.00           H  
ATOM   2366  HA  LYS A 142      60.243 -42.213  39.845  1.00  0.00           H  
ATOM   2367 1HB  LYS A 142      58.196 -41.522  41.982  1.00  0.00           H  
ATOM   2368 2HB  LYS A 142      57.746 -42.314  40.478  1.00  0.00           H  
ATOM   2369 1HG  LYS A 142      59.220 -44.205  41.008  1.00  0.00           H  
ATOM   2370 2HG  LYS A 142      59.724 -43.404  42.502  1.00  0.00           H  
ATOM   2371 1HD  LYS A 142      57.389 -43.440  43.315  1.00  0.00           H  
ATOM   2372 2HD  LYS A 142      56.880 -44.235  41.818  1.00  0.00           H  
ATOM   2373 1HE  LYS A 142      58.347 -46.155  42.333  1.00  0.00           H  
ATOM   2374 2HE  LYS A 142      58.871 -45.364  43.821  1.00  0.00           H  
ATOM   2375 1HZ  LYS A 142      57.144 -46.957  44.231  1.00  0.00           H  
ATOM   2376 2HZ  LYS A 142      56.600 -45.442  44.594  1.00  0.00           H  
ATOM   2377 3HZ  LYS A 142      56.111 -46.183  43.204  1.00  0.00           H  
ATOM   2378  N   ALA A 143      59.045 -39.183  40.144  1.00  0.00           N  
ATOM   2379  CA  ALA A 143      58.565 -38.031  39.392  1.00  0.00           C  
ATOM   2380  C   ALA A 143      59.511 -37.686  38.248  1.00  0.00           C  
ATOM   2381  O   ALA A 143      59.086 -37.532  37.103  1.00  0.00           O  
ATOM   2382  CB  ALA A 143      58.388 -36.833  40.312  1.00  0.00           C  
ATOM   2383  H   ALA A 143      59.251 -39.077  41.127  1.00  0.00           H  
ATOM   2384  HA  ALA A 143      57.597 -38.289  38.958  1.00  0.00           H  
ATOM   2385 1HB  ALA A 143      58.029 -35.980  39.734  1.00  0.00           H  
ATOM   2386 2HB  ALA A 143      57.664 -37.074  41.090  1.00  0.00           H  
ATOM   2387 3HB  ALA A 143      59.343 -36.582  40.770  1.00  0.00           H  
ATOM   2388  N   MET A 144      60.796 -37.567  38.566  1.00  0.00           N  
ATOM   2389  CA  MET A 144      61.785 -37.108  37.599  1.00  0.00           C  
ATOM   2390  C   MET A 144      62.055 -38.168  36.540  1.00  0.00           C  
ATOM   2391  O   MET A 144      62.342 -37.848  35.386  1.00  0.00           O  
ATOM   2392  CB  MET A 144      63.079 -36.723  38.311  1.00  0.00           C  
ATOM   2393  CG  MET A 144      63.839 -37.896  38.914  1.00  0.00           C  
ATOM   2394  SD  MET A 144      65.385 -37.395  39.697  1.00  0.00           S  
ATOM   2395  CE  MET A 144      64.774 -36.656  41.210  1.00  0.00           C  
ATOM   2396  H   MET A 144      61.094 -37.801  39.502  1.00  0.00           H  
ATOM   2397  HA  MET A 144      61.382 -36.227  37.095  1.00  0.00           H  
ATOM   2398 1HB  MET A 144      63.744 -36.220  37.610  1.00  0.00           H  
ATOM   2399 2HB  MET A 144      62.859 -36.019  39.115  1.00  0.00           H  
ATOM   2400 1HG  MET A 144      63.217 -38.386  39.661  1.00  0.00           H  
ATOM   2401 2HG  MET A 144      64.068 -38.621  38.132  1.00  0.00           H  
ATOM   2402 1HE  MET A 144      65.616 -36.298  41.804  1.00  0.00           H  
ATOM   2403 2HE  MET A 144      64.118 -35.821  40.966  1.00  0.00           H  
ATOM   2404 3HE  MET A 144      64.218 -37.401  41.779  1.00  0.00           H  
ATOM   2405  N   MET A 145      61.961 -39.431  36.938  1.00  0.00           N  
ATOM   2406  CA  MET A 145      62.177 -40.542  36.019  1.00  0.00           C  
ATOM   2407  C   MET A 145      61.036 -40.656  35.015  1.00  0.00           C  
ATOM   2408  O   MET A 145      61.257 -40.969  33.845  1.00  0.00           O  
ATOM   2409  CB  MET A 145      62.333 -41.848  36.795  1.00  0.00           C  
ATOM   2410  CG  MET A 145      63.687 -42.020  37.472  1.00  0.00           C  
ATOM   2411  SD  MET A 145      63.928 -43.681  38.132  1.00  0.00           S  
ATOM   2412  CE  MET A 145      63.122 -43.531  39.724  1.00  0.00           C  
ATOM   2413  H   MET A 145      61.735 -39.627  37.902  1.00  0.00           H  
ATOM   2414  HA  MET A 145      63.094 -40.350  35.463  1.00  0.00           H  
ATOM   2415 1HB  MET A 145      61.567 -41.907  37.567  1.00  0.00           H  
ATOM   2416 2HB  MET A 145      62.186 -42.693  36.122  1.00  0.00           H  
ATOM   2417 1HG  MET A 145      64.480 -41.816  36.753  1.00  0.00           H  
ATOM   2418 2HG  MET A 145      63.778 -41.306  38.290  1.00  0.00           H  
ATOM   2419 1HE  MET A 145      63.185 -44.481  40.255  1.00  0.00           H  
ATOM   2420 2HE  MET A 145      63.613 -42.752  40.309  1.00  0.00           H  
ATOM   2421 3HE  MET A 145      62.074 -43.268  39.578  1.00  0.00           H  
ATOM   2422  N   ARG A 146      59.819 -40.398  35.479  1.00  0.00           N  
ATOM   2423  CA  ARG A 146      58.649 -40.410  34.608  1.00  0.00           C  
ATOM   2424  C   ARG A 146      58.661 -39.226  33.652  1.00  0.00           C  
ATOM   2425  O   ARG A 146      58.316 -39.361  32.478  1.00  0.00           O  
ATOM   2426  CB  ARG A 146      57.369 -40.380  35.431  1.00  0.00           C  
ATOM   2427  CG  ARG A 146      57.021 -41.692  36.118  1.00  0.00           C  
ATOM   2428  CD  ARG A 146      55.835 -41.550  37.002  1.00  0.00           C  
ATOM   2429  NE  ARG A 146      56.155 -40.834  38.228  1.00  0.00           N  
ATOM   2430  CZ  ARG A 146      55.286 -40.615  39.233  1.00  0.00           C  
ATOM   2431  NH1 ARG A 146      54.053 -41.057  39.145  1.00  0.00           N  
ATOM   2432  NH2 ARG A 146      55.675 -39.953  40.310  1.00  0.00           N  
ATOM   2433  H   ARG A 146      59.701 -40.188  36.460  1.00  0.00           H  
ATOM   2434  HA  ARG A 146      58.681 -41.321  34.011  1.00  0.00           H  
ATOM   2435 1HB  ARG A 146      57.450 -39.616  36.201  1.00  0.00           H  
ATOM   2436 2HB  ARG A 146      56.531 -40.111  34.790  1.00  0.00           H  
ATOM   2437 1HG  ARG A 146      56.798 -42.449  35.365  1.00  0.00           H  
ATOM   2438 2HG  ARG A 146      57.865 -42.020  36.725  1.00  0.00           H  
ATOM   2439 1HD  ARG A 146      55.055 -40.998  36.480  1.00  0.00           H  
ATOM   2440 2HD  ARG A 146      55.463 -42.538  37.272  1.00  0.00           H  
ATOM   2441  HE  ARG A 146      57.096 -40.479  38.331  1.00  0.00           H  
ATOM   2442 1HH1 ARG A 146      53.754 -41.565  38.323  1.00  0.00           H  
ATOM   2443 2HH1 ARG A 146      53.400 -40.891  39.899  1.00  0.00           H  
ATOM   2444 1HH2 ARG A 146      56.624 -39.611  40.378  1.00  0.00           H  
ATOM   2445 2HH2 ARG A 146      55.025 -39.786  41.062  1.00  0.00           H  
ATOM   2446  N   LEU A 147      59.060 -38.064  34.160  1.00  0.00           N  
ATOM   2447  CA  LEU A 147      59.215 -36.876  33.329  1.00  0.00           C  
ATOM   2448  C   LEU A 147      60.344 -37.052  32.323  1.00  0.00           C  
ATOM   2449  O   LEU A 147      60.243 -36.611  31.178  1.00  0.00           O  
ATOM   2450  CB  LEU A 147      59.489 -35.648  34.206  1.00  0.00           C  
ATOM   2451  CG  LEU A 147      58.296 -35.135  35.024  1.00  0.00           C  
ATOM   2452  CD1 LEU A 147      58.802 -34.291  36.185  1.00  0.00           C  
ATOM   2453  CD2 LEU A 147      57.374 -34.327  34.122  1.00  0.00           C  
ATOM   2454  H   LEU A 147      59.261 -38.004  35.148  1.00  0.00           H  
ATOM   2455  HA  LEU A 147      58.289 -36.731  32.771  1.00  0.00           H  
ATOM   2456 1HB  LEU A 147      60.288 -35.892  34.904  1.00  0.00           H  
ATOM   2457 2HB  LEU A 147      59.828 -34.833  33.567  1.00  0.00           H  
ATOM   2458  HG  LEU A 147      57.748 -35.981  35.439  1.00  0.00           H  
ATOM   2459 1HD1 LEU A 147      57.955 -33.926  36.766  1.00  0.00           H  
ATOM   2460 2HD1 LEU A 147      59.444 -34.898  36.824  1.00  0.00           H  
ATOM   2461 3HD1 LEU A 147      59.369 -33.444  35.800  1.00  0.00           H  
ATOM   2462 1HD2 LEU A 147      56.526 -33.963  34.703  1.00  0.00           H  
ATOM   2463 2HD2 LEU A 147      57.920 -33.480  33.707  1.00  0.00           H  
ATOM   2464 3HD2 LEU A 147      57.013 -34.959  33.311  1.00  0.00           H  
ATOM   2465  N   LEU A 148      61.422 -37.700  32.756  1.00  0.00           N  
ATOM   2466  CA  LEU A 148      62.587 -37.901  31.904  1.00  0.00           C  
ATOM   2467  C   LEU A 148      62.259 -38.806  30.724  1.00  0.00           C  
ATOM   2468  O   LEU A 148      62.612 -38.506  29.583  1.00  0.00           O  
ATOM   2469  CB  LEU A 148      63.737 -38.507  32.717  1.00  0.00           C  
ATOM   2470  CG  LEU A 148      64.999 -38.863  31.920  1.00  0.00           C  
ATOM   2471  CD1 LEU A 148      65.437 -37.660  31.097  1.00  0.00           C  
ATOM   2472  CD2 LEU A 148      66.098 -39.299  32.877  1.00  0.00           C  
ATOM   2473  H   LEU A 148      61.432 -38.062  33.698  1.00  0.00           H  
ATOM   2474  HA  LEU A 148      62.890 -36.931  31.509  1.00  0.00           H  
ATOM   2475 1HB  LEU A 148      64.025 -37.800  33.493  1.00  0.00           H  
ATOM   2476 2HB  LEU A 148      63.381 -39.418  33.198  1.00  0.00           H  
ATOM   2477  HG  LEU A 148      64.777 -39.677  31.230  1.00  0.00           H  
ATOM   2478 1HD1 LEU A 148      66.333 -37.913  30.530  1.00  0.00           H  
ATOM   2479 2HD1 LEU A 148      64.639 -37.382  30.407  1.00  0.00           H  
ATOM   2480 3HD1 LEU A 148      65.651 -36.824  31.760  1.00  0.00           H  
ATOM   2481 1HD2 LEU A 148      66.995 -39.553  32.312  1.00  0.00           H  
ATOM   2482 2HD2 LEU A 148      66.324 -38.486  33.568  1.00  0.00           H  
ATOM   2483 3HD2 LEU A 148      65.766 -40.172  33.441  1.00  0.00           H  
ATOM   2484  N   ARG A 149      61.582 -39.914  31.004  1.00  0.00           N  
ATOM   2485  CA  ARG A 149      61.169 -40.845  29.961  1.00  0.00           C  
ATOM   2486  C   ARG A 149      60.158 -40.205  29.019  1.00  0.00           C  
ATOM   2487  O   ARG A 149      60.240 -40.368  27.802  1.00  0.00           O  
ATOM   2488  CB  ARG A 149      60.564 -42.100  30.573  1.00  0.00           C  
ATOM   2489  CG  ARG A 149      61.572 -43.071  31.169  1.00  0.00           C  
ATOM   2490  CD  ARG A 149      60.901 -44.200  31.863  1.00  0.00           C  
ATOM   2491  NE  ARG A 149      61.790 -45.339  32.027  1.00  0.00           N  
ATOM   2492  CZ  ARG A 149      61.582 -46.354  32.889  1.00  0.00           C  
ATOM   2493  NH1 ARG A 149      60.513 -46.357  33.655  1.00  0.00           N  
ATOM   2494  NH2 ARG A 149      62.452 -47.346  32.965  1.00  0.00           N  
ATOM   2495  H   ARG A 149      61.346 -40.116  31.966  1.00  0.00           H  
ATOM   2496  HA  ARG A 149      62.051 -41.109  29.375  1.00  0.00           H  
ATOM   2497 1HB  ARG A 149      59.868 -41.820  31.363  1.00  0.00           H  
ATOM   2498 2HB  ARG A 149      59.997 -42.638  29.813  1.00  0.00           H  
ATOM   2499 1HG  ARG A 149      62.198 -43.478  30.376  1.00  0.00           H  
ATOM   2500 2HG  ARG A 149      62.197 -42.547  31.893  1.00  0.00           H  
ATOM   2501 1HD  ARG A 149      60.573 -43.878  32.850  1.00  0.00           H  
ATOM   2502 2HD  ARG A 149      60.038 -44.523  31.282  1.00  0.00           H  
ATOM   2503  HE  ARG A 149      62.624 -45.371  31.456  1.00  0.00           H  
ATOM   2504 1HH1 ARG A 149      59.847 -45.599  33.596  1.00  0.00           H  
ATOM   2505 2HH1 ARG A 149      60.356 -47.118  34.299  1.00  0.00           H  
ATOM   2506 1HH2 ARG A 149      63.273 -47.344  32.376  1.00  0.00           H  
ATOM   2507 2HH2 ARG A 149      62.295 -48.106  33.610  1.00  0.00           H  
ATOM   2508  N   THR A 150      59.205 -39.475  29.590  1.00  0.00           N  
ATOM   2509  CA  THR A 150      58.096 -38.926  28.820  1.00  0.00           C  
ATOM   2510  C   THR A 150      58.598 -38.077  27.660  1.00  0.00           C  
ATOM   2511  O   THR A 150      58.154 -38.236  26.523  1.00  0.00           O  
ATOM   2512  CB  THR A 150      57.164 -38.084  29.711  1.00  0.00           C  
ATOM   2513  OG1 THR A 150      56.559 -38.925  30.703  1.00  0.00           O  
ATOM   2514  CG2 THR A 150      56.075 -37.429  28.875  1.00  0.00           C  
ATOM   2515  H   THR A 150      59.251 -39.297  30.583  1.00  0.00           H  
ATOM   2516  HA  THR A 150      57.528 -39.757  28.404  1.00  0.00           H  
ATOM   2517  HB  THR A 150      57.744 -37.310  30.214  1.00  0.00           H  
ATOM   2518  HG1 THR A 150      57.209 -39.142  31.375  1.00  0.00           H  
ATOM   2519 1HG2 THR A 150      55.427 -36.837  29.522  1.00  0.00           H  
ATOM   2520 2HG2 THR A 150      56.532 -36.780  28.128  1.00  0.00           H  
ATOM   2521 3HG2 THR A 150      55.486 -38.198  28.378  1.00  0.00           H  
ATOM   2522  N   VAL A 151      59.529 -37.175  27.953  1.00  0.00           N  
ATOM   2523  CA  VAL A 151      60.074 -36.280  26.940  1.00  0.00           C  
ATOM   2524  C   VAL A 151      60.873 -37.049  25.896  1.00  0.00           C  
ATOM   2525  O   VAL A 151      60.762 -36.787  24.699  1.00  0.00           O  
ATOM   2526  CB  VAL A 151      60.979 -35.219  27.596  1.00  0.00           C  
ATOM   2527  CG1 VAL A 151      61.687 -34.392  26.533  1.00  0.00           C  
ATOM   2528  CG2 VAL A 151      60.154 -34.328  28.510  1.00  0.00           C  
ATOM   2529  H   VAL A 151      59.868 -37.108  28.902  1.00  0.00           H  
ATOM   2530  HA  VAL A 151      59.240 -35.795  26.432  1.00  0.00           H  
ATOM   2531  HB  VAL A 151      61.751 -35.724  28.178  1.00  0.00           H  
ATOM   2532 1HG1 VAL A 151      62.324 -33.649  27.014  1.00  0.00           H  
ATOM   2533 2HG1 VAL A 151      62.301 -35.047  25.912  1.00  0.00           H  
ATOM   2534 3HG1 VAL A 151      60.947 -33.890  25.911  1.00  0.00           H  
ATOM   2535 1HG2 VAL A 151      60.799 -33.581  28.971  1.00  0.00           H  
ATOM   2536 2HG2 VAL A 151      59.378 -33.829  27.929  1.00  0.00           H  
ATOM   2537 3HG2 VAL A 151      59.690 -34.934  29.287  1.00  0.00           H  
ATOM   2538  N   ALA A 152      61.676 -38.002  26.356  1.00  0.00           N  
ATOM   2539  CA  ALA A 152      62.473 -38.833  25.461  1.00  0.00           C  
ATOM   2540  C   ALA A 152      61.585 -39.628  24.515  1.00  0.00           C  
ATOM   2541  O   ALA A 152      61.896 -39.775  23.332  1.00  0.00           O  
ATOM   2542  CB  ALA A 152      63.366 -39.768  26.262  1.00  0.00           C  
ATOM   2543  H   ALA A 152      61.738 -38.154  27.353  1.00  0.00           H  
ATOM   2544  HA  ALA A 152      63.100 -38.174  24.859  1.00  0.00           H  
ATOM   2545 1HB  ALA A 152      63.954 -40.383  25.579  1.00  0.00           H  
ATOM   2546 2HB  ALA A 152      64.035 -39.183  26.892  1.00  0.00           H  
ATOM   2547 3HB  ALA A 152      62.750 -40.412  26.889  1.00  0.00           H  
ATOM   2548  N   GLU A 153      60.477 -40.142  25.039  1.00  0.00           N  
ATOM   2549  CA  GLU A 153      59.505 -40.860  24.225  1.00  0.00           C  
ATOM   2550  C   GLU A 153      58.832 -39.930  23.223  1.00  0.00           C  
ATOM   2551  O   GLU A 153      58.556 -40.321  22.088  1.00  0.00           O  
ATOM   2552  CB  GLU A 153      58.447 -41.519  25.114  1.00  0.00           C  
ATOM   2553  CG  GLU A 153      58.949 -42.719  25.904  1.00  0.00           C  
ATOM   2554  CD  GLU A 153      57.888 -43.328  26.778  1.00  0.00           C  
ATOM   2555  OE1 GLU A 153      56.794 -42.818  26.797  1.00  0.00           O  
ATOM   2556  OE2 GLU A 153      58.173 -44.307  27.427  1.00  0.00           O  
ATOM   2557  H   GLU A 153      60.306 -40.031  26.029  1.00  0.00           H  
ATOM   2558  HA  GLU A 153      60.034 -41.630  23.665  1.00  0.00           H  
ATOM   2559 1HB  GLU A 153      58.062 -40.787  25.825  1.00  0.00           H  
ATOM   2560 2HB  GLU A 153      57.610 -41.849  24.499  1.00  0.00           H  
ATOM   2561 1HG  GLU A 153      59.308 -43.475  25.206  1.00  0.00           H  
ATOM   2562 2HG  GLU A 153      59.789 -42.407  26.523  1.00  0.00           H  
ATOM   2563  N   ALA A 154      58.572 -38.699  23.647  1.00  0.00           N  
ATOM   2564  CA  ALA A 154      57.986 -37.694  22.769  1.00  0.00           C  
ATOM   2565  C   ALA A 154      58.863 -37.450  21.547  1.00  0.00           C  
ATOM   2566  O   ALA A 154      58.364 -37.312  20.431  1.00  0.00           O  
ATOM   2567  CB  ALA A 154      57.761 -36.394  23.528  1.00  0.00           C  
ATOM   2568  H   ALA A 154      58.786 -38.452  24.603  1.00  0.00           H  
ATOM   2569  HA  ALA A 154      57.023 -38.069  22.419  1.00  0.00           H  
ATOM   2570 1HB  ALA A 154      57.323 -35.653  22.858  1.00  0.00           H  
ATOM   2571 2HB  ALA A 154      57.086 -36.572  24.362  1.00  0.00           H  
ATOM   2572 3HB  ALA A 154      58.713 -36.023  23.903  1.00  0.00           H  
ATOM   2573  N   ILE A 155      60.172 -37.397  21.767  1.00  0.00           N  
ATOM   2574  CA  ILE A 155      61.125 -37.221  20.678  1.00  0.00           C  
ATOM   2575  C   ILE A 155      61.076 -38.394  19.708  1.00  0.00           C  
ATOM   2576  O   ILE A 155      61.065 -38.205  18.491  1.00  0.00           O  
ATOM   2577  CB  ILE A 155      62.558 -37.064  21.221  1.00  0.00           C  
ATOM   2578  CG1 ILE A 155      62.703 -35.733  21.963  1.00  0.00           C  
ATOM   2579  CG2 ILE A 155      63.569 -37.160  20.089  1.00  0.00           C  
ATOM   2580  CD1 ILE A 155      63.943 -35.647  22.823  1.00  0.00           C  
ATOM   2581  H   ILE A 155      60.516 -37.480  22.714  1.00  0.00           H  
ATOM   2582  HA  ILE A 155      60.848 -36.321  20.128  1.00  0.00           H  
ATOM   2583  HB  ILE A 155      62.761 -37.852  21.946  1.00  0.00           H  
ATOM   2584 1HG1 ILE A 155      62.732 -34.916  21.242  1.00  0.00           H  
ATOM   2585 2HG1 ILE A 155      61.833 -35.574  22.602  1.00  0.00           H  
ATOM   2586 1HG2 ILE A 155      64.575 -37.047  20.490  1.00  0.00           H  
ATOM   2587 2HG2 ILE A 155      63.478 -38.131  19.604  1.00  0.00           H  
ATOM   2588 3HG2 ILE A 155      63.377 -36.372  19.362  1.00  0.00           H  
ATOM   2589 1HD1 ILE A 155      63.976 -34.674  23.317  1.00  0.00           H  
ATOM   2590 2HD1 ILE A 155      63.918 -36.434  23.576  1.00  0.00           H  
ATOM   2591 3HD1 ILE A 155      64.828 -35.766  22.200  1.00  0.00           H  
ATOM   2592  N   GLU A 156      61.047 -39.606  20.252  1.00  0.00           N  
ATOM   2593  CA  GLU A 156      60.984 -40.812  19.436  1.00  0.00           C  
ATOM   2594  C   GLU A 156      59.763 -40.797  18.525  1.00  0.00           C  
ATOM   2595  O   GLU A 156      59.823 -41.257  17.384  1.00  0.00           O  
ATOM   2596  CB  GLU A 156      60.953 -42.057  20.325  1.00  0.00           C  
ATOM   2597  CG  GLU A 156      61.029 -43.374  19.567  1.00  0.00           C  
ATOM   2598  CD  GLU A 156      61.245 -44.557  20.468  1.00  0.00           C  
ATOM   2599  OE1 GLU A 156      61.566 -44.356  21.615  1.00  0.00           O  
ATOM   2600  OE2 GLU A 156      61.087 -45.664  20.011  1.00  0.00           O  
ATOM   2601  H   GLU A 156      61.068 -39.694  21.257  1.00  0.00           H  
ATOM   2602  HA  GLU A 156      61.871 -40.841  18.805  1.00  0.00           H  
ATOM   2603 1HB  GLU A 156      61.787 -42.025  21.025  1.00  0.00           H  
ATOM   2604 2HB  GLU A 156      60.033 -42.062  20.912  1.00  0.00           H  
ATOM   2605 1HG  GLU A 156      60.102 -43.517  19.013  1.00  0.00           H  
ATOM   2606 2HG  GLU A 156      61.844 -43.319  18.846  1.00  0.00           H  
ATOM   2607  N   ARG A 157      58.657 -40.266  19.033  1.00  0.00           N  
ATOM   2608  CA  ARG A 157      57.430 -40.154  18.253  1.00  0.00           C  
ATOM   2609  C   ARG A 157      57.536 -39.043  17.218  1.00  0.00           C  
ATOM   2610  O   ARG A 157      57.237 -39.248  16.041  1.00  0.00           O  
ATOM   2611  CB  ARG A 157      56.240 -39.886  19.162  1.00  0.00           C  
ATOM   2612  CG  ARG A 157      55.812 -41.065  20.020  1.00  0.00           C  
ATOM   2613  CD  ARG A 157      54.535 -40.794  20.729  1.00  0.00           C  
ATOM   2614  NE  ARG A 157      53.404 -40.766  19.817  1.00  0.00           N  
ATOM   2615  CZ  ARG A 157      52.213 -40.197  20.092  1.00  0.00           C  
ATOM   2616  NH1 ARG A 157      52.016 -39.616  21.254  1.00  0.00           N  
ATOM   2617  NH2 ARG A 157      51.244 -40.226  19.192  1.00  0.00           N  
ATOM   2618  H   ARG A 157      58.665 -39.929  19.985  1.00  0.00           H  
ATOM   2619  HA  ARG A 157      57.281 -41.094  17.721  1.00  0.00           H  
ATOM   2620 1HB  ARG A 157      56.473 -39.059  19.831  1.00  0.00           H  
ATOM   2621 2HB  ARG A 157      55.382 -39.589  18.559  1.00  0.00           H  
ATOM   2622 1HG  ARG A 157      55.674 -41.944  19.389  1.00  0.00           H  
ATOM   2623 2HG  ARG A 157      56.581 -41.270  20.765  1.00  0.00           H  
ATOM   2624 1HD  ARG A 157      54.358 -41.573  21.470  1.00  0.00           H  
ATOM   2625 2HD  ARG A 157      54.595 -39.827  21.227  1.00  0.00           H  
ATOM   2626  HE  ARG A 157      53.518 -41.203  18.912  1.00  0.00           H  
ATOM   2627 1HH1 ARG A 157      52.755 -39.594  21.941  1.00  0.00           H  
ATOM   2628 2HH1 ARG A 157      51.124 -39.189  21.459  1.00  0.00           H  
ATOM   2629 1HH2 ARG A 157      51.398 -40.673  18.300  1.00  0.00           H  
ATOM   2630 2HH2 ARG A 157      50.353 -39.800  19.398  1.00  0.00           H  
ATOM   2631  N   LEU A 158      57.962 -37.865  17.661  1.00  0.00           N  
ATOM   2632  CA  LEU A 158      57.935 -36.673  16.822  1.00  0.00           C  
ATOM   2633  C   LEU A 158      58.868 -36.820  15.627  1.00  0.00           C  
ATOM   2634  O   LEU A 158      58.553 -36.373  14.523  1.00  0.00           O  
ATOM   2635  CB  LEU A 158      58.332 -35.438  17.641  1.00  0.00           C  
ATOM   2636  CG  LEU A 158      57.295 -34.957  18.663  1.00  0.00           C  
ATOM   2637  CD1 LEU A 158      57.956 -34.001  19.645  1.00  0.00           C  
ATOM   2638  CD2 LEU A 158      56.140 -34.282  17.937  1.00  0.00           C  
ATOM   2639  H   LEU A 158      58.316 -37.794  18.604  1.00  0.00           H  
ATOM   2640  HA  LEU A 158      56.921 -36.551  16.441  1.00  0.00           H  
ATOM   2641 1HB  LEU A 158      59.251 -35.661  18.180  1.00  0.00           H  
ATOM   2642 2HB  LEU A 158      58.528 -34.615  16.954  1.00  0.00           H  
ATOM   2643  HG  LEU A 158      56.919 -35.810  19.230  1.00  0.00           H  
ATOM   2644 1HD1 LEU A 158      57.220 -33.658  20.372  1.00  0.00           H  
ATOM   2645 2HD1 LEU A 158      58.766 -34.514  20.165  1.00  0.00           H  
ATOM   2646 3HD1 LEU A 158      58.357 -33.143  19.104  1.00  0.00           H  
ATOM   2647 1HD2 LEU A 158      55.403 -33.941  18.663  1.00  0.00           H  
ATOM   2648 2HD2 LEU A 158      56.515 -33.430  17.371  1.00  0.00           H  
ATOM   2649 3HD2 LEU A 158      55.675 -34.994  17.254  1.00  0.00           H  
ATOM   2650  N   ILE A 159      60.017 -37.446  15.853  1.00  0.00           N  
ATOM   2651  CA  ILE A 159      61.050 -37.545  14.829  1.00  0.00           C  
ATOM   2652  C   ILE A 159      60.588 -38.407  13.661  1.00  0.00           C  
ATOM   2653  O   ILE A 159      61.177 -38.375  12.581  1.00  0.00           O  
ATOM   2654  CB  ILE A 159      62.350 -38.129  15.415  1.00  0.00           C  
ATOM   2655  CG1 ILE A 159      63.553 -37.707  14.568  1.00  0.00           C  
ATOM   2656  CG2 ILE A 159      62.260 -39.646  15.500  1.00  0.00           C  
ATOM   2657  CD1 ILE A 159      64.883 -37.897  15.259  1.00  0.00           C  
ATOM   2658  H   ILE A 159      60.180 -37.865  16.759  1.00  0.00           H  
ATOM   2659  HA  ILE A 159      61.247 -36.544  14.448  1.00  0.00           H  
ATOM   2660  HB  ILE A 159      62.511 -37.726  16.414  1.00  0.00           H  
ATOM   2661 1HG1 ILE A 159      63.565 -38.280  13.642  1.00  0.00           H  
ATOM   2662 2HG1 ILE A 159      63.457 -36.655  14.298  1.00  0.00           H  
ATOM   2663 1HG2 ILE A 159      63.188 -40.040  15.916  1.00  0.00           H  
ATOM   2664 2HG2 ILE A 159      61.427 -39.924  16.143  1.00  0.00           H  
ATOM   2665 3HG2 ILE A 159      62.104 -40.058  14.503  1.00  0.00           H  
ATOM   2666 1HD1 ILE A 159      65.687 -37.575  14.597  1.00  0.00           H  
ATOM   2667 2HD1 ILE A 159      64.908 -37.302  16.174  1.00  0.00           H  
ATOM   2668 3HD1 ILE A 159      65.017 -38.949  15.508  1.00  0.00           H  
ATOM   2669  N   ASN A 160      59.519 -39.186  13.878  1.00  0.00           N  
ATOM   2670  CA  ASN A 160      59.060 -40.153  12.873  1.00  0.00           C  
ATOM   2671  C   ASN A 160      57.761 -39.712  12.190  1.00  0.00           C  
ATOM   2672  O   ASN A 160      57.076 -40.519  11.560  1.00  0.00           O  
ATOM   2673  CB  ASN A 160      58.886 -41.524  13.500  1.00  0.00           C  
ATOM   2674  CG  ASN A 160      60.197 -42.222  13.733  1.00  0.00           C  
ATOM   2675  OD1 ASN A 160      60.871 -42.634  12.784  1.00  0.00           O  
ATOM   2676  ND2 ASN A 160      60.568 -42.366  14.980  1.00  0.00           N  
ATOM   2677  H   ASN A 160      59.021 -39.105  14.754  1.00  0.00           H  
ATOM   2678  HA  ASN A 160      59.829 -40.244  12.104  1.00  0.00           H  
ATOM   2679 1HB  ASN A 160      58.366 -41.424  14.454  1.00  0.00           H  
ATOM   2680 2HB  ASN A 160      58.267 -42.144  12.852  1.00  0.00           H  
ATOM   2681 1HD2 ASN A 160      61.431 -42.823  15.195  1.00  0.00           H  
ATOM   2682 2HD2 ASN A 160      59.990 -42.018  15.717  1.00  0.00           H  
ATOM   2683  N   THR A 161      57.435 -38.427  12.326  1.00  0.00           N  
ATOM   2684  CA  THR A 161      56.285 -37.818  11.653  1.00  0.00           C  
ATOM   2685  C   THR A 161      56.719 -37.278  10.294  1.00  0.00           C  
ATOM   2686  O   THR A 161      57.907 -37.075  10.047  1.00  0.00           O  
ATOM   2687  CB  THR A 161      55.667 -36.687  12.495  1.00  0.00           C  
ATOM   2688  OG1 THR A 161      56.642 -35.659  12.709  1.00  0.00           O  
ATOM   2689  CG2 THR A 161      55.196 -37.220  13.840  1.00  0.00           C  
ATOM   2690  H   THR A 161      58.002 -37.836  12.917  1.00  0.00           H  
ATOM   2691  HA  THR A 161      55.518 -38.582  11.520  1.00  0.00           H  
ATOM   2692  HB  THR A 161      54.818 -36.260  11.963  1.00  0.00           H  
ATOM   2693  HG1 THR A 161      57.357 -36.004  13.249  1.00  0.00           H  
ATOM   2694 1HG2 THR A 161      54.761 -36.409  14.422  1.00  0.00           H  
ATOM   2695 2HG2 THR A 161      54.446 -37.995  13.681  1.00  0.00           H  
ATOM   2696 3HG2 THR A 161      56.042 -37.641  14.381  1.00  0.00           H  
ATOM   2697  N   GLU A 162      55.760 -37.045   9.405  1.00  0.00           N  
ATOM   2698  CA  GLU A 162      56.079 -36.454   8.109  1.00  0.00           C  
ATOM   2699  C   GLU A 162      55.386 -35.113   7.892  1.00  0.00           C  
ATOM   2700  O   GLU A 162      56.005 -34.149   7.440  1.00  0.00           O  
ATOM   2701  CB  GLU A 162      55.690 -37.417   6.984  1.00  0.00           C  
ATOM   2702  CG  GLU A 162      56.485 -38.715   6.964  1.00  0.00           C  
ATOM   2703  CD  GLU A 162      56.103 -39.617   5.824  1.00  0.00           C  
ATOM   2704  OE1 GLU A 162      55.198 -39.278   5.100  1.00  0.00           O  
ATOM   2705  OE2 GLU A 162      56.717 -40.647   5.678  1.00  0.00           O  
ATOM   2706  H   GLU A 162      54.806 -37.279   9.636  1.00  0.00           H  
ATOM   2707  HA  GLU A 162      57.155 -36.288   8.059  1.00  0.00           H  
ATOM   2708 1HB  GLU A 162      54.633 -37.674   7.073  1.00  0.00           H  
ATOM   2709 2HB  GLU A 162      55.824 -36.926   6.021  1.00  0.00           H  
ATOM   2710 1HG  GLU A 162      57.547 -38.476   6.884  1.00  0.00           H  
ATOM   2711 2HG  GLU A 162      56.329 -39.240   7.906  1.00  0.00           H  
ATOM   2712  N   ASP A 163      54.102 -35.056   8.217  1.00  0.00           N  
ATOM   2713  CA  ASP A 163      53.283 -33.880   7.945  1.00  0.00           C  
ATOM   2714  C   ASP A 163      53.053 -33.034   9.195  1.00  0.00           C  
ATOM   2715  O   ASP A 163      53.487 -33.393  10.289  1.00  0.00           O  
ATOM   2716  CB  ASP A 163      51.935 -34.302   7.357  1.00  0.00           C  
ATOM   2717  CG  ASP A 163      51.362 -33.273   6.389  1.00  0.00           C  
ATOM   2718  OD1 ASP A 163      51.480 -32.102   6.660  1.00  0.00           O  
ATOM   2719  OD2 ASP A 163      50.814 -33.670   5.389  1.00  0.00           O  
ATOM   2720  H   ASP A 163      53.673 -35.850   8.669  1.00  0.00           H  
ATOM   2721  HA  ASP A 163      53.799 -33.261   7.209  1.00  0.00           H  
ATOM   2722 1HB  ASP A 163      52.047 -35.249   6.832  1.00  0.00           H  
ATOM   2723 2HB  ASP A 163      51.218 -34.456   8.164  1.00  0.00           H  
ATOM   2724  N   ASP A 164      52.365 -31.907   9.019  1.00  0.00           N  
ATOM   2725  CA  ASP A 164      52.001 -31.037  10.135  1.00  0.00           C  
ATOM   2726  C   ASP A 164      50.651 -31.462  10.788  1.00  0.00           C  
ATOM   2727  O   ASP A 164      50.470 -31.339  12.000  1.00  0.00           O  
ATOM   2728  CB  ASP A 164      51.916 -29.586   9.654  1.00  0.00           C  
ATOM   2729  CG  ASP A 164      53.264 -29.025   9.223  1.00  0.00           C  
ATOM   2730  OD1 ASP A 164      54.086 -28.786  10.074  1.00  0.00           O  
ATOM   2731  OD2 ASP A 164      53.459 -28.842   8.045  1.00  0.00           O  
ATOM   2732  H   ASP A 164      52.085 -31.644   8.085  1.00  0.00           H  
ATOM   2733  HA  ASP A 164      52.780 -31.103  10.895  1.00  0.00           H  
ATOM   2734 1HB  ASP A 164      51.224 -29.520   8.814  1.00  0.00           H  
ATOM   2735 2HB  ASP A 164      51.519 -28.961  10.455  1.00  0.00           H  
ATOM   2736  N   LYS A 165      49.709 -31.964   9.969  1.00  0.00           N  
ATOM   2737  CA  LYS A 165      48.782 -32.110  11.119  1.00  0.00           C  
ATOM   2738  C   LYS A 165      49.228 -33.218  12.041  1.00  0.00           C  
ATOM   2739  O   LYS A 165      48.970 -33.179  13.245  1.00  0.00           O  
ATOM   2740  CB  LYS A 165      47.353 -32.385  10.645  1.00  0.00           C  
ATOM   2741  CG  LYS A 165      46.678 -31.202   9.965  1.00  0.00           C  
ATOM   2742  CD  LYS A 165      45.248 -31.537   9.567  1.00  0.00           C  
ATOM   2743  CE  LYS A 165      44.578 -30.362   8.868  1.00  0.00           C  
ATOM   2744  NZ  LYS A 165      43.175 -30.671   8.480  1.00  0.00           N  
ATOM   2745  H   LYS A 165      49.914 -32.060   8.984  1.00  0.00           H  
ATOM   2746  HA  LYS A 165      48.767 -31.171  11.673  1.00  0.00           H  
ATOM   2747 1HB  LYS A 165      47.359 -33.219   9.940  1.00  0.00           H  
ATOM   2748 2HB  LYS A 165      46.738 -32.679  11.494  1.00  0.00           H  
ATOM   2749 1HG  LYS A 165      46.667 -30.349  10.646  1.00  0.00           H  
ATOM   2750 2HG  LYS A 165      47.239 -30.925   9.074  1.00  0.00           H  
ATOM   2751 1HD  LYS A 165      45.248 -32.394   8.894  1.00  0.00           H  
ATOM   2752 2HD  LYS A 165      44.672 -31.793  10.455  1.00  0.00           H  
ATOM   2753 1HE  LYS A 165      44.577 -29.498   9.531  1.00  0.00           H  
ATOM   2754 2HE  LYS A 165      45.140 -30.102   7.972  1.00  0.00           H  
ATOM   2755 1HZ  LYS A 165      42.768 -29.869   8.020  1.00  0.00           H  
ATOM   2756 2HZ  LYS A 165      43.167 -31.460   7.849  1.00  0.00           H  
ATOM   2757 3HZ  LYS A 165      42.639 -30.895   9.306  1.00  0.00           H  
ATOM   2758  N   GLU A 166      49.881 -34.168  11.440  1.00  0.00           N  
ATOM   2759  CA  GLU A 166      50.455 -35.334  12.099  1.00  0.00           C  
ATOM   2760  C   GLU A 166      51.379 -34.923  13.239  1.00  0.00           C  
ATOM   2761  O   GLU A 166      51.276 -35.441  14.352  1.00  0.00           O  
ATOM   2762  CB  GLU A 166      51.225 -36.192  11.091  1.00  0.00           C  
ATOM   2763  CG  GLU A 166      51.841 -37.453  11.680  1.00  0.00           C  
ATOM   2764  CD  GLU A 166      52.752 -38.163  10.718  1.00  0.00           C  
ATOM   2765  OE1 GLU A 166      53.116 -37.573   9.729  1.00  0.00           O  
ATOM   2766  OE2 GLU A 166      53.082 -39.297  10.971  1.00  0.00           O  
ATOM   2767  H   GLU A 166      50.012 -34.118  10.440  1.00  0.00           H  
ATOM   2768  HA  GLU A 166      49.643 -35.937  12.508  1.00  0.00           H  
ATOM   2769 1HB  GLU A 166      50.556 -36.492  10.284  1.00  0.00           H  
ATOM   2770 2HB  GLU A 166      52.027 -35.603  10.649  1.00  0.00           H  
ATOM   2771 1HG  GLU A 166      52.409 -37.186  12.570  1.00  0.00           H  
ATOM   2772 2HG  GLU A 166      51.043 -38.128  11.983  1.00  0.00           H  
ATOM   2773  N   ALA A 167      52.280 -33.990  12.955  1.00  0.00           N  
ATOM   2774  CA  ALA A 167      53.219 -33.502  13.958  1.00  0.00           C  
ATOM   2775  C   ALA A 167      52.491 -32.809  15.102  1.00  0.00           C  
ATOM   2776  O   ALA A 167      52.795 -33.035  16.273  1.00  0.00           O  
ATOM   2777  CB  ALA A 167      54.230 -32.557  13.324  1.00  0.00           C  
ATOM   2778  H   ALA A 167      52.316 -33.609  12.020  1.00  0.00           H  
ATOM   2779  HA  ALA A 167      53.748 -34.361  14.372  1.00  0.00           H  
ATOM   2780 1HB  ALA A 167      54.924 -32.202  14.086  1.00  0.00           H  
ATOM   2781 2HB  ALA A 167      54.784 -33.085  12.547  1.00  0.00           H  
ATOM   2782 3HB  ALA A 167      53.708 -31.709  12.884  1.00  0.00           H  
ATOM   2783  N   LEU A 168      51.526 -31.962  14.756  1.00  0.00           N  
ATOM   2784  CA  LEU A 168      50.777 -31.205  15.751  1.00  0.00           C  
ATOM   2785  C   LEU A 168      49.970 -32.127  16.654  1.00  0.00           C  
ATOM   2786  O   LEU A 168      49.872 -31.902  17.860  1.00  0.00           O  
ATOM   2787  CB  LEU A 168      49.840 -30.204  15.061  1.00  0.00           C  
ATOM   2788  CG  LEU A 168      50.527 -29.042  14.334  1.00  0.00           C  
ATOM   2789  CD1 LEU A 168      49.496 -28.271  13.522  1.00  0.00           C  
ATOM   2790  CD2 LEU A 168      51.209 -28.138  15.351  1.00  0.00           C  
ATOM   2791  H   LEU A 168      51.306 -31.840  13.778  1.00  0.00           H  
ATOM   2792  HA  LEU A 168      51.491 -30.667  16.376  1.00  0.00           H  
ATOM   2793 1HB  LEU A 168      49.237 -30.740  14.331  1.00  0.00           H  
ATOM   2794 2HB  LEU A 168      49.173 -29.778  15.811  1.00  0.00           H  
ATOM   2795  HG  LEU A 168      51.273 -29.434  13.641  1.00  0.00           H  
ATOM   2796 1HD1 LEU A 168      49.985 -27.445  13.004  1.00  0.00           H  
ATOM   2797 2HD1 LEU A 168      49.040 -28.936  12.788  1.00  0.00           H  
ATOM   2798 3HD1 LEU A 168      48.729 -27.879  14.185  1.00  0.00           H  
ATOM   2799 1HD2 LEU A 168      51.698 -27.312  14.834  1.00  0.00           H  
ATOM   2800 2HD2 LEU A 168      50.464 -27.743  16.043  1.00  0.00           H  
ATOM   2801 3HD2 LEU A 168      51.953 -28.711  15.906  1.00  0.00           H  
ATOM   2802  N   GLN A 169      49.394 -33.168  16.062  1.00  0.00           N  
ATOM   2803  CA  GLN A 169      48.610 -34.141  16.816  1.00  0.00           C  
ATOM   2804  C   GLN A 169      49.450 -34.801  17.901  1.00  0.00           C  
ATOM   2805  O   GLN A 169      48.984 -35.001  19.024  1.00  0.00           O  
ATOM   2806  CB  GLN A 169      48.033 -35.206  15.879  1.00  0.00           C  
ATOM   2807  CG  GLN A 169      47.112 -36.202  16.561  1.00  0.00           C  
ATOM   2808  CD  GLN A 169      45.840 -35.553  17.076  1.00  0.00           C  
ATOM   2809  OE1 GLN A 169      45.136 -34.863  16.335  1.00  0.00           O  
ATOM   2810  NE2 GLN A 169      45.538 -35.776  18.350  1.00  0.00           N  
ATOM   2811  H   GLN A 169      49.501 -33.289  15.065  1.00  0.00           H  
ATOM   2812  HA  GLN A 169      47.791 -33.612  17.303  1.00  0.00           H  
ATOM   2813 1HB  GLN A 169      47.473 -34.721  15.079  1.00  0.00           H  
ATOM   2814 2HB  GLN A 169      48.849 -35.763  15.417  1.00  0.00           H  
ATOM   2815 1HG  GLN A 169      46.837 -36.976  15.845  1.00  0.00           H  
ATOM   2816 2HG  GLN A 169      47.635 -36.646  17.407  1.00  0.00           H  
ATOM   2817 1HE2 GLN A 169      44.710 -35.374  18.745  1.00  0.00           H  
ATOM   2818 2HE2 GLN A 169      46.135 -36.342  18.915  1.00  0.00           H  
ATOM   2819  N   VAL A 170      50.689 -35.139  17.560  1.00  0.00           N  
ATOM   2820  CA  VAL A 170      51.614 -35.728  18.522  1.00  0.00           C  
ATOM   2821  C   VAL A 170      52.039 -34.709  19.571  1.00  0.00           C  
ATOM   2822  O   VAL A 170      52.095 -35.016  20.762  1.00  0.00           O  
ATOM   2823  CB  VAL A 170      52.863 -36.267  17.801  1.00  0.00           C  
ATOM   2824  CG1 VAL A 170      53.898 -36.742  18.809  1.00  0.00           C  
ATOM   2825  CG2 VAL A 170      52.471 -37.395  16.857  1.00  0.00           C  
ATOM   2826  H   VAL A 170      50.998 -34.986  16.611  1.00  0.00           H  
ATOM   2827  HA  VAL A 170      51.100 -36.540  19.034  1.00  0.00           H  
ATOM   2828  HB  VAL A 170      53.319 -35.459  17.228  1.00  0.00           H  
ATOM   2829 1HG1 VAL A 170      54.774 -37.121  18.281  1.00  0.00           H  
ATOM   2830 2HG1 VAL A 170      54.192 -35.910  19.448  1.00  0.00           H  
ATOM   2831 3HG1 VAL A 170      53.472 -37.538  19.419  1.00  0.00           H  
ATOM   2832 1HG2 VAL A 170      53.358 -37.772  16.350  1.00  0.00           H  
ATOM   2833 2HG2 VAL A 170      52.009 -38.202  17.429  1.00  0.00           H  
ATOM   2834 3HG2 VAL A 170      51.760 -37.023  16.119  1.00  0.00           H  
ATOM   2835  N   LEU A 171      52.339 -33.494  19.123  1.00  0.00           N  
ATOM   2836  CA  LEU A 171      52.821 -32.447  20.014  1.00  0.00           C  
ATOM   2837  C   LEU A 171      51.797 -32.128  21.096  1.00  0.00           C  
ATOM   2838  O   LEU A 171      52.149 -31.930  22.259  1.00  0.00           O  
ATOM   2839  CB  LEU A 171      53.142 -31.178  19.214  1.00  0.00           C  
ATOM   2840  CG  LEU A 171      54.435 -31.220  18.390  1.00  0.00           C  
ATOM   2841  CD1 LEU A 171      54.470 -30.031  17.438  1.00  0.00           C  
ATOM   2842  CD2 LEU A 171      55.635 -31.208  19.325  1.00  0.00           C  
ATOM   2843  H   LEU A 171      52.229 -33.291  18.140  1.00  0.00           H  
ATOM   2844  HA  LEU A 171      53.725 -32.808  20.505  1.00  0.00           H  
ATOM   2845 1HB  LEU A 171      52.318 -30.982  18.530  1.00  0.00           H  
ATOM   2846 2HB  LEU A 171      53.219 -30.340  19.907  1.00  0.00           H  
ATOM   2847  HG  LEU A 171      54.453 -32.129  17.788  1.00  0.00           H  
ATOM   2848 1HD1 LEU A 171      55.388 -30.062  16.852  1.00  0.00           H  
ATOM   2849 2HD1 LEU A 171      53.611 -30.076  16.769  1.00  0.00           H  
ATOM   2850 3HD1 LEU A 171      54.436 -29.106  18.012  1.00  0.00           H  
ATOM   2851 1HD2 LEU A 171      56.553 -31.239  18.739  1.00  0.00           H  
ATOM   2852 2HD2 LEU A 171      55.618 -30.298  19.926  1.00  0.00           H  
ATOM   2853 3HD2 LEU A 171      55.594 -32.077  19.981  1.00  0.00           H  
ATOM   2854  N   VAL A 172      50.528 -32.081  20.707  1.00  0.00           N  
ATOM   2855  CA  VAL A 172      49.446 -31.824  21.650  1.00  0.00           C  
ATOM   2856  C   VAL A 172      49.336 -32.942  22.678  1.00  0.00           C  
ATOM   2857  O   VAL A 172      49.214 -32.686  23.877  1.00  0.00           O  
ATOM   2858  CB  VAL A 172      48.107 -31.684  20.903  1.00  0.00           C  
ATOM   2859  CG1 VAL A 172      46.942 -31.748  21.880  1.00  0.00           C  
ATOM   2860  CG2 VAL A 172      48.083 -30.379  20.122  1.00  0.00           C  
ATOM   2861  H   VAL A 172      50.306 -32.226  19.732  1.00  0.00           H  
ATOM   2862  HA  VAL A 172      49.674 -30.901  22.183  1.00  0.00           H  
ATOM   2863  HB  VAL A 172      47.995 -32.522  20.215  1.00  0.00           H  
ATOM   2864 1HG1 VAL A 172      46.003 -31.649  21.335  1.00  0.00           H  
ATOM   2865 2HG1 VAL A 172      46.958 -32.706  22.401  1.00  0.00           H  
ATOM   2866 3HG1 VAL A 172      47.028 -30.938  22.603  1.00  0.00           H  
ATOM   2867 1HG2 VAL A 172      47.133 -30.288  19.595  1.00  0.00           H  
ATOM   2868 2HG2 VAL A 172      48.199 -29.542  20.809  1.00  0.00           H  
ATOM   2869 3HG2 VAL A 172      48.900 -30.373  19.400  1.00  0.00           H  
ATOM   2870  N   GLU A 173      49.381 -34.182  22.205  1.00  0.00           N  
ATOM   2871  CA  GLU A 173      49.186 -35.341  23.069  1.00  0.00           C  
ATOM   2872  C   GLU A 173      50.243 -35.395  24.164  1.00  0.00           C  
ATOM   2873  O   GLU A 173      49.935 -35.659  25.326  1.00  0.00           O  
ATOM   2874  CB  GLU A 173      49.221 -36.631  22.247  1.00  0.00           C  
ATOM   2875  CG  GLU A 173      47.978 -36.874  21.404  1.00  0.00           C  
ATOM   2876  CD  GLU A 173      48.150 -37.992  20.415  1.00  0.00           C  
ATOM   2877  OE1 GLU A 173      49.103 -38.725  20.536  1.00  0.00           O  
ATOM   2878  OE2 GLU A 173      47.330 -38.115  19.537  1.00  0.00           O  
ATOM   2879  H   GLU A 173      49.554 -34.327  21.220  1.00  0.00           H  
ATOM   2880  HA  GLU A 173      48.212 -35.245  23.549  1.00  0.00           H  
ATOM   2881 1HB  GLU A 173      50.081 -36.612  21.578  1.00  0.00           H  
ATOM   2882 2HB  GLU A 173      49.344 -37.483  22.914  1.00  0.00           H  
ATOM   2883 1HG  GLU A 173      47.145 -37.115  22.064  1.00  0.00           H  
ATOM   2884 2HG  GLU A 173      47.729 -35.958  20.870  1.00  0.00           H  
ATOM   2885  N   ILE A 174      51.492 -35.143  23.786  1.00  0.00           N  
ATOM   2886  CA  ILE A 174      52.609 -35.241  24.719  1.00  0.00           C  
ATOM   2887  C   ILE A 174      52.577 -34.108  25.735  1.00  0.00           C  
ATOM   2888  O   ILE A 174      53.062 -34.254  26.858  1.00  0.00           O  
ATOM   2889  CB  ILE A 174      53.954 -35.221  23.969  1.00  0.00           C  
ATOM   2890  CG1 ILE A 174      54.108 -33.916  23.184  1.00  0.00           C  
ATOM   2891  CG2 ILE A 174      54.064 -36.421  23.042  1.00  0.00           C  
ATOM   2892  CD1 ILE A 174      55.470 -33.742  22.550  1.00  0.00           C  
ATOM   2893  H   ILE A 174      51.672 -34.877  22.829  1.00  0.00           H  
ATOM   2894  HA  ILE A 174      52.515 -36.181  25.262  1.00  0.00           H  
ATOM   2895  HB  ILE A 174      54.771 -35.254  24.689  1.00  0.00           H  
ATOM   2896 1HG1 ILE A 174      53.358 -33.875  22.395  1.00  0.00           H  
ATOM   2897 2HG1 ILE A 174      53.931 -33.068  23.847  1.00  0.00           H  
ATOM   2898 1HG2 ILE A 174      55.020 -36.391  22.520  1.00  0.00           H  
ATOM   2899 2HG2 ILE A 174      53.998 -37.339  23.624  1.00  0.00           H  
ATOM   2900 3HG2 ILE A 174      53.252 -36.394  22.314  1.00  0.00           H  
ATOM   2901 1HD1 ILE A 174      55.503 -32.795  22.012  1.00  0.00           H  
ATOM   2902 2HD1 ILE A 174      56.235 -33.744  23.327  1.00  0.00           H  
ATOM   2903 3HD1 ILE A 174      55.655 -34.560  21.856  1.00  0.00           H  
ATOM   2904  N   VAL A 175      52.002 -32.978  25.338  1.00  0.00           N  
ATOM   2905  CA  VAL A 175      51.753 -31.878  26.264  1.00  0.00           C  
ATOM   2906  C   VAL A 175      50.684 -32.248  27.285  1.00  0.00           C  
ATOM   2907  O   VAL A 175      50.810 -31.938  28.469  1.00  0.00           O  
ATOM   2908  CB  VAL A 175      51.308 -30.620  25.491  1.00  0.00           C  
ATOM   2909  CG1 VAL A 175      50.646 -29.625  26.432  1.00  0.00           C  
ATOM   2910  CG2 VAL A 175      52.505 -29.991  24.794  1.00  0.00           C  
ATOM   2911  H   VAL A 175      51.730 -32.878  24.371  1.00  0.00           H  
ATOM   2912  HA  VAL A 175      52.678 -31.676  26.804  1.00  0.00           H  
ATOM   2913  HB  VAL A 175      50.564 -30.908  24.748  1.00  0.00           H  
ATOM   2914 1HG1 VAL A 175      50.337 -28.743  25.870  1.00  0.00           H  
ATOM   2915 2HG1 VAL A 175      49.772 -30.087  26.892  1.00  0.00           H  
ATOM   2916 3HG1 VAL A 175      51.352 -29.331  27.208  1.00  0.00           H  
ATOM   2917 1HG2 VAL A 175      52.183 -29.104  24.251  1.00  0.00           H  
ATOM   2918 2HG2 VAL A 175      53.253 -29.711  25.538  1.00  0.00           H  
ATOM   2919 3HG2 VAL A 175      52.939 -30.708  24.096  1.00  0.00           H  
ATOM   2920  N   ILE A 176      49.632 -32.911  26.818  1.00  0.00           N  
ATOM   2921  CA  ILE A 176      48.583 -33.401  27.703  1.00  0.00           C  
ATOM   2922  C   ILE A 176      49.107 -34.487  28.633  1.00  0.00           C  
ATOM   2923  O   ILE A 176      48.769 -34.522  29.817  1.00  0.00           O  
ATOM   2924  CB  ILE A 176      47.393 -33.949  26.894  1.00  0.00           C  
ATOM   2925  CG1 ILE A 176      46.740 -32.828  26.081  1.00  0.00           C  
ATOM   2926  CG2 ILE A 176      46.377 -34.603  27.816  1.00  0.00           C  
ATOM   2927  CD1 ILE A 176      46.284 -31.653  26.916  1.00  0.00           C  
ATOM   2928  H   ILE A 176      49.559 -33.081  25.826  1.00  0.00           H  
ATOM   2929  HA  ILE A 176      48.244 -32.568  28.320  1.00  0.00           H  
ATOM   2930  HB  ILE A 176      47.750 -34.690  26.179  1.00  0.00           H  
ATOM   2931 1HG1 ILE A 176      47.443 -32.463  25.333  1.00  0.00           H  
ATOM   2932 2HG1 ILE A 176      45.874 -33.222  25.548  1.00  0.00           H  
ATOM   2933 1HG2 ILE A 176      45.543 -34.984  27.229  1.00  0.00           H  
ATOM   2934 2HG2 ILE A 176      46.848 -35.426  28.352  1.00  0.00           H  
ATOM   2935 3HG2 ILE A 176      46.010 -33.868  28.534  1.00  0.00           H  
ATOM   2936 1HD1 ILE A 176      45.831 -30.900  26.270  1.00  0.00           H  
ATOM   2937 2HD1 ILE A 176      45.551 -31.991  27.650  1.00  0.00           H  
ATOM   2938 3HD1 ILE A 176      47.139 -31.220  27.431  1.00  0.00           H  
ATOM   2939  N   GLU A 177      49.936 -35.373  28.091  1.00  0.00           N  
ATOM   2940  CA  GLU A 177      50.475 -36.488  28.860  1.00  0.00           C  
ATOM   2941  C   GLU A 177      51.327 -35.996  30.023  1.00  0.00           C  
ATOM   2942  O   GLU A 177      51.209 -36.490  31.144  1.00  0.00           O  
ATOM   2943  CB  GLU A 177      51.305 -37.406  27.959  1.00  0.00           C  
ATOM   2944  CG  GLU A 177      51.794 -38.678  28.637  1.00  0.00           C  
ATOM   2945  CD  GLU A 177      52.476 -39.622  27.687  1.00  0.00           C  
ATOM   2946  OE1 GLU A 177      52.635 -39.272  26.542  1.00  0.00           O  
ATOM   2947  OE2 GLU A 177      52.840 -40.696  28.107  1.00  0.00           O  
ATOM   2948  H   GLU A 177      50.200 -35.271  27.121  1.00  0.00           H  
ATOM   2949  HA  GLU A 177      49.637 -37.050  29.274  1.00  0.00           H  
ATOM   2950 1HB  GLU A 177      50.714 -37.695  27.091  1.00  0.00           H  
ATOM   2951 2HB  GLU A 177      52.179 -36.865  27.594  1.00  0.00           H  
ATOM   2952 1HG  GLU A 177      52.493 -38.410  29.430  1.00  0.00           H  
ATOM   2953 2HG  GLU A 177      50.944 -39.182  29.096  1.00  0.00           H  
ATOM   2954  N   ILE A 178      52.186 -35.019  29.748  1.00  0.00           N  
ATOM   2955  CA  ILE A 178      53.057 -34.455  30.771  1.00  0.00           C  
ATOM   2956  C   ILE A 178      52.269 -33.603  31.758  1.00  0.00           C  
ATOM   2957  O   ILE A 178      52.597 -33.546  32.943  1.00  0.00           O  
ATOM   2958  CB  ILE A 178      54.172 -33.604  30.134  1.00  0.00           C  
ATOM   2959  CG1 ILE A 178      55.284 -33.334  31.152  1.00  0.00           C  
ATOM   2960  CG2 ILE A 178      53.605 -32.298  29.601  1.00  0.00           C  
ATOM   2961  CD1 ILE A 178      56.554 -32.794  30.537  1.00  0.00           C  
ATOM   2962  H   ILE A 178      52.236 -34.658  28.806  1.00  0.00           H  
ATOM   2963  HA  ILE A 178      53.506 -35.279  31.325  1.00  0.00           H  
ATOM   2964  HB  ILE A 178      54.626 -34.156  29.312  1.00  0.00           H  
ATOM   2965 1HG1 ILE A 178      54.932 -32.619  31.894  1.00  0.00           H  
ATOM   2966 2HG1 ILE A 178      55.527 -34.257  31.679  1.00  0.00           H  
ATOM   2967 1HG2 ILE A 178      54.406 -31.709  29.156  1.00  0.00           H  
ATOM   2968 2HG2 ILE A 178      52.849 -32.511  28.847  1.00  0.00           H  
ATOM   2969 3HG2 ILE A 178      53.153 -31.736  30.419  1.00  0.00           H  
ATOM   2970 1HD1 ILE A 178      57.295 -32.628  31.320  1.00  0.00           H  
ATOM   2971 2HD1 ILE A 178      56.945 -33.511  29.815  1.00  0.00           H  
ATOM   2972 3HD1 ILE A 178      56.343 -31.851  30.034  1.00  0.00           H  
ATOM   2973  N   LEU A 179      51.229 -32.943  31.262  1.00  0.00           N  
ATOM   2974  CA  LEU A 179      50.333 -32.172  32.116  1.00  0.00           C  
ATOM   2975  C   LEU A 179      49.666 -33.058  33.160  1.00  0.00           C  
ATOM   2976  O   LEU A 179      49.610 -32.711  34.339  1.00  0.00           O  
ATOM   2977  CB  LEU A 179      49.262 -31.476  31.267  1.00  0.00           C  
ATOM   2978  CG  LEU A 179      49.668 -30.128  30.658  1.00  0.00           C  
ATOM   2979  CD1 LEU A 179      48.619 -29.692  29.643  1.00  0.00           C  
ATOM   2980  CD2 LEU A 179      49.822 -29.096  31.764  1.00  0.00           C  
ATOM   2981  H   LEU A 179      51.053 -32.977  30.267  1.00  0.00           H  
ATOM   2982  HA  LEU A 179      50.927 -31.425  32.643  1.00  0.00           H  
ATOM   2983 1HB  LEU A 179      48.981 -32.139  30.450  1.00  0.00           H  
ATOM   2984 2HB  LEU A 179      48.382 -31.307  31.888  1.00  0.00           H  
ATOM   2985  HG  LEU A 179      50.616 -30.239  30.130  1.00  0.00           H  
ATOM   2986 1HD1 LEU A 179      48.908 -28.735  29.210  1.00  0.00           H  
ATOM   2987 2HD1 LEU A 179      48.544 -30.439  28.853  1.00  0.00           H  
ATOM   2988 3HD1 LEU A 179      47.654 -29.589  30.140  1.00  0.00           H  
ATOM   2989 1HD2 LEU A 179      50.111 -28.138  31.331  1.00  0.00           H  
ATOM   2990 2HD2 LEU A 179      48.874 -28.983  32.291  1.00  0.00           H  
ATOM   2991 3HD2 LEU A 179      50.590 -29.424  32.464  1.00  0.00           H  
ATOM   2992  N   GLU A 180      49.161 -34.205  32.718  1.00  0.00           N  
ATOM   2993  CA  GLU A 180      48.561 -35.177  33.624  1.00  0.00           C  
ATOM   2994  C   GLU A 180      49.572 -35.668  34.652  1.00  0.00           C  
ATOM   2995  O   GLU A 180      49.239 -35.860  35.821  1.00  0.00           O  
ATOM   2996  CB  GLU A 180      48.001 -36.364  32.837  1.00  0.00           C  
ATOM   2997  CG  GLU A 180      46.744 -36.053  32.038  1.00  0.00           C  
ATOM   2998  CD  GLU A 180      46.236 -37.235  31.261  1.00  0.00           C  
ATOM   2999  OE1 GLU A 180      46.895 -38.246  31.257  1.00  0.00           O  
ATOM   3000  OE2 GLU A 180      45.187 -37.127  30.670  1.00  0.00           O  
ATOM   3001  H   GLU A 180      49.193 -34.408  31.729  1.00  0.00           H  
ATOM   3002  HA  GLU A 180      47.750 -34.685  34.161  1.00  0.00           H  
ATOM   3003 1HB  GLU A 180      48.758 -36.730  32.142  1.00  0.00           H  
ATOM   3004 2HB  GLU A 180      47.768 -37.178  33.524  1.00  0.00           H  
ATOM   3005 1HG  GLU A 180      45.963 -35.720  32.723  1.00  0.00           H  
ATOM   3006 2HG  GLU A 180      46.957 -35.236  31.350  1.00  0.00           H  
ATOM   3007  N   LEU A 181      50.809 -35.868  34.210  1.00  0.00           N  
ATOM   3008  CA  LEU A 181      51.876 -36.314  35.098  1.00  0.00           C  
ATOM   3009  C   LEU A 181      52.252 -35.226  36.096  1.00  0.00           C  
ATOM   3010  O   LEU A 181      52.434 -35.495  37.283  1.00  0.00           O  
ATOM   3011  CB  LEU A 181      53.112 -36.714  34.280  1.00  0.00           C  
ATOM   3012  CG  LEU A 181      54.338 -37.143  35.096  1.00  0.00           C  
ATOM   3013  CD1 LEU A 181      53.959 -38.292  36.018  1.00  0.00           C  
ATOM   3014  CD2 LEU A 181      55.460 -37.547  34.152  1.00  0.00           C  
ATOM   3015  H   LEU A 181      51.014 -35.710  33.234  1.00  0.00           H  
ATOM   3016  HA  LEU A 181      51.513 -37.173  35.660  1.00  0.00           H  
ATOM   3017 1HB  LEU A 181      52.842 -37.542  33.627  1.00  0.00           H  
ATOM   3018 2HB  LEU A 181      53.406 -35.869  33.658  1.00  0.00           H  
ATOM   3019  HG  LEU A 181      54.670 -36.311  35.719  1.00  0.00           H  
ATOM   3020 1HD1 LEU A 181      54.830 -38.598  36.598  1.00  0.00           H  
ATOM   3021 2HD1 LEU A 181      53.167 -37.971  36.696  1.00  0.00           H  
ATOM   3022 3HD1 LEU A 181      53.607 -39.135  35.424  1.00  0.00           H  
ATOM   3023 1HD2 LEU A 181      56.332 -37.851  34.731  1.00  0.00           H  
ATOM   3024 2HD2 LEU A 181      55.130 -38.379  33.529  1.00  0.00           H  
ATOM   3025 3HD2 LEU A 181      55.723 -36.701  33.517  1.00  0.00           H  
ATOM   3026  N   LEU A 182      52.367 -33.995  35.607  1.00  0.00           N  
ATOM   3027  CA  LEU A 182      52.748 -32.868  36.452  1.00  0.00           C  
ATOM   3028  C   LEU A 182      51.754 -32.670  37.588  1.00  0.00           C  
ATOM   3029  O   LEU A 182      52.140 -32.398  38.724  1.00  0.00           O  
ATOM   3030  CB  LEU A 182      52.841 -31.586  35.615  1.00  0.00           C  
ATOM   3031  CG  LEU A 182      54.060 -31.480  34.690  1.00  0.00           C  
ATOM   3032  CD1 LEU A 182      53.827 -30.381  33.663  1.00  0.00           C  
ATOM   3033  CD2 LEU A 182      55.303 -31.198  35.521  1.00  0.00           C  
ATOM   3034  H   LEU A 182      52.186 -33.837  34.626  1.00  0.00           H  
ATOM   3035  HA  LEU A 182      53.720 -33.091  36.893  1.00  0.00           H  
ATOM   3036 1HB  LEU A 182      51.948 -31.511  34.994  1.00  0.00           H  
ATOM   3037 2HB  LEU A 182      52.862 -30.731  36.290  1.00  0.00           H  
ATOM   3038  HG  LEU A 182      54.191 -32.419  34.151  1.00  0.00           H  
ATOM   3039 1HD1 LEU A 182      54.693 -30.307  33.007  1.00  0.00           H  
ATOM   3040 2HD1 LEU A 182      52.942 -30.620  33.071  1.00  0.00           H  
ATOM   3041 3HD1 LEU A 182      53.676 -29.432  34.175  1.00  0.00           H  
ATOM   3042 1HD2 LEU A 182      56.170 -31.123  34.864  1.00  0.00           H  
ATOM   3043 2HD2 LEU A 182      55.175 -30.258  36.060  1.00  0.00           H  
ATOM   3044 3HD2 LEU A 182      55.456 -32.007  36.235  1.00  0.00           H  
ATOM   3045  N   VAL A 183      50.469 -32.808  37.273  1.00  0.00           N  
ATOM   3046  CA  VAL A 183      49.420 -32.719  38.282  1.00  0.00           C  
ATOM   3047  C   VAL A 183      49.450 -33.924  39.215  1.00  0.00           C  
ATOM   3048  O   VAL A 183      49.293 -33.786  40.427  1.00  0.00           O  
ATOM   3049  CB  VAL A 183      48.038 -32.628  37.609  1.00  0.00           C  
ATOM   3050  CG1 VAL A 183      46.932 -32.705  38.651  1.00  0.00           C  
ATOM   3051  CG2 VAL A 183      47.936 -31.338  36.809  1.00  0.00           C  
ATOM   3052  H   VAL A 183      50.214 -32.978  36.311  1.00  0.00           H  
ATOM   3053  HA  VAL A 183      49.602 -31.827  38.882  1.00  0.00           H  
ATOM   3054  HB  VAL A 183      47.912 -33.480  36.942  1.00  0.00           H  
ATOM   3055 1HG1 VAL A 183      45.962 -32.640  38.158  1.00  0.00           H  
ATOM   3056 2HG1 VAL A 183      47.002 -33.653  39.186  1.00  0.00           H  
ATOM   3057 3HG1 VAL A 183      47.037 -31.880  39.355  1.00  0.00           H  
ATOM   3058 1HG2 VAL A 183      46.955 -31.281  36.336  1.00  0.00           H  
ATOM   3059 2HG2 VAL A 183      48.068 -30.486  37.474  1.00  0.00           H  
ATOM   3060 3HG2 VAL A 183      48.711 -31.323  36.042  1.00  0.00           H  
ATOM   3061  N   GLU A 184      49.651 -35.104  38.641  1.00  0.00           N  
ATOM   3062  CA  GLU A 184      49.771 -36.326  39.425  1.00  0.00           C  
ATOM   3063  C   GLU A 184      50.908 -36.225  40.433  1.00  0.00           C  
ATOM   3064  O   GLU A 184      50.780 -36.669  41.574  1.00  0.00           O  
ATOM   3065  CB  GLU A 184      49.998 -37.530  38.507  1.00  0.00           C  
ATOM   3066  CG  GLU A 184      50.052 -38.870  39.227  1.00  0.00           C  
ATOM   3067  CD  GLU A 184      50.178 -40.035  38.287  1.00  0.00           C  
ATOM   3068  OE1 GLU A 184      50.201 -39.817  37.099  1.00  0.00           O  
ATOM   3069  OE2 GLU A 184      50.251 -41.146  38.757  1.00  0.00           O  
ATOM   3070  H   GLU A 184      49.723 -35.157  37.634  1.00  0.00           H  
ATOM   3071  HA  GLU A 184      48.843 -36.466  39.980  1.00  0.00           H  
ATOM   3072 1HB  GLU A 184      49.198 -37.580  37.768  1.00  0.00           H  
ATOM   3073 2HB  GLU A 184      50.935 -37.404  37.966  1.00  0.00           H  
ATOM   3074 1HG  GLU A 184      50.905 -38.871  39.906  1.00  0.00           H  
ATOM   3075 2HG  GLU A 184      49.146 -38.987  39.824  1.00  0.00           H  
ATOM   3076  N   ILE A 185      52.020 -35.637  40.006  1.00  0.00           N  
ATOM   3077  CA  ILE A 185      53.158 -35.416  40.890  1.00  0.00           C  
ATOM   3078  C   ILE A 185      52.790 -34.484  42.038  1.00  0.00           C  
ATOM   3079  O   ILE A 185      53.137 -34.736  43.191  1.00  0.00           O  
ATOM   3080  CB  ILE A 185      54.350 -34.829  40.114  1.00  0.00           C  
ATOM   3081  CG1 ILE A 185      54.940 -35.879  39.169  1.00  0.00           C  
ATOM   3082  CG2 ILE A 185      55.412 -34.318  41.076  1.00  0.00           C  
ATOM   3083  CD1 ILE A 185      55.823 -35.300  38.087  1.00  0.00           C  
ATOM   3084  H   ILE A 185      52.081 -35.337  39.044  1.00  0.00           H  
ATOM   3085  HA  ILE A 185      53.446 -36.375  41.319  1.00  0.00           H  
ATOM   3086  HB  ILE A 185      54.009 -34.002  39.492  1.00  0.00           H  
ATOM   3087 1HG1 ILE A 185      55.529 -36.594  39.742  1.00  0.00           H  
ATOM   3088 2HG1 ILE A 185      54.133 -36.432  38.689  1.00  0.00           H  
ATOM   3089 1HG2 ILE A 185      56.249 -33.907  40.510  1.00  0.00           H  
ATOM   3090 2HG2 ILE A 185      54.985 -33.541  41.709  1.00  0.00           H  
ATOM   3091 3HG2 ILE A 185      55.765 -35.139  41.699  1.00  0.00           H  
ATOM   3092 1HD1 ILE A 185      56.203 -36.104  37.457  1.00  0.00           H  
ATOM   3093 2HD1 ILE A 185      55.243 -34.605  37.477  1.00  0.00           H  
ATOM   3094 3HD1 ILE A 185      56.659 -34.771  38.543  1.00  0.00           H  
ATOM   3095  N   ALA A 186      52.084 -33.405  41.716  1.00  0.00           N  
ATOM   3096  CA  ALA A 186      51.609 -32.469  42.727  1.00  0.00           C  
ATOM   3097  C   ALA A 186      50.668 -33.153  43.711  1.00  0.00           C  
ATOM   3098  O   ALA A 186      50.703 -32.877  44.910  1.00  0.00           O  
ATOM   3099  CB  ALA A 186      50.916 -31.284  42.068  1.00  0.00           C  
ATOM   3100  H   ALA A 186      51.871 -33.229  40.744  1.00  0.00           H  
ATOM   3101  HA  ALA A 186      52.472 -32.107  43.286  1.00  0.00           H  
ATOM   3102 1HB  ALA A 186      50.567 -30.593  42.837  1.00  0.00           H  
ATOM   3103 2HB  ALA A 186      51.619 -30.770  41.411  1.00  0.00           H  
ATOM   3104 3HB  ALA A 186      50.068 -31.638  41.485  1.00  0.00           H  
ATOM   3105  N   GLU A 187      49.828 -34.044  43.196  1.00  0.00           N  
ATOM   3106  CA  GLU A 187      48.930 -34.826  44.039  1.00  0.00           C  
ATOM   3107  C   GLU A 187      49.710 -35.734  44.980  1.00  0.00           C  
ATOM   3108  O   GLU A 187      49.414 -35.808  46.173  1.00  0.00           O  
ATOM   3109  CB  GLU A 187      47.983 -35.663  43.175  1.00  0.00           C  
ATOM   3110  CG  GLU A 187      46.995 -36.507  43.965  1.00  0.00           C  
ATOM   3111  CD  GLU A 187      46.044 -37.272  43.085  1.00  0.00           C  
ATOM   3112  OE1 GLU A 187      46.127 -37.129  41.890  1.00  0.00           O  
ATOM   3113  OE2 GLU A 187      45.236 -38.001  43.611  1.00  0.00           O  
ATOM   3114  H   GLU A 187      49.812 -34.184  42.196  1.00  0.00           H  
ATOM   3115  HA  GLU A 187      48.348 -34.133  44.648  1.00  0.00           H  
ATOM   3116 1HB  GLU A 187      47.412 -35.005  42.518  1.00  0.00           H  
ATOM   3117 2HB  GLU A 187      48.564 -36.332  42.542  1.00  0.00           H  
ATOM   3118 1HG  GLU A 187      47.548 -37.214  44.583  1.00  0.00           H  
ATOM   3119 2HG  GLU A 187      46.426 -35.857  44.628  1.00  0.00           H  
ATOM   3120  N   GLU A 188      50.708 -36.427  44.445  1.00  0.00           N  
ATOM   3121  CA  GLU A 188      51.520 -37.314  45.262  1.00  0.00           C  
ATOM   3122  C   GLU A 188      52.259 -36.502  46.312  1.00  0.00           C  
ATOM   3123  O   GLU A 188      52.453 -36.957  47.440  1.00  0.00           O  
ATOM   3124  CB  GLU A 188      52.515 -38.093  44.399  1.00  0.00           C  
ATOM   3125  CG  GLU A 188      51.882 -39.160  43.515  1.00  0.00           C  
ATOM   3126  CD  GLU A 188      52.844 -39.736  42.515  1.00  0.00           C  
ATOM   3127  OE1 GLU A 188      53.971 -39.306  42.484  1.00  0.00           O  
ATOM   3128  OE2 GLU A 188      52.450 -40.611  41.779  1.00  0.00           O  
ATOM   3129  H   GLU A 188      50.900 -36.331  43.457  1.00  0.00           H  
ATOM   3130  HA  GLU A 188      50.854 -38.017  45.762  1.00  0.00           H  
ATOM   3131 1HB  GLU A 188      53.055 -37.402  43.753  1.00  0.00           H  
ATOM   3132 2HB  GLU A 188      53.247 -38.584  45.040  1.00  0.00           H  
ATOM   3133 1HG  GLU A 188      51.505 -39.963  44.146  1.00  0.00           H  
ATOM   3134 2HG  GLU A 188      51.035 -38.720  42.987  1.00  0.00           H  
ATOM   3135  N   ALA A 189      52.663 -35.300  45.921  1.00  0.00           N  
ATOM   3136  CA  ALA A 189      53.371 -34.384  46.803  1.00  0.00           C  
ATOM   3137  C   ALA A 189      52.567 -34.060  48.056  1.00  0.00           C  
ATOM   3138  O   ALA A 189      53.131 -33.725  49.098  1.00  0.00           O  
ATOM   3139  CB  ALA A 189      53.720 -33.106  46.055  1.00  0.00           C  
ATOM   3140  H   ALA A 189      52.475 -35.001  44.975  1.00  0.00           H  
ATOM   3141  HA  ALA A 189      54.306 -34.856  47.111  1.00  0.00           H  
ATOM   3142 1HB  ALA A 189      54.259 -32.432  46.721  1.00  0.00           H  
ATOM   3143 2HB  ALA A 189      54.346 -33.345  45.197  1.00  0.00           H  
ATOM   3144 3HB  ALA A 189      52.806 -32.623  45.714  1.00  0.00           H  
ATOM   3145  N   GLY A 190      51.249 -34.161  47.952  1.00  0.00           N  
ATOM   3146  CA  GLY A 190      50.366 -33.898  49.081  1.00  0.00           C  
ATOM   3147  C   GLY A 190      49.588 -32.602  48.892  1.00  0.00           C  
ATOM   3148  O   GLY A 190      49.180 -31.964  49.863  1.00  0.00           O  
ATOM   3149  H   GLY A 190      50.844 -34.425  47.065  1.00  0.00           H  
ATOM   3150 1HA  GLY A 190      49.668 -34.728  49.198  1.00  0.00           H  
ATOM   3151 2HA  GLY A 190      50.953 -33.840  49.995  1.00  0.00           H  
ATOM   3152  N   LEU A 191      49.389 -32.223  47.634  1.00  0.00           N  
ATOM   3153  CA  LEU A 191      48.520 -31.103  47.290  1.00  0.00           C  
ATOM   3154  C   LEU A 191      47.065 -31.445  47.610  1.00  0.00           C  
ATOM   3155  O   LEU A 191      46.581 -32.523  47.263  1.00  0.00           O  
ATOM   3156  CB  LEU A 191      48.662 -30.752  45.804  1.00  0.00           C  
ATOM   3157  CG  LEU A 191      48.040 -29.418  45.373  1.00  0.00           C  
ATOM   3158  CD1 LEU A 191      48.890 -28.268  45.895  1.00  0.00           C  
ATOM   3159  CD2 LEU A 191      47.933 -29.374  43.856  1.00  0.00           C  
ATOM   3160  H   LEU A 191      49.852 -32.724  46.889  1.00  0.00           H  
ATOM   3161  HA  LEU A 191      48.823 -30.237  47.877  1.00  0.00           H  
ATOM   3162 1HB  LEU A 191      49.722 -30.718  45.555  1.00  0.00           H  
ATOM   3163 2HB  LEU A 191      48.196 -31.541  45.213  1.00  0.00           H  
ATOM   3164  HG  LEU A 191      47.045 -29.322  45.809  1.00  0.00           H  
ATOM   3165 1HD1 LEU A 191      48.448 -27.320  45.589  1.00  0.00           H  
ATOM   3166 2HD1 LEU A 191      48.934 -28.312  46.983  1.00  0.00           H  
ATOM   3167 3HD1 LEU A 191      49.898 -28.346  45.488  1.00  0.00           H  
ATOM   3168 1HD2 LEU A 191      47.490 -28.426  43.550  1.00  0.00           H  
ATOM   3169 2HD2 LEU A 191      48.927 -29.468  43.418  1.00  0.00           H  
ATOM   3170 3HD2 LEU A 191      47.306 -30.196  43.511  1.00  0.00           H  
ATOM   3171  N   PRO A 192      46.367 -30.528  48.271  1.00  0.00           N  
ATOM   3172  CA  PRO A 192      44.980 -30.763  48.659  1.00  0.00           C  
ATOM   3173  C   PRO A 192      44.151 -31.238  47.465  1.00  0.00           C  
ATOM   3174  O   PRO A 192      44.170 -30.620  46.400  1.00  0.00           O  
ATOM   3175  CB  PRO A 192      44.523 -29.387  49.156  1.00  0.00           C  
ATOM   3176  CG  PRO A 192      45.753 -28.783  49.742  1.00  0.00           C  
ATOM   3177  CD  PRO A 192      46.858 -29.205  48.813  1.00  0.00           C  
ATOM   3178  HA  PRO A 192      44.962 -31.535  49.430  1.00  0.00           H  
ATOM   3179 1HB  PRO A 192      44.117 -28.801  48.318  1.00  0.00           H  
ATOM   3180 2HB  PRO A 192      43.713 -29.502  49.890  1.00  0.00           H  
ATOM   3181 1HG  PRO A 192      45.646 -27.690  49.805  1.00  0.00           H  
ATOM   3182 2HG  PRO A 192      45.902 -29.147  50.770  1.00  0.00           H  
ATOM   3183 1HD  PRO A 192      46.955 -28.471  48.000  1.00  0.00           H  
ATOM   3184 2HD  PRO A 192      47.800 -29.288  49.375  1.00  0.00           H  
ATOM   3185  N   PRO A 193      43.424 -32.338  47.650  1.00  0.00           N  
ATOM   3186  CA  PRO A 193      42.603 -32.910  46.584  1.00  0.00           C  
ATOM   3187  C   PRO A 193      41.688 -31.872  45.915  1.00  0.00           C  
ATOM   3188  O   PRO A 193      41.391 -31.967  44.725  1.00  0.00           O  
ATOM   3189  CB  PRO A 193      41.792 -33.978  47.326  1.00  0.00           C  
ATOM   3190  CG  PRO A 193      42.703 -34.438  48.412  1.00  0.00           C  
ATOM   3191  CD  PRO A 193      43.397 -33.186  48.877  1.00  0.00           C  
ATOM   3192  HA  PRO A 193      43.271 -33.289  45.809  1.00  0.00           H  
ATOM   3193 1HB  PRO A 193      40.858 -33.542  47.710  1.00  0.00           H  
ATOM   3194 2HB  PRO A 193      41.510 -34.785  46.635  1.00  0.00           H  
ATOM   3195 1HG  PRO A 193      42.125 -34.924  49.213  1.00  0.00           H  
ATOM   3196 2HG  PRO A 193      43.404 -35.192  48.024  1.00  0.00           H  
ATOM   3197 1HD  PRO A 193      42.803 -32.710  49.670  1.00  0.00           H  
ATOM   3198 2HD  PRO A 193      44.403 -33.437  49.241  1.00  0.00           H  
ATOM   3199  N   VAL A 194      41.245 -30.885  46.689  1.00  0.00           N  
ATOM   3200  CA  VAL A 194      40.384 -29.822  46.182  1.00  0.00           C  
ATOM   3201  C   VAL A 194      41.096 -28.996  45.118  1.00  0.00           C  
ATOM   3202  O   VAL A 194      40.459 -28.430  44.228  1.00  0.00           O  
ATOM   3203  CB  VAL A 194      39.941 -28.900  47.332  1.00  0.00           C  
ATOM   3204  CG1 VAL A 194      41.111 -28.065  47.828  1.00  0.00           C  
ATOM   3205  CG2 VAL A 194      38.798 -28.007  46.869  1.00  0.00           C  
ATOM   3206  H   VAL A 194      41.511 -30.865  47.663  1.00  0.00           H  
ATOM   3207  HA  VAL A 194      39.512 -30.285  45.718  1.00  0.00           H  
ATOM   3208  HB  VAL A 194      39.605 -29.512  48.169  1.00  0.00           H  
ATOM   3209 1HG1 VAL A 194      40.781 -27.418  48.640  1.00  0.00           H  
ATOM   3210 2HG1 VAL A 194      41.901 -28.723  48.186  1.00  0.00           H  
ATOM   3211 3HG1 VAL A 194      41.493 -27.452  47.009  1.00  0.00           H  
ATOM   3212 1HG2 VAL A 194      38.490 -27.356  47.687  1.00  0.00           H  
ATOM   3213 2HG2 VAL A 194      39.132 -27.397  46.028  1.00  0.00           H  
ATOM   3214 3HG2 VAL A 194      37.956 -28.623  46.558  1.00  0.00           H  
ATOM   3215  N   ALA A 195      42.419 -28.933  45.213  1.00  0.00           N  
ATOM   3216  CA  ALA A 195      43.227 -28.235  44.220  1.00  0.00           C  
ATOM   3217  C   ALA A 195      43.564 -29.146  43.047  1.00  0.00           C  
ATOM   3218  O   ALA A 195      43.619 -28.702  41.899  1.00  0.00           O  
ATOM   3219  CB  ALA A 195      44.500 -27.697  44.855  1.00  0.00           C  
ATOM   3220  H   ALA A 195      42.878 -29.379  45.995  1.00  0.00           H  
ATOM   3221  HA  ALA A 195      42.642 -27.398  43.836  1.00  0.00           H  
ATOM   3222 1HB  ALA A 195      45.093 -27.179  44.100  1.00  0.00           H  
ATOM   3223 2HB  ALA A 195      44.243 -27.002  45.653  1.00  0.00           H  
ATOM   3224 3HB  ALA A 195      45.079 -28.524  45.264  1.00  0.00           H  
ATOM   3225  N   VAL A 196      43.788 -30.422  43.339  1.00  0.00           N  
ATOM   3226  CA  VAL A 196      44.182 -31.385  42.318  1.00  0.00           C  
ATOM   3227  C   VAL A 196      43.092 -31.556  41.270  1.00  0.00           C  
ATOM   3228  O   VAL A 196      43.370 -31.601  40.072  1.00  0.00           O  
ATOM   3229  CB  VAL A 196      44.491 -32.750  42.962  1.00  0.00           C  
ATOM   3230  CG1 VAL A 196      44.696 -33.810  41.889  1.00  0.00           C  
ATOM   3231  CG2 VAL A 196      45.721 -32.638  43.850  1.00  0.00           C  
ATOM   3232  H   VAL A 196      43.682 -30.734  44.294  1.00  0.00           H  
ATOM   3233  HA  VAL A 196      45.071 -31.001  41.815  1.00  0.00           H  
ATOM   3234  HB  VAL A 196      43.636 -33.060  43.561  1.00  0.00           H  
ATOM   3235 1HG1 VAL A 196      44.912 -34.768  42.362  1.00  0.00           H  
ATOM   3236 2HG1 VAL A 196      43.792 -33.899  41.288  1.00  0.00           H  
ATOM   3237 3HG1 VAL A 196      45.531 -33.525  41.251  1.00  0.00           H  
ATOM   3238 1HG2 VAL A 196      45.932 -33.606  44.303  1.00  0.00           H  
ATOM   3239 2HG2 VAL A 196      46.574 -32.322  43.253  1.00  0.00           H  
ATOM   3240 3HG2 VAL A 196      45.535 -31.904  44.636  1.00  0.00           H  
ATOM   3241  N   GLU A 197      41.847 -31.649  41.728  1.00  0.00           N  
ATOM   3242  CA  GLU A 197      40.711 -31.824  40.832  1.00  0.00           C  
ATOM   3243  C   GLU A 197      40.606 -30.668  39.844  1.00  0.00           C  
ATOM   3244  O   GLU A 197      40.285 -30.868  38.672  1.00  0.00           O  
ATOM   3245  CB  GLU A 197      39.412 -31.941  41.634  1.00  0.00           C  
ATOM   3246  CG  GLU A 197      39.260 -33.251  42.395  1.00  0.00           C  
ATOM   3247  CD  GLU A 197      37.992 -33.315  43.200  1.00  0.00           C  
ATOM   3248  OE1 GLU A 197      37.281 -32.339  43.232  1.00  0.00           O  
ATOM   3249  OE2 GLU A 197      37.736 -34.340  43.785  1.00  0.00           O  
ATOM   3250  H   GLU A 197      41.685 -31.598  42.723  1.00  0.00           H  
ATOM   3251  HA  GLU A 197      40.869 -32.738  40.260  1.00  0.00           H  
ATOM   3252 1HB  GLU A 197      39.355 -31.126  42.356  1.00  0.00           H  
ATOM   3253 2HB  GLU A 197      38.559 -31.845  40.961  1.00  0.00           H  
ATOM   3254 1HG  GLU A 197      39.267 -34.075  41.684  1.00  0.00           H  
ATOM   3255 2HG  GLU A 197      40.115 -33.374  43.060  1.00  0.00           H  
ATOM   3256  N   VAL A 198      40.880 -29.460  40.323  1.00  0.00           N  
ATOM   3257  CA  VAL A 198      40.812 -28.270  39.484  1.00  0.00           C  
ATOM   3258  C   VAL A 198      41.877 -28.301  38.396  1.00  0.00           C  
ATOM   3259  O   VAL A 198      41.605 -27.984  37.238  1.00  0.00           O  
ATOM   3260  CB  VAL A 198      40.994 -27.001  40.341  1.00  0.00           C  
ATOM   3261  CG1 VAL A 198      41.105 -25.771  39.452  1.00  0.00           C  
ATOM   3262  CG2 VAL A 198      39.832 -26.863  41.312  1.00  0.00           C  
ATOM   3263  H   VAL A 198      41.142 -29.363  41.294  1.00  0.00           H  
ATOM   3264  HA  VAL A 198      39.837 -28.253  38.997  1.00  0.00           H  
ATOM   3265  HB  VAL A 198      41.927 -27.082  40.897  1.00  0.00           H  
ATOM   3266 1HG1 VAL A 198      41.233 -24.884  40.074  1.00  0.00           H  
ATOM   3267 2HG1 VAL A 198      41.964 -25.877  38.790  1.00  0.00           H  
ATOM   3268 3HG1 VAL A 198      40.196 -25.669  38.858  1.00  0.00           H  
ATOM   3269 1HG2 VAL A 198      39.970 -25.966  41.915  1.00  0.00           H  
ATOM   3270 2HG2 VAL A 198      38.899 -26.788  40.757  1.00  0.00           H  
ATOM   3271 3HG2 VAL A 198      39.799 -27.735  41.966  1.00  0.00           H  
ATOM   3272  N   LEU A 199      43.092 -28.686  38.775  1.00  0.00           N  
ATOM   3273  CA  LEU A 199      44.196 -28.776  37.827  1.00  0.00           C  
ATOM   3274  C   LEU A 199      43.897 -29.787  36.728  1.00  0.00           C  
ATOM   3275  O   LEU A 199      44.219 -29.563  35.561  1.00  0.00           O  
ATOM   3276  CB  LEU A 199      45.488 -29.171  38.555  1.00  0.00           C  
ATOM   3277  CG  LEU A 199      46.084 -28.100  39.478  1.00  0.00           C  
ATOM   3278  CD1 LEU A 199      47.126 -28.736  40.387  1.00  0.00           C  
ATOM   3279  CD2 LEU A 199      46.696 -26.990  38.639  1.00  0.00           C  
ATOM   3280  H   LEU A 199      43.253 -28.921  39.744  1.00  0.00           H  
ATOM   3281  HA  LEU A 199      44.322 -27.800  37.359  1.00  0.00           H  
ATOM   3282 1HB  LEU A 199      45.289 -30.055  39.160  1.00  0.00           H  
ATOM   3283 2HB  LEU A 199      46.242 -29.425  37.812  1.00  0.00           H  
ATOM   3284  HG  LEU A 199      45.298 -27.687  40.112  1.00  0.00           H  
ATOM   3285 1HD1 LEU A 199      47.552 -27.977  41.043  1.00  0.00           H  
ATOM   3286 2HD1 LEU A 199      46.659 -29.515  40.991  1.00  0.00           H  
ATOM   3287 3HD1 LEU A 199      47.918 -29.175  39.780  1.00  0.00           H  
ATOM   3288 1HD2 LEU A 199      47.120 -26.228  39.294  1.00  0.00           H  
ATOM   3289 2HD2 LEU A 199      47.482 -27.402  38.007  1.00  0.00           H  
ATOM   3290 3HD2 LEU A 199      45.925 -26.541  38.012  1.00  0.00           H  
ATOM   3291  N   GLN A 200      43.280 -30.900  37.107  1.00  0.00           N  
ATOM   3292  CA  GLN A 200      42.968 -31.964  36.160  1.00  0.00           C  
ATOM   3293  C   GLN A 200      42.035 -31.468  35.063  1.00  0.00           C  
ATOM   3294  O   GLN A 200      42.202 -31.809  33.892  1.00  0.00           O  
ATOM   3295  CB  GLN A 200      42.338 -33.157  36.883  1.00  0.00           C  
ATOM   3296  CG  GLN A 200      43.310 -33.950  37.740  1.00  0.00           C  
ATOM   3297  CD  GLN A 200      42.614 -35.007  38.576  1.00  0.00           C  
ATOM   3298  OE1 GLN A 200      41.404 -34.940  38.807  1.00  0.00           O  
ATOM   3299  NE2 GLN A 200      43.378 -35.993  39.035  1.00  0.00           N  
ATOM   3300  H   GLN A 200      43.021 -31.014  38.077  1.00  0.00           H  
ATOM   3301  HA  GLN A 200      43.900 -32.281  35.688  1.00  0.00           H  
ATOM   3302 1HB  GLN A 200      41.529 -32.809  37.524  1.00  0.00           H  
ATOM   3303 2HB  GLN A 200      41.904 -33.839  36.150  1.00  0.00           H  
ATOM   3304 1HG  GLN A 200      44.031 -34.446  37.090  1.00  0.00           H  
ATOM   3305 2HG  GLN A 200      43.824 -33.264  38.414  1.00  0.00           H  
ATOM   3306 1HE2 GLN A 200      42.974 -36.720  39.593  1.00  0.00           H  
ATOM   3307 2HE2 GLN A 200      44.354 -36.009  38.825  1.00  0.00           H  
ATOM   3308  N   VAL A 201      41.054 -30.661  35.449  1.00  0.00           N  
ATOM   3309  CA  VAL A 201      40.110 -30.091  34.494  1.00  0.00           C  
ATOM   3310  C   VAL A 201      40.802 -29.118  33.549  1.00  0.00           C  
ATOM   3311  O   VAL A 201      40.526 -29.099  32.349  1.00  0.00           O  
ATOM   3312  CB  VAL A 201      38.974 -29.362  35.236  1.00  0.00           C  
ATOM   3313  CG1 VAL A 201      38.078 -28.629  34.250  1.00  0.00           C  
ATOM   3314  CG2 VAL A 201      38.169 -30.359  36.057  1.00  0.00           C  
ATOM   3315  H   VAL A 201      40.959 -30.435  36.429  1.00  0.00           H  
ATOM   3316  HA  VAL A 201      39.701 -30.905  33.895  1.00  0.00           H  
ATOM   3317  HB  VAL A 201      39.408 -28.611  35.897  1.00  0.00           H  
ATOM   3318 1HG1 VAL A 201      37.281 -28.118  34.791  1.00  0.00           H  
ATOM   3319 2HG1 VAL A 201      38.669 -27.896  33.699  1.00  0.00           H  
ATOM   3320 3HG1 VAL A 201      37.642 -29.343  33.552  1.00  0.00           H  
ATOM   3321 1HG2 VAL A 201      37.367 -29.836  36.580  1.00  0.00           H  
ATOM   3322 2HG2 VAL A 201      37.740 -31.112  35.397  1.00  0.00           H  
ATOM   3323 3HG2 VAL A 201      38.822 -30.841  36.785  1.00  0.00           H  
ATOM   3324  N   MET A 202      41.703 -28.309  34.096  1.00  0.00           N  
ATOM   3325  CA  MET A 202      42.476 -27.369  33.295  1.00  0.00           C  
ATOM   3326  C   MET A 202      43.209 -28.082  32.165  1.00  0.00           C  
ATOM   3327  O   MET A 202      43.334 -27.552  31.061  1.00  0.00           O  
ATOM   3328  CB  MET A 202      43.466 -26.610  34.177  1.00  0.00           C  
ATOM   3329  CG  MET A 202      42.825 -25.600  35.117  1.00  0.00           C  
ATOM   3330  SD  MET A 202      43.996 -24.916  36.307  1.00  0.00           S  
ATOM   3331  CE  MET A 202      44.949 -23.825  35.255  1.00  0.00           C  
ATOM   3332  H   MET A 202      41.856 -28.346  35.094  1.00  0.00           H  
ATOM   3333  HA  MET A 202      41.784 -26.656  32.846  1.00  0.00           H  
ATOM   3334 1HB  MET A 202      44.028 -27.321  34.784  1.00  0.00           H  
ATOM   3335 2HB  MET A 202      44.180 -26.078  33.548  1.00  0.00           H  
ATOM   3336 1HG  MET A 202      42.405 -24.778  34.536  1.00  0.00           H  
ATOM   3337 2HG  MET A 202      42.014 -26.076  35.666  1.00  0.00           H  
ATOM   3338 1HE  MET A 202      45.718 -23.328  35.848  1.00  0.00           H  
ATOM   3339 2HE  MET A 202      45.423 -24.407  34.462  1.00  0.00           H  
ATOM   3340 3HE  MET A 202      44.291 -23.077  34.813  1.00  0.00           H  
ATOM   3341  N   VAL A 203      43.692 -29.287  32.448  1.00  0.00           N  
ATOM   3342  CA  VAL A 203      44.354 -30.104  31.437  1.00  0.00           C  
ATOM   3343  C   VAL A 203      43.356 -30.619  30.407  1.00  0.00           C  
ATOM   3344  O   VAL A 203      43.635 -30.624  29.208  1.00  0.00           O  
ATOM   3345  CB  VAL A 203      45.066 -31.298  32.098  1.00  0.00           C  
ATOM   3346  CG1 VAL A 203      45.703 -32.190  31.043  1.00  0.00           C  
ATOM   3347  CG2 VAL A 203      46.112 -30.796  33.083  1.00  0.00           C  
ATOM   3348  H   VAL A 203      43.600 -29.645  33.387  1.00  0.00           H  
ATOM   3349  HA  VAL A 203      45.078 -29.479  30.917  1.00  0.00           H  
ATOM   3350  HB  VAL A 203      44.329 -31.903  32.626  1.00  0.00           H  
ATOM   3351 1HG1 VAL A 203      46.203 -33.028  31.528  1.00  0.00           H  
ATOM   3352 2HG1 VAL A 203      44.933 -32.566  30.371  1.00  0.00           H  
ATOM   3353 3HG1 VAL A 203      46.434 -31.613  30.473  1.00  0.00           H  
ATOM   3354 1HG2 VAL A 203      46.611 -31.646  33.547  1.00  0.00           H  
ATOM   3355 2HG2 VAL A 203      46.845 -30.186  32.556  1.00  0.00           H  
ATOM   3356 3HG2 VAL A 203      45.627 -30.195  33.854  1.00  0.00           H  
ATOM   3357  N   GLU A 204      42.192 -31.049  30.881  1.00  0.00           N  
ATOM   3358  CA  GLU A 204      41.153 -31.571  30.002  1.00  0.00           C  
ATOM   3359  C   GLU A 204      40.758 -30.547  28.946  1.00  0.00           C  
ATOM   3360  O   GLU A 204      40.673 -30.866  27.759  1.00  0.00           O  
ATOM   3361  CB  GLU A 204      39.923 -31.981  30.814  1.00  0.00           C  
ATOM   3362  CG  GLU A 204      40.098 -33.260  31.619  1.00  0.00           C  
ATOM   3363  CD  GLU A 204      38.932 -33.547  32.525  1.00  0.00           C  
ATOM   3364  OE1 GLU A 204      38.161 -32.650  32.770  1.00  0.00           O  
ATOM   3365  OE2 GLU A 204      38.813 -34.663  32.970  1.00  0.00           O  
ATOM   3366  H   GLU A 204      42.023 -31.014  31.876  1.00  0.00           H  
ATOM   3367  HA  GLU A 204      41.552 -32.445  29.487  1.00  0.00           H  
ATOM   3368 1HB  GLU A 204      39.663 -31.181  31.509  1.00  0.00           H  
ATOM   3369 2HB  GLU A 204      39.074 -32.121  30.144  1.00  0.00           H  
ATOM   3370 1HG  GLU A 204      40.224 -34.095  30.932  1.00  0.00           H  
ATOM   3371 2HG  GLU A 204      41.005 -33.178  32.218  1.00  0.00           H  
ATOM   3372  N   VAL A 205      40.518 -29.316  29.384  1.00  0.00           N  
ATOM   3373  CA  VAL A 205      40.064 -28.260  28.488  1.00  0.00           C  
ATOM   3374  C   VAL A 205      41.183 -27.807  27.557  1.00  0.00           C  
ATOM   3375  O   VAL A 205      40.932 -27.364  26.437  1.00  0.00           O  
ATOM   3376  CB  VAL A 205      39.555 -27.054  29.298  1.00  0.00           C  
ATOM   3377  CG1 VAL A 205      38.331 -27.440  30.116  1.00  0.00           C  
ATOM   3378  CG2 VAL A 205      40.662 -26.530  30.199  1.00  0.00           C  
ATOM   3379  H   VAL A 205      40.653 -29.108  30.363  1.00  0.00           H  
ATOM   3380  HA  VAL A 205      39.260 -28.661  27.870  1.00  0.00           H  
ATOM   3381  HB  VAL A 205      39.246 -26.267  28.608  1.00  0.00           H  
ATOM   3382 1HG1 VAL A 205      37.984 -26.575  30.682  1.00  0.00           H  
ATOM   3383 2HG1 VAL A 205      37.538 -27.777  29.448  1.00  0.00           H  
ATOM   3384 3HG1 VAL A 205      38.594 -28.243  30.805  1.00  0.00           H  
ATOM   3385 1HG2 VAL A 205      40.296 -25.676  30.769  1.00  0.00           H  
ATOM   3386 2HG2 VAL A 205      40.976 -27.316  30.885  1.00  0.00           H  
ATOM   3387 3HG2 VAL A 205      41.512 -26.220  29.589  1.00  0.00           H  
ATOM   3388  N   ALA A 206      42.420 -27.922  28.030  1.00  0.00           N  
ATOM   3389  CA  ALA A 206      43.586 -27.665  27.193  1.00  0.00           C  
ATOM   3390  C   ALA A 206      43.623 -28.607  25.997  1.00  0.00           C  
ATOM   3391  O   ALA A 206      43.956 -28.200  24.883  1.00  0.00           O  
ATOM   3392  CB  ALA A 206      44.863 -27.798  28.010  1.00  0.00           C  
ATOM   3393  H   ALA A 206      42.555 -28.193  28.993  1.00  0.00           H  
ATOM   3394  HA  ALA A 206      43.514 -26.647  26.814  1.00  0.00           H  
ATOM   3395 1HB  ALA A 206      45.726 -27.604  27.371  1.00  0.00           H  
ATOM   3396 2HB  ALA A 206      44.849 -27.078  28.828  1.00  0.00           H  
ATOM   3397 3HB  ALA A 206      44.932 -28.806  28.415  1.00  0.00           H  
ATOM   3398  N   GLU A 207      43.278 -29.870  26.233  1.00  0.00           N  
ATOM   3399  CA  GLU A 207      43.229 -30.861  25.165  1.00  0.00           C  
ATOM   3400  C   GLU A 207      42.183 -30.495  24.121  1.00  0.00           C  
ATOM   3401  O   GLU A 207      42.419 -30.627  22.919  1.00  0.00           O  
ATOM   3402  CB  GLU A 207      42.927 -32.248  25.739  1.00  0.00           C  
ATOM   3403  CG  GLU A 207      42.943 -33.371  24.714  1.00  0.00           C  
ATOM   3404  CD  GLU A 207      42.692 -34.722  25.322  1.00  0.00           C  
ATOM   3405  OE1 GLU A 207      42.498 -34.792  26.512  1.00  0.00           O  
ATOM   3406  OE2 GLU A 207      42.694 -35.688  24.595  1.00  0.00           O  
ATOM   3407  H   GLU A 207      43.044 -30.148  27.175  1.00  0.00           H  
ATOM   3408  HA  GLU A 207      44.201 -30.878  24.672  1.00  0.00           H  
ATOM   3409 1HB  GLU A 207      43.658 -32.490  26.512  1.00  0.00           H  
ATOM   3410 2HB  GLU A 207      41.944 -32.239  26.212  1.00  0.00           H  
ATOM   3411 1HG  GLU A 207      42.176 -33.175  23.964  1.00  0.00           H  
ATOM   3412 2HG  GLU A 207      43.910 -33.377  24.211  1.00  0.00           H  
ATOM   3413  N   GLU A 208      41.026 -30.036  24.584  1.00  0.00           N  
ATOM   3414  CA  GLU A 208      39.904 -29.751  23.699  1.00  0.00           C  
ATOM   3415  C   GLU A 208      40.262 -28.672  22.686  1.00  0.00           C  
ATOM   3416  O   GLU A 208      40.024 -28.827  21.488  1.00  0.00           O  
ATOM   3417  CB  GLU A 208      38.680 -29.318  24.510  1.00  0.00           C  
ATOM   3418  CG  GLU A 208      38.034 -30.435  25.317  1.00  0.00           C  
ATOM   3419  CD  GLU A 208      36.983 -29.936  26.269  1.00  0.00           C  
ATOM   3420  OE1 GLU A 208      36.983 -28.764  26.565  1.00  0.00           O  
ATOM   3421  OE2 GLU A 208      36.178 -30.726  26.701  1.00  0.00           O  
ATOM   3422  H   GLU A 208      40.921 -29.879  25.576  1.00  0.00           H  
ATOM   3423  HA  GLU A 208      39.669 -30.662  23.147  1.00  0.00           H  
ATOM   3424 1HB  GLU A 208      38.966 -28.526  25.203  1.00  0.00           H  
ATOM   3425 2HB  GLU A 208      37.925 -28.910  23.838  1.00  0.00           H  
ATOM   3426 1HG  GLU A 208      37.577 -31.147  24.630  1.00  0.00           H  
ATOM   3427 2HG  GLU A 208      38.807 -30.957  25.879  1.00  0.00           H  
ATOM   3428  N   VAL A 209      40.834 -27.575  23.175  1.00  0.00           N  
ATOM   3429  CA  VAL A 209      41.115 -26.419  22.334  1.00  0.00           C  
ATOM   3430  C   VAL A 209      42.240 -26.713  21.348  1.00  0.00           C  
ATOM   3431  O   VAL A 209      42.239 -26.212  20.224  1.00  0.00           O  
ATOM   3432  CB  VAL A 209      41.502 -25.207  23.204  1.00  0.00           C  
ATOM   3433  CG1 VAL A 209      42.974 -25.272  23.581  1.00  0.00           C  
ATOM   3434  CG2 VAL A 209      41.190 -23.917  22.462  1.00  0.00           C  
ATOM   3435  H   VAL A 209      41.080 -27.544  24.153  1.00  0.00           H  
ATOM   3436  HA  VAL A 209      40.218 -26.192  21.758  1.00  0.00           H  
ATOM   3437  HB  VAL A 209      40.931 -25.241  24.131  1.00  0.00           H  
ATOM   3438 1HG1 VAL A 209      43.231 -24.409  24.195  1.00  0.00           H  
ATOM   3439 2HG1 VAL A 209      43.168 -26.186  24.141  1.00  0.00           H  
ATOM   3440 3HG1 VAL A 209      43.582 -25.266  22.676  1.00  0.00           H  
ATOM   3441 1HG2 VAL A 209      41.467 -23.064  23.083  1.00  0.00           H  
ATOM   3442 2HG2 VAL A 209      41.758 -23.886  21.531  1.00  0.00           H  
ATOM   3443 3HG2 VAL A 209      40.125 -23.872  22.239  1.00  0.00           H  
ATOM   3444  N   LEU A 210      43.196 -27.529  21.779  1.00  0.00           N  
ATOM   3445  CA  LEU A 210      44.355 -27.852  20.953  1.00  0.00           C  
ATOM   3446  C   LEU A 210      43.988 -28.835  19.849  1.00  0.00           C  
ATOM   3447  O   LEU A 210      44.581 -28.821  18.771  1.00  0.00           O  
ATOM   3448  CB  LEU A 210      45.475 -28.441  21.820  1.00  0.00           C  
ATOM   3449  CG  LEU A 210      46.165 -27.458  22.772  1.00  0.00           C  
ATOM   3450  CD1 LEU A 210      47.138 -28.216  23.667  1.00  0.00           C  
ATOM   3451  CD2 LEU A 210      46.887 -26.390  21.965  1.00  0.00           C  
ATOM   3452  H   LEU A 210      43.119 -27.934  22.700  1.00  0.00           H  
ATOM   3453  HA  LEU A 210      44.701 -26.932  20.480  1.00  0.00           H  
ATOM   3454 1HB  LEU A 210      45.060 -29.248  22.421  1.00  0.00           H  
ATOM   3455 2HB  LEU A 210      46.237 -28.860  21.164  1.00  0.00           H  
ATOM   3456  HG  LEU A 210      45.420 -26.988  23.414  1.00  0.00           H  
ATOM   3457 1HD1 LEU A 210      47.629 -27.517  24.345  1.00  0.00           H  
ATOM   3458 2HD1 LEU A 210      46.592 -28.960  24.249  1.00  0.00           H  
ATOM   3459 3HD1 LEU A 210      47.887 -28.713  23.052  1.00  0.00           H  
ATOM   3460 1HD2 LEU A 210      47.378 -25.691  22.642  1.00  0.00           H  
ATOM   3461 2HD2 LEU A 210      47.634 -26.859  21.324  1.00  0.00           H  
ATOM   3462 3HD2 LEU A 210      46.168 -25.852  21.347  1.00  0.00           H  
ATOM   3463  N   GLN A 211      43.006 -29.686  20.125  1.00  0.00           N  
ATOM   3464  CA  GLN A 211      42.559 -30.680  19.156  1.00  0.00           C  
ATOM   3465  C   GLN A 211      41.801 -30.027  18.008  1.00  0.00           C  
ATOM   3466  O   GLN A 211      41.969 -30.401  16.847  1.00  0.00           O  
ATOM   3467  CB  GLN A 211      41.675 -31.731  19.835  1.00  0.00           C  
ATOM   3468  CG  GLN A 211      41.269 -32.880  18.929  1.00  0.00           C  
ATOM   3469  CD  GLN A 211      42.464 -33.659  18.410  1.00  0.00           C  
ATOM   3470  OE1 GLN A 211      43.349 -34.049  19.176  1.00  0.00           O  
ATOM   3471  NE2 GLN A 211      42.498 -33.886  17.102  1.00  0.00           N  
ATOM   3472  H   GLN A 211      42.557 -29.644  21.030  1.00  0.00           H  
ATOM   3473  HA  GLN A 211      43.440 -31.168  18.740  1.00  0.00           H  
ATOM   3474 1HB  GLN A 211      42.200 -32.148  20.693  1.00  0.00           H  
ATOM   3475 2HB  GLN A 211      40.766 -31.257  20.204  1.00  0.00           H  
ATOM   3476 1HG  GLN A 211      40.634 -33.565  19.491  1.00  0.00           H  
ATOM   3477 2HG  GLN A 211      40.722 -32.481  18.073  1.00  0.00           H  
ATOM   3478 1HE2 GLN A 211      43.262 -34.394  16.700  1.00  0.00           H  
ATOM   3479 2HE2 GLN A 211      41.759 -33.551  16.516  1.00  0.00           H  
ATOM   3480  N   ILE A 212      40.965 -29.048  18.339  1.00  0.00           N  
ATOM   3481  CA  ILE A 212      40.027 -28.484  17.375  1.00  0.00           C  
ATOM   3482  C   ILE A 212      40.731 -27.543  16.405  1.00  0.00           C  
ATOM   3483  O   ILE A 212      40.352 -27.439  15.239  1.00  0.00           O  
ATOM   3484  CB  ILE A 212      38.892 -27.727  18.091  1.00  0.00           C  
ATOM   3485  CG1 ILE A 212      39.469 -26.671  19.038  1.00  0.00           C  
ATOM   3486  CG2 ILE A 212      38.003 -28.699  18.851  1.00  0.00           C  
ATOM   3487  CD1 ILE A 212      38.417 -25.852  19.750  1.00  0.00           C  
ATOM   3488  H   ILE A 212      40.981 -28.686  19.281  1.00  0.00           H  
ATOM   3489  HA  ILE A 212      39.602 -29.303  16.796  1.00  0.00           H  
ATOM   3490  HB  ILE A 212      38.289 -27.195  17.356  1.00  0.00           H  
ATOM   3491 1HG1 ILE A 212      40.089 -27.157  19.790  1.00  0.00           H  
ATOM   3492 2HG1 ILE A 212      40.108 -25.990  18.476  1.00  0.00           H  
ATOM   3493 1HG2 ILE A 212      37.206 -28.148  19.351  1.00  0.00           H  
ATOM   3494 2HG2 ILE A 212      37.567 -29.414  18.154  1.00  0.00           H  
ATOM   3495 3HG2 ILE A 212      38.596 -29.232  19.593  1.00  0.00           H  
ATOM   3496 1HD1 ILE A 212      38.903 -25.124  20.401  1.00  0.00           H  
ATOM   3497 2HD1 ILE A 212      37.806 -25.327  19.013  1.00  0.00           H  
ATOM   3498 3HD1 ILE A 212      37.786 -26.508  20.346  1.00  0.00           H  
ATOM   3499  N   VAL A 213      41.759 -26.859  16.895  1.00  0.00           N  
ATOM   3500  CA  VAL A 213      42.501 -25.902  16.082  1.00  0.00           C  
ATOM   3501  C   VAL A 213      43.288 -26.608  14.985  1.00  0.00           C  
ATOM   3502  O   VAL A 213      43.473 -26.066  13.895  1.00  0.00           O  
ATOM   3503  CB  VAL A 213      43.468 -25.089  16.962  1.00  0.00           C  
ATOM   3504  CG1 VAL A 213      42.697 -24.124  17.851  1.00  0.00           C  
ATOM   3505  CG2 VAL A 213      44.321 -26.030  17.801  1.00  0.00           C  
ATOM   3506  H   VAL A 213      42.034 -27.005  17.857  1.00  0.00           H  
ATOM   3507  HA  VAL A 213      41.783 -25.236  15.603  1.00  0.00           H  
ATOM   3508  HB  VAL A 213      44.113 -24.489  16.320  1.00  0.00           H  
ATOM   3509 1HG1 VAL A 213      43.397 -23.557  18.466  1.00  0.00           H  
ATOM   3510 2HG1 VAL A 213      42.123 -23.437  17.229  1.00  0.00           H  
ATOM   3511 3HG1 VAL A 213      42.020 -24.684  18.495  1.00  0.00           H  
ATOM   3512 1HG2 VAL A 213      45.003 -25.448  18.420  1.00  0.00           H  
ATOM   3513 2HG2 VAL A 213      43.675 -26.633  18.440  1.00  0.00           H  
ATOM   3514 3HG2 VAL A 213      44.894 -26.683  17.144  1.00  0.00           H  
ATOM   3515  N   ILE A 214      43.748 -27.818  15.278  1.00  0.00           N  
ATOM   3516  CA  ILE A 214      44.459 -28.627  14.295  1.00  0.00           C  
ATOM   3517  C   ILE A 214      43.536 -29.057  13.162  1.00  0.00           C  
ATOM   3518  O   ILE A 214      43.889 -28.952  11.988  1.00  0.00           O  
ATOM   3519  CB  ILE A 214      45.079 -29.872  14.954  1.00  0.00           C  
ATOM   3520  CG1 ILE A 214      46.216 -29.469  15.896  1.00  0.00           C  
ATOM   3521  CG2 ILE A 214      45.580 -30.842  13.894  1.00  0.00           C  
ATOM   3522  CD1 ILE A 214      46.690 -30.587  16.795  1.00  0.00           C  
ATOM   3523  H   ILE A 214      43.601 -28.189  16.206  1.00  0.00           H  
ATOM   3524  HA  ILE A 214      45.254 -28.016  13.865  1.00  0.00           H  
ATOM   3525  HB  ILE A 214      44.328 -30.374  15.564  1.00  0.00           H  
ATOM   3526 1HG1 ILE A 214      47.066 -29.118  15.311  1.00  0.00           H  
ATOM   3527 2HG1 ILE A 214      45.890 -28.640  16.526  1.00  0.00           H  
ATOM   3528 1HG2 ILE A 214      46.016 -31.716  14.377  1.00  0.00           H  
ATOM   3529 2HG2 ILE A 214      44.748 -31.152  13.263  1.00  0.00           H  
ATOM   3530 3HG2 ILE A 214      46.337 -30.351  13.281  1.00  0.00           H  
ATOM   3531 1HD1 ILE A 214      47.497 -30.224  17.434  1.00  0.00           H  
ATOM   3532 2HD1 ILE A 214      45.863 -30.930  17.417  1.00  0.00           H  
ATOM   3533 3HD1 ILE A 214      47.055 -31.414  16.186  1.00  0.00           H  
ATOM   3534  N   GLU A 215      42.346 -29.543  13.557  1.00  0.00           N  
ATOM   3535  CA  GLU A 215      41.290 -29.990  12.641  1.00  0.00           C  
ATOM   3536  C   GLU A 215      40.764 -28.852  11.769  1.00  0.00           C  
ATOM   3537  O   GLU A 215      40.449 -29.051  10.595  1.00  0.00           O  
ATOM   3538  CB  GLU A 215      40.134 -30.607  13.431  1.00  0.00           C  
ATOM   3539  CG  GLU A 215      40.466 -31.933  14.099  1.00  0.00           C  
ATOM   3540  CD  GLU A 215      39.365 -32.428  14.996  1.00  0.00           C  
ATOM   3541  OE1 GLU A 215      38.245 -32.012  14.815  1.00  0.00           O  
ATOM   3542  OE2 GLU A 215      39.643 -33.222  15.863  1.00  0.00           O  
ATOM   3543  H   GLU A 215      42.145 -29.613  14.545  1.00  0.00           H  
ATOM   3544  HA  GLU A 215      41.704 -30.758  11.986  1.00  0.00           H  
ATOM   3545 1HB  GLU A 215      39.812 -29.911  14.207  1.00  0.00           H  
ATOM   3546 2HB  GLU A 215      39.285 -30.770  12.766  1.00  0.00           H  
ATOM   3547 1HG  GLU A 215      40.653 -32.681  13.328  1.00  0.00           H  
ATOM   3548 2HG  GLU A 215      41.378 -31.815  14.683  1.00  0.00           H  
ATOM   3549  N   LYS A 216      40.672 -27.661  12.347  1.00  0.00           N  
ATOM   3550  CA  LYS A 216      40.257 -26.478  11.606  1.00  0.00           C  
ATOM   3551  C   LYS A 216      41.263 -26.129  10.515  1.00  0.00           C  
ATOM   3552  O   LYS A 216      40.885 -25.740   9.410  1.00  0.00           O  
ATOM   3553  CB  LYS A 216      40.077 -25.291  12.555  1.00  0.00           C  
ATOM   3554  CG  LYS A 216      39.612 -24.009  11.876  1.00  0.00           C  
ATOM   3555  CD  LYS A 216      39.375 -22.902  12.892  1.00  0.00           C  
ATOM   3556  CE  LYS A 216      38.697 -21.698  12.252  1.00  0.00           C  
ATOM   3557  NZ  LYS A 216      39.645 -20.897  11.431  1.00  0.00           N  
ATOM   3558  H   LYS A 216      40.895 -27.572  13.328  1.00  0.00           H  
ATOM   3559  HA  LYS A 216      39.293 -26.680  11.141  1.00  0.00           H  
ATOM   3560 1HB  LYS A 216      39.346 -25.546  13.324  1.00  0.00           H  
ATOM   3561 2HB  LYS A 216      41.021 -25.080  13.058  1.00  0.00           H  
ATOM   3562 1HG  LYS A 216      40.369 -23.680  11.164  1.00  0.00           H  
ATOM   3563 2HG  LYS A 216      38.686 -24.199  11.335  1.00  0.00           H  
ATOM   3564 1HD  LYS A 216      38.742 -23.277  13.699  1.00  0.00           H  
ATOM   3565 2HD  LYS A 216      40.326 -22.585  13.317  1.00  0.00           H  
ATOM   3566 1HE  LYS A 216      37.881 -22.036  11.614  1.00  0.00           H  
ATOM   3567 2HE  LYS A 216      38.280 -21.059  13.029  1.00  0.00           H  
ATOM   3568 1HZ  LYS A 216      39.160 -20.111  11.025  1.00  0.00           H  
ATOM   3569 2HZ  LYS A 216      40.398 -20.562  12.017  1.00  0.00           H  
ATOM   3570 3HZ  LYS A 216      40.025 -21.475  10.694  1.00  0.00           H  
ATOM   3571  N   GLY A 217      42.543 -26.274  10.837  1.00  0.00           N  
ATOM   3572  CA  GLY A 217      43.618 -25.941   9.910  1.00  0.00           C  
ATOM   3573  C   GLY A 217      44.385 -24.708  10.371  1.00  0.00           C  
ATOM   3574  O   GLY A 217      44.895 -23.942   9.554  1.00  0.00           O  
ATOM   3575  H   GLY A 217      42.783 -26.625  11.753  1.00  0.00           H  
ATOM   3576 1HA  GLY A 217      44.299 -26.787   9.826  1.00  0.00           H  
ATOM   3577 2HA  GLY A 217      43.201 -25.764   8.920  1.00  0.00           H  
ATOM   3578  N   VAL A 218      44.460 -24.530  11.685  1.00  0.00           N  
ATOM   3579  CA  VAL A 218      45.196 -23.420  12.274  1.00  0.00           C  
ATOM   3580  C   VAL A 218      46.695 -23.619  12.077  1.00  0.00           C  
ATOM   3581  O   VAL A 218      47.217 -24.714  12.281  1.00  0.00           O  
ATOM   3582  CB  VAL A 218      44.882 -23.300  13.777  1.00  0.00           C  
ATOM   3583  CG1 VAL A 218      45.760 -22.238  14.422  1.00  0.00           C  
ATOM   3584  CG2 VAL A 218      43.409 -22.974  13.974  1.00  0.00           C  
ATOM   3585  H   VAL A 218      43.992 -25.183  12.298  1.00  0.00           H  
ATOM   3586  HA  VAL A 218      44.887 -22.497  11.779  1.00  0.00           H  
ATOM   3587  HB  VAL A 218      45.113 -24.248  14.264  1.00  0.00           H  
ATOM   3588 1HG1 VAL A 218      45.525 -22.167  15.484  1.00  0.00           H  
ATOM   3589 2HG1 VAL A 218      46.809 -22.511  14.300  1.00  0.00           H  
ATOM   3590 3HG1 VAL A 218      45.576 -21.276  13.945  1.00  0.00           H  
ATOM   3591 1HG2 VAL A 218      43.194 -22.892  15.039  1.00  0.00           H  
ATOM   3592 2HG2 VAL A 218      43.177 -22.029  13.482  1.00  0.00           H  
ATOM   3593 3HG2 VAL A 218      42.800 -23.768  13.541  1.00  0.00           H  
ATOM   3594  N   PRO A 219      47.388 -22.558  11.679  1.00  0.00           N  
ATOM   3595  CA  PRO A 219      48.818 -22.644  11.408  1.00  0.00           C  
ATOM   3596  C   PRO A 219      49.560 -23.311  12.557  1.00  0.00           C  
ATOM   3597  O   PRO A 219      49.191 -23.156  13.722  1.00  0.00           O  
ATOM   3598  CB  PRO A 219      49.229 -21.178  11.249  1.00  0.00           C  
ATOM   3599  CG  PRO A 219      48.031 -20.526  10.644  1.00  0.00           C  
ATOM   3600  CD  PRO A 219      46.861 -21.190  11.320  1.00  0.00           C  
ATOM   3601  HA  PRO A 219      48.964 -23.241  10.508  1.00  0.00           H  
ATOM   3602 1HB  PRO A 219      49.495 -20.752  12.228  1.00  0.00           H  
ATOM   3603 2HB  PRO A 219      50.122 -21.102  10.612  1.00  0.00           H  
ATOM   3604 1HG  PRO A 219      48.061 -19.441  10.816  1.00  0.00           H  
ATOM   3605 2HG  PRO A 219      48.030 -20.676   9.554  1.00  0.00           H  
ATOM   3606 1HD  PRO A 219      46.602 -20.633  12.232  1.00  0.00           H  
ATOM   3607 2HD  PRO A 219      46.007 -21.224  10.628  1.00  0.00           H  
ATOM   3608  N   ARG A 220      50.610 -24.054  12.221  1.00  0.00           N  
ATOM   3609  CA  ARG A 220      51.315 -24.871  13.200  1.00  0.00           C  
ATOM   3610  C   ARG A 220      52.005 -24.020  14.240  1.00  0.00           C  
ATOM   3611  O   ARG A 220      52.137 -24.419  15.397  1.00  0.00           O  
ATOM   3612  CB  ARG A 220      52.347 -25.757  12.517  1.00  0.00           C  
ATOM   3613  CG  ARG A 220      53.483 -25.008  11.839  1.00  0.00           C  
ATOM   3614  CD  ARG A 220      54.319 -25.915  11.010  1.00  0.00           C  
ATOM   3615  NE  ARG A 220      55.444 -25.215  10.408  1.00  0.00           N  
ATOM   3616  CZ  ARG A 220      56.346 -25.785   9.586  1.00  0.00           C  
ATOM   3617  NH1 ARG A 220      56.244 -27.058   9.278  1.00  0.00           N  
ATOM   3618  NH2 ARG A 220      57.334 -25.061   9.089  1.00  0.00           N  
ATOM   3619  H   ARG A 220      50.928 -24.052  11.262  1.00  0.00           H  
ATOM   3620  HA  ARG A 220      50.590 -25.511  13.704  1.00  0.00           H  
ATOM   3621 1HB  ARG A 220      52.788 -26.432  13.249  1.00  0.00           H  
ATOM   3622 2HB  ARG A 220      51.856 -26.368  11.760  1.00  0.00           H  
ATOM   3623 1HG  ARG A 220      53.072 -24.232  11.191  1.00  0.00           H  
ATOM   3624 2HG  ARG A 220      54.120 -24.550  12.596  1.00  0.00           H  
ATOM   3625 1HD  ARG A 220      54.711 -26.718  11.632  1.00  0.00           H  
ATOM   3626 2HD  ARG A 220      53.713 -26.338  10.210  1.00  0.00           H  
ATOM   3627  HE  ARG A 220      55.555 -24.234  10.622  1.00  0.00           H  
ATOM   3628 1HH1 ARG A 220      55.488 -27.610   9.658  1.00  0.00           H  
ATOM   3629 2HH1 ARG A 220      56.920 -27.484   8.661  1.00  0.00           H  
ATOM   3630 1HH2 ARG A 220      57.413 -24.082   9.326  1.00  0.00           H  
ATOM   3631 2HH2 ARG A 220      58.012 -25.488   8.473  1.00  0.00           H  
ATOM   3632  N   GLU A 221      52.449 -22.843  13.829  1.00  0.00           N  
ATOM   3633  CA  GLU A 221      53.117 -21.938  14.758  1.00  0.00           C  
ATOM   3634  C   GLU A 221      52.163 -21.464  15.846  1.00  0.00           C  
ATOM   3635  O   GLU A 221      52.553 -21.307  17.003  1.00  0.00           O  
ATOM   3636  CB  GLU A 221      53.691 -20.734  14.008  1.00  0.00           C  
ATOM   3637  CG  GLU A 221      54.893 -21.054  13.133  1.00  0.00           C  
ATOM   3638  CD  GLU A 221      54.521 -21.782  11.872  1.00  0.00           C  
ATOM   3639  OE1 GLU A 221      53.360 -21.807  11.543  1.00  0.00           O  
ATOM   3640  OE2 GLU A 221      55.399 -22.316  11.234  1.00  0.00           O  
ATOM   3641  H   GLU A 221      52.319 -22.577  12.863  1.00  0.00           H  
ATOM   3642  HA  GLU A 221      53.928 -22.486  15.240  1.00  0.00           H  
ATOM   3643 1HB  GLU A 221      52.921 -20.299  13.373  1.00  0.00           H  
ATOM   3644 2HB  GLU A 221      53.994 -19.970  14.727  1.00  0.00           H  
ATOM   3645 1HG  GLU A 221      55.395 -20.124  12.866  1.00  0.00           H  
ATOM   3646 2HG  GLU A 221      55.595 -21.661  13.703  1.00  0.00           H  
ATOM   3647  N   LYS A 222      50.910 -21.236  15.469  1.00  0.00           N  
ATOM   3648  CA  LYS A 222      49.900 -20.767  16.411  1.00  0.00           C  
ATOM   3649  C   LYS A 222      49.510 -21.865  17.392  1.00  0.00           C  
ATOM   3650  O   LYS A 222      49.372 -21.621  18.591  1.00  0.00           O  
ATOM   3651  CB  LYS A 222      48.662 -20.265  15.664  1.00  0.00           C  
ATOM   3652  CG  LYS A 222      48.818 -18.881  15.048  1.00  0.00           C  
ATOM   3653  CD  LYS A 222      47.545 -18.448  14.337  1.00  0.00           C  
ATOM   3654  CE  LYS A 222      47.505 -16.939  14.142  1.00  0.00           C  
ATOM   3655  NZ  LYS A 222      46.252 -16.497  13.471  1.00  0.00           N  
ATOM   3656  H   LYS A 222      50.650 -21.391  14.506  1.00  0.00           H  
ATOM   3657  HA  LYS A 222      50.326 -19.944  16.984  1.00  0.00           H  
ATOM   3658 1HB  LYS A 222      48.414 -20.962  14.863  1.00  0.00           H  
ATOM   3659 2HB  LYS A 222      47.813 -20.235  16.346  1.00  0.00           H  
ATOM   3660 1HG  LYS A 222      49.051 -18.159  15.832  1.00  0.00           H  
ATOM   3661 2HG  LYS A 222      49.639 -18.892  14.332  1.00  0.00           H  
ATOM   3662 1HD  LYS A 222      47.490 -18.933  13.361  1.00  0.00           H  
ATOM   3663 2HD  LYS A 222      46.678 -18.751  14.924  1.00  0.00           H  
ATOM   3664 1HE  LYS A 222      47.578 -16.445  15.110  1.00  0.00           H  
ATOM   3665 2HE  LYS A 222      48.356 -16.628  13.536  1.00  0.00           H  
ATOM   3666 1HZ  LYS A 222      46.266 -15.492  13.361  1.00  0.00           H  
ATOM   3667 2HZ  LYS A 222      46.184 -16.934  12.563  1.00  0.00           H  
ATOM   3668 3HZ  LYS A 222      45.457 -16.763  14.034  1.00  0.00           H  
ATOM   3669  N   VAL A 223      49.332 -23.076  16.877  1.00  0.00           N  
ATOM   3670  CA  VAL A 223      48.985 -24.221  17.711  1.00  0.00           C  
ATOM   3671  C   VAL A 223      50.108 -24.552  18.686  1.00  0.00           C  
ATOM   3672  O   VAL A 223      49.859 -24.891  19.842  1.00  0.00           O  
ATOM   3673  CB  VAL A 223      48.690 -25.452  16.833  1.00  0.00           C  
ATOM   3674  CG1 VAL A 223      48.440 -26.676  17.701  1.00  0.00           C  
ATOM   3675  CG2 VAL A 223      47.495 -25.173  15.935  1.00  0.00           C  
ATOM   3676  H   VAL A 223      49.440 -23.208  15.881  1.00  0.00           H  
ATOM   3677  HA  VAL A 223      48.103 -23.959  18.294  1.00  0.00           H  
ATOM   3678  HB  VAL A 223      49.565 -25.667  16.219  1.00  0.00           H  
ATOM   3679 1HG1 VAL A 223      48.233 -27.537  17.065  1.00  0.00           H  
ATOM   3680 2HG1 VAL A 223      49.321 -26.878  18.308  1.00  0.00           H  
ATOM   3681 3HG1 VAL A 223      47.584 -26.493  18.350  1.00  0.00           H  
ATOM   3682 1HG2 VAL A 223      47.292 -26.047  15.317  1.00  0.00           H  
ATOM   3683 2HG2 VAL A 223      46.622 -24.952  16.549  1.00  0.00           H  
ATOM   3684 3HG2 VAL A 223      47.712 -24.319  15.294  1.00  0.00           H  
ATOM   3685  N   ALA A 224      51.345 -24.452  18.212  1.00  0.00           N  
ATOM   3686  CA  ALA A 224      52.511 -24.699  19.053  1.00  0.00           C  
ATOM   3687  C   ALA A 224      52.570 -23.715  20.213  1.00  0.00           C  
ATOM   3688  O   ALA A 224      52.865 -24.094  21.347  1.00  0.00           O  
ATOM   3689  CB  ALA A 224      53.786 -24.621  18.226  1.00  0.00           C  
ATOM   3690  H   ALA A 224      51.482 -24.198  17.244  1.00  0.00           H  
ATOM   3691  HA  ALA A 224      52.421 -25.702  19.470  1.00  0.00           H  
ATOM   3692 1HB  ALA A 224      54.646 -24.807  18.868  1.00  0.00           H  
ATOM   3693 2HB  ALA A 224      53.754 -25.370  17.436  1.00  0.00           H  
ATOM   3694 3HB  ALA A 224      53.872 -23.630  17.784  1.00  0.00           H  
ATOM   3695  N   GLU A 225      52.288 -22.449  19.925  1.00  0.00           N  
ATOM   3696  CA  GLU A 225      52.248 -21.418  20.956  1.00  0.00           C  
ATOM   3697  C   GLU A 225      51.109 -21.665  21.937  1.00  0.00           C  
ATOM   3698  O   GLU A 225      51.243 -21.413  23.135  1.00  0.00           O  
ATOM   3699  CB  GLU A 225      52.095 -20.035  20.321  1.00  0.00           C  
ATOM   3700  CG  GLU A 225      53.350 -19.516  19.635  1.00  0.00           C  
ATOM   3701  CD  GLU A 225      54.475 -19.249  20.596  1.00  0.00           C  
ATOM   3702  OE1 GLU A 225      54.249 -18.584  21.577  1.00  0.00           O  
ATOM   3703  OE2 GLU A 225      55.563 -19.714  20.349  1.00  0.00           O  
ATOM   3704  H   GLU A 225      52.097 -22.193  18.967  1.00  0.00           H  
ATOM   3705  HA  GLU A 225      53.184 -21.460  21.513  1.00  0.00           H  
ATOM   3706 1HB  GLU A 225      51.294 -20.060  19.582  1.00  0.00           H  
ATOM   3707 2HB  GLU A 225      51.810 -19.313  21.087  1.00  0.00           H  
ATOM   3708 1HG  GLU A 225      53.681 -20.249  18.901  1.00  0.00           H  
ATOM   3709 2HG  GLU A 225      53.108 -18.597  19.104  1.00  0.00           H  
ATOM   3710  N   ALA A 226      49.988 -22.160  21.424  1.00  0.00           N  
ATOM   3711  CA  ALA A 226      48.826 -22.449  22.254  1.00  0.00           C  
ATOM   3712  C   ALA A 226      49.157 -23.481  23.325  1.00  0.00           C  
ATOM   3713  O   ALA A 226      48.879 -23.274  24.507  1.00  0.00           O  
ATOM   3714  CB  ALA A 226      47.666 -22.932  21.395  1.00  0.00           C  
ATOM   3715  H   ALA A 226      49.940 -22.340  20.431  1.00  0.00           H  
ATOM   3716  HA  ALA A 226      48.533 -21.528  22.759  1.00  0.00           H  
ATOM   3717 1HB  ALA A 226      46.806 -23.144  22.031  1.00  0.00           H  
ATOM   3718 2HB  ALA A 226      47.403 -22.159  20.674  1.00  0.00           H  
ATOM   3719 3HB  ALA A 226      47.958 -23.838  20.867  1.00  0.00           H  
ATOM   3720  N   MET A 227      49.751 -24.592  22.904  1.00  0.00           N  
ATOM   3721  CA  MET A 227      49.997 -25.716  23.800  1.00  0.00           C  
ATOM   3722  C   MET A 227      51.105 -25.396  24.795  1.00  0.00           C  
ATOM   3723  O   MET A 227      51.090 -25.871  25.930  1.00  0.00           O  
ATOM   3724  CB  MET A 227      50.348 -26.965  22.995  1.00  0.00           C  
ATOM   3725  CG  MET A 227      51.695 -26.901  22.289  1.00  0.00           C  
ATOM   3726  SD  MET A 227      52.084 -28.421  21.396  1.00  0.00           S  
ATOM   3727  CE  MET A 227      51.017 -28.255  19.968  1.00  0.00           C  
ATOM   3728  H   MET A 227      50.039 -24.661  21.939  1.00  0.00           H  
ATOM   3729  HA  MET A 227      49.085 -25.904  24.366  1.00  0.00           H  
ATOM   3730 1HB  MET A 227      50.357 -27.834  23.655  1.00  0.00           H  
ATOM   3731 2HB  MET A 227      49.582 -27.139  22.238  1.00  0.00           H  
ATOM   3732 1HG  MET A 227      51.695 -26.074  21.579  1.00  0.00           H  
ATOM   3733 2HG  MET A 227      52.482 -26.723  23.021  1.00  0.00           H  
ATOM   3734 1HE  MET A 227      51.144 -29.121  19.316  1.00  0.00           H  
ATOM   3735 2HE  MET A 227      49.977 -28.195  20.295  1.00  0.00           H  
ATOM   3736 3HE  MET A 227      51.279 -27.349  19.421  1.00  0.00           H  
ATOM   3737  N   MET A 228      52.067 -24.587  24.361  1.00  0.00           N  
ATOM   3738  CA  MET A 228      53.175 -24.187  25.219  1.00  0.00           C  
ATOM   3739  C   MET A 228      52.710 -23.233  26.311  1.00  0.00           C  
ATOM   3740  O   MET A 228      53.181 -23.296  27.446  1.00  0.00           O  
ATOM   3741  CB  MET A 228      54.282 -23.543  24.386  1.00  0.00           C  
ATOM   3742  CG  MET A 228      55.127 -24.530  23.591  1.00  0.00           C  
ATOM   3743  SD  MET A 228      56.584 -23.763  22.857  1.00  0.00           S  
ATOM   3744  CE  MET A 228      55.879 -23.053  21.371  1.00  0.00           C  
ATOM   3745  H   MET A 228      52.028 -24.243  23.413  1.00  0.00           H  
ATOM   3746  HA  MET A 228      53.571 -25.081  25.702  1.00  0.00           H  
ATOM   3747 1HB  MET A 228      53.844 -22.837  23.683  1.00  0.00           H  
ATOM   3748 2HB  MET A 228      54.951 -22.982  25.041  1.00  0.00           H  
ATOM   3749 1HG  MET A 228      55.455 -25.337  24.245  1.00  0.00           H  
ATOM   3750 2HG  MET A 228      54.525 -24.963  22.792  1.00  0.00           H  
ATOM   3751 1HE  MET A 228      56.660 -22.542  20.806  1.00  0.00           H  
ATOM   3752 2HE  MET A 228      55.447 -23.846  20.759  1.00  0.00           H  
ATOM   3753 3HE  MET A 228      55.101 -22.338  21.642  1.00  0.00           H  
ATOM   3754  N   ARG A 229      51.780 -22.350  25.961  1.00  0.00           N  
ATOM   3755  CA  ARG A 229      51.204 -21.421  26.926  1.00  0.00           C  
ATOM   3756  C   ARG A 229      50.306 -22.145  27.920  1.00  0.00           C  
ATOM   3757  O   ARG A 229      50.315 -21.844  29.114  1.00  0.00           O  
ATOM   3758  CB  ARG A 229      50.403 -20.340  26.217  1.00  0.00           C  
ATOM   3759  CG  ARG A 229      51.239 -19.279  25.517  1.00  0.00           C  
ATOM   3760  CD  ARG A 229      50.393 -18.337  24.741  1.00  0.00           C  
ATOM   3761  NE  ARG A 229      49.896 -18.937  23.513  1.00  0.00           N  
ATOM   3762  CZ  ARG A 229      49.149 -18.297  22.596  1.00  0.00           C  
ATOM   3763  NH1 ARG A 229      48.817 -17.037  22.781  1.00  0.00           N  
ATOM   3764  NH2 ARG A 229      48.746 -18.931  21.509  1.00  0.00           N  
ATOM   3765  H   ARG A 229      51.466 -22.320  25.002  1.00  0.00           H  
ATOM   3766  HA  ARG A 229      52.021 -20.964  27.486  1.00  0.00           H  
ATOM   3767 1HB  ARG A 229      49.758 -20.798  25.469  1.00  0.00           H  
ATOM   3768 2HB  ARG A 229      49.760 -19.832  26.936  1.00  0.00           H  
ATOM   3769 1HG  ARG A 229      51.797 -18.707  26.260  1.00  0.00           H  
ATOM   3770 2HG  ARG A 229      51.936 -19.759  24.829  1.00  0.00           H  
ATOM   3771 1HD  ARG A 229      49.535 -18.037  25.344  1.00  0.00           H  
ATOM   3772 2HD  ARG A 229      50.977 -17.455  24.478  1.00  0.00           H  
ATOM   3773  HE  ARG A 229      50.130 -19.905  23.336  1.00  0.00           H  
ATOM   3774 1HH1 ARG A 229      49.127 -16.550  23.611  1.00  0.00           H  
ATOM   3775 2HH1 ARG A 229      48.256 -16.556  22.093  1.00  0.00           H  
ATOM   3776 1HH2 ARG A 229      49.000 -19.900  21.366  1.00  0.00           H  
ATOM   3777 2HH2 ARG A 229      48.185 -18.451  20.820  1.00  0.00           H  
ATOM   3778  N   LEU A 230      49.531 -23.102  27.421  1.00  0.00           N  
ATOM   3779  CA  LEU A 230      48.699 -23.938  28.277  1.00  0.00           C  
ATOM   3780  C   LEU A 230      49.552 -24.824  29.178  1.00  0.00           C  
ATOM   3781  O   LEU A 230      49.218 -25.046  30.341  1.00  0.00           O  
ATOM   3782  CB  LEU A 230      47.770 -24.812  27.424  1.00  0.00           C  
ATOM   3783  CG  LEU A 230      46.619 -24.076  26.729  1.00  0.00           C  
ATOM   3784  CD1 LEU A 230      46.114 -24.910  25.558  1.00  0.00           C  
ATOM   3785  CD2 LEU A 230      45.505 -23.814  27.732  1.00  0.00           C  
ATOM   3786  H   LEU A 230      49.517 -23.252  26.422  1.00  0.00           H  
ATOM   3787  HA  LEU A 230      48.105 -23.285  28.916  1.00  0.00           H  
ATOM   3788 1HB  LEU A 230      48.364 -25.301  26.652  1.00  0.00           H  
ATOM   3789 2HB  LEU A 230      47.336 -25.583  28.061  1.00  0.00           H  
ATOM   3790  HG  LEU A 230      46.979 -23.127  26.332  1.00  0.00           H  
ATOM   3791 1HD1 LEU A 230      45.296 -24.386  25.065  1.00  0.00           H  
ATOM   3792 2HD1 LEU A 230      46.926 -25.066  24.847  1.00  0.00           H  
ATOM   3793 3HD1 LEU A 230      45.762 -25.873  25.924  1.00  0.00           H  
ATOM   3794 1HD2 LEU A 230      44.686 -23.289  27.238  1.00  0.00           H  
ATOM   3795 2HD2 LEU A 230      45.142 -24.763  28.128  1.00  0.00           H  
ATOM   3796 3HD2 LEU A 230      45.888 -23.202  28.550  1.00  0.00           H  
ATOM   3797  N   LEU A 231      50.655 -25.326  28.633  1.00  0.00           N  
ATOM   3798  CA  LEU A 231      51.538 -26.218  29.374  1.00  0.00           C  
ATOM   3799  C   LEU A 231      52.192 -25.498  30.546  1.00  0.00           C  
ATOM   3800  O   LEU A 231      52.229 -26.014  31.663  1.00  0.00           O  
ATOM   3801  CB  LEU A 231      52.620 -26.784  28.445  1.00  0.00           C  
ATOM   3802  CG  LEU A 231      53.679 -27.665  29.119  1.00  0.00           C  
ATOM   3803  CD1 LEU A 231      52.993 -28.746  29.944  1.00  0.00           C  
ATOM   3804  CD2 LEU A 231      54.580 -28.278  28.056  1.00  0.00           C  
ATOM   3805  H   LEU A 231      50.888 -25.084  27.680  1.00  0.00           H  
ATOM   3806  HA  LEU A 231      50.936 -27.033  29.777  1.00  0.00           H  
ATOM   3807 1HB  LEU A 231      52.138 -27.379  27.672  1.00  0.00           H  
ATOM   3808 2HB  LEU A 231      53.137 -25.953  27.966  1.00  0.00           H  
ATOM   3809  HG  LEU A 231      54.280 -27.059  29.798  1.00  0.00           H  
ATOM   3810 1HD1 LEU A 231      53.746 -29.372  30.422  1.00  0.00           H  
ATOM   3811 2HD1 LEU A 231      52.371 -28.280  30.707  1.00  0.00           H  
ATOM   3812 3HD1 LEU A 231      52.372 -29.360  29.293  1.00  0.00           H  
ATOM   3813 1HD2 LEU A 231      55.334 -28.904  28.535  1.00  0.00           H  
ATOM   3814 2HD2 LEU A 231      53.981 -28.886  27.378  1.00  0.00           H  
ATOM   3815 3HD2 LEU A 231      55.072 -27.484  27.494  1.00  0.00           H  
ATOM   3816  N   ARG A 232      52.708 -24.301  30.285  1.00  0.00           N  
ATOM   3817  CA  ARG A 232      53.327 -23.491  31.325  1.00  0.00           C  
ATOM   3818  C   ARG A 232      52.306 -23.062  32.372  1.00  0.00           C  
ATOM   3819  O   ARG A 232      52.580 -23.098  33.571  1.00  0.00           O  
ATOM   3820  CB  ARG A 232      53.981 -22.256  30.723  1.00  0.00           C  
ATOM   3821  CG  ARG A 232      55.281 -22.519  29.979  1.00  0.00           C  
ATOM   3822  CD  ARG A 232      56.050 -21.267  29.759  1.00  0.00           C  
ATOM   3823  NE  ARG A 232      55.350 -20.349  28.874  1.00  0.00           N  
ATOM   3824  CZ  ARG A 232      55.464 -20.345  27.532  1.00  0.00           C  
ATOM   3825  NH1 ARG A 232      56.251 -21.212  26.936  1.00  0.00           N  
ATOM   3826  NH2 ARG A 232      54.783 -19.467  26.813  1.00  0.00           N  
ATOM   3827  H   ARG A 232      52.671 -23.945  29.341  1.00  0.00           H  
ATOM   3828  HA  ARG A 232      54.082 -24.098  31.826  1.00  0.00           H  
ATOM   3829 1HB  ARG A 232      53.291 -21.783  30.025  1.00  0.00           H  
ATOM   3830 2HB  ARG A 232      54.192 -21.534  31.513  1.00  0.00           H  
ATOM   3831 1HG  ARG A 232      55.900 -23.203  30.559  1.00  0.00           H  
ATOM   3832 2HG  ARG A 232      55.061 -22.961  29.008  1.00  0.00           H  
ATOM   3833 1HD  ARG A 232      56.209 -20.765  30.712  1.00  0.00           H  
ATOM   3834 2HD  ARG A 232      57.012 -21.506  29.309  1.00  0.00           H  
ATOM   3835  HE  ARG A 232      54.734 -19.667  29.297  1.00  0.00           H  
ATOM   3836 1HH1 ARG A 232      56.771 -21.882  27.484  1.00  0.00           H  
ATOM   3837 2HH1 ARG A 232      56.336 -21.209  25.929  1.00  0.00           H  
ATOM   3838 1HH2 ARG A 232      54.178 -18.799  27.273  1.00  0.00           H  
ATOM   3839 2HH2 ARG A 232      54.869 -19.463  25.809  1.00  0.00           H  
ATOM   3840  N   GLN A 233      51.128 -22.657  31.909  1.00  0.00           N  
ATOM   3841  CA  GLN A 233      50.114 -22.089  32.790  1.00  0.00           C  
ATOM   3842  C   GLN A 233      49.782 -23.040  33.932  1.00  0.00           C  
ATOM   3843  O   GLN A 233      49.752 -22.641  35.097  1.00  0.00           O  
ATOM   3844  CB  GLN A 233      48.845 -21.756  32.000  1.00  0.00           C  
ATOM   3845  CG  GLN A 233      47.640 -21.433  32.868  1.00  0.00           C  
ATOM   3846  CD  GLN A 233      47.746 -20.069  33.522  1.00  0.00           C  
ATOM   3847  OE1 GLN A 233      48.242 -19.113  32.919  1.00  0.00           O  
ATOM   3848  NE2 GLN A 233      47.281 -19.970  34.762  1.00  0.00           N  
ATOM   3849  H   GLN A 233      50.930 -22.746  30.923  1.00  0.00           H  
ATOM   3850  HA  GLN A 233      50.516 -21.174  33.222  1.00  0.00           H  
ATOM   3851 1HB  GLN A 233      49.032 -20.900  31.354  1.00  0.00           H  
ATOM   3852 2HB  GLN A 233      48.583 -22.598  31.361  1.00  0.00           H  
ATOM   3853 1HG  GLN A 233      46.745 -21.446  32.247  1.00  0.00           H  
ATOM   3854 2HG  GLN A 233      47.559 -22.184  33.654  1.00  0.00           H  
ATOM   3855 1HE2 GLN A 233      47.324 -19.094  35.244  1.00  0.00           H  
ATOM   3856 2HE2 GLN A 233      46.886 -20.770  35.214  1.00  0.00           H  
ATOM   3857  N   VAL A 234      49.534 -24.300  33.593  1.00  0.00           N  
ATOM   3858  CA  VAL A 234      49.176 -25.304  34.587  1.00  0.00           C  
ATOM   3859  C   VAL A 234      50.338 -25.583  35.533  1.00  0.00           C  
ATOM   3860  O   VAL A 234      50.150 -25.701  36.743  1.00  0.00           O  
ATOM   3861  CB  VAL A 234      48.755 -26.615  33.895  1.00  0.00           C  
ATOM   3862  CG1 VAL A 234      48.550 -27.717  34.922  1.00  0.00           C  
ATOM   3863  CG2 VAL A 234      47.488 -26.388  33.086  1.00  0.00           C  
ATOM   3864  H   VAL A 234      49.594 -24.569  32.622  1.00  0.00           H  
ATOM   3865  HA  VAL A 234      48.349 -24.915  35.180  1.00  0.00           H  
ATOM   3866  HB  VAL A 234      49.558 -26.938  33.232  1.00  0.00           H  
ATOM   3867 1HG1 VAL A 234      48.252 -28.636  34.415  1.00  0.00           H  
ATOM   3868 2HG1 VAL A 234      49.478 -27.887  35.465  1.00  0.00           H  
ATOM   3869 3HG1 VAL A 234      47.768 -27.422  35.622  1.00  0.00           H  
ATOM   3870 1HG2 VAL A 234      47.196 -27.318  32.598  1.00  0.00           H  
ATOM   3871 2HG2 VAL A 234      46.686 -26.059  33.748  1.00  0.00           H  
ATOM   3872 3HG2 VAL A 234      47.670 -25.625  32.329  1.00  0.00           H  
ATOM   3873  N   ALA A 235      51.537 -25.688  34.972  1.00  0.00           N  
ATOM   3874  CA  ALA A 235      52.737 -25.923  35.767  1.00  0.00           C  
ATOM   3875  C   ALA A 235      52.971 -24.790  36.758  1.00  0.00           C  
ATOM   3876  O   ALA A 235      53.357 -25.024  37.903  1.00  0.00           O  
ATOM   3877  CB  ALA A 235      53.948 -26.094  34.862  1.00  0.00           C  
ATOM   3878  H   ALA A 235      51.621 -25.603  33.970  1.00  0.00           H  
ATOM   3879  HA  ALA A 235      52.590 -26.840  36.338  1.00  0.00           H  
ATOM   3880 1HB  ALA A 235      54.835 -26.269  35.470  1.00  0.00           H  
ATOM   3881 2HB  ALA A 235      53.789 -26.945  34.198  1.00  0.00           H  
ATOM   3882 3HB  ALA A 235      54.087 -25.192  34.267  1.00  0.00           H  
ATOM   3883  N   GLU A 236      52.737 -23.561  36.310  1.00  0.00           N  
ATOM   3884  CA  GLU A 236      52.849 -22.396  37.177  1.00  0.00           C  
ATOM   3885  C   GLU A 236      51.783 -22.413  38.266  1.00  0.00           C  
ATOM   3886  O   GLU A 236      52.038 -22.022  39.405  1.00  0.00           O  
ATOM   3887  CB  GLU A 236      52.735 -21.108  36.358  1.00  0.00           C  
ATOM   3888  CG  GLU A 236      53.946 -20.806  35.488  1.00  0.00           C  
ATOM   3889  CD  GLU A 236      53.793 -19.543  34.689  1.00  0.00           C  
ATOM   3890  OE1 GLU A 236      52.778 -18.901  34.816  1.00  0.00           O  
ATOM   3891  OE2 GLU A 236      54.692 -19.218  33.949  1.00  0.00           O  
ATOM   3892  H   GLU A 236      52.473 -23.431  35.344  1.00  0.00           H  
ATOM   3893  HA  GLU A 236      53.824 -22.427  37.664  1.00  0.00           H  
ATOM   3894 1HB  GLU A 236      51.862 -21.167  35.709  1.00  0.00           H  
ATOM   3895 2HB  GLU A 236      52.587 -20.262  37.030  1.00  0.00           H  
ATOM   3896 1HG  GLU A 236      54.826 -20.716  36.124  1.00  0.00           H  
ATOM   3897 2HG  GLU A 236      54.108 -21.643  34.808  1.00  0.00           H  
ATOM   3898  N   ALA A 237      50.588 -22.870  37.908  1.00  0.00           N  
ATOM   3899  CA  ALA A 237      49.498 -22.995  38.867  1.00  0.00           C  
ATOM   3900  C   ALA A 237      49.879 -23.918  40.018  1.00  0.00           C  
ATOM   3901  O   ALA A 237      49.572 -23.639  41.178  1.00  0.00           O  
ATOM   3902  CB  ALA A 237      48.240 -23.503  38.177  1.00  0.00           C  
ATOM   3903  H   ALA A 237      50.430 -23.137  36.948  1.00  0.00           H  
ATOM   3904  HA  ALA A 237      49.298 -22.007  39.284  1.00  0.00           H  
ATOM   3905 1HB  ALA A 237      47.436 -23.592  38.907  1.00  0.00           H  
ATOM   3906 2HB  ALA A 237      47.947 -22.802  37.397  1.00  0.00           H  
ATOM   3907 3HB  ALA A 237      48.437 -24.478  37.736  1.00  0.00           H  
ATOM   3908  N   ILE A 238      50.549 -25.017  39.691  1.00  0.00           N  
ATOM   3909  CA  ILE A 238      51.020 -25.957  40.702  1.00  0.00           C  
ATOM   3910  C   ILE A 238      52.036 -25.305  41.631  1.00  0.00           C  
ATOM   3911  O   ILE A 238      51.967 -25.463  42.849  1.00  0.00           O  
ATOM   3912  CB  ILE A 238      51.648 -27.201  40.045  1.00  0.00           C  
ATOM   3913  CG1 ILE A 238      50.572 -28.033  39.342  1.00  0.00           C  
ATOM   3914  CG2 ILE A 238      52.380 -28.038  41.083  1.00  0.00           C  
ATOM   3915  CD1 ILE A 238      51.127 -29.061  38.384  1.00  0.00           C  
ATOM   3916  H   ILE A 238      50.737 -25.206  38.717  1.00  0.00           H  
ATOM   3917  HA  ILE A 238      50.164 -26.263  41.303  1.00  0.00           H  
ATOM   3918  HB  ILE A 238      52.356 -26.888  39.279  1.00  0.00           H  
ATOM   3919 1HG1 ILE A 238      49.969 -28.551  40.087  1.00  0.00           H  
ATOM   3920 2HG1 ILE A 238      49.907 -27.373  38.786  1.00  0.00           H  
ATOM   3921 1HG2 ILE A 238      52.817 -28.912  40.602  1.00  0.00           H  
ATOM   3922 2HG2 ILE A 238      53.169 -27.442  41.538  1.00  0.00           H  
ATOM   3923 3HG2 ILE A 238      51.678 -28.360  41.852  1.00  0.00           H  
ATOM   3924 1HD1 ILE A 238      50.305 -29.612  37.924  1.00  0.00           H  
ATOM   3925 2HD1 ILE A 238      51.707 -28.561  37.607  1.00  0.00           H  
ATOM   3926 3HD1 ILE A 238      51.769 -29.755  38.925  1.00  0.00           H  
ATOM   3927  N   GLU A 239      52.979 -24.573  41.048  1.00  0.00           N  
ATOM   3928  CA  GLU A 239      54.003 -23.883  41.824  1.00  0.00           C  
ATOM   3929  C   GLU A 239      53.379 -22.930  42.835  1.00  0.00           C  
ATOM   3930  O   GLU A 239      53.879 -22.777  43.949  1.00  0.00           O  
ATOM   3931  CB  GLU A 239      54.946 -23.113  40.897  1.00  0.00           C  
ATOM   3932  CG  GLU A 239      56.134 -22.474  41.600  1.00  0.00           C  
ATOM   3933  CD  GLU A 239      57.164 -21.942  40.642  1.00  0.00           C  
ATOM   3934  OE1 GLU A 239      57.090 -22.264  39.480  1.00  0.00           O  
ATOM   3935  OE2 GLU A 239      58.025 -21.210  41.072  1.00  0.00           O  
ATOM   3936  H   GLU A 239      52.987 -24.491  40.041  1.00  0.00           H  
ATOM   3937  HA  GLU A 239      54.571 -24.632  42.376  1.00  0.00           H  
ATOM   3938 1HB  GLU A 239      55.333 -23.785  40.131  1.00  0.00           H  
ATOM   3939 2HB  GLU A 239      54.391 -22.322  40.390  1.00  0.00           H  
ATOM   3940 1HG  GLU A 239      55.776 -21.654  42.223  1.00  0.00           H  
ATOM   3941 2HG  GLU A 239      56.599 -23.213  42.250  1.00  0.00           H  
ATOM   3942  N   ARG A 240      52.283 -22.291  42.440  1.00  0.00           N  
ATOM   3943  CA  ARG A 240      51.566 -21.381  43.325  1.00  0.00           C  
ATOM   3944  C   ARG A 240      50.787 -22.144  44.387  1.00  0.00           C  
ATOM   3945  O   ARG A 240      50.878 -21.841  45.577  1.00  0.00           O  
ATOM   3946  CB  ARG A 240      50.611 -20.503  42.530  1.00  0.00           C  
ATOM   3947  CG  ARG A 240      51.280 -19.443  41.672  1.00  0.00           C  
ATOM   3948  CD  ARG A 240      50.289 -18.500  41.092  1.00  0.00           C  
ATOM   3949  NE  ARG A 240      49.705 -17.633  42.103  1.00  0.00           N  
ATOM   3950  CZ  ARG A 240      48.554 -16.951  41.953  1.00  0.00           C  
ATOM   3951  NH1 ARG A 240      47.876 -17.044  40.831  1.00  0.00           N  
ATOM   3952  NH2 ARG A 240      48.105 -16.188  42.935  1.00  0.00           N  
ATOM   3953  H   ARG A 240      51.937 -22.439  41.504  1.00  0.00           H  
ATOM   3954  HA  ARG A 240      52.300 -20.756  43.835  1.00  0.00           H  
ATOM   3955 1HB  ARG A 240      50.007 -21.126  41.873  1.00  0.00           H  
ATOM   3956 2HB  ARG A 240      49.930 -19.994  43.214  1.00  0.00           H  
ATOM   3957 1HG  ARG A 240      51.980 -18.869  42.281  1.00  0.00           H  
ATOM   3958 2HG  ARG A 240      51.818 -19.921  40.854  1.00  0.00           H  
ATOM   3959 1HD  ARG A 240      50.777 -17.872  40.345  1.00  0.00           H  
ATOM   3960 2HD  ARG A 240      49.485 -19.064  40.621  1.00  0.00           H  
ATOM   3961  HE  ARG A 240      50.198 -17.537  42.981  1.00  0.00           H  
ATOM   3962 1HH1 ARG A 240      48.218 -17.627  40.081  1.00  0.00           H  
ATOM   3963 2HH1 ARG A 240      47.013 -16.531  40.718  1.00  0.00           H  
ATOM   3964 1HH2 ARG A 240      48.627 -16.116  43.797  1.00  0.00           H  
ATOM   3965 2HH2 ARG A 240      47.243 -15.676  42.823  1.00  0.00           H  
ATOM   3966  N   LEU A 241      50.018 -23.136  43.950  1.00  0.00           N  
ATOM   3967  CA  LEU A 241      49.083 -23.825  44.830  1.00  0.00           C  
ATOM   3968  C   LEU A 241      49.815 -24.574  45.937  1.00  0.00           C  
ATOM   3969  O   LEU A 241      49.356 -24.619  47.077  1.00  0.00           O  
ATOM   3970  CB  LEU A 241      48.222 -24.807  44.024  1.00  0.00           C  
ATOM   3971  CG  LEU A 241      47.167 -24.170  43.111  1.00  0.00           C  
ATOM   3972  CD1 LEU A 241      46.671 -25.204  42.110  1.00  0.00           C  
ATOM   3973  CD2 LEU A 241      46.021 -23.633  43.956  1.00  0.00           C  
ATOM   3974  H   LEU A 241      50.084 -23.420  42.983  1.00  0.00           H  
ATOM   3975  HA  LEU A 241      48.444 -23.076  45.299  1.00  0.00           H  
ATOM   3976 1HB  LEU A 241      48.878 -25.413  43.401  1.00  0.00           H  
ATOM   3977 2HB  LEU A 241      47.705 -25.467  44.720  1.00  0.00           H  
ATOM   3978  HG  LEU A 241      47.618 -23.351  42.549  1.00  0.00           H  
ATOM   3979 1HD1 LEU A 241      45.921 -24.752  41.461  1.00  0.00           H  
ATOM   3980 2HD1 LEU A 241      47.508 -25.556  41.506  1.00  0.00           H  
ATOM   3981 3HD1 LEU A 241      46.229 -26.045  42.644  1.00  0.00           H  
ATOM   3982 1HD2 LEU A 241      45.271 -23.181  43.307  1.00  0.00           H  
ATOM   3983 2HD2 LEU A 241      45.569 -24.452  44.517  1.00  0.00           H  
ATOM   3984 3HD2 LEU A 241      46.401 -22.883  44.650  1.00  0.00           H  
ATOM   3985  N   ILE A 242      50.958 -25.159  45.591  1.00  0.00           N  
ATOM   3986  CA  ILE A 242      51.694 -26.007  46.521  1.00  0.00           C  
ATOM   3987  C   ILE A 242      52.237 -25.198  47.692  1.00  0.00           C  
ATOM   3988  O   ILE A 242      52.623 -25.757  48.719  1.00  0.00           O  
ATOM   3989  CB  ILE A 242      52.857 -26.721  45.807  1.00  0.00           C  
ATOM   3990  CG1 ILE A 242      53.245 -27.995  46.563  1.00  0.00           C  
ATOM   3991  CG2 ILE A 242      54.053 -25.791  45.676  1.00  0.00           C  
ATOM   3992  CD1 ILE A 242      54.092 -28.951  45.755  1.00  0.00           C  
ATOM   3993  H   ILE A 242      51.324 -25.011  44.661  1.00  0.00           H  
ATOM   3994  HA  ILE A 242      51.005 -26.751  46.919  1.00  0.00           H  
ATOM   3995  HB  ILE A 242      52.538 -27.031  44.814  1.00  0.00           H  
ATOM   3996 1HG1 ILE A 242      53.797 -27.729  47.464  1.00  0.00           H  
ATOM   3997 2HG1 ILE A 242      52.343 -28.522  46.877  1.00  0.00           H  
ATOM   3998 1HG2 ILE A 242      54.865 -26.313  45.170  1.00  0.00           H  
ATOM   3999 2HG2 ILE A 242      53.770 -24.914  45.096  1.00  0.00           H  
ATOM   4000 3HG2 ILE A 242      54.382 -25.480  46.667  1.00  0.00           H  
ATOM   4001 1HD1 ILE A 242      54.325 -29.829  46.358  1.00  0.00           H  
ATOM   4002 2HD1 ILE A 242      53.543 -29.259  44.863  1.00  0.00           H  
ATOM   4003 3HD1 ILE A 242      55.017 -28.457  45.460  1.00  0.00           H  
ATOM   4004  N   ASN A 243      52.268 -23.868  47.539  1.00  0.00           N  
ATOM   4005  CA  ASN A 243      52.887 -22.995  48.545  1.00  0.00           C  
ATOM   4006  C   ASN A 243      51.850 -22.206  49.350  1.00  0.00           C  
ATOM   4007  O   ASN A 243      52.182 -21.219  50.008  1.00  0.00           O  
ATOM   4008  CB  ASN A 243      53.874 -22.050  47.887  1.00  0.00           C  
ATOM   4009  CG  ASN A 243      55.166 -22.726  47.520  1.00  0.00           C  
ATOM   4010  OD1 ASN A 243      55.956 -23.100  48.394  1.00  0.00           O  
ATOM   4011  ND2 ASN A 243      55.395 -22.891  46.241  1.00  0.00           N  
ATOM   4012  H   ASN A 243      51.856 -23.458  46.712  1.00  0.00           H  
ATOM   4013  HA  ASN A 243      53.450 -23.618  49.242  1.00  0.00           H  
ATOM   4014 1HB  ASN A 243      53.429 -21.628  46.985  1.00  0.00           H  
ATOM   4015 2HB  ASN A 243      54.090 -21.221  48.563  1.00  0.00           H  
ATOM   4016 1HD2 ASN A 243      56.240 -23.336  45.938  1.00  0.00           H  
ATOM   4017 2HD2 ASN A 243      54.729 -22.572  45.568  1.00  0.00           H  
ATOM   4018  N   THR A 244      50.596 -22.653  49.288  1.00  0.00           N  
ATOM   4019  CA  THR A 244      49.503 -22.080  50.077  1.00  0.00           C  
ATOM   4020  C   THR A 244      49.403 -22.809  51.412  1.00  0.00           C  
ATOM   4021  O   THR A 244      49.917 -23.917  51.565  1.00  0.00           O  
ATOM   4022  CB  THR A 244      48.158 -22.163  49.330  1.00  0.00           C  
ATOM   4023  OG1 THR A 244      47.841 -23.535  49.062  1.00  0.00           O  
ATOM   4024  CG2 THR A 244      48.230 -21.396  48.018  1.00  0.00           C  
ATOM   4025  H   THR A 244      50.379 -23.424  48.671  1.00  0.00           H  
ATOM   4026  HA  THR A 244      49.715 -21.023  50.247  1.00  0.00           H  
ATOM   4027  HB  THR A 244      47.371 -21.737  49.950  1.00  0.00           H  
ATOM   4028  HG1 THR A 244      48.519 -23.914  48.496  1.00  0.00           H  
ATOM   4029 1HG2 THR A 244      47.271 -21.466  47.504  1.00  0.00           H  
ATOM   4030 2HG2 THR A 244      48.459 -20.351  48.219  1.00  0.00           H  
ATOM   4031 3HG2 THR A 244      49.009 -21.824  47.389  1.00  0.00           H  
ATOM   4032  N   GLU A 245      48.743 -22.194  52.387  1.00  0.00           N  
ATOM   4033  CA  GLU A 245      48.532 -22.854  53.672  1.00  0.00           C  
ATOM   4034  C   GLU A 245      47.054 -23.049  53.993  1.00  0.00           C  
ATOM   4035  O   GLU A 245      46.639 -24.124  54.424  1.00  0.00           O  
ATOM   4036  CB  GLU A 245      49.197 -22.048  54.790  1.00  0.00           C  
ATOM   4037  CG  GLU A 245      50.714 -21.977  54.697  1.00  0.00           C  
ATOM   4038  CD  GLU A 245      51.334 -21.211  55.833  1.00  0.00           C  
ATOM   4039  OE1 GLU A 245      50.604 -20.690  56.642  1.00  0.00           O  
ATOM   4040  OE2 GLU A 245      52.540 -21.146  55.890  1.00  0.00           O  
ATOM   4041  H   GLU A 245      48.387 -21.263  52.229  1.00  0.00           H  
ATOM   4042  HA  GLU A 245      49.000 -23.839  53.636  1.00  0.00           H  
ATOM   4043 1HB  GLU A 245      48.813 -21.027  54.781  1.00  0.00           H  
ATOM   4044 2HB  GLU A 245      48.941 -22.484  55.756  1.00  0.00           H  
ATOM   4045 1HG  GLU A 245      51.115 -22.990  54.695  1.00  0.00           H  
ATOM   4046 2HG  GLU A 245      50.988 -21.504  53.754  1.00  0.00           H  
ATOM   4047  N   ASP A 246      46.265 -22.005  53.780  1.00  0.00           N  
ATOM   4048  CA  ASP A 246      44.857 -22.003  54.161  1.00  0.00           C  
ATOM   4049  C   ASP A 246      43.934 -22.226  52.966  1.00  0.00           C  
ATOM   4050  O   ASP A 246      44.391 -22.328  51.827  1.00  0.00           O  
ATOM   4051  CB  ASP A 246      44.498 -20.683  54.846  1.00  0.00           C  
ATOM   4052  CG  ASP A 246      43.403 -20.836  55.894  1.00  0.00           C  
ATOM   4053  OD1 ASP A 246      42.480 -21.579  55.656  1.00  0.00           O  
ATOM   4054  OD2 ASP A 246      43.500 -20.209  56.921  1.00  0.00           O  
ATOM   4055  H   ASP A 246      46.648 -21.180  53.339  1.00  0.00           H  
ATOM   4056  HA  ASP A 246      44.691 -22.814  54.872  1.00  0.00           H  
ATOM   4057 1HB  ASP A 246      45.385 -20.268  55.326  1.00  0.00           H  
ATOM   4058 2HB  ASP A 246      44.165 -19.963  54.098  1.00  0.00           H  
ATOM   4059  N   ASP A 247      42.634 -22.300  53.239  1.00  0.00           N  
ATOM   4060  CA  ASP A 247      41.625 -22.433  52.190  1.00  0.00           C  
ATOM   4061  C   ASP A 247      41.173 -21.047  51.638  1.00  0.00           C  
ATOM   4062  O   ASP A 247      40.877 -20.907  50.451  1.00  0.00           O  
ATOM   4063  CB  ASP A 247      40.415 -23.202  52.727  1.00  0.00           C  
ATOM   4064  CG  ASP A 247      40.737 -24.652  53.063  1.00  0.00           C  
ATOM   4065  OD1 ASP A 247      40.932 -25.423  52.153  1.00  0.00           O  
ATOM   4066  OD2 ASP A 247      40.784 -24.974  54.226  1.00  0.00           O  
ATOM   4067  H   ASP A 247      42.331 -22.265  54.202  1.00  0.00           H  
ATOM   4068  HA  ASP A 247      42.058 -23.001  51.365  1.00  0.00           H  
ATOM   4069 1HB  ASP A 247      40.042 -22.711  53.626  1.00  0.00           H  
ATOM   4070 2HB  ASP A 247      39.616 -23.185  51.987  1.00  0.00           H  
ATOM   4071  N   LYS A 248      41.124 -20.029  52.517  1.00  0.00           N  
ATOM   4072  CA  LYS A 248      40.640 -19.123  51.444  1.00  0.00           C  
ATOM   4073  C   LYS A 248      41.733 -18.822  50.448  1.00  0.00           C  
ATOM   4074  O   LYS A 248      41.464 -18.573  49.273  1.00  0.00           O  
ATOM   4075  CB  LYS A 248      40.106 -17.814  52.028  1.00  0.00           C  
ATOM   4076  CG  LYS A 248      38.803 -17.956  52.803  1.00  0.00           C  
ATOM   4077  CD  LYS A 248      38.313 -16.609  53.309  1.00  0.00           C  
ATOM   4078  CE  LYS A 248      37.021 -16.750  54.103  1.00  0.00           C  
ATOM   4079  NZ  LYS A 248      36.523 -15.439  54.598  1.00  0.00           N  
ATOM   4080  H   LYS A 248      41.394 -20.194  53.476  1.00  0.00           H  
ATOM   4081  HA  LYS A 248      39.813 -19.612  50.927  1.00  0.00           H  
ATOM   4082 1HB  LYS A 248      40.851 -17.385  52.699  1.00  0.00           H  
ATOM   4083 2HB  LYS A 248      39.940 -17.098  51.222  1.00  0.00           H  
ATOM   4084 1HG  LYS A 248      38.041 -18.391  52.156  1.00  0.00           H  
ATOM   4085 2HG  LYS A 248      38.955 -18.620  53.651  1.00  0.00           H  
ATOM   4086 1HD  LYS A 248      39.074 -16.161  53.950  1.00  0.00           H  
ATOM   4087 2HD  LYS A 248      38.136 -15.943  52.465  1.00  0.00           H  
ATOM   4088 1HE  LYS A 248      36.256 -17.201  53.472  1.00  0.00           H  
ATOM   4089 2HE  LYS A 248      37.188 -17.406  54.956  1.00  0.00           H  
ATOM   4090 1HZ  LYS A 248      35.668 -15.576  55.117  1.00  0.00           H  
ATOM   4091 2HZ  LYS A 248      37.219 -15.020  55.200  1.00  0.00           H  
ATOM   4092 3HZ  LYS A 248      36.347 -14.828  53.813  1.00  0.00           H  
ATOM   4093  N   GLU A 249      42.928 -18.856  50.959  1.00  0.00           N  
ATOM   4094  CA  GLU A 249      44.162 -18.643  50.213  1.00  0.00           C  
ATOM   4095  C   GLU A 249      44.250 -19.579  49.014  1.00  0.00           C  
ATOM   4096  O   GLU A 249      44.535 -19.147  47.897  1.00  0.00           O  
ATOM   4097  CB  GLU A 249      45.378 -18.846  51.121  1.00  0.00           C  
ATOM   4098  CG  GLU A 249      46.718 -18.614  50.439  1.00  0.00           C  
ATOM   4099  CD  GLU A 249      47.887 -19.016  51.294  1.00  0.00           C  
ATOM   4100  OE1 GLU A 249      47.679 -19.698  52.268  1.00  0.00           O  
ATOM   4101  OE2 GLU A 249      48.989 -18.639  50.974  1.00  0.00           O  
ATOM   4102  H   GLU A 249      43.038 -19.045  51.945  1.00  0.00           H  
ATOM   4103  HA  GLU A 249      44.176 -17.613  49.854  1.00  0.00           H  
ATOM   4104 1HB  GLU A 249      45.313 -18.167  51.972  1.00  0.00           H  
ATOM   4105 2HB  GLU A 249      45.373 -19.863  51.513  1.00  0.00           H  
ATOM   4106 1HG  GLU A 249      46.747 -19.186  49.513  1.00  0.00           H  
ATOM   4107 2HG  GLU A 249      46.807 -17.559  50.184  1.00  0.00           H  
ATOM   4108  N   ASN A 250      44.005 -20.863  49.254  1.00  0.00           N  
ATOM   4109  CA  ASN A 250      44.050 -21.862  48.192  1.00  0.00           C  
ATOM   4110  C   ASN A 250      42.982 -21.593  47.140  1.00  0.00           C  
ATOM   4111  O   ASN A 250      43.249 -21.658  45.940  1.00  0.00           O  
ATOM   4112  CB  ASN A 250      43.895 -23.259  48.764  1.00  0.00           C  
ATOM   4113  CG  ASN A 250      44.281 -24.332  47.784  1.00  0.00           C  
ATOM   4114  OD1 ASN A 250      43.418 -24.974  47.177  1.00  0.00           O  
ATOM   4115  ND2 ASN A 250      45.563 -24.536  47.619  1.00  0.00           N  
ATOM   4116  H   ASN A 250      43.781 -21.153  50.195  1.00  0.00           H  
ATOM   4117  HA  ASN A 250      45.022 -21.795  47.705  1.00  0.00           H  
ATOM   4118 1HB  ASN A 250      44.515 -23.358  49.657  1.00  0.00           H  
ATOM   4119 2HB  ASN A 250      42.859 -23.415  49.067  1.00  0.00           H  
ATOM   4120 1HD2 ASN A 250      45.878 -25.238  46.979  1.00  0.00           H  
ATOM   4121 2HD2 ASN A 250      46.227 -23.993  48.131  1.00  0.00           H  
ATOM   4122  N   LEU A 251      41.770 -21.290  47.595  1.00  0.00           N  
ATOM   4123  CA  LEU A 251      40.650 -21.048  46.694  1.00  0.00           C  
ATOM   4124  C   LEU A 251      40.893 -19.817  45.831  1.00  0.00           C  
ATOM   4125  O   LEU A 251      40.559 -19.802  44.647  1.00  0.00           O  
ATOM   4126  CB  LEU A 251      39.354 -20.872  47.496  1.00  0.00           C  
ATOM   4127  CG  LEU A 251      38.832 -22.129  48.201  1.00  0.00           C  
ATOM   4128  CD1 LEU A 251      37.681 -21.753  49.124  1.00  0.00           C  
ATOM   4129  CD2 LEU A 251      38.387 -23.148  47.160  1.00  0.00           C  
ATOM   4130  H   LEU A 251      41.622 -21.226  48.593  1.00  0.00           H  
ATOM   4131  HA  LEU A 251      40.557 -21.908  46.031  1.00  0.00           H  
ATOM   4132 1HB  LEU A 251      39.517 -20.110  48.256  1.00  0.00           H  
ATOM   4133 2HB  LEU A 251      38.572 -20.522  46.821  1.00  0.00           H  
ATOM   4134  HG  LEU A 251      39.624 -22.560  48.814  1.00  0.00           H  
ATOM   4135 1HD1 LEU A 251      37.310 -22.647  49.626  1.00  0.00           H  
ATOM   4136 2HD1 LEU A 251      38.033 -21.040  49.871  1.00  0.00           H  
ATOM   4137 3HD1 LEU A 251      36.878 -21.306  48.541  1.00  0.00           H  
ATOM   4138 1HD2 LEU A 251      38.017 -24.043  47.663  1.00  0.00           H  
ATOM   4139 2HD2 LEU A 251      37.593 -22.720  46.549  1.00  0.00           H  
ATOM   4140 3HD2 LEU A 251      39.233 -23.412  46.526  1.00  0.00           H  
ATOM   4141  N   GLN A 252      41.477 -18.786  46.433  1.00  0.00           N  
ATOM   4142  CA  GLN A 252      41.784 -17.554  45.714  1.00  0.00           C  
ATOM   4143  C   GLN A 252      42.716 -17.821  44.539  1.00  0.00           C  
ATOM   4144  O   GLN A 252      42.535 -17.269  43.453  1.00  0.00           O  
ATOM   4145  CB  GLN A 252      42.416 -16.527  46.658  1.00  0.00           C  
ATOM   4146  CG  GLN A 252      42.670 -15.172  46.022  1.00  0.00           C  
ATOM   4147  CD  GLN A 252      41.384 -14.460  45.640  1.00  0.00           C  
ATOM   4148  OE1 GLN A 252      40.478 -14.305  46.463  1.00  0.00           O  
ATOM   4149  NE2 GLN A 252      41.301 -14.022  44.389  1.00  0.00           N  
ATOM   4150  H   GLN A 252      41.712 -18.857  47.412  1.00  0.00           H  
ATOM   4151  HA  GLN A 252      40.853 -17.152  45.316  1.00  0.00           H  
ATOM   4152 1HB  GLN A 252      41.764 -16.377  47.520  1.00  0.00           H  
ATOM   4153 2HB  GLN A 252      43.365 -16.908  47.030  1.00  0.00           H  
ATOM   4154 1HG  GLN A 252      43.210 -14.545  46.731  1.00  0.00           H  
ATOM   4155 2HG  GLN A 252      43.264 -15.311  45.118  1.00  0.00           H  
ATOM   4156 1HE2 GLN A 252      40.476 -13.546  44.081  1.00  0.00           H  
ATOM   4157 2HE2 GLN A 252      42.059 -14.170  43.755  1.00  0.00           H  
ATOM   4158  N   VAL A 253      43.714 -18.671  44.762  1.00  0.00           N  
ATOM   4159  CA  VAL A 253      44.642 -19.055  43.706  1.00  0.00           C  
ATOM   4160  C   VAL A 253      43.957 -19.927  42.660  1.00  0.00           C  
ATOM   4161  O   VAL A 253      44.151 -19.740  41.459  1.00  0.00           O  
ATOM   4162  CB  VAL A 253      45.840 -19.820  44.299  1.00  0.00           C  
ATOM   4163  CG1 VAL A 253      46.732 -20.356  43.191  1.00  0.00           C  
ATOM   4164  CG2 VAL A 253      46.625 -18.909  45.230  1.00  0.00           C  
ATOM   4165  H   VAL A 253      43.831 -19.060  45.687  1.00  0.00           H  
ATOM   4166  HA  VAL A 253      44.987 -18.148  43.211  1.00  0.00           H  
ATOM   4167  HB  VAL A 253      45.470 -20.678  44.859  1.00  0.00           H  
ATOM   4168 1HG1 VAL A 253      47.574 -20.893  43.629  1.00  0.00           H  
ATOM   4169 2HG1 VAL A 253      46.160 -21.034  42.559  1.00  0.00           H  
ATOM   4170 3HG1 VAL A 253      47.106 -19.526  42.591  1.00  0.00           H  
ATOM   4171 1HG2 VAL A 253      47.470 -19.454  45.648  1.00  0.00           H  
ATOM   4172 2HG2 VAL A 253      46.989 -18.045  44.673  1.00  0.00           H  
ATOM   4173 3HG2 VAL A 253      45.978 -18.568  46.039  1.00  0.00           H  
ATOM   4174  N   LEU A 254      43.155 -20.880  43.124  1.00  0.00           N  
ATOM   4175  CA  LEU A 254      42.491 -21.822  42.233  1.00  0.00           C  
ATOM   4176  C   LEU A 254      41.573 -21.102  41.253  1.00  0.00           C  
ATOM   4177  O   LEU A 254      41.516 -21.446  40.073  1.00  0.00           O  
ATOM   4178  CB  LEU A 254      41.682 -22.840  43.048  1.00  0.00           C  
ATOM   4179  CG  LEU A 254      42.499 -23.949  43.724  1.00  0.00           C  
ATOM   4180  CD1 LEU A 254      41.599 -24.741  44.663  1.00  0.00           C  
ATOM   4181  CD2 LEU A 254      43.109 -24.850  42.662  1.00  0.00           C  
ATOM   4182  H   LEU A 254      43.001 -20.952  44.119  1.00  0.00           H  
ATOM   4183  HA  LEU A 254      43.256 -22.339  41.655  1.00  0.00           H  
ATOM   4184 1HB  LEU A 254      41.138 -22.308  43.827  1.00  0.00           H  
ATOM   4185 2HB  LEU A 254      40.958 -23.317  42.387  1.00  0.00           H  
ATOM   4186  HG  LEU A 254      43.293 -23.502  44.322  1.00  0.00           H  
ATOM   4187 1HD1 LEU A 254      42.178 -25.529  45.144  1.00  0.00           H  
ATOM   4188 2HD1 LEU A 254      41.190 -24.076  45.424  1.00  0.00           H  
ATOM   4189 3HD1 LEU A 254      40.783 -25.187  44.095  1.00  0.00           H  
ATOM   4190 1HD2 LEU A 254      43.690 -25.638  43.143  1.00  0.00           H  
ATOM   4191 2HD2 LEU A 254      42.315 -25.299  42.064  1.00  0.00           H  
ATOM   4192 3HD2 LEU A 254      43.761 -24.262  42.017  1.00  0.00           H  
ATOM   4193  N   VAL A 255      40.855 -20.100  41.750  1.00  0.00           N  
ATOM   4194  CA  VAL A 255      39.967 -19.304  40.911  1.00  0.00           C  
ATOM   4195  C   VAL A 255      40.750 -18.533  39.857  1.00  0.00           C  
ATOM   4196  O   VAL A 255      40.378 -18.516  38.683  1.00  0.00           O  
ATOM   4197  CB  VAL A 255      39.161 -18.315  41.774  1.00  0.00           C  
ATOM   4198  CG1 VAL A 255      38.490 -17.269  40.897  1.00  0.00           C  
ATOM   4199  CG2 VAL A 255      38.130 -19.068  42.599  1.00  0.00           C  
ATOM   4200  H   VAL A 255      40.927 -19.885  42.734  1.00  0.00           H  
ATOM   4201  HA  VAL A 255      39.290 -19.984  40.394  1.00  0.00           H  
ATOM   4202  HB  VAL A 255      39.845 -17.786  42.438  1.00  0.00           H  
ATOM   4203 1HG1 VAL A 255      37.925 -16.578  41.522  1.00  0.00           H  
ATOM   4204 2HG1 VAL A 255      39.249 -16.718  40.341  1.00  0.00           H  
ATOM   4205 3HG1 VAL A 255      37.813 -17.760  40.197  1.00  0.00           H  
ATOM   4206 1HG2 VAL A 255      37.565 -18.362  43.207  1.00  0.00           H  
ATOM   4207 2HG2 VAL A 255      37.450 -19.601  41.935  1.00  0.00           H  
ATOM   4208 3HG2 VAL A 255      38.636 -19.782  43.250  1.00  0.00           H  
ATOM   4209  N   GLU A 256      41.836 -17.896  40.281  1.00  0.00           N  
ATOM   4210  CA  GLU A 256      42.618 -17.040  39.396  1.00  0.00           C  
ATOM   4211  C   GLU A 256      43.170 -17.828  38.214  1.00  0.00           C  
ATOM   4212  O   GLU A 256      43.126 -17.367  37.074  1.00  0.00           O  
ATOM   4213  CB  GLU A 256      43.767 -16.385  40.166  1.00  0.00           C  
ATOM   4214  CG  GLU A 256      43.339 -15.265  41.103  1.00  0.00           C  
ATOM   4215  CD  GLU A 256      44.432 -14.833  42.038  1.00  0.00           C  
ATOM   4216  OE1 GLU A 256      45.560 -15.205  41.815  1.00  0.00           O  
ATOM   4217  OE2 GLU A 256      44.141 -14.129  42.977  1.00  0.00           O  
ATOM   4218  H   GLU A 256      42.128 -18.007  41.242  1.00  0.00           H  
ATOM   4219  HA  GLU A 256      41.959 -16.266  39.003  1.00  0.00           H  
ATOM   4220 1HB  GLU A 256      44.283 -17.139  40.761  1.00  0.00           H  
ATOM   4221 2HB  GLU A 256      44.490 -15.974  39.461  1.00  0.00           H  
ATOM   4222 1HG  GLU A 256      43.026 -14.407  40.506  1.00  0.00           H  
ATOM   4223 2HG  GLU A 256      42.480 -15.600  41.685  1.00  0.00           H  
ATOM   4224  N   ILE A 257      43.687 -19.020  38.494  1.00  0.00           N  
ATOM   4225  CA  ILE A 257      44.320 -19.839  37.468  1.00  0.00           C  
ATOM   4226  C   ILE A 257      43.289 -20.399  36.497  1.00  0.00           C  
ATOM   4227  O   ILE A 257      43.595 -20.661  35.334  1.00  0.00           O  
ATOM   4228  CB  ILE A 257      45.112 -20.998  38.101  1.00  0.00           C  
ATOM   4229  CG1 ILE A 257      44.179 -21.901  38.913  1.00  0.00           C  
ATOM   4230  CG2 ILE A 257      46.232 -20.459  38.978  1.00  0.00           C  
ATOM   4231  CD1 ILE A 257      44.843 -23.157  39.430  1.00  0.00           C  
ATOM   4232  H   ILE A 257      43.642 -19.365  39.442  1.00  0.00           H  
ATOM   4233  HA  ILE A 257      45.003 -19.206  36.901  1.00  0.00           H  
ATOM   4234  HB  ILE A 257      45.543 -21.616  37.315  1.00  0.00           H  
ATOM   4235 1HG1 ILE A 257      43.787 -21.346  39.765  1.00  0.00           H  
ATOM   4236 2HG1 ILE A 257      43.330 -22.195  38.296  1.00  0.00           H  
ATOM   4237 1HG2 ILE A 257      46.781 -21.291  39.418  1.00  0.00           H  
ATOM   4238 2HG2 ILE A 257      46.910 -19.858  38.374  1.00  0.00           H  
ATOM   4239 3HG2 ILE A 257      45.809 -19.843  39.771  1.00  0.00           H  
ATOM   4240 1HD1 ILE A 257      44.119 -23.745  39.994  1.00  0.00           H  
ATOM   4241 2HD1 ILE A 257      45.213 -23.746  38.590  1.00  0.00           H  
ATOM   4242 3HD1 ILE A 257      45.675 -22.888  40.079  1.00  0.00           H  
ATOM   4243  N   VAL A 258      42.064 -20.580  36.982  1.00  0.00           N  
ATOM   4244  CA  VAL A 258      40.945 -20.947  36.120  1.00  0.00           C  
ATOM   4245  C   VAL A 258      40.577 -19.806  35.181  1.00  0.00           C  
ATOM   4246  O   VAL A 258      40.300 -20.024  34.001  1.00  0.00           O  
ATOM   4247  CB  VAL A 258      39.718 -21.325  36.970  1.00  0.00           C  
ATOM   4248  CG1 VAL A 258      38.454 -21.291  36.125  1.00  0.00           C  
ATOM   4249  CG2 VAL A 258      39.919 -22.702  37.585  1.00  0.00           C  
ATOM   4250  H   VAL A 258      41.904 -20.460  37.971  1.00  0.00           H  
ATOM   4251  HA  VAL A 258      41.254 -21.796  35.510  1.00  0.00           H  
ATOM   4252  HB  VAL A 258      39.595 -20.587  37.763  1.00  0.00           H  
ATOM   4253 1HG1 VAL A 258      37.597 -21.560  36.742  1.00  0.00           H  
ATOM   4254 2HG1 VAL A 258      38.311 -20.287  35.725  1.00  0.00           H  
ATOM   4255 3HG1 VAL A 258      38.546 -22.002  35.303  1.00  0.00           H  
ATOM   4256 1HG2 VAL A 258      39.048 -22.963  38.185  1.00  0.00           H  
ATOM   4257 2HG2 VAL A 258      40.048 -23.439  36.792  1.00  0.00           H  
ATOM   4258 3HG2 VAL A 258      40.807 -22.691  38.219  1.00  0.00           H  
ATOM   4259  N   ILE A 259      40.573 -18.587  35.710  1.00  0.00           N  
ATOM   4260  CA  ILE A 259      40.324 -17.401  34.901  1.00  0.00           C  
ATOM   4261  C   ILE A 259      41.442 -17.177  33.892  1.00  0.00           C  
ATOM   4262  O   ILE A 259      41.192 -16.819  32.742  1.00  0.00           O  
ATOM   4263  CB  ILE A 259      40.174 -16.152  35.788  1.00  0.00           C  
ATOM   4264  CG1 ILE A 259      38.945 -16.283  36.692  1.00  0.00           C  
ATOM   4265  CG2 ILE A 259      40.077 -14.899  34.931  1.00  0.00           C  
ATOM   4266  CD1 ILE A 259      37.657 -16.525  35.939  1.00  0.00           C  
ATOM   4267  H   ILE A 259      40.748 -18.481  36.699  1.00  0.00           H  
ATOM   4268  HA  ILE A 259      39.399 -17.559  34.344  1.00  0.00           H  
ATOM   4269  HB  ILE A 259      41.040 -16.066  36.444  1.00  0.00           H  
ATOM   4270 1HG1 ILE A 259      39.093 -17.107  37.390  1.00  0.00           H  
ATOM   4271 2HG1 ILE A 259      38.828 -15.374  37.282  1.00  0.00           H  
ATOM   4272 1HG2 ILE A 259      39.972 -14.026  35.574  1.00  0.00           H  
ATOM   4273 2HG2 ILE A 259      40.981 -14.799  34.330  1.00  0.00           H  
ATOM   4274 3HG2 ILE A 259      39.210 -14.974  34.274  1.00  0.00           H  
ATOM   4275 1HD1 ILE A 259      36.831 -16.607  36.647  1.00  0.00           H  
ATOM   4276 2HD1 ILE A 259      37.472 -15.694  35.258  1.00  0.00           H  
ATOM   4277 3HD1 ILE A 259      37.738 -17.450  35.370  1.00  0.00           H  
ATOM   4278  N   GLU A 260      42.679 -17.390  34.330  1.00  0.00           N  
ATOM   4279  CA  GLU A 260      43.843 -17.169  33.480  1.00  0.00           C  
ATOM   4280  C   GLU A 260      43.822 -18.091  32.267  1.00  0.00           C  
ATOM   4281  O   GLU A 260      44.078 -17.660  31.144  1.00  0.00           O  
ATOM   4282  CB  GLU A 260      45.132 -17.384  34.276  1.00  0.00           C  
ATOM   4283  CG  GLU A 260      45.498 -16.233  35.203  1.00  0.00           C  
ATOM   4284  CD  GLU A 260      46.676 -16.545  36.085  1.00  0.00           C  
ATOM   4285  OE1 GLU A 260      47.063 -17.687  36.145  1.00  0.00           O  
ATOM   4286  OE2 GLU A 260      47.188 -15.639  36.698  1.00  0.00           O  
ATOM   4287  H   GLU A 260      42.817 -17.713  35.278  1.00  0.00           H  
ATOM   4288  HA  GLU A 260      43.807 -16.141  33.119  1.00  0.00           H  
ATOM   4289 1HB  GLU A 260      45.040 -18.285  34.881  1.00  0.00           H  
ATOM   4290 2HB  GLU A 260      45.964 -17.536  33.587  1.00  0.00           H  
ATOM   4291 1HG  GLU A 260      45.733 -15.355  34.601  1.00  0.00           H  
ATOM   4292 2HG  GLU A 260      44.637 -15.994  35.825  1.00  0.00           H  
ATOM   4293  N   ILE A 261      43.515 -19.363  32.503  1.00  0.00           N  
ATOM   4294  CA  ILE A 261      43.457 -20.348  31.430  1.00  0.00           C  
ATOM   4295  C   ILE A 261      42.238 -20.127  30.544  1.00  0.00           C  
ATOM   4296  O   ILE A 261      42.283 -20.370  29.339  1.00  0.00           O  
ATOM   4297  CB  ILE A 261      43.426 -21.778  31.999  1.00  0.00           C  
ATOM   4298  CG1 ILE A 261      43.741 -22.797  30.900  1.00  0.00           C  
ATOM   4299  CG2 ILE A 261      42.074 -22.071  32.629  1.00  0.00           C  
ATOM   4300  CD1 ILE A 261      44.051 -24.182  31.422  1.00  0.00           C  
ATOM   4301  H   ILE A 261      43.317 -19.654  33.449  1.00  0.00           H  
ATOM   4302  HA  ILE A 261      44.347 -20.227  30.811  1.00  0.00           H  
ATOM   4303  HB  ILE A 261      44.201 -21.886  32.758  1.00  0.00           H  
ATOM   4304 1HG1 ILE A 261      42.894 -22.872  30.220  1.00  0.00           H  
ATOM   4305 2HG1 ILE A 261      44.596 -22.453  30.319  1.00  0.00           H  
ATOM   4306 1HG2 ILE A 261      42.069 -23.086  33.026  1.00  0.00           H  
ATOM   4307 2HG2 ILE A 261      41.888 -21.366  33.438  1.00  0.00           H  
ATOM   4308 3HG2 ILE A 261      41.291 -21.972  31.875  1.00  0.00           H  
ATOM   4309 1HD1 ILE A 261      44.264 -24.847  30.584  1.00  0.00           H  
ATOM   4310 2HD1 ILE A 261      44.920 -24.137  32.079  1.00  0.00           H  
ATOM   4311 3HD1 ILE A 261      43.195 -24.561  31.978  1.00  0.00           H  
ATOM   4312  N   LEU A 262      41.150 -19.664  31.149  1.00  0.00           N  
ATOM   4313  CA  LEU A 262      39.948 -19.316  30.401  1.00  0.00           C  
ATOM   4314  C   LEU A 262      40.228 -18.215  29.388  1.00  0.00           C  
ATOM   4315  O   LEU A 262      39.819 -18.305  28.230  1.00  0.00           O  
ATOM   4316  CB  LEU A 262      38.838 -18.866  31.360  1.00  0.00           C  
ATOM   4317  CG  LEU A 262      37.999 -19.989  31.981  1.00  0.00           C  
ATOM   4318  CD1 LEU A 262      37.130 -19.420  33.094  1.00  0.00           C  
ATOM   4319  CD2 LEU A 262      37.148 -20.642  30.903  1.00  0.00           C  
ATOM   4320  H   LEU A 262      41.156 -19.550  32.153  1.00  0.00           H  
ATOM   4321  HA  LEU A 262      39.622 -20.200  29.852  1.00  0.00           H  
ATOM   4322 1HB  LEU A 262      39.291 -18.303  32.175  1.00  0.00           H  
ATOM   4323 2HB  LEU A 262      38.160 -18.205  30.821  1.00  0.00           H  
ATOM   4324  HG  LEU A 262      38.660 -20.736  32.423  1.00  0.00           H  
ATOM   4325 1HD1 LEU A 262      36.534 -20.218  33.536  1.00  0.00           H  
ATOM   4326 2HD1 LEU A 262      37.766 -18.977  33.861  1.00  0.00           H  
ATOM   4327 3HD1 LEU A 262      36.469 -18.657  32.685  1.00  0.00           H  
ATOM   4328 1HD2 LEU A 262      36.551 -21.442  31.344  1.00  0.00           H  
ATOM   4329 2HD2 LEU A 262      36.485 -19.897  30.462  1.00  0.00           H  
ATOM   4330 3HD2 LEU A 262      37.795 -21.057  30.129  1.00  0.00           H  
ATOM   4331  N   GLU A 263      40.926 -17.175  29.830  1.00  0.00           N  
ATOM   4332  CA  GLU A 263      41.325 -16.087  28.945  1.00  0.00           C  
ATOM   4333  C   GLU A 263      42.217 -16.594  27.818  1.00  0.00           C  
ATOM   4334  O   GLU A 263      42.099 -16.152  26.674  1.00  0.00           O  
ATOM   4335  CB  GLU A 263      42.054 -14.997  29.735  1.00  0.00           C  
ATOM   4336  CG  GLU A 263      41.155 -14.175  30.647  1.00  0.00           C  
ATOM   4337  CD  GLU A 263      41.907 -13.128  31.421  1.00  0.00           C  
ATOM   4338  OE1 GLU A 263      43.111 -13.098  31.327  1.00  0.00           O  
ATOM   4339  OE2 GLU A 263      41.278 -12.357  32.106  1.00  0.00           O  
ATOM   4340  H   GLU A 263      41.189 -17.137  30.805  1.00  0.00           H  
ATOM   4341  HA  GLU A 263      40.425 -15.667  28.495  1.00  0.00           H  
ATOM   4342 1HB  GLU A 263      42.830 -15.451  30.351  1.00  0.00           H  
ATOM   4343 2HB  GLU A 263      42.544 -14.313  29.043  1.00  0.00           H  
ATOM   4344 1HG  GLU A 263      40.392 -13.684  30.043  1.00  0.00           H  
ATOM   4345 2HG  GLU A 263      40.652 -14.844  31.344  1.00  0.00           H  
ATOM   4346  N   LEU A 264      43.107 -17.523  28.146  1.00  0.00           N  
ATOM   4347  CA  LEU A 264      44.003 -18.111  27.156  1.00  0.00           C  
ATOM   4348  C   LEU A 264      43.237 -18.982  26.169  1.00  0.00           C  
ATOM   4349  O   LEU A 264      43.470 -18.921  24.961  1.00  0.00           O  
ATOM   4350  CB  LEU A 264      45.085 -18.946  27.851  1.00  0.00           C  
ATOM   4351  CG  LEU A 264      46.061 -19.677  26.920  1.00  0.00           C  
ATOM   4352  CD1 LEU A 264      46.728 -18.672  25.992  1.00  0.00           C  
ATOM   4353  CD2 LEU A 264      47.093 -20.423  27.753  1.00  0.00           C  
ATOM   4354  H   LEU A 264      43.164 -17.832  29.107  1.00  0.00           H  
ATOM   4355  HA  LEU A 264      44.466 -17.300  26.596  1.00  0.00           H  
ATOM   4356 1HB  LEU A 264      45.669 -18.290  28.495  1.00  0.00           H  
ATOM   4357 2HB  LEU A 264      44.599 -19.694  28.476  1.00  0.00           H  
ATOM   4358  HG  LEU A 264      45.510 -20.386  26.303  1.00  0.00           H  
ATOM   4359 1HD1 LEU A 264      47.421 -19.192  25.331  1.00  0.00           H  
ATOM   4360 2HD1 LEU A 264      45.969 -18.166  25.395  1.00  0.00           H  
ATOM   4361 3HD1 LEU A 264      47.273 -17.938  26.584  1.00  0.00           H  
ATOM   4362 1HD2 LEU A 264      47.786 -20.944  27.091  1.00  0.00           H  
ATOM   4363 2HD2 LEU A 264      47.645 -19.714  28.369  1.00  0.00           H  
ATOM   4364 3HD2 LEU A 264      46.591 -21.148  28.393  1.00  0.00           H  
ATOM   4365  N   LEU A 265      42.322 -19.793  26.688  1.00  0.00           N  
ATOM   4366  CA  LEU A 265      41.539 -20.699  25.856  1.00  0.00           C  
ATOM   4367  C   LEU A 265      40.732 -19.933  24.815  1.00  0.00           C  
ATOM   4368  O   LEU A 265      40.636 -20.348  23.660  1.00  0.00           O  
ATOM   4369  CB  LEU A 265      40.596 -21.538  26.728  1.00  0.00           C  
ATOM   4370  CG  LEU A 265      41.261 -22.651  27.548  1.00  0.00           C  
ATOM   4371  CD1 LEU A 265      40.301 -23.128  28.629  1.00  0.00           C  
ATOM   4372  CD2 LEU A 265      41.656 -23.794  26.625  1.00  0.00           C  
ATOM   4373  H   LEU A 265      42.165 -19.783  27.687  1.00  0.00           H  
ATOM   4374  HA  LEU A 265      42.231 -21.353  25.326  1.00  0.00           H  
ATOM   4375 1HB  LEU A 265      40.084 -20.875  27.423  1.00  0.00           H  
ATOM   4376 2HB  LEU A 265      39.849 -22.001  26.084  1.00  0.00           H  
ATOM   4377  HG  LEU A 265      42.150 -22.258  28.040  1.00  0.00           H  
ATOM   4378 1HD1 LEU A 265      40.773 -23.919  29.212  1.00  0.00           H  
ATOM   4379 2HD1 LEU A 265      40.051 -22.295  29.286  1.00  0.00           H  
ATOM   4380 3HD1 LEU A 265      39.393 -23.513  28.166  1.00  0.00           H  
ATOM   4381 1HD2 LEU A 265      42.129 -24.585  27.207  1.00  0.00           H  
ATOM   4382 2HD2 LEU A 265      40.767 -24.189  26.132  1.00  0.00           H  
ATOM   4383 3HD2 LEU A 265      42.356 -23.430  25.873  1.00  0.00           H  
ATOM   4384  N   VAL A 266      40.153 -18.812  25.233  1.00  0.00           N  
ATOM   4385  CA  VAL A 266      39.417 -17.945  24.319  1.00  0.00           C  
ATOM   4386  C   VAL A 266      40.358 -17.245  23.346  1.00  0.00           C  
ATOM   4387  O   VAL A 266      40.064 -17.132  22.157  1.00  0.00           O  
ATOM   4388  CB  VAL A 266      38.622 -16.888  25.110  1.00  0.00           C  
ATOM   4389  CG1 VAL A 266      37.991 -15.880  24.163  1.00  0.00           C  
ATOM   4390  CG2 VAL A 266      37.560 -17.570  25.961  1.00  0.00           C  
ATOM   4391  H   VAL A 266      40.225 -18.554  26.206  1.00  0.00           H  
ATOM   4392  HA  VAL A 266      38.735 -18.566  23.738  1.00  0.00           H  
ATOM   4393  HB  VAL A 266      39.308 -16.339  25.756  1.00  0.00           H  
ATOM   4394 1HG1 VAL A 266      37.432 -15.141  24.738  1.00  0.00           H  
ATOM   4395 2HG1 VAL A 266      38.771 -15.380  23.591  1.00  0.00           H  
ATOM   4396 3HG1 VAL A 266      37.312 -16.394  23.482  1.00  0.00           H  
ATOM   4397 1HG2 VAL A 266      37.003 -16.817  26.517  1.00  0.00           H  
ATOM   4398 2HG2 VAL A 266      36.878 -18.125  25.315  1.00  0.00           H  
ATOM   4399 3HG2 VAL A 266      38.038 -18.258  26.659  1.00  0.00           H  
ATOM   4400  N   GLU A 267      41.489 -16.776  23.859  1.00  0.00           N  
ATOM   4401  CA  GLU A 267      42.505 -16.148  23.025  1.00  0.00           C  
ATOM   4402  C   GLU A 267      42.979 -17.093  21.928  1.00  0.00           C  
ATOM   4403  O   GLU A 267      43.188 -16.681  20.787  1.00  0.00           O  
ATOM   4404  CB  GLU A 267      43.698 -15.705  23.878  1.00  0.00           C  
ATOM   4405  CG  GLU A 267      44.779 -14.959  23.108  1.00  0.00           C  
ATOM   4406  CD  GLU A 267      45.886 -14.458  23.993  1.00  0.00           C  
ATOM   4407  OE1 GLU A 267      45.812 -14.664  25.181  1.00  0.00           O  
ATOM   4408  OE2 GLU A 267      46.808 -13.868  23.480  1.00  0.00           O  
ATOM   4409  H   GLU A 267      41.649 -16.856  24.853  1.00  0.00           H  
ATOM   4410  HA  GLU A 267      42.060 -15.276  22.546  1.00  0.00           H  
ATOM   4411 1HB  GLU A 267      43.348 -15.053  24.678  1.00  0.00           H  
ATOM   4412 2HB  GLU A 267      44.157 -16.577  24.341  1.00  0.00           H  
ATOM   4413 1HG  GLU A 267      45.202 -15.627  22.358  1.00  0.00           H  
ATOM   4414 2HG  GLU A 267      44.325 -14.115  22.589  1.00  0.00           H  
ATOM   4415  N   ILE A 268      43.148 -18.364  22.280  1.00  0.00           N  
ATOM   4416  CA  ILE A 268      43.532 -19.382  21.311  1.00  0.00           C  
ATOM   4417  C   ILE A 268      42.469 -19.545  20.233  1.00  0.00           C  
ATOM   4418  O   ILE A 268      42.784 -19.632  19.046  1.00  0.00           O  
ATOM   4419  CB  ILE A 268      43.774 -20.735  22.004  1.00  0.00           C  
ATOM   4420  CG1 ILE A 268      45.044 -20.678  22.858  1.00  0.00           C  
ATOM   4421  CG2 ILE A 268      43.870 -21.850  20.974  1.00  0.00           C  
ATOM   4422  CD1 ILE A 268      45.141 -21.786  23.882  1.00  0.00           C  
ATOM   4423  H   ILE A 268      43.006 -18.630  23.244  1.00  0.00           H  
ATOM   4424  HA  ILE A 268      44.452 -19.059  20.826  1.00  0.00           H  
ATOM   4425  HB  ILE A 268      42.948 -20.949  22.682  1.00  0.00           H  
ATOM   4426 1HG1 ILE A 268      45.919 -20.733  22.211  1.00  0.00           H  
ATOM   4427 2HG1 ILE A 268      45.086 -19.724  23.384  1.00  0.00           H  
ATOM   4428 1HG2 ILE A 268      44.042 -22.799  21.482  1.00  0.00           H  
ATOM   4429 2HG2 ILE A 268      42.941 -21.905  20.409  1.00  0.00           H  
ATOM   4430 3HG2 ILE A 268      44.698 -21.647  20.295  1.00  0.00           H  
ATOM   4431 1HD1 ILE A 268      46.066 -21.678  24.448  1.00  0.00           H  
ATOM   4432 2HD1 ILE A 268      44.290 -21.728  24.563  1.00  0.00           H  
ATOM   4433 3HD1 ILE A 268      45.136 -22.750  23.376  1.00  0.00           H  
ATOM   4434  N   ALA A 269      41.208 -19.586  20.652  1.00  0.00           N  
ATOM   4435  CA  ALA A 269      40.092 -19.669  19.717  1.00  0.00           C  
ATOM   4436  C   ALA A 269      40.056 -18.459  18.793  1.00  0.00           C  
ATOM   4437  O   ALA A 269      39.756 -18.582  17.605  1.00  0.00           O  
ATOM   4438  CB  ALA A 269      38.777 -19.797  20.474  1.00  0.00           C  
ATOM   4439  H   ALA A 269      41.019 -19.558  21.643  1.00  0.00           H  
ATOM   4440  HA  ALA A 269      40.232 -20.557  19.100  1.00  0.00           H  
ATOM   4441 1HB  ALA A 269      37.953 -19.858  19.761  1.00  0.00           H  
ATOM   4442 2HB  ALA A 269      38.795 -20.699  21.085  1.00  0.00           H  
ATOM   4443 3HB  ALA A 269      38.640 -18.927  21.113  1.00  0.00           H  
ATOM   4444  N   GLU A 270      40.363 -17.290  19.344  1.00  0.00           N  
ATOM   4445  CA  GLU A 270      40.443 -16.067  18.554  1.00  0.00           C  
ATOM   4446  C   GLU A 270      41.557 -16.153  17.519  1.00  0.00           C  
ATOM   4447  O   GLU A 270      41.361 -15.807  16.354  1.00  0.00           O  
ATOM   4448  CB  GLU A 270      40.671 -14.857  19.463  1.00  0.00           C  
ATOM   4449  CG  GLU A 270      40.752 -13.525  18.730  1.00  0.00           C  
ATOM   4450  CD  GLU A 270      41.016 -12.366  19.649  1.00  0.00           C  
ATOM   4451  OE1 GLU A 270      41.257 -12.596  20.810  1.00  0.00           O  
ATOM   4452  OE2 GLU A 270      40.976 -11.249  19.189  1.00  0.00           O  
ATOM   4453  H   GLU A 270      40.546 -17.248  20.337  1.00  0.00           H  
ATOM   4454  HA  GLU A 270      39.499 -15.946  18.023  1.00  0.00           H  
ATOM   4455 1HB  GLU A 270      39.860 -14.790  20.189  1.00  0.00           H  
ATOM   4456 2HB  GLU A 270      41.599 -14.990  20.019  1.00  0.00           H  
ATOM   4457 1HG  GLU A 270      41.551 -13.579  17.991  1.00  0.00           H  
ATOM   4458 2HG  GLU A 270      39.815 -13.357  18.200  1.00  0.00           H  
ATOM   4459  N   GLU A 271      42.727 -16.613  17.944  1.00  0.00           N  
ATOM   4460  CA  GLU A 271      43.851 -16.744  17.030  1.00  0.00           C  
ATOM   4461  C   GLU A 271      43.511 -17.757  15.950  1.00  0.00           C  
ATOM   4462  O   GLU A 271      43.909 -17.605  14.795  1.00  0.00           O  
ATOM   4463  CB  GLU A 271      45.116 -17.170  17.778  1.00  0.00           C  
ATOM   4464  CG  GLU A 271      45.710 -16.093  18.674  1.00  0.00           C  
ATOM   4465  CD  GLU A 271      46.802 -16.611  19.567  1.00  0.00           C  
ATOM   4466  OE1 GLU A 271      47.078 -17.784  19.515  1.00  0.00           O  
ATOM   4467  OE2 GLU A 271      47.358 -15.832  20.304  1.00  0.00           O  
ATOM   4468  H   GLU A 271      42.830 -16.875  18.914  1.00  0.00           H  
ATOM   4469  HA  GLU A 271      44.022 -15.773  16.563  1.00  0.00           H  
ATOM   4470 1HB  GLU A 271      44.897 -18.038  18.400  1.00  0.00           H  
ATOM   4471 2HB  GLU A 271      45.880 -17.468  17.060  1.00  0.00           H  
ATOM   4472 1HG  GLU A 271      46.117 -15.297  18.048  1.00  0.00           H  
ATOM   4473 2HG  GLU A 271      44.916 -15.666  19.286  1.00  0.00           H  
ATOM   4474  N   ALA A 272      42.774 -18.787  16.347  1.00  0.00           N  
ATOM   4475  CA  ALA A 272      42.346 -19.841  15.442  1.00  0.00           C  
ATOM   4476  C   ALA A 272      41.533 -19.297  14.273  1.00  0.00           C  
ATOM   4477  O   ALA A 272      41.492 -19.899  13.200  1.00  0.00           O  
ATOM   4478  CB  ALA A 272      41.542 -20.886  16.202  1.00  0.00           C  
ATOM   4479  H   ALA A 272      42.495 -18.846  17.317  1.00  0.00           H  
ATOM   4480  HA  ALA A 272      43.234 -20.332  15.039  1.00  0.00           H  
ATOM   4481 1HB  ALA A 272      41.235 -21.677  15.517  1.00  0.00           H  
ATOM   4482 2HB  ALA A 272      42.155 -21.311  16.995  1.00  0.00           H  
ATOM   4483 3HB  ALA A 272      40.659 -20.419  16.636  1.00  0.00           H  
ATOM   4484  N   GLY A 273      40.888 -18.158  14.485  1.00  0.00           N  
ATOM   4485  CA  GLY A 273      40.092 -17.520  13.445  1.00  0.00           C  
ATOM   4486  C   GLY A 273      38.601 -17.617  13.744  1.00  0.00           C  
ATOM   4487  O   GLY A 273      37.772 -17.590  12.835  1.00  0.00           O  
ATOM   4488  H   GLY A 273      40.949 -17.719  15.393  1.00  0.00           H  
ATOM   4489 1HA  GLY A 273      40.379 -16.473  13.357  1.00  0.00           H  
ATOM   4490 2HA  GLY A 273      40.301 -17.992  12.486  1.00  0.00           H  
ATOM   4491  N   LEU A 274      38.273 -17.729  15.028  1.00  0.00           N  
ATOM   4492  CA  LEU A 274      36.890 -17.658  15.483  1.00  0.00           C  
ATOM   4493  C   LEU A 274      36.336 -16.250  15.276  1.00  0.00           C  
ATOM   4494  O   LEU A 274      36.981 -15.261  15.624  1.00  0.00           O  
ATOM   4495  CB  LEU A 274      36.793 -18.049  16.963  1.00  0.00           C  
ATOM   4496  CG  LEU A 274      35.377 -18.307  17.491  1.00  0.00           C  
ATOM   4497  CD1 LEU A 274      34.861 -19.630  16.940  1.00  0.00           C  
ATOM   4498  CD2 LEU A 274      35.397 -18.319  19.013  1.00  0.00           C  
ATOM   4499  H   LEU A 274      39.003 -17.866  15.712  1.00  0.00           H  
ATOM   4500  HA  LEU A 274      36.298 -18.367  14.903  1.00  0.00           H  
ATOM   4501 1HB  LEU A 274      37.377 -18.954  17.122  1.00  0.00           H  
ATOM   4502 2HB  LEU A 274      37.230 -17.250  17.562  1.00  0.00           H  
ATOM   4503  HG  LEU A 274      34.708 -17.518  17.144  1.00  0.00           H  
ATOM   4504 1HD1 LEU A 274      33.855 -19.813  17.316  1.00  0.00           H  
ATOM   4505 2HD1 LEU A 274      34.839 -19.585  15.851  1.00  0.00           H  
ATOM   4506 3HD1 LEU A 274      35.520 -20.437  17.258  1.00  0.00           H  
ATOM   4507 1HD2 LEU A 274      34.389 -18.503  19.388  1.00  0.00           H  
ATOM   4508 2HD2 LEU A 274      36.063 -19.109  19.361  1.00  0.00           H  
ATOM   4509 3HD2 LEU A 274      35.751 -17.357  19.380  1.00  0.00           H  
ATOM   4510  N   PRO A 275      35.137 -16.156  14.708  1.00  0.00           N  
ATOM   4511  CA  PRO A 275      34.527 -14.860  14.431  1.00  0.00           C  
ATOM   4512  C   PRO A 275      34.548 -13.968  15.673  1.00  0.00           C  
ATOM   4513  O   PRO A 275      34.131 -14.385  16.754  1.00  0.00           O  
ATOM   4514  CB  PRO A 275      33.098 -15.231  14.022  1.00  0.00           C  
ATOM   4515  CG  PRO A 275      33.240 -16.557  13.356  1.00  0.00           C  
ATOM   4516  CD  PRO A 275      34.278 -17.278  14.175  1.00  0.00           C  
ATOM   4517  HA  PRO A 275      35.096 -14.372  13.637  1.00  0.00           H  
ATOM   4518 1HB  PRO A 275      32.450 -15.267  14.911  1.00  0.00           H  
ATOM   4519 2HB  PRO A 275      32.685 -14.462  13.355  1.00  0.00           H  
ATOM   4520 1HG  PRO A 275      32.274 -17.080  13.343  1.00  0.00           H  
ATOM   4521 2HG  PRO A 275      33.544 -16.425  12.308  1.00  0.00           H  
ATOM   4522 1HD  PRO A 275      33.787 -17.811  15.003  1.00  0.00           H  
ATOM   4523 2HD  PRO A 275      34.828 -17.980  13.532  1.00  0.00           H  
ATOM   4524  N   PRO A 276      35.037 -12.740  15.512  1.00  0.00           N  
ATOM   4525  CA  PRO A 276      35.134 -11.794  16.624  1.00  0.00           C  
ATOM   4526  C   PRO A 276      33.817 -11.656  17.401  1.00  0.00           C  
ATOM   4527  O   PRO A 276      33.820 -11.418  18.610  1.00  0.00           O  
ATOM   4528  CB  PRO A 276      35.506 -10.487  15.914  1.00  0.00           C  
ATOM   4529  CG  PRO A 276      36.311 -10.925  14.739  1.00  0.00           C  
ATOM   4530  CD  PRO A 276      35.628 -12.179  14.262  1.00  0.00           C  
ATOM   4531  HA  PRO A 276      35.878 -12.171  17.324  1.00  0.00           H  
ATOM   4532 1HB  PRO A 276      34.595  -9.942  15.627  1.00  0.00           H  
ATOM   4533 2HB  PRO A 276      36.069  -9.835  16.598  1.00  0.00           H  
ATOM   4534 1HG  PRO A 276      36.328 -10.135  13.973  1.00  0.00           H  
ATOM   4535 2HG  PRO A 276      37.355 -11.099  15.037  1.00  0.00           H  
ATOM   4536 1HD  PRO A 276      34.842 -11.917  13.539  1.00  0.00           H  
ATOM   4537 2HD  PRO A 276      36.369 -12.851  13.805  1.00  0.00           H  
ATOM   4538  N   VAL A 277      32.693 -11.808  16.703  1.00  0.00           N  
ATOM   4539  CA  VAL A 277      31.374 -11.719  17.319  1.00  0.00           C  
ATOM   4540  C   VAL A 277      31.171 -12.824  18.349  1.00  0.00           C  
ATOM   4541  O   VAL A 277      30.417 -12.662  19.307  1.00  0.00           O  
ATOM   4542  CB  VAL A 277      30.276 -11.815  16.244  1.00  0.00           C  
ATOM   4543  CG1 VAL A 277      30.200 -13.226  15.684  1.00  0.00           C  
ATOM   4544  CG2 VAL A 277      28.938 -11.394  16.832  1.00  0.00           C  
ATOM   4545  H   VAL A 277      32.751 -11.990  15.712  1.00  0.00           H  
ATOM   4546  HA  VAL A 277      31.306 -10.763  17.838  1.00  0.00           H  
ATOM   4547  HB  VAL A 277      30.532 -11.153  15.417  1.00  0.00           H  
ATOM   4548 1HG1 VAL A 277      29.418 -13.276  14.925  1.00  0.00           H  
ATOM   4549 2HG1 VAL A 277      31.157 -13.493  15.236  1.00  0.00           H  
ATOM   4550 3HG1 VAL A 277      29.968 -13.925  16.488  1.00  0.00           H  
ATOM   4551 1HG2 VAL A 277      28.165 -11.464  16.067  1.00  0.00           H  
ATOM   4552 2HG2 VAL A 277      28.683 -12.053  17.663  1.00  0.00           H  
ATOM   4553 3HG2 VAL A 277      29.003 -10.367  17.189  1.00  0.00           H  
ATOM   4554  N   ALA A 278      31.850 -13.948  18.143  1.00  0.00           N  
ATOM   4555  CA  ALA A 278      31.801 -15.057  19.089  1.00  0.00           C  
ATOM   4556  C   ALA A 278      32.831 -14.882  20.196  1.00  0.00           C  
ATOM   4557  O   ALA A 278      32.583 -15.235  21.350  1.00  0.00           O  
ATOM   4558  CB  ALA A 278      32.019 -16.379  18.368  1.00  0.00           C  
ATOM   4559  H   ALA A 278      32.415 -14.037  17.310  1.00  0.00           H  
ATOM   4560  HA  ALA A 278      30.813 -15.064  19.550  1.00  0.00           H  
ATOM   4561 1HB  ALA A 278      31.979 -17.197  19.088  1.00  0.00           H  
ATOM   4562 2HB  ALA A 278      31.240 -16.517  17.618  1.00  0.00           H  
ATOM   4563 3HB  ALA A 278      32.993 -16.371  17.882  1.00  0.00           H  
ATOM   4564  N   VAL A 279      33.987 -14.334  19.841  1.00  0.00           N  
ATOM   4565  CA  VAL A 279      35.083 -14.170  20.790  1.00  0.00           C  
ATOM   4566  C   VAL A 279      34.694 -13.225  21.920  1.00  0.00           C  
ATOM   4567  O   VAL A 279      34.979 -13.490  23.088  1.00  0.00           O  
ATOM   4568  CB  VAL A 279      36.333 -13.624  20.075  1.00  0.00           C  
ATOM   4569  CG1 VAL A 279      37.407 -13.257  21.088  1.00  0.00           C  
ATOM   4570  CG2 VAL A 279      36.854 -14.654  19.086  1.00  0.00           C  
ATOM   4571  H   VAL A 279      34.113 -14.024  18.887  1.00  0.00           H  
ATOM   4572  HA  VAL A 279      35.299 -15.144  21.229  1.00  0.00           H  
ATOM   4573  HB  VAL A 279      36.066 -12.711  19.543  1.00  0.00           H  
ATOM   4574 1HG1 VAL A 279      38.283 -12.873  20.565  1.00  0.00           H  
ATOM   4575 2HG1 VAL A 279      37.024 -12.493  21.765  1.00  0.00           H  
ATOM   4576 3HG1 VAL A 279      37.685 -14.142  21.660  1.00  0.00           H  
ATOM   4577 1HG2 VAL A 279      37.737 -14.262  18.583  1.00  0.00           H  
ATOM   4578 2HG2 VAL A 279      37.115 -15.571  19.616  1.00  0.00           H  
ATOM   4579 3HG2 VAL A 279      36.084 -14.871  18.345  1.00  0.00           H  
ATOM   4580  N   GLU A 280      34.042 -12.124  21.566  1.00  0.00           N  
ATOM   4581  CA  GLU A 280      33.620 -11.132  22.548  1.00  0.00           C  
ATOM   4582  C   GLU A 280      32.683 -11.745  23.582  1.00  0.00           C  
ATOM   4583  O   GLU A 280      32.759 -11.427  24.769  1.00  0.00           O  
ATOM   4584  CB  GLU A 280      32.931  -9.954  21.855  1.00  0.00           C  
ATOM   4585  CG  GLU A 280      33.869  -9.054  21.063  1.00  0.00           C  
ATOM   4586  CD  GLU A 280      33.153  -7.928  20.371  1.00  0.00           C  
ATOM   4587  OE1 GLU A 280      31.948  -7.886  20.438  1.00  0.00           O  
ATOM   4588  OE2 GLU A 280      33.812  -7.110  19.775  1.00  0.00           O  
ATOM   4589  H   GLU A 280      33.832 -11.968  20.591  1.00  0.00           H  
ATOM   4590  HA  GLU A 280      34.508 -10.777  23.073  1.00  0.00           H  
ATOM   4591 1HB  GLU A 280      32.169 -10.330  21.171  1.00  0.00           H  
ATOM   4592 2HB  GLU A 280      32.426  -9.338  22.600  1.00  0.00           H  
ATOM   4593 1HG  GLU A 280      34.612  -8.635  21.741  1.00  0.00           H  
ATOM   4594 2HG  GLU A 280      34.392  -9.657  20.322  1.00  0.00           H  
ATOM   4595  N   VAL A 281      31.801 -12.627  23.124  1.00  0.00           N  
ATOM   4596  CA  VAL A 281      30.844 -13.282  24.006  1.00  0.00           C  
ATOM   4597  C   VAL A 281      31.547 -14.199  25.000  1.00  0.00           C  
ATOM   4598  O   VAL A 281      31.222 -14.210  26.187  1.00  0.00           O  
ATOM   4599  CB  VAL A 281      29.832 -14.103  23.183  1.00  0.00           C  
ATOM   4600  CG1 VAL A 281      28.947 -14.931  24.102  1.00  0.00           C  
ATOM   4601  CG2 VAL A 281      28.994 -13.173  22.318  1.00  0.00           C  
ATOM   4602  H   VAL A 281      31.793 -12.847  22.138  1.00  0.00           H  
ATOM   4603  HA  VAL A 281      30.323 -12.511  24.575  1.00  0.00           H  
ATOM   4604  HB  VAL A 281      30.377 -14.801  22.547  1.00  0.00           H  
ATOM   4605 1HG1 VAL A 281      28.238 -15.504  23.504  1.00  0.00           H  
ATOM   4606 2HG1 VAL A 281      29.564 -15.614  24.685  1.00  0.00           H  
ATOM   4607 3HG1 VAL A 281      28.399 -14.268  24.774  1.00  0.00           H  
ATOM   4608 1HG2 VAL A 281      28.283 -13.761  21.738  1.00  0.00           H  
ATOM   4609 2HG2 VAL A 281      28.455 -12.472  22.954  1.00  0.00           H  
ATOM   4610 3HG2 VAL A 281      29.646 -12.622  21.641  1.00  0.00           H  
ATOM   4611  N   LEU A 282      32.514 -14.965  24.506  1.00  0.00           N  
ATOM   4612  CA  LEU A 282      33.279 -15.874  25.353  1.00  0.00           C  
ATOM   4613  C   LEU A 282      34.032 -15.114  26.438  1.00  0.00           C  
ATOM   4614  O   LEU A 282      34.115 -15.565  27.580  1.00  0.00           O  
ATOM   4615  CB  LEU A 282      34.269 -16.681  24.505  1.00  0.00           C  
ATOM   4616  CG  LEU A 282      33.648 -17.729  23.574  1.00  0.00           C  
ATOM   4617  CD1 LEU A 282      34.686 -18.186  22.557  1.00  0.00           C  
ATOM   4618  CD2 LEU A 282      33.137 -18.902  24.396  1.00  0.00           C  
ATOM   4619  H   LEU A 282      32.724 -14.917  23.519  1.00  0.00           H  
ATOM   4620  HA  LEU A 282      32.578 -16.550  25.844  1.00  0.00           H  
ATOM   4621 1HB  LEU A 282      34.843 -15.989  23.890  1.00  0.00           H  
ATOM   4622 2HB  LEU A 282      34.958 -17.197  25.173  1.00  0.00           H  
ATOM   4623  HG  LEU A 282      32.818 -17.282  23.025  1.00  0.00           H  
ATOM   4624 1HD1 LEU A 282      34.245 -18.931  21.896  1.00  0.00           H  
ATOM   4625 2HD1 LEU A 282      35.021 -17.331  21.968  1.00  0.00           H  
ATOM   4626 3HD1 LEU A 282      35.537 -18.623  23.078  1.00  0.00           H  
ATOM   4627 1HD2 LEU A 282      32.694 -19.647  23.735  1.00  0.00           H  
ATOM   4628 2HD2 LEU A 282      33.966 -19.350  24.945  1.00  0.00           H  
ATOM   4629 3HD2 LEU A 282      32.384 -18.550  25.103  1.00  0.00           H  
ATOM   4630  N   GLU A 283      34.578 -13.959  26.074  1.00  0.00           N  
ATOM   4631  CA  GLU A 283      35.355 -13.151  27.005  1.00  0.00           C  
ATOM   4632  C   GLU A 283      34.508 -12.714  28.194  1.00  0.00           C  
ATOM   4633  O   GLU A 283      34.972 -12.719  29.334  1.00  0.00           O  
ATOM   4634  CB  GLU A 283      35.928 -11.921  26.296  1.00  0.00           C  
ATOM   4635  CG  GLU A 283      37.097 -12.219  25.368  1.00  0.00           C  
ATOM   4636  CD  GLU A 283      37.652 -10.985  24.711  1.00  0.00           C  
ATOM   4637  OE1 GLU A 283      37.074  -9.937  24.875  1.00  0.00           O  
ATOM   4638  OE2 GLU A 283      38.654 -11.091  24.045  1.00  0.00           O  
ATOM   4639  H   GLU A 283      34.452 -13.633  25.125  1.00  0.00           H  
ATOM   4640  HA  GLU A 283      36.173 -13.765  27.385  1.00  0.00           H  
ATOM   4641 1HB  GLU A 283      35.146 -11.445  25.706  1.00  0.00           H  
ATOM   4642 2HB  GLU A 283      36.266 -11.198  27.038  1.00  0.00           H  
ATOM   4643 1HG  GLU A 283      37.889 -12.699  25.942  1.00  0.00           H  
ATOM   4644 2HG  GLU A 283      36.769 -12.917  24.600  1.00  0.00           H  
ATOM   4645  N   VAL A 284      33.264 -12.340  27.921  1.00  0.00           N  
ATOM   4646  CA  VAL A 284      32.339 -11.929  28.972  1.00  0.00           C  
ATOM   4647  C   VAL A 284      31.993 -13.095  29.889  1.00  0.00           C  
ATOM   4648  O   VAL A 284      31.915 -12.937  31.107  1.00  0.00           O  
ATOM   4649  CB  VAL A 284      31.046 -11.364  28.354  1.00  0.00           C  
ATOM   4650  CG1 VAL A 284      30.012 -11.095  29.437  1.00  0.00           C  
ATOM   4651  CG2 VAL A 284      31.355 -10.094  27.577  1.00  0.00           C  
ATOM   4652  H   VAL A 284      32.949 -12.339  26.961  1.00  0.00           H  
ATOM   4653  HA  VAL A 284      32.829 -11.164  29.574  1.00  0.00           H  
ATOM   4654  HB  VAL A 284      30.620 -12.108  27.682  1.00  0.00           H  
ATOM   4655 1HG1 VAL A 284      29.104 -10.696  28.984  1.00  0.00           H  
ATOM   4656 2HG1 VAL A 284      29.779 -12.025  29.956  1.00  0.00           H  
ATOM   4657 3HG1 VAL A 284      30.410 -10.371  30.148  1.00  0.00           H  
ATOM   4658 1HG2 VAL A 284      30.437  -9.700  27.143  1.00  0.00           H  
ATOM   4659 2HG2 VAL A 284      31.785  -9.351  28.249  1.00  0.00           H  
ATOM   4660 3HG2 VAL A 284      32.065 -10.318  26.780  1.00  0.00           H  
ATOM   4661  N   MET A 285      31.787 -14.265  29.295  1.00  0.00           N  
ATOM   4662  CA  MET A 285      31.504 -15.473  30.062  1.00  0.00           C  
ATOM   4663  C   MET A 285      32.588 -15.734  31.100  1.00  0.00           C  
ATOM   4664  O   MET A 285      32.304 -16.190  32.206  1.00  0.00           O  
ATOM   4665  CB  MET A 285      31.362 -16.672  29.125  1.00  0.00           C  
ATOM   4666  CG  MET A 285      30.097 -16.664  28.278  1.00  0.00           C  
ATOM   4667  SD  MET A 285      30.098 -17.951  27.016  1.00  0.00           S  
ATOM   4668  CE  MET A 285      29.811 -19.408  28.016  1.00  0.00           C  
ATOM   4669  H   MET A 285      31.826 -14.321  28.288  1.00  0.00           H  
ATOM   4670  HA  MET A 285      30.563 -15.326  30.592  1.00  0.00           H  
ATOM   4671 1HB  MET A 285      32.216 -16.707  28.450  1.00  0.00           H  
ATOM   4672 2HB  MET A 285      31.368 -17.593  29.709  1.00  0.00           H  
ATOM   4673 1HG  MET A 285      29.229 -16.812  28.920  1.00  0.00           H  
ATOM   4674 2HG  MET A 285      29.995 -15.698  27.785  1.00  0.00           H  
ATOM   4675 1HE  MET A 285      29.786 -20.291  27.376  1.00  0.00           H  
ATOM   4676 2HE  MET A 285      30.616 -19.512  28.746  1.00  0.00           H  
ATOM   4677 3HE  MET A 285      28.859 -19.310  28.538  1.00  0.00           H  
ATOM   4678  N   VAL A 286      33.832 -15.441  30.734  1.00  0.00           N  
ATOM   4679  CA  VAL A 286      34.953 -15.577  31.657  1.00  0.00           C  
ATOM   4680  C   VAL A 286      34.900 -14.516  32.748  1.00  0.00           C  
ATOM   4681  O   VAL A 286      35.152 -14.803  33.918  1.00  0.00           O  
ATOM   4682  CB  VAL A 286      36.287 -15.461  30.896  1.00  0.00           C  
ATOM   4683  CG1 VAL A 286      37.459 -15.540  31.860  1.00  0.00           C  
ATOM   4684  CG2 VAL A 286      36.380 -16.556  29.843  1.00  0.00           C  
ATOM   4685  H   VAL A 286      34.004 -15.116  29.794  1.00  0.00           H  
ATOM   4686  HA  VAL A 286      34.880 -16.553  32.135  1.00  0.00           H  
ATOM   4687  HB  VAL A 286      36.335 -14.486  30.412  1.00  0.00           H  
ATOM   4688 1HG1 VAL A 286      38.395 -15.456  31.307  1.00  0.00           H  
ATOM   4689 2HG1 VAL A 286      37.392 -14.726  32.583  1.00  0.00           H  
ATOM   4690 3HG1 VAL A 286      37.435 -16.495  32.387  1.00  0.00           H  
ATOM   4691 1HG2 VAL A 286      37.326 -16.467  29.309  1.00  0.00           H  
ATOM   4692 2HG2 VAL A 286      36.327 -17.531  30.328  1.00  0.00           H  
ATOM   4693 3HG2 VAL A 286      35.554 -16.455  29.139  1.00  0.00           H  
ATOM   4694  N   GLU A 287      34.570 -13.291  32.359  1.00  0.00           N  
ATOM   4695  CA  GLU A 287      34.488 -12.183  33.304  1.00  0.00           C  
ATOM   4696  C   GLU A 287      33.502 -12.486  34.426  1.00  0.00           C  
ATOM   4697  O   GLU A 287      33.809 -12.297  35.603  1.00  0.00           O  
ATOM   4698  CB  GLU A 287      34.076 -10.896  32.584  1.00  0.00           C  
ATOM   4699  CG  GLU A 287      33.886  -9.695  33.501  1.00  0.00           C  
ATOM   4700  CD  GLU A 287      33.448  -8.461  32.765  1.00  0.00           C  
ATOM   4701  OE1 GLU A 287      33.613  -8.415  31.570  1.00  0.00           O  
ATOM   4702  OE2 GLU A 287      32.947  -7.561  33.397  1.00  0.00           O  
ATOM   4703  H   GLU A 287      34.370 -13.120  31.384  1.00  0.00           H  
ATOM   4704  HA  GLU A 287      35.472 -12.046  33.752  1.00  0.00           H  
ATOM   4705 1HB  GLU A 287      34.832 -10.636  31.844  1.00  0.00           H  
ATOM   4706 2HB  GLU A 287      33.138 -11.063  32.052  1.00  0.00           H  
ATOM   4707 1HG  GLU A 287      33.135  -9.942  34.253  1.00  0.00           H  
ATOM   4708 2HG  GLU A 287      34.823  -9.493  34.015  1.00  0.00           H  
ATOM   4709  N   VAL A 288      32.318 -12.958  34.053  1.00  0.00           N  
ATOM   4710  CA  VAL A 288      31.260 -13.223  35.021  1.00  0.00           C  
ATOM   4711  C   VAL A 288      31.583 -14.447  35.868  1.00  0.00           C  
ATOM   4712  O   VAL A 288      31.162 -14.546  37.021  1.00  0.00           O  
ATOM   4713  CB  VAL A 288      29.918 -13.441  34.298  1.00  0.00           C  
ATOM   4714  CG1 VAL A 288      29.492 -12.174  33.572  1.00  0.00           C  
ATOM   4715  CG2 VAL A 288      30.037 -14.606  33.327  1.00  0.00           C  
ATOM   4716  H   VAL A 288      32.146 -13.138  33.074  1.00  0.00           H  
ATOM   4717  HA  VAL A 288      31.191 -12.365  35.690  1.00  0.00           H  
ATOM   4718  HB  VAL A 288      29.149 -13.662  35.038  1.00  0.00           H  
ATOM   4719 1HG1 VAL A 288      28.541 -12.346  33.066  1.00  0.00           H  
ATOM   4720 2HG1 VAL A 288      29.379 -11.364  34.291  1.00  0.00           H  
ATOM   4721 3HG1 VAL A 288      30.249 -11.904  32.835  1.00  0.00           H  
ATOM   4722 1HG2 VAL A 288      29.083 -14.756  32.819  1.00  0.00           H  
ATOM   4723 2HG2 VAL A 288      30.810 -14.388  32.590  1.00  0.00           H  
ATOM   4724 3HG2 VAL A 288      30.301 -15.511  33.873  1.00  0.00           H  
ATOM   4725  N   ALA A 289      32.332 -15.380  35.290  1.00  0.00           N  
ATOM   4726  CA  ALA A 289      32.835 -16.529  36.033  1.00  0.00           C  
ATOM   4727  C   ALA A 289      33.725 -16.089  37.189  1.00  0.00           C  
ATOM   4728  O   ALA A 289      33.660 -16.649  38.282  1.00  0.00           O  
ATOM   4729  CB  ALA A 289      33.595 -17.467  35.107  1.00  0.00           C  
ATOM   4730  H   ALA A 289      32.558 -15.290  34.309  1.00  0.00           H  
ATOM   4731  HA  ALA A 289      31.982 -17.061  36.453  1.00  0.00           H  
ATOM   4732 1HB  ALA A 289      33.965 -18.320  35.677  1.00  0.00           H  
ATOM   4733 2HB  ALA A 289      32.929 -17.820  34.319  1.00  0.00           H  
ATOM   4734 3HB  ALA A 289      34.435 -16.936  34.662  1.00  0.00           H  
ATOM   4735  N   GLU A 290      34.558 -15.083  36.939  1.00  0.00           N  
ATOM   4736  CA  GLU A 290      35.431 -14.538  37.971  1.00  0.00           C  
ATOM   4737  C   GLU A 290      34.625 -13.934  39.112  1.00  0.00           C  
ATOM   4738  O   GLU A 290      34.957 -14.115  40.284  1.00  0.00           O  
ATOM   4739  CB  GLU A 290      36.364 -13.480  37.374  1.00  0.00           C  
ATOM   4740  CG  GLU A 290      37.380 -12.913  38.356  1.00  0.00           C  
ATOM   4741  CD  GLU A 290      38.309 -11.915  37.724  1.00  0.00           C  
ATOM   4742  OE1 GLU A 290      38.169 -11.659  36.552  1.00  0.00           O  
ATOM   4743  OE2 GLU A 290      39.162 -11.407  38.415  1.00  0.00           O  
ATOM   4744  H   GLU A 290      34.585 -14.686  36.010  1.00  0.00           H  
ATOM   4745  HA  GLU A 290      36.027 -15.356  38.378  1.00  0.00           H  
ATOM   4746 1HB  GLU A 290      36.913 -13.910  36.536  1.00  0.00           H  
ATOM   4747 2HB  GLU A 290      35.772 -12.651  36.987  1.00  0.00           H  
ATOM   4748 1HG  GLU A 290      36.845 -12.428  39.173  1.00  0.00           H  
ATOM   4749 2HG  GLU A 290      37.962 -13.732  38.774  1.00  0.00           H  
ATOM   4750  N   ARG A 291      33.564 -13.213  38.764  1.00  0.00           N  
ATOM   4751  CA  ARG A 291      32.771 -12.491  39.751  1.00  0.00           C  
ATOM   4752  C   ARG A 291      32.156 -13.445  40.767  1.00  0.00           C  
ATOM   4753  O   ARG A 291      32.244 -13.222  41.975  1.00  0.00           O  
ATOM   4754  CB  ARG A 291      31.665 -11.697  39.072  1.00  0.00           C  
ATOM   4755  CG  ARG A 291      32.138 -10.481  38.289  1.00  0.00           C  
ATOM   4756  CD  ARG A 291      31.005  -9.762  37.655  1.00  0.00           C  
ATOM   4757  NE  ARG A 291      31.464  -8.715  36.755  1.00  0.00           N  
ATOM   4758  CZ  ARG A 291      31.737  -7.451  37.130  1.00  0.00           C  
ATOM   4759  NH1 ARG A 291      31.596  -7.091  38.385  1.00  0.00           N  
ATOM   4760  NH2 ARG A 291      32.150  -6.570  36.234  1.00  0.00           N  
ATOM   4761  H   ARG A 291      33.301 -13.165  37.790  1.00  0.00           H  
ATOM   4762  HA  ARG A 291      33.434 -11.813  40.288  1.00  0.00           H  
ATOM   4763 1HB  ARG A 291      31.124 -12.343  38.382  1.00  0.00           H  
ATOM   4764 2HB  ARG A 291      30.954 -11.350  39.822  1.00  0.00           H  
ATOM   4765 1HG  ARG A 291      32.649  -9.793  38.962  1.00  0.00           H  
ATOM   4766 2HG  ARG A 291      32.826 -10.799  37.505  1.00  0.00           H  
ATOM   4767 1HD  ARG A 291      30.404 -10.465  37.080  1.00  0.00           H  
ATOM   4768 2HD  ARG A 291      30.388  -9.302  38.426  1.00  0.00           H  
ATOM   4769  HE  ARG A 291      31.586  -8.953  35.780  1.00  0.00           H  
ATOM   4770 1HH1 ARG A 291      31.280  -7.764  39.070  1.00  0.00           H  
ATOM   4771 2HH1 ARG A 291      31.801  -6.143  38.667  1.00  0.00           H  
ATOM   4772 1HH2 ARG A 291      32.260  -6.847  35.268  1.00  0.00           H  
ATOM   4773 2HH2 ARG A 291      32.355  -5.623  36.514  1.00  0.00           H  
ATOM   4774  N   VAL A 292      31.532 -14.510  40.271  1.00  0.00           N  
ATOM   4775  CA  VAL A 292      30.798 -15.433  41.125  1.00  0.00           C  
ATOM   4776  C   VAL A 292      31.744 -16.246  42.000  1.00  0.00           C  
ATOM   4777  O   VAL A 292      31.417 -16.584  43.138  1.00  0.00           O  
ATOM   4778  CB  VAL A 292      29.947 -16.392  40.269  1.00  0.00           C  
ATOM   4779  CG1 VAL A 292      30.793 -17.552  39.767  1.00  0.00           C  
ATOM   4780  CG2 VAL A 292      28.763 -16.896  41.079  1.00  0.00           C  
ATOM   4781  H   VAL A 292      31.569 -14.681  39.277  1.00  0.00           H  
ATOM   4782  HA  VAL A 292      30.154 -14.850  41.783  1.00  0.00           H  
ATOM   4783  HB  VAL A 292      29.585 -15.855  39.392  1.00  0.00           H  
ATOM   4784 1HG1 VAL A 292      30.176 -18.218  39.164  1.00  0.00           H  
ATOM   4785 2HG1 VAL A 292      31.613 -17.170  39.161  1.00  0.00           H  
ATOM   4786 3HG1 VAL A 292      31.195 -18.102  40.618  1.00  0.00           H  
ATOM   4787 1HG2 VAL A 292      28.166 -17.573  40.468  1.00  0.00           H  
ATOM   4788 2HG2 VAL A 292      29.126 -17.428  41.959  1.00  0.00           H  
ATOM   4789 3HG2 VAL A 292      28.150 -16.052  41.393  1.00  0.00           H  
ATOM   4790  N   LEU A 293      32.919 -16.556  41.463  1.00  0.00           N  
ATOM   4791  CA  LEU A 293      33.896 -17.371  42.175  1.00  0.00           C  
ATOM   4792  C   LEU A 293      34.588 -16.571  43.270  1.00  0.00           C  
ATOM   4793  O   LEU A 293      34.991 -17.123  44.295  1.00  0.00           O  
ATOM   4794  CB  LEU A 293      34.942 -17.921  41.197  1.00  0.00           C  
ATOM   4795  CG  LEU A 293      34.442 -18.996  40.224  1.00  0.00           C  
ATOM   4796  CD1 LEU A 293      35.543 -19.326  39.225  1.00  0.00           C  
ATOM   4797  CD2 LEU A 293      34.025 -20.232  41.005  1.00  0.00           C  
ATOM   4798  H   LEU A 293      33.141 -16.218  40.538  1.00  0.00           H  
ATOM   4799  HA  LEU A 293      33.366 -18.198  42.649  1.00  0.00           H  
ATOM   4800 1HB  LEU A 293      35.332 -17.093  40.605  1.00  0.00           H  
ATOM   4801 2HB  LEU A 293      35.765 -18.349  41.770  1.00  0.00           H  
ATOM   4802  HG  LEU A 293      33.588 -18.613  39.665  1.00  0.00           H  
ATOM   4803 1HD1 LEU A 293      35.188 -20.091  38.532  1.00  0.00           H  
ATOM   4804 2HD1 LEU A 293      35.809 -18.429  38.666  1.00  0.00           H  
ATOM   4805 3HD1 LEU A 293      36.418 -19.698  39.756  1.00  0.00           H  
ATOM   4806 1HD2 LEU A 293      33.669 -20.996  40.313  1.00  0.00           H  
ATOM   4807 2HD2 LEU A 293      34.879 -20.617  41.563  1.00  0.00           H  
ATOM   4808 3HD2 LEU A 293      33.226 -19.971  41.699  1.00  0.00           H  
ATOM   4809  N   GLN A 294      34.722 -15.268  43.049  1.00  0.00           N  
ATOM   4810  CA  GLN A 294      35.367 -14.388  44.017  1.00  0.00           C  
ATOM   4811  C   GLN A 294      34.493 -14.188  45.248  1.00  0.00           C  
ATOM   4812  O   GLN A 294      34.986 -14.175  46.377  1.00  0.00           O  
ATOM   4813  CB  GLN A 294      35.690 -13.035  43.379  1.00  0.00           C  
ATOM   4814  CG  GLN A 294      36.483 -12.098  44.275  1.00  0.00           C  
ATOM   4815  CD  GLN A 294      37.832 -12.674  44.664  1.00  0.00           C  
ATOM   4816  OE1 GLN A 294      38.591 -13.145  43.812  1.00  0.00           O  
ATOM   4817  NE2 GLN A 294      38.140 -12.637  45.956  1.00  0.00           N  
ATOM   4818  H   GLN A 294      34.368 -14.875  42.189  1.00  0.00           H  
ATOM   4819  HA  GLN A 294      36.295 -14.862  44.340  1.00  0.00           H  
ATOM   4820 1HB  GLN A 294      36.262 -13.190  42.465  1.00  0.00           H  
ATOM   4821 2HB  GLN A 294      34.764 -12.532  43.104  1.00  0.00           H  
ATOM   4822 1HG  GLN A 294      36.652 -11.160  43.745  1.00  0.00           H  
ATOM   4823 2HG  GLN A 294      35.913 -11.915  45.187  1.00  0.00           H  
ATOM   4824 1HE2 GLN A 294      39.017 -13.002  46.272  1.00  0.00           H  
ATOM   4825 2HE2 GLN A 294      37.496 -12.245  46.613  1.00  0.00           H  
ATOM   4826  N   ILE A 295      33.192 -14.033  45.024  1.00  0.00           N  
ATOM   4827  CA  ILE A 295      32.277 -13.623  46.082  1.00  0.00           C  
ATOM   4828  C   ILE A 295      31.966 -14.783  47.021  1.00  0.00           C  
ATOM   4829  O   ILE A 295      31.759 -14.586  48.218  1.00  0.00           O  
ATOM   4830  CB  ILE A 295      30.964 -13.076  45.493  1.00  0.00           C  
ATOM   4831  CG1 ILE A 295      30.339 -14.099  44.539  1.00  0.00           C  
ATOM   4832  CG2 ILE A 295      31.212 -11.758  44.775  1.00  0.00           C  
ATOM   4833  CD1 ILE A 295      29.020 -13.657  43.947  1.00  0.00           C  
ATOM   4834  H   ILE A 295      32.830 -14.201  44.096  1.00  0.00           H  
ATOM   4835  HA  ILE A 295      32.761 -12.841  46.666  1.00  0.00           H  
ATOM   4836  HB  ILE A 295      30.244 -12.913  46.294  1.00  0.00           H  
ATOM   4837 1HG1 ILE A 295      31.030 -14.301  43.720  1.00  0.00           H  
ATOM   4838 2HG1 ILE A 295      30.178 -15.038  45.068  1.00  0.00           H  
ATOM   4839 1HG2 ILE A 295      30.273 -11.385  44.364  1.00  0.00           H  
ATOM   4840 2HG2 ILE A 295      31.613 -11.032  45.481  1.00  0.00           H  
ATOM   4841 3HG2 ILE A 295      31.927 -11.912  43.967  1.00  0.00           H  
ATOM   4842 1HD1 ILE A 295      28.640 -14.434  43.283  1.00  0.00           H  
ATOM   4843 2HD1 ILE A 295      28.303 -13.482  44.749  1.00  0.00           H  
ATOM   4844 3HD1 ILE A 295      29.165 -12.736  43.383  1.00  0.00           H  
ATOM   4845  N   VAL A 296      31.938 -15.991  46.471  1.00  0.00           N  
ATOM   4846  CA  VAL A 296      31.624 -17.183  47.252  1.00  0.00           C  
ATOM   4847  C   VAL A 296      32.730 -17.490  48.252  1.00  0.00           C  
ATOM   4848  O   VAL A 296      32.471 -18.002  49.341  1.00  0.00           O  
ATOM   4849  CB  VAL A 296      31.425 -18.395  46.323  1.00  0.00           C  
ATOM   4850  CG1 VAL A 296      30.129 -18.257  45.537  1.00  0.00           C  
ATOM   4851  CG2 VAL A 296      32.614 -18.527  45.382  1.00  0.00           C  
ATOM   4852  H   VAL A 296      32.137 -16.088  45.485  1.00  0.00           H  
ATOM   4853  HA  VAL A 296      30.710 -16.988  47.812  1.00  0.00           H  
ATOM   4854  HB  VAL A 296      31.339 -19.296  46.930  1.00  0.00           H  
ATOM   4855 1HG1 VAL A 296      30.005 -19.123  44.886  1.00  0.00           H  
ATOM   4856 2HG1 VAL A 296      29.289 -18.201  46.229  1.00  0.00           H  
ATOM   4857 3HG1 VAL A 296      30.165 -17.352  44.932  1.00  0.00           H  
ATOM   4858 1HG2 VAL A 296      32.467 -19.386  44.729  1.00  0.00           H  
ATOM   4859 2HG2 VAL A 296      32.703 -17.623  44.780  1.00  0.00           H  
ATOM   4860 3HG2 VAL A 296      33.525 -18.666  45.965  1.00  0.00           H  
ATOM   4861  N   ILE A 297      33.965 -17.174  47.879  1.00  0.00           N  
ATOM   4862  CA  ILE A 297      35.105 -17.356  48.769  1.00  0.00           C  
ATOM   4863  C   ILE A 297      35.032 -16.409  49.960  1.00  0.00           C  
ATOM   4864  O   ILE A 297      35.232 -16.818  51.104  1.00  0.00           O  
ATOM   4865  CB  ILE A 297      36.430 -17.135  48.017  1.00  0.00           C  
ATOM   4866  CG1 ILE A 297      36.659 -18.252  46.996  1.00  0.00           C  
ATOM   4867  CG2 ILE A 297      37.592 -17.057  48.996  1.00  0.00           C  
ATOM   4868  CD1 ILE A 297      37.778 -17.970  46.021  1.00  0.00           C  
ATOM   4869  H   ILE A 297      34.119 -16.798  46.955  1.00  0.00           H  
ATOM   4870  HA  ILE A 297      35.077 -18.376  49.152  1.00  0.00           H  
ATOM   4871  HB  ILE A 297      36.378 -16.201  47.456  1.00  0.00           H  
ATOM   4872 1HG1 ILE A 297      36.887 -19.181  47.519  1.00  0.00           H  
ATOM   4873 2HG1 ILE A 297      35.743 -18.416  46.425  1.00  0.00           H  
ATOM   4874 1HG2 ILE A 297      38.520 -16.902  48.447  1.00  0.00           H  
ATOM   4875 2HG2 ILE A 297      37.433 -16.228  49.684  1.00  0.00           H  
ATOM   4876 3HG2 ILE A 297      37.655 -17.989  49.559  1.00  0.00           H  
ATOM   4877 1HD1 ILE A 297      37.879 -18.807  45.330  1.00  0.00           H  
ATOM   4878 2HD1 ILE A 297      37.552 -17.062  45.461  1.00  0.00           H  
ATOM   4879 3HD1 ILE A 297      38.711 -17.837  46.567  1.00  0.00           H  
ATOM   4880  N   GLU A 298      34.739 -15.132  49.651  1.00  0.00           N  
ATOM   4881  CA  GLU A 298      34.590 -14.057  50.636  1.00  0.00           C  
ATOM   4882  C   GLU A 298      33.422 -14.307  51.590  1.00  0.00           C  
ATOM   4883  O   GLU A 298      33.501 -13.994  52.778  1.00  0.00           O  
ATOM   4884  CB  GLU A 298      34.392 -12.716  49.926  1.00  0.00           C  
ATOM   4885  CG  GLU A 298      35.622 -12.210  49.184  1.00  0.00           C  
ATOM   4886  CD  GLU A 298      35.347 -10.978  48.368  1.00  0.00           C  
ATOM   4887  OE1 GLU A 298      34.392 -10.298  48.658  1.00  0.00           O  
ATOM   4888  OE2 GLU A 298      36.093 -10.717  47.454  1.00  0.00           O  
ATOM   4889  H   GLU A 298      34.609 -14.879  48.681  1.00  0.00           H  
ATOM   4890  HA  GLU A 298      35.504 -13.999  51.226  1.00  0.00           H  
ATOM   4891 1HB  GLU A 298      33.579 -12.802  49.205  1.00  0.00           H  
ATOM   4892 2HB  GLU A 298      34.105 -11.957  50.655  1.00  0.00           H  
ATOM   4893 1HG  GLU A 298      36.404 -11.984  49.909  1.00  0.00           H  
ATOM   4894 2HG  GLU A 298      35.988 -13.001  48.529  1.00  0.00           H  
ATOM   4895  N   LYS A 299      32.343 -14.871  51.064  1.00  0.00           N  
ATOM   4896  CA  LYS A 299      31.190 -15.231  51.878  1.00  0.00           C  
ATOM   4897  C   LYS A 299      31.548 -16.312  52.892  1.00  0.00           C  
ATOM   4898  O   LYS A 299      31.099 -16.274  54.037  1.00  0.00           O  
ATOM   4899  CB  LYS A 299      30.036 -15.703  50.991  1.00  0.00           C  
ATOM   4900  CG  LYS A 299      28.769 -16.074  51.750  1.00  0.00           C  
ATOM   4901  CD  LYS A 299      27.644 -16.449  50.799  1.00  0.00           C  
ATOM   4902  CE  LYS A 299      26.321 -16.599  51.535  1.00  0.00           C  
ATOM   4903  NZ  LYS A 299      26.251 -17.873  52.301  1.00  0.00           N  
ATOM   4904  H   LYS A 299      32.318 -15.055  50.070  1.00  0.00           H  
ATOM   4905  HA  LYS A 299      30.855 -14.344  52.416  1.00  0.00           H  
ATOM   4906 1HB  LYS A 299      29.780 -14.918  50.279  1.00  0.00           H  
ATOM   4907 2HB  LYS A 299      30.350 -16.575  50.416  1.00  0.00           H  
ATOM   4908 1HG  LYS A 299      28.975 -16.919  52.408  1.00  0.00           H  
ATOM   4909 2HG  LYS A 299      28.451 -15.230  52.361  1.00  0.00           H  
ATOM   4910 1HD  LYS A 299      27.541 -15.677  50.036  1.00  0.00           H  
ATOM   4911 2HD  LYS A 299      27.882 -17.391  50.305  1.00  0.00           H  
ATOM   4912 1HE  LYS A 299      26.194 -15.767  52.227  1.00  0.00           H  
ATOM   4913 2HE  LYS A 299      25.500 -16.575  50.819  1.00  0.00           H  
ATOM   4914 1HZ  LYS A 299      25.361 -17.934  52.773  1.00  0.00           H  
ATOM   4915 2HZ  LYS A 299      26.349 -18.653  51.666  1.00  0.00           H  
ATOM   4916 3HZ  LYS A 299      26.996 -17.899  52.982  1.00  0.00           H  
ATOM   4917  N   GLY A 300      32.357 -17.271  52.458  1.00  0.00           N  
ATOM   4918  CA  GLY A 300      32.753 -18.392  53.302  1.00  0.00           C  
ATOM   4919  C   GLY A 300      32.127 -19.696  52.821  1.00  0.00           C  
ATOM   4920  O   GLY A 300      31.842 -20.589  53.619  1.00  0.00           O  
ATOM   4921  H   GLY A 300      32.711 -17.226  51.512  1.00  0.00           H  
ATOM   4922 1HA  GLY A 300      33.838 -18.483  53.298  1.00  0.00           H  
ATOM   4923 2HA  GLY A 300      32.450 -18.196  54.329  1.00  0.00           H  
ATOM   4924  N   VAL A 301      31.921 -19.791  51.512  1.00  0.00           N  
ATOM   4925  CA  VAL A 301      31.370 -20.994  50.904  1.00  0.00           C  
ATOM   4926  C   VAL A 301      32.386 -22.129  50.966  1.00  0.00           C  
ATOM   4927  O   VAL A 301      33.568 -21.933  50.680  1.00  0.00           O  
ATOM   4928  CB  VAL A 301      30.980 -20.728  49.438  1.00  0.00           C  
ATOM   4929  CG1 VAL A 301      30.543 -22.018  48.759  1.00  0.00           C  
ATOM   4930  CG2 VAL A 301      29.873 -19.685  49.377  1.00  0.00           C  
ATOM   4931  H   VAL A 301      32.152 -19.007  50.919  1.00  0.00           H  
ATOM   4932  HA  VAL A 301      30.473 -21.283  51.454  1.00  0.00           H  
ATOM   4933  HB  VAL A 301      31.854 -20.362  48.900  1.00  0.00           H  
ATOM   4934 1HG1 VAL A 301      30.272 -21.811  47.724  1.00  0.00           H  
ATOM   4935 2HG1 VAL A 301      31.363 -22.736  48.783  1.00  0.00           H  
ATOM   4936 3HG1 VAL A 301      29.682 -22.431  49.284  1.00  0.00           H  
ATOM   4937 1HG2 VAL A 301      29.604 -19.502  48.338  1.00  0.00           H
[truncated: 1,846,895 more chars]
