# Supplementary material for: Blueprinting extendable nanomaterials with standardized protein blocks
Source: Nature. 2024 Mar 13;627(8005):898–904. doi: 10.1038/s41586-024-07188-4 (PMC10972742; doi:10.1038/s41586-024-07188-4)
Supplement: Supplementary file 4 — Design models with ideal backbones as well as experimentally determined structures for comparison. For reference to design names, see Supplementary Fig. 1. [file 41586_2024_7188_MOESM4_ESM.zip › hex_C6_design.pdb]

HEADER                                            03-JAN-23   XXXX              
EXPDTA    THEORETICAL MODEL                                                     
REMARK 220                                                                      
REMARK 220 EXPERIMENTAL DETAILS                                                 
REMARK 220  EXPERIMENT TYPE                : THEORETICAL MODELLING              
REMARK 220  DATE OF DATA COLLECTION        : 03-JAN-23                          
REMARK 220                                                                      
REMARK 220 REMARK: MODEL GENERATED BY ROSETTA                                   
REMARK 220  VERSION 2022.49+HEAD.201d7639f91                                    
ATOM      1  N   MET A   1     -61.181 -60.441  -5.715  1.00  0.00           N  
ATOM      2  CA  MET A   1     -61.915 -59.200  -5.915  1.00  0.00           C  
ATOM      3  C   MET A   1     -62.003 -58.402  -4.625  1.00  0.00           C  
ATOM      4  O   MET A   1     -62.252 -58.958  -3.555  1.00  0.00           O  
ATOM      5  CB  MET A   1     -63.313 -59.494  -6.457  1.00  0.00           C  
ATOM      6  CG  MET A   1     -64.127 -58.255  -6.803  1.00  0.00           C  
ATOM      7  SD  MET A   1     -63.389 -57.288  -8.135  1.00  0.00           S  
ATOM      8  CE  MET A   1     -63.724 -58.342  -9.544  1.00  0.00           C  
ATOM      9  H   MET A   1     -61.208 -60.888  -4.810  1.00  0.00           H  
ATOM     10  HA  MET A   1     -61.377 -58.594  -6.643  1.00  0.00           H  
ATOM     11 1HB  MET A   1     -63.233 -60.103  -7.355  1.00  0.00           H  
ATOM     12 2HB  MET A   1     -63.875 -60.068  -5.720  1.00  0.00           H  
ATOM     13 1HG  MET A   1     -65.130 -58.553  -7.107  1.00  0.00           H  
ATOM     14 2HG  MET A   1     -64.213 -57.618  -5.923  1.00  0.00           H  
ATOM     15 1HE  MET A   1     -63.328 -57.879 -10.447  1.00  0.00           H  
ATOM     16 2HE  MET A   1     -63.250 -59.313  -9.393  1.00  0.00           H  
ATOM     17 3HE  MET A   1     -64.801 -58.478  -9.648  1.00  0.00           H  
ATOM     18  N   SER A   2     -61.796 -57.093  -4.735  1.00  0.00           N  
ATOM     19  CA  SER A   2     -61.674 -56.240  -3.558  1.00  0.00           C  
ATOM     20  C   SER A   2     -62.631 -56.685  -2.475  1.00  0.00           C  
ATOM     21  O   SER A   2     -62.388 -56.462  -1.289  1.00  0.00           O  
ATOM     22  CB  SER A   2     -61.946 -54.793  -3.921  1.00  0.00           C  
ATOM     23  OG  SER A   2     -63.280 -54.616  -4.313  1.00  0.00           O  
ATOM     24  H   SER A   2     -61.721 -56.678  -5.653  1.00  0.00           H  
ATOM     25  HA  SER A   2     -60.655 -56.321  -3.176  1.00  0.00           H  
ATOM     26 1HB  SER A   2     -61.728 -54.156  -3.065  1.00  0.00           H  
ATOM     27 2HB  SER A   2     -61.284 -54.491  -4.731  1.00  0.00           H  
ATOM     28  HG  SER A   2     -63.274 -54.600  -5.273  1.00  0.00           H  
ATOM     29  N   GLU A   3     -63.721 -57.316  -2.889  1.00  0.00           N  
ATOM     30  CA  GLU A   3     -64.831 -57.572  -1.978  1.00  0.00           C  
ATOM     31  C   GLU A   3     -64.437 -58.567  -0.895  1.00  0.00           C  
ATOM     32  O   GLU A   3     -64.795 -58.404   0.271  1.00  0.00           O  
ATOM     33  CB  GLU A   3     -66.044 -58.097  -2.749  1.00  0.00           C  
ATOM     34  CG  GLU A   3     -66.706 -57.070  -3.656  1.00  0.00           C  
ATOM     35  CD  GLU A   3     -67.851 -57.638  -4.447  1.00  0.00           C  
ATOM     36  OE1 GLU A   3     -68.058 -58.826  -4.385  1.00  0.00           O  
ATOM     37  OE2 GLU A   3     -68.519 -56.884  -5.114  1.00  0.00           O  
ATOM     38  H   GLU A   3     -63.790 -57.626  -3.848  1.00  0.00           H  
ATOM     39  HA  GLU A   3     -65.104 -56.634  -1.494  1.00  0.00           H  
ATOM     40 1HB  GLU A   3     -65.744 -58.944  -3.366  1.00  0.00           H  
ATOM     41 2HB  GLU A   3     -66.795 -58.455  -2.045  1.00  0.00           H  
ATOM     42 1HG  GLU A   3     -67.075 -56.246  -3.046  1.00  0.00           H  
ATOM     43 2HG  GLU A   3     -65.959 -56.671  -4.342  1.00  0.00           H  
ATOM     44  N   GLU A   4     -63.698 -59.599  -1.287  1.00  0.00           N  
ATOM     45  CA  GLU A   4     -63.252 -60.622  -0.349  1.00  0.00           C  
ATOM     46  C   GLU A   4     -62.298 -60.043   0.687  1.00  0.00           C  
ATOM     47  O   GLU A   4     -62.373 -60.377   1.869  1.00  0.00           O  
ATOM     48  CB  GLU A   4     -62.571 -61.771  -1.097  1.00  0.00           C  
ATOM     49  CG  GLU A   4     -63.514 -62.618  -1.940  1.00  0.00           C  
ATOM     50  CD  GLU A   4     -62.801 -63.690  -2.716  1.00  0.00           C  
ATOM     51  OE1 GLU A   4     -61.594 -63.709  -2.695  1.00  0.00           O  
ATOM     52  OE2 GLU A   4     -63.465 -64.492  -3.330  1.00  0.00           O  
ATOM     53  H   GLU A   4     -63.438 -59.677  -2.260  1.00  0.00           H  
ATOM     54  HA  GLU A   4     -64.124 -61.015   0.175  1.00  0.00           H  
ATOM     55 1HB  GLU A   4     -61.801 -61.370  -1.756  1.00  0.00           H  
ATOM     56 2HB  GLU A   4     -62.079 -62.430  -0.381  1.00  0.00           H  
ATOM     57 1HG  GLU A   4     -64.248 -63.087  -1.285  1.00  0.00           H  
ATOM     58 2HG  GLU A   4     -64.048 -61.969  -2.633  1.00  0.00           H  
ATOM     59  N   ILE A   5     -61.400 -59.173   0.237  1.00  0.00           N  
ATOM     60  CA  ILE A   5     -60.430 -58.545   1.126  1.00  0.00           C  
ATOM     61  C   ILE A   5     -61.118 -57.650   2.148  1.00  0.00           C  
ATOM     62  O   ILE A   5     -60.744 -57.629   3.321  1.00  0.00           O  
ATOM     63  CB  ILE A   5     -59.406 -57.719   0.326  1.00  0.00           C  
ATOM     64  CG1 ILE A   5     -58.520 -58.639  -0.518  1.00  0.00           C  
ATOM     65  CG2 ILE A   5     -58.559 -56.871   1.263  1.00  0.00           C  
ATOM     66  CD1 ILE A   5     -57.671 -57.907  -1.532  1.00  0.00           C  
ATOM     67  H   ILE A   5     -61.389 -58.941  -0.746  1.00  0.00           H  
ATOM     68  HA  ILE A   5     -59.896 -59.328   1.664  1.00  0.00           H  
ATOM     69  HB  ILE A   5     -59.931 -57.063  -0.368  1.00  0.00           H  
ATOM     70 1HG1 ILE A   5     -57.859 -59.206   0.135  1.00  0.00           H  
ATOM     71 2HG1 ILE A   5     -59.145 -59.356  -1.052  1.00  0.00           H  
ATOM     72 1HG2 ILE A   5     -57.840 -56.294   0.681  1.00  0.00           H  
ATOM     73 2HG2 ILE A   5     -59.202 -56.192   1.821  1.00  0.00           H  
ATOM     74 3HG2 ILE A   5     -58.026 -57.520   1.958  1.00  0.00           H  
ATOM     75 1HD1 ILE A   5     -57.072 -58.625  -2.092  1.00  0.00           H  
ATOM     76 2HD1 ILE A   5     -58.317 -57.359  -2.220  1.00  0.00           H  
ATOM     77 3HD1 ILE A   5     -57.013 -57.208  -1.018  1.00  0.00           H  
ATOM     78  N   LYS A   6     -62.126 -56.911   1.698  1.00  0.00           N  
ATOM     79  CA  LYS A   6     -62.867 -56.011   2.574  1.00  0.00           C  
ATOM     80  C   LYS A   6     -63.620 -56.786   3.648  1.00  0.00           C  
ATOM     81  O   LYS A   6     -63.664 -56.375   4.808  1.00  0.00           O  
ATOM     82  CB  LYS A   6     -63.841 -55.155   1.763  1.00  0.00           C  
ATOM     83  CG  LYS A   6     -64.638 -54.155   2.590  1.00  0.00           C  
ATOM     84  CD  LYS A   6     -65.461 -53.235   1.701  1.00  0.00           C  
ATOM     85  CE  LYS A   6     -66.622 -53.979   1.057  1.00  0.00           C  
ATOM     86  NZ  LYS A   6     -67.500 -53.069   0.272  1.00  0.00           N  
ATOM     87  H   LYS A   6     -62.386 -56.974   0.724  1.00  0.00           H  
ATOM     88  HA  LYS A   6     -62.156 -55.352   3.074  1.00  0.00           H  
ATOM     89 1HB  LYS A   6     -63.290 -54.598   1.004  1.00  0.00           H  
ATOM     90 2HB  LYS A   6     -64.549 -55.801   1.245  1.00  0.00           H  
ATOM     91 1HG  LYS A   6     -65.308 -54.691   3.263  1.00  0.00           H  
ATOM     92 2HG  LYS A   6     -63.956 -53.552   3.189  1.00  0.00           H  
ATOM     93 1HD  LYS A   6     -65.855 -52.410   2.296  1.00  0.00           H  
ATOM     94 2HD  LYS A   6     -64.827 -52.823   0.916  1.00  0.00           H  
ATOM     95 1HE  LYS A   6     -66.235 -54.751   0.394  1.00  0.00           H  
ATOM     96 2HE  LYS A   6     -67.219 -54.461   1.831  1.00  0.00           H  
ATOM     97 1HZ  LYS A   6     -68.256 -53.599  -0.137  1.00  0.00           H  
ATOM     98 2HZ  LYS A   6     -67.880 -52.358   0.882  1.00  0.00           H  
ATOM     99 3HZ  LYS A   6     -66.961 -52.630  -0.461  1.00  0.00           H  
ATOM    100  N   GLU A   7     -64.212 -57.909   3.255  1.00  0.00           N  
ATOM    101  CA  GLU A   7     -64.965 -58.744   4.184  1.00  0.00           C  
ATOM    102  C   GLU A   7     -64.055 -59.331   5.257  1.00  0.00           C  
ATOM    103  O   GLU A   7     -64.421 -59.390   6.431  1.00  0.00           O  
ATOM    104  CB  GLU A   7     -65.677 -59.871   3.432  1.00  0.00           C  
ATOM    105  CG  GLU A   7     -66.825 -59.408   2.546  1.00  0.00           C  
ATOM    106  CD  GLU A   7     -67.453 -60.531   1.769  1.00  0.00           C  
ATOM    107  OE1 GLU A   7     -66.942 -61.624   1.822  1.00  0.00           O  
ATOM    108  OE2 GLU A   7     -68.445 -60.296   1.120  1.00  0.00           O  
ATOM    109  H   GLU A   7     -64.139 -58.192   2.288  1.00  0.00           H  
ATOM    110  HA  GLU A   7     -65.715 -58.124   4.676  1.00  0.00           H  
ATOM    111 1HB  GLU A   7     -64.960 -60.398   2.802  1.00  0.00           H  
ATOM    112 2HB  GLU A   7     -66.075 -60.591   4.147  1.00  0.00           H  
ATOM    113 1HG  GLU A   7     -67.588 -58.943   3.171  1.00  0.00           H  
ATOM    114 2HG  GLU A   7     -66.454 -58.655   1.853  1.00  0.00           H  
ATOM    115  N   GLU A   8     -62.869 -59.763   4.847  1.00  0.00           N  
ATOM    116  CA  GLU A   8     -61.905 -60.347   5.773  1.00  0.00           C  
ATOM    117  C   GLU A   8     -61.431 -59.322   6.795  1.00  0.00           C  
ATOM    118  O   GLU A   8     -61.284 -59.632   7.977  1.00  0.00           O  
ATOM    119  CB  GLU A   8     -60.705 -60.911   5.009  1.00  0.00           C  
ATOM    120  CG  GLU A   8     -59.675 -61.612   5.884  1.00  0.00           C  
ATOM    121  CD  GLU A   8     -58.557 -62.230   5.091  1.00  0.00           C  
ATOM    122  OE1 GLU A   8     -58.588 -62.139   3.887  1.00  0.00           O  
ATOM    123  OE2 GLU A   8     -57.672 -62.793   5.690  1.00  0.00           O  
ATOM    124  H   GLU A   8     -62.627 -59.686   3.869  1.00  0.00           H  
ATOM    125  HA  GLU A   8     -62.391 -61.162   6.310  1.00  0.00           H  
ATOM    126 1HB  GLU A   8     -61.053 -61.626   4.263  1.00  0.00           H  
ATOM    127 2HB  GLU A   8     -60.200 -60.104   4.478  1.00  0.00           H  
ATOM    128 1HG  GLU A   8     -59.254 -60.888   6.581  1.00  0.00           H  
ATOM    129 2HG  GLU A   8     -60.174 -62.387   6.464  1.00  0.00           H  
ATOM    130  N   GLY A   9     -61.193 -58.099   6.332  1.00  0.00           N  
ATOM    131  CA  GLY A   9     -60.737 -57.025   7.205  1.00  0.00           C  
ATOM    132  C   GLY A   9     -61.794 -56.672   8.245  1.00  0.00           C  
ATOM    133  O   GLY A   9     -61.476 -56.435   9.411  1.00  0.00           O  
ATOM    134  H   GLY A   9     -61.332 -57.909   5.350  1.00  0.00           H  
ATOM    135 1HA  GLY A   9     -59.817 -57.328   7.705  1.00  0.00           H  
ATOM    136 2HA  GLY A   9     -60.502 -56.145   6.607  1.00  0.00           H  
ATOM    137  N   ILE A  10     -63.050 -56.637   7.814  1.00  0.00           N  
ATOM    138  CA  ILE A  10     -64.156 -56.313   8.707  1.00  0.00           C  
ATOM    139  C   ILE A  10     -64.318 -57.371   9.791  1.00  0.00           C  
ATOM    140  O   ILE A  10     -64.568 -57.050  10.953  1.00  0.00           O  
ATOM    141  CB  ILE A  10     -65.473 -56.176   7.922  1.00  0.00           C  
ATOM    142  CG1 ILE A  10     -65.426 -54.947   7.010  1.00  0.00           C  
ATOM    143  CG2 ILE A  10     -66.654 -56.089   8.876  1.00  0.00           C  
ATOM    144  CD1 ILE A  10     -66.558 -54.884   6.011  1.00  0.00           C  
ATOM    145  H   ILE A  10     -63.244 -56.840   6.844  1.00  0.00           H  
ATOM    146  HA  ILE A  10     -63.942 -55.361   9.191  1.00  0.00           H  
ATOM    147  HB  ILE A  10     -65.604 -57.043   7.276  1.00  0.00           H  
ATOM    148 1HG1 ILE A  10     -65.455 -54.043   7.616  1.00  0.00           H  
ATOM    149 2HG1 ILE A  10     -64.485 -54.940   6.458  1.00  0.00           H  
ATOM    150 1HG2 ILE A  10     -67.577 -55.992   8.305  1.00  0.00           H  
ATOM    151 2HG2 ILE A  10     -66.698 -56.991   9.484  1.00  0.00           H  
ATOM    152 3HG2 ILE A  10     -66.536 -55.220   9.524  1.00  0.00           H  
ATOM    153 1HD1 ILE A  10     -66.456 -53.987   5.400  1.00  0.00           H  
ATOM    154 2HD1 ILE A  10     -66.527 -55.765   5.368  1.00  0.00           H  
ATOM    155 3HD1 ILE A  10     -67.509 -54.855   6.540  1.00  0.00           H  
ATOM    156  N   LYS A  11     -64.174 -58.633   9.404  1.00  0.00           N  
ATOM    157  CA  LYS A  11     -64.304 -59.742  10.343  1.00  0.00           C  
ATOM    158  C   LYS A  11     -63.204 -59.703  11.397  1.00  0.00           C  
ATOM    159  O   LYS A  11     -63.452 -59.955  12.576  1.00  0.00           O  
ATOM    160  CB  LYS A  11     -64.274 -61.079   9.601  1.00  0.00           C  
ATOM    161  CG  LYS A  11     -65.513 -61.360   8.761  1.00  0.00           C  
ATOM    162  CD  LYS A  11     -65.400 -62.695   8.040  1.00  0.00           C  
ATOM    163  CE  LYS A  11     -66.633 -62.973   7.192  1.00  0.00           C  
ATOM    164  NZ  LYS A  11     -66.520 -64.258   6.450  1.00  0.00           N  
ATOM    165  H   LYS A  11     -63.969 -58.830   8.435  1.00  0.00           H  
ATOM    166  HA  LYS A  11     -65.262 -59.650  10.857  1.00  0.00           H  
ATOM    167 1HB  LYS A  11     -63.408 -61.109   8.939  1.00  0.00           H  
ATOM    168 2HB  LYS A  11     -64.165 -61.892  10.319  1.00  0.00           H  
ATOM    169 1HG  LYS A  11     -66.393 -61.378   9.405  1.00  0.00           H  
ATOM    170 2HG  LYS A  11     -65.640 -60.568   8.024  1.00  0.00           H  
ATOM    171 1HD  LYS A  11     -64.520 -62.688   7.395  1.00  0.00           H  
ATOM    172 2HD  LYS A  11     -65.287 -63.495   8.771  1.00  0.00           H  
ATOM    173 1HE  LYS A  11     -67.513 -63.013   7.833  1.00  0.00           H  
ATOM    174 2HE  LYS A  11     -66.771 -62.165   6.474  1.00  0.00           H  
ATOM    175 1HZ  LYS A  11     -67.356 -64.405   5.901  1.00  0.00           H  
ATOM    176 2HZ  LYS A  11     -65.717 -64.225   5.838  1.00  0.00           H  
ATOM    177 3HZ  LYS A  11     -66.412 -65.018   7.107  1.00  0.00           H  
ATOM    178  N   ARG A  12     -61.989 -59.386  10.964  1.00  0.00           N  
ATOM    179  CA  ARG A  12     -60.848 -59.314  11.870  1.00  0.00           C  
ATOM    180  C   ARG A  12     -61.024 -58.194  12.888  1.00  0.00           C  
ATOM    181  O   ARG A  12     -60.708 -58.357  14.067  1.00  0.00           O  
ATOM    182  CB  ARG A  12     -59.559 -59.091  11.092  1.00  0.00           C  
ATOM    183  CG  ARG A  12     -59.093 -60.283  10.272  1.00  0.00           C  
ATOM    184  CD  ARG A  12     -57.817 -59.998   9.566  1.00  0.00           C  
ATOM    185  NE  ARG A  12     -57.409 -61.105   8.716  1.00  0.00           N  
ATOM    186  CZ  ARG A  12     -56.725 -62.185   9.141  1.00  0.00           C  
ATOM    187  NH1 ARG A  12     -56.381 -62.288  10.406  1.00  0.00           N  
ATOM    188  NH2 ARG A  12     -56.401 -63.140   8.287  1.00  0.00           N  
ATOM    189  H   ARG A  12     -61.851 -59.190   9.983  1.00  0.00           H  
ATOM    190  HA  ARG A  12     -60.771 -60.261  12.405  1.00  0.00           H  
ATOM    191 1HB  ARG A  12     -59.687 -58.251  10.410  1.00  0.00           H  
ATOM    192 2HB  ARG A  12     -58.757 -58.832  11.783  1.00  0.00           H  
ATOM    193 1HG  ARG A  12     -58.937 -61.138  10.929  1.00  0.00           H  
ATOM    194 2HG  ARG A  12     -59.850 -60.531   9.527  1.00  0.00           H  
ATOM    195 1HD  ARG A  12     -57.938 -59.114   8.940  1.00  0.00           H  
ATOM    196 2HD  ARG A  12     -57.029 -59.821  10.296  1.00  0.00           H  
ATOM    197  HE  ARG A  12     -57.657 -61.061   7.736  1.00  0.00           H  
ATOM    198 1HH1 ARG A  12     -56.629 -61.558  11.058  1.00  0.00           H  
ATOM    199 2HH1 ARG A  12     -55.868 -63.097  10.725  1.00  0.00           H  
ATOM    200 1HH2 ARG A  12     -56.665 -63.060   7.315  1.00  0.00           H  
ATOM    201 2HH2 ARG A  12     -55.888 -63.949   8.606  1.00  0.00           H  
ATOM    202  N   LEU A  13     -61.531 -57.056  12.426  1.00  0.00           N  
ATOM    203  CA  LEU A  13     -61.749 -55.905  13.296  1.00  0.00           C  
ATOM    204  C   LEU A  13     -62.802 -56.208  14.355  1.00  0.00           C  
ATOM    205  O   LEU A  13     -62.656 -55.826  15.516  1.00  0.00           O  
ATOM    206  CB  LEU A  13     -62.183 -54.689  12.468  1.00  0.00           C  
ATOM    207  CG  LEU A  13     -61.109 -54.092  11.549  1.00  0.00           C  
ATOM    208  CD1 LEU A  13     -61.733 -53.018  10.668  1.00  0.00           C  
ATOM    209  CD2 LEU A  13     -59.979 -53.520  12.393  1.00  0.00           C  
ATOM    210  H   LEU A  13     -61.772 -56.986  11.448  1.00  0.00           H  
ATOM    211  HA  LEU A  13     -60.812 -55.670  13.800  1.00  0.00           H  
ATOM    212 1HB  LEU A  13     -63.028 -54.976  11.846  1.00  0.00           H  
ATOM    213 2HB  LEU A  13     -62.509 -53.903  13.149  1.00  0.00           H  
ATOM    214  HG  LEU A  13     -60.715 -54.872  10.896  1.00  0.00           H  
ATOM    215 1HD1 LEU A  13     -60.969 -52.595  10.015  1.00  0.00           H  
ATOM    216 2HD1 LEU A  13     -62.524 -53.460  10.062  1.00  0.00           H  
ATOM    217 3HD1 LEU A  13     -62.151 -52.232  11.295  1.00  0.00           H  
ATOM    218 1HD2 LEU A  13     -59.216 -53.096  11.740  1.00  0.00           H  
ATOM    219 2HD2 LEU A  13     -60.372 -52.739  13.045  1.00  0.00           H  
ATOM    220 3HD2 LEU A  13     -59.540 -54.312  12.999  1.00  0.00           H  
ATOM    221  N   LYS A  14     -63.863 -56.897  13.947  1.00  0.00           N  
ATOM    222  CA  LYS A  14     -64.942 -57.251  14.861  1.00  0.00           C  
ATOM    223  C   LYS A  14     -64.457 -58.205  15.944  1.00  0.00           C  
ATOM    224  O   LYS A  14     -64.826 -58.074  17.111  1.00  0.00           O  
ATOM    225  CB  LYS A  14     -66.109 -57.875  14.095  1.00  0.00           C  
ATOM    226  CG  LYS A  14     -67.313 -58.227  14.960  1.00  0.00           C  
ATOM    227  CD  LYS A  14     -68.463 -58.757  14.117  1.00  0.00           C  
ATOM    228  CE  LYS A  14     -69.698 -59.019  14.966  1.00  0.00           C  
ATOM    229  NZ  LYS A  14     -69.469 -60.099  15.963  1.00  0.00           N  
ATOM    230  H   LYS A  14     -63.924 -57.183  12.980  1.00  0.00           H  
ATOM    231  HA  LYS A  14     -65.293 -56.342  15.351  1.00  0.00           H  
ATOM    232 1HB  LYS A  14     -66.445 -57.187  13.319  1.00  0.00           H  
ATOM    233 2HB  LYS A  14     -65.774 -58.788  13.601  1.00  0.00           H  
ATOM    234 1HG  LYS A  14     -67.028 -58.986  15.689  1.00  0.00           H  
ATOM    235 2HG  LYS A  14     -67.646 -57.340  15.497  1.00  0.00           H  
ATOM    236 1HD  LYS A  14     -68.712 -58.031  13.342  1.00  0.00           H  
ATOM    237 2HD  LYS A  14     -68.162 -59.687  13.634  1.00  0.00           H  
ATOM    238 1HE  LYS A  14     -69.977 -58.108  15.493  1.00  0.00           H  
ATOM    239 2HE  LYS A  14     -70.528 -59.308  14.321  1.00  0.00           H  
ATOM    240 1HZ  LYS A  14     -70.310 -60.242  16.505  1.00  0.00           H  
ATOM    241 2HZ  LYS A  14     -69.228 -60.955  15.484  1.00  0.00           H  
ATOM    242 3HZ  LYS A  14     -68.714 -59.834  16.579  1.00  0.00           H  
ATOM    243  N   GLU A  15     -63.627 -59.167  15.550  1.00  0.00           N  
ATOM    244  CA  GLU A  15     -63.089 -60.146  16.486  1.00  0.00           C  
ATOM    245  C   GLU A  15     -62.189 -59.483  17.520  1.00  0.00           C  
ATOM    246  O   GLU A  15     -62.231 -59.822  18.703  1.00  0.00           O  
ATOM    247  CB  GLU A  15     -62.309 -61.228  15.736  1.00  0.00           C  
ATOM    248  CG  GLU A  15     -61.770 -62.343  16.622  1.00  0.00           C  
ATOM    249  CD  GLU A  15     -61.088 -63.432  15.842  1.00  0.00           C  
ATOM    250  OE1 GLU A  15     -61.051 -63.341  14.638  1.00  0.00           O  
ATOM    251  OE2 GLU A  15     -60.603 -64.356  16.451  1.00  0.00           O  
ATOM    252  H   GLU A  15     -63.363 -59.220  14.577  1.00  0.00           H  
ATOM    253  HA  GLU A  15     -63.921 -60.616  17.012  1.00  0.00           H  
ATOM    254 1HB  GLU A  15     -62.951 -61.682  14.981  1.00  0.00           H  
ATOM    255 2HB  GLU A  15     -61.465 -60.775  15.217  1.00  0.00           H  
ATOM    256 1HG  GLU A  15     -61.058 -61.918  17.329  1.00  0.00           H  
ATOM    257 2HG  GLU A  15     -62.594 -62.771  17.191  1.00  0.00           H  
ATOM    258  N   LEU A  16     -61.375 -58.536  17.068  1.00  0.00           N  
ATOM    259  CA  LEU A  16     -60.463 -57.822  17.953  1.00  0.00           C  
ATOM    260  C   LEU A  16     -61.225 -56.993  18.978  1.00  0.00           C  
ATOM    261  O   LEU A  16     -60.851 -56.940  20.150  1.00  0.00           O  
ATOM    262  CB  LEU A  16     -59.537 -56.912  17.137  1.00  0.00           C  
ATOM    263  CG  LEU A  16     -58.504 -57.629  16.259  1.00  0.00           C  
ATOM    264  CD1 LEU A  16     -57.788 -56.611  15.381  1.00  0.00           C  
ATOM    265  CD2 LEU A  16     -57.518 -58.378  17.143  1.00  0.00           C  
ATOM    266  H   LEU A  16     -61.388 -58.305  16.085  1.00  0.00           H  
ATOM    267  HA  LEU A  16     -59.856 -58.553  18.486  1.00  0.00           H  
ATOM    268 1HB  LEU A  16     -60.148 -56.288  16.486  1.00  0.00           H  
ATOM    269 2HB  LEU A  16     -58.994 -56.262  17.824  1.00  0.00           H  
ATOM    270  HG  LEU A  16     -59.012 -58.336  15.602  1.00  0.00           H  
ATOM    271 1HD1 LEU A  16     -57.054 -57.121  14.757  1.00  0.00           H  
ATOM    272 2HD1 LEU A  16     -58.514 -56.104  14.746  1.00  0.00           H  
ATOM    273 3HD1 LEU A  16     -57.283 -55.879  16.011  1.00  0.00           H  
ATOM    274 1HD2 LEU A  16     -56.784 -58.888  16.519  1.00  0.00           H  
ATOM    275 2HD2 LEU A  16     -57.008 -57.672  17.799  1.00  0.00           H  
ATOM    276 3HD2 LEU A  16     -58.054 -59.111  17.746  1.00  0.00           H  
ATOM    277  N   THR A  17     -62.296 -56.347  18.530  1.00  0.00           N  
ATOM    278  CA  THR A  17     -63.114 -55.518  19.407  1.00  0.00           C  
ATOM    279  C   THR A  17     -63.791 -56.357  20.484  1.00  0.00           C  
ATOM    280  O   THR A  17     -63.869 -55.951  21.643  1.00  0.00           O  
ATOM    281  CB  THR A  17     -64.179 -54.747  18.606  1.00  0.00           C  
ATOM    282  OG1 THR A  17     -63.536 -53.882  17.661  1.00  0.00           O  
ATOM    283  CG2 THR A  17     -65.050 -53.917  19.537  1.00  0.00           C  
ATOM    284  H   THR A  17     -62.550 -56.433  17.556  1.00  0.00           H  
ATOM    285  HA  THR A  17     -62.466 -54.794  19.902  1.00  0.00           H  
ATOM    286  HB  THR A  17     -64.808 -55.452  18.063  1.00  0.00           H  
ATOM    287  HG1 THR A  17     -63.268 -54.391  16.892  1.00  0.00           H  
ATOM    288 1HG2 THR A  17     -65.797 -53.379  18.953  1.00  0.00           H  
ATOM    289 2HG2 THR A  17     -65.549 -54.573  20.250  1.00  0.00           H  
ATOM    290 3HG2 THR A  17     -64.428 -53.203  20.075  1.00  0.00           H  
ATOM    291  N   GLU A  18     -64.280 -57.530  20.093  1.00  0.00           N  
ATOM    292  CA  GLU A  18     -64.952 -58.427  21.024  1.00  0.00           C  
ATOM    293  C   GLU A  18     -63.992 -58.930  22.094  1.00  0.00           C  
ATOM    294  O   GLU A  18     -64.341 -58.997  23.273  1.00  0.00           O  
ATOM    295  CB  GLU A  18     -65.563 -59.613  20.275  1.00  0.00           C  
ATOM    296  CG  GLU A  18     -66.752 -59.255  19.393  1.00  0.00           C  
ATOM    297  CD  GLU A  18     -67.278 -60.429  18.616  1.00  0.00           C  
ATOM    298  OE1 GLU A  18     -66.670 -61.471  18.665  1.00  0.00           O  
ATOM    299  OE2 GLU A  18     -68.289 -60.284  17.971  1.00  0.00           O  
ATOM    300  H   GLU A  18     -64.183 -57.807  19.126  1.00  0.00           H  
ATOM    301  HA  GLU A  18     -65.753 -57.876  21.518  1.00  0.00           H  
ATOM    302 1HB  GLU A  18     -64.804 -60.074  19.642  1.00  0.00           H  
ATOM    303 2HB  GLU A  18     -65.893 -60.366  20.991  1.00  0.00           H  
ATOM    304 1HG  GLU A  18     -67.551 -58.863  20.021  1.00  0.00           H  
ATOM    305 2HG  GLU A  18     -66.453 -58.470  18.700  1.00  0.00           H  
ATOM    306  N   LYS A  19     -62.796 -59.277  21.676  1.00  0.00           N  
ATOM    307  CA  LYS A  19     -61.797 -59.770  22.596  1.00  0.00           C  
ATOM    308  C   LYS A  19     -61.235 -58.615  23.374  1.00  0.00           C  
ATOM    309  O   LYS A  19     -60.405 -58.799  24.264  1.00  0.00           O  
ATOM    310  CB  LYS A  19     -60.682 -60.513  21.857  1.00  0.00           C  
ATOM    311  CG  LYS A  19     -61.123 -61.813  21.198  1.00  0.00           C  
ATOM    312  CD  LYS A  19     -59.961 -62.494  20.489  1.00  0.00           C  
ATOM    313  CE  LYS A  19     -60.398 -63.797  19.836  1.00  0.00           C  
ATOM    314  NZ  LYS A  19     -59.279 -64.458  19.110  1.00  0.00           N  
ATOM    315  H   LYS A  19     -62.566 -59.200  20.696  1.00  0.00           H  
ATOM    316  HA  LYS A  19     -62.277 -60.462  23.290  1.00  0.00           H  
ATOM    317 1HB  LYS A  19     -60.267 -59.868  21.082  1.00  0.00           H  
ATOM    318 2HB  LYS A  19     -59.877 -60.747  22.554  1.00  0.00           H  
ATOM    319 1HG  LYS A  19     -61.521 -62.489  21.956  1.00  0.00           H  
ATOM    320 2HG  LYS A  19     -61.908 -61.605  20.472  1.00  0.00           H  
ATOM    321 1HD  LYS A  19     -59.562 -61.828  19.722  1.00  0.00           H  
ATOM    322 2HD  LYS A  19     -59.170 -62.707  21.208  1.00  0.00           H  
ATOM    323 1HE  LYS A  19     -60.773 -64.478  20.598  1.00  0.00           H  
ATOM    324 2HE  LYS A  19     -61.204 -63.598  19.130  1.00  0.00           H  
ATOM    325 1HZ  LYS A  19     -59.609 -65.316  18.692  1.00  0.00           H  
ATOM    326 2HZ  LYS A  19     -58.936 -63.841  18.387  1.00  0.00           H  
ATOM    327 3HZ  LYS A  19     -58.533 -64.665  19.758  1.00  0.00           H  
ATOM    328  N   ARG A  20     -61.696 -57.425  23.029  1.00  0.00           N  
ATOM    329  CA  ARG A  20     -61.282 -56.244  23.742  1.00  0.00           C  
ATOM    330  C   ARG A  20     -59.781 -56.099  23.659  1.00  0.00           C  
ATOM    331  O   ARG A  20     -59.101 -55.987  24.679  1.00  0.00           O  
ATOM    332  CB  ARG A  20     -61.714 -56.309  25.200  1.00  0.00           C  
ATOM    333  CG  ARG A  20     -63.216 -56.383  25.419  1.00  0.00           C  
ATOM    334  CD  ARG A  20     -63.562 -56.368  26.863  1.00  0.00           C  
ATOM    335  NE  ARG A  20     -64.998 -56.445  27.078  1.00  0.00           N  
ATOM    336  CZ  ARG A  20     -65.588 -56.517  28.287  1.00  0.00           C  
ATOM    337  NH1 ARG A  20     -64.854 -56.521  29.378  1.00  0.00           N  
ATOM    338  NH2 ARG A  20     -66.905 -56.584  28.377  1.00  0.00           N  
ATOM    339  H   ARG A  20     -62.344 -57.333  22.260  1.00  0.00           H  
ATOM    340  HA  ARG A  20     -61.753 -55.377  23.278  1.00  0.00           H  
ATOM    341 1HB  ARG A  20     -61.269 -57.184  25.672  1.00  0.00           H  
ATOM    342 2HB  ARG A  20     -61.346 -55.430  25.728  1.00  0.00           H  
ATOM    343 1HG  ARG A  20     -63.696 -55.527  24.943  1.00  0.00           H  
ATOM    344 2HG  ARG A  20     -63.603 -57.305  24.983  1.00  0.00           H  
ATOM    345 1HD  ARG A  20     -63.097 -57.221  27.357  1.00  0.00           H  
ATOM    346 2HD  ARG A  20     -63.199 -55.445  27.315  1.00  0.00           H  
ATOM    347  HE  ARG A  20     -65.596 -56.444  26.263  1.00  0.00           H  
ATOM    348 1HH1 ARG A  20     -63.847 -56.470  29.309  1.00  0.00           H  
ATOM    349 2HH1 ARG A  20     -65.296 -56.575  30.284  1.00  0.00           H  
ATOM    350 1HH2 ARG A  20     -67.470 -56.581  27.539  1.00  0.00           H  
ATOM    351 2HH2 ARG A  20     -67.347 -56.638  29.283  1.00  0.00           H  
ATOM    352  N   ALA A  21     -59.294 -56.104  22.434  1.00  0.00           N  
ATOM    353  CA  ALA A  21     -57.897 -55.876  22.131  1.00  0.00           C  
ATOM    354  C   ALA A  21     -57.561 -54.457  22.531  1.00  0.00           C  
ATOM    355  O   ALA A  21     -58.438 -53.596  22.595  1.00  0.00           O  
ATOM    356  CB  ALA A  21     -57.604 -56.116  20.657  1.00  0.00           C  
ATOM    357  H   ALA A  21     -59.940 -56.277  21.677  1.00  0.00           H  
ATOM    358  HA  ALA A  21     -57.304 -56.570  22.726  1.00  0.00           H  
ATOM    359 1HB  ALA A  21     -56.553 -55.908  20.457  1.00  0.00           H  
ATOM    360 2HB  ALA A  21     -57.823 -57.153  20.406  1.00  0.00           H  
ATOM    361 3HB  ALA A  21     -58.225 -55.457  20.051  1.00  0.00           H  
ATOM    362  N   PRO A  22     -56.292 -54.199  22.803  1.00  0.00           N  
ATOM    363  CA  PRO A  22     -55.881 -52.839  23.086  1.00  0.00           C  
ATOM    364  C   PRO A  22     -56.168 -51.969  21.880  1.00  0.00           C  
ATOM    365  O   PRO A  22     -56.129 -52.437  20.742  1.00  0.00           O  
ATOM    366  CB  PRO A  22     -54.379 -52.968  23.356  1.00  0.00           C  
ATOM    367  CG  PRO A  22     -54.202 -54.391  23.763  1.00  0.00           C  
ATOM    368  CD  PRO A  22     -55.205 -55.146  22.933  1.00  0.00           C  
ATOM    369  HA  PRO A  22     -56.412 -52.479  23.980  1.00  0.00           H  
ATOM    370 1HB  PRO A  22     -53.810 -52.710  22.451  1.00  0.00           H  
ATOM    371 2HB  PRO A  22     -54.075 -52.259  24.141  1.00  0.00           H  
ATOM    372 1HG  PRO A  22     -53.167 -54.715  23.575  1.00  0.00           H  
ATOM    373 2HG  PRO A  22     -54.377 -54.502  24.844  1.00  0.00           H  
ATOM    374 1HD  PRO A  22     -54.759 -55.402  21.961  1.00  0.00           H  
ATOM    375 2HD  PRO A  22     -55.516 -56.055  23.469  1.00  0.00           H  
ATOM    376  N   VAL A  23     -56.351 -51.207  21.881  1.00  0.00           N  
ATOM    377  CA  VAL A  23     -56.531 -50.203  20.846  1.00  0.00           C  
ATOM    378  C   VAL A  23     -55.434 -50.291  19.831  1.00  0.00           C  
ATOM    379  O   VAL A  23     -55.670 -50.138  18.633  1.00  0.00           O  
ATOM    380  CB  VAL A  23     -56.546 -48.788  21.454  1.00  0.00           C  
ATOM    381  CG1 VAL A  23     -55.176 -48.433  22.011  1.00  0.00           C  
ATOM    382  CG2 VAL A  23     -56.979 -47.777  20.403  1.00  0.00           C  
ATOM    383  H   VAL A  23     -56.471 -50.943  22.848  1.00  0.00           H  
ATOM    384  HA  VAL A  23     -57.487 -50.382  20.352  1.00  0.00           H  
ATOM    385  HB  VAL A  23     -57.247 -48.769  22.289  1.00  0.00           H  
ATOM    386 1HG1 VAL A  23     -55.204 -47.430  22.438  1.00  0.00           H  
ATOM    387 2HG1 VAL A  23     -54.902 -49.148  22.787  1.00  0.00           H  
ATOM    388 3HG1 VAL A  23     -54.438 -48.465  21.210  1.00  0.00           H  
ATOM    389 1HG2 VAL A  23     -56.988 -46.779  20.841  1.00  0.00           H  
ATOM    390 2HG2 VAL A  23     -56.281 -47.801  19.566  1.00  0.00           H  
ATOM    391 3HG2 VAL A  23     -57.980 -48.027  20.049  1.00  0.00           H  
ATOM    392  N   VAL A  24     -54.232 -50.538  20.313  1.00  0.00           N  
ATOM    393  CA  VAL A  24     -53.088 -50.628  19.413  1.00  0.00           C  
ATOM    394  C   VAL A  24     -53.274 -51.746  18.395  1.00  0.00           C  
ATOM    395  O   VAL A  24     -52.947 -51.588  17.219  1.00  0.00           O  
ATOM    396  CB  VAL A  24     -51.796 -50.877  20.214  1.00  0.00           C  
ATOM    397  CG1 VAL A  24     -50.637 -51.179  19.276  1.00  0.00           C  
ATOM    398  CG2 VAL A  24     -51.485 -49.669  21.084  1.00  0.00           C  
ATOM    399  H   VAL A  24     -54.089 -50.667  21.304  1.00  0.00           H  
ATOM    400  HA  VAL A  24     -52.992 -49.682  18.879  1.00  0.00           H  
ATOM    401  HB  VAL A  24     -51.935 -51.754  20.846  1.00  0.00           H  
ATOM    402 1HG1 VAL A  24     -49.733 -51.352  19.859  1.00  0.00           H  
ATOM    403 2HG1 VAL A  24     -50.866 -52.068  18.689  1.00  0.00           H  
ATOM    404 3HG1 VAL A  24     -50.480 -50.332  18.607  1.00  0.00           H  
ATOM    405 1HG2 VAL A  24     -50.571 -49.852  21.648  1.00  0.00           H  
ATOM    406 2HG2 VAL A  24     -51.353 -48.790  20.452  1.00  0.00           H  
ATOM    407 3HG2 VAL A  24     -52.310 -49.497  21.776  1.00  0.00           H  
ATOM    408  N   GLU A  25     -53.801 -52.875  18.854  1.00  0.00           N  
ATOM    409  CA  GLU A  25     -54.032 -54.022  17.983  1.00  0.00           C  
ATOM    410  C   GLU A  25     -55.073 -53.704  16.919  1.00  0.00           C  
ATOM    411  O   GLU A  25     -54.926 -54.088  15.759  1.00  0.00           O  
ATOM    412  CB  GLU A  25     -54.481 -55.234  18.803  1.00  0.00           C  
ATOM    413  CG  GLU A  25     -54.699 -56.500  17.987  1.00  0.00           C  
ATOM    414  CD  GLU A  25     -53.434 -57.016  17.360  1.00  0.00           C  
ATOM    415  OE1 GLU A  25     -52.442 -57.093  18.045  1.00  0.00           O  
ATOM    416  OE2 GLU A  25     -53.459 -57.334  16.194  1.00  0.00           O  
ATOM    417  H   GLU A  25     -54.048 -52.941  19.831  1.00  0.00           H  
ATOM    418  HA  GLU A  25     -53.096 -54.268  17.480  1.00  0.00           H  
ATOM    419 1HB  GLU A  25     -53.735 -55.452  19.567  1.00  0.00           H  
ATOM    420 2HB  GLU A  25     -55.415 -55.001  19.315  1.00  0.00           H  
ATOM    421 1HG  GLU A  25     -55.111 -57.272  18.636  1.00  0.00           H  
ATOM    422 2HG  GLU A  25     -55.429 -56.294  17.205  1.00  0.00           H  
ATOM    423  N   VAL A  26     -56.127 -53.000  17.320  1.00  0.00           N  
ATOM    424  CA  VAL A  26     -57.196 -52.630  16.401  1.00  0.00           C  
ATOM    425  C   VAL A  26     -56.690 -51.681  15.321  1.00  0.00           C  
ATOM    426  O   VAL A  26     -57.053 -51.806  14.151  1.00  0.00           O  
ATOM    427  CB  VAL A  26     -58.352 -51.961  17.168  1.00  0.00           C  
ATOM    428  CG1 VAL A  26     -59.383 -51.404  16.198  1.00  0.00           C  
ATOM    429  CG2 VAL A  26     -58.991 -52.963  18.118  1.00  0.00           C  
ATOM    430  H   VAL A  26     -56.188 -52.714  18.287  1.00  0.00           H  
ATOM    431  HA  VAL A  26     -57.571 -53.536  15.923  1.00  0.00           H  
ATOM    432  HB  VAL A  26     -57.959 -51.119  17.738  1.00  0.00           H  
ATOM    433 1HG1 VAL A  26     -60.193 -50.935  16.757  1.00  0.00           H  
ATOM    434 2HG1 VAL A  26     -58.912 -50.663  15.552  1.00  0.00           H  
ATOM    435 3HG1 VAL A  26     -59.785 -52.214  15.590  1.00  0.00           H  
ATOM    436 1HG2 VAL A  26     -59.807 -52.483  18.657  1.00  0.00           H  
ATOM    437 2HG2 VAL A  26     -59.379 -53.808  17.548  1.00  0.00           H  
ATOM    438 3HG2 VAL A  26     -58.245 -53.317  18.829  1.00  0.00           H  
ATOM    439  N   THR A  27     -55.850 -50.733  15.720  1.00  0.00           N  
ATOM    440  CA  THR A  27     -55.291 -49.762  14.786  1.00  0.00           C  
ATOM    441  C   THR A  27     -54.395 -50.440  13.757  1.00  0.00           C  
ATOM    442  O   THR A  27     -54.426 -50.102  12.574  1.00  0.00           O  
ATOM    443  CB  THR A  27     -54.494 -48.674  15.529  1.00  0.00           C  
ATOM    444  OG1 THR A  27     -55.363 -47.968  16.424  1.00  0.00           O  
ATOM    445  CG2 THR A  27     -53.885 -47.691  14.540  1.00  0.00           C  
ATOM    446  H   THR A  27     -55.592 -50.683  16.695  1.00  0.00           H  
ATOM    447  HA  THR A  27     -56.112 -49.282  14.253  1.00  0.00           H  
ATOM    448  HB  THR A  27     -53.697 -49.138  16.108  1.00  0.00           H  
ATOM    449  HG1 THR A  27     -55.733 -48.584  17.061  1.00  0.00           H  
ATOM    450 1HG2 THR A  27     -53.325 -46.929  15.083  1.00  0.00           H  
ATOM    451 2HG2 THR A  27     -53.214 -48.222  13.865  1.00  0.00           H  
ATOM    452 3HG2 THR A  27     -54.678 -47.216  13.964  1.00  0.00           H  
ATOM    453  N   ALA A  28     -53.598 -51.398  14.214  1.00  0.00           N  
ATOM    454  CA  ALA A  28     -52.692 -52.126  13.333  1.00  0.00           C  
ATOM    455  C   ALA A  28     -53.461 -52.944  12.304  1.00  0.00           C  
ATOM    456  O   ALA A  28     -53.081 -53.004  11.135  1.00  0.00           O  
ATOM    457  CB  ALA A  28     -51.774 -53.028  14.145  1.00  0.00           C  
ATOM    458  H   ALA A  28     -53.619 -51.629  15.197  1.00  0.00           H  
ATOM    459  HA  ALA A  28     -52.085 -51.398  12.794  1.00  0.00           H  
ATOM    460 1HB  ALA A  28     -51.104 -53.564  13.474  1.00  0.00           H  
ATOM    461 2HB  ALA A  28     -51.187 -52.422  14.836  1.00  0.00           H  
ATOM    462 3HB  ALA A  28     -52.372 -53.743  14.708  1.00  0.00           H  
ATOM    463  N   GLU A  29     -54.545 -53.573  12.746  1.00  0.00           N  
ATOM    464  CA  GLU A  29     -55.369 -54.390  11.864  1.00  0.00           C  
ATOM    465  C   GLU A  29     -56.028 -53.540  10.784  1.00  0.00           C  
ATOM    466  O   GLU A  29     -56.105 -53.944   9.624  1.00  0.00           O  
ATOM    467  CB  GLU A  29     -56.439 -55.131  12.669  1.00  0.00           C  
ATOM    468  CG  GLU A  29     -57.321 -56.055  11.841  1.00  0.00           C  
ATOM    469  CD  GLU A  29     -56.560 -57.199  11.231  1.00  0.00           C  
ATOM    470  OE1 GLU A  29     -55.798 -57.821  11.931  1.00  0.00           O  
ATOM    471  OE2 GLU A  29     -56.741 -57.451  10.063  1.00  0.00           O  
ATOM    472  H   GLU A  29     -54.805 -53.483  13.718  1.00  0.00           H  
ATOM    473  HA  GLU A  29     -54.729 -55.125  11.375  1.00  0.00           H  
ATOM    474 1HB  GLU A  29     -55.962 -55.730  13.444  1.00  0.00           H  
ATOM    475 2HB  GLU A  29     -57.086 -54.408  13.166  1.00  0.00           H  
ATOM    476 1HG  GLU A  29     -58.109 -56.456  12.478  1.00  0.00           H  
ATOM    477 2HG  GLU A  29     -57.794 -55.475  11.049  1.00  0.00           H  
ATOM    478  N   GLY A  30     -56.502 -52.361  11.173  1.00  0.00           N  
ATOM    479  CA  GLY A  30     -57.154 -51.452  10.238  1.00  0.00           C  
ATOM    480  C   GLY A  30     -56.181 -50.964   9.173  1.00  0.00           C  
ATOM    481  O   GLY A  30     -56.531 -50.865   7.997  1.00  0.00           O  
ATOM    482  H   GLY A  30     -56.408 -52.087  12.141  1.00  0.00           H  
ATOM    483 1HA  GLY A  30     -57.994 -51.959   9.763  1.00  0.00           H  
ATOM    484 2HA  GLY A  30     -57.560 -50.600  10.782  1.00  0.00           H  
ATOM    485  N   LEU A  31     -54.958 -50.660   9.593  1.00  0.00           N  
ATOM    486  CA  LEU A  31     -53.931 -50.180   8.675  1.00  0.00           C  
ATOM    487  C   LEU A  31     -53.560 -51.251   7.656  1.00  0.00           C  
ATOM    488  O   LEU A  31     -53.373 -50.959   6.475  1.00  0.00           O  
ATOM    489  CB  LEU A  31     -52.681 -49.752   9.454  1.00  0.00           C  
ATOM    490  CG  LEU A  31     -52.835 -48.494  10.319  1.00  0.00           C  
ATOM    491  CD1 LEU A  31     -51.582 -48.301  11.162  1.00  0.00           C  
ATOM    492  CD2 LEU A  31     -53.082 -47.289   9.423  1.00  0.00           C  
ATOM    493  H   LEU A  31     -54.733 -50.764  10.572  1.00  0.00           H  
ATOM    494  HA  LEU A  31     -54.323 -49.316   8.139  1.00  0.00           H  
ATOM    495 1HB  LEU A  31     -52.383 -50.569  10.109  1.00  0.00           H  
ATOM    496 2HB  LEU A  31     -51.874 -49.570   8.745  1.00  0.00           H  
ATOM    497  HG  LEU A  31     -53.678 -48.620  10.998  1.00  0.00           H  
ATOM    498 1HD1 LEU A  31     -51.691 -47.407  11.777  1.00  0.00           H  
ATOM    499 2HD1 LEU A  31     -51.441 -49.168  11.807  1.00  0.00           H  
ATOM    500 3HD1 LEU A  31     -50.718 -48.188  10.509  1.00  0.00           H  
ATOM    501 1HD2 LEU A  31     -53.192 -46.395  10.037  1.00  0.00           H  
ATOM    502 2HD2 LEU A  31     -52.238 -47.161   8.744  1.00  0.00           H  
ATOM    503 3HD2 LEU A  31     -53.992 -47.446   8.844  1.00  0.00           H  
ATOM    504  N   ILE A  32     -53.455 -52.491   8.121  1.00  0.00           N  
ATOM    505  CA  ILE A  32     -53.107 -53.607   7.250  1.00  0.00           C  
ATOM    506  C   ILE A  32     -54.186 -53.848   6.203  1.00  0.00           C  
ATOM    507  O   ILE A  32     -53.887 -54.116   5.039  1.00  0.00           O  
ATOM    508  CB  ILE A  32     -52.888 -54.893   8.067  1.00  0.00           C  
ATOM    509  CG1 ILE A  32     -51.694 -54.730   9.011  1.00  0.00           C  
ATOM    510  CG2 ILE A  32     -52.680 -56.082   7.142  1.00  0.00           C  
ATOM    511  CD1 ILE A  32     -50.389 -54.448   8.302  1.00  0.00           C  
ATOM    512  H   ILE A  32     -53.620 -52.666   9.102  1.00  0.00           H  
ATOM    513  HA  ILE A  32     -52.179 -53.365   6.733  1.00  0.00           H  
ATOM    514  HB  ILE A  32     -53.761 -55.080   8.692  1.00  0.00           H  
ATOM    515 1HG1 ILE A  32     -51.889 -53.913   9.705  1.00  0.00           H  
ATOM    516 2HG1 ILE A  32     -51.571 -55.637   9.603  1.00  0.00           H  
ATOM    517 1HG2 ILE A  32     -52.526 -56.983   7.736  1.00  0.00           H  
ATOM    518 2HG2 ILE A  32     -53.558 -56.210   6.510  1.00  0.00           H  
ATOM    519 3HG2 ILE A  32     -51.805 -55.907   6.515  1.00  0.00           H  
ATOM    520 1HD1 ILE A  32     -49.591 -54.345   9.037  1.00  0.00           H  
ATOM    521 2HD1 ILE A  32     -50.157 -55.272   7.627  1.00  0.00           H  
ATOM    522 3HD1 ILE A  32     -50.477 -53.524   7.732  1.00  0.00           H  
ATOM    523  N   SER A  33     -55.443 -53.751   6.623  1.00  0.00           N  
ATOM    524  CA  SER A  33     -56.570 -53.957   5.721  1.00  0.00           C  
ATOM    525  C   SER A  33     -56.611 -52.889   4.636  1.00  0.00           C  
ATOM    526  O   SER A  33     -56.883 -53.183   3.472  1.00  0.00           O  
ATOM    527  CB  SER A  33     -57.871 -53.948   6.500  1.00  0.00           C  
ATOM    528  OG  SER A  33     -58.967 -54.149   5.651  1.00  0.00           O  
ATOM    529  H   SER A  33     -55.622 -53.529   7.592  1.00  0.00           H  
ATOM    530  HA  SER A  33     -56.455 -54.929   5.240  1.00  0.00           H  
ATOM    531 1HB  SER A  33     -57.846 -54.731   7.258  1.00  0.00           H  
ATOM    532 2HB  SER A  33     -57.978 -52.996   7.018  1.00  0.00           H  
ATOM    533  HG  SER A  33     -59.744 -54.130   6.213  1.00  0.00           H  
ATOM    534  N   LEU A  34     -56.339 -51.647   5.024  1.00  0.00           N  
ATOM    535  CA  LEU A  34     -56.344 -50.532   4.085  1.00  0.00           C  
ATOM    536  C   LEU A  34     -55.246 -50.688   3.040  1.00  0.00           C  
ATOM    537  O   LEU A  34     -55.457 -50.414   1.858  1.00  0.00           O  
ATOM    538  CB  LEU A  34     -56.161 -49.207   4.835  1.00  0.00           C  
ATOM    539  CG  LEU A  34     -57.336 -48.776   5.722  1.00  0.00           C  
ATOM    540  CD1 LEU A  34     -56.939 -47.550   6.533  1.00  0.00           C  
ATOM    541  CD2 LEU A  34     -58.550 -48.486   4.851  1.00  0.00           C  
ATOM    542  H   LEU A  34     -56.123 -51.472   5.995  1.00  0.00           H  
ATOM    543  HA  LEU A  34     -57.306 -50.515   3.573  1.00  0.00           H  
ATOM    544 1HB  LEU A  34     -55.279 -49.285   5.469  1.00  0.00           H  
ATOM    545 2HB  LEU A  34     -55.989 -48.415   4.106  1.00  0.00           H  
ATOM    546  HG  LEU A  34     -57.575 -49.576   6.423  1.00  0.00           H  
ATOM    547 1HD1 LEU A  34     -57.774 -47.244   7.163  1.00  0.00           H  
ATOM    548 2HD1 LEU A  34     -56.081 -47.791   7.160  1.00  0.00           H  
ATOM    549 3HD1 LEU A  34     -56.678 -46.736   5.857  1.00  0.00           H  
ATOM    550 1HD2 LEU A  34     -59.385 -48.181   5.482  1.00  0.00           H  
ATOM    551 2HD2 LEU A  34     -58.312 -47.685   4.151  1.00  0.00           H  
ATOM    552 3HD2 LEU A  34     -58.823 -49.384   4.297  1.00  0.00           H  
ATOM    553  N   LEU A  35     -54.074 -51.129   3.482  1.00  0.00           N  
ATOM    554  CA  LEU A  35     -52.940 -51.321   2.586  1.00  0.00           C  
ATOM    555  C   LEU A  35     -53.223 -52.417   1.566  1.00  0.00           C  
ATOM    556  O   LEU A  35     -52.880 -52.288   0.391  1.00  0.00           O  
ATOM    557  CB  LEU A  35     -51.683 -51.675   3.391  1.00  0.00           C  
ATOM    558  CG  LEU A  35     -51.111 -50.548   4.261  1.00  0.00           C  
ATOM    559  CD1 LEU A  35     -49.986 -51.097   5.128  1.00  0.00           C  
ATOM    560  CD2 LEU A  35     -50.614 -49.420   3.369  1.00  0.00           C  
ATOM    561  H   LEU A  35     -53.965 -51.337   4.464  1.00  0.00           H  
ATOM    562  HA  LEU A  35     -52.762 -50.390   2.049  1.00  0.00           H  
ATOM    563 1HB  LEU A  35     -51.914 -52.514   4.045  1.00  0.00           H  
ATOM    564 2HB  LEU A  35     -50.902 -51.986   2.697  1.00  0.00           H  
ATOM    565  HG  LEU A  35     -51.889 -50.170   4.924  1.00  0.00           H  
ATOM    566 1HD1 LEU A  35     -49.580 -50.296   5.746  1.00  0.00           H  
ATOM    567 2HD1 LEU A  35     -50.374 -51.888   5.769  1.00  0.00           H  
ATOM    568 3HD1 LEU A  35     -49.199 -51.498   4.491  1.00  0.00           H  
ATOM    569 1HD2 LEU A  35     -50.208 -48.619   3.987  1.00  0.00           H  
ATOM    570 2HD2 LEU A  35     -49.834 -49.797   2.706  1.00  0.00           H  
ATOM    571 3HD2 LEU A  35     -51.442 -49.035   2.773  1.00  0.00           H  
ATOM    572  N   ARG A  36     -53.851 -53.495   2.024  1.00  0.00           N  
ATOM    573  CA  ARG A  36     -54.183 -54.616   1.152  1.00  0.00           C  
ATOM    574  C   ARG A  36     -55.189 -54.206   0.084  1.00  0.00           C  
ATOM    575  O   ARG A  36     -55.074 -54.602  -1.076  1.00  0.00           O  
ATOM    576  CB  ARG A  36     -54.750 -55.773   1.961  1.00  0.00           C  
ATOM    577  CG  ARG A  36     -53.746 -56.481   2.856  1.00  0.00           C  
ATOM    578  CD  ARG A  36     -54.386 -57.556   3.656  1.00  0.00           C  
ATOM    579  NE  ARG A  36     -54.869 -58.642   2.818  1.00  0.00           N  
ATOM    580  CZ  ARG A  36     -55.713 -59.609   3.230  1.00  0.00           C  
ATOM    581  NH1 ARG A  36     -56.156 -59.611   4.467  1.00  0.00           N  
ATOM    582  NH2 ARG A  36     -56.094 -60.554   2.389  1.00  0.00           N  
ATOM    583  H   ARG A  36     -54.105 -53.539   3.001  1.00  0.00           H  
ATOM    584  HA  ARG A  36     -53.271 -54.952   0.658  1.00  0.00           H  
ATOM    585 1HB  ARG A  36     -55.559 -55.412   2.594  1.00  0.00           H  
ATOM    586 2HB  ARG A  36     -55.172 -56.517   1.285  1.00  0.00           H  
ATOM    587 1HG  ARG A  36     -52.964 -56.930   2.242  1.00  0.00           H  
ATOM    588 2HG  ARG A  36     -53.300 -55.761   3.543  1.00  0.00           H  
ATOM    589 1HD  ARG A  36     -53.662 -57.966   4.360  1.00  0.00           H  
ATOM    590 2HD  ARG A  36     -55.233 -57.146   4.205  1.00  0.00           H  
ATOM    591  HE  ARG A  36     -54.550 -58.673   1.859  1.00  0.00           H  
ATOM    592 1HH1 ARG A  36     -55.864 -58.888   5.110  1.00  0.00           H  
ATOM    593 2HH1 ARG A  36     -56.788 -60.336   4.776  1.00  0.00           H  
ATOM    594 1HH2 ARG A  36     -55.753 -60.552   1.437  1.00  0.00           H  
ATOM    595 2HH2 ARG A  36     -56.726 -61.278   2.697  1.00  0.00           H  
ATOM    596  N   LEU A  37     -56.175 -53.410   0.483  1.00  0.00           N  
ATOM    597  CA  LEU A  37     -57.204 -52.944  -0.439  1.00  0.00           C  
ATOM    598  C   LEU A  37     -56.612 -52.046  -1.517  1.00  0.00           C  
ATOM    599  O   LEU A  37     -56.983 -52.138  -2.687  1.00  0.00           O  
ATOM    600  CB  LEU A  37     -58.296 -52.184   0.325  1.00  0.00           C  
ATOM    601  CG  LEU A  37     -59.174 -53.035   1.252  1.00  0.00           C  
ATOM    602  CD1 LEU A  37     -60.081 -52.125   2.068  1.00  0.00           C  
ATOM    603  CD2 LEU A  37     -59.988 -54.016   0.421  1.00  0.00           C  
ATOM    604  H   LEU A  37     -56.213 -53.120   1.450  1.00  0.00           H  
ATOM    605  HA  LEU A  37     -57.653 -53.811  -0.923  1.00  0.00           H  
ATOM    606 1HB  LEU A  37     -57.823 -51.414   0.932  1.00  0.00           H  
ATOM    607 2HB  LEU A  37     -58.951 -51.697  -0.397  1.00  0.00           H  
ATOM    608  HG  LEU A  37     -58.541 -53.586   1.948  1.00  0.00           H  
ATOM    609 1HD1 LEU A  37     -60.705 -52.729   2.727  1.00  0.00           H  
ATOM    610 2HD1 LEU A  37     -59.473 -51.447   2.668  1.00  0.00           H  
ATOM    611 3HD1 LEU A  37     -60.716 -51.547   1.398  1.00  0.00           H  
ATOM    612 1HD2 LEU A  37     -60.611 -54.621   1.080  1.00  0.00           H  
ATOM    613 2HD2 LEU A  37     -60.622 -53.465  -0.274  1.00  0.00           H  
ATOM    614 3HD2 LEU A  37     -59.314 -54.665  -0.139  1.00  0.00           H  
ATOM    615  N   THR A  38     -55.689 -51.177  -1.116  1.00  0.00           N  
ATOM    616  CA  THR A  38     -55.043 -50.260  -2.047  1.00  0.00           C  
ATOM    617  C   THR A  38     -54.209 -51.015  -3.075  1.00  0.00           C  
ATOM    618  O   THR A  38     -54.205 -50.673  -4.258  1.00  0.00           O  
ATOM    619  CB  THR A  38     -54.153 -49.249  -1.301  1.00  0.00           C  
ATOM    620  OG1 THR A  38     -54.958 -48.469  -0.406  1.00  0.00           O  
ATOM    621  CG2 THR A  38     -53.456 -48.323  -2.286  1.00  0.00           C  
ATOM    622  H   THR A  38     -55.429 -51.152  -0.140  1.00  0.00           H  
ATOM    623  HA  THR A  38     -55.816 -49.708  -2.581  1.00  0.00           H  
ATOM    624  HB  THR A  38     -53.403 -49.784  -0.720  1.00  0.00           H  
ATOM    625  HG1 THR A  38     -55.127 -48.973   0.393  1.00  0.00           H  
ATOM    626 1HG2 THR A  38     -52.831 -47.616  -1.741  1.00  0.00           H  
ATOM    627 2HG2 THR A  38     -52.834 -48.912  -2.960  1.00  0.00           H  
ATOM    628 3HG2 THR A  38     -54.201 -47.778  -2.864  1.00  0.00           H  
ATOM    629  N   THR A  39     -53.504 -52.043  -2.616  1.00  0.00           N  
ATOM    630  CA  THR A  39     -52.664 -52.848  -3.494  1.00  0.00           C  
ATOM    631  C   THR A  39     -53.501 -53.594  -4.526  1.00  0.00           C  
ATOM    632  O   THR A  39     -53.144 -53.655  -5.703  1.00  0.00           O  
ATOM    633  CB  THR A  39     -51.822 -53.853  -2.686  1.00  0.00           C  
ATOM    634  OG1 THR A  39     -50.959 -53.144  -1.788  1.00  0.00           O  
ATOM    635  CG2 THR A  39     -50.982 -54.714  -3.617  1.00  0.00           C  
ATOM    636  H   THR A  39     -53.551 -52.273  -1.634  1.00  0.00           H  
ATOM    637  HA  THR A  39     -51.985 -52.183  -4.029  1.00  0.00           H  
ATOM    638  HB  THR A  39     -52.482 -54.495  -2.103  1.00  0.00           H  
ATOM    639  HG1 THR A  39     -51.457 -52.875  -1.012  1.00  0.00           H  
ATOM    640 1HG2 THR A  39     -50.393 -55.418  -3.029  1.00  0.00           H  
ATOM    641 2HG2 THR A  39     -51.636 -55.263  -4.294  1.00  0.00           H  
ATOM    642 3HG2 THR A  39     -50.313 -54.078  -4.196  1.00  0.00           H  
ATOM    643  N   ALA A  40     -54.602 -54.151  -4.073  1.00  0.00           N  
ATOM    644  CA  ALA A  40     -55.483 -54.887  -4.948  1.00  0.00           C  
ATOM    645  C   ALA A  40     -56.268 -53.919  -5.785  1.00  0.00           C  
ATOM    646  O   ALA A  40     -57.049 -54.321  -6.647  1.00  0.00           O  
ATOM    647  CB  ALA A  40     -56.414 -55.790  -4.153  1.00  0.00           C  
ATOM    648  H   ALA A  40     -54.839 -54.065  -3.095  1.00  0.00           H  
ATOM    649  HA  ALA A  40     -54.870 -55.503  -5.606  1.00  0.00           H  
ATOM    650 1HB  ALA A  40     -57.080 -56.318  -4.835  1.00  0.00           H  
ATOM    651 2HB  ALA A  40     -55.825 -56.514  -3.589  1.00  0.00           H  
ATOM    652 3HB  ALA A  40     -57.004 -55.188  -3.464  1.00  0.00           H  
ATOM    653  N   ARG A  41     -56.054 -52.642  -5.524  1.00  0.00           N  
ATOM    654  CA  ARG A  41     -56.705 -51.629  -6.312  1.00  0.00           C  
ATOM    655  C   ARG A  41     -58.204 -51.786  -6.201  1.00  0.00           C  
ATOM    656  O   ARG A  41     -58.901 -51.914  -7.208  1.00  0.00           O  
ATOM    657  CB  ARG A  41     -56.282 -51.720  -7.771  1.00  0.00           C  
ATOM    658  CG  ARG A  41     -54.809 -51.448  -8.028  1.00  0.00           C  
ATOM    659  CD  ARG A  41     -54.484 -51.505  -9.476  1.00  0.00           C  
ATOM    660  NE  ARG A  41     -54.635 -52.847 -10.014  1.00  0.00           N  
ATOM    661  CZ  ARG A  41     -54.655 -53.148 -11.327  1.00  0.00           C  
ATOM    662  NH1 ARG A  41     -54.533 -52.193 -12.222  1.00  0.00           N  
ATOM    663  NH2 ARG A  41     -54.798 -54.403 -11.715  1.00  0.00           N  
ATOM    664  H   ARG A  41     -55.437 -52.362  -4.775  1.00  0.00           H  
ATOM    665  HA  ARG A  41     -56.415 -50.651  -5.926  1.00  0.00           H  
ATOM    666 1HB  ARG A  41     -56.505 -52.715  -8.153  1.00  0.00           H  
ATOM    667 2HB  ARG A  41     -56.857 -51.006  -8.361  1.00  0.00           H  
ATOM    668 1HG  ARG A  41     -54.552 -50.455  -7.658  1.00  0.00           H  
ATOM    669 2HG  ARG A  41     -54.205 -52.195  -7.511  1.00  0.00           H  
ATOM    670 1HD  ARG A  41     -55.152 -50.841 -10.025  1.00  0.00           H  
ATOM    671 2HD  ARG A  41     -53.453 -51.190  -9.630  1.00  0.00           H  
ATOM    672  HE  ARG A  41     -54.732 -53.609  -9.355  1.00  0.00           H  
ATOM    673 1HH1 ARG A  41     -54.424 -51.234 -11.925  1.00  0.00           H  
ATOM    674 2HH1 ARG A  41     -54.548 -52.418 -13.206  1.00  0.00           H  
ATOM    675 1HH2 ARG A  41     -54.892 -55.138 -11.027  1.00  0.00           H  
ATOM    676 2HH2 ARG A  41     -54.813 -54.629 -12.699  1.00  0.00           H  
ATOM    677  N   ALA A  42     -58.671 -51.773  -4.965  1.00  0.00           N  
ATOM    678  CA  ALA A  42     -60.087 -51.808  -4.653  1.00  0.00           C  
ATOM    679  C   ALA A  42     -60.721 -50.548  -5.191  1.00  0.00           C  
ATOM    680  O   ALA A  42     -60.050 -49.532  -5.371  1.00  0.00           O  
ATOM    681  CB  ALA A  42     -60.320 -51.939  -3.155  1.00  0.00           C  
ATOM    682  H   ALA A  42     -58.002 -51.737  -4.210  1.00  0.00           H  
ATOM    683  HA  ALA A  42     -60.523 -52.672  -5.155  1.00  0.00           H  
ATOM    684 1HB  ALA A  42     -61.391 -51.935  -2.951  1.00  0.00           H  
ATOM    685 2HB  ALA A  42     -59.887 -52.874  -2.800  1.00  0.00           H  
ATOM    686 3HB  ALA A  42     -59.850 -51.103  -2.640  1.00  0.00           H  
ATOM    687  N   PRO A  43     -62.016 -50.605  -5.451  1.00  0.00           N  
ATOM    688  CA  PRO A  43     -62.718 -49.409  -5.867  1.00  0.00           C  
ATOM    689  C   PRO A  43     -62.625 -48.367  -4.773  1.00  0.00           C  
ATOM    690  O   PRO A  43     -62.552 -48.700  -3.590  1.00  0.00           O  
ATOM    691  CB  PRO A  43     -64.156 -49.894  -6.077  1.00  0.00           C  
ATOM    692  CG  PRO A  43     -64.016 -51.358  -6.322  1.00  0.00           C  
ATOM    693  CD  PRO A  43     -62.866 -51.776  -5.445  1.00  0.00           C  
ATOM    694  HA  PRO A  43     -62.284 -49.045  -6.810  1.00  0.00           H  
ATOM    695 1HB  PRO A  43     -64.764 -49.666  -5.189  1.00  0.00           H  
ATOM    696 2HB  PRO A  43     -64.613 -49.361  -6.924  1.00  0.00           H  
ATOM    697 1HG  PRO A  43     -64.953 -51.876  -6.068  1.00  0.00           H  
ATOM    698 2HG  PRO A  43     -63.826 -51.548  -7.388  1.00  0.00           H  
ATOM    699 1HD  PRO A  43     -63.240 -52.013  -4.437  1.00  0.00           H  
ATOM    700 2HD  PRO A  43     -62.365 -52.649  -5.888  1.00  0.00           H  
ATOM    701  N   ALA A  44     -62.610 -47.709  -4.733  1.00  0.00           N  
ATOM    702  CA  ALA A  44     -62.634 -46.627  -3.762  1.00  0.00           C  
ATOM    703  C   ALA A  44     -63.696 -46.867  -2.737  1.00  0.00           C  
ATOM    704  O   ALA A  44     -63.503 -46.592  -1.553  1.00  0.00           O  
ATOM    705  CB  ALA A  44     -62.859 -45.287  -4.447  1.00  0.00           C  
ATOM    706  H   ALA A  44     -62.551 -47.486  -5.716  1.00  0.00           H  
ATOM    707  HA  ALA A  44     -61.670 -46.606  -3.254  1.00  0.00           H  
ATOM    708 1HB  ALA A  44     -62.890 -44.496  -3.698  1.00  0.00           H  
ATOM    709 2HB  ALA A  44     -62.045 -45.094  -5.146  1.00  0.00           H  
ATOM    710 3HB  ALA A  44     -63.804 -45.310  -4.988  1.00  0.00           H  
ATOM    711  N   SER A  45     -64.819 -47.381  -3.196  1.00  0.00           N  
ATOM    712  CA  SER A  45     -65.929 -47.638  -2.285  1.00  0.00           C  
ATOM    713  C   SER A  45     -65.535 -48.632  -1.202  1.00  0.00           C  
ATOM    714  O   SER A  45     -65.894 -48.469  -0.036  1.00  0.00           O  
ATOM    715  CB  SER A  45     -67.125 -48.164  -3.054  1.00  0.00           C  
ATOM    716  OG  SER A  45     -66.845 -49.412  -3.627  1.00  0.00           O  
ATOM    717  H   SER A  45     -64.925 -47.602  -4.176  1.00  0.00           H  
ATOM    718  HA  SER A  45     -66.206 -46.699  -1.803  1.00  0.00           H  
ATOM    719 1HB  SER A  45     -67.979 -48.253  -2.383  1.00  0.00           H  
ATOM    720 2HB  SER A  45     -67.395 -47.455  -3.836  1.00  0.00           H  
ATOM    721  HG  SER A  45     -67.642 -49.675  -4.092  1.00  0.00           H  
ATOM    722  N   SER A  46     -64.795 -49.663  -1.594  1.00  0.00           N  
ATOM    723  CA  SER A  46     -64.350 -50.688  -0.656  1.00  0.00           C  
ATOM    724  C   SER A  46     -63.396 -50.109   0.380  1.00  0.00           C  
ATOM    725  O   SER A  46     -63.471 -50.443   1.562  1.00  0.00           O  
ATOM    726  CB  SER A  46     -63.673 -51.821  -1.402  1.00  0.00           C  
ATOM    727  OG  SER A  46     -64.585 -52.499  -2.221  1.00  0.00           O  
ATOM    728  H   SER A  46     -64.534 -49.739  -2.567  1.00  0.00           H  
ATOM    729  HA  SER A  46     -65.223 -51.083  -0.135  1.00  0.00           H  
ATOM    730 1HB  SER A  46     -62.861 -51.422  -2.010  1.00  0.00           H  
ATOM    731 2HB  SER A  46     -63.234 -52.516  -0.688  1.00  0.00           H  
ATOM    732  HG  SER A  46     -64.085 -53.195  -2.655  1.00  0.00           H  
ATOM    733  N   ILE A  47     -62.498 -49.238  -0.070  1.00  0.00           N  
ATOM    734  CA  ILE A  47     -61.528 -48.611   0.819  1.00  0.00           C  
ATOM    735  C   ILE A  47     -62.215 -47.715   1.841  1.00  0.00           C  
ATOM    736  O   ILE A  47     -61.840 -47.693   3.013  1.00  0.00           O  
ATOM    737  CB  ILE A  47     -60.503 -47.786   0.019  1.00  0.00           C  
ATOM    738  CG1 ILE A  47     -59.618 -48.707  -0.825  1.00  0.00           C  
ATOM    739  CG2 ILE A  47     -59.655 -46.939   0.955  1.00  0.00           C  
ATOM    740  CD1 ILE A  47     -58.768 -47.977  -1.839  1.00  0.00           C  
ATOM    741  H   ILE A  47     -62.487 -49.005  -1.053  1.00  0.00           H  
ATOM    742  HA  ILE A  47     -60.995 -49.394   1.357  1.00  0.00           H  
ATOM    743  HB  ILE A  47     -61.027 -47.130  -0.675  1.00  0.00           H  
ATOM    744 1HG1 ILE A  47     -58.957 -49.276  -0.171  1.00  0.00           H  
ATOM    745 2HG1 ILE A  47     -60.244 -49.424  -1.359  1.00  0.00           H  
ATOM    746 1HG2 ILE A  47     -58.936 -46.363   0.374  1.00  0.00           H  
ATOM    747 2HG2 ILE A  47     -60.298 -46.259   1.513  1.00  0.00           H  
ATOM    748 3HG2 ILE A  47     -59.122 -47.588   1.651  1.00  0.00           H  
ATOM    749 1HD1 ILE A  47     -58.170 -48.696  -2.398  1.00  0.00           H  
ATOM    750 2HD1 ILE A  47     -59.413 -47.428  -2.527  1.00  0.00           H  
ATOM    751 3HD1 ILE A  47     -58.109 -47.279  -1.325  1.00  0.00           H  
ATOM    752  N   ALA A  48     -63.223 -46.976   1.391  1.00  0.00           N  
ATOM    753  CA  ALA A  48     -63.965 -46.077   2.267  1.00  0.00           C  
ATOM    754  C   ALA A  48     -64.718 -46.851   3.341  1.00  0.00           C  
ATOM    755  O   ALA A  48     -64.762 -46.440   4.500  1.00  0.00           O  
ATOM    756  CB  ALA A  48     -64.929 -45.224   1.456  1.00  0.00           C  
ATOM    757  H   ALA A  48     -63.482 -47.039   0.417  1.00  0.00           H  
ATOM    758  HA  ALA A  48     -63.249 -45.424   2.766  1.00  0.00           H  
ATOM    759 1HB  ALA A  48     -65.476 -44.558   2.124  1.00  0.00           H  
ATOM    760 2HB  ALA A  48     -64.370 -44.632   0.731  1.00  0.00           H  
ATOM    761 3HB  ALA A  48     -65.633 -45.868   0.932  1.00  0.00           H  
ATOM    762  N   GLU A  49     -65.310 -47.974   2.948  1.00  0.00           N  
ATOM    763  CA  GLU A  49     -66.062 -48.809   3.877  1.00  0.00           C  
ATOM    764  C   GLU A  49     -65.154 -49.397   4.950  1.00  0.00           C  
ATOM    765  O   GLU A  49     -65.522 -49.457   6.123  1.00  0.00           O  
ATOM    766  CB  GLU A  49     -66.774 -49.935   3.125  1.00  0.00           C  
ATOM    767  CG  GLU A  49     -67.650 -50.820   4.000  1.00  0.00           C  
ATOM    768  CD  GLU A  49     -68.402 -51.859   3.215  1.00  0.00           C  
ATOM    769  OE1 GLU A  49     -68.709 -51.607   2.074  1.00  0.00           O  
ATOM    770  OE2 GLU A  49     -68.670 -52.905   3.756  1.00  0.00           O  
ATOM    771  H   GLU A  49     -65.237 -48.256   1.981  1.00  0.00           H  
ATOM    772  HA  GLU A  49     -66.812 -48.189   4.370  1.00  0.00           H  
ATOM    773 1HB  GLU A  49     -67.404 -49.510   2.343  1.00  0.00           H  
ATOM    774 2HB  GLU A  49     -66.035 -50.572   2.639  1.00  0.00           H  
ATOM    775 1HG  GLU A  49     -67.022 -51.322   4.735  1.00  0.00           H  
ATOM    776 2HG  GLU A  49     -68.360 -50.193   4.537  1.00  0.00           H  
ATOM    777  N   VAL A  50     -63.967 -49.829   4.540  1.00  0.00           N  
ATOM    778  CA  VAL A  50     -63.002 -50.412   5.466  1.00  0.00           C  
ATOM    779  C   VAL A  50     -62.529 -49.387   6.488  1.00  0.00           C  
ATOM    780  O   VAL A  50     -62.383 -49.697   7.670  1.00  0.00           O  
ATOM    781  CB  VAL A  50     -61.787 -50.962   4.696  1.00  0.00           C  
ATOM    782  CG1 VAL A  50     -60.696 -51.398   5.663  1.00  0.00           C  
ATOM    783  CG2 VAL A  50     -62.217 -52.121   3.810  1.00  0.00           C  
ATOM    784  H   VAL A  50     -63.726 -49.752   3.562  1.00  0.00           H  
ATOM    785  HA  VAL A  50     -63.484 -51.236   5.995  1.00  0.00           H  
ATOM    786  HB  VAL A  50     -61.370 -50.166   4.078  1.00  0.00           H  
ATOM    787 1HG1 VAL A  50     -59.845 -51.783   5.101  1.00  0.00           H  
ATOM    788 2HG1 VAL A  50     -60.378 -50.544   6.261  1.00  0.00           H  
ATOM    789 3HG1 VAL A  50     -61.081 -52.179   6.318  1.00  0.00           H  
ATOM    790 1HG2 VAL A  50     -61.353 -52.504   3.267  1.00  0.00           H  
ATOM    791 2HG2 VAL A  50     -62.639 -52.914   4.427  1.00  0.00           H  
ATOM    792 3HG2 VAL A  50     -62.967 -51.776   3.098  1.00  0.00           H  
ATOM    793  N   ALA A  51     -62.291 -48.165   6.025  1.00  0.00           N  
ATOM    794  CA  ALA A  51     -61.835 -47.090   6.898  1.00  0.00           C  
ATOM    795  C   ALA A  51     -62.891 -46.736   7.937  1.00  0.00           C  
ATOM    796  O   ALA A  51     -62.574 -46.498   9.102  1.00  0.00           O  
ATOM    797  CB  ALA A  51     -61.468 -45.862   6.078  1.00  0.00           C  
ATOM    798  H   ALA A  51     -62.430 -47.976   5.043  1.00  0.00           H  
ATOM    799  HA  ALA A  51     -60.949 -47.438   7.429  1.00  0.00           H  
ATOM    800 1HB  ALA A  51     -61.129 -45.068   6.743  1.00  0.00           H  
ATOM    801 2HB  ALA A  51     -60.671 -46.115   5.380  1.00  0.00           H  
ATOM    802 3HB  ALA A  51     -62.341 -45.521   5.523  1.00  0.00           H  
ATOM    803  N   GLU A  52     -64.148 -46.703   7.507  1.00  0.00           N  
ATOM    804  CA  GLU A  52     -65.254 -46.379   8.400  1.00  0.00           C  
ATOM    805  C   GLU A  52     -65.415 -47.436   9.484  1.00  0.00           C  
ATOM    806  O   GLU A  52     -65.663 -47.114  10.646  1.00  0.00           O  
ATOM    807  CB  GLU A  52     -66.557 -46.244   7.609  1.00  0.00           C  
ATOM    808  CG  GLU A  52     -66.619 -45.022   6.703  1.00  0.00           C  
ATOM    809  CD  GLU A  52     -67.881 -44.962   5.888  1.00  0.00           C  
ATOM    810  OE1 GLU A  52     -68.641 -45.899   5.934  1.00  0.00           O  
ATOM    811  OE2 GLU A  52     -68.085 -43.976   5.219  1.00  0.00           O  
ATOM    812  H   GLU A  52     -64.342 -46.907   6.537  1.00  0.00           H  
ATOM    813  HA  GLU A  52     -65.040 -45.426   8.885  1.00  0.00           H  
ATOM    814 1HB  GLU A  52     -66.698 -47.129   6.987  1.00  0.00           H  
ATOM    815 2HB  GLU A  52     -67.398 -46.191   8.299  1.00  0.00           H  
ATOM    816 1HG  GLU A  52     -66.552 -44.124   7.317  1.00  0.00           H  
ATOM    817 2HG  GLU A  52     -65.760 -45.036   6.033  1.00  0.00           H  
ATOM    818  N   ALA A  53     -65.272 -48.699   9.097  1.00  0.00           N  
ATOM    819  CA  ALA A  53     -65.402 -49.807  10.036  1.00  0.00           C  
ATOM    820  C   ALA A  53     -64.303 -49.768  11.090  1.00  0.00           C  
ATOM    821  O   ALA A  53     -64.551 -50.019  12.269  1.00  0.00           O  
ATOM    822  CB  ALA A  53     -65.377 -51.136   9.295  1.00  0.00           C  
ATOM    823  H   ALA A  53     -65.068 -48.897   8.128  1.00  0.00           H  
ATOM    824  HA  ALA A  53     -66.359 -49.707  10.548  1.00  0.00           H  
ATOM    825 1HB  ALA A  53     -65.475 -51.953  10.009  1.00  0.00           H  
ATOM    826 2HB  ALA A  53     -66.204 -51.172   8.585  1.00  0.00           H  
ATOM    827 3HB  ALA A  53     -64.434 -51.234   8.758  1.00  0.00           H  
ATOM    828  N   ALA A  54     -63.087 -49.452  10.657  1.00  0.00           N  
ATOM    829  CA  ALA A  54     -61.946 -49.379  11.563  1.00  0.00           C  
ATOM    830  C   ALA A  54     -62.122 -48.259  12.581  1.00  0.00           C  
ATOM    831  O   ALA A  54     -61.807 -48.422  13.759  1.00  0.00           O  
ATOM    832  CB  ALA A  54     -60.657 -49.182  10.778  1.00  0.00           C  
ATOM    833  H   ALA A  54     -62.949 -49.257   9.676  1.00  0.00           H  
ATOM    834  HA  ALA A  54     -61.886 -50.321  12.109  1.00  0.00           H  
ATOM    835 1HB  ALA A  54     -59.815 -49.129  11.468  1.00  0.00           H  
ATOM    836 2HB  ALA A  54     -60.515 -50.021  10.096  1.00  0.00           H  
ATOM    837 3HB  ALA A  54     -60.717 -48.257  10.207  1.00  0.00           H  
ATOM    838  N   ILE A  55     -62.628 -47.121  12.119  1.00  0.00           N  
ATOM    839  CA  ILE A  55     -62.847 -45.971  12.988  1.00  0.00           C  
ATOM    840  C   ILE A  55     -63.900 -46.273  14.048  1.00  0.00           C  
ATOM    841  O   ILE A  55     -63.754 -45.890  15.209  1.00  0.00           O  
ATOM    842  CB  ILE A  55     -63.279 -44.740  12.170  1.00  0.00           C  
ATOM    843  CG1 ILE A  55     -62.128 -44.258  11.283  1.00  0.00           C  
ATOM    844  CG2 ILE A  55     -63.745 -43.625  13.094  1.00  0.00           C  
ATOM    845  CD1 ILE A  55     -62.539 -43.229  10.255  1.00  0.00           C  
ATOM    846  H   ILE A  55     -62.867 -47.051  11.140  1.00  0.00           H  
ATOM    847  HA  ILE A  55     -61.911 -45.737  13.495  1.00  0.00           H  
ATOM    848  HB  ILE A  55     -64.097 -45.014  11.505  1.00  0.00           H  
ATOM    849 1HG1 ILE A  55     -61.345 -43.825  11.905  1.00  0.00           H  
ATOM    850 2HG1 ILE A  55     -61.693 -45.109  10.757  1.00  0.00           H  
ATOM    851 1HG2 ILE A  55     -64.046 -42.762  12.500  1.00  0.00           H  
ATOM    852 2HG2 ILE A  55     -64.593 -43.972  13.684  1.00  0.00           H  
ATOM    853 3HG2 ILE A  55     -62.931 -43.340  13.761  1.00  0.00           H  
ATOM    854 1HD1 ILE A  55     -61.671 -42.937   9.664  1.00  0.00           H  
ATOM    855 2HD1 ILE A  55     -63.299 -43.654   9.598  1.00  0.00           H  
ATOM    856 3HD1 ILE A  55     -62.945 -42.353  10.759  1.00  0.00           H  
ATOM    857  N   LYS A  56     -64.960 -46.961  13.640  1.00  0.00           N  
ATOM    858  CA  LYS A  56     -66.040 -47.316  14.554  1.00  0.00           C  
ATOM    859  C   LYS A  56     -65.555 -48.271  15.636  1.00  0.00           C  
ATOM    860  O   LYS A  56     -65.924 -48.141  16.803  1.00  0.00           O  
ATOM    861  CB  LYS A  56     -67.207 -47.940  13.788  1.00  0.00           C  
ATOM    862  CG  LYS A  56     -67.979 -46.962  12.911  1.00  0.00           C  
ATOM    863  CD  LYS A  56     -69.109 -47.659  12.168  1.00  0.00           C  
ATOM    864  CE  LYS A  56     -69.874 -46.685  11.284  1.00  0.00           C  
ATOM    865  NZ  LYS A  56     -70.959 -47.361  10.521  1.00  0.00           N  
ATOM    866  H   LYS A  56     -65.020 -47.246  12.673  1.00  0.00           H  
ATOM    867  HA  LYS A  56     -66.391 -46.407  15.044  1.00  0.00           H  
ATOM    868 1HB  LYS A  56     -66.836 -48.741  13.148  1.00  0.00           H  
ATOM    869 2HB  LYS A  56     -67.910 -48.383  14.493  1.00  0.00           H  
ATOM    870 1HG  LYS A  56     -68.398 -46.169  13.532  1.00  0.00           H  
ATOM    871 2HG  LYS A  56     -67.302 -46.512  12.186  1.00  0.00           H  
ATOM    872 1HD  LYS A  56     -68.699 -48.456  11.547  1.00  0.00           H  
ATOM    873 2HD  LYS A  56     -69.799 -48.101  12.887  1.00  0.00           H  
ATOM    874 1HE  LYS A  56     -70.313 -45.903  11.900  1.00  0.00           H  
ATOM    875 2HE  LYS A  56     -69.187 -46.218  10.578  1.00  0.00           H  
ATOM    876 1HZ  LYS A  56     -71.440 -46.683   9.948  1.00  0.00           H  
ATOM    877 2HZ  LYS A  56     -70.560 -48.078   9.931  1.00  0.00           H  
ATOM    878 3HZ  LYS A  56     -71.612 -47.781  11.165  1.00  0.00           H  
ATOM    879  N   ALA A  57     -64.725 -49.233  15.243  1.00  0.00           N  
ATOM    880  CA  ALA A  57     -64.187 -50.212  16.179  1.00  0.00           C  
ATOM    881  C   ALA A  57     -63.287 -49.548  17.213  1.00  0.00           C  
ATOM    882  O   ALA A  57     -63.329 -49.887  18.396  1.00  0.00           O  
ATOM    883  CB  ALA A  57     -63.424 -51.296  15.432  1.00  0.00           C  
ATOM    884  H   ALA A  57     -64.461 -49.286  14.270  1.00  0.00           H  
ATOM    885  HA  ALA A  57     -65.023 -50.670  16.708  1.00  0.00           H  
ATOM    886 1HB  ALA A  57     -63.028 -52.020  16.144  1.00  0.00           H  
ATOM    887 2HB  ALA A  57     -64.096 -51.801  14.737  1.00  0.00           H  
ATOM    888 3HB  ALA A  57     -62.602 -50.846  14.878  1.00  0.00           H  
ATOM    889  N   VAL A  58     -62.473 -48.601  16.761  1.00  0.00           N  
ATOM    890  CA  VAL A  58     -61.561 -47.887  17.645  1.00  0.00           C  
ATOM    891  C   VAL A  58     -62.323 -47.058  18.671  1.00  0.00           C  
ATOM    892  O   VAL A  58     -61.948 -47.005  19.842  1.00  0.00           O  
ATOM    893  CB  VAL A  58     -60.638 -46.964  16.827  1.00  0.00           C  
ATOM    894  CG1 VAL A  58     -59.816 -46.078  17.751  1.00  0.00           C  
ATOM    895  CG2 VAL A  58     -59.732 -47.798  15.934  1.00  0.00           C  
ATOM    896  H   VAL A  58     -62.487 -48.370  15.778  1.00  0.00           H  
ATOM    897  HA  VAL A  58     -60.947 -48.618  18.173  1.00  0.00           H  
ATOM    898  HB  VAL A  58     -61.251 -46.306  16.211  1.00  0.00           H  
ATOM    899 1HG1 VAL A  58     -59.169 -45.433  17.156  1.00  0.00           H  
ATOM    900 2HG1 VAL A  58     -60.484 -45.465  18.356  1.00  0.00           H  
ATOM    901 3HG1 VAL A  58     -59.204 -46.701  18.404  1.00  0.00           H  
ATOM    902 1HG2 VAL A  58     -59.083 -47.140  15.358  1.00  0.00           H  
ATOM    903 2HG2 VAL A  58     -59.124 -48.461  16.549  1.00  0.00           H  
ATOM    904 3HG2 VAL A  58     -60.341 -48.393  15.252  1.00  0.00           H  
ATOM    905  N   THR A  59     -63.394 -46.412  18.223  1.00  0.00           N  
ATOM    906  CA  THR A  59     -64.212 -45.584  19.100  1.00  0.00           C  
ATOM    907  C   THR A  59     -64.889 -46.423  20.177  1.00  0.00           C  
ATOM    908  O   THR A  59     -64.966 -46.017  21.337  1.00  0.00           O  
ATOM    909  CB  THR A  59     -65.277 -44.813  18.299  1.00  0.00           C  
ATOM    910  OG1 THR A  59     -64.634 -43.947  17.354  1.00  0.00           O  
ATOM    911  CG2 THR A  59     -66.148 -43.983  19.230  1.00  0.00           C  
ATOM    912  H   THR A  59     -63.648 -46.497  17.249  1.00  0.00           H  
ATOM    913  HA  THR A  59     -63.565 -44.860  19.595  1.00  0.00           H  
ATOM    914  HB  THR A  59     -65.905 -45.519  17.755  1.00  0.00           H  
ATOM    915  HG1 THR A  59     -64.366 -44.457  16.586  1.00  0.00           H  
ATOM    916 1HG2 THR A  59     -66.895 -43.446  18.646  1.00  0.00           H  
ATOM    917 2HG2 THR A  59     -66.647 -44.640  19.942  1.00  0.00           H  
ATOM    918 3HG2 THR A  59     -65.527 -43.269  19.769  1.00  0.00           H  
ATOM    919  N   GLU A  60     -65.378 -47.595  19.786  1.00  0.00           N  
ATOM    920  CA  GLU A  60     -66.050 -48.493  20.716  1.00  0.00           C  
ATOM    921  C   GLU A  60     -65.090 -48.996  21.787  1.00  0.00           C  
ATOM    922  O   GLU A  60     -65.448 -49.089  22.961  1.00  0.00           O  
ATOM    923  CB  GLU A  60     -66.660 -49.679  19.965  1.00  0.00           C  
ATOM    924  CG  GLU A  60     -67.451 -50.638  20.842  1.00  0.00           C  
ATOM    925  CD  GLU A  60     -68.109 -51.740  20.059  1.00  0.00           C  
ATOM    926  OE1 GLU A  60     -67.975 -51.751  18.859  1.00  0.00           O  
ATOM    927  OE2 GLU A  60     -68.746 -52.572  20.661  1.00  0.00           O  
ATOM    928  H   GLU A  60     -65.281 -47.870  18.819  1.00  0.00           H  
ATOM    929  HA  GLU A  60     -66.852 -47.943  21.210  1.00  0.00           H  
ATOM    930 1HB  GLU A  60     -67.326 -49.312  19.185  1.00  0.00           H  
ATOM    931 2HB  GLU A  60     -65.867 -50.247  19.478  1.00  0.00           H  
ATOM    932 1HG  GLU A  60     -66.779 -51.082  21.577  1.00  0.00           H  
ATOM    933 2HG  GLU A  60     -68.214 -50.077  21.381  1.00  0.00           H  
ATOM    934  N   LEU A  61     -63.869 -49.319  21.374  1.00  0.00           N  
ATOM    935  CA  LEU A  61     -62.853 -49.814  22.296  1.00  0.00           C  
ATOM    936  C   LEU A  61     -62.472 -48.750  23.317  1.00  0.00           C  
ATOM    937  O   LEU A  61     -62.295 -49.045  24.499  1.00  0.00           O  
ATOM    938  CB  LEU A  61     -61.606 -50.259  21.522  1.00  0.00           C  
ATOM    939  CG  LEU A  61     -61.772 -51.514  20.656  1.00  0.00           C  
ATOM    940  CD1 LEU A  61     -60.519 -51.723  19.818  1.00  0.00           C  
ATOM    941  CD2 LEU A  61     -62.040 -52.716  21.550  1.00  0.00           C  
ATOM    942  H   LEU A  61     -63.639 -49.219  20.396  1.00  0.00           H  
ATOM    943  HA  LEU A  61     -63.259 -50.673  22.829  1.00  0.00           H  
ATOM    944 1HB  LEU A  61     -61.294 -49.445  20.869  1.00  0.00           H  
ATOM    945 2HB  LEU A  61     -60.805 -50.452  22.235  1.00  0.00           H  
ATOM    946  HG  LEU A  61     -62.611 -51.376  19.973  1.00  0.00           H  
ATOM    947 1HD1 LEU A  61     -60.637 -52.615  19.202  1.00  0.00           H  
ATOM    948 2HD1 LEU A  61     -60.362 -50.858  19.174  1.00  0.00           H  
ATOM    949 3HD1 LEU A  61     -59.659 -51.848  20.475  1.00  0.00           H  
ATOM    950 1HD2 LEU A  61     -62.159 -53.608  20.934  1.00  0.00           H  
ATOM    951 2HD2 LEU A  61     -61.201 -52.855  22.233  1.00  0.00           H  
ATOM    952 3HD2 LEU A  61     -62.951 -52.547  22.124  1.00  0.00           H  
ATOM    953  N   THR A  62     -62.347 -47.510  22.854  1.00  0.00           N  
ATOM    954  CA  THR A  62     -61.986 -46.399  23.726  1.00  0.00           C  
ATOM    955  C   THR A  62     -62.980 -46.252  24.870  1.00  0.00           C  
ATOM    956  O   THR A  62     -62.591 -46.108  26.029  1.00  0.00           O  
ATOM    957  CB  THR A  62     -61.906 -45.079  22.938  1.00  0.00           C  
ATOM    958  OG1 THR A  62     -60.889 -45.180  21.932  1.00  0.00           O  
ATOM    959  CG2 THR A  62     -61.579 -43.921  23.868  1.00  0.00           C  
ATOM    960  H   THR A  62     -62.506 -47.333  21.872  1.00  0.00           H  
ATOM    961  HA  THR A  62     -61.005 -46.602  24.157  1.00  0.00           H  
ATOM    962  HB  THR A  62     -62.862 -44.887  22.450  1.00  0.00           H  
ATOM    963  HG1 THR A  62     -61.104 -45.898  21.332  1.00  0.00           H  
ATOM    964 1HG2 THR A  62     -61.527 -42.996  23.294  1.00  0.00           H  
ATOM    965 2HG2 THR A  62     -62.357 -43.834  24.627  1.00  0.00           H  
ATOM    966 3HG2 THR A  62     -60.620 -44.102  24.352  1.00  0.00           H  
ATOM    967  N   LYS A  63     -64.266 -46.289  24.539  1.00  0.00           N  
ATOM    968  CA  LYS A  63     -65.320 -46.159  25.539  1.00  0.00           C  
ATOM    969  C   LYS A  63     -65.198 -47.236  26.610  1.00  0.00           C  
ATOM    970  O   LYS A  63     -65.476 -46.992  27.784  1.00  0.00           O  
ATOM    971  CB  LYS A  63     -66.698 -46.228  24.878  1.00  0.00           C  
ATOM    972  CG  LYS A  63     -67.053 -45.010  24.035  1.00  0.00           C  
ATOM    973  CD  LYS A  63     -68.425 -45.161  23.397  1.00  0.00           C  
ATOM    974  CE  LYS A  63     -68.777 -43.950  22.546  1.00  0.00           C  
ATOM    975  NZ  LYS A  63     -70.102 -44.100  21.885  1.00  0.00           N  
ATOM    976  H   LYS A  63     -64.520 -46.410  23.569  1.00  0.00           H  
ATOM    977  HA  LYS A  63     -65.216 -45.189  26.027  1.00  0.00           H  
ATOM    978 1HB  LYS A  63     -66.749 -47.107  24.235  1.00  0.00           H  
ATOM    979 2HB  LYS A  63     -67.464 -46.339  25.645  1.00  0.00           H  
ATOM    980 1HG  LYS A  63     -67.049 -44.119  24.663  1.00  0.00           H  
ATOM    981 2HG  LYS A  63     -66.308 -44.882  23.249  1.00  0.00           H  
ATOM    982 1HD  LYS A  63     -68.439 -46.053  22.768  1.00  0.00           H  
ATOM    983 2HD  LYS A  63     -69.178 -45.276  24.177  1.00  0.00           H  
ATOM    984 1HE  LYS A  63     -68.797 -43.059  23.172  1.00  0.00           H  
ATOM    985 2HE  LYS A  63     -68.016 -43.811  21.778  1.00  0.00           H  
ATOM    986 1HZ  LYS A  63     -70.298 -43.278  21.331  1.00  0.00           H  
ATOM    987 2HZ  LYS A  63     -70.090 -44.914  21.286  1.00  0.00           H  
ATOM    988 3HZ  LYS A  63     -70.819 -44.211  22.588  1.00  0.00           H  
ATOM    989  N   LEU A  64     -64.781 -48.427  26.196  1.00  0.00           N  
ATOM    990  CA  LEU A  64     -64.610 -49.543  27.122  1.00  0.00           C  
ATOM    991  C   LEU A  64     -63.312 -49.449  27.895  1.00  0.00           C  
ATOM    992  O   LEU A  64     -63.100 -50.181  28.862  1.00  0.00           O  
ATOM    993  CB  LEU A  64     -64.651 -50.873  26.359  1.00  0.00           C  
ATOM    994  CG  LEU A  64     -65.986 -51.212  25.683  1.00  0.00           C  
ATOM    995  CD1 LEU A  64     -65.834 -52.491  24.871  1.00  0.00           C  
ATOM    996  CD2 LEU A  64     -67.067 -51.362  26.743  1.00  0.00           C  
ATOM    997  H   LEU A  64     -64.577 -48.565  25.216  1.00  0.00           H  
ATOM    998  HA  LEU A  64     -65.429 -49.525  27.840  1.00  0.00           H  
ATOM    999 1HB  LEU A  64     -63.884 -50.853  25.586  1.00  0.00           H  
ATOM   1000 2HB  LEU A  64     -64.416 -51.680  27.053  1.00  0.00           H  
ATOM   1001  HG  LEU A  64     -66.259 -50.411  24.996  1.00  0.00           H  
ATOM   1002 1HD1 LEU A  64     -66.782 -52.731  24.391  1.00  0.00           H  
ATOM   1003 2HD1 LEU A  64     -65.068 -52.349  24.108  1.00  0.00           H  
ATOM   1004 3HD1 LEU A  64     -65.544 -53.308  25.530  1.00  0.00           H  
ATOM   1005 1HD2 LEU A  64     -68.016 -51.602  26.263  1.00  0.00           H  
ATOM   1006 2HD2 LEU A  64     -66.795 -52.164  27.430  1.00  0.00           H  
ATOM   1007 3HD2 LEU A  64     -67.167 -50.428  27.296  1.00  0.00           H  
ATOM   1008  N   GLY A  65     -62.443 -48.550  27.472  1.00  0.00           N  
ATOM   1009  CA  GLY A  65     -61.312 -48.171  28.298  1.00  0.00           C  
ATOM   1010  C   GLY A  65     -60.034 -48.824  27.802  1.00  0.00           C  
ATOM   1011  O   GLY A  65     -58.950 -48.561  28.321  1.00  0.00           O  
ATOM   1012  H   GLY A  65     -62.558 -48.117  26.567  1.00  0.00           H  
ATOM   1013 1HA  GLY A  65     -61.201 -47.087  28.288  1.00  0.00           H  
ATOM   1014 2HA  GLY A  65     -61.501 -48.465  29.330  1.00  0.00           H  
ATOM   1015  N   GLN A  66     -60.169 -49.675  26.794  1.00  0.00           N  
ATOM   1016  CA  GLN A  66     -59.015 -50.326  26.195  1.00  0.00           C  
ATOM   1017  C   GLN A  66     -58.051 -49.287  25.635  1.00  0.00           C  
ATOM   1018  O   GLN A  66     -56.842 -49.512  25.584  1.00  0.00           O  
ATOM   1019  CB  GLN A  66     -59.453 -51.292  25.091  1.00  0.00           C  
ATOM   1020  CG  GLN A  66     -60.222 -52.502  25.591  1.00  0.00           C  
ATOM   1021  CD  GLN A  66     -59.384 -53.387  26.495  1.00  0.00           C  
ATOM   1022  OE1 GLN A  66     -58.271 -53.785  26.139  1.00  0.00           O  
ATOM   1023  NE2 GLN A  66     -59.915 -53.701  27.671  1.00  0.00           N  
ATOM   1024  H   GLN A  66     -61.090 -49.877  26.433  1.00  0.00           H  
ATOM   1025  HA  GLN A  66     -58.497 -50.893  26.969  1.00  0.00           H  
ATOM   1026 1HB  GLN A  66     -60.083 -50.765  24.375  1.00  0.00           H  
ATOM   1027 2HB  GLN A  66     -58.575 -51.650  24.552  1.00  0.00           H  
ATOM   1028 1HG  GLN A  66     -61.089 -52.161  26.156  1.00  0.00           H  
ATOM   1029 2HG  GLN A  66     -60.544 -53.095  24.735  1.00  0.00           H  
ATOM   1030 1HE2 GLN A  66     -59.409 -54.283  28.310  1.00  0.00           H  
ATOM   1031 2HE2 GLN A  66     -60.820 -53.357  27.920  1.00  0.00           H  
ATOM   1032  N   GLY A  67     -58.597 -48.150  25.216  1.00  0.00           N  
ATOM   1033  CA  GLY A  67     -57.785 -47.007  24.815  1.00  0.00           C  
ATOM   1034  C   GLY A  67     -58.088 -45.777  25.669  1.00  0.00           C  
ATOM   1035  O   GLY A  67     -59.245 -45.389  25.827  1.00  0.00           O  
ATOM   1036  H   GLY A  67     -59.604 -48.077  25.175  1.00  0.00           H  
ATOM   1037 1HA  GLY A  67     -56.729 -47.262  24.904  1.00  0.00           H  
ATOM   1038 2HA  GLY A  67     -57.972 -46.778  23.767  1.00  0.00           H  
ATOM   1039  N   GLU A  68     -57.035 -45.172  26.213  1.00  0.00           N  
ATOM   1040  CA  GLU A  68     -57.085 -43.800  26.718  1.00  0.00           C  
ATOM   1041  C   GLU A  68     -57.301 -42.809  25.574  1.00  0.00           C  
ATOM   1042  O   GLU A  68     -56.822 -43.019  24.459  1.00  0.00           O  
ATOM   1043  CB  GLU A  68     -55.797 -43.458  27.470  1.00  0.00           C  
ATOM   1044  CG  GLU A  68     -55.568 -44.278  28.732  1.00  0.00           C  
ATOM   1045  CD  GLU A  68     -54.886 -45.590  28.461  1.00  0.00           C  
ATOM   1046  OE1 GLU A  68     -54.599 -45.865  27.321  1.00  0.00           O  
ATOM   1047  OE2 GLU A  68     -54.651 -46.318  29.397  1.00  0.00           O  
ATOM   1048  H   GLU A  68     -56.169 -45.688  26.276  1.00  0.00           H  
ATOM   1049  HA  GLU A  68     -57.925 -43.716  27.408  1.00  0.00           H  
ATOM   1050 1HB  GLU A  68     -54.940 -43.610  26.812  1.00  0.00           H  
ATOM   1051 2HB  GLU A  68     -55.809 -42.405  27.752  1.00  0.00           H  
ATOM   1052 1HG  GLU A  68     -54.956 -43.699  29.423  1.00  0.00           H  
ATOM   1053 2HG  GLU A  68     -56.529 -44.465  29.209  1.00  0.00           H  
ATOM   1054  N   PRO A  69     -58.034 -41.717  25.865  1.00  0.00           N  
ATOM   1055  CA  PRO A  69     -58.452 -40.746  24.860  1.00  0.00           C  
ATOM   1056  C   PRO A  69     -57.300 -40.342  23.942  1.00  0.00           C  
ATOM   1057  O   PRO A  69     -57.487 -40.156  22.740  1.00  0.00           O  
ATOM   1058  CB  PRO A  69     -58.934 -39.566  25.710  1.00  0.00           C  
ATOM   1059  CG  PRO A  69     -59.448 -40.200  26.957  1.00  0.00           C  
ATOM   1060  CD  PRO A  69     -58.469 -41.306  27.246  1.00  0.00           C  
ATOM   1061  HA  PRO A  69     -59.278 -41.170  24.269  1.00  0.00           H  
ATOM   1062 1HB  PRO A  69     -58.102 -38.871  25.896  1.00  0.00           H  
ATOM   1063 2HB  PRO A  69     -59.707 -39.003  25.167  1.00  0.00           H  
ATOM   1064 1HG  PRO A  69     -59.500 -39.457  27.767  1.00  0.00           H  
ATOM   1065 2HG  PRO A  69     -60.472 -40.571  26.801  1.00  0.00           H  
ATOM   1066 1HD  PRO A  69     -57.627 -40.907  27.831  1.00  0.00           H  
ATOM   1067 2HD  PRO A  69     -58.977 -42.111  27.797  1.00  0.00           H  
ATOM   1068  N   GLU A  70     -56.093 -40.201  24.499  1.00  0.00           N  
ATOM   1069  CA  GLU A  70     -54.944 -39.844  23.674  1.00  0.00           C  
ATOM   1070  C   GLU A  70     -54.637 -40.934  22.656  1.00  0.00           C  
ATOM   1071  O   GLU A  70     -54.429 -40.653  21.476  1.00  0.00           O  
ATOM   1072  CB  GLU A  70     -53.715 -39.591  24.550  1.00  0.00           C  
ATOM   1073  CG  GLU A  70     -53.821 -38.362  25.442  1.00  0.00           C  
ATOM   1074  CD  GLU A  70     -54.619 -38.613  26.692  1.00  0.00           C  
ATOM   1075  OE1 GLU A  70     -55.064 -39.720  26.878  1.00  0.00           O  
ATOM   1076  OE2 GLU A  70     -54.783 -37.696  27.461  1.00  0.00           O  
ATOM   1077  H   GLU A  70     -55.963 -40.339  25.491  1.00  0.00           H  
ATOM   1078  HA  GLU A  70     -55.179 -38.929  23.130  1.00  0.00           H  
ATOM   1079 1HB  GLU A  70     -53.542 -40.456  25.192  1.00  0.00           H  
ATOM   1080 2HB  GLU A  70     -52.836 -39.471  23.918  1.00  0.00           H  
ATOM   1081 1HG  GLU A  70     -52.818 -38.043  25.723  1.00  0.00           H  
ATOM   1082 2HG  GLU A  70     -54.284 -37.555  24.877  1.00  0.00           H  
ATOM   1083  N   VAL A  71     -54.610 -42.179  23.119  1.00  0.00           N  
ATOM   1084  CA  VAL A  71     -54.326 -43.315  22.249  1.00  0.00           C  
ATOM   1085  C   VAL A  71     -55.417 -43.489  21.200  1.00  0.00           C  
ATOM   1086  O   VAL A  71     -55.133 -43.775  20.037  1.00  0.00           O  
ATOM   1087  CB  VAL A  71     -54.204 -44.607  23.078  1.00  0.00           C  
ATOM   1088  CG1 VAL A  71     -54.097 -45.819  22.164  1.00  0.00           C  
ATOM   1089  CG2 VAL A  71     -52.998 -44.519  24.001  1.00  0.00           C  
ATOM   1090  H   VAL A  71     -54.791 -42.343  24.099  1.00  0.00           H  
ATOM   1091  HA  VAL A  71     -53.378 -43.134  21.742  1.00  0.00           H  
ATOM   1092  HB  VAL A  71     -55.109 -44.733  23.674  1.00  0.00           H  
ATOM   1093 1HG1 VAL A  71     -54.012 -46.723  22.767  1.00  0.00           H  
ATOM   1094 2HG1 VAL A  71     -54.987 -45.882  21.539  1.00  0.00           H  
ATOM   1095 3HG1 VAL A  71     -53.215 -45.721  21.532  1.00  0.00           H  
ATOM   1096 1HG2 VAL A  71     -52.918 -45.435  24.584  1.00  0.00           H  
ATOM   1097 2HG2 VAL A  71     -52.094 -44.387  23.405  1.00  0.00           H  
ATOM   1098 3HG2 VAL A  71     -53.115 -43.669  24.673  1.00  0.00           H  
ATOM   1099  N   GLY A  72     -56.666 -43.315  21.617  1.00  0.00           N  
ATOM   1100  CA  GLY A  72     -57.802 -43.453  20.713  1.00  0.00           C  
ATOM   1101  C   GLY A  72     -57.776 -42.384  19.629  1.00  0.00           C  
ATOM   1102  O   GLY A  72     -58.063 -42.660  18.464  1.00  0.00           O  
ATOM   1103  H   GLY A  72     -56.833 -43.081  22.585  1.00  0.00           H  
ATOM   1104 1HA  GLY A  72     -57.784 -44.442  20.255  1.00  0.00           H  
ATOM   1105 2HA  GLY A  72     -58.729 -43.379  21.280  1.00  0.00           H  
ATOM   1106  N   ALA A  73     -57.430 -41.162  20.018  1.00  0.00           N  
ATOM   1107  CA  ALA A  73     -57.365 -40.048  19.078  1.00  0.00           C  
ATOM   1108  C   ALA A  73     -56.277 -40.269  18.036  1.00  0.00           C  
ATOM   1109  O   ALA A  73     -56.468 -39.981  16.854  1.00  0.00           O  
ATOM   1110  CB  ALA A  73     -57.128 -38.741  19.820  1.00  0.00           C  
ATOM   1111  H   ALA A  73     -57.206 -41.000  20.989  1.00  0.00           H  
ATOM   1112  HA  ALA A  73     -58.320 -39.989  18.556  1.00  0.00           H  
ATOM   1113 1HB  ALA A  73     -57.081 -37.920  19.105  1.00  0.00           H  
ATOM   1114 2HB  ALA A  73     -57.945 -38.567  20.520  1.00  0.00           H  
ATOM   1115 3HB  ALA A  73     -56.188 -38.799  20.367  1.00  0.00           H  
ATOM   1116  N   ARG A  74     -55.134 -40.782  18.480  1.00  0.00           N  
ATOM   1117  CA  ARG A  74     -54.013 -41.042  17.585  1.00  0.00           C  
ATOM   1118  C   ARG A  74     -54.361 -42.118  16.566  1.00  0.00           C  
ATOM   1119  O   ARG A  74     -54.010 -42.011  15.391  1.00  0.00           O  
ATOM   1120  CB  ARG A  74     -52.786 -41.473  18.375  1.00  0.00           C  
ATOM   1121  CG  ARG A  74     -51.560 -41.784  17.531  1.00  0.00           C  
ATOM   1122  CD  ARG A  74     -51.081 -40.586  16.795  1.00  0.00           C  
ATOM   1123  NE  ARG A  74     -50.568 -39.566  17.695  1.00  0.00           N  
ATOM   1124  CZ  ARG A  74     -50.260 -38.307  17.328  1.00  0.00           C  
ATOM   1125  NH1 ARG A  74     -50.419 -37.929  16.079  1.00  0.00           N  
ATOM   1126  NH2 ARG A  74     -49.798 -37.451  18.223  1.00  0.00           N  
ATOM   1127  H   ARG A  74     -55.039 -40.997  19.462  1.00  0.00           H  
ATOM   1128  HA  ARG A  74     -53.776 -40.122  17.050  1.00  0.00           H  
ATOM   1129 1HB  ARG A  74     -52.512 -40.689  19.078  1.00  0.00           H  
ATOM   1130 2HB  ARG A  74     -53.022 -42.366  18.955  1.00  0.00           H  
ATOM   1131 1HG  ARG A  74     -50.754 -42.135  18.176  1.00  0.00           H  
ATOM   1132 2HG  ARG A  74     -51.805 -42.559  16.804  1.00  0.00           H  
ATOM   1133 1HD  ARG A  74     -50.281 -40.874  16.113  1.00  0.00           H  
ATOM   1134 2HD  ARG A  74     -51.905 -40.156  16.227  1.00  0.00           H  
ATOM   1135  HE  ARG A  74     -50.432 -39.820  18.664  1.00  0.00           H  
ATOM   1136 1HH1 ARG A  74     -50.772 -38.582  15.394  1.00  0.00           H  
ATOM   1137 2HH1 ARG A  74     -50.189 -36.985  15.804  1.00  0.00           H  
ATOM   1138 1HH2 ARG A  74     -49.676 -37.742  19.184  1.00  0.00           H  
ATOM   1139 2HH2 ARG A  74     -49.568 -36.508  17.948  1.00  0.00           H  
ATOM   1140  N   SER A  75     -55.054 -43.157  17.021  1.00  0.00           N  
ATOM   1141  CA  SER A  75     -55.450 -44.256  16.148  1.00  0.00           C  
ATOM   1142  C   SER A  75     -56.428 -43.784  15.080  1.00  0.00           C  
ATOM   1143  O   SER A  75     -56.336 -44.184  13.920  1.00  0.00           O  
ATOM   1144  CB  SER A  75     -56.076 -45.371  16.963  1.00  0.00           C  
ATOM   1145  OG  SER A  75     -55.135 -45.956  17.820  1.00  0.00           O  
ATOM   1146  H   SER A  75     -55.313 -43.186  17.997  1.00  0.00           H  
ATOM   1147  HA  SER A  75     -54.559 -44.641  15.651  1.00  0.00           H  
ATOM   1148 1HB  SER A  75     -56.906 -44.973  17.546  1.00  0.00           H  
ATOM   1149 2HB  SER A  75     -56.481 -46.128  16.292  1.00  0.00           H  
ATOM   1150  HG  SER A  75     -54.849 -46.765  17.388  1.00  0.00           H  
ATOM   1151  N   ILE A  76     -57.365 -42.931  15.477  1.00  0.00           N  
ATOM   1152  CA  ILE A  76     -58.361 -42.402  14.553  1.00  0.00           C  
ATOM   1153  C   ILE A  76     -57.713 -41.541  13.476  1.00  0.00           C  
ATOM   1154  O   ILE A  76     -58.086 -41.610  12.305  1.00  0.00           O  
ATOM   1155  CB  ILE A  76     -59.421 -41.575  15.303  1.00  0.00           C  
ATOM   1156  CG1 ILE A  76     -60.202 -42.463  16.275  1.00  0.00           C  
ATOM   1157  CG2 ILE A  76     -60.364 -40.900  14.319  1.00  0.00           C  
ATOM   1158  CD1 ILE A  76     -60.943 -43.598  15.604  1.00  0.00           C  
ATOM   1159  H   ILE A  76     -57.388 -42.641  16.444  1.00  0.00           H  
ATOM   1160  HA  ILE A  76     -58.859 -43.239  14.065  1.00  0.00           H  
ATOM   1161  HB  ILE A  76     -58.928 -40.810  15.903  1.00  0.00           H  
ATOM   1162 1HG1 ILE A  76     -59.518 -42.889  17.009  1.00  0.00           H  
ATOM   1163 2HG1 ILE A  76     -60.928 -41.858  16.818  1.00  0.00           H  
ATOM   1164 1HG2 ILE A  76     -61.107 -40.320  14.866  1.00  0.00           H  
ATOM   1165 2HG2 ILE A  76     -59.795 -40.238  13.667  1.00  0.00           H  
ATOM   1166 3HG2 ILE A  76     -60.866 -41.658  13.718  1.00  0.00           H  
ATOM   1167 1HD1 ILE A  76     -61.472 -44.182  16.357  1.00  0.00           H  
ATOM   1168 2HD1 ILE A  76     -61.660 -43.192  14.889  1.00  0.00           H  
ATOM   1169 3HD1 ILE A  76     -60.232 -44.238  15.083  1.00  0.00           H  
ATOM   1170  N   LEU A  77     -56.742 -40.731  13.879  1.00  0.00           N  
ATOM   1171  CA  LEU A  77     -56.040 -39.855  12.949  1.00  0.00           C  
ATOM   1172  C   LEU A  77     -55.251 -40.659  11.923  1.00  0.00           C  
ATOM   1173  O   LEU A  77     -55.225 -40.319  10.740  1.00  0.00           O  
ATOM   1174  CB  LEU A  77     -55.094 -38.921  13.713  1.00  0.00           C  
ATOM   1175  CG  LEU A  77     -54.317 -37.914  12.855  1.00  0.00           C  
ATOM   1176  CD1 LEU A  77     -55.297 -37.020  12.107  1.00  0.00           C  
ATOM   1177  CD2 LEU A  77     -53.397 -37.091  13.745  1.00  0.00           C  
ATOM   1178  H   LEU A  77     -56.483 -40.721  14.855  1.00  0.00           H  
ATOM   1179  HA  LEU A  77     -56.777 -39.252  12.420  1.00  0.00           H  
ATOM   1180 1HB  LEU A  77     -55.675 -38.356  14.441  1.00  0.00           H  
ATOM   1181 2HB  LEU A  77     -54.366 -39.527  14.252  1.00  0.00           H  
ATOM   1182  HG  LEU A  77     -53.722 -38.449  12.115  1.00  0.00           H  
ATOM   1183 1HD1 LEU A  77     -54.745 -36.305  11.497  1.00  0.00           H  
ATOM   1184 2HD1 LEU A  77     -55.929 -37.633  11.464  1.00  0.00           H  
ATOM   1185 3HD1 LEU A  77     -55.918 -36.483  12.823  1.00  0.00           H  
ATOM   1186 1HD2 LEU A  77     -52.844 -36.376  13.136  1.00  0.00           H  
ATOM   1187 2HD2 LEU A  77     -53.991 -36.554  14.485  1.00  0.00           H  
ATOM   1188 3HD2 LEU A  77     -52.696 -37.753  14.254  1.00  0.00           H  
ATOM   1189  N   SER A  78     -54.609 -41.727  12.383  1.00  0.00           N  
ATOM   1190  CA  SER A  78     -53.818 -42.583  11.506  1.00  0.00           C  
ATOM   1191  C   SER A  78     -54.698 -43.275  10.473  1.00  0.00           C  
ATOM   1192  O   SER A  78     -54.327 -43.390   9.305  1.00  0.00           O  
ATOM   1193  CB  SER A  78     -53.071 -43.619  12.323  1.00  0.00           C  
ATOM   1194  OG  SER A  78     -52.302 -44.450  11.497  1.00  0.00           O  
ATOM   1195  H   SER A  78     -54.670 -41.952  13.366  1.00  0.00           H  
ATOM   1196  HA  SER A  78     -53.093 -41.962  10.978  1.00  0.00           H  
ATOM   1197 1HB  SER A  78     -52.424 -43.118  13.043  1.00  0.00           H  
ATOM   1198 2HB  SER A  78     -53.783 -44.221  12.886  1.00  0.00           H  
ATOM   1199  HG  SER A  78     -52.449 -44.141  10.600  1.00  0.00           H  
ATOM   1200  N   LEU A  79     -55.865 -43.735  10.910  1.00  0.00           N  
ATOM   1201  CA  LEU A  79     -56.800 -44.417  10.023  1.00  0.00           C  
ATOM   1202  C   LEU A  79     -57.319 -43.479   8.941  1.00  0.00           C  
ATOM   1203  O   LEU A  79     -57.453 -43.868   7.781  1.00  0.00           O  
ATOM   1204  CB  LEU A  79     -57.978 -44.980  10.827  1.00  0.00           C  
ATOM   1205  CG  LEU A  79     -57.645 -46.147  11.766  1.00  0.00           C  
ATOM   1206  CD1 LEU A  79     -58.862 -46.476  12.620  1.00  0.00           C  
ATOM   1207  CD2 LEU A  79     -57.213 -47.353  10.944  1.00  0.00           C  
ATOM   1208  H   LEU A  79     -56.111 -43.609  11.881  1.00  0.00           H  
ATOM   1209  HA  LEU A  79     -56.279 -45.243   9.540  1.00  0.00           H  
ATOM   1210 1HB  LEU A  79     -58.401 -44.180  11.432  1.00  0.00           H  
ATOM   1211 2HB  LEU A  79     -58.743 -45.323  10.130  1.00  0.00           H  
ATOM   1212  HG  LEU A  79     -56.836 -45.856  12.436  1.00  0.00           H  
ATOM   1213 1HD1 LEU A  79     -58.626 -47.305  13.287  1.00  0.00           H  
ATOM   1214 2HD1 LEU A  79     -59.138 -45.603  13.212  1.00  0.00           H  
ATOM   1215 3HD1 LEU A  79     -59.695 -46.755  11.975  1.00  0.00           H  
ATOM   1216 1HD2 LEU A  79     -56.975 -48.182  11.611  1.00  0.00           H  
ATOM   1217 2HD2 LEU A  79     -58.022 -47.646  10.274  1.00  0.00           H  
ATOM   1218 3HD2 LEU A  79     -56.331 -47.095  10.357  1.00  0.00           H  
ATOM   1219  N   ASN A  80     -57.610 -42.242   9.328  1.00  0.00           N  
ATOM   1220  CA  ASN A  80     -58.116 -41.246   8.391  1.00  0.00           C  
ATOM   1221  C   ASN A  80     -57.074 -40.909   7.331  1.00  0.00           C  
ATOM   1222  O   ASN A  80     -57.399 -40.759   6.153  1.00  0.00           O  
ATOM   1223  CB  ASN A  80     -58.554 -39.993   9.128  1.00  0.00           C  
ATOM   1224  CG  ASN A  80     -59.223 -38.995   8.224  1.00  0.00           C  
ATOM   1225  OD1 ASN A  80     -60.269 -39.281   7.630  1.00  0.00           O  
ATOM   1226  ND2 ASN A  80     -58.639 -37.830   8.108  1.00  0.00           N  
ATOM   1227  H   ASN A  80     -57.478 -41.985  10.296  1.00  0.00           H  
ATOM   1228  HA  ASN A  80     -58.980 -41.665   7.874  1.00  0.00           H  
ATOM   1229 1HB  ASN A  80     -59.246 -40.264   9.926  1.00  0.00           H  
ATOM   1230 2HB  ASN A  80     -57.687 -39.522   9.591  1.00  0.00           H  
ATOM   1231 1HD2 ASN A  80     -59.040 -37.126   7.520  1.00  0.00           H  
ATOM   1232 2HD2 ASN A  80     -57.794 -37.642   8.607  1.00  0.00           H  
ATOM   1233  N   ARG A  81     -55.821 -40.791   7.756  1.00  0.00           N  
ATOM   1234  CA  ARG A  81     -54.730 -40.473   6.844  1.00  0.00           C  
ATOM   1235  C   ARG A  81     -54.518 -41.586   5.826  1.00  0.00           C  
ATOM   1236  O   ARG A  81     -54.281 -41.325   4.647  1.00  0.00           O  
ATOM   1237  CB  ARG A  81     -53.439 -40.243   7.615  1.00  0.00           C  
ATOM   1238  CG  ARG A  81     -53.404 -38.964   8.437  1.00  0.00           C  
ATOM   1239  CD  ARG A  81     -52.138 -38.838   9.203  1.00  0.00           C  
ATOM   1240  NE  ARG A  81     -52.100 -37.616   9.991  1.00  0.00           N  
ATOM   1241  CZ  ARG A  81     -51.137 -37.310  10.882  1.00  0.00           C  
ATOM   1242  NH1 ARG A  81     -50.141 -38.144  11.086  1.00  0.00           N  
ATOM   1243  NH2 ARG A  81     -51.192 -36.171  11.550  1.00  0.00           N  
ATOM   1244  H   ARG A  81     -55.619 -40.925   8.737  1.00  0.00           H  
ATOM   1245  HA  ARG A  81     -54.983 -39.558   6.308  1.00  0.00           H  
ATOM   1246 1HB  ARG A  81     -53.268 -41.076   8.295  1.00  0.00           H  
ATOM   1247 2HB  ARG A  81     -52.600 -40.211   6.919  1.00  0.00           H  
ATOM   1248 1HG  ARG A  81     -53.491 -38.103   7.774  1.00  0.00           H  
ATOM   1249 2HG  ARG A  81     -54.234 -38.963   9.144  1.00  0.00           H  
ATOM   1250 1HD  ARG A  81     -52.038 -39.684   9.882  1.00  0.00           H  
ATOM   1251 2HD  ARG A  81     -51.295 -38.825   8.513  1.00  0.00           H  
ATOM   1252  HE  ARG A  81     -52.849 -36.950   9.861  1.00  0.00           H  
ATOM   1253 1HH1 ARG A  81     -50.098 -39.014  10.575  1.00  0.00           H  
ATOM   1254 2HH1 ARG A  81     -49.419 -37.914  11.754  1.00  0.00           H  
ATOM   1255 1HH2 ARG A  81     -51.958 -35.530  11.392  1.00  0.00           H  
ATOM   1256 2HH2 ARG A  81     -50.471 -35.941  12.217  1.00  0.00           H  
ATOM   1257  N   ALA A  82     -54.605 -42.828   6.290  1.00  0.00           N  
ATOM   1258  CA  ALA A  82     -54.424 -43.985   5.421  1.00  0.00           C  
ATOM   1259  C   ALA A  82     -55.522 -44.060   4.368  1.00  0.00           C  
ATOM   1260  O   ALA A  82     -55.260 -44.369   3.206  1.00  0.00           O  
ATOM   1261  CB  ALA A  82     -54.391 -45.265   6.243  1.00  0.00           C  
ATOM   1262  H   ALA A  82     -54.802 -42.975   7.270  1.00  0.00           H  
ATOM   1263  HA  ALA A  82     -53.471 -43.874   4.903  1.00  0.00           H  
ATOM   1264 1HB  ALA A  82     -54.256 -46.120   5.580  1.00  0.00           H  
ATOM   1265 2HB  ALA A  82     -53.565 -45.221   6.952  1.00  0.00           H  
ATOM   1266 3HB  ALA A  82     -55.329 -45.373   6.786  1.00  0.00           H  
ATOM   1267  N   ALA A  83     -56.752 -43.775   4.782  1.00  0.00           N  
ATOM   1268  CA  ALA A  83     -57.893 -43.809   3.875  1.00  0.00           C  
ATOM   1269  C   ALA A  83     -57.768 -42.747   2.790  1.00  0.00           C  
ATOM   1270  O   ALA A  83     -58.077 -42.997   1.625  1.00  0.00           O  
ATOM   1271  CB  ALA A  83     -59.190 -43.624   4.649  1.00  0.00           C  
ATOM   1272  H   ALA A  83     -56.900 -43.528   5.750  1.00  0.00           H  
ATOM   1273  HA  ALA A  83     -57.909 -44.784   3.387  1.00  0.00           H  
ATOM   1274 1HB  ALA A  83     -60.033 -43.652   3.958  1.00  0.00           H  
ATOM   1275 2HB  ALA A  83     -59.294 -44.424   5.381  1.00  0.00           H  
ATOM   1276 3HB  ALA A  83     -59.174 -42.663   5.162  1.00  0.00           H  
ATOM   1277  N   LEU A  84     -57.313 -41.561   3.181  1.00  0.00           N  
ATOM   1278  CA  LEU A  84     -57.146 -40.457   2.242  1.00  0.00           C  
ATOM   1279  C   LEU A  84     -56.080 -40.776   1.202  1.00  0.00           C  
ATOM   1280  O   LEU A  84     -56.242 -40.474   0.020  1.00  0.00           O  
ATOM   1281  CB  LEU A  84     -56.768 -39.174   2.993  1.00  0.00           C  
ATOM   1282  CG  LEU A  84     -57.869 -38.571   3.875  1.00  0.00           C  
ATOM   1283  CD1 LEU A  84     -57.295 -37.419   4.688  1.00  0.00           C  
ATOM   1284  CD2 LEU A  84     -59.022 -38.102   3.000  1.00  0.00           C  
ATOM   1285  H   LEU A  84     -57.077 -41.420   4.153  1.00  0.00           H  
ATOM   1286  HA  LEU A  84     -58.092 -40.296   1.726  1.00  0.00           H  
ATOM   1287 1HB  LEU A  84     -55.911 -39.384   3.631  1.00  0.00           H  
ATOM   1288 2HB  LEU A  84     -56.476 -38.418   2.265  1.00  0.00           H  
ATOM   1289  HG  LEU A  84     -58.228 -39.326   4.575  1.00  0.00           H  
ATOM   1290 1HD1 LEU A  84     -58.077 -36.990   5.315  1.00  0.00           H  
ATOM   1291 2HD1 LEU A  84     -56.485 -37.786   5.319  1.00  0.00           H  
ATOM   1292 3HD1 LEU A  84     -56.911 -36.654   4.014  1.00  0.00           H  
ATOM   1293 1HD2 LEU A  84     -59.804 -37.675   3.627  1.00  0.00           H  
ATOM   1294 2HD2 LEU A  84     -58.664 -37.347   2.301  1.00  0.00           H  
ATOM   1295 3HD2 LEU A  84     -59.424 -38.949   2.444  1.00  0.00           H  
ATOM   1296  N   ARG A  85     -54.989 -41.389   1.650  1.00  0.00           N  
ATOM   1297  CA  ARG A  85     -53.893 -41.750   0.758  1.00  0.00           C  
ATOM   1298  C   ARG A  85     -54.334 -42.790  -0.263  1.00  0.00           C  
ATOM   1299  O   ARG A  85     -53.972 -42.714  -1.437  1.00  0.00           O  
ATOM   1300  CB  ARG A  85     -52.713 -42.291   1.551  1.00  0.00           C  
ATOM   1301  CG  ARG A  85     -52.020 -41.273   2.442  1.00  0.00           C  
ATOM   1302  CD  ARG A  85     -51.251 -40.281   1.647  1.00  0.00           C  
ATOM   1303  NE  ARG A  85     -50.596 -39.298   2.495  1.00  0.00           N  
ATOM   1304  CZ  ARG A  85     -49.370 -39.448   3.035  1.00  0.00           C  
ATOM   1305  NH1 ARG A  85     -48.682 -40.544   2.806  1.00  0.00           N  
ATOM   1306  NH2 ARG A  85     -48.861 -38.493   3.793  1.00  0.00           N  
ATOM   1307  H   ARG A  85     -54.917 -41.611   2.633  1.00  0.00           H  
ATOM   1308  HA  ARG A  85     -53.572 -40.855   0.225  1.00  0.00           H  
ATOM   1309 1HB  ARG A  85     -53.047 -43.111   2.186  1.00  0.00           H  
ATOM   1310 2HB  ARG A  85     -51.966 -42.692   0.865  1.00  0.00           H  
ATOM   1311 1HG  ARG A  85     -52.765 -40.737   3.031  1.00  0.00           H  
ATOM   1312 2HG  ARG A  85     -51.328 -41.786   3.112  1.00  0.00           H  
ATOM   1313 1HD  ARG A  85     -50.485 -40.795   1.067  1.00  0.00           H  
ATOM   1314 2HD  ARG A  85     -51.925 -39.754   0.973  1.00  0.00           H  
ATOM   1315  HE  ARG A  85     -51.095 -38.441   2.693  1.00  0.00           H  
ATOM   1316 1HH1 ARG A  85     -49.071 -41.274   2.226  1.00  0.00           H  
ATOM   1317 2HH1 ARG A  85     -47.763 -40.657   3.211  1.00  0.00           H  
ATOM   1318 1HH2 ARG A  85     -49.391 -37.650   3.969  1.00  0.00           H  
ATOM   1319 2HH2 ARG A  85     -47.943 -38.606   4.198  1.00  0.00           H  
ATOM   1320  N   ALA A  86     -55.118 -43.762   0.190  1.00  0.00           N  
ATOM   1321  CA  ALA A  86     -55.610 -44.820  -0.684  1.00  0.00           C  
ATOM   1322  C   ALA A  86     -56.539 -44.263  -1.755  1.00  0.00           C  
ATOM   1323  O   ALA A  86     -56.481 -44.672  -2.915  1.00  0.00           O  
ATOM   1324  CB  ALA A  86     -56.323 -45.890   0.130  1.00  0.00           C  
ATOM   1325  H   ALA A  86     -55.380 -43.768   1.165  1.00  0.00           H  
ATOM   1326  HA  ALA A  86     -54.754 -45.270  -1.186  1.00  0.00           H  
ATOM   1327 1HB  ALA A  86     -56.684 -46.674  -0.537  1.00  0.00           H  
ATOM   1328 2HB  ALA A  86     -55.629 -46.320   0.852  1.00  0.00           H  
ATOM   1329 3HB  ALA A  86     -57.165 -45.446   0.657  1.00  0.00           H  
ATOM   1330  N   LEU A  87     -57.395 -43.328  -1.361  1.00  0.00           N  
ATOM   1331  CA  LEU A  87     -58.338 -42.712  -2.287  1.00  0.00           C  
ATOM   1332  C   LEU A  87     -57.613 -41.912  -3.362  1.00  0.00           C  
ATOM   1333  O   LEU A  87     -57.989 -41.945  -4.534  1.00  0.00           O  
ATOM   1334  CB  LEU A  87     -59.307 -41.798  -1.526  1.00  0.00           C  
ATOM   1335  CG  LEU A  87     -60.306 -42.507  -0.605  1.00  0.00           C  
ATOM   1336  CD1 LEU A  87     -61.071 -41.472   0.209  1.00  0.00           C  
ATOM   1337  CD2 LEU A  87     -61.255 -43.354  -1.440  1.00  0.00           C  
ATOM   1338  H   LEU A  87     -57.393 -43.036  -0.394  1.00  0.00           H  
ATOM   1339  HA  LEU A  87     -58.910 -43.501  -2.774  1.00  0.00           H  
ATOM   1340 1HB  LEU A  87     -58.726 -41.108  -0.916  1.00  0.00           H  
ATOM   1341 2HB  LEU A  87     -59.878 -41.217  -2.251  1.00  0.00           H  
ATOM   1342  HG  LEU A  87     -59.767 -43.148   0.093  1.00  0.00           H  
ATOM   1343 1HD1 LEU A  87     -61.781 -41.976   0.865  1.00  0.00           H  
ATOM   1344 2HD1 LEU A  87     -60.370 -40.894   0.812  1.00  0.00           H  
ATOM   1345 3HD1 LEU A  87     -61.608 -40.805  -0.463  1.00  0.00           H  
ATOM   1346 1HD2 LEU A  87     -61.965 -43.860  -0.785  1.00  0.00           H  
ATOM   1347 2HD2 LEU A  87     -61.796 -42.714  -2.137  1.00  0.00           H  
ATOM   1348 3HD2 LEU A  87     -60.684 -44.097  -1.998  1.00  0.00           H  
ATOM   1349  N   ILE A  88     -56.572 -41.194  -2.956  1.00  0.00           N  
ATOM   1350  CA  ILE A  88     -55.792 -40.384  -3.883  1.00  0.00           C  
ATOM   1351  C   ILE A  88     -55.076 -41.256  -4.908  1.00  0.00           C  
ATOM   1352  O   ILE A  88     -55.017 -40.919  -6.091  1.00  0.00           O  
ATOM   1353  CB  ILE A  88     -54.761 -39.525  -3.128  1.00  0.00           C  
ATOM   1354  CG1 ILE A  88     -55.468 -38.460  -2.285  1.00  0.00           C  
ATOM   1355  CG2 ILE A  88     -53.791 -38.878  -4.104  1.00  0.00           C  
ATOM   1356  CD1 ILE A  88     -54.558 -37.750  -1.309  1.00  0.00           C  
ATOM   1357  H   ILE A  88     -56.314 -41.210  -1.980  1.00  0.00           H  
ATOM   1358  HA  ILE A  88     -56.470 -39.719  -4.416  1.00  0.00           H  
ATOM   1359  HB  ILE A  88     -54.201 -40.154  -2.436  1.00  0.00           H  
ATOM   1360 1HG1 ILE A  88     -55.914 -37.714  -2.942  1.00  0.00           H  
ATOM   1361 2HG1 ILE A  88     -56.278 -38.922  -1.720  1.00  0.00           H  
ATOM   1362 1HG2 ILE A  88     -53.069 -38.274  -3.554  1.00  0.00           H  
ATOM   1363 2HG2 ILE A  88     -53.265 -39.653  -4.661  1.00  0.00           H  
ATOM   1364 3HG2 ILE A  88     -54.342 -38.243  -4.798  1.00  0.00           H  
ATOM   1365 1HD1 ILE A  88     -55.131 -37.011  -0.749  1.00  0.00           H  
ATOM   1366 2HD1 ILE A  88     -54.128 -38.476  -0.619  1.00  0.00           H  
ATOM   1367 3HD1 ILE A  88     -53.759 -37.251  -1.855  1.00  0.00           H  
ATOM   1368  N   LEU A  89     -54.534 -42.377  -4.447  1.00  0.00           N  
ATOM   1369  CA  LEU A  89     -53.821 -43.300  -5.321  1.00  0.00           C  
ATOM   1370  C   LEU A  89     -54.756 -43.911  -6.357  1.00  0.00           C  
ATOM   1371  O   LEU A  89     -54.432 -43.966  -7.543  1.00  0.00           O  
ATOM   1372  CB  LEU A  89     -53.166 -44.413  -4.494  1.00  0.00           C  
ATOM   1373  CG  LEU A  89     -52.283 -45.393  -5.278  1.00  0.00           C  
ATOM   1374  CD1 LEU A  89     -51.248 -46.004  -4.343  1.00  0.00           C  
ATOM   1375  CD2 LEU A  89     -53.154 -46.469  -5.909  1.00  0.00           C  
ATOM   1376  H   LEU A  89     -54.618 -42.596  -3.465  1.00  0.00           H  
ATOM   1377  HA  LEU A  89     -53.042 -42.748  -5.845  1.00  0.00           H  
ATOM   1378 1HB  LEU A  89     -52.549 -43.956  -3.723  1.00  0.00           H  
ATOM   1379 2HB  LEU A  89     -53.951 -44.992  -4.007  1.00  0.00           H  
ATOM   1380  HG  LEU A  89     -51.748 -44.854  -6.061  1.00  0.00           H  
ATOM   1381 1HD1 LEU A  89     -50.621 -46.700  -4.901  1.00  0.00           H  
ATOM   1382 2HD1 LEU A  89     -50.627 -45.214  -3.922  1.00  0.00           H  
ATOM   1383 3HD1 LEU A  89     -51.754 -46.537  -3.539  1.00  0.00           H  
ATOM   1384 1HD2 LEU A  89     -52.526 -47.164  -6.467  1.00  0.00           H  
ATOM   1385 2HD2 LEU A  89     -53.688 -47.009  -5.127  1.00  0.00           H  
ATOM   1386 3HD2 LEU A  89     -53.872 -46.005  -6.585  1.00  0.00           H  
ATOM   1387  N   VAL A  90     -55.908 -44.362  -5.885  1.00  0.00           N  
ATOM   1388  CA  VAL A  90     -56.871 -45.038  -6.731  1.00  0.00           C  
ATOM   1389  C   VAL A  90     -57.574 -44.010  -7.593  1.00  0.00           C  
ATOM   1390  O   VAL A  90     -58.173 -44.347  -8.614  1.00  0.00           O  
ATOM   1391  CB  VAL A  90     -57.903 -45.807  -5.884  1.00  0.00           C  
ATOM   1392  CG1 VAL A  90     -59.002 -46.375  -6.770  1.00  0.00           C  
ATOM   1393  CG2 VAL A  90     -57.211 -46.916  -5.106  1.00  0.00           C  
ATOM   1394  H   VAL A  90     -56.120 -44.230  -4.906  1.00  0.00           H  
ATOM   1395  HA  VAL A  90     -56.337 -45.748  -7.364  1.00  0.00           H  
ATOM   1396  HB  VAL A  90     -58.376 -45.115  -5.188  1.00  0.00           H  
ATOM   1397 1HG1 VAL A  90     -59.722 -46.915  -6.156  1.00  0.00           H  
ATOM   1398 2HG1 VAL A  90     -59.507 -45.561  -7.290  1.00  0.00           H  
ATOM   1399 3HG1 VAL A  90     -58.565 -47.057  -7.500  1.00  0.00           H  
ATOM   1400 1HG2 VAL A  90     -57.946 -47.455  -4.510  1.00  0.00           H  
ATOM   1401 2HG2 VAL A  90     -56.732 -47.605  -5.803  1.00  0.00           H  
ATOM   1402 3HG2 VAL A  90     -56.457 -46.483  -4.449  1.00  0.00           H  
ATOM   1403  N   GLY A  91     -57.487 -42.759  -7.160  1.00  0.00           N  
ATOM   1404  CA  GLY A  91     -58.231 -41.670  -7.771  1.00  0.00           C  
ATOM   1405  C   GLY A  91     -59.724 -41.802  -7.495  1.00  0.00           C  
ATOM   1406  O   GLY A  91     -60.539 -41.793  -8.418  1.00  0.00           O  
ATOM   1407  H   GLY A  91     -56.880 -42.562  -6.377  1.00  0.00           H  
ATOM   1408 1HA  GLY A  91     -57.868 -40.718  -7.383  1.00  0.00           H  
ATOM   1409 2HA  GLY A  91     -58.054 -41.667  -8.846  1.00  0.00           H  
ATOM   1410  N   GLY A  92     -60.066 -41.924  -6.219  1.00  0.00           N  
ATOM   1411  CA  GLY A  92     -61.453 -41.934  -5.773  1.00  0.00           C  
ATOM   1412  C   GLY A  92     -62.094 -40.572  -5.993  1.00  0.00           C  
ATOM   1413  O   GLY A  92     -61.439 -39.538  -5.861  1.00  0.00           O  
ATOM   1414  H   GLY A  92     -59.329 -42.013  -5.535  1.00  0.00           H  
ATOM   1415 1HA  GLY A  92     -62.005 -42.699  -6.319  1.00  0.00           H  
ATOM   1416 2HA  GLY A  92     -61.494 -42.200  -4.717  1.00  0.00           H  
ATOM   1417  N   PRO A  93     -63.376 -40.571  -6.329  1.00  0.00           N  
ATOM   1418  CA  PRO A  93     -64.110 -39.330  -6.529  1.00  0.00           C  
ATOM   1419  C   PRO A  93     -64.199 -38.533  -5.239  1.00  0.00           C  
ATOM   1420  O   PRO A  93     -64.449 -39.090  -4.170  1.00  0.00           O  
ATOM   1421  CB  PRO A  93     -65.488 -39.814  -6.990  1.00  0.00           C  
ATOM   1422  CG  PRO A  93     -65.235 -41.181  -7.527  1.00  0.00           C  
ATOM   1423  CD  PRO A  93     -64.149 -41.735  -6.644  1.00  0.00           C  
ATOM   1424  HA  PRO A  93     -63.616 -38.740  -7.316  1.00  0.00           H  
ATOM   1425 1HB  PRO A  93     -66.191 -39.811  -6.144  1.00  0.00           H  
ATOM   1426 2HB  PRO A  93     -65.895 -39.127  -7.747  1.00  0.00           H  
ATOM   1427 1HG  PRO A  93     -66.157 -41.780  -7.491  1.00  0.00           H  
ATOM   1428 2HG  PRO A  93     -64.934 -41.125  -8.584  1.00  0.00           H  
ATOM   1429 1HD  PRO A  93     -64.600 -42.191  -5.750  1.00  0.00           H  
ATOM   1430 2HD  PRO A  93     -63.562 -42.477  -7.205  1.00  0.00           H  
ATOM   1431  N   ALA A  94     -63.992 -37.223  -5.349  1.00  0.00           N  
ATOM   1432  CA  ALA A  94     -63.870 -36.370  -4.172  1.00  0.00           C  
ATOM   1433  C   ALA A  94     -64.827 -36.815  -3.089  1.00  0.00           C  
ATOM   1434  O   ALA A  94     -64.584 -36.592  -1.903  1.00  0.00           O  
ATOM   1435  CB  ALA A  94     -64.123 -34.914  -4.534  1.00  0.00           C  
ATOM   1436  H   ALA A  94     -63.917 -36.808  -6.267  1.00  0.00           H  
ATOM   1437  HA  ALA A  94     -62.855 -36.467  -3.787  1.00  0.00           H  
ATOM   1438 1HB  ALA A  94     -64.037 -34.296  -3.640  1.00  0.00           H  
ATOM   1439 2HB  ALA A  94     -63.389 -34.590  -5.272  1.00  0.00           H  
ATOM   1440 3HB  ALA A  94     -65.124 -34.811  -4.950  1.00  0.00           H  
ATOM   1441  N   GLU A  95     -65.918 -37.446  -3.503  1.00  0.00           N  
ATOM   1442  CA  GLU A  95     -67.027 -37.703  -2.592  1.00  0.00           C  
ATOM   1443  C   GLU A  95     -66.633 -38.698  -1.509  1.00  0.00           C  
ATOM   1444  O   GLU A  95     -66.992 -38.535  -0.343  1.00  0.00           O  
ATOM   1445  CB  GLU A  95     -68.240 -38.229  -3.363  1.00  0.00           C  
ATOM   1446  CG  GLU A  95     -69.480 -38.450  -2.509  1.00  0.00           C  
ATOM   1447  CD  GLU A  95     -70.678 -38.870  -3.315  1.00  0.00           C  
ATOM   1448  OE1 GLU A  95     -70.560 -38.968  -4.513  1.00  0.00           O  
ATOM   1449  OE2 GLU A  95     -71.712 -39.094  -2.732  1.00  0.00           O  
ATOM   1450  H   GLU A  95     -65.987 -37.755  -4.462  1.00  0.00           H  
ATOM   1451  HA  GLU A  95     -67.301 -36.765  -2.107  1.00  0.00           H  
ATOM   1452 1HB  GLU A  95     -68.500 -37.526  -4.155  1.00  0.00           H  
ATOM   1453 2HB  GLU A  95     -67.987 -39.177  -3.837  1.00  0.00           H  
ATOM   1454 1HG  GLU A  95     -69.266 -39.220  -1.769  1.00  0.00           H  
ATOM   1455 2HG  GLU A  95     -69.712 -37.528  -1.978  1.00  0.00           H  
ATOM   1456  N   TYR A  96     -65.893 -39.729  -1.901  1.00  0.00           N  
ATOM   1457  CA  TYR A  96     -65.448 -40.753  -0.963  1.00  0.00           C  
ATOM   1458  C   TYR A  96     -64.494 -40.174   0.073  1.00  0.00           C  
ATOM   1459  O   TYR A  96     -64.569 -40.509   1.255  1.00  0.00           O  
ATOM   1460  CB  TYR A  96     -64.781 -41.910  -1.710  1.00  0.00           C  
ATOM   1461  CG  TYR A  96     -65.750 -42.779  -2.481  1.00  0.00           C  
ATOM   1462  CD1 TYR A  96     -65.963 -42.550  -3.832  1.00  0.00           C  
ATOM   1463  CD2 TYR A  96     -66.426 -43.804  -1.836  1.00  0.00           C  
ATOM   1464  CE1 TYR A  96     -66.848 -43.344  -4.536  1.00  0.00           C  
ATOM   1465  CE2 TYR A  96     -67.311 -44.597  -2.540  1.00  0.00           C  
ATOM   1466  CZ  TYR A  96     -67.523 -44.370  -3.884  1.00  0.00           C  
ATOM   1467  OH  TYR A  96     -68.404 -45.160  -4.585  1.00  0.00           O  
ATOM   1468  H   TYR A  96     -65.632 -39.806  -2.874  1.00  0.00           H  
ATOM   1469  HA  TYR A  96     -66.319 -41.137  -0.432  1.00  0.00           H  
ATOM   1470 1HB  TYR A  96     -64.046 -41.514  -2.412  1.00  0.00           H  
ATOM   1471 2HB  TYR A  96     -64.248 -42.542  -1.000  1.00  0.00           H  
ATOM   1472  HD1 TYR A  96     -65.431 -41.744  -4.339  1.00  0.00           H  
ATOM   1473  HD2 TYR A  96     -66.259 -43.983  -0.774  1.00  0.00           H  
ATOM   1474  HE1 TYR A  96     -67.015 -43.164  -5.598  1.00  0.00           H  
ATOM   1475  HE2 TYR A  96     -67.843 -45.403  -2.033  1.00  0.00           H  
ATOM   1476  HH  TYR A  96     -68.434 -44.871  -5.500  1.00  0.00           H  
ATOM   1477  N   ALA A  97     -63.597 -39.303  -0.377  1.00  0.00           N  
ATOM   1478  CA  ALA A  97     -62.626 -38.675   0.512  1.00  0.00           C  
ATOM   1479  C   ALA A  97     -63.314 -37.780   1.534  1.00  0.00           C  
ATOM   1480  O   ALA A  97     -62.940 -37.759   2.707  1.00  0.00           O  
ATOM   1481  CB  ALA A  97     -61.610 -37.876  -0.292  1.00  0.00           C  
ATOM   1482  H   ALA A  97     -63.587 -39.070  -1.360  1.00  0.00           H  
ATOM   1483  HA  ALA A  97     -62.105 -39.463   1.055  1.00  0.00           H  
ATOM   1484 1HB  ALA A  97     -60.893 -37.413   0.386  1.00  0.00           H  
ATOM   1485 2HB  ALA A  97     -61.085 -38.541  -0.977  1.00  0.00           H  
ATOM   1486 3HB  ALA A  97     -62.124 -37.102  -0.859  1.00  0.00           H  
ATOM   1487  N   LEU A  98     -64.321 -37.041   1.084  1.00  0.00           N  
ATOM   1488  CA  LEU A  98     -65.063 -36.142   1.960  1.00  0.00           C  
ATOM   1489  C   LEU A  98     -65.816 -36.916   3.034  1.00  0.00           C  
ATOM   1490  O   LEU A  98     -65.860 -36.504   4.193  1.00  0.00           O  
ATOM   1491  CB  LEU A  98     -66.050 -35.300   1.142  1.00  0.00           C  
ATOM   1492  CG  LEU A  98     -66.871 -34.277   1.938  1.00  0.00           C  
ATOM   1493  CD1 LEU A  98     -65.932 -33.297   2.628  1.00  0.00           C  
ATOM   1494  CD2 LEU A  98     -67.826 -33.553   1.001  1.00  0.00           C  
ATOM   1495  H   LEU A  98     -64.580 -37.103   0.110  1.00  0.00           H  
ATOM   1496  HA  LEU A  98     -64.355 -35.475   2.450  1.00  0.00           H  
ATOM   1497 1HB  LEU A  98     -65.494 -34.756   0.380  1.00  0.00           H  
ATOM   1498 2HB  LEU A  98     -66.749 -35.970   0.643  1.00  0.00           H  
ATOM   1499  HG  LEU A  98     -67.442 -34.792   2.711  1.00  0.00           H  
ATOM   1500 1HD1 LEU A  98     -66.516 -32.571   3.194  1.00  0.00           H  
ATOM   1501 2HD1 LEU A  98     -65.274 -33.840   3.306  1.00  0.00           H  
ATOM   1502 3HD1 LEU A  98     -65.335 -32.778   1.880  1.00  0.00           H  
ATOM   1503 1HD2 LEU A  98     -68.410 -32.827   1.567  1.00  0.00           H  
ATOM   1504 2HD2 LEU A  98     -67.256 -33.036   0.228  1.00  0.00           H  
ATOM   1505 3HD2 LEU A  98     -68.497 -34.275   0.535  1.00  0.00           H  
ATOM   1506  N   ARG A  99     -66.407 -38.039   2.641  1.00  0.00           N  
ATOM   1507  CA  ARG A  99     -67.160 -38.874   3.570  1.00  0.00           C  
ATOM   1508  C   ARG A  99     -66.251 -39.461   4.643  1.00  0.00           C  
ATOM   1509  O   ARG A  99     -66.618 -39.521   5.816  1.00  0.00           O  
ATOM   1510  CB  ARG A  99     -67.860 -40.003   2.828  1.00  0.00           C  
ATOM   1511  CG  ARG A  99     -69.026 -39.569   1.955  1.00  0.00           C  
ATOM   1512  CD  ARG A  99     -69.674 -40.727   1.288  1.00  0.00           C  
ATOM   1513  NE  ARG A  99     -70.736 -40.310   0.387  1.00  0.00           N  
ATOM   1514  CZ  ARG A  99     -72.002 -40.049   0.767  1.00  0.00           C  
ATOM   1515  NH1 ARG A  99     -72.347 -40.166   2.031  1.00  0.00           N  
ATOM   1516  NH2 ARG A  99     -72.898 -39.675  -0.130  1.00  0.00           N  
ATOM   1517  H   ARG A  99     -66.333 -38.322   1.674  1.00  0.00           H  
ATOM   1518  HA  ARG A  99     -67.916 -38.256   4.056  1.00  0.00           H  
ATOM   1519 1HB  ARG A  99     -67.143 -40.518   2.190  1.00  0.00           H  
ATOM   1520 2HB  ARG A  99     -68.239 -40.730   3.547  1.00  0.00           H  
ATOM   1521 1HG  ARG A  99     -69.773 -39.065   2.569  1.00  0.00           H  
ATOM   1522 2HG  ARG A  99     -68.668 -38.885   1.184  1.00  0.00           H  
ATOM   1523 1HD  ARG A  99     -68.931 -41.275   0.708  1.00  0.00           H  
ATOM   1524 2HD  ARG A  99     -70.104 -41.387   2.041  1.00  0.00           H  
ATOM   1525  HE  ARG A  99     -70.509 -40.209  -0.593  1.00  0.00           H  
ATOM   1526 1HH1 ARG A  99     -71.663 -40.453   2.716  1.00  0.00           H  
ATOM   1527 2HH1 ARG A  99     -73.296 -39.971   2.315  1.00  0.00           H  
ATOM   1528 1HH2 ARG A  99     -72.633 -39.584  -1.101  1.00  0.00           H  
ATOM   1529 2HH2 ARG A  99     -73.846 -39.479   0.155  1.00  0.00           H  
ATOM   1530  N   VAL A 100     -65.064 -39.893   4.233  1.00  0.00           N  
ATOM   1531  CA  VAL A 100     -64.100 -40.478   5.158  1.00  0.00           C  
ATOM   1532  C   VAL A 100     -63.628 -39.452   6.181  1.00  0.00           C  
ATOM   1533  O   VAL A 100     -63.483 -39.762   7.364  1.00  0.00           O  
ATOM   1534  CB  VAL A 100     -62.885 -41.028   4.387  1.00  0.00           C  
ATOM   1535  CG1 VAL A 100     -61.795 -41.466   5.354  1.00  0.00           C  
ATOM   1536  CG2 VAL A 100     -63.315 -42.185   3.499  1.00  0.00           C  
ATOM   1537  H   VAL A 100     -64.823 -39.814   3.255  1.00  0.00           H  
ATOM   1538  HA  VAL A 100     -64.582 -41.302   5.685  1.00  0.00           H  
ATOM   1539  HB  VAL A 100     -62.467 -40.231   3.771  1.00  0.00           H  
ATOM   1540 1HG1 VAL A 100     -60.943 -41.851   4.792  1.00  0.00           H  
ATOM   1541 2HG1 VAL A 100     -61.477 -40.613   5.954  1.00  0.00           H  
ATOM   1542 3HG1 VAL A 100     -62.181 -42.247   6.008  1.00  0.00           H  
ATOM   1543 1HG2 VAL A 100     -62.451 -42.568   2.957  1.00  0.00           H  
ATOM   1544 2HG2 VAL A 100     -63.739 -42.978   4.115  1.00  0.00           H  
ATOM   1545 3HG2 VAL A 100     -64.065 -41.839   2.788  1.00  0.00           H  
ATOM   1546  N   GLY A 101     -63.390 -38.229   5.718  1.00  0.00           N  
ATOM   1547  CA  GLY A 101     -62.933 -37.155   6.591  1.00  0.00           C  
ATOM   1548  C   GLY A 101     -63.989 -36.802   7.630  1.00  0.00           C  
ATOM   1549  O   GLY A 101     -63.672 -36.566   8.796  1.00  0.00           O  
ATOM   1550  H   GLY A 101     -63.529 -38.039   4.736  1.00  0.00           H  
ATOM   1551 1HA  GLY A 101     -62.013 -37.459   7.091  1.00  0.00           H  
ATOM   1552 2HA  GLY A 101     -62.698 -36.275   5.993  1.00  0.00           H  
ATOM   1553  N   ILE A 102     -65.246 -36.768   7.200  1.00  0.00           N  
ATOM   1554  CA  ILE A 102     -66.353 -36.443   8.093  1.00  0.00           C  
ATOM   1555  C   ILE A 102     -66.513 -37.501   9.177  1.00  0.00           C  
ATOM   1556  O   ILE A 102     -66.761 -37.180  10.339  1.00  0.00           O  
ATOM   1557  CB  ILE A 102     -67.671 -36.307   7.309  1.00  0.00           C  
ATOM   1558  CG1 ILE A 102     -67.624 -35.080   6.395  1.00  0.00           C  
ATOM   1559  CG2 ILE A 102     -68.851 -36.219   8.263  1.00  0.00           C  
ATOM   1560  CD1 ILE A 102     -68.758 -35.019   5.396  1.00  0.00           C  
ATOM   1561  H   ILE A 102     -65.440 -36.972   6.230  1.00  0.00           H  
ATOM   1562  HA  ILE A 102     -66.140 -35.490   8.575  1.00  0.00           H  
ATOM   1563  HB  ILE A 102     -67.801 -37.176   6.664  1.00  0.00           H  
ATOM   1564 1HG1 ILE A 102     -67.653 -34.175   7.000  1.00  0.00           H  
ATOM   1565 2HG1 ILE A 102     -66.684 -35.073   5.842  1.00  0.00           H  
ATOM   1566 1HG2 ILE A 102     -69.775 -36.123   7.693  1.00  0.00           H  
ATOM   1567 2HG2 ILE A 102     -68.894 -37.121   8.873  1.00  0.00           H  
ATOM   1568 3HG2 ILE A 102     -68.733 -35.350   8.910  1.00  0.00           H  
ATOM   1569 1HD1 ILE A 102     -68.656 -34.123   4.784  1.00  0.00           H  
ATOM   1570 2HD1 ILE A 102     -68.726 -35.901   4.755  1.00  0.00           H  
ATOM   1571 3HD1 ILE A 102     -69.708 -34.990   5.926  1.00  0.00           H  
ATOM   1572  N   ALA A 103     -66.370 -38.764   8.790  1.00  0.00           N  
ATOM   1573  CA  ALA A 103     -66.500 -39.873   9.729  1.00  0.00           C  
ATOM   1574  C   ALA A 103     -65.402 -39.833  10.783  1.00  0.00           C  
ATOM   1575  O   ALA A 103     -65.651 -40.083  11.962  1.00  0.00           O  
ATOM   1576  CB  ALA A 103     -66.473 -41.202   8.988  1.00  0.00           C  
ATOM   1577  H   ALA A 103     -66.166 -38.961   7.821  1.00  0.00           H  
ATOM   1578  HA  ALA A 103     -67.458 -39.773  10.240  1.00  0.00           H  
ATOM   1579 1HB  ALA A 103     -66.570 -42.019   9.702  1.00  0.00           H  
ATOM   1580 2HB  ALA A 103     -67.300 -41.240   8.279  1.00  0.00           H  
ATOM   1581 3HB  ALA A 103     -65.530 -41.299   8.451  1.00  0.00           H  
ATOM   1582  N   ALA A 104     -64.184 -39.516  10.350  1.00  0.00           N  
ATOM   1583  CA  ALA A 104     -63.044 -39.444  11.256  1.00  0.00           C  
ATOM   1584  C   ALA A 104     -63.220 -38.324  12.274  1.00  0.00           C  
ATOM   1585  O   ALA A 104     -62.904 -38.487  13.452  1.00  0.00           O  
ATOM   1586  CB  ALA A 104     -61.755 -39.248  10.471  1.00  0.00           C  
ATOM   1587  H   ALA A 104     -64.046 -39.320   9.369  1.00  0.00           H  
ATOM   1588  HA  ALA A 104     -62.985 -40.386  11.802  1.00  0.00           H  
ATOM   1589 1HB  ALA A 104     -60.913 -39.196  11.161  1.00  0.00           H  
ATOM   1590 2HB  ALA A 104     -61.614 -40.086   9.789  1.00  0.00           H  
ATOM   1591 3HB  ALA A 104     -61.814 -38.322   9.901  1.00  0.00           H  
ATOM   1592  N   ILE A 105     -63.727 -37.186  11.812  1.00  0.00           N  
ATOM   1593  CA  ILE A 105     -63.945 -36.036  12.681  1.00  0.00           C  
ATOM   1594  C   ILE A 105     -64.997 -36.338  13.740  1.00  0.00           C  
ATOM   1595  O   ILE A 105     -64.851 -35.955  14.901  1.00  0.00           O  
ATOM   1596  CB  ILE A 105     -64.377 -34.804  11.864  1.00  0.00           C  
ATOM   1597  CG1 ILE A 105     -63.226 -34.323  10.976  1.00  0.00           C  
ATOM   1598  CG2 ILE A 105     -64.842 -33.690  12.789  1.00  0.00           C  
ATOM   1599  CD1 ILE A 105     -63.638 -33.293   9.949  1.00  0.00           C  
ATOM   1600  H   ILE A 105     -63.968 -37.116  10.834  1.00  0.00           H  
ATOM   1601  HA  ILE A 105     -63.009 -35.803  13.187  1.00  0.00           H  
ATOM   1602  HB  ILE A 105     -65.195 -35.077  11.199  1.00  0.00           H  
ATOM   1603 1HG1 ILE A 105     -62.443 -33.891  11.598  1.00  0.00           H  
ATOM   1604 2HG1 ILE A 105     -62.793 -35.173  10.450  1.00  0.00           H  
ATOM   1605 1HG2 ILE A 105     -65.143 -32.827  12.195  1.00  0.00           H  
ATOM   1606 2HG2 ILE A 105     -65.689 -34.037  13.379  1.00  0.00           H  
ATOM   1607 3HG2 ILE A 105     -64.027 -33.406  13.455  1.00  0.00           H  
ATOM   1608 1HD1 ILE A 105     -62.769 -33.001   9.358  1.00  0.00           H  
ATOM   1609 2HD1 ILE A 105     -64.398 -33.717   9.292  1.00  0.00           H  
ATOM   1610 3HD1 ILE A 105     -64.043 -32.417  10.454  1.00  0.00           H  
ATOM   1611  N   ASN A 106     -66.058 -37.027  13.333  1.00  0.00           N  
ATOM   1612  CA  ASN A 106     -67.138 -37.382  14.246  1.00  0.00           C  
ATOM   1613  C   ASN A 106     -66.653 -38.336  15.329  1.00  0.00           C  
ATOM   1614  O   ASN A 106     -67.021 -38.204  16.496  1.00  0.00           O  
ATOM   1615  CB  ASN A 106     -68.304 -37.987  13.485  1.00  0.00           C  
ATOM   1616  CG  ASN A 106     -69.072 -36.963  12.696  1.00  0.00           C  
ATOM   1617  OD1 ASN A 106     -69.063 -35.772  13.026  1.00  0.00           O  
ATOM   1618  ND2 ASN A 106     -69.737 -37.404  11.659  1.00  0.00           N  
ATOM   1619  H   ASN A 106     -66.118 -37.312  12.366  1.00  0.00           H  
ATOM   1620  HA  ASN A 106     -67.482 -36.475  14.745  1.00  0.00           H  
ATOM   1621 1HB  ASN A 106     -67.934 -38.753  12.802  1.00  0.00           H  
ATOM   1622 2HB  ASN A 106     -68.983 -38.473  14.186  1.00  0.00           H  
ATOM   1623 1HD2 ASN A 106     -70.266 -36.768  11.096  1.00  0.00           H  
ATOM   1624 2HD2 ASN A 106     -69.716 -38.376  11.428  1.00  0.00           H  
ATOM   1625  N   ALA A 107     -65.824 -39.298  14.936  1.00  0.00           N  
ATOM   1626  CA  ALA A 107     -65.285 -40.277  15.871  1.00  0.00           C  
ATOM   1627  C   ALA A 107     -64.385 -39.613  16.906  1.00  0.00           C  
ATOM   1628  O   ALA A 107     -64.428 -39.952  18.089  1.00  0.00           O  
ATOM   1629  CB  ALA A 107     -64.522 -41.360  15.122  1.00  0.00           C  
ATOM   1630  H   ALA A 107     -65.561 -39.351  13.962  1.00  0.00           H  
ATOM   1631  HA  ALA A 107     -66.120 -40.736  16.400  1.00  0.00           H  
ATOM   1632 1HB  ALA A 107     -64.125 -42.084  15.834  1.00  0.00           H  
ATOM   1633 2HB  ALA A 107     -65.193 -41.864  14.427  1.00  0.00           H  
ATOM   1634 3HB  ALA A 107     -63.700 -40.908  14.569  1.00  0.00           H  
ATOM   1635  N   LEU A 108     -63.571 -38.666  16.454  1.00  0.00           N  
ATOM   1636  CA  LEU A 108     -62.659 -37.953  17.338  1.00  0.00           C  
ATOM   1637  C   LEU A 108     -63.421 -37.123  18.364  1.00  0.00           C  
ATOM   1638  O   LEU A 108     -63.046 -37.069  19.535  1.00  0.00           O  
ATOM   1639  CB  LEU A 108     -61.733 -37.044  16.521  1.00  0.00           C  
ATOM   1640  CG  LEU A 108     -60.701 -37.762  15.642  1.00  0.00           C  
ATOM   1641  CD1 LEU A 108     -59.985 -36.745  14.764  1.00  0.00           C  
ATOM   1642  CD2 LEU A 108     -59.715 -38.512  16.526  1.00  0.00           C  
ATOM   1643  H   LEU A 108     -63.585 -38.434  15.471  1.00  0.00           H  
ATOM   1644  HA  LEU A 108     -62.052 -38.684  17.871  1.00  0.00           H  
ATOM   1645 1HB  LEU A 108     -62.344 -36.420  15.870  1.00  0.00           H  
ATOM   1646 2HB  LEU A 108     -61.189 -36.394  17.207  1.00  0.00           H  
ATOM   1647  HG  LEU A 108     -61.210 -38.469  14.986  1.00  0.00           H  
ATOM   1648 1HD1 LEU A 108     -59.251 -37.256  14.140  1.00  0.00           H  
ATOM   1649 2HD1 LEU A 108     -60.711 -36.238  14.129  1.00  0.00           H  
ATOM   1650 3HD1 LEU A 108     -59.478 -36.014  15.393  1.00  0.00           H  
ATOM   1651 1HD2 LEU A 108     -58.982 -39.023  15.902  1.00  0.00           H  
ATOM   1652 2HD2 LEU A 108     -59.204 -37.806  17.182  1.00  0.00           H  
ATOM   1653 3HD2 LEU A 108     -60.252 -39.244  17.130  1.00  0.00           H  
ATOM   1654  N   THR A 109     -64.492 -36.478  17.916  1.00  0.00           N  
ATOM   1655  CA  THR A 109     -65.311 -35.649  18.793  1.00  0.00           C  
ATOM   1656  C   THR A 109     -65.987 -36.488  19.869  1.00  0.00           C  
ATOM   1657  O   THR A 109     -66.065 -36.082  21.029  1.00  0.00           O  
ATOM   1658  CB  THR A 109     -66.377 -34.879  17.992  1.00  0.00           C  
ATOM   1659  OG1 THR A 109     -65.735 -34.013  17.047  1.00  0.00           O  
ATOM   1660  CG2 THR A 109     -67.248 -34.049  18.923  1.00  0.00           C  
ATOM   1661  H   THR A 109     -64.746 -36.564  16.942  1.00  0.00           H  
ATOM   1662  HA  THR A 109     -64.664 -34.925  19.288  1.00  0.00           H  
ATOM   1663  HB  THR A 109     -67.005 -35.585  17.450  1.00  0.00           H  
ATOM   1664  HG1 THR A 109     -65.201 -34.537  16.445  1.00  0.00           H  
ATOM   1665 1HG2 THR A 109     -67.995 -33.512  18.340  1.00  0.00           H  
ATOM   1666 2HG2 THR A 109     -67.746 -34.706  19.636  1.00  0.00           H  
ATOM   1667 3HG2 THR A 109     -66.626 -33.335  19.462  1.00  0.00           H  
ATOM   1668  N   GLU A 110     -66.475 -37.660  19.479  1.00  0.00           N  
ATOM   1669  CA  GLU A 110     -67.148 -38.557  20.409  1.00  0.00           C  
ATOM   1670  C   GLU A 110     -66.188 -39.060  21.480  1.00  0.00           C  
ATOM   1671  O   GLU A 110     -66.537 -39.126  22.659  1.00  0.00           O  
ATOM   1672  CB  GLU A 110     -67.758 -39.743  19.659  1.00  0.00           C  
ATOM   1673  CG  GLU A 110     -68.547 -40.704  20.537  1.00  0.00           C  
ATOM   1674  CD  GLU A 110     -69.199 -41.810  19.755  1.00  0.00           C  
ATOM   1675  OE1 GLU A 110     -68.694 -42.153  18.713  1.00  0.00           O  
ATOM   1676  OE2 GLU A 110     -70.204 -42.313  20.200  1.00  0.00           O  
ATOM   1677  H   GLU A 110     -66.377 -37.937  18.513  1.00  0.00           H  
ATOM   1678  HA  GLU A 110     -67.949 -38.006  20.903  1.00  0.00           H  
ATOM   1679 1HB  GLU A 110     -68.428 -39.375  18.880  1.00  0.00           H  
ATOM   1680 2HB  GLU A 110     -66.967 -40.310  19.169  1.00  0.00           H  
ATOM   1681 1HG  GLU A 110     -67.873 -41.143  21.273  1.00  0.00           H  
ATOM   1682 2HG  GLU A 110     -69.312 -40.145  21.074  1.00  0.00           H  
ATOM   1683  N   ILE A 111     -64.992 -39.408  21.062  1.00  0.00           N  
ATOM   1684  CA  ILE A 111     -63.992 -39.900  21.982  1.00  0.00           C  
ATOM   1685  C   ILE A 111     -63.431 -38.745  22.759  1.00  0.00           C  
ATOM   1686  O   ILE A 111     -62.600 -38.928  23.649  1.00  0.00           O  
ATOM   1687  CB  ILE A 111     -62.858 -40.638  21.247  1.00  0.00           C  
ATOM   1688  CG1 ILE A 111     -62.092 -39.671  20.340  1.00  0.00           C  
ATOM   1689  CG2 ILE A 111     -63.415 -41.801  20.440  1.00  0.00           C  
ATOM   1690  CD1 ILE A 111     -60.834 -40.259  19.744  1.00  0.00           C  
ATOM   1691  H   ILE A 111     -64.763 -39.332  20.081  1.00  0.00           H  
ATOM   1692  HA  ILE A 111     -64.468 -40.598  22.670  1.00  0.00           H  
ATOM   1693  HB  ILE A 111     -62.143 -41.021  21.973  1.00  0.00           H  
ATOM   1694 1HG1 ILE A 111     -62.738 -39.349  19.524  1.00  0.00           H  
ATOM   1695 2HG1 ILE A 111     -61.816 -38.781  20.907  1.00  0.00           H  
ATOM   1696 1HG2 ILE A 111     -62.601 -42.310  19.927  1.00  0.00           H  
ATOM   1697 2HG2 ILE A 111     -63.916 -42.499  21.109  1.00  0.00           H  
ATOM   1698 3HG2 ILE A 111     -64.129 -41.426  19.706  1.00  0.00           H  
ATOM   1699 1HD1 ILE A 111     -60.346 -39.515  19.114  1.00  0.00           H  
ATOM   1700 2HD1 ILE A 111     -60.156 -40.557  20.545  1.00  0.00           H  
ATOM   1701 3HD1 ILE A 111     -61.089 -41.131  19.143  1.00  0.00           H  
ATOM   1702  N   GLU A 112     -63.892 -37.556  22.415  1.00  0.00           N  
ATOM   1703  CA  GLU A 112     -63.479 -36.375  23.128  1.00  0.00           C  
ATOM   1704  C   GLU A 112     -61.977 -36.230  23.045  1.00  0.00           C  
ATOM   1705  O   GLU A 112     -61.297 -36.118  24.065  1.00  0.00           O  
ATOM   1706  CB  GLU A 112     -63.927 -36.440  24.590  1.00  0.00           C  
ATOM   1707  CG  GLU A 112     -65.435 -36.518  24.782  1.00  0.00           C  
ATOM   1708  CD  GLU A 112     -65.843 -36.479  26.229  1.00  0.00           C  
ATOM   1709  OE1 GLU A 112     -64.978 -36.506  27.071  1.00  0.00           O  
ATOM   1710  OE2 GLU A 112     -67.021 -36.423  26.492  1.00  0.00           O  
ATOM   1711  H   GLU A 112     -64.540 -37.465  21.646  1.00  0.00           H  
ATOM   1712  HA  GLU A 112     -63.944 -35.507  22.659  1.00  0.00           H  
ATOM   1713 1HB  GLU A 112     -63.483 -37.314  25.068  1.00  0.00           H  
ATOM   1714 2HB  GLU A 112     -63.567 -35.559  25.120  1.00  0.00           H  
ATOM   1715 1HG  GLU A 112     -65.901 -35.681  24.263  1.00  0.00           H  
ATOM   1716 2HG  GLU A 112     -65.801 -37.439  24.331  1.00  0.00           H  
ATOM   1717  N   ALA A 113     -61.490 -36.235  21.820  1.00  0.00           N  
ATOM   1718  CA  ALA A 113     -60.093 -36.007  21.517  1.00  0.00           C  
ATOM   1719  C   ALA A 113     -59.757 -34.587  21.916  1.00  0.00           C  
ATOM   1720  O   ALA A 113     -60.634 -33.725  21.978  1.00  0.00           O  
ATOM   1721  CB  ALA A 113     -59.800 -36.248  20.043  1.00  0.00           C  
ATOM   1722  H   ALA A 113     -62.136 -36.408  21.063  1.00  0.00           H  
ATOM   1723  HA  ALA A 113     -59.500 -36.701  22.113  1.00  0.00           H  
ATOM   1724 1HB  ALA A 113     -58.749 -36.041  19.843  1.00  0.00           H  
ATOM   1725 2HB  ALA A 113     -60.020 -37.286  19.794  1.00  0.00           H  
ATOM   1726 3HB  ALA A 113     -60.421 -35.590  19.437  1.00  0.00           H  
ATOM   1727  N   PRO A 114     -58.488 -34.330  22.189  1.00  0.00           N  
ATOM   1728  CA  PRO A 114     -58.076 -32.969  22.471  1.00  0.00           C  
ATOM   1729  C   PRO A 114     -58.365 -32.100  21.265  1.00  0.00           C  
ATOM   1730  O   PRO A 114     -58.330 -32.569  20.127  1.00  0.00           O  
ATOM   1731  CB  PRO A 114     -56.573 -33.098  22.739  1.00  0.00           C  
ATOM   1732  CG  PRO A 114     -56.395 -34.520  23.148  1.00  0.00           C  
ATOM   1733  CD  PRO A 114     -57.400 -35.276  22.320  1.00  0.00           C  
ATOM   1734  HA  PRO A 114     -58.605 -32.609  23.366  1.00  0.00           H  
ATOM   1735 1HB  PRO A 114     -56.006 -32.841  21.832  1.00  0.00           H  
ATOM   1736 2HB  PRO A 114     -56.268 -32.387  23.521  1.00  0.00           H  
ATOM   1737 1HG  PRO A 114     -55.361 -34.844  22.959  1.00  0.00           H  
ATOM   1738 2HG  PRO A 114     -56.570 -34.629  24.229  1.00  0.00           H  
ATOM   1739 1HD  PRO A 114     -56.954 -35.535  21.348  1.00  0.00           H  
ATOM   1740 2HD  PRO A 114     -57.710 -36.184  22.858  1.00  0.00           H  
ATOM   1741  N   VAL A 115     -58.547 -31.337  21.267  1.00  0.00           N  
ATOM   1742  CA  VAL A 115     -58.728 -30.333  20.232  1.00  0.00           C  
ATOM   1743  C   VAL A 115     -57.630 -30.421  19.217  1.00  0.00           C  
ATOM   1744  O   VAL A 115     -57.866 -30.268  18.018  1.00  0.00           O  
ATOM   1745  CB  VAL A 115     -58.744 -28.918  20.840  1.00  0.00           C  
ATOM   1746  CG1 VAL A 115     -57.374 -28.562  21.398  1.00  0.00           C  
ATOM   1747  CG2 VAL A 115     -59.178 -27.908  19.789  1.00  0.00           C  
ATOM   1748  H   VAL A 115     -58.665 -31.073  22.235  1.00  0.00           H  
ATOM   1749  HA  VAL A 115     -59.684 -30.513  19.738  1.00  0.00           H  
ATOM   1750  HB  VAL A 115     -59.445 -28.899  21.675  1.00  0.00           H  
ATOM   1751 1HG1 VAL A 115     -57.404 -27.559  21.824  1.00  0.00           H  
ATOM   1752 2HG1 VAL A 115     -57.100 -29.277  22.173  1.00  0.00           H  
ATOM   1753 3HG1 VAL A 115     -56.636 -28.593  20.596  1.00  0.00           H  
ATOM   1754 1HG2 VAL A 115     -59.188 -26.910  20.226  1.00  0.00           H  
ATOM   1755 2HG2 VAL A 115     -58.480 -27.931  18.952  1.00  0.00           H  
ATOM   1756 3HG2 VAL A 115     -60.178 -28.158  19.435  1.00  0.00           H  
ATOM   1757  N   LYS A 116     -56.427 -30.668  19.698  1.00  0.00           N  
ATOM   1758  CA  LYS A 116     -55.284 -30.759  18.799  1.00  0.00           C  
ATOM   1759  C   LYS A 116     -55.470 -31.877  17.781  1.00  0.00           C  
ATOM   1760  O   LYS A 116     -55.143 -31.719  16.605  1.00  0.00           O  
ATOM   1761  CB  LYS A 116     -53.995 -30.979  19.593  1.00  0.00           C  
ATOM   1762  CG  LYS A 116     -53.537 -29.770  20.396  1.00  0.00           C  
ATOM   1763  CD  LYS A 116     -52.265 -30.073  21.174  1.00  0.00           C  
ATOM   1764  CE  LYS A 116     -51.812 -28.869  21.987  1.00  0.00           C  
ATOM   1765  NZ  LYS A 116     -50.590 -29.163  22.783  1.00  0.00           N  
ATOM   1766  H   LYS A 116     -56.284 -30.796  20.690  1.00  0.00           H  
ATOM   1767  HA  LYS A 116     -55.199 -29.820  18.251  1.00  0.00           H  
ATOM   1768 1HB  LYS A 116     -54.133 -31.809  20.286  1.00  0.00           H  
ATOM   1769 2HB  LYS A 116     -53.190 -31.253  18.911  1.00  0.00           H  
ATOM   1770 1HG  LYS A 116     -53.350 -28.934  19.721  1.00  0.00           H  
ATOM   1771 2HG  LYS A 116     -54.320 -29.480  21.096  1.00  0.00           H  
ATOM   1772 1HD  LYS A 116     -52.441 -30.911  21.849  1.00  0.00           H  
ATOM   1773 2HD  LYS A 116     -51.471 -30.348  20.480  1.00  0.00           H  
ATOM   1774 1HE  LYS A 116     -51.604 -28.035  21.318  1.00  0.00           H  
ATOM   1775 2HE  LYS A 116     -52.609 -28.569  22.667  1.00  0.00           H  
ATOM   1776 1HZ  LYS A 116     -50.323 -28.341  23.308  1.00  0.00           H  
ATOM   1777 2HZ  LYS A 116     -50.778 -29.923  23.422  1.00  0.00           H  
ATOM   1778 3HZ  LYS A 116     -49.838 -29.424  22.162  1.00  0.00           H  
ATOM   1779  N   TYR A 117     -55.997 -33.006  18.239  1.00  0.00           N  
ATOM   1780  CA  TYR A 117     -56.228 -34.153  17.369  1.00  0.00           C  
ATOM   1781  C   TYR A 117     -57.270 -33.835  16.305  1.00  0.00           C  
ATOM   1782  O   TYR A 117     -57.124 -34.220  15.145  1.00  0.00           O  
ATOM   1783  CB  TYR A 117     -56.662 -35.369  18.190  1.00  0.00           C  
ATOM   1784  CG  TYR A 117     -55.547 -35.984  19.007  1.00  0.00           C  
ATOM   1785  CD1 TYR A 117     -55.009 -35.288  20.080  1.00  0.00           C  
ATOM   1786  CD2 TYR A 117     -55.063 -37.243  18.685  1.00  0.00           C  
ATOM   1787  CE1 TYR A 117     -53.991 -35.849  20.826  1.00  0.00           C  
ATOM   1788  CE2 TYR A 117     -54.045 -37.803  19.431  1.00  0.00           C  
ATOM   1789  CZ  TYR A 117     -53.510 -37.111  20.498  1.00  0.00           C  
ATOM   1790  OH  TYR A 117     -52.496 -37.670  21.242  1.00  0.00           O  
ATOM   1791  H   TYR A 117     -56.244 -33.072  19.216  1.00  0.00           H  
ATOM   1792  HA  TYR A 117     -55.295 -34.393  16.857  1.00  0.00           H  
ATOM   1793 1HB  TYR A 117     -57.465 -35.082  18.871  1.00  0.00           H  
ATOM   1794 2HB  TYR A 117     -57.057 -36.136  17.524  1.00  0.00           H  
ATOM   1795  HD1 TYR A 117     -55.390 -34.298  20.334  1.00  0.00           H  
ATOM   1796  HD2 TYR A 117     -55.486 -37.789  17.841  1.00  0.00           H  
ATOM   1797  HE1 TYR A 117     -53.568 -35.302  21.669  1.00  0.00           H  
ATOM   1798  HE2 TYR A 117     -53.664 -38.793  19.177  1.00  0.00           H  
ATOM   1799  HH  TYR A 117     -52.281 -38.536  20.888  1.00  0.00           H  
ATOM   1800  N   ILE A 118     -58.323 -33.130  16.706  1.00  0.00           N  
ATOM   1801  CA  ILE A 118     -59.392 -32.760  15.786  1.00  0.00           C  
ATOM   1802  C   ILE A 118     -58.886 -31.812  14.707  1.00  0.00           C  
ATOM   1803  O   ILE A 118     -59.249 -31.937  13.537  1.00  0.00           O  
ATOM   1804  CB  ILE A 118     -60.563 -32.103  16.540  1.00  0.00           C  
ATOM   1805  CG1 ILE A 118     -61.467 -33.172  17.158  1.00  0.00           C  
ATOM   1806  CG2 ILE A 118     -61.358 -31.204  15.606  1.00  0.00           C  
ATOM   1807  CD1 ILE A 118     -60.726 -34.186  18.000  1.00  0.00           C  
ATOM   1808  H   ILE A 118     -58.384 -32.843  17.672  1.00  0.00           H  
ATOM   1809  HA  ILE A 118     -59.759 -33.664  15.301  1.00  0.00           H  
ATOM   1810  HB  ILE A 118     -60.175 -31.504  17.363  1.00  0.00           H  
ATOM   1811 1HG1 ILE A 118     -62.220 -32.694  17.784  1.00  0.00           H  
ATOM   1812 2HG1 ILE A 118     -61.993 -33.706  16.367  1.00  0.00           H  
ATOM   1813 1HG2 ILE A 118     -62.182 -30.748  16.155  1.00  0.00           H  
ATOM   1814 2HG2 ILE A 118     -60.709 -30.423  15.212  1.00  0.00           H  
ATOM   1815 3HG2 ILE A 118     -61.755 -31.796  14.781  1.00  0.00           H  
ATOM   1816 1HD1 ILE A 118     -61.433 -34.911  18.403  1.00  0.00           H  
ATOM   1817 2HD1 ILE A 118     -59.990 -34.703  17.383  1.00  0.00           H  
ATOM   1818 3HD1 ILE A 118     -60.220 -33.678  18.820  1.00  0.00           H  
ATOM   1819  N   THR A 119     -58.045 -30.863  15.105  1.00  0.00           N  
ATOM   1820  CA  THR A 119     -57.487 -29.893  14.172  1.00  0.00           C  
ATOM   1821  C   THR A 119     -56.590 -30.570  13.143  1.00  0.00           C  
ATOM   1822  O   THR A 119     -56.619 -30.230  11.960  1.00  0.00           O  
ATOM   1823  CB  THR A 119     -56.692 -28.804  14.915  1.00  0.00           C  
ATOM   1824  OG1 THR A 119     -57.562 -28.100  15.811  1.00  0.00           O  
ATOM   1825  CG2 THR A 119     -56.083 -27.820  13.928  1.00  0.00           C  
ATOM   1826  H   THR A 119     -57.786 -30.813  16.080  1.00  0.00           H  
ATOM   1827  HA  THR A 119     -58.308 -29.414  13.639  1.00  0.00           H  
ATOM   1828  HB  THR A 119     -55.894 -29.268  15.496  1.00  0.00           H  
ATOM   1829  HG1 THR A 119     -57.683 -28.616  16.611  1.00  0.00           H  
ATOM   1830 1HG2 THR A 119     -55.524 -27.058  14.471  1.00  0.00           H  
ATOM   1831 2HG2 THR A 119     -55.411 -28.351  13.253  1.00  0.00           H  
ATOM   1832 3HG2 THR A 119     -56.876 -27.346  13.351  1.00  0.00           H  
ATOM   1833  N   GLU A 120     -55.794 -31.529  13.600  1.00  0.00           N  
ATOM   1834  CA  GLU A 120     -54.888 -32.256  12.719  1.00  0.00           C  
ATOM   1835  C   GLU A 120     -55.657 -33.074  11.689  1.00  0.00           C  
ATOM   1836  O   GLU A 120     -55.277 -33.133  10.520  1.00  0.00           O  
ATOM   1837  CB  GLU A 120     -53.974 -33.174  13.534  1.00  0.00           C  
ATOM   1838  CG  GLU A 120     -52.943 -32.443  14.382  1.00  0.00           C  
ATOM   1839  CD  GLU A 120     -52.113 -33.371  15.223  1.00  0.00           C  
ATOM   1840  OE1 GLU A 120     -52.400 -34.544  15.241  1.00  0.00           O  
ATOM   1841  OE2 GLU A 120     -51.189 -32.907  15.850  1.00  0.00           O  
ATOM   1842  H   GLU A 120     -55.816 -31.761  14.583  1.00  0.00           H  
ATOM   1843  HA  GLU A 120     -54.270 -31.533  12.185  1.00  0.00           H  
ATOM   1844 1HB  GLU A 120     -54.578 -33.791  14.200  1.00  0.00           H  
ATOM   1845 2HB  GLU A 120     -53.439 -33.845  12.862  1.00  0.00           H  
ATOM   1846 1HG  GLU A 120     -52.283 -31.877  13.726  1.00  0.00           H  
ATOM   1847 2HG  GLU A 120     -53.458 -31.735  15.031  1.00  0.00           H  
ATOM   1848  N   THR A 121     -56.740 -33.704  12.132  1.00  0.00           N  
ATOM   1849  CA  THR A 121     -57.565 -34.520  11.250  1.00  0.00           C  
ATOM   1850  C   THR A 121     -58.224 -33.671  10.170  1.00  0.00           C  
ATOM   1851  O   THR A 121     -58.301 -34.075   9.010  1.00  0.00           O  
ATOM   1852  CB  THR A 121     -58.646 -35.276  12.045  1.00  0.00           C  
ATOM   1853  OG1 THR A 121     -58.020 -36.151  12.993  1.00  0.00           O  
ATOM   1854  CG2 THR A 121     -59.523 -36.093  11.109  1.00  0.00           C  
ATOM   1855  H   THR A 121     -56.998 -33.615  13.104  1.00  0.00           H  
ATOM   1856  HA  THR A 121     -56.925 -35.253  10.758  1.00  0.00           H  
ATOM   1857  HB  THR A 121     -59.267 -34.562  12.585  1.00  0.00           H  
ATOM   1858  HG1 THR A 121     -57.749 -35.646  13.763  1.00  0.00           H  
ATOM   1859 1HG2 THR A 121     -60.281 -36.620  11.688  1.00  0.00           H  
ATOM   1860 2HG2 THR A 121     -60.009 -35.429  10.394  1.00  0.00           H  
ATOM   1861 3HG2 THR A 121     -58.909 -36.815  10.573  1.00  0.00           H  
ATOM   1862  N   THR A 122     -58.698 -32.492  10.559  1.00  0.00           N  
ATOM   1863  CA  THR A 122     -59.350 -31.583   9.624  1.00  0.00           C  
ATOM   1864  C   THR A 122     -58.377 -31.094   8.559  1.00  0.00           C  
ATOM   1865  O   THR A 122     -58.727 -30.994   7.383  1.00  0.00           O  
ATOM   1866  CB  THR A 122     -59.960 -30.376  10.360  1.00  0.00           C  
ATOM   1867  OG1 THR A 122     -60.951 -30.831  11.290  1.00  0.00           O  
ATOM   1868  CG2 THR A 122     -60.603 -29.417   9.369  1.00  0.00           C  
ATOM   1869  H   THR A 122     -58.604 -32.218  11.527  1.00  0.00           H  
ATOM   1870  HA  THR A 122     -60.154 -32.121   9.122  1.00  0.00           H  
ATOM   1871  HB  THR A 122     -59.179 -29.852  10.909  1.00  0.00           H  
ATOM   1872  HG1 THR A 122     -60.519 -31.150  12.086  1.00  0.00           H  
ATOM   1873 1HG2 THR A 122     -61.029 -28.570   9.907  1.00  0.00           H  
ATOM   1874 2HG2 THR A 122     -59.850 -29.060   8.667  1.00  0.00           H  
ATOM   1875 3HG2 THR A 122     -61.392 -29.933   8.823  1.00  0.00           H  
ATOM   1876  N   LEU A 123     -57.154 -30.790   8.978  1.00  0.00           N  
ATOM   1877  CA  LEU A 123     -56.128 -30.310   8.061  1.00  0.00           C  
ATOM   1878  C   LEU A 123     -55.755 -31.381   7.042  1.00  0.00           C  
ATOM   1879  O   LEU A 123     -55.565 -31.089   5.861  1.00  0.00           O  
ATOM   1880  CB  LEU A 123     -54.880 -29.880   8.842  1.00  0.00           C  
ATOM   1881  CG  LEU A 123     -53.756 -29.252   8.006  1.00  0.00           C  
ATOM   1882  CD1 LEU A 123     -52.933 -28.318   8.883  1.00  0.00           C  
ATOM   1883  CD2 LEU A 123     -52.888 -30.352   7.414  1.00  0.00           C  
ATOM   1884  H   LEU A 123     -56.929 -30.894   9.957  1.00  0.00           H  
ATOM   1885  HA  LEU A 123     -56.520 -29.447   7.524  1.00  0.00           H  
ATOM   1886 1HB  LEU A 123     -55.175 -29.154   9.597  1.00  0.00           H  
ATOM   1887 2HB  LEU A 123     -54.468 -30.753   9.348  1.00  0.00           H  
ATOM   1888  HG  LEU A 123     -54.190 -28.659   7.201  1.00  0.00           H  
ATOM   1889 1HD1 LEU A 123     -52.135 -27.872   8.289  1.00  0.00           H  
ATOM   1890 2HD1 LEU A 123     -53.575 -27.530   9.277  1.00  0.00           H  
ATOM   1891 3HD1 LEU A 123     -52.499 -28.881   9.708  1.00  0.00           H  
ATOM   1892 1HD2 LEU A 123     -52.090 -29.906   6.820  1.00  0.00           H  
ATOM   1893 2HD2 LEU A 123     -52.453 -30.946   8.219  1.00  0.00           H  
ATOM   1894 3HD2 LEU A 123     -53.498 -30.995   6.779  1.00  0.00           H  
ATOM   1895  N   GLU A 124     -55.652 -32.621   7.506  1.00  0.00           N  
ATOM   1896  CA  GLU A 124     -55.303 -33.738   6.636  1.00  0.00           C  
ATOM   1897  C   GLU A 124     -56.382 -33.979   5.588  1.00  0.00           C  
ATOM   1898  O   GLU A 124     -56.082 -34.248   4.425  1.00  0.00           O  
ATOM   1899  CB  GLU A 124     -55.087 -35.009   7.461  1.00  0.00           C  
ATOM   1900  CG  GLU A 124     -53.843 -34.985   8.338  1.00  0.00           C  
ATOM   1901  CD  GLU A 124     -52.569 -34.912   7.545  1.00  0.00           C  
ATOM   1902  OE1 GLU A 124     -52.496 -35.537   6.514  1.00  0.00           O  
ATOM   1903  OE2 GLU A 124     -51.666 -34.230   7.970  1.00  0.00           O  
ATOM   1904  H   GLU A 124     -55.820 -32.795   8.487  1.00  0.00           H  
ATOM   1905  HA  GLU A 124     -54.375 -33.496   6.117  1.00  0.00           H  
ATOM   1906 1HB  GLU A 124     -55.949 -35.175   8.107  1.00  0.00           H  
ATOM   1907 2HB  GLU A 124     -55.008 -35.867   6.793  1.00  0.00           H  
ATOM   1908 1HG  GLU A 124     -53.895 -34.121   9.000  1.00  0.00           H  
ATOM   1909 2HG  GLU A 124     -53.830 -35.882   8.956  1.00  0.00           H  
ATOM   1910  N   THR A 125     -57.639 -33.881   6.008  1.00  0.00           N  
ATOM   1911  CA  THR A 125     -58.766 -34.088   5.107  1.00  0.00           C  
ATOM   1912  C   THR A 125     -58.807 -33.020   4.021  1.00  0.00           C  
ATOM   1913  O   THR A 125     -59.078 -33.315   2.857  1.00  0.00           O  
ATOM   1914  CB  THR A 125     -60.099 -34.093   5.879  1.00  0.00           C  
ATOM   1915  OG1 THR A 125     -60.098 -35.164   6.832  1.00  0.00           O  
ATOM   1916  CG2 THR A 125     -61.268 -34.270   4.923  1.00  0.00           C  
ATOM   1917  H   THR A 125     -57.818 -33.657   6.977  1.00  0.00           H  
ATOM   1918  HA  THR A 125     -58.647 -35.057   4.621  1.00  0.00           H  
ATOM   1919  HB  THR A 125     -60.213 -33.150   6.413  1.00  0.00           H  
ATOM   1920  HG1 THR A 125     -60.757 -34.990   7.508  1.00  0.00           H  
ATOM   1921 1HG2 THR A 125     -62.201 -34.271   5.485  1.00  0.00           H  
ATOM   1922 2HG2 THR A 125     -61.278 -33.451   4.204  1.00  0.00           H  
ATOM   1923 3HG2 THR A 125     -61.164 -35.216   4.393  1.00  0.00           H  
ATOM   1924  N   ILE A 126     -58.536 -31.778   4.410  1.00  0.00           N  
ATOM   1925  CA  ILE A 126     -58.539 -30.662   3.471  1.00  0.00           C  
ATOM   1926  C   ILE A 126     -57.441 -30.818   2.425  1.00  0.00           C  
ATOM   1927  O   ILE A 126     -57.652 -30.544   1.244  1.00  0.00           O  
ATOM   1928  CB  ILE A 126     -58.359 -29.323   4.209  1.00  0.00           C  
ATOM   1929  CG1 ILE A 126     -59.587 -29.020   5.073  1.00  0.00           C  
ATOM   1930  CG2 ILE A 126     -58.112 -28.197   3.217  1.00  0.00           C  
ATOM   1931  CD1 ILE A 126     -59.389 -27.870   6.034  1.00  0.00           C  
ATOM   1932  H   ILE A 126     -58.322 -31.603   5.382  1.00  0.00           H  
ATOM   1933  HA  ILE A 126     -59.499 -30.646   2.957  1.00  0.00           H  
ATOM   1934  HB  ILE A 126     -57.508 -29.392   4.886  1.00  0.00           H  
ATOM   1935 1HG1 ILE A 126     -60.435 -28.786   4.430  1.00  0.00           H  
ATOM   1936 2HG1 ILE A 126     -59.852 -29.905   5.652  1.00  0.00           H  
ATOM   1937 1HG2 ILE A 126     -57.988 -27.258   3.756  1.00  0.00           H  
ATOM   1938 2HG2 ILE A 126     -57.210 -28.409   2.644  1.00  0.00           H  
ATOM   1939 3HG2 ILE A 126     -58.961 -28.117   2.539  1.00  0.00           H  
ATOM   1940 1HD1 ILE A 126     -60.301 -27.717   6.610  1.00  0.00           H  
ATOM   1941 2HD1 ILE A 126     -58.566 -28.100   6.711  1.00  0.00           H  
ATOM   1942 3HD1 ILE A 126     -59.157 -26.965   5.475  1.00  0.00           H  
ATOM   1943  N   LYS A 127     -56.270 -31.260   2.868  1.00  0.00           N  
ATOM   1944  CA  LYS A 127     -55.136 -31.452   1.971  1.00  0.00           C  
ATOM   1945  C   LYS A 127     -55.420 -32.548   0.952  1.00  0.00           C  
ATOM   1946  O   LYS A 127     -55.078 -32.420  -0.224  1.00  0.00           O  
ATOM   1947  CB  LYS A 127     -53.874 -31.788   2.767  1.00  0.00           C  
ATOM   1948  CG  LYS A 127     -52.617 -31.936   1.920  1.00  0.00           C  
ATOM   1949  CD  LYS A 127     -51.391 -32.177   2.788  1.00  0.00           C  
ATOM   1950  CE  LYS A 127     -50.136 -32.339   1.942  1.00  0.00           C  
ATOM   1951  NZ  LYS A 127     -48.928 -32.575   2.779  1.00  0.00           N  
ATOM   1952  H   LYS A 127     -56.161 -31.469   3.850  1.00  0.00           H  
ATOM   1953  HA  LYS A 127     -54.966 -30.524   1.424  1.00  0.00           H  
ATOM   1954 1HB  LYS A 127     -53.690 -31.007   3.505  1.00  0.00           H  
ATOM   1955 2HB  LYS A 127     -54.024 -32.722   3.309  1.00  0.00           H  
ATOM   1956 1HG  LYS A 127     -52.737 -32.776   1.234  1.00  0.00           H  
ATOM   1957 2HG  LYS A 127     -52.465 -31.030   1.334  1.00  0.00           H  
ATOM   1958 1HD  LYS A 127     -51.255 -31.334   3.467  1.00  0.00           H  
ATOM   1959 2HD  LYS A 127     -51.536 -33.079   3.381  1.00  0.00           H  
ATOM   1960 1HE  LYS A 127     -50.262 -33.180   1.262  1.00  0.00           H  
ATOM   1961 2HE  LYS A 127     -49.980 -31.440   1.347  1.00  0.00           H  
ATOM   1962 1HZ  LYS A 127     -48.119 -32.677   2.182  1.00  0.00           H  
ATOM   1963 2HZ  LYS A 127     -48.790 -31.791   3.401  1.00  0.00           H  
ATOM   1964 3HZ  LYS A 127     -49.053 -33.417   3.321  1.00  0.00           H  
ATOM   1965  N   ALA A 128     -56.047 -33.626   1.409  1.00  0.00           N  
ATOM   1966  CA  ALA A 128     -56.379 -34.747   0.538  1.00  0.00           C  
ATOM   1967  C   ALA A 128     -57.384 -34.336  -0.530  1.00  0.00           C  
ATOM   1968  O   ALA A 128     -57.268 -34.731  -1.690  1.00  0.00           O  
ATOM   1969  CB  ALA A 128     -56.922 -35.910   1.355  1.00  0.00           C  
ATOM   1970  H   ALA A 128     -56.300 -33.670   2.386  1.00  0.00           H  
ATOM   1971  HA  ALA A 128     -55.467 -35.065   0.033  1.00  0.00           H  
ATOM   1972 1HB  ALA A 128     -57.165 -36.739   0.691  1.00  0.00           H  
ATOM   1973 2HB  ALA A 128     -56.169 -36.231   2.076  1.00  0.00           H  
ATOM   1974 3HB  ALA A 128     -57.819 -35.595   1.885  1.00  0.00           H  
ATOM   1975  N   LEU A 129     -58.371 -33.540  -0.132  1.00  0.00           N  
ATOM   1976  CA  LEU A 129     -59.399 -33.074  -1.053  1.00  0.00           C  
ATOM   1977  C   LEU A 129     -58.807 -32.176  -2.131  1.00  0.00           C  
ATOM   1978  O   LEU A 129     -59.177 -32.268  -3.301  1.00  0.00           O  
ATOM   1979  CB  LEU A 129     -60.490 -32.314  -0.288  1.00  0.00           C  
ATOM   1980  CG  LEU A 129     -61.368 -33.165   0.638  1.00  0.00           C  
ATOM   1981  CD1 LEU A 129     -62.275 -32.256   1.456  1.00  0.00           C  
ATOM   1982  CD2 LEU A 129     -62.183 -34.145  -0.193  1.00  0.00           C  
ATOM   1983  H   LEU A 129     -58.409 -33.251   0.835  1.00  0.00           H  
ATOM   1984  HA  LEU A 129     -59.848 -33.941  -1.537  1.00  0.00           H  
ATOM   1985 1HB  LEU A 129     -60.017 -31.545   0.319  1.00  0.00           H  
ATOM   1986 2HB  LEU A 129     -61.145 -31.827  -1.010  1.00  0.00           H  
ATOM   1987  HG  LEU A 129     -60.736 -33.718   1.333  1.00  0.00           H  
ATOM   1988 1HD1 LEU A 129     -62.899 -32.860   2.114  1.00  0.00           H  
ATOM   1989 2HD1 LEU A 129     -61.666 -31.578   2.055  1.00  0.00           H  
ATOM   1990 3HD1 LEU A 129     -62.910 -31.677   0.786  1.00  0.00           H  
ATOM   1991 1HD2 LEU A 129     -62.806 -34.751   0.466  1.00  0.00           H  
ATOM   1992 2HD2 LEU A 129     -62.817 -33.594  -0.888  1.00  0.00           H  
ATOM   1993 3HD2 LEU A 129     -61.510 -34.795  -0.753  1.00  0.00           H  
ATOM   1994  N   LYS A 130     -57.886 -31.308  -1.731  1.00  0.00           N  
ATOM   1995  CA  LYS A 130     -57.239 -30.391  -2.662  1.00  0.00           C  
ATOM   1996  C   LYS A 130     -56.405 -31.145  -3.689  1.00  0.00           C  
ATOM   1997  O   LYS A 130     -56.401 -30.803  -4.872  1.00  0.00           O  
ATOM   1998  CB  LYS A 130     -56.363 -29.390  -1.907  1.00  0.00           C  
ATOM   1999  CG  LYS A 130     -55.673 -28.363  -2.794  1.00  0.00           C  
ATOM   2000  CD  LYS A 130     -54.926 -27.329  -1.965  1.00  0.00           C  
ATOM   2001  CE  LYS A 130     -53.656 -27.913  -1.364  1.00  0.00           C  
ATOM   2002  NZ  LYS A 130     -52.614 -28.160  -2.397  1.00  0.00           N  
ATOM   2003  H   LYS A 130     -57.627 -31.282  -0.755  1.00  0.00           H  
ATOM   2004  HA  LYS A 130     -58.012 -29.841  -3.200  1.00  0.00           H  
ATOM   2005 1HB  LYS A 130     -56.971 -28.850  -1.180  1.00  0.00           H  
ATOM   2006 2HB  LYS A 130     -55.592 -29.926  -1.353  1.00  0.00           H  
ATOM   2007 1HG  LYS A 130     -54.966 -28.868  -3.453  1.00  0.00           H  
ATOM   2008 2HG  LYS A 130     -56.416 -27.855  -3.408  1.00  0.00           H  
ATOM   2009 1HD  LYS A 130     -54.663 -26.478  -2.595  1.00  0.00           H  
ATOM   2010 2HD  LYS A 130     -55.569 -26.976  -1.158  1.00  0.00           H  
ATOM   2011 1HE  LYS A 130     -53.256 -27.225  -0.620  1.00  0.00           H  
ATOM   2012 2HE  LYS A 130     -53.888 -28.855  -0.868  1.00  0.00           H  
ATOM   2013 1HZ  LYS A 130     -51.790 -28.547  -1.960  1.00  0.00           H  
ATOM   2014 2HZ  LYS A 130     -52.968 -28.812  -3.084  1.00  0.00           H  
ATOM   2015 3HZ  LYS A 130     -52.377 -27.290  -2.852  1.00  0.00           H  
ATOM   2016  N   GLU A 131     -55.699 -32.173  -3.230  1.00  0.00           N  
ATOM   2017  CA  GLU A 131     -54.860 -32.979  -4.108  1.00  0.00           C  
ATOM   2018  C   GLU A 131     -55.697 -33.724  -5.140  1.00  0.00           C  
ATOM   2019  O   GLU A 131     -55.340 -33.784  -6.317  1.00  0.00           O  
ATOM   2020  CB  GLU A 131     -54.036 -33.976  -3.290  1.00  0.00           C  
ATOM   2021  CG  GLU A 131     -53.092 -34.839  -4.116  1.00  0.00           C  
ATOM   2022  CD  GLU A 131     -52.004 -34.043  -4.782  1.00  0.00           C  
ATOM   2023  OE1 GLU A 131     -51.733 -32.954  -4.337  1.00  0.00           O  
ATOM   2024  OE2 GLU A 131     -51.443 -34.526  -5.737  1.00  0.00           O  
ATOM   2025  H   GLU A 131     -55.745 -32.402  -2.247  1.00  0.00           H  
ATOM   2026  HA  GLU A 131     -54.178 -32.315  -4.640  1.00  0.00           H  
ATOM   2027 1HB  GLU A 131     -53.438 -33.437  -2.555  1.00  0.00           H  
ATOM   2028 2HB  GLU A 131     -54.705 -34.640  -2.744  1.00  0.00           H  
ATOM   2029 1HG  GLU A 131     -52.635 -35.584  -3.466  1.00  0.00           H  
ATOM   2030 2HG  GLU A 131     -53.669 -35.364  -4.876  1.00  0.00           H  
ATOM   2031  N   ILE A 132     -56.798 -34.281  -4.687  1.00  0.00           N  
ATOM   2032  CA  ILE A 132     -57.680 -35.018  -5.562  1.00  0.00           C  
ATOM   2033  C   ILE A 132     -58.464 -34.050  -6.399  1.00  0.00           C  
ATOM   2034  O   ILE A 132     -59.246 -34.451  -7.261  1.00  0.00           O  
ATOM   2035  CB  ILE A 132     -58.641 -35.922  -4.768  1.00  0.00           C  
ATOM   2036  CG1 ILE A 132     -59.240 -36.995  -5.680  1.00  0.00           C  
ATOM   2037  CG2 ILE A 132     -59.740 -35.093  -4.122  1.00  0.00           C  
ATOM   2038  CD1 ILE A 132     -58.224 -37.977  -6.219  1.00  0.00           C  
ATOM   2039  H   ILE A 132     -57.035 -34.194  -3.709  1.00  0.00           H  
ATOM   2040  HA  ILE A 132     -57.074 -35.647  -6.214  1.00  0.00           H  
ATOM   2041  HB  ILE A 132     -58.087 -36.445  -3.988  1.00  0.00           H  
ATOM   2042 1HG1 ILE A 132     -59.999 -37.554  -5.134  1.00  0.00           H  
ATOM   2043 2HG1 ILE A 132     -59.734 -36.518  -6.527  1.00  0.00           H  
ATOM   2044 1HG2 ILE A 132     -60.410 -35.747  -3.566  1.00  0.00           H  
ATOM   2045 2HG2 ILE A 132     -59.296 -34.366  -3.443  1.00  0.00           H  
ATOM   2046 3HG2 ILE A 132     -60.303 -34.570  -4.895  1.00  0.00           H  
ATOM   2047 1HD1 ILE A 132     -58.725 -38.705  -6.857  1.00  0.00           H  
ATOM   2048 2HD1 ILE A 132     -57.473 -37.441  -6.800  1.00  0.00           H  
ATOM   2049 3HD1 ILE A 132     -57.742 -38.492  -5.389  1.00  0.00           H  
ATOM   2050  N   LYS A 133     -58.250 -32.772  -6.139  1.00  0.00           N  
ATOM   2051  CA  LYS A 133     -58.901 -31.759  -6.927  1.00  0.00           C  
ATOM   2052  C   LYS A 133     -60.400 -31.916  -6.816  1.00  0.00           C  
ATOM   2053  O   LYS A 133     -61.097 -32.044  -7.823  1.00  0.00           O  
ATOM   2054  CB  LYS A 133     -58.458 -31.838  -8.389  1.00  0.00           C  
ATOM   2055  CG  LYS A 133     -56.950 -31.764  -8.594  1.00  0.00           C  
ATOM   2056  CD  LYS A 133     -56.399 -30.414  -8.159  1.00  0.00           C  
ATOM   2057  CE  LYS A 133     -54.904 -30.315  -8.422  1.00  0.00           C  
ATOM   2058  NZ  LYS A 133     -54.334 -29.036  -7.918  1.00  0.00           N  
ATOM   2059  H   LYS A 133     -57.632 -32.492  -5.391  1.00  0.00           H  
ATOM   2060  HA  LYS A 133     -58.624 -30.781  -6.531  1.00  0.00           H  
ATOM   2061 1HB  LYS A 133     -58.809 -32.773  -8.826  1.00  0.00           H  
ATOM   2062 2HB  LYS A 133     -58.912 -31.022  -8.951  1.00  0.00           H  
ATOM   2063 1HG  LYS A 133     -56.465 -32.549  -8.014  1.00  0.00           H  
ATOM   2064 2HG  LYS A 133     -56.719 -31.919  -9.647  1.00  0.00           H  
ATOM   2065 1HD  LYS A 133     -56.910 -29.619  -8.704  1.00  0.00           H  
ATOM   2066 2HD  LYS A 133     -56.581 -30.273  -7.093  1.00  0.00           H  
ATOM   2067 1HE  LYS A 133     -54.393 -31.144  -7.934  1.00  0.00           H  
ATOM   2068 2HE  LYS A 133     -54.718 -30.383  -9.494  1.00  0.00           H  
ATOM   2069 1HZ  LYS A 133     -53.343 -29.009  -8.112  1.00  0.00           H  
ATOM   2070 2HZ  LYS A 133     -54.788 -28.260  -8.378  1.00  0.00           H  
ATOM   2071 3HZ  LYS A 133     -54.483 -28.970  -6.921  1.00  0.00           H  
ATOM   2072  N   ALA A 134     -60.868 -31.903  -5.579  1.00  0.00           N  
ATOM   2073  CA  ALA A 134     -62.283 -31.938  -5.268  1.00  0.00           C  
ATOM   2074  C   ALA A 134     -62.917 -30.679  -5.805  1.00  0.00           C  
ATOM   2075  O   ALA A 134     -62.246 -29.662  -5.984  1.00  0.00           O  
ATOM   2076  CB  ALA A 134     -62.516 -32.070  -3.770  1.00  0.00           C  
ATOM   2077  H   ALA A 134     -60.199 -31.867  -4.823  1.00  0.00           H  
ATOM   2078  HA  ALA A 134     -62.719 -32.802  -5.771  1.00  0.00           H  
ATOM   2079 1HB  ALA A 134     -63.587 -32.066  -3.567  1.00  0.00           H  
ATOM   2080 2HB  ALA A 134     -62.083 -33.005  -3.415  1.00  0.00           H  
ATOM   2081 3HB  ALA A 134     -62.047 -31.234  -3.254  1.00  0.00           H  
ATOM   2082  N   PRO A 135     -64.212 -30.736  -6.066  1.00  0.00           N  
ATOM   2083  CA  PRO A 135     -64.913 -29.539  -6.481  1.00  0.00           C  
ATOM   2084  C   PRO A 135     -64.821 -28.498  -5.387  1.00  0.00           C  
ATOM   2085  O   PRO A 135     -64.749 -28.831  -4.204  1.00  0.00           O  
ATOM   2086  CB  PRO A 135     -66.351 -30.023  -6.693  1.00  0.00           C  
ATOM   2087  CG  PRO A 135     -66.212 -31.486  -6.939  1.00  0.00           C  
ATOM   2088  CD  PRO A 135     -65.063 -31.906  -6.062  1.00  0.00           C  
ATOM   2089  HA  PRO A 135     -64.478 -29.174  -7.423  1.00  0.00           H  
ATOM   2090 1HB  PRO A 135     -66.959 -29.796  -5.805  1.00  0.00           H  
ATOM   2091 2HB  PRO A 135     -66.807 -29.489  -7.540  1.00  0.00           H  
ATOM   2092 1HG  PRO A 135     -67.149 -32.005  -6.687  1.00  0.00           H  
ATOM   2093 2HG  PRO A 135     -66.021 -31.675  -8.006  1.00  0.00           H  
ATOM   2094 1HD  PRO A 135     -65.437 -32.144  -5.055  1.00  0.00           H  
ATOM   2095 2HD  PRO A 135     -64.561 -32.779  -6.506  1.00  0.00           H  
ATOM   2096  N   ALA A 136     -64.806 -27.840  -5.347  1.00  0.00           N  
ATOM   2097  CA  ALA A 136     -64.830 -26.758  -4.376  1.00  0.00           C  
ATOM   2098  C   ALA A 136     -65.892 -26.998  -3.351  1.00  0.00           C  
ATOM   2099  O   ALA A 136     -65.698 -26.724  -2.167  1.00  0.00           O  
ATOM   2100  CB  ALA A 136     -65.055 -25.418  -5.061  1.00  0.00           C  
ATOM   2101  H   ALA A 136     -64.747 -27.617  -6.330  1.00  0.00           H  
ATOM   2102  HA  ALA A 136     -63.866 -26.737  -3.868  1.00  0.00           H  
ATOM   2103 1HB  ALA A 136     -65.086 -24.627  -4.312  1.00  0.00           H  
ATOM   2104 2HB  ALA A 136     -64.241 -25.225  -5.760  1.00  0.00           H  
ATOM   2105 3HB  ALA A 136     -66.000 -25.441  -5.602  1.00  0.00           H  
ATOM   2106  N   GLU A 137     -67.016 -27.511  -3.810  1.00  0.00           N  
ATOM   2107  CA  GLU A 137     -68.125 -27.768  -2.900  1.00  0.00           C  
ATOM   2108  C   GLU A 137     -67.730 -28.762  -1.817  1.00  0.00           C  
ATOM   2109  O   GLU A 137     -68.086 -28.598  -0.650  1.00  0.00           O  
ATOM   2110  CB  GLU A 137     -69.337 -28.295  -3.672  1.00  0.00           C  
ATOM   2111  CG  GLU A 137     -70.572 -28.535  -2.815  1.00  0.00           C  
ATOM   2112  CD  GLU A 137     -71.762 -28.984  -3.616  1.00  0.00           C  
ATOM   2113  OE1 GLU A 137     -71.643 -29.087  -4.814  1.00  0.00           O  
ATOM   2114  OE2 GLU A 137     -72.791 -29.225  -3.030  1.00  0.00           O  
ATOM   2115  H   GLU A 137     -67.123 -27.731  -4.790  1.00  0.00           H  
ATOM   2116  HA  GLU A 137     -68.400 -26.830  -2.416  1.00  0.00           H  
ATOM   2117 1HB  GLU A 137     -69.606 -27.586  -4.455  1.00  0.00           H  
ATOM   2118 2HB  GLU A 137     -69.078 -29.236  -4.157  1.00  0.00           H  
ATOM   2119 1HG  GLU A 137     -70.342 -29.296  -2.070  1.00  0.00           H  
ATOM   2120 2HG  GLU A 137     -70.821 -27.614  -2.289  1.00  0.00           H  
ATOM   2121  N   TYR A 138     -66.992 -29.794  -2.208  1.00  0.00           N  
ATOM   2122  CA  TYR A 138     -66.545 -30.818  -1.271  1.00  0.00           C  
ATOM   2123  C   TYR A 138     -65.593 -30.239  -0.234  1.00  0.00           C  
ATOM   2124  O   TYR A 138     -65.670 -30.573   0.948  1.00  0.00           O  
ATOM   2125  CB  TYR A 138     -65.875 -31.973  -2.019  1.00  0.00           C  
ATOM   2126  CG  TYR A 138     -66.842 -32.843  -2.790  1.00  0.00           C  
ATOM   2127  CD1 TYR A 138     -67.056 -32.614  -4.141  1.00  0.00           C  
ATOM   2128  CD2 TYR A 138     -67.515 -33.871  -2.146  1.00  0.00           C  
ATOM   2129  CE1 TYR A 138     -67.939 -33.410  -4.846  1.00  0.00           C  
ATOM   2130  CE2 TYR A 138     -68.398 -34.666  -2.850  1.00  0.00           C  
ATOM   2131  CZ  TYR A 138     -68.611 -34.438  -4.195  1.00  0.00           C  
ATOM   2132  OH  TYR A 138     -69.490 -35.230  -4.896  1.00  0.00           O  
ATOM   2133  H   TYR A 138     -66.734 -29.871  -3.181  1.00  0.00           H  
ATOM   2134  HA  TYR A 138     -67.415 -31.205  -0.740  1.00  0.00           H  
ATOM   2135 1HB  TYR A 138     -65.141 -31.574  -2.721  1.00  0.00           H  
ATOM   2136 2HB  TYR A 138     -65.340 -32.604  -1.310  1.00  0.00           H  
ATOM   2137  HD1 TYR A 138     -66.527 -31.806  -4.648  1.00  0.00           H  
ATOM   2138  HD2 TYR A 138     -67.347 -34.051  -1.084  1.00  0.00           H  
ATOM   2139  HE1 TYR A 138     -68.107 -33.229  -5.907  1.00  0.00           H  
ATOM   2140  HE2 TYR A 138     -68.927 -35.474  -2.344  1.00  0.00           H  
ATOM   2141  HH  TYR A 138     -69.867 -35.888  -4.306  1.00  0.00           H  
ATOM   2142  N   ILE A 139     -64.695 -29.368  -0.684  1.00  0.00           N  
ATOM   2143  CA  ILE A 139     -63.724 -28.741   0.204  1.00  0.00           C  
ATOM   2144  C   ILE A 139     -64.412 -27.846   1.227  1.00  0.00           C  
ATOM   2145  O   ILE A 139     -64.038 -27.826   2.400  1.00  0.00           O  
ATOM   2146  CB  ILE A 139     -62.701 -27.915  -0.597  1.00  0.00           C  
ATOM   2147  CG1 ILE A 139     -61.816 -28.835  -1.442  1.00  0.00           C  
ATOM   2148  CG2 ILE A 139     -61.852 -27.068   0.339  1.00  0.00           C  
ATOM   2149  CD1 ILE A 139     -60.968 -28.103  -2.457  1.00  0.00           C  
ATOM   2150  H   ILE A 139     -64.685 -29.135  -1.667  1.00  0.00           H  
ATOM   2151  HA  ILE A 139     -63.190 -29.524   0.741  1.00  0.00           H  
ATOM   2152  HB  ILE A 139     -63.226 -27.258  -1.290  1.00  0.00           H  
ATOM   2153 1HG1 ILE A 139     -61.154 -29.403  -0.790  1.00  0.00           H  
ATOM   2154 2HG1 ILE A 139     -62.442 -29.551  -1.976  1.00  0.00           H  
ATOM   2155 1HG2 ILE A 139     -61.133 -26.492  -0.243  1.00  0.00           H  
ATOM   2156 2HG2 ILE A 139     -62.494 -26.389   0.898  1.00  0.00           H  
ATOM   2157 3HG2 ILE A 139     -61.318 -27.717   1.034  1.00  0.00           H  
ATOM   2158 1HD1 ILE A 139     -60.370 -28.822  -3.018  1.00  0.00           H  
ATOM   2159 2HD1 ILE A 139     -61.614 -27.555  -3.144  1.00  0.00           H  
ATOM   2160 3HD1 ILE A 139     -60.308 -27.405  -1.944  1.00  0.00           H  
ATOM   2161  N   LEU A 140     -65.419 -27.106   0.777  1.00  0.00           N  
ATOM   2162  CA  LEU A 140     -66.161 -26.208   1.653  1.00  0.00           C  
ATOM   2163  C   LEU A 140     -66.914 -26.982   2.727  1.00  0.00           C  
ATOM   2164  O   LEU A 140     -66.958 -26.571   3.886  1.00  0.00           O  
ATOM   2165  CB  LEU A 140     -67.148 -25.366   0.835  1.00  0.00           C  
ATOM   2166  CG  LEU A 140     -67.970 -24.344   1.631  1.00  0.00           C  
ATOM   2167  CD1 LEU A 140     -67.032 -23.364   2.322  1.00  0.00           C  
ATOM   2168  CD2 LEU A 140     -68.925 -23.620   0.694  1.00  0.00           C  
ATOM   2169  H   LEU A 140     -65.677 -27.167  -0.198  1.00  0.00           H  
ATOM   2170  HA  LEU A 140     -65.453 -25.541   2.144  1.00  0.00           H  
ATOM   2171 1HB  LEU A 140     -66.591 -24.821   0.073  1.00  0.00           H  
ATOM   2172 2HB  LEU A 140     -67.846 -26.036   0.335  1.00  0.00           H  
ATOM   2173  HG  LEU A 140     -68.541 -24.860   2.403  1.00  0.00           H  
ATOM   2174 1HD1 LEU A 140     -67.616 -22.638   2.888  1.00  0.00           H  
ATOM   2175 2HD1 LEU A 140     -66.374 -23.907   3.000  1.00  0.00           H  
ATOM   2176 3HD1 LEU A 140     -66.434 -22.844   1.574  1.00  0.00           H  
ATOM   2177 1HD2 LEU A 140     -69.510 -22.894   1.260  1.00  0.00           H  
ATOM   2178 2HD2 LEU A 140     -68.355 -23.103  -0.078  1.00  0.00           H  
ATOM   2179 3HD2 LEU A 140     -69.595 -24.342   0.228  1.00  0.00           H  
ATOM   2180  N   LEU A 141     -67.505 -28.104   2.334  1.00  0.00           N  
ATOM   2181  CA  LEU A 141     -68.258 -28.940   3.263  1.00  0.00           C  
ATOM   2182  C   LEU A 141     -67.349 -29.527   4.336  1.00  0.00           C  
ATOM   2183  O   LEU A 141     -67.716 -29.587   5.509  1.00  0.00           O  
ATOM   2184  CB  LEU A 141     -68.963 -30.072   2.506  1.00  0.00           C  
ATOM   2185  CG  LEU A 141     -70.113 -29.643   1.586  1.00  0.00           C  
ATOM   2186  CD1 LEU A 141     -70.589 -30.840   0.775  1.00  0.00           C  
ATOM   2187  CD2 LEU A 141     -71.244 -29.066   2.424  1.00  0.00           C  
ATOM   2188  H   LEU A 141     -67.431 -28.386   1.367  1.00  0.00           H  
ATOM   2189  HA  LEU A 141     -69.011 -28.323   3.751  1.00  0.00           H  
ATOM   2190 1HB  LEU A 141     -68.227 -30.592   1.894  1.00  0.00           H  
ATOM   2191 2HB  LEU A 141     -69.365 -30.779   3.232  1.00  0.00           H  
ATOM   2192  HG  LEU A 141     -69.757 -28.886   0.887  1.00  0.00           H  
ATOM   2193 1HD1 LEU A 141     -71.407 -30.534   0.121  1.00  0.00           H  
ATOM   2194 2HD1 LEU A 141     -69.766 -31.220   0.170  1.00  0.00           H  
ATOM   2195 3HD1 LEU A 141     -70.937 -31.621   1.449  1.00  0.00           H  
ATOM   2196 1HD2 LEU A 141     -72.062 -28.759   1.771  1.00  0.00           H  
ATOM   2197 2HD2 LEU A 141     -71.602 -29.822   3.123  1.00  0.00           H  
ATOM   2198 3HD2 LEU A 141     -70.881 -28.201   2.980  1.00  0.00           H  
ATOM   2199  N   ALA A 142     -66.162 -29.959   3.926  1.00  0.00           N  
ATOM   2200  CA  ALA A 142     -65.199 -30.542   4.851  1.00  0.00           C  
ATOM   2201  C   ALA A 142     -64.725 -29.517   5.873  1.00  0.00           C  
ATOM   2202  O   ALA A 142     -64.577 -29.827   7.055  1.00  0.00           O  
ATOM   2203  CB  ALA A 142     -64.014 -31.116   4.089  1.00  0.00           C  
ATOM   2204  H   ALA A 142     -65.920 -29.882   2.948  1.00  0.00           H  
ATOM   2205  HA  ALA A 142     -65.694 -31.348   5.392  1.00  0.00           H  
ATOM   2206 1HB  ALA A 142     -63.303 -31.549   4.793  1.00  0.00           H  
ATOM   2207 2HB  ALA A 142     -64.362 -31.889   3.403  1.00  0.00           H  
ATOM   2208 3HB  ALA A 142     -63.527 -30.323   3.524  1.00  0.00           H  
ATOM   2209  N   ALA A 143     -64.488 -28.294   5.410  1.00  0.00           N  
ATOM   2210  CA  ALA A 143     -64.031 -27.221   6.284  1.00  0.00           C  
ATOM   2211  C   ALA A 143     -65.088 -26.867   7.323  1.00  0.00           C  
ATOM   2212  O   ALA A 143     -64.771 -26.630   8.489  1.00  0.00           O  
ATOM   2213  CB  ALA A 143     -63.662 -25.993   5.465  1.00  0.00           C  
ATOM   2214  H   ALA A 143     -64.628 -28.103   4.428  1.00  0.00           H  
ATOM   2215  HA  ALA A 143     -63.145 -27.571   6.815  1.00  0.00           H  
ATOM   2216 1HB  ALA A 143     -63.322 -25.200   6.131  1.00  0.00           H  
ATOM   2217 2HB  ALA A 143     -62.864 -26.247   4.767  1.00  0.00           H  
ATOM   2218 3HB  ALA A 143     -64.534 -25.650   4.910  1.00  0.00           H  
ATOM   2219  N   ILE A 144     -66.344 -26.833   6.893  1.00  0.00           N  
ATOM   2220  CA  ILE A 144     -67.451 -26.508   7.786  1.00  0.00           C  
ATOM   2221  C   ILE A 144     -67.611 -27.567   8.870  1.00  0.00           C  
ATOM   2222  O   ILE A 144     -67.859 -27.247  10.032  1.00  0.00           O  
ATOM   2223  CB  ILE A 144     -68.769 -26.372   7.001  1.00  0.00           C  
ATOM   2224  CG1 ILE A 144     -68.722 -25.144   6.088  1.00  0.00           C  
ATOM   2225  CG2 ILE A 144     -69.949 -26.284   7.956  1.00  0.00           C  
ATOM   2226  CD1 ILE A 144     -69.855 -25.083   5.089  1.00  0.00           C  
ATOM   2227  H   ILE A 144     -66.538 -27.037   5.923  1.00  0.00           H  
ATOM   2228  HA  ILE A 144     -67.237 -25.555   8.269  1.00  0.00           H  
ATOM   2229  HB  ILE A 144     -68.899 -27.240   6.356  1.00  0.00           H  
ATOM   2230 1HG1 ILE A 144     -68.751 -24.239   6.693  1.00  0.00           H  
ATOM   2231 2HG1 ILE A 144     -67.781 -25.137   5.536  1.00  0.00           H  
ATOM   2232 1HG2 ILE A 144     -70.873 -26.187   7.385  1.00  0.00           H  
ATOM   2233 2HG2 ILE A 144     -69.992 -27.186   8.565  1.00  0.00           H  
ATOM   2234 3HG2 ILE A 144     -69.830 -25.414   8.603  1.00  0.00           H  
ATOM   2235 1HD1 ILE A 144     -69.753 -24.186   4.477  1.00  0.00           H  
ATOM   2236 2HD1 ILE A 144     -69.823 -25.965   4.448  1.00  0.00           H  
ATOM   2237 3HD1 ILE A 144     -70.806 -25.053   5.619  1.00  0.00           H  
ATOM   2238  N   GLU A 145     -67.468 -28.829   8.483  1.00  0.00           N  
ATOM   2239  CA  GLU A 145     -67.598 -29.938   9.422  1.00  0.00           C  
ATOM   2240  C   GLU A 145     -66.499 -29.898  10.476  1.00  0.00           C  
ATOM   2241  O   GLU A 145     -66.747 -30.148  11.656  1.00  0.00           O  
ATOM   2242  CB  GLU A 145     -67.556 -31.275   8.679  1.00  0.00           C  
ATOM   2243  CG  GLU A 145     -67.736 -32.496   9.570  1.00  0.00           C  
ATOM   2244  CD  GLU A 145     -69.094 -32.555  10.213  1.00  0.00           C  
ATOM   2245  OE1 GLU A 145     -69.994 -31.923   9.716  1.00  0.00           O  
ATOM   2246  OE2 GLU A 145     -69.230 -33.233  11.204  1.00  0.00           O  
ATOM   2247  H   GLU A 145     -67.264 -29.026   7.514  1.00  0.00           H  
ATOM   2248  HA  GLU A 145     -68.559 -29.851   9.930  1.00  0.00           H  
ATOM   2249 1HB  GLU A 145     -68.341 -31.295   7.921  1.00  0.00           H  
ATOM   2250 2HB  GLU A 145     -66.601 -31.375   8.163  1.00  0.00           H  
ATOM   2251 1HG  GLU A 145     -67.592 -33.394   8.971  1.00  0.00           H  
ATOM   2252 2HG  GLU A 145     -66.972 -32.482  10.345  1.00  0.00           H  
ATOM   2253  N   GLY A 146     -65.282 -29.582  10.043  1.00  0.00           N  
ATOM   2254  CA  GLY A 146     -64.142 -29.509  10.949  1.00  0.00           C  
ATOM   2255  C   GLY A 146     -64.318 -28.389  11.967  1.00  0.00           C  
ATOM   2256  O   GLY A 146     -64.002 -28.552  13.145  1.00  0.00           O  
ATOM   2257  H   GLY A 146     -65.144 -29.388   9.062  1.00  0.00           H  
ATOM   2258 1HA  GLY A 146     -64.027 -30.462  11.467  1.00  0.00           H  
ATOM   2259 2HA  GLY A 146     -63.231 -29.344  10.375  1.00  0.00           H  
ATOM   2260  N   ILE A 147     -64.825 -27.252  11.504  1.00  0.00           N  
ATOM   2261  CA  ILE A 147     -65.043 -26.102  12.374  1.00  0.00           C  
ATOM   2262  C   ILE A 147     -66.096 -26.403  13.433  1.00  0.00           C  
ATOM   2263  O   ILE A 147     -65.951 -26.019  14.594  1.00  0.00           O  
ATOM   2264  CB  ILE A 147     -65.473 -24.870  11.558  1.00  0.00           C  
ATOM   2265  CG1 ILE A 147     -64.322 -24.389  10.670  1.00  0.00           C  
ATOM   2266  CG2 ILE A 147     -65.939 -23.755  12.482  1.00  0.00           C  
ATOM   2267  CD1 ILE A 147     -64.732 -23.358   9.644  1.00  0.00           C  
ATOM   2268  H   ILE A 147     -65.066 -27.181  10.526  1.00  0.00           H  
ATOM   2269  HA  ILE A 147     -64.107 -25.870  12.881  1.00  0.00           H  
ATOM   2270  HB  ILE A 147     -66.291 -25.142  10.892  1.00  0.00           H  
ATOM   2271 1HG1 ILE A 147     -63.539 -23.957  11.293  1.00  0.00           H  
ATOM   2272 2HG1 ILE A 147     -63.889 -25.239  10.144  1.00  0.00           H  
ATOM   2273 1HG2 ILE A 147     -66.238 -22.892  11.889  1.00  0.00           H  
ATOM   2274 2HG2 ILE A 147     -66.786 -24.102  13.072  1.00  0.00           H  
ATOM   2275 3HG2 ILE A 147     -65.124 -23.472  13.149  1.00  0.00           H  
ATOM   2276 1HD1 ILE A 147     -63.863 -23.066   9.053  1.00  0.00           H  
ATOM   2277 2HD1 ILE A 147     -65.492 -23.781   8.986  1.00  0.00           H  
ATOM   2278 3HD1 ILE A 147     -65.137 -22.482  10.149  1.00  0.00           H  
ATOM   2279  N   ASN A 148     -67.156 -27.092  13.026  1.00  0.00           N  
ATOM   2280  CA  ASN A 148     -68.237 -27.447  13.939  1.00  0.00           C  
ATOM   2281  C   ASN A 148     -67.750 -28.401  15.022  1.00  0.00           C  
ATOM   2282  O   ASN A 148     -68.117 -28.269  16.190  1.00  0.00           O  
ATOM   2283  CB  ASN A 148     -69.402 -28.053  13.178  1.00  0.00           C  
ATOM   2284  CG  ASN A 148     -70.171 -27.030  12.388  1.00  0.00           C  
ATOM   2285  OD1 ASN A 148     -70.162 -25.838  12.718  1.00  0.00           O  
ATOM   2286  ND2 ASN A 148     -70.835 -27.472  11.351  1.00  0.00           N  
ATOM   2287  H   ASN A 148     -67.215 -27.378  12.059  1.00  0.00           H  
ATOM   2288  HA  ASN A 148     -68.581 -26.539  14.438  1.00  0.00           H  
ATOM   2289 1HB  ASN A 148     -69.033 -28.819  12.496  1.00  0.00           H  
ATOM   2290 2HB  ASN A 148     -70.082 -28.538  13.879  1.00  0.00           H  
ATOM   2291 1HD2 ASN A 148     -71.365 -26.836  10.788  1.00  0.00           H  
ATOM   2292 2HD2 ASN A 148     -70.814 -28.444  11.121  1.00  0.00           H  
ATOM   2293  N   ALA A 149     -66.922 -29.362  14.628  1.00  0.00           N  
ATOM   2294  CA  ALA A 149     -66.384 -30.343  15.564  1.00  0.00           C  
ATOM   2295  C   ALA A 149     -65.483 -29.678  16.599  1.00  0.00           C  
ATOM   2296  O   ALA A 149     -65.526 -30.016  17.782  1.00  0.00           O  
ATOM   2297  CB  ALA A 149     -65.621 -31.427  14.816  1.00  0.00           C  
ATOM   2298  H   ALA A 149     -66.658 -29.415  13.654  1.00  0.00           H  
ATOM   2299  HA  ALA A 149     -67.220 -30.801  16.093  1.00  0.00           H  
ATOM   2300 1HB  ALA A 149     -65.226 -32.151  15.528  1.00  0.00           H  
ATOM   2301 2HB  ALA A 149     -66.293 -31.931  14.121  1.00  0.00           H  
ATOM   2302 3HB  ALA A 149     -64.799 -30.976  14.262  1.00  0.00           H  
ATOM   2303  N   VAL A 150     -64.669 -28.732  16.146  1.00  0.00           N  
ATOM   2304  CA  VAL A 150     -63.756 -28.017  17.031  1.00  0.00           C  
ATOM   2305  C   VAL A 150     -64.519 -27.189  18.056  1.00  0.00           C  
ATOM   2306  O   VAL A 150     -64.146 -27.137  19.228  1.00  0.00           O  
ATOM   2307  CB  VAL A 150     -62.833 -27.093  16.214  1.00  0.00           C  
ATOM   2308  CG1 VAL A 150     -62.012 -26.207  17.140  1.00  0.00           C  
ATOM   2309  CG2 VAL A 150     -61.927 -27.926  15.321  1.00  0.00           C  
ATOM   2310  H   VAL A 150     -64.682 -28.502  15.163  1.00  0.00           H  
ATOM   2311  HA  VAL A 150     -63.142 -28.748  17.559  1.00  0.00           H  
ATOM   2312  HB  VAL A 150     -63.446 -26.434  15.599  1.00  0.00           H  
ATOM   2313 1HG1 VAL A 150     -61.365 -25.561  16.546  1.00  0.00           H  
ATOM   2314 2HG1 VAL A 150     -62.680 -25.595  17.744  1.00  0.00           H  
ATOM   2315 3HG1 VAL A 150     -61.400 -26.831  17.792  1.00  0.00           H  
ATOM   2316 1HG2 VAL A 150     -61.277 -27.266  14.746  1.00  0.00           H  
ATOM   2317 2HG2 VAL A 150     -61.318 -28.589  15.936  1.00  0.00           H  
ATOM   2318 3HG2 VAL A 150     -62.535 -28.521  14.639  1.00  0.00           H  
ATOM   2319  N   VAL A 151     -65.590 -26.542  17.609  1.00  0.00           N  
ATOM   2320  CA  VAL A 151     -66.408 -25.714  18.486  1.00  0.00           C  
ATOM   2321  C   VAL A 151     -67.085 -26.553  19.562  1.00  0.00           C  
ATOM   2322  O   VAL A 151     -67.163 -26.147  20.722  1.00  0.00           O  
ATOM   2323  CB  VAL A 151     -67.480 -24.969  17.670  1.00  0.00           C  
ATOM   2324  CG1 VAL A 151     -68.453 -24.254  18.595  1.00  0.00           C  
ATOM   2325  CG2 VAL A 151     -66.816 -23.983  16.720  1.00  0.00           C  
ATOM   2326  H   VAL A 151     -65.844 -26.627  16.635  1.00  0.00           H  
ATOM   2327  HA  VAL A 151     -65.763 -24.980  18.970  1.00  0.00           H  
ATOM   2328  HB  VAL A 151     -68.057 -25.695  17.096  1.00  0.00           H  
ATOM   2329 1HG1 VAL A 151     -69.205 -23.733  18.002  1.00  0.00           H  
ATOM   2330 2HG1 VAL A 151     -68.944 -24.983  19.241  1.00  0.00           H  
ATOM   2331 3HG1 VAL A 151     -67.911 -23.533  19.207  1.00  0.00           H  
ATOM   2332 1HG2 VAL A 151     -67.580 -23.460  16.146  1.00  0.00           H  
ATOM   2333 2HG2 VAL A 151     -66.235 -23.261  17.294  1.00  0.00           H  
ATOM   2334 3HG2 VAL A 151     -66.156 -24.521  16.040  1.00  0.00           H  
ATOM   2335  N   GLU A 152     -67.574 -27.725  19.172  1.00  0.00           N  
ATOM   2336  CA  GLU A 152     -68.246 -28.623  20.102  1.00  0.00           C  
ATOM   2337  C   GLU A 152     -67.286 -29.126  21.172  1.00  0.00           C  
ATOM   2338  O   GLU A 152     -67.643 -29.219  22.346  1.00  0.00           O  
ATOM   2339  CB  GLU A 152     -68.856 -29.809  19.352  1.00  0.00           C  
ATOM   2340  CG  GLU A 152     -69.648 -30.768  20.229  1.00  0.00           C  
ATOM   2341  CD  GLU A 152     -70.306 -31.870  19.446  1.00  0.00           C  
ATOM   2342  OE1 GLU A 152     -70.173 -31.881  18.246  1.00  0.00           O  
ATOM   2343  OE2 GLU A 152     -70.943 -32.701  20.048  1.00  0.00           O  
ATOM   2344  H   GLU A 152     -67.477 -28.001  18.205  1.00  0.00           H  
ATOM   2345  HA  GLU A 152     -69.047 -28.073  20.596  1.00  0.00           H  
ATOM   2346 1HB  GLU A 152     -69.523 -29.442  18.571  1.00  0.00           H  
ATOM   2347 2HB  GLU A 152     -68.064 -30.378  18.864  1.00  0.00           H  
ATOM   2348 1HG  GLU A 152     -68.976 -31.212  20.963  1.00  0.00           H  
ATOM   2349 2HG  GLU A 152     -70.410 -30.206  20.768  1.00  0.00           H  
ATOM   2350  N   LEU A 153     -66.065 -29.450  20.760  1.00  0.00           N  
ATOM   2351  CA  LEU A 153     -65.050 -29.945  21.682  1.00  0.00           C  
ATOM   2352  C   LEU A 153     -64.668 -28.880  22.703  1.00  0.00           C  
ATOM   2353  O   LEU A 153     -64.490 -29.175  23.885  1.00  0.00           O  
ATOM   2354  CB  LEU A 153     -63.803 -30.391  20.908  1.00  0.00           C  
ATOM   2355  CG  LEU A 153     -63.972 -31.647  20.043  1.00  0.00           C  
ATOM   2356  CD1 LEU A 153     -62.718 -31.858  19.204  1.00  0.00           C  
ATOM   2357  CD2 LEU A 153     -64.240 -32.848  20.937  1.00  0.00           C  
ATOM   2358  H   LEU A 153     -65.834 -29.350  19.782  1.00  0.00           H  
ATOM   2359  HA  LEU A 153     -65.457 -30.803  22.216  1.00  0.00           H  
ATOM   2360 1HB  LEU A 153     -63.491 -29.579  20.254  1.00  0.00           H  
ATOM   2361 2HB  LEU A 153     -63.002 -30.585  21.621  1.00  0.00           H  
ATOM   2362  HG  LEU A 153     -64.810 -31.508  19.360  1.00  0.00           H  
ATOM   2363 1HD1 LEU A 153     -62.838 -32.750  18.589  1.00  0.00           H  
ATOM   2364 2HD1 LEU A 153     -62.561 -30.993  18.560  1.00  0.00           H  
ATOM   2365 3HD1 LEU A 153     -61.858 -31.984  19.861  1.00  0.00           H  
ATOM   2366 1HD2 LEU A 153     -64.361 -33.740  20.322  1.00  0.00           H  
ATOM   2367 2HD2 LEU A 153     -63.402 -32.988  21.620  1.00  0.00           H  
ATOM   2368 3HD2 LEU A 153     -65.151 -32.677  21.512  1.00  0.00           H  
ATOM   2369  N   ALA A 154     -64.543 -27.640  22.240  1.00  0.00           N  
ATOM   2370  CA  ALA A 154     -64.181 -26.529  23.111  1.00  0.00           C  
ATOM   2371  C   ALA A 154     -65.176 -26.382  24.256  1.00  0.00           C  
ATOM   2372  O   ALA A 154     -64.787 -26.238  25.415  1.00  0.00           O  
ATOM   2373  CB  ALA A 154     -64.097 -25.236  22.313  1.00  0.00           C  
ATOM   2374  H   ALA A 154     -64.703 -27.464  21.259  1.00  0.00           H  
ATOM   2375  HA  ALA A 154     -63.203 -26.742  23.543  1.00  0.00           H  
ATOM   2376 1HB  ALA A 154     -63.825 -24.415  22.978  1.00  0.00           H  
ATOM   2377 2HB  ALA A 154     -63.340 -25.338  21.535  1.00  0.00           H  
ATOM   2378 3HB  ALA A 154     -65.062 -25.028  21.855  1.00  0.00           H  
ATOM   2379  N   LYS A 155     -66.463 -26.419  23.925  1.00  0.00           N  
ATOM   2380  CA  LYS A 155     -67.515 -26.289  24.925  1.00  0.00           C  
ATOM   2381  C   LYS A 155     -67.394 -27.366  25.996  1.00  0.00           C  
ATOM   2382  O   LYS A 155     -67.672 -27.122  27.170  1.00  0.00           O  
ATOM   2383  CB  LYS A 155     -68.893 -26.356  24.264  1.00  0.00           C  
ATOM   2384  CG  LYS A 155     -69.247 -25.138  23.422  1.00  0.00           C  
ATOM   2385  CD  LYS A 155     -70.620 -25.287  22.784  1.00  0.00           C  
ATOM   2386  CE  LYS A 155     -70.971 -24.075  21.935  1.00  0.00           C  
ATOM   2387  NZ  LYS A 155     -72.296 -24.223  21.273  1.00  0.00           N  
ATOM   2388  H   LYS A 155     -66.718 -26.540  22.955  1.00  0.00           H  
ATOM   2389  HA  LYS A 155     -67.410 -25.320  25.414  1.00  0.00           H  
ATOM   2390 1HB  LYS A 155     -68.945 -27.235  23.620  1.00  0.00           H  
ATOM   2391 2HB  LYS A 155     -69.659 -26.467  25.031  1.00  0.00           H  
ATOM   2392 1HG  LYS A 155     -69.243 -24.247  24.051  1.00  0.00           H  
ATOM   2393 2HG  LYS A 155     -68.503 -25.010  22.637  1.00  0.00           H  
ATOM   2394 1HD  LYS A 155     -70.634 -26.178  22.155  1.00  0.00           H  
ATOM   2395 2HD  LYS A 155     -71.373 -25.402  23.564  1.00  0.00           H  
ATOM   2396 1HE  LYS A 155     -70.990 -23.184  22.561  1.00  0.00           H  
ATOM   2397 2HE  LYS A 155     -70.210 -23.936  21.167  1.00  0.00           H  
ATOM   2398 1HZ  LYS A 155     -72.491 -23.401  20.720  1.00  0.00           H  
ATOM   2399 2HZ  LYS A 155     -72.285 -25.037  20.674  1.00  0.00           H  
ATOM   2400 3HZ  LYS A 155     -73.013 -24.334  21.976  1.00  0.00           H  
ATOM   2401  N   GLU A 156     -66.977 -28.557  25.582  1.00  0.00           N  
ATOM   2402  CA  GLU A 156     -66.807 -29.674  26.508  1.00  0.00           C  
ATOM   2403  C   GLU A 156     -65.508 -29.579  27.281  1.00  0.00           C  
ATOM   2404  O   GLU A 156     -65.295 -30.310  28.248  1.00  0.00           O  
ATOM   2405  CB  GLU A 156     -66.854 -31.004  25.752  1.00  0.00           C  
ATOM   2406  CG  GLU A 156     -68.192 -31.304  25.091  1.00  0.00           C  
ATOM   2407  CD  GLU A 156     -69.304 -31.501  26.084  1.00  0.00           C  
ATOM   2408  OE1 GLU A 156     -69.058 -32.079  27.115  1.00  0.00           O  
ATOM   2409  OE2 GLU A 156     -70.401 -31.073  25.810  1.00  0.00           O  
ATOM   2410  H   GLU A 156     -66.772 -28.694  24.603  1.00  0.00           H  
ATOM   2411  HA  GLU A 156     -67.625 -29.653  27.229  1.00  0.00           H  
ATOM   2412 1HB  GLU A 156     -66.089 -31.008  24.975  1.00  0.00           H  
ATOM   2413 2HB  GLU A 156     -66.629 -31.820  26.437  1.00  0.00           H  
ATOM   2414 1HG  GLU A 156     -68.453 -30.477  24.430  1.00  0.00           H  
ATOM   2415 2HG  GLU A 156     -68.092 -32.201  24.482  1.00  0.00           H  
ATOM   2416  N   GLY A 157     -64.639 -28.680  26.858  1.00  0.00           N  
ATOM   2417  CA  GLY A 157     -63.508 -28.302  27.684  1.00  0.00           C  
ATOM   2418  C   GLY A 157     -62.230 -28.954  27.187  1.00  0.00           C  
ATOM   2419  O   GLY A 157     -61.146 -28.691  27.707  1.00  0.00           O  
ATOM   2420  H   GLY A 157     -64.754 -28.246  25.953  1.00  0.00           H  
ATOM   2421 1HA  GLY A 157     -63.397 -27.218  27.675  1.00  0.00           H  
ATOM   2422 2HA  GLY A 157     -63.696 -28.597  28.716  1.00  0.00           H  
ATOM   2423  N   ARG A 158     -62.365 -29.805  26.180  1.00  0.00           N  
ATOM   2424  CA  ARG A 158     -61.211 -30.457  25.581  1.00  0.00           C  
ATOM   2425  C   ARG A 158     -60.246 -29.417  25.020  1.00  0.00           C  
ATOM   2426  O   ARG A 158     -59.037 -29.642  24.969  1.00  0.00           O  
ATOM   2427  CB  ARG A 158     -61.643 -31.405  24.472  1.00  0.00           C  
ATOM   2428  CG  ARG A 158     -62.390 -32.642  24.943  1.00  0.00           C  
ATOM   2429  CD  ARG A 158     -61.484 -33.609  25.615  1.00  0.00           C  
ATOM   2430  NE  ARG A 158     -61.207 -33.228  26.990  1.00  0.00           N  
ATOM   2431  CZ  ARG A 158     -60.218 -33.747  27.744  1.00  0.00           C  
ATOM   2432  NH1 ARG A 158     -59.422 -34.665  27.242  1.00  0.00           N  
ATOM   2433  NH2 ARG A 158     -60.047 -33.332  28.987  1.00  0.00           N  
ATOM   2434  H   ARG A 158     -63.286 -30.007  25.819  1.00  0.00           H  
ATOM   2435  HA  ARG A 158     -60.700 -31.034  26.353  1.00  0.00           H  
ATOM   2436 1HB  ARG A 158     -62.289 -30.876  23.773  1.00  0.00           H  
ATOM   2437 2HB  ARG A 158     -60.766 -31.741  23.918  1.00  0.00           H  
ATOM   2438 1HG  ARG A 158     -63.166 -32.351  25.652  1.00  0.00           H  
ATOM   2439 2HG  ARG A 158     -62.848 -33.139  24.087  1.00  0.00           H  
ATOM   2440 1HD  ARG A 158     -61.945 -34.596  25.621  1.00  0.00           H  
ATOM   2441 2HD  ARG A 158     -60.538 -33.654  25.077  1.00  0.00           H  
ATOM   2442  HE  ARG A 158     -61.799 -32.524  27.411  1.00  0.00           H  
ATOM   2443 1HH1 ARG A 158     -59.552 -34.981  26.291  1.00  0.00           H  
ATOM   2444 2HH1 ARG A 158     -58.680 -35.053  27.806  1.00  0.00           H  
ATOM   2445 1HH2 ARG A 158     -60.660 -32.626  29.373  1.00  0.00           H  
ATOM   2446 2HH2 ARG A 158     -59.307 -33.721  29.551  1.00  0.00           H  
ATOM   2447  N   GLY A 159     -60.793 -28.280  24.602  1.00  0.00           N  
ATOM   2448  CA  GLY A 159     -59.980 -27.137  24.201  1.00  0.00           C  
ATOM   2449  C   GLY A 159     -60.284 -25.907  25.055  1.00  0.00           C  
ATOM   2450  O   GLY A 159     -61.441 -25.520  25.213  1.00  0.00           O  
ATOM   2451  H   GLY A 159     -61.799 -28.206  24.561  1.00  0.00           H  
ATOM   2452 1HA  GLY A 159     -58.924 -27.392  24.291  1.00  0.00           H  
ATOM   2453 2HA  GLY A 159     -60.167 -26.908  23.152  1.00  0.00           H  
ATOM   2454  N   THR A 160     -59.232 -25.303  25.599  1.00  0.00           N  
ATOM   2455  CA  THR A 160     -59.281 -23.930  26.104  1.00  0.00           C  
ATOM   2456  C   THR A 160     -59.497 -22.939  24.960  1.00  0.00           C  
ATOM   2457  O   THR A 160     -59.018 -23.149  23.845  1.00  0.00           O  
ATOM   2458  CB  THR A 160     -57.993 -23.570  26.867  1.00  0.00           C  
ATOM   2459  OG1 THR A 160     -56.862 -23.721  25.999  1.00  0.00           O  
ATOM   2460  CG2 THR A 160     -57.821 -24.474  28.079  1.00  0.00           C  
ATOM   2461  H   THR A 160     -58.367 -25.820  25.663  1.00  0.00           H  
ATOM   2462  HA  THR A 160     -60.123 -23.844  26.792  1.00  0.00           H  
ATOM   2463  HB  THR A 160     -58.044 -22.533  27.199  1.00  0.00           H  
ATOM   2464  HG1 THR A 160     -56.060 -23.496  26.477  1.00  0.00           H  
ATOM   2465 1HG2 THR A 160     -56.906 -24.205  28.606  1.00  0.00           H  
ATOM   2466 2HG2 THR A 160     -58.673 -24.353  28.747  1.00  0.00           H  
ATOM   2467 3HG2 THR A 160     -57.759 -25.511  27.753  1.00  0.00           H  
ATOM   2468  N   PRO A 161     -60.230 -21.847  25.251  1.00  0.00           N  
ATOM   2469  CA  PRO A 161     -60.648 -20.876  24.245  1.00  0.00           C  
ATOM   2470  C   PRO A 161     -59.496 -20.473  23.327  1.00  0.00           C  
ATOM   2471  O   PRO A 161     -59.683 -20.289  22.124  1.00  0.00           O  
ATOM   2472  CB  PRO A 161     -61.130 -19.695  25.094  1.00  0.00           C  
ATOM   2473  CG  PRO A 161     -61.644 -20.328  26.342  1.00  0.00           C  
ATOM   2474  CD  PRO A 161     -60.665 -21.434  26.632  1.00  0.00           C  
ATOM   2475  HA  PRO A 161     -61.474 -21.300  23.654  1.00  0.00           H  
ATOM   2476 1HB  PRO A 161     -60.297 -19.001  25.279  1.00  0.00           H  
ATOM   2477 2HB  PRO A 161     -61.903 -19.132  24.551  1.00  0.00           H  
ATOM   2478 1HG  PRO A 161     -61.696 -19.584  27.151  1.00  0.00           H  
ATOM   2479 2HG  PRO A 161     -62.668 -20.698  26.185  1.00  0.00           H  
ATOM   2480 1HD  PRO A 161     -59.823 -21.035  27.217  1.00  0.00           H  
ATOM   2481 2HD  PRO A 161     -61.173 -22.239  27.183  1.00  0.00           H  
ATOM   2482  N   ASP A 162     -58.288 -20.331  23.884  1.00  0.00           N  
ATOM   2483  CA  ASP A 162     -57.141 -19.975  23.060  1.00  0.00           C  
ATOM   2484  C   ASP A 162     -56.833 -21.064  22.041  1.00  0.00           C  
ATOM   2485  O   ASP A 162     -56.625 -20.782  20.861  1.00  0.00           O  
ATOM   2486  CB  ASP A 162     -55.910 -19.724  23.935  1.00  0.00           C  
ATOM   2487  CG  ASP A 162     -56.007 -18.433  24.737  1.00  0.00           C  
ATOM   2488  OD1 ASP A 162     -56.836 -17.616  24.413  1.00  0.00           O  
ATOM   2489  OD2 ASP A 162     -55.250 -18.276  25.665  1.00  0.00           O  
ATOM   2490  H   ASP A 162     -58.157 -20.468  24.876  1.00  0.00           H  
ATOM   2491  HA  ASP A 162     -57.376 -19.059  22.518  1.00  0.00           H  
ATOM   2492 1HB  ASP A 162     -55.781 -20.556  24.628  1.00  0.00           H  
ATOM   2493 2HB  ASP A 162     -55.020 -19.679  23.307  1.00  0.00           H  
ATOM   2494  N   GLU A 163     -56.806 -22.309  22.505  1.00  0.00           N  
ATOM   2495  CA  GLU A 163     -56.523 -23.446  21.635  1.00  0.00           C  
ATOM   2496  C   GLU A 163     -57.613 -23.620  20.586  1.00  0.00           C  
ATOM   2497  O   GLU A 163     -57.329 -23.906  19.423  1.00  0.00           O  
ATOM   2498  CB  GLU A 163     -56.386 -24.728  22.459  1.00  0.00           C  
ATOM   2499  CG  GLU A 163     -55.141 -24.784  23.332  1.00  0.00           C  
ATOM   2500  CD  GLU A 163     -55.076 -26.024  24.181  1.00  0.00           C  
ATOM   2501  OE1 GLU A 163     -56.026 -26.770  24.182  1.00  0.00           O  
ATOM   2502  OE2 GLU A 163     -54.076 -26.225  24.828  1.00  0.00           O  
ATOM   2503  H   GLU A 163     -56.986 -22.472  23.485  1.00  0.00           H  
ATOM   2504  HA  GLU A 163     -55.581 -23.260  21.118  1.00  0.00           H  
ATOM   2505 1HB  GLU A 163     -57.255 -24.839  23.108  1.00  0.00           H  
ATOM   2506 2HB  GLU A 163     -56.365 -25.589  21.791  1.00  0.00           H  
ATOM   2507 1HG  GLU A 163     -54.259 -24.749  22.693  1.00  0.00           H  
ATOM   2508 2HG  GLU A 163     -55.123 -23.907  23.978  1.00  0.00           H  
ATOM   2509  N   ALA A 164     -58.863 -23.446  21.003  1.00  0.00           N  
ATOM   2510  CA  ALA A 164     -59.998 -23.583  20.099  1.00  0.00           C  
ATOM   2511  C   ALA A 164     -59.973 -22.514  19.015  1.00  0.00           C  
ATOM   2512  O   ALA A 164     -60.262 -22.790  17.851  1.00  0.00           O  
ATOM   2513  CB  ALA A 164     -61.305 -23.517  20.876  1.00  0.00           C  
ATOM   2514  H   ALA A 164     -59.031 -23.213  21.971  1.00  0.00           H  
ATOM   2515  HA  ALA A 164     -59.927 -24.555  19.611  1.00  0.00           H  
ATOM   2516 1HB  ALA A 164     -62.143 -23.621  20.188  1.00  0.00           H  
ATOM   2517 2HB  ALA A 164     -61.334 -24.324  21.608  1.00  0.00           H  
ATOM   2518 3HB  ALA A 164     -61.374 -22.559  21.390  1.00  0.00           H  
ATOM   2519  N   ALA A 165     -59.626 -21.293  19.403  1.00  0.00           N  
ATOM   2520  CA  ALA A 165     -59.561 -20.178  18.464  1.00  0.00           C  
ATOM   2521  C   ALA A 165     -58.473 -20.399  17.422  1.00  0.00           C  
ATOM   2522  O   ALA A 165     -58.664 -20.111  16.240  1.00  0.00           O  
ATOM   2523  CB  ALA A 165     -59.323 -18.872  19.207  1.00  0.00           C  
ATOM   2524  H   ALA A 165     -59.401 -21.132  20.374  1.00  0.00           H  
ATOM   2525  HA  ALA A 165     -60.516 -20.118  17.942  1.00  0.00           H  
ATOM   2526 1HB  ALA A 165     -59.276 -18.050  18.493  1.00  0.00           H  
ATOM   2527 2HB  ALA A 165     -60.140 -18.697  19.907  1.00  0.00           H  
ATOM   2528 3HB  ALA A 165     -58.384 -18.930  19.754  1.00  0.00           H  
ATOM   2529  N   GLU A 166     -57.330 -20.912  17.866  1.00  0.00           N  
ATOM   2530  CA  GLU A 166     -56.209 -21.173  16.971  1.00  0.00           C  
ATOM   2531  C   GLU A 166     -56.557 -22.249  15.952  1.00  0.00           C  
ATOM   2532  O   GLU A 166     -56.205 -22.142  14.777  1.00  0.00           O  
ATOM   2533  CB  GLU A 166     -54.974 -21.595  17.771  1.00  0.00           C  
ATOM   2534  CG  GLU A 166     -53.726 -21.817  16.929  1.00  0.00           C  
ATOM   2535  CD  GLU A 166     -52.513 -22.143  17.756  1.00  0.00           C  
ATOM   2536  OE1 GLU A 166     -52.628 -22.174  18.958  1.00  0.00           O  
ATOM   2537  OE2 GLU A 166     -51.470 -22.360  17.185  1.00  0.00           O  
ATOM   2538  H   GLU A 166     -57.235 -21.127  18.848  1.00  0.00           H  
ATOM   2539  HA  GLU A 166     -55.977 -20.255  16.430  1.00  0.00           H  
ATOM   2540 1HB  GLU A 166     -54.745 -20.832  18.515  1.00  0.00           H  
ATOM   2541 2HB  GLU A 166     -55.186 -22.521  18.306  1.00  0.00           H  
ATOM   2542 1HG  GLU A 166     -53.909 -22.637  16.235  1.00  0.00           H  
ATOM   2543 2HG  GLU A 166     -53.531 -20.920  16.344  1.00  0.00           H  
ATOM   2544  N   ALA A 167     -57.250 -23.287  16.407  1.00  0.00           N  
ATOM   2545  CA  ALA A 167     -57.646 -24.386  15.534  1.00  0.00           C  
ATOM   2546  C   ALA A 167     -58.624 -23.915  14.466  1.00  0.00           C  
ATOM   2547  O   ALA A 167     -58.532 -24.317  13.306  1.00  0.00           O  
ATOM   2548  CB  ALA A 167     -58.257 -25.517  16.349  1.00  0.00           C  
ATOM   2549  H   ALA A 167     -57.509 -23.316  17.383  1.00  0.00           H  
ATOM   2550  HA  ALA A 167     -56.753 -24.757  15.030  1.00  0.00           H  
ATOM   2551 1HB  ALA A 167     -58.548 -26.329  15.683  1.00  0.00           H  
ATOM   2552 2HB  ALA A 167     -57.525 -25.883  17.069  1.00  0.00           H  
ATOM   2553 3HB  ALA A 167     -59.135 -25.150  16.878  1.00  0.00           H  
ATOM   2554  N   ILE A 168     -59.560 -23.061  14.863  1.00  0.00           N  
ATOM   2555  CA  ILE A 168     -60.558 -22.533  13.938  1.00  0.00           C  
ATOM   2556  C   ILE A 168     -59.909 -21.672  12.862  1.00  0.00           C  
ATOM   2557  O   ILE A 168     -60.281 -21.741  11.691  1.00  0.00           O  
ATOM   2558  CB  ILE A 168     -61.619 -21.706  14.687  1.00  0.00           C  
ATOM   2559  CG1 ILE A 168     -62.463 -22.611  15.588  1.00  0.00           C  
ATOM   2560  CG2 ILE A 168     -62.503 -20.958  13.701  1.00  0.00           C  
ATOM   2561  CD1 ILE A 168     -63.346 -21.857  16.556  1.00  0.00           C  
ATOM   2562  H   ILE A 168     -59.582 -22.769  15.830  1.00  0.00           H  
ATOM   2563  HA  ILE A 168     -61.055 -23.371  13.450  1.00  0.00           H  
ATOM   2564  HB  ILE A 168     -61.126 -20.985  15.338  1.00  0.00           H  
ATOM   2565 1HG1 ILE A 168     -63.098 -23.248  14.972  1.00  0.00           H  
ATOM   2566 2HG1 ILE A 168     -61.807 -23.265  16.164  1.00  0.00           H  
ATOM   2567 1HG2 ILE A 168     -63.248 -20.379  14.247  1.00  0.00           H  
ATOM   2568 2HG2 ILE A 168     -61.891 -20.286  13.101  1.00  0.00           H  
ATOM   2569 3HG2 ILE A 168     -63.006 -21.672  13.048  1.00  0.00           H  
ATOM   2570 1HD1 ILE A 168     -63.912 -22.566  17.160  1.00  0.00           H  
ATOM   2571 2HD1 ILE A 168     -62.727 -21.239  17.207  1.00  0.00           H  
ATOM   2572 3HD1 ILE A 168     -64.035 -21.223  16.001  1.00  0.00           H  
ATOM   2573  N   LEU A 169     -58.938 -20.862  13.265  1.00  0.00           N  
ATOM   2574  CA  LEU A 169     -58.235 -19.985  12.334  1.00  0.00           C  
ATOM   2575  C   LEU A 169     -57.446 -20.789  11.308  1.00  0.00           C  
ATOM   2576  O   LEU A 169     -57.419 -20.448  10.125  1.00  0.00           O  
ATOM   2577  CB  LEU A 169     -57.288 -19.051  13.098  1.00  0.00           C  
ATOM   2578  CG  LEU A 169     -56.512 -18.044  12.239  1.00  0.00           C  
ATOM   2579  CD1 LEU A 169     -57.492 -17.151  11.492  1.00  0.00           C  
ATOM   2580  CD2 LEU A 169     -55.591 -17.221  13.129  1.00  0.00           C  
ATOM   2581  H   LEU A 169     -58.679 -20.852  14.241  1.00  0.00           H  
ATOM   2582  HA  LEU A 169     -58.971 -19.381  11.805  1.00  0.00           H  
ATOM   2583 1HB  LEU A 169     -57.869 -18.487  13.826  1.00  0.00           H  
ATOM   2584 2HB  LEU A 169     -56.561 -19.658  13.636  1.00  0.00           H  
ATOM   2585  HG  LEU A 169     -55.917 -18.579  11.499  1.00  0.00           H  
ATOM   2586 1HD1 LEU A 169     -56.940 -16.435  10.882  1.00  0.00           H  
ATOM   2587 2HD1 LEU A 169     -58.125 -17.763  10.849  1.00  0.00           H  
ATOM   2588 3HD1 LEU A 169     -58.113 -16.613  12.208  1.00  0.00           H  
ATOM   2589 1HD2 LEU A 169     -55.039 -16.506  12.519  1.00  0.00           H  
ATOM   2590 2HD2 LEU A 169     -56.185 -16.684  13.869  1.00  0.00           H  
ATOM   2591 3HD2 LEU A 169     -54.890 -17.883  13.637  1.00  0.00           H  
ATOM   2592  N   GLU A 170     -56.805 -21.858  11.769  1.00  0.00           N  
ATOM   2593  CA  GLU A 170     -56.015 -22.712  10.892  1.00  0.00           C  
ATOM   2594  C   GLU A 170     -56.893 -23.405   9.858  1.00  0.00           C  
ATOM   2595  O   GLU A 170     -56.521 -23.520   8.690  1.00  0.00           O  
ATOM   2596  CB  GLU A 170     -55.253 -23.757  11.711  1.00  0.00           C  
ATOM   2597  CG  GLU A 170     -54.336 -24.652  10.890  1.00  0.00           C  
ATOM   2598  CD  GLU A 170     -53.539 -25.605  11.736  1.00  0.00           C  
ATOM   2599  OE1 GLU A 170     -53.673 -25.561  12.935  1.00  0.00           O  
ATOM   2600  OE2 GLU A 170     -52.793 -26.379  11.182  1.00  0.00           O  
ATOM   2601  H   GLU A 170     -56.867 -22.085  12.751  1.00  0.00           H  
ATOM   2602  HA  GLU A 170     -55.293 -22.090  10.361  1.00  0.00           H  
ATOM   2603 1HB  GLU A 170     -54.645 -23.256  12.464  1.00  0.00           H  
ATOM   2604 2HB  GLU A 170     -55.963 -24.396  12.236  1.00  0.00           H  
ATOM   2605 1HG  GLU A 170     -54.940 -25.226  10.188  1.00  0.00           H  
ATOM   2606 2HG  GLU A 170     -53.655 -24.027  10.314  1.00  0.00           H  
ATOM   2607  N   ILE A 171     -58.060 -23.865  10.296  1.00  0.00           N  
ATOM   2608  CA  ILE A 171     -58.996 -24.547   9.409  1.00  0.00           C  
ATOM   2609  C   ILE A 171     -59.514 -23.609   8.326  1.00  0.00           C  
ATOM   2610  O   ILE A 171     -59.645 -23.998   7.165  1.00  0.00           O  
ATOM   2611  CB  ILE A 171     -60.184 -25.122  10.202  1.00  0.00           C  
ATOM   2612  CG1 ILE A 171     -59.717 -26.260  11.113  1.00  0.00           C  
ATOM   2613  CG2 ILE A 171     -61.271 -25.606   9.255  1.00  0.00           C  
ATOM   2614  CD1 ILE A 171     -60.756 -26.701  12.119  1.00  0.00           C  
ATOM   2615  H   ILE A 171     -58.306 -23.739  11.268  1.00  0.00           H  
ATOM   2616  HA  ILE A 171     -58.474 -25.371   8.924  1.00  0.00           H  
ATOM   2617  HB  ILE A 171     -60.597 -24.349  10.849  1.00  0.00           H  
ATOM   2618 1HG1 ILE A 171     -59.441 -27.122  10.507  1.00  0.00           H  
ATOM   2619 2HG1 ILE A 171     -58.827 -25.947  11.659  1.00  0.00           H  
ATOM   2620 1HG2 ILE A 171     -62.103 -26.010   9.831  1.00  0.00           H  
ATOM   2621 2HG2 ILE A 171     -61.622 -24.773   8.647  1.00  0.00           H  
ATOM   2622 3HG2 ILE A 171     -60.868 -26.384   8.606  1.00  0.00           H  
ATOM   2623 1HD1 ILE A 171     -60.351 -27.510  12.729  1.00  0.00           H  
ATOM   2624 2HD1 ILE A 171     -61.021 -25.861  12.761  1.00  0.00           H  
ATOM   2625 3HD1 ILE A 171     -61.643 -27.052  11.595  1.00  0.00           H  
ATOM   2626  N   THR A 172     -59.807 -22.372   8.714  1.00  0.00           N  
ATOM   2627  CA  THR A 172     -60.312 -21.376   7.777  1.00  0.00           C  
ATOM   2628  C   THR A 172     -59.270 -21.040   6.716  1.00  0.00           C  
ATOM   2629  O   THR A 172     -59.595 -20.891   5.538  1.00  0.00           O  
ATOM   2630  CB  THR A 172     -60.737 -20.091   8.511  1.00  0.00           C  
ATOM   2631  OG1 THR A 172     -61.789 -20.392   9.437  1.00  0.00           O  
ATOM   2632  CG2 THR A 172     -61.225 -19.047   7.518  1.00  0.00           C  
ATOM   2633  H   THR A 172     -59.677 -22.115   9.682  1.00  0.00           H  
ATOM   2634  HA  THR A 172     -61.186 -21.788   7.272  1.00  0.00           H  
ATOM   2635  HB  THR A 172     -59.888 -19.689   9.063  1.00  0.00           H  
ATOM   2636  HG1 THR A 172     -61.412 -20.772  10.235  1.00  0.00           H  
ATOM   2637 1HG2 THR A 172     -61.521 -18.145   8.054  1.00  0.00           H  
ATOM   2638 2HG2 THR A 172     -60.425 -18.807   6.819  1.00  0.00           H  
ATOM   2639 3HG2 THR A 172     -62.081 -19.439   6.969  1.00  0.00           H  
ATOM   2640  N   ARG A 173     -58.018 -20.922   7.142  1.00  0.00           N  
ATOM   2641  CA  ARG A 173     -56.926 -20.603   6.230  1.00  0.00           C  
ATOM   2642  C   ARG A 173     -56.714 -21.717   5.212  1.00  0.00           C  
ATOM   2643  O   ARG A 173     -56.477 -21.456   4.033  1.00  0.00           O  
ATOM   2644  CB  ARG A 173     -55.635 -20.372   7.001  1.00  0.00           C  
ATOM   2645  CG  ARG A 173     -55.598 -19.091   7.819  1.00  0.00           C  
ATOM   2646  CD  ARG A 173     -54.299 -18.923   8.519  1.00  0.00           C  
ATOM   2647  NE  ARG A 173     -54.289 -17.742   9.367  1.00  0.00           N  
ATOM   2648  CZ  ARG A 173     -54.015 -16.494   8.937  1.00  0.00           C  
ATOM   2649  NH1 ARG A 173     -53.733 -16.282   7.671  1.00  0.00           N  
ATOM   2650  NH2 ARG A 173     -54.031 -15.484   9.789  1.00  0.00           N  
ATOM   2651  H   ARG A 173     -57.817 -21.057   8.123  1.00  0.00           H  
ATOM   2652  HA  ARG A 173     -57.179 -19.688   5.694  1.00  0.00           H  
ATOM   2653 1HB  ARG A 173     -55.466 -21.204   7.684  1.00  0.00           H  
ATOM   2654 2HB  ARG A 173     -54.796 -20.344   6.306  1.00  0.00           H  
ATOM   2655 1HG  ARG A 173     -55.746 -18.235   7.160  1.00  0.00           H  
ATOM   2656 2HG  ARG A 173     -56.391 -19.114   8.568  1.00  0.00           H  
ATOM   2657 1HD  ARG A 173     -54.108 -19.794   9.145  1.00  0.00           H  
ATOM   2658 2HD  ARG A 173     -53.501 -18.822   7.784  1.00  0.00           H  
ATOM   2659  HE  ARG A 173     -54.501 -17.865  10.348  1.00  0.00           H  
ATOM   2660 1HH1 ARG A 173     -53.720 -17.054   7.020  1.00  0.00           H  
ATOM   2661 2HH1 ARG A 173     -53.528 -15.347   7.349  1.00  0.00           H  
ATOM   2662 1HH2 ARG A 173     -54.249 -15.647  10.763  1.00  0.00           H  
ATOM   2663 2HH2 ARG A 173     -53.827 -14.549   9.467  1.00  0.00           H  
ATOM   2664  N   GLU A 174     -56.801 -22.959   5.676  1.00  0.00           N  
ATOM   2665  CA  GLU A 174     -56.619 -24.115   4.806  1.00  0.00           C  
ATOM   2666  C   GLU A 174     -57.718 -24.191   3.753  1.00  0.00           C  
ATOM   2667  O   GLU A 174     -57.457 -24.502   2.591  1.00  0.00           O  
ATOM   2668  CB  GLU A 174     -56.598 -25.404   5.630  1.00  0.00           C  
ATOM   2669  CG  GLU A 174     -55.369 -25.567   6.513  1.00  0.00           C  
ATOM   2670  CD  GLU A 174     -54.094 -25.684   5.725  1.00  0.00           C  
ATOM   2671  OE1 GLU A 174     -53.950 -26.640   5.002  1.00  0.00           O  
ATOM   2672  OE2 GLU A 174     -53.263 -24.815   5.846  1.00  0.00           O  
ATOM   2673  H   GLU A 174     -56.998 -23.107   6.656  1.00  0.00           H  
ATOM   2674  HA  GLU A 174     -55.663 -24.014   4.292  1.00  0.00           H  
ATOM   2675 1HB  GLU A 174     -57.479 -25.440   6.272  1.00  0.00           H  
ATOM   2676 2HB  GLU A 174     -56.646 -26.264   4.961  1.00  0.00           H  
ATOM   2677 1HG  GLU A 174     -55.295 -24.706   7.176  1.00  0.00           H  
ATOM   2678 2HG  GLU A 174     -55.493 -26.456   7.129  1.00  0.00           H  
ATOM   2679  N   ALA A 175     -58.948 -23.905   4.168  1.00  0.00           N  
ATOM   2680  CA  ALA A 175     -60.089 -23.940   3.261  1.00  0.00           C  
ATOM   2681  C   ALA A 175     -59.963 -22.877   2.176  1.00  0.00           C  
ATOM   2682  O   ALA A 175     -60.270 -23.127   1.010  1.00  0.00           O  
ATOM   2683  CB  ALA A 175     -61.386 -23.755   4.035  1.00  0.00           C  
ATOM   2684  H   ALA A 175     -59.096 -23.657   5.136  1.00  0.00           H  
ATOM   2685  HA  ALA A 175     -60.104 -24.915   2.773  1.00  0.00           H  
ATOM   2686 1HB  ALA A 175     -62.229 -23.784   3.344  1.00  0.00           H  
ATOM   2687 2HB  ALA A 175     -61.490 -24.556   4.767  1.00  0.00           H  
ATOM   2688 3HB  ALA A 175     -61.370 -22.795   4.547  1.00  0.00           H  
ATOM   2689  N   LEU A 176     -59.510 -21.692   2.567  1.00  0.00           N  
ATOM   2690  CA  LEU A 176     -59.343 -20.588   1.628  1.00  0.00           C  
ATOM   2691  C   LEU A 176     -58.276 -20.907   0.588  1.00  0.00           C  
ATOM   2692  O   LEU A 176     -58.438 -20.605  -0.594  1.00  0.00           O  
ATOM   2693  CB  LEU A 176     -58.966 -19.305   2.379  1.00  0.00           C  
ATOM   2694  CG  LEU A 176     -60.067 -18.703   3.261  1.00  0.00           C  
ATOM   2695  CD1 LEU A 176     -59.494 -17.550   4.074  1.00  0.00           C  
ATOM   2696  CD2 LEU A 176     -61.220 -18.234   2.385  1.00  0.00           C  
ATOM   2697  H   LEU A 176     -59.275 -21.551   3.539  1.00  0.00           H  
ATOM   2698  HA  LEU A 176     -60.289 -20.427   1.112  1.00  0.00           H  
ATOM   2699 1HB  LEU A 176     -58.109 -19.515   3.017  1.00  0.00           H  
ATOM   2700 2HB  LEU A 176     -58.674 -18.549   1.651  1.00  0.00           H  
ATOM   2701  HG  LEU A 176     -60.427 -19.457   3.961  1.00  0.00           H  
ATOM   2702 1HD1 LEU A 176     -60.277 -17.122   4.701  1.00  0.00           H  
ATOM   2703 2HD1 LEU A 176     -58.685 -17.917   4.706  1.00  0.00           H  
ATOM   2704 3HD1 LEU A 176     -59.111 -16.785   3.400  1.00  0.00           H  
ATOM   2705 1HD2 LEU A 176     -62.003 -17.806   3.012  1.00  0.00           H  
ATOM   2706 2HD2 LEU A 176     -60.861 -17.478   1.686  1.00  0.00           H  
ATOM   2707 3HD2 LEU A 176     -61.622 -19.081   1.829  1.00  0.00           H  
ATOM   2708  N   LYS A 177     -57.185 -21.519   1.036  1.00  0.00           N  
ATOM   2709  CA  LYS A 177     -56.090 -21.880   0.144  1.00  0.00           C  
ATOM   2710  C   LYS A 177     -56.530 -22.920  -0.878  1.00  0.00           C  
ATOM   2711  O   LYS A 177     -56.167 -22.843  -2.052  1.00  0.00           O  
ATOM   2712  CB  LYS A 177     -54.897 -22.403   0.946  1.00  0.00           C  
ATOM   2713  CG  LYS A 177     -54.169 -21.339   1.757  1.00  0.00           C  
ATOM   2714  CD  LYS A 177     -52.876 -21.882   2.346  1.00  0.00           C  
ATOM   2715  CE  LYS A 177     -53.151 -22.862   3.477  1.00  0.00           C  
ATOM   2716  NZ  LYS A 177     -51.898 -23.300   4.151  1.00  0.00           N  
ATOM   2717  H   LYS A 177     -57.112 -21.740   2.019  1.00  0.00           H  
ATOM   2718  HA  LYS A 177     -55.779 -20.988  -0.401  1.00  0.00           H  
ATOM   2719 1HB  LYS A 177     -55.233 -23.178   1.635  1.00  0.00           H  
ATOM   2720 2HB  LYS A 177     -54.175 -22.859   0.268  1.00  0.00           H  
ATOM   2721 1HG  LYS A 177     -53.938 -20.488   1.116  1.00  0.00           H  
ATOM   2722 2HG  LYS A 177     -54.812 -20.997   2.567  1.00  0.00           H  
ATOM   2723 1HD  LYS A 177     -52.306 -22.389   1.567  1.00  0.00           H  
ATOM   2724 2HD  LYS A 177     -52.277 -21.057   2.731  1.00  0.00           H  
ATOM   2725 1HE  LYS A 177     -53.800 -22.393   4.215  1.00  0.00           H  
ATOM   2726 2HE  LYS A 177     -53.661 -23.740   3.082  1.00  0.00           H  
ATOM   2727 1HZ  LYS A 177     -52.122 -23.948   4.893  1.00  0.00           H  
ATOM   2728 2HZ  LYS A 177     -51.294 -23.753   3.479  1.00  0.00           H  
ATOM   2729 3HZ  LYS A 177     -51.425 -22.496   4.538  1.00  0.00           H  
ATOM   2730  N   ALA A 178     -57.314 -23.893  -0.425  1.00  0.00           N  
ATOM   2731  CA  ALA A 178     -57.805 -24.950  -1.298  1.00  0.00           C  
ATOM   2732  C   ALA A 178     -58.735 -24.393  -2.370  1.00  0.00           C  
ATOM   2733  O   ALA A 178     -58.677 -24.802  -3.529  1.00  0.00           O  
ATOM   2734  CB  ALA A 178     -58.516 -26.020  -0.483  1.00  0.00           C  
ATOM   2735  H   ALA A 178     -57.576 -23.899   0.550  1.00  0.00           H  
ATOM   2736  HA  ALA A 178     -56.948 -25.400  -1.800  1.00  0.00           H  
ATOM   2737 1HB  ALA A 178     -58.877 -26.805  -1.149  1.00  0.00           H  
ATOM   2738 2HB  ALA A 178     -57.822 -26.449   0.240  1.00  0.00           H  
ATOM   2739 3HB  ALA A 178     -59.360 -25.576   0.043  1.00  0.00           H  
ATOM   2740  N   LEU A 179     -59.591 -23.458  -1.975  1.00  0.00           N  
ATOM   2741  CA  LEU A 179     -60.534 -22.842  -2.901  1.00  0.00           C  
ATOM   2742  C   LEU A 179     -59.809 -22.043  -3.976  1.00  0.00           C  
ATOM   2743  O   LEU A 179     -60.185 -22.077  -5.148  1.00  0.00           O  
ATOM   2744  CB  LEU A 179     -61.502 -21.927  -2.141  1.00  0.00           C  
ATOM   2745  CG  LEU A 179     -62.502 -22.636  -1.219  1.00  0.00           C  
ATOM   2746  CD1 LEU A 179     -63.266 -21.600  -0.405  1.00  0.00           C  
ATOM   2747  CD2 LEU A 179     -63.451 -23.482  -2.054  1.00  0.00           C  
ATOM   2748  H   LEU A 179     -59.589 -23.166  -1.008  1.00  0.00           H  
ATOM   2749  HA  LEU A 179     -61.106 -23.631  -3.387  1.00  0.00           H  
ATOM   2750 1HB  LEU A 179     -60.921 -21.237  -1.531  1.00  0.00           H  
ATOM   2751 2HB  LEU A 179     -62.073 -21.346  -2.865  1.00  0.00           H  
ATOM   2752  HG  LEU A 179     -61.963 -23.276  -0.521  1.00  0.00           H  
ATOM   2753 1HD1 LEU A 179     -63.976 -22.103   0.251  1.00  0.00           H  
ATOM   2754 2HD1 LEU A 179     -62.565 -21.021   0.197  1.00  0.00           H  
ATOM   2755 3HD1 LEU A 179     -63.803 -20.933  -1.078  1.00  0.00           H  
ATOM   2756 1HD2 LEU A 179     -64.161 -23.987  -1.398  1.00  0.00           H  
ATOM   2757 2HD2 LEU A 179     -63.992 -22.842  -2.751  1.00  0.00           H  
ATOM   2758 3HD2 LEU A 179     -62.881 -24.226  -2.611  1.00  0.00           H  
ATOM   2759  N   LEU A 180     -58.768 -21.324  -3.570  1.00  0.00           N  
ATOM   2760  CA  LEU A 180     -57.988 -20.515  -4.498  1.00  0.00           C  
ATOM   2761  C   LEU A 180     -57.272 -21.387  -5.522  1.00  0.00           C  
ATOM   2762  O   LEU A 180     -57.212 -21.051  -6.705  1.00  0.00           O  
ATOM   2763  CB  LEU A 180     -56.963 -19.669  -3.731  1.00  0.00           C  
ATOM   2764  CG  LEU A 180     -56.097 -18.736  -4.587  1.00  0.00           C  
ATOM   2765  CD1 LEU A 180     -56.992 -17.759  -5.338  1.00  0.00           C  
ATOM   2766  CD2 LEU A 180     -55.110 -17.999  -3.695  1.00  0.00           C  
ATOM   2767  H   LEU A 180     -58.511 -21.338  -2.593  1.00  0.00           H  
ATOM   2768  HA  LEU A 180     -58.666 -19.848  -5.029  1.00  0.00           H  
ATOM   2769 1HB  LEU A 180     -57.494 -19.055  -3.005  1.00  0.00           H  
ATOM   2770 2HB  LEU A 180     -56.295 -20.339  -3.191  1.00  0.00           H  
ATOM   2771  HG  LEU A 180     -55.551 -19.323  -5.326  1.00  0.00           H  
ATOM   2772 1HD1 LEU A 180     -56.376 -17.096  -5.946  1.00  0.00           H  
ATOM   2773 2HD1 LEU A 180     -57.674 -18.312  -5.983  1.00  0.00           H  
ATOM   2774 3HD1 LEU A 180     -57.564 -17.168  -4.624  1.00  0.00           H  
ATOM   2775 1HD2 LEU A 180     -54.493 -17.337  -4.303  1.00  0.00           H  
ATOM   2776 2HD2 LEU A 180     -55.655 -17.411  -2.956  1.00  0.00           H  
ATOM   2777 3HD2 LEU A 180     -54.472 -18.721  -3.184  1.00  0.00           H  
ATOM   2778  N   GLU A 181     -56.730 -22.508  -5.061  1.00  0.00           N  
ATOM   2779  CA  GLU A 181     -56.017 -23.430  -5.935  1.00  0.00           C  
ATOM   2780  C   GLU A 181     -56.952 -24.042  -6.971  1.00  0.00           C  
ATOM   2781  O   GLU A 181     -56.628 -24.098  -8.157  1.00  0.00           O  
ATOM   2782  CB  GLU A 181     -55.354 -24.538  -5.113  1.00  0.00           C  
ATOM   2783  CG  GLU A 181     -54.536 -25.525  -5.934  1.00  0.00           C  
ATOM   2784  CD  GLU A 181     -53.853 -26.564  -5.088  1.00  0.00           C  
ATOM   2785  OE1 GLU A 181     -53.067 -26.196  -4.249  1.00  0.00           O  
ATOM   2786  OE2 GLU A 181     -54.118 -27.727  -5.282  1.00  0.00           O  
ATOM   2787  H   GLU A 181     -56.814 -22.727  -4.079  1.00  0.00           H  
ATOM   2788  HA  GLU A 181     -55.241 -22.875  -6.464  1.00  0.00           H  
ATOM   2789 1HB  GLU A 181     -54.694 -24.093  -4.369  1.00  0.00           H  
ATOM   2790 2HB  GLU A 181     -56.119 -25.101  -4.578  1.00  0.00           H  
ATOM   2791 1HG  GLU A 181     -55.194 -26.026  -6.643  1.00  0.00           H  
ATOM   2792 2HG  GLU A 181     -53.786 -24.976  -6.502  1.00  0.00           H  
ATOM   2793  N   ILE A 182     -58.105 -24.493  -6.499  1.00  0.00           N  
ATOM   2794  CA  ILE A 182     -59.067 -25.168  -7.345  1.00  0.00           C  
ATOM   2795  C   ILE A 182     -59.770 -24.141  -8.207  1.00  0.00           C  
ATOM   2796  O   ILE A 182     -60.369 -24.479  -9.228  1.00  0.00           O  
ATOM   2797  CB  ILE A 182     -60.097 -25.954  -6.513  1.00  0.00           C  
ATOM   2798  CG1 ILE A 182     -60.814 -26.986  -7.388  1.00  0.00           C  
ATOM   2799  CG2 ILE A 182     -61.099 -25.006  -5.873  1.00  0.00           C  
ATOM   2800  CD1 ILE A 182     -59.906 -28.071  -7.921  1.00  0.00           C  
ATOM   2801  H   ILE A 182     -58.317 -24.361  -5.520  1.00  0.00           H  
ATOM   2802  HA  ILE A 182     -58.533 -25.869  -7.985  1.00  0.00           H  
ATOM   2803  HB  ILE A 182     -59.583 -26.509  -5.728  1.00  0.00           H  
ATOM   2804 1HG1 ILE A 182     -61.610 -27.459  -6.814  1.00  0.00           H  
ATOM   2805 2HG1 ILE A 182     -61.278 -26.484  -8.237  1.00  0.00           H  
ATOM   2806 1HG2 ILE A 182     -61.820 -25.578  -5.290  1.00  0.00           H  
ATOM   2807 2HG2 ILE A 182     -60.575 -24.309  -5.220  1.00  0.00           H  
ATOM   2808 3HG2 ILE A 182     -61.622 -24.450  -6.651  1.00  0.00           H  
ATOM   2809 1HD1 ILE A 182     -60.486 -28.763  -8.531  1.00  0.00           H  
ATOM   2810 2HD1 ILE A 182     -59.120 -27.622  -8.529  1.00  0.00           H  
ATOM   2811 3HD1 ILE A 182     -59.457 -28.611  -7.088  1.00  0.00           H  
ATOM   2812  N   GLY A 183     -59.684 -22.888  -7.775  1.00  0.00           N  
ATOM   2813  CA  GLY A 183     -60.428 -21.801  -8.385  1.00  0.00           C  
ATOM   2814  C   GLY A 183     -61.920 -21.933  -8.110  1.00  0.00           C  
ATOM   2815  O   GLY A 183     -62.734 -21.925  -9.033  1.00  0.00           O  
ATOM   2816  H   GLY A 183     -59.077 -22.690  -6.993  1.00  0.00           H  
ATOM   2817 1HA  GLY A 183     -60.065 -20.849  -7.997  1.00  0.00           H  
ATOM   2818 2HA  GLY A 183     -60.251 -21.798  -9.460  1.00  0.00           H  
ATOM   2819  N   ALA A 184     -62.262 -22.054  -6.833  1.00  0.00           N  
ATOM   2820  CA  ALA A 184     -63.649 -22.064  -6.387  1.00  0.00           C  
ATOM   2821  C   ALA A 184     -64.291 -20.702  -6.607  1.00  0.00           C  
ATOM   2822  O   ALA A 184     -63.637 -19.668  -6.474  1.00  0.00           O  
ATOM   2823  CB  ALA A 184     -63.736 -22.464  -4.921  1.00  0.00           C  
ATOM   2824  H   ALA A 184     -61.525 -22.142  -6.149  1.00  0.00           H  
ATOM   2825  HA  ALA A 184     -64.192 -22.796  -6.985  1.00  0.00           H  
ATOM   2826 1HB  ALA A 184     -64.779 -22.460  -4.605  1.00  0.00           H  
ATOM   2827 2HB  ALA A 184     -63.321 -23.463  -4.791  1.00  0.00           H  
ATOM   2828 3HB  ALA A 184     -63.172 -21.755  -4.317  1.00  0.00           H  
ATOM   2829  N   PRO A 185     -65.573 -20.702  -6.944  1.00  0.00           N  
ATOM   2830  CA  PRO A 185     -66.307 -19.460  -7.144  1.00  0.00           C  
ATOM   2831  C   PRO A 185     -66.394 -18.663  -5.854  1.00  0.00           C  
ATOM   2832  O   PRO A 185     -66.641 -19.220  -4.784  1.00  0.00           O  
ATOM   2833  CB  PRO A 185     -67.686 -19.943  -7.604  1.00  0.00           C  
ATOM   2834  CG  PRO A 185     -67.781 -21.334  -7.076  1.00  0.00           C  
ATOM   2835  CD  PRO A 185     -66.367 -21.848  -7.120  1.00  0.00           C  
ATOM   2836  HA  PRO A 185     -65.814 -18.871  -7.931  1.00  0.00           H  
ATOM   2837 1HB  PRO A 185     -68.469 -19.281  -7.204  1.00  0.00           H  
ATOM   2838 2HB  PRO A 185     -67.755 -19.897  -8.700  1.00  0.00           H  
ATOM   2839 1HG  PRO A 185     -68.198 -21.327  -6.058  1.00  0.00           H  
ATOM   2840 2HG  PRO A 185     -68.468 -21.929  -7.696  1.00  0.00           H  
ATOM   2841 1HD  PRO A 185     -66.207 -22.554  -6.291  1.00  0.00           H  
ATOM   2842 2HD  PRO A 185     -66.184 -22.338  -8.088  1.00  0.00           H  
ATOM   2843  N   ALA A 186     -66.189 -17.353  -5.963  1.00  0.00           N  
ATOM   2844  CA  ALA A 186     -66.066 -16.501  -4.787  1.00  0.00           C  
ATOM   2845  C   ALA A 186     -67.023 -16.946  -3.704  1.00  0.00           C  
ATOM   2846  O   ALA A 186     -66.780 -16.724  -2.518  1.00  0.00           O  
ATOM   2847  CB  ALA A 186     -66.318 -15.045  -5.149  1.00  0.00           C  
ATOM   2848  H   ALA A 186     -66.117 -16.938  -6.881  1.00  0.00           H  
ATOM   2849  HA  ALA A 186     -65.051 -16.599  -4.403  1.00  0.00           H  
ATOM   2850 1HB  ALA A 186     -66.231 -14.427  -4.256  1.00  0.00           H  
ATOM   2851 2HB  ALA A 186     -65.584 -14.721  -5.887  1.00  0.00           H  
ATOM   2852 3HB  ALA A 186     -67.319 -14.942  -5.565  1.00  0.00           H  
ATOM   2853  N   GLU A 187     -68.114 -17.576  -4.117  1.00  0.00           N  
ATOM   2854  CA  GLU A 187     -69.223 -17.833  -3.207  1.00  0.00           C  
ATOM   2855  C   GLU A 187     -68.828 -18.828  -2.124  1.00  0.00           C  
ATOM   2856  O   GLU A 187     -69.184 -18.664  -0.957  1.00  0.00           O  
ATOM   2857  CB  GLU A 187     -70.435 -18.359  -3.979  1.00  0.00           C  
ATOM   2858  CG  GLU A 187     -71.098 -17.331  -4.885  1.00  0.00           C  
ATOM   2859  CD  GLU A 187     -72.242 -17.901  -5.677  1.00  0.00           C  
ATOM   2860  OE1 GLU A 187     -72.448 -19.089  -5.617  1.00  0.00           O  
ATOM   2861  OE2 GLU A 187     -72.910 -17.146  -6.344  1.00  0.00           O  
ATOM   2862  H   GLU A 187     -68.183 -17.885  -5.076  1.00  0.00           H  
ATOM   2863  HA  GLU A 187     -69.497 -16.895  -2.722  1.00  0.00           H  
ATOM   2864 1HB  GLU A 187     -70.134 -19.205  -4.597  1.00  0.00           H  
ATOM   2865 2HB  GLU A 187     -71.186 -18.718  -3.275  1.00  0.00           H  
ATOM   2866 1HG  GLU A 187     -71.468 -16.508  -4.274  1.00  0.00           H  
ATOM   2867 2HG  GLU A 187     -70.351 -16.932  -5.570  1.00  0.00           H  
ATOM   2868  N   TYR A 188     -68.090 -19.860  -2.516  1.00  0.00           N  
ATOM   2869  CA  TYR A 188     -67.643 -20.883  -1.578  1.00  0.00           C  
ATOM   2870  C   TYR A 188     -66.690 -20.304  -0.542  1.00  0.00           C  
ATOM   2871  O   TYR A 188     -66.765 -20.638   0.640  1.00  0.00           O  
ATOM   2872  CB  TYR A 188     -66.974 -22.039  -2.325  1.00  0.00           C  
ATOM   2873  CG  TYR A 188     -67.942 -22.910  -3.095  1.00  0.00           C  
ATOM   2874  CD1 TYR A 188     -69.258 -23.027  -2.671  1.00  0.00           C  
ATOM   2875  CD2 TYR A 188     -67.515 -23.592  -4.224  1.00  0.00           C  
ATOM   2876  CE1 TYR A 188     -70.142 -23.822  -3.374  1.00  0.00           C  
ATOM   2877  CE2 TYR A 188     -68.399 -24.387  -4.927  1.00  0.00           C  
ATOM   2878  CZ  TYR A 188     -69.707 -24.503  -4.505  1.00  0.00           C  
ATOM   2879  OH  TYR A 188     -70.588 -25.296  -5.205  1.00  0.00           O  
ATOM   2880  H   TYR A 188     -67.832 -19.938  -3.489  1.00  0.00           H  
ATOM   2881  HA  TYR A 188     -68.513 -21.269  -1.046  1.00  0.00           H  
ATOM   2882 1HB  TYR A 188     -66.240 -21.642  -3.028  1.00  0.00           H  
ATOM   2883 2HB  TYR A 188     -66.439 -22.670  -1.616  1.00  0.00           H  
ATOM   2884  HD1 TYR A 188     -69.594 -22.491  -1.783  1.00  0.00           H  
ATOM   2885  HD2 TYR A 188     -66.481 -23.501  -4.557  1.00  0.00           H  
ATOM   2886  HE1 TYR A 188     -71.175 -23.914  -3.040  1.00  0.00           H  
ATOM   2887  HE2 TYR A 188     -68.062 -24.924  -5.814  1.00  0.00           H  
ATOM   2888  HH  TYR A 188     -71.449 -25.266  -4.782  1.00  0.00           H  
ATOM   2889  N   ALA A 189     -65.793 -19.434  -0.991  1.00  0.00           N  
ATOM   2890  CA  ALA A 189     -64.822 -18.806  -0.103  1.00  0.00           C  
ATOM   2891  C   ALA A 189     -65.510 -17.911   0.920  1.00  0.00           C  
ATOM   2892  O   ALA A 189     -65.136 -17.891   2.093  1.00  0.00           O  
ATOM   2893  CB  ALA A 189     -63.807 -18.007  -0.908  1.00  0.00           C  
ATOM   2894  H   ALA A 189     -65.783 -19.201  -1.974  1.00  0.00           H  
ATOM   2895  HA  ALA A 189     -64.300 -19.594   0.440  1.00  0.00           H  
ATOM   2896 1HB  ALA A 189     -63.089 -17.544  -0.231  1.00  0.00           H  
ATOM   2897 2HB  ALA A 189     -63.283 -18.671  -1.594  1.00  0.00           H  
ATOM   2898 3HB  ALA A 189     -64.322 -17.233  -1.475  1.00  0.00           H  
ATOM   2899  N   LEU A 190     -66.517 -17.171   0.469  1.00  0.00           N  
ATOM   2900  CA  LEU A 190     -67.259 -16.272   1.345  1.00  0.00           C  
ATOM   2901  C   LEU A 190     -68.012 -17.047   2.420  1.00  0.00           C  
ATOM   2902  O   LEU A 190     -68.056 -16.636   3.579  1.00  0.00           O  
ATOM   2903  CB  LEU A 190     -68.246 -15.430   0.527  1.00  0.00           C  
ATOM   2904  CG  LEU A 190     -69.068 -14.408   1.322  1.00  0.00           C  
ATOM   2905  CD1 LEU A 190     -68.129 -13.427   2.012  1.00  0.00           C  
ATOM   2906  CD2 LEU A 190     -70.023 -13.684   0.385  1.00  0.00           C  
ATOM   2907  H   LEU A 190     -66.775 -17.233  -0.505  1.00  0.00           H  
ATOM   2908  HA  LEU A 190     -66.551 -15.605   1.835  1.00  0.00           H  
ATOM   2909 1HB  LEU A 190     -67.690 -14.886  -0.235  1.00  0.00           H  
ATOM   2910 2HB  LEU A 190     -68.945 -16.101   0.027  1.00  0.00           H  
ATOM   2911  HG  LEU A 190     -69.639 -14.923   2.096  1.00  0.00           H  
ATOM   2912 1HD1 LEU A 190     -68.713 -12.701   2.578  1.00  0.00           H  
ATOM   2913 2HD1 LEU A 190     -67.471 -13.970   2.691  1.00  0.00           H  
ATOM   2914 3HD1 LEU A 190     -67.532 -12.908   1.264  1.00  0.00           H  
ATOM   2915 1HD2 LEU A 190     -70.608 -12.958   0.951  1.00  0.00           H  
ATOM   2916 2HD2 LEU A 190     -69.453 -13.168  -0.387  1.00  0.00           H  
ATOM   2917 3HD2 LEU A 190     -70.693 -14.406  -0.080  1.00  0.00           H  
ATOM   2918  N   LEU A 191     -68.603 -18.170   2.027  1.00  0.00           N  
ATOM   2919  CA  LEU A 191     -69.357 -19.005   2.956  1.00  0.00           C  
ATOM   2920  C   LEU A 191     -68.447 -19.592   4.028  1.00  0.00           C  
ATOM   2921  O   LEU A 191     -68.813 -19.652   5.202  1.00  0.00           O  
ATOM   2922  CB  LEU A 191     -70.063 -20.137   2.199  1.00  0.00           C  
ATOM   2923  CG  LEU A 191     -71.213 -19.706   1.280  1.00  0.00           C  
ATOM   2924  CD1 LEU A 191     -71.691 -20.903   0.469  1.00  0.00           C  
ATOM   2925  CD2 LEU A 191     -72.343 -19.127   2.117  1.00  0.00           C  
ATOM   2926  H   LEU A 191     -68.529 -18.453   1.060  1.00  0.00           H  
ATOM   2927  HA  LEU A 191     -70.110 -18.387   3.444  1.00  0.00           H  
ATOM   2928 1HB  LEU A 191     -69.328 -20.658   1.588  1.00  0.00           H  
ATOM   2929 2HB  LEU A 191     -70.466 -20.842   2.926  1.00  0.00           H  
ATOM   2930  HG  LEU A 191     -70.856 -18.951   0.580  1.00  0.00           H  
ATOM   2931 1HD1 LEU A 191     -72.508 -20.597  -0.185  1.00  0.00           H  
ATOM   2932 2HD1 LEU A 191     -70.868 -21.285  -0.135  1.00  0.00           H  
ATOM   2933 3HD1 LEU A 191     -72.039 -21.684   1.144  1.00  0.00           H  
ATOM   2934 1HD2 LEU A 191     -73.161 -18.820   1.464  1.00  0.00           H  
ATOM   2935 2HD2 LEU A 191     -72.702 -19.883   2.817  1.00  0.00           H  
ATOM   2936 3HD2 LEU A 191     -71.979 -18.263   2.673  1.00  0.00           H  
ATOM   2937  N   ALA A 192     -67.261 -20.024   3.618  1.00  0.00           N  
ATOM   2938  CA  ALA A 192     -66.297 -20.607   4.544  1.00  0.00           C  
ATOM   2939  C   ALA A 192     -65.823 -19.582   5.566  1.00  0.00           C  
ATOM   2940  O   ALA A 192     -65.675 -19.892   6.748  1.00  0.00           O  
ATOM   2941  CB  ALA A 192     -65.111 -21.181   3.782  1.00  0.00           C  
ATOM   2942  H   ALA A 192     -67.020 -19.947   2.640  1.00  0.00           H  
ATOM   2943  HA  ALA A 192     -66.792 -21.413   5.085  1.00  0.00           H  
ATOM   2944 1HB  ALA A 192     -64.400 -21.613   4.487  1.00  0.00           H  
ATOM   2945 2HB  ALA A 192     -65.459 -21.954   3.097  1.00  0.00           H  
ATOM   2946 3HB  ALA A 192     -64.624 -20.388   3.217  1.00  0.00           H  
ATOM   2947  N   GLY A 193     -65.586 -18.360   5.103  1.00  0.00           N  
ATOM   2948  CA  GLY A 193     -65.129 -17.286   5.977  1.00  0.00           C  
ATOM   2949  C   GLY A 193     -66.185 -16.932   7.016  1.00  0.00           C  
ATOM   2950  O   GLY A 193     -65.868 -16.696   8.182  1.00  0.00           O  
ATOM   2951  H   GLY A 193     -65.726 -18.169   4.121  1.00  0.00           H  
ATOM   2952 1HA  GLY A 193     -64.209 -17.590   6.477  1.00  0.00           H  
ATOM   2953 2HA  GLY A 193     -64.893 -16.406   5.379  1.00  0.00           H  
ATOM   2954  N   ILE A 194     -67.442 -16.898   6.586  1.00  0.00           N  
ATOM   2955  CA  ILE A 194     -68.549 -16.574   7.478  1.00  0.00           C  
ATOM   2956  C   ILE A 194     -68.709 -17.631   8.563  1.00  0.00           C  
ATOM   2957  O   ILE A 194     -68.957 -17.309   9.725  1.00  0.00           O  
ATOM   2958  CB  ILE A 194     -69.866 -16.440   6.693  1.00  0.00           C  
ATOM   2959  CG1 ILE A 194     -69.820 -15.213   5.778  1.00  0.00           C  
ATOM   2960  CG2 ILE A 194     -71.048 -16.353   7.646  1.00  0.00           C  
ATOM   2961  CD1 ILE A 194     -70.953 -15.154   4.778  1.00  0.00           C  
ATOM   2962  H   ILE A 194     -67.635 -17.102   5.616  1.00  0.00           H  
ATOM   2963  HA  ILE A 194     -68.337 -15.620   7.960  1.00  0.00           H  
ATOM   2964  HB  ILE A 194     -69.995 -17.309   6.048  1.00  0.00           H  
ATOM   2965 1HG1 ILE A 194     -69.851 -14.307   6.383  1.00  0.00           H  
ATOM   2966 2HG1 ILE A 194     -68.880 -15.205   5.227  1.00  0.00           H  
ATOM   2967 1HG2 ILE A 194     -71.971 -16.258   7.075  1.00  0.00           H  
ATOM   2968 2HG2 ILE A 194     -71.090 -17.255   8.256  1.00  0.00           H  
ATOM   2969 3HG2 ILE A 194     -70.930 -15.483   8.293  1.00  0.00           H  
ATOM   2970 1HD1 ILE A 194     -70.852 -14.257   4.167  1.00  0.00           H  
ATOM   2971 2HD1 ILE A 194     -70.920 -16.036   4.138  1.00  0.00           H  
ATOM   2972 3HD1 ILE A 194     -71.904 -15.125   5.308  1.00  0.00           H  
ATOM   2973  N   GLU A 195     -68.566 -18.894   8.176  1.00  0.00           N  
ATOM   2974  CA  GLU A 195     -68.696 -20.003   9.115  1.00  0.00           C  
ATOM   2975  C   GLU A 195     -67.597 -19.963  10.169  1.00  0.00           C  
ATOM   2976  O   GLU A 195     -67.845 -20.213  11.348  1.00  0.00           O  
ATOM   2977  CB  GLU A 195     -68.654 -21.340   8.372  1.00  0.00           C  
ATOM   2978  CG  GLU A 195     -68.834 -22.561   9.263  1.00  0.00           C  
ATOM   2979  CD  GLU A 195     -70.192 -22.620   9.906  1.00  0.00           C  
ATOM   2980  OE1 GLU A 195     -71.092 -21.988   9.409  1.00  0.00           O  
ATOM   2981  OE2 GLU A 195     -70.328 -23.298  10.897  1.00  0.00           O  
ATOM   2982  H   GLU A 195     -68.362 -19.091   7.207  1.00  0.00           H  
ATOM   2983  HA  GLU A 195     -69.657 -19.916   9.623  1.00  0.00           H  
ATOM   2984 1HB  GLU A 195     -69.439 -21.360   7.614  1.00  0.00           H  
ATOM   2985 2HB  GLU A 195     -67.699 -21.440   7.856  1.00  0.00           H  
ATOM   2986 1HG  GLU A 195     -68.690 -23.459   8.664  1.00  0.00           H  
ATOM   2987 2HG  GLU A 195     -68.070 -22.547  10.038  1.00  0.00           H  
ATOM   2988  N   GLY A 196     -66.381 -19.647   9.736  1.00  0.00           N  
ATOM   2989  CA  GLY A 196     -65.240 -19.575  10.642  1.00  0.00           C  
ATOM   2990  C   GLY A 196     -65.416 -18.454  11.660  1.00  0.00           C  
ATOM   2991  O   GLY A 196     -65.100 -18.618  12.838  1.00  0.00           O  
ATOM   2992  H   GLY A 196     -66.243 -19.452   8.755  1.00  0.00           H  
ATOM   2993 1HA  GLY A 196     -65.126 -20.528  11.160  1.00  0.00           H  
ATOM   2994 2HA  GLY A 196     -64.329 -19.410  10.067  1.00  0.00           H  
ATOM   2995  N   ILE A 197     -65.923 -17.317  11.197  1.00  0.00           N  
ATOM   2996  CA  ILE A 197     -66.141 -16.166  12.067  1.00  0.00           C  
ATOM   2997  C   ILE A 197     -67.194 -16.469  13.126  1.00  0.00           C  
ATOM   2998  O   ILE A 197     -67.048 -16.087  14.287  1.00  0.00           O  
ATOM   2999  CB  ILE A 197     -66.572 -14.934  11.251  1.00  0.00           C  
ATOM   3000  CG1 ILE A 197     -65.456 -14.511  10.292  1.00  0.00           C  
ATOM   3001  CG2 ILE A 197     -66.946 -13.787  12.177  1.00  0.00           C  
ATOM   3002  CD1 ILE A 197     -64.167 -14.134  10.985  1.00  0.00           C  
ATOM   3003  H   ILE A 197     -66.164 -17.247  10.219  1.00  0.00           H  
ATOM   3004  HA  ILE A 197     -65.205 -15.933  12.574  1.00  0.00           H  
ATOM   3005  HB  ILE A 197     -67.435 -15.188  10.637  1.00  0.00           H  
ATOM   3006 1HG1 ILE A 197     -65.246 -15.323   9.598  1.00  0.00           H  
ATOM   3007 2HG1 ILE A 197     -65.787 -13.656   9.703  1.00  0.00           H  
ATOM   3008 1HG2 ILE A 197     -67.248 -12.924  11.584  1.00  0.00           H  
ATOM   3009 2HG2 ILE A 197     -67.771 -14.092  12.819  1.00  0.00           H  
ATOM   3010 3HG2 ILE A 197     -66.087 -13.521  12.793  1.00  0.00           H  
ATOM   3011 1HD1 ILE A 197     -63.424 -13.845  10.241  1.00  0.00           H  
ATOM   3012 2HD1 ILE A 197     -64.347 -13.297  11.661  1.00  0.00           H  
ATOM   3013 3HD1 ILE A 197     -63.797 -14.986  11.554  1.00  0.00           H  
ATOM   3014  N   ASN A 198     -68.255 -17.158  12.718  1.00  0.00           N  
ATOM   3015  CA  ASN A 198     -69.334 -17.512  13.632  1.00  0.00           C  
ATOM   3016  C   ASN A 198     -68.849 -18.466  14.715  1.00  0.00           C  
ATOM   3017  O   ASN A 198     -69.217 -18.334  15.882  1.00  0.00           O  
ATOM   3018  CB  ASN A 198     -70.501 -18.116  12.872  1.00  0.00           C  
ATOM   3019  CG  ASN A 198     -71.269 -17.092  12.084  1.00  0.00           C  
ATOM   3020  OD1 ASN A 198     -71.259 -15.901  12.414  1.00  0.00           O  
ATOM   3021  ND2 ASN A 198     -71.935 -17.533  11.047  1.00  0.00           N  
ATOM   3022  H   ASN A 198     -68.316 -17.444  11.751  1.00  0.00           H  
ATOM   3023  HA  ASN A 198     -69.677 -16.604  14.131  1.00  0.00           H  
ATOM   3024 1HB  ASN A 198     -70.132 -18.883  12.189  1.00  0.00           H  
ATOM   3025 2HB  ASN A 198     -71.179 -18.601  13.573  1.00  0.00           H  
ATOM   3026 1HD2 ASN A 198     -72.464 -16.896  10.485  1.00  0.00           H  
ATOM   3027 2HD2 ASN A 198     -71.915 -18.505  10.816  1.00  0.00           H  
ATOM   3028  N   ALA A 199     -68.020 -19.428  14.321  1.00  0.00           N  
ATOM   3029  CA  ALA A 199     -67.481 -20.407  15.257  1.00  0.00           C  
ATOM   3030  C   ALA A 199     -66.581 -19.744  16.291  1.00  0.00           C  
ATOM   3031  O   ALA A 199     -66.623 -20.084  17.473  1.00  0.00           O  
ATOM   3032  CB  ALA A 199     -66.718 -21.491  14.509  1.00  0.00           C  
ATOM   3033  H   ALA A 199     -67.757 -19.482  13.347  1.00  0.00           H  
ATOM   3034  HA  ALA A 199     -68.317 -20.865  15.786  1.00  0.00           H  
ATOM   3035 1HB  ALA A 199     -66.322 -22.214  15.222  1.00  0.00           H  
ATOM   3036 2HB  ALA A 199     -67.390 -21.995  13.815  1.00  0.00           H  
ATOM   3037 3HB  ALA A 199     -65.896 -21.040  13.955  1.00  0.00           H  
ATOM   3038  N   LEU A 200     -65.767 -18.796  15.839  1.00  0.00           N  
ATOM   3039  CA  LEU A 200     -64.854 -18.083  16.724  1.00  0.00           C  
ATOM   3040  C   LEU A 200     -65.617 -17.254  17.749  1.00  0.00           C  
ATOM   3041  O   LEU A 200     -65.243 -17.201  18.921  1.00  0.00           O  
ATOM   3042  CB  LEU A 200     -63.927 -17.173  15.908  1.00  0.00           C  
ATOM   3043  CG  LEU A 200     -62.895 -17.890  15.029  1.00  0.00           C  
ATOM   3044  CD1 LEU A 200     -62.178 -16.872  14.153  1.00  0.00           C  
ATOM   3045  CD2 LEU A 200     -61.910 -18.641  15.913  1.00  0.00           C  
ATOM   3046  H   LEU A 200     -65.781 -18.564  14.856  1.00  0.00           H  
ATOM   3047  HA  LEU A 200     -64.247 -18.814  17.256  1.00  0.00           H  
ATOM   3048 1HB  LEU A 200     -64.538 -16.548  15.258  1.00  0.00           H  
ATOM   3049 2HB  LEU A 200     -63.384 -16.524  16.595  1.00  0.00           H  
ATOM   3050  HG  LEU A 200     -63.404 -18.596  14.372  1.00  0.00           H  
ATOM   3051 1HD1 LEU A 200     -61.445 -17.382  13.528  1.00  0.00           H  
ATOM   3052 2HD1 LEU A 200     -62.904 -16.364  13.517  1.00  0.00           H  
ATOM   3053 3HD1 LEU A 200     -61.672 -16.142  14.783  1.00  0.00           H  
ATOM   3054 1HD2 LEU A 200     -61.177 -19.152  15.288  1.00  0.00           H  
ATOM   3055 2HD2 LEU A 200     -61.399 -17.936  16.569  1.00  0.00           H  
ATOM   3056 3HD2 LEU A 200     -62.447 -19.374  16.515  1.00  0.00           H  
ATOM   3057  N   VAL A 201     -66.688 -16.608  17.302  1.00  0.00           N  
ATOM   3058  CA  VAL A 201     -67.506 -15.779  18.179  1.00  0.00           C  
ATOM   3059  C   VAL A 201     -68.183 -16.618  19.255  1.00  0.00           C  
ATOM   3060  O   VAL A 201     -68.261 -16.212  20.415  1.00  0.00           O  
ATOM   3061  CB  VAL A 201     -68.578 -15.033  17.363  1.00  0.00           C  
ATOM   3062  CG1 VAL A 201     -69.551 -14.318  18.289  1.00  0.00           C  
ATOM   3063  CG2 VAL A 201     -67.914 -14.048  16.413  1.00  0.00           C  
ATOM   3064  H   VAL A 201     -66.942 -16.694  16.328  1.00  0.00           H  
ATOM   3065  HA  VAL A 201     -66.860 -15.045  18.662  1.00  0.00           H  
ATOM   3066  HB  VAL A 201     -69.155 -15.759  16.790  1.00  0.00           H  
ATOM   3067 1HG1 VAL A 201     -70.302 -13.797  17.695  1.00  0.00           H  
ATOM   3068 2HG1 VAL A 201     -70.041 -15.046  18.934  1.00  0.00           H  
ATOM   3069 3HG1 VAL A 201     -69.008 -13.597  18.899  1.00  0.00           H  
ATOM   3070 1HG2 VAL A 201     -68.678 -13.526  15.838  1.00  0.00           H  
ATOM   3071 2HG2 VAL A 201     -67.333 -13.326  16.986  1.00  0.00           H  
ATOM   3072 3HG2 VAL A 201     -67.255 -14.587  15.732  1.00  0.00           H  
ATOM   3073  N   GLU A 202     -68.672 -17.791  18.865  1.00  0.00           N  
ATOM   3074  CA  GLU A 202     -69.344 -18.688  19.795  1.00  0.00           C  
ATOM   3075  C   GLU A 202     -68.384 -19.191  20.865  1.00  0.00           C  
ATOM   3076  O   GLU A 202     -68.733 -19.259  22.044  1.00  0.00           O  
ATOM   3077  CB  GLU A 202     -69.955 -19.874  19.045  1.00  0.00           C  
ATOM   3078  CG  GLU A 202     -70.742 -20.835  19.923  1.00  0.00           C  
ATOM   3079  CD  GLU A 202     -71.395 -21.941  19.142  1.00  0.00           C  
ATOM   3080  OE1 GLU A 202     -70.890 -22.284  18.099  1.00  0.00           O  
ATOM   3081  OE2 GLU A 202     -72.399 -22.444  19.587  1.00  0.00           O  
ATOM   3082  H   GLU A 202     -68.575 -18.067  17.898  1.00  0.00           H  
ATOM   3083  HA  GLU A 202     -70.145 -18.137  20.289  1.00  0.00           H  
ATOM   3084 1HB  GLU A 202     -70.624 -19.506  18.267  1.00  0.00           H  
ATOM   3085 2HB  GLU A 202     -69.163 -20.441  18.554  1.00  0.00           H  
ATOM   3086 1HG  GLU A 202     -70.068 -21.274  20.659  1.00  0.00           H  
ATOM   3087 2HG  GLU A 202     -71.507 -20.276  20.461  1.00  0.00           H  
ATOM   3088  N   VAL A 203     -67.188 -19.538  20.448  1.00  0.00           N  
ATOM   3089  CA  VAL A 203     -66.188 -20.031  21.368  1.00  0.00           C  
ATOM   3090  C   VAL A 203     -65.627 -18.875  22.145  1.00  0.00           C  
ATOM   3091  O   VAL A 203     -64.797 -19.058  23.035  1.00  0.00           O  
ATOM   3092  CB  VAL A 203     -65.054 -20.754  20.617  1.00  0.00           C  
ATOM   3093  CG1 VAL A 203     -65.603 -21.936  19.832  1.00  0.00           C  
ATOM   3094  CG2 VAL A 203     -64.341 -19.778  19.693  1.00  0.00           C  
ATOM   3095  H   VAL A 203     -66.959 -19.460  19.467  1.00  0.00           H  
ATOM   3096  HA  VAL A 203     -66.663 -20.738  22.049  1.00  0.00           H  
ATOM   3097  HB  VAL A 203     -64.345 -21.151  21.343  1.00  0.00           H  
ATOM   3098 1HG1 VAL A 203     -64.788 -22.435  19.308  1.00  0.00           H  
ATOM   3099 2HG1 VAL A 203     -66.077 -22.638  20.517  1.00  0.00           H  
ATOM   3100 3HG1 VAL A 203     -66.337 -21.582  19.108  1.00  0.00           H  
ATOM   3101 1HG2 VAL A 203     -63.540 -20.295  19.166  1.00  0.00           H  
ATOM   3102 2HG2 VAL A 203     -65.051 -19.376  18.970  1.00  0.00           H  
ATOM   3103 3HG2 VAL A 203     -63.920 -18.962  20.281  1.00  0.00           H  
ATOM   3104  N   LYS A 204     -66.088 -17.686  21.800  1.00  0.00           N  
ATOM   3105  CA  LYS A 204     -65.674 -16.505  22.513  1.00  0.00           C  
ATOM   3106  C   LYS A 204     -64.173 -16.360  22.431  1.00  0.00           C  
ATOM   3107  O   LYS A 204     -63.494 -16.248  23.452  1.00  0.00           O  
ATOM   3108  CB  LYS A 204     -66.129 -16.563  23.972  1.00  0.00           C  
ATOM   3109  CG  LYS A 204     -67.637 -16.669  24.157  1.00  0.00           C  
ATOM   3110  CD  LYS A 204     -68.020 -16.601  25.628  1.00  0.00           C  
ATOM   3111  CE  LYS A 204     -69.517 -16.793  25.820  1.00  0.00           C  
ATOM   3112  NZ  LYS A 204     -70.304 -15.691  25.204  1.00  0.00           N  
ATOM   3113  H   LYS A 204     -66.737 -17.594  21.031  1.00  0.00           H  
ATOM   3114  HA  LYS A 204     -66.132 -15.636  22.039  1.00  0.00           H  
ATOM   3115 1HB  LYS A 204     -65.670 -17.421  24.463  1.00  0.00           H  
ATOM   3116 2HB  LYS A 204     -65.791 -15.667  24.494  1.00  0.00           H  
ATOM   3117 1HG  LYS A 204     -68.128 -15.854  23.624  1.00  0.00           H  
ATOM   3118 2HG  LYS A 204     -67.988 -17.614  23.743  1.00  0.00           H  
ATOM   3119 1HD  LYS A 204     -67.488 -17.377  26.179  1.00  0.00           H  
ATOM   3120 2HD  LYS A 204     -67.733 -15.631  26.033  1.00  0.00           H  
ATOM   3121 1HE  LYS A 204     -69.823 -17.737  25.371  1.00  0.00           H  
ATOM   3122 2HE  LYS A 204     -69.744 -16.832  26.886  1.00  0.00           H  
ATOM   3123 1HZ  LYS A 204     -71.289 -15.855  25.354  1.00  0.00           H  
ATOM   3124 2HZ  LYS A 204     -70.041 -14.811  25.626  1.00  0.00           H  
ATOM   3125 3HZ  LYS A 204     -70.116 -15.656  24.212  1.00  0.00           H  
ATOM   3126  N   ALA A 205     -63.686 -16.366  21.205  1.00  0.00           N  
ATOM   3127  CA  ALA A 205     -62.289 -16.137  20.903  1.00  0.00           C  
ATOM   3128  C   ALA A 205     -61.953 -14.718  21.302  1.00  0.00           C  
ATOM   3129  O   ALA A 205     -62.830 -13.856  21.365  1.00  0.00           O  
ATOM   3130  CB  ALA A 205     -61.995 -16.377  19.429  1.00  0.00           C  
ATOM   3131  H   ALA A 205     -64.331 -16.540  20.448  1.00  0.00           H  
ATOM   3132  HA  ALA A 205     -61.696 -16.830  21.499  1.00  0.00           H  
ATOM   3133 1HB  ALA A 205     -60.944 -16.170  19.230  1.00  0.00           H  
ATOM   3134 2HB  ALA A 205     -62.214 -17.415  19.179  1.00  0.00           H  
ATOM   3135 3HB  ALA A 205     -62.616 -15.720  18.823  1.00  0.00           H  
ATOM   3136  N   PRO A 206     -60.684 -14.460  21.575  1.00  0.00           N  
ATOM   3137  CA  PRO A 206     -60.272 -13.099  21.857  1.00  0.00           C  
ATOM   3138  C   PRO A 206     -60.560 -12.230  20.651  1.00  0.00           C  
ATOM   3139  O   PRO A 206     -60.522 -12.698  19.513  1.00  0.00           O  
ATOM   3140  CB  PRO A 206     -58.769 -13.228  22.126  1.00  0.00           C  
ATOM   3141  CG  PRO A 206     -58.592 -14.650  22.535  1.00  0.00           C  
ATOM   3142  CD  PRO A 206     -59.596 -15.406  21.706  1.00  0.00           C  
ATOM   3143  HA  PRO A 206     -60.802 -12.739  22.751  1.00  0.00           H  
ATOM   3144 1HB  PRO A 206     -58.202 -12.971  21.219  1.00  0.00           H  
ATOM   3145 2HB  PRO A 206     -58.465 -12.518  22.908  1.00  0.00           H  
ATOM   3146 1HG  PRO A 206     -57.558 -14.974  22.346  1.00  0.00           H  
ATOM   3147 2HG  PRO A 206     -58.767 -14.759  23.616  1.00  0.00           H  
ATOM   3148 1HD  PRO A 206     -59.150 -15.664  20.734  1.00  0.00           H  
ATOM   3149 2HD  PRO A 206     -59.907 -16.314  22.244  1.00  0.00           H  
ATOM   3150  N   VAL A 207     -60.743 -11.468  20.652  1.00  0.00           N  
ATOM   3151  CA  VAL A 207     -60.923 -10.463  19.618  1.00  0.00           C  
ATOM   3152  C   VAL A 207     -59.826 -10.552  18.602  1.00  0.00           C  
ATOM   3153  O   VAL A 207     -60.063 -10.400  17.404  1.00  0.00           O  
ATOM   3154  CB  VAL A 207     -60.936  -9.049  20.227  1.00  0.00           C  
ATOM   3155  CG1 VAL A 207     -59.565  -8.695  20.784  1.00  0.00           C  
ATOM   3156  CG2 VAL A 207     -61.370  -8.037  19.178  1.00  0.00           C  
ATOM   3157  H   VAL A 207     -60.863 -11.205  21.620  1.00  0.00           H  
ATOM   3158  HA  VAL A 207     -61.879 -10.641  19.125  1.00  0.00           H  
ATOM   3159  HB  VAL A 207     -61.636  -9.029  21.063  1.00  0.00           H  
ATOM   3160 1HG1 VAL A 207     -59.593  -7.692  21.211  1.00  0.00           H  
ATOM   3161 2HG1 VAL A 207     -59.291  -9.411  21.558  1.00  0.00           H  
ATOM   3162 3HG1 VAL A 207     -58.828  -8.727  19.981  1.00  0.00           H  
ATOM   3163 1HG2 VAL A 207     -61.377  -7.039  19.616  1.00  0.00           H  
ATOM   3164 2HG2 VAL A 207     -60.672  -8.060  18.340  1.00  0.00           H  
ATOM   3165 3HG2 VAL A 207     -62.370  -8.285  18.824  1.00  0.00           H  
ATOM   3166  N   SER A 208     -58.624 -10.799  19.084  1.00  0.00           N  
ATOM   3167  CA  SER A 208     -57.480 -10.889  18.184  1.00  0.00           C  
ATOM   3168  C   SER A 208     -57.666 -12.007  17.167  1.00  0.00           C  
ATOM   3169  O   SER A 208     -57.339 -11.850  15.991  1.00  0.00           O  
ATOM   3170  CB  SER A 208     -56.209 -11.121  18.977  1.00  0.00           C  
ATOM   3171  OG  SER A 208     -55.908 -10.013  19.781  1.00  0.00           O  
ATOM   3172  H   SER A 208     -58.481 -10.928  20.075  1.00  0.00           H  
ATOM   3173  HA  SER A 208     -57.390  -9.946  17.643  1.00  0.00           H  
ATOM   3174 1HB  SER A 208     -56.326 -12.006  19.602  1.00  0.00           H  
ATOM   3175 2HB  SER A 208     -55.383 -11.312  18.293  1.00  0.00           H  
ATOM   3176  HG  SER A 208     -55.099 -10.236  20.246  1.00  0.00           H  
ATOM   3177  N   TYR A 209     -58.193 -13.136  17.625  1.00  0.00           N  
ATOM   3178  CA  TYR A 209     -58.424 -14.283  16.754  1.00  0.00           C  
ATOM   3179  C   TYR A 209     -59.465 -13.965  15.691  1.00  0.00           C  
ATOM   3180  O   TYR A 209     -59.318 -14.349  14.531  1.00  0.00           O  
ATOM   3181  CB  TYR A 209     -58.859 -15.500  17.574  1.00  0.00           C  
ATOM   3182  CG  TYR A 209     -57.744 -16.115  18.391  1.00  0.00           C  
ATOM   3183  CD1 TYR A 209     -57.206 -15.420  19.464  1.00  0.00           C  
ATOM   3184  CD2 TYR A 209     -57.260 -17.374  18.067  1.00  0.00           C  
ATOM   3185  CE1 TYR A 209     -56.188 -15.982  20.211  1.00  0.00           C  
ATOM   3186  CE2 TYR A 209     -56.242 -17.936  18.813  1.00  0.00           C  
ATOM   3187  CZ  TYR A 209     -55.707 -17.244  19.881  1.00  0.00           C  
ATOM   3188  OH  TYR A 209     -54.694 -17.804  20.624  1.00  0.00           O  
ATOM   3189  H   TYR A 209     -58.440 -13.202  18.602  1.00  0.00           H  
ATOM   3190  HA  TYR A 209     -57.491 -14.522  16.242  1.00  0.00           H  
ATOM   3191 1HB  TYR A 209     -59.661 -15.213  18.254  1.00  0.00           H  
ATOM   3192 2HB  TYR A 209     -59.253 -16.266  16.907  1.00  0.00           H  
ATOM   3193  HD1 TYR A 209     -57.587 -14.431  19.719  1.00  0.00           H  
ATOM   3194  HD2 TYR A 209     -57.682 -17.919  17.223  1.00  0.00           H  
ATOM   3195  HE1 TYR A 209     -55.766 -15.436  21.054  1.00  0.00           H  
ATOM   3196  HE2 TYR A 209     -55.861 -18.925  18.558  1.00  0.00           H  
ATOM   3197  HH  TYR A 209     -54.479 -18.670  20.270  1.00  0.00           H  
ATOM   3198  N   ILE A 210     -60.519 -13.261  16.092  1.00  0.00           N  
ATOM   3199  CA  ILE A 210     -61.587 -12.890  15.172  1.00  0.00           C  
ATOM   3200  C   ILE A 210     -61.082 -11.942  14.093  1.00  0.00           C  
ATOM   3201  O   ILE A 210     -61.446 -12.067  12.924  1.00  0.00           O  
ATOM   3202  CB  ILE A 210     -62.757 -12.233  15.926  1.00  0.00           C  
ATOM   3203  CG1 ILE A 210     -63.452 -13.255  16.830  1.00  0.00           C  
ATOM   3204  CG2 ILE A 210     -63.748 -11.625  14.945  1.00  0.00           C  
ATOM   3205  CD1 ILE A 210     -64.433 -12.643  17.803  1.00  0.00           C  
ATOM   3206  H   ILE A 210     -60.581 -12.976  17.059  1.00  0.00           H  
ATOM   3207  HA  ILE A 210     -61.954 -13.793  14.686  1.00  0.00           H  
ATOM   3208  HB  ILE A 210     -62.375 -11.446  16.576  1.00  0.00           H  
ATOM   3209 1HG1 ILE A 210     -63.986 -13.979  16.216  1.00  0.00           H  
ATOM   3210 2HG1 ILE A 210     -62.702 -13.803  17.402  1.00  0.00           H  
ATOM   3211 1HG2 ILE A 210     -64.569 -11.166  15.495  1.00  0.00           H  
ATOM   3212 2HG2 ILE A 210     -63.247 -10.869  14.343  1.00  0.00           H  
ATOM   3213 3HG2 ILE A 210     -64.140 -12.407  14.293  1.00  0.00           H  
ATOM   3214 1HD1 ILE A 210     -64.884 -13.429  18.408  1.00  0.00           H  
ATOM   3215 2HD1 ILE A 210     -63.912 -11.939  18.452  1.00  0.00           H  
ATOM   3216 3HD1 ILE A 210     -65.213 -12.119  17.251  1.00  0.00           H  
ATOM   3217  N   ALA A 211     -60.241 -10.993  14.491  1.00  0.00           N  
ATOM   3218  CA  ALA A 211     -59.683 -10.023  13.557  1.00  0.00           C  
ATOM   3219  C   ALA A 211     -58.787 -10.701  12.529  1.00  0.00           C  
ATOM   3220  O   ALA A 211     -58.817 -10.363  11.346  1.00  0.00           O  
ATOM   3221  CB  ALA A 211     -58.908  -8.950  14.308  1.00  0.00           C  
ATOM   3222  H   ALA A 211     -59.982 -10.943  15.466  1.00  0.00           H  
ATOM   3223  HA  ALA A 211     -60.509  -9.554  13.022  1.00  0.00           H  
ATOM   3224 1HB  ALA A 211     -58.498  -8.233  13.597  1.00  0.00           H  
ATOM   3225 2HB  ALA A 211     -59.577  -8.434  14.998  1.00  0.00           H  
ATOM   3226 3HB  ALA A 211     -58.096  -9.411  14.867  1.00  0.00           H  
ATOM   3227  N   GLU A 212     -57.990 -11.659  12.985  1.00  0.00           N  
ATOM   3228  CA  GLU A 212     -57.083 -12.386  12.104  1.00  0.00           C  
ATOM   3229  C   GLU A 212     -57.853 -13.205  11.075  1.00  0.00           C  
ATOM   3230  O   GLU A 212     -57.473 -13.266   9.906  1.00  0.00           O  
ATOM   3231  CB  GLU A 212     -56.168 -13.303  12.919  1.00  0.00           C  
ATOM   3232  CG  GLU A 212     -55.138 -12.571  13.767  1.00  0.00           C  
ATOM   3233  CD  GLU A 212     -54.306 -13.499  14.608  1.00  0.00           C  
ATOM   3234  OE1 GLU A 212     -54.593 -14.672  14.625  1.00  0.00           O  
ATOM   3235  OE2 GLU A 212     -53.383 -13.034  15.234  1.00  0.00           O  
ATOM   3236  H   GLU A 212     -58.012 -11.891  13.968  1.00  0.00           H  
ATOM   3237  HA  GLU A 212     -56.466 -11.663  11.569  1.00  0.00           H  
ATOM   3238 1HB  GLU A 212     -56.772 -13.920  13.585  1.00  0.00           H  
ATOM   3239 2HB  GLU A 212     -55.633 -13.973  12.247  1.00  0.00           H  
ATOM   3240 1HG  GLU A 212     -54.478 -12.005  13.110  1.00  0.00           H  
ATOM   3241 2HG  GLU A 212     -55.653 -11.864  14.416  1.00  0.00           H  
ATOM   3242  N   THR A 213     -58.937 -13.834  11.518  1.00  0.00           N  
ATOM   3243  CA  THR A 213     -59.762 -14.650  10.635  1.00  0.00           C  
ATOM   3244  C   THR A 213     -60.419 -13.801   9.555  1.00  0.00           C  
ATOM   3245  O   THR A 213     -60.495 -14.205   8.395  1.00  0.00           O  
ATOM   3246  CB  THR A 213     -60.844 -15.405  11.428  1.00  0.00           C  
ATOM   3247  OG1 THR A 213     -60.221 -16.281  12.377  1.00  0.00           O  
ATOM   3248  CG2 THR A 213     -61.721 -16.222  10.491  1.00  0.00           C  
ATOM   3249  H   THR A 213     -59.196 -13.745  12.490  1.00  0.00           H  
ATOM   3250  HA  THR A 213     -59.122 -15.383  10.144  1.00  0.00           H  
ATOM   3251  HB  THR A 213     -61.466 -14.691  11.968  1.00  0.00           H  
ATOM   3252  HG1 THR A 213     -59.950 -15.776  13.148  1.00  0.00           H  
ATOM   3253 1HG2 THR A 213     -62.480 -16.748  11.069  1.00  0.00           H  
ATOM   3254 2HG2 THR A 213     -62.205 -15.557   9.775  1.00  0.00           H  
ATOM   3255 3HG2 THR A 213     -61.107 -16.945   9.956  1.00  0.00           H  
ATOM   3256  N   ALA A 214     -60.893 -12.622   9.944  1.00  0.00           N  
ATOM   3257  CA  ALA A 214     -61.546 -11.713   9.009  1.00  0.00           C  
ATOM   3258  C   ALA A 214     -60.574 -11.225   7.944  1.00  0.00           C  
ATOM   3259  O   ALA A 214     -60.925 -11.127   6.768  1.00  0.00           O  
ATOM   3260  CB  ALA A 214     -62.151 -10.531   9.753  1.00  0.00           C  
ATOM   3261  H   ALA A 214     -60.799 -12.348  10.912  1.00  0.00           H  
ATOM   3262  HA  ALA A 214     -62.344 -12.260   8.507  1.00  0.00           H  
ATOM   3263 1HB  ALA A 214     -62.634  -9.862   9.042  1.00  0.00           H  
ATOM   3264 2HB  ALA A 214     -62.888 -10.892  10.471  1.00  0.00           H  
ATOM   3265 3HB  ALA A 214     -61.365  -9.993  10.281  1.00  0.00           H  
ATOM   3266  N   GLY A 215     -59.349 -10.920   8.364  1.00  0.00           N  
ATOM   3267  CA  GLY A 215     -58.323 -10.441   7.446  1.00  0.00           C  
ATOM   3268  C   GLY A 215     -57.952 -11.512   6.428  1.00  0.00           C  
ATOM   3269  O   GLY A 215     -57.764 -11.221   5.247  1.00  0.00           O  
ATOM   3270  H   GLY A 215     -59.124 -11.023   9.343  1.00  0.00           H  
ATOM   3271 1HA  GLY A 215     -58.684  -9.551   6.929  1.00  0.00           H  
ATOM   3272 2HA  GLY A 215     -57.438 -10.148   8.010  1.00  0.00           H  
ATOM   3273  N   ALA A 216     -57.848 -12.751   6.892  1.00  0.00           N  
ATOM   3274  CA  ALA A 216     -57.499 -13.868   6.022  1.00  0.00           C  
ATOM   3275  C   ALA A 216     -58.578 -14.109   4.974  1.00  0.00           C  
ATOM   3276  O   ALA A 216     -58.278 -14.377   3.811  1.00  0.00           O  
ATOM   3277  CB  ALA A 216     -57.270 -15.128   6.844  1.00  0.00           C  
ATOM   3278  H   ALA A 216     -58.015 -12.925   7.873  1.00  0.00           H  
ATOM   3279  HA  ALA A 216     -56.577 -13.615   5.499  1.00  0.00           H  
ATOM   3280 1HB  ALA A 216     -57.010 -15.953   6.181  1.00  0.00           H  
ATOM   3281 2HB  ALA A 216     -56.456 -14.959   7.549  1.00  0.00           H  
ATOM   3282 3HB  ALA A 216     -58.178 -15.375   7.391  1.00  0.00           H  
ATOM   3283  N   SER A 217     -59.835 -14.012   5.394  1.00  0.00           N  
ATOM   3284  CA  SER A 217     -60.962 -14.218   4.492  1.00  0.00           C  
ATOM   3285  C   SER A 217     -61.003 -13.150   3.407  1.00  0.00           C  
ATOM   3286  O   SER A 217     -61.275 -13.444   2.243  1.00  0.00           O  
ATOM   3287  CB  SER A 217     -62.263 -14.209   5.271  1.00  0.00           C  
ATOM   3288  OG  SER A 217     -62.334 -15.305   6.142  1.00  0.00           O  
ATOM   3289  H   SER A 217     -60.014 -13.790   6.363  1.00  0.00           H  
ATOM   3290  HA  SER A 217     -60.847 -15.190   4.011  1.00  0.00           H  
ATOM   3291 1HB  SER A 217     -62.339 -13.283   5.841  1.00  0.00           H  
ATOM   3292 2HB  SER A 217     -63.102 -14.237   4.578  1.00  0.00           H  
ATOM   3293  HG  SER A 217     -62.990 -15.075   6.804  1.00  0.00           H  
ATOM   3294  N   LEU A 218     -60.731 -11.908   3.796  1.00  0.00           N  
ATOM   3295  CA  LEU A 218     -60.736 -10.793   2.856  1.00  0.00           C  
ATOM   3296  C   LEU A 218     -59.638 -10.949   1.811  1.00  0.00           C  
ATOM   3297  O   LEU A 218     -59.849 -10.676   0.629  1.00  0.00           O  
ATOM   3298  CB  LEU A 218     -60.553  -9.467   3.605  1.00  0.00           C  
ATOM   3299  CG  LEU A 218     -61.728  -9.036   4.492  1.00  0.00           C  
ATOM   3300  CD1 LEU A 218     -61.331  -7.810   5.302  1.00  0.00           C  
ATOM   3301  CD2 LEU A 218     -62.942  -8.747   3.621  1.00  0.00           C  
ATOM   3302  H   LEU A 218     -60.515 -11.732   4.767  1.00  0.00           H  
ATOM   3303  HA  LEU A 218     -61.698 -10.777   2.344  1.00  0.00           H  
ATOM   3304 1HB  LEU A 218     -59.671  -9.545   4.239  1.00  0.00           H  
ATOM   3305 2HB  LEU A 218     -60.381  -8.676   2.875  1.00  0.00           H  
ATOM   3306  HG  LEU A 218     -61.967  -9.836   5.193  1.00  0.00           H  
ATOM   3307 1HD1 LEU A 218     -62.166  -7.504   5.932  1.00  0.00           H  
ATOM   3308 2HD1 LEU A 218     -60.473  -8.050   5.930  1.00  0.00           H  
ATOM   3309 3HD1 LEU A 218     -61.070  -6.996   4.626  1.00  0.00           H  
ATOM   3310 1HD2 LEU A 218     -63.778  -8.441   4.251  1.00  0.00           H  
ATOM   3311 2HD2 LEU A 218     -62.704  -7.946   2.920  1.00  0.00           H  
ATOM   3312 3HD2 LEU A 218     -63.215  -9.645   3.067  1.00  0.00           H  
ATOM   3313  N   SER A 219     -58.466 -11.390   2.254  1.00  0.00           N  
ATOM   3314  CA  SER A 219     -57.332 -11.582   1.357  1.00  0.00           C  
ATOM   3315  C   SER A 219     -57.616 -12.678   0.337  1.00  0.00           C  
ATOM   3316  O   SER A 219     -57.275 -12.549  -0.839  1.00  0.00           O  
ATOM   3317  CB  SER A 219     -56.089 -11.930   2.153  1.00  0.00           C  
ATOM   3318  OG  SER A 219     -55.692 -10.854   2.959  1.00  0.00           O  
ATOM   3319  H   SER A 219     -58.357 -11.598   3.236  1.00  0.00           H  
ATOM   3320  HA  SER A 219     -57.155 -10.650   0.818  1.00  0.00           H  
ATOM   3321 1HB  SER A 219     -56.289 -12.801   2.777  1.00  0.00           H  
ATOM   3322 2HB  SER A 219     -55.282 -12.194   1.471  1.00  0.00           H  
ATOM   3323  HG  SER A 219     -54.907 -11.150   3.427  1.00  0.00           H  
ATOM   3324  N   ALA A 220     -58.242 -13.756   0.795  1.00  0.00           N  
ATOM   3325  CA  ALA A 220     -58.574 -14.877  -0.077  1.00  0.00           C  
ATOM   3326  C   ALA A 220     -59.581 -14.467  -1.144  1.00  0.00           C  
ATOM   3327  O   ALA A 220     -59.468 -14.865  -2.304  1.00  0.00           O  
ATOM   3328  CB  ALA A 220     -59.114 -16.042   0.740  1.00  0.00           C  
ATOM   3329  H   ALA A 220     -58.495 -13.801   1.772  1.00  0.00           H  
ATOM   3330  HA  ALA A 220     -57.662 -15.194  -0.583  1.00  0.00           H  
ATOM   3331 1HB  ALA A 220     -59.357 -16.871   0.075  1.00  0.00           H  
ATOM   3332 2HB  ALA A 220     -58.361 -16.362   1.459  1.00  0.00           H  
ATOM   3333 3HB  ALA A 220     -60.012 -15.728   1.271  1.00  0.00           H  
ATOM   3334  N   LEU A 221     -60.566 -13.670  -0.746  1.00  0.00           N  
ATOM   3335  CA  LEU A 221     -61.595 -13.204  -1.667  1.00  0.00           C  
ATOM   3336  C   LEU A 221     -61.003 -12.306  -2.746  1.00  0.00           C  
ATOM   3337  O   LEU A 221     -61.374 -12.399  -3.916  1.00  0.00           O  
ATOM   3338  CB  LEU A 221     -62.686 -12.444  -0.902  1.00  0.00           C  
ATOM   3339  CG  LEU A 221     -63.563 -13.295   0.025  1.00  0.00           C  
ATOM   3340  CD1 LEU A 221     -64.470 -12.384   0.843  1.00  0.00           C  
ATOM   3341  CD2 LEU A 221     -64.378 -14.275  -0.805  1.00  0.00           C  
ATOM   3342  H   LEU A 221     -60.603 -13.379   0.221  1.00  0.00           H  
ATOM   3343  HA  LEU A 221     -62.045 -14.071  -2.150  1.00  0.00           H  
ATOM   3344 1HB  LEU A 221     -62.212 -11.674  -0.295  1.00  0.00           H  
ATOM   3345 2HB  LEU A 221     -63.341 -11.957  -1.624  1.00  0.00           H  
ATOM   3346  HG  LEU A 221     -62.930 -13.846   0.721  1.00  0.00           H  
ATOM   3347 1HD1 LEU A 221     -65.093 -12.989   1.502  1.00  0.00           H  
ATOM   3348 2HD1 LEU A 221     -63.861 -11.707   1.442  1.00  0.00           H  
ATOM   3349 3HD1 LEU A 221     -65.105 -11.806   0.173  1.00  0.00           H  
ATOM   3350 1HD2 LEU A 221     -65.002 -14.880  -0.146  1.00  0.00           H  
ATOM   3351 2HD2 LEU A 221     -65.013 -13.724  -1.499  1.00  0.00           H  
ATOM   3352 3HD2 LEU A 221     -63.706 -14.924  -1.365  1.00  0.00           H  
ATOM   3353  N   THR A 222     -60.082 -11.438  -2.345  1.00  0.00           N  
ATOM   3354  CA  THR A 222     -59.435 -10.521  -3.276  1.00  0.00           C  
ATOM   3355  C   THR A 222     -58.601 -11.276  -4.303  1.00  0.00           C  
ATOM   3356  O   THR A 222     -58.596 -10.934  -5.486  1.00  0.00           O  
ATOM   3357  CB  THR A 222     -58.545  -9.510  -2.530  1.00  0.00           C  
ATOM   3358  OG1 THR A 222     -59.350  -8.730  -1.636  1.00  0.00           O  
ATOM   3359  CG2 THR A 222     -57.847  -8.585  -3.515  1.00  0.00           C  
ATOM   3360  H   THR A 222     -59.823 -11.412  -1.369  1.00  0.00           H  
ATOM   3361  HA  THR A 222     -60.208  -9.969  -3.811  1.00  0.00           H  
ATOM   3362  HB  THR A 222     -57.795 -10.045  -1.948  1.00  0.00           H  
ATOM   3363  HG1 THR A 222     -59.776  -9.310  -1.001  1.00  0.00           H  
ATOM   3364 1HG2 THR A 222     -57.222  -7.878  -2.970  1.00  0.00           H  
ATOM   3365 2HG2 THR A 222     -57.225  -9.174  -4.189  1.00  0.00           H  
ATOM   3366 3HG2 THR A 222     -58.592  -8.040  -4.093  1.00  0.00           H  
ATOM   3367  N   GLU A 223     -57.896 -12.304  -3.845  1.00  0.00           N  
ATOM   3368  CA  GLU A 223     -57.055 -13.109  -4.722  1.00  0.00           C  
ATOM   3369  C   GLU A 223     -57.893 -13.855  -5.754  1.00  0.00           C  
ATOM   3370  O   GLU A 223     -57.536 -13.916  -6.931  1.00  0.00           O  
ATOM   3371  CB  GLU A 223     -56.230 -14.104  -3.903  1.00  0.00           C  
ATOM   3372  CG  GLU A 223     -55.140 -13.468  -3.053  1.00  0.00           C  
ATOM   3373  CD  GLU A 223     -54.402 -14.466  -2.205  1.00  0.00           C  
ATOM   3374  OE1 GLU A 223     -55.010 -15.415  -1.773  1.00  0.00           O  
ATOM   3375  OE2 GLU A 223     -53.227 -14.279  -1.989  1.00  0.00           O  
ATOM   3376  H   GLU A 223     -57.944 -12.534  -2.863  1.00  0.00           H  
ATOM   3377  HA  GLU A 223     -56.373 -12.444  -5.254  1.00  0.00           H  
ATOM   3378 1HB  GLU A 223     -56.889 -14.664  -3.239  1.00  0.00           H  
ATOM   3379 2HB  GLU A 223     -55.755 -14.821  -4.573  1.00  0.00           H  
ATOM   3380 1HG  GLU A 223     -54.427 -12.968  -3.708  1.00  0.00           H  
ATOM   3381 2HG  GLU A 223     -55.590 -12.714  -2.409  1.00  0.00           H  
ATOM   3382  N   ILE A 224     -58.994 -14.412  -5.302  1.00  0.00           N  
ATOM   3383  CA  ILE A 224     -59.875 -15.148  -6.177  1.00  0.00           C  
ATOM   3384  C   ILE A 224     -60.660 -14.180  -7.013  1.00  0.00           C  
ATOM   3385  O   ILE A 224     -61.442 -14.581  -7.875  1.00  0.00           O  
ATOM   3386  CB  ILE A 224     -60.834 -16.054  -5.383  1.00  0.00           C  
ATOM   3387  CG1 ILE A 224     -61.434 -17.126  -6.296  1.00  0.00           C  
ATOM   3388  CG2 ILE A 224     -61.934 -15.226  -4.736  1.00  0.00           C  
ATOM   3389  CD1 ILE A 224     -60.417 -18.106  -6.836  1.00  0.00           C  
ATOM   3390  H   ILE A 224     -59.231 -14.325  -4.324  1.00  0.00           H  
ATOM   3391  HA  ILE A 224     -59.269 -15.775  -6.829  1.00  0.00           H  
ATOM   3392  HB  ILE A 224     -60.280 -16.577  -4.605  1.00  0.00           H  
ATOM   3393 1HG1 ILE A 224     -62.192 -17.687  -5.750  1.00  0.00           H  
ATOM   3394 2HG1 ILE A 224     -61.928 -16.649  -7.143  1.00  0.00           H  
ATOM   3395 1HG2 ILE A 224     -62.603 -15.882  -4.180  1.00  0.00           H  
ATOM   3396 2HG2 ILE A 224     -61.490 -14.500  -4.056  1.00  0.00           H  
ATOM   3397 3HG2 ILE A 224     -62.498 -14.702  -5.509  1.00  0.00           H  
ATOM   3398 1HD1 ILE A 224     -60.918 -18.835  -7.475  1.00  0.00           H  
ATOM   3399 2HD1 ILE A 224     -59.667 -17.569  -7.418  1.00  0.00           H  
ATOM   3400 3HD1 ILE A 224     -59.934 -18.622  -6.008  1.00  0.00           H  
ATOM   3401  N   ARG A 225     -60.446 -12.903  -6.753  1.00  0.00           N  
ATOM   3402  CA  ARG A 225     -61.096 -11.889  -7.541  1.00  0.00           C  
ATOM   3403  C   ARG A 225     -62.597 -12.046  -7.430  1.00  0.00           C  
ATOM   3404  O   ARG A 225     -63.294 -12.172  -8.437  1.00  0.00           O  
ATOM   3405  CB  ARG A 225     -60.672 -11.980  -9.000  1.00  0.00           C  
ATOM   3406  CG  ARG A 225     -59.188 -11.766  -9.249  1.00  0.00           C  
ATOM   3407  CD  ARG A 225     -58.864 -11.795 -10.698  1.00  0.00           C  
ATOM   3408  NE  ARG A 225     -57.444 -11.598 -10.941  1.00  0.00           N  
ATOM   3409  CZ  ARG A 225     -56.862 -11.644 -12.155  1.00  0.00           C  
ATOM   3410  NH1 ARG A 225     -57.590 -11.881 -13.224  1.00  0.00           N  
ATOM   3411  NH2 ARG A 225     -55.560 -11.452 -12.272  1.00  0.00           N  
ATOM   3412  H   ARG A 225     -59.829 -12.624  -6.004  1.00  0.00           H  
ATOM   3413  HA  ARG A 225     -60.806 -10.912  -7.155  1.00  0.00           H  
ATOM   3414 1HB  ARG A 225     -60.935 -12.960  -9.394  1.00  0.00           H  
ATOM   3415 2HB  ARG A 225     -61.215 -11.236  -9.583  1.00  0.00           H  
ATOM   3416 1HG  ARG A 225     -58.887 -10.797  -8.849  1.00  0.00           H  
ATOM   3417 2HG  ARG A 225     -58.619 -12.555  -8.755  1.00  0.00           H  
ATOM   3418 1HD  ARG A 225     -59.151 -12.759 -11.116  1.00  0.00           H  
ATOM   3419 2HD  ARG A 225     -59.410 -11.002 -11.208  1.00  0.00           H  
ATOM   3420  HE  ARG A 225     -56.852 -11.414 -10.142  1.00  0.00           H  
ATOM   3421 1HH1 ARG A 225     -58.585 -12.028 -13.136  1.00  0.00           H  
ATOM   3422 2HH1 ARG A 225     -57.154 -11.915 -14.134  1.00  0.00           H  
ATOM   3423 1HH2 ARG A 225     -55.000 -11.270 -11.449  1.00  0.00           H  
ATOM   3424 2HH2 ARG A 225     -55.124 -11.487 -13.181  1.00  0.00           H  
ATOM   3425  N   ALA A 226     -63.064 -12.034  -6.194  1.00  0.00           N  
ATOM   3426  CA  ALA A 226     -64.480 -12.069  -5.882  1.00  0.00           C  
ATOM   3427  C   ALA A 226     -65.113 -10.809  -6.419  1.00  0.00           C  
ATOM   3428  O   ALA A 226     -64.441  -9.793  -6.597  1.00  0.00           O  
ATOM   3429  CB  ALA A 226     -64.713 -12.201  -4.384  1.00  0.00           C  
ATOM   3430  H   ALA A 226     -62.395 -11.999  -5.439  1.00  0.00           H  
ATOM   3431  HA  ALA A 226     -64.916 -12.932  -6.385  1.00  0.00           H  
ATOM   3432 1HB  ALA A 226     -65.784 -12.196  -4.181  1.00  0.00           H  
ATOM   3433 2HB  ALA A 226     -64.281 -13.136  -4.029  1.00  0.00           H  
ATOM   3434 3HB  ALA A 226     -64.243 -11.365  -3.868  1.00  0.00           H  
ATOM   3435  N   PRO A 227     -66.408 -10.866  -6.680  1.00  0.00           N  
ATOM   3436  CA  PRO A 227     -67.110  -9.670  -7.095  1.00  0.00           C  
ATOM   3437  C   PRO A 227     -67.017  -8.628  -6.002  1.00  0.00           C  
ATOM   3438  O   PRO A 227     -66.944  -8.960  -4.819  1.00  0.00           O  
ATOM   3439  CB  PRO A 227     -68.548 -10.155  -7.304  1.00  0.00           C  
ATOM   3440  CG  PRO A 227     -68.408 -11.618  -7.551  1.00  0.00           C  
ATOM   3441  CD  PRO A 227     -67.258 -12.037  -6.675  1.00  0.00           C  
ATOM   3442  HA  PRO A 227     -66.677  -9.305  -8.038  1.00  0.00           H  
ATOM   3443 1HB  PRO A 227     -69.155  -9.928  -6.415  1.00  0.00           H  
ATOM   3444 2HB  PRO A 227     -69.006  -9.621  -8.151  1.00  0.00           H  
ATOM   3445 1HG  PRO A 227     -69.344 -12.137  -7.298  1.00  0.00           H  
ATOM   3446 2HG  PRO A 227     -68.219 -11.807  -8.618  1.00  0.00           H  
ATOM   3447 1HD  PRO A 227     -67.631 -12.276  -5.668  1.00  0.00           H  
ATOM   3448 2HD  PRO A 227     -66.756 -12.910  -7.119  1.00  0.00           H  
ATOM   3449  N   PRO A 228     -67.002  -7.970  -5.962  1.00  0.00           N  
ATOM   3450  CA  PRO A 228     -67.026  -6.888  -4.990  1.00  0.00           C  
ATOM   3451  C   PRO A 228     -68.088  -7.128  -3.965  1.00  0.00           C  
ATOM   3452  O   PRO A 228     -67.895  -6.853  -2.781  1.00  0.00           O  
ATOM   3453  CB  PRO A 228     -67.335  -5.651  -5.839  1.00  0.00           C  
ATOM   3454  CG  PRO A 228     -67.963  -6.202  -7.073  1.00  0.00           C  
ATOM   3455  CD  PRO A 228     -67.266  -7.518  -7.293  1.00  0.00           C  
ATOM   3456  HA  PRO A 228     -66.036  -6.804  -4.518  1.00  0.00           H  
ATOM   3457 1HB  PRO A 228     -68.002  -4.972  -5.287  1.00  0.00           H  
ATOM   3458 2HB  PRO A 228     -66.408  -5.094  -6.044  1.00  0.00           H  
ATOM   3459 1HG  PRO A 228     -69.048  -6.316  -6.928  1.00  0.00           H  
ATOM   3460 2HG  PRO A 228     -67.827  -5.505  -7.913  1.00  0.00           H  
ATOM   3461 1HD  PRO A 228     -67.941  -8.207  -7.822  1.00  0.00           H  
ATOM   3462 2HD  PRO A 228     -66.346  -7.354  -7.873  1.00  0.00           H  
ATOM   3463  N   GLU A 229     -69.212  -7.642  -4.424  1.00  0.00           N  
ATOM   3464  CA  GLU A 229     -70.321  -7.899  -3.514  1.00  0.00           C  
ATOM   3465  C   GLU A 229     -69.927  -8.893  -2.431  1.00  0.00           C  
ATOM   3466  O   GLU A 229     -70.286  -8.730  -1.265  1.00  0.00           O  
ATOM   3467  CB  GLU A 229     -71.533  -8.425  -4.286  1.00  0.00           C  
ATOM   3468  CG  GLU A 229     -72.768  -8.665  -3.429  1.00  0.00           C  
ATOM   3469  CD  GLU A 229     -73.958  -9.113  -4.231  1.00  0.00           C  
ATOM   3470  OE1 GLU A 229     -73.840  -9.215  -5.428  1.00  0.00           O  
ATOM   3471  OE2 GLU A 229     -74.988  -9.353  -3.645  1.00  0.00           O  
ATOM   3472  H   GLU A 229     -69.318  -7.863  -5.404  1.00  0.00           H  
ATOM   3473  HA  GLU A 229     -70.596  -6.961  -3.030  1.00  0.00           H  
ATOM   3474 1HB  GLU A 229     -71.802  -7.717  -5.069  1.00  0.00           H  
ATOM   3475 2HB  GLU A 229     -71.275  -9.367  -4.771  1.00  0.00           H  
ATOM   3476 1HG  GLU A 229     -72.539  -9.427  -2.684  1.00  0.00           H  
ATOM   3477 2HG  GLU A 229     -73.016  -7.744  -2.903  1.00  0.00           H  
ATOM   3478  N   ALA A 230     -69.187  -9.924  -2.823  1.00  0.00           N  
ATOM   3479  CA  ALA A 230     -68.741 -10.949  -1.885  1.00  0.00           C  
ATOM   3480  C   ALA A 230     -67.788 -10.369  -0.849  1.00  0.00           C  
ATOM   3481  O   ALA A 230     -67.863 -10.703   0.333  1.00  0.00           O  
ATOM   3482  CB  ALA A 230     -68.076 -12.097  -2.630  1.00  0.00           C  
ATOM   3483  H   ALA A 230     -68.926 -10.000  -3.796  1.00  0.00           H  
ATOM   3484  HA  ALA A 230     -69.616 -11.330  -1.358  1.00  0.00           H  
ATOM   3485 1HB  ALA A 230     -67.748 -12.853  -1.916  1.00  0.00           H  
ATOM   3486 2HB  ALA A 230     -68.789 -12.541  -3.326  1.00  0.00           H  
ATOM   3487 3HB  ALA A 230     -67.216 -11.722  -3.182  1.00  0.00           H  
ATOM   3488  N   ILE A 231     -66.891  -9.498  -1.298  1.00  0.00           N  
ATOM   3489  CA  ILE A 231     -65.919  -8.871  -0.410  1.00  0.00           C  
ATOM   3490  C   ILE A 231     -66.607  -7.976   0.613  1.00  0.00           C  
ATOM   3491  O   ILE A 231     -66.233  -7.955   1.786  1.00  0.00           O  
ATOM   3492  CB  ILE A 231     -64.896  -8.045  -1.211  1.00  0.00           C  
ATOM   3493  CG1 ILE A 231     -64.012  -8.965  -2.057  1.00  0.00           C  
ATOM   3494  CG2 ILE A 231     -64.046  -7.199  -0.275  1.00  0.00           C  
ATOM   3495  CD1 ILE A 231     -63.164  -8.233  -3.072  1.00  0.00           C  
ATOM   3496  H   ILE A 231     -66.882  -9.264  -2.281  1.00  0.00           H  
ATOM   3497  HA  ILE A 231     -65.385  -9.654   0.127  1.00  0.00           H  
ATOM   3498  HB  ILE A 231     -65.421  -7.388  -1.903  1.00  0.00           H  
ATOM   3499 1HG1 ILE A 231     -63.350  -9.534  -1.405  1.00  0.00           H  
ATOM   3500 2HG1 ILE A 231     -64.638  -9.681  -2.590  1.00  0.00           H  
ATOM   3501 1HG2 ILE A 231     -63.328  -6.622  -0.857  1.00  0.00           H  
ATOM   3502 2HG2 ILE A 231     -64.688  -6.520   0.285  1.00  0.00           H  
ATOM   3503 3HG2 ILE A 231     -63.512  -7.848   0.419  1.00  0.00           H  
ATOM   3504 1HD1 ILE A 231     -62.566  -8.951  -3.633  1.00  0.00           H  
ATOM   3505 2HD1 ILE A 231     -63.810  -7.684  -3.758  1.00  0.00           H  
ATOM   3506 3HD1 ILE A 231     -62.504  -7.535  -2.558  1.00  0.00           H  
ATOM   3507  N   THR A 232     -67.615  -7.237   0.162  1.00  0.00           N  
ATOM   3508  CA  THR A 232     -68.357  -6.338   1.038  1.00  0.00           C  
ATOM   3509  C   THR A 232     -69.110  -7.112   2.113  1.00  0.00           C  
ATOM   3510  O   THR A 232     -69.153  -6.701   3.273  1.00  0.00           O  
ATOM   3511  CB  THR A 232     -69.346  -5.473   0.235  1.00  0.00           C  
ATOM   3512  OG1 THR A 232     -68.625  -4.669  -0.708  1.00  0.00           O  
ATOM   3513  CG2 THR A 232     -70.140  -4.568   1.164  1.00  0.00           C  
ATOM   3514  H   THR A 232     -67.874  -7.299  -0.812  1.00  0.00           H  
ATOM   3515  HA  THR A 232     -67.648  -5.676   1.535  1.00  0.00           H  
ATOM   3516  HB  THR A 232     -70.035  -6.119  -0.310  1.00  0.00           H  
ATOM   3517  HG1 THR A 232     -68.402  -5.201  -1.476  1.00  0.00           H  
ATOM   3518 1HG2 THR A 232     -70.834  -3.965   0.579  1.00  0.00           H  
ATOM   3519 2HG2 THR A 232     -70.698  -5.177   1.875  1.00  0.00           H  
ATOM   3520 3HG2 THR A 232     -69.458  -3.914   1.705  1.00  0.00           H  
ATOM   3521  N   GLU A 233     -69.702  -8.234   1.719  1.00  0.00           N  
ATOM   3522  CA  GLU A 233     -70.454  -9.070   2.649  1.00  0.00           C  
ATOM   3523  C   GLU A 233     -69.545  -9.658   3.721  1.00  0.00           C  
ATOM   3524  O   GLU A 233     -69.912  -9.718   4.895  1.00  0.00           O  
ATOM   3525  CB  GLU A 233     -71.166 -10.197   1.897  1.00  0.00           C  
ATOM   3526  CG  GLU A 233     -72.310  -9.733   1.006  1.00  0.00           C  
ATOM   3527  CD  GLU A 233     -73.442  -9.116   1.781  1.00  0.00           C  
ATOM   3528  OE1 GLU A 233     -73.742  -9.600   2.845  1.00  0.00           O  
ATOM   3529  OE2 GLU A 233     -74.006  -8.158   1.307  1.00  0.00           O  
ATOM   3530  H   GLU A 233     -69.630  -8.516   0.752  1.00  0.00           H  
ATOM   3531  HA  GLU A 233     -71.204  -8.451   3.142  1.00  0.00           H  
ATOM   3532 1HB  GLU A 233     -70.449 -10.727   1.271  1.00  0.00           H  
ATOM   3533 2HB  GLU A 233     -71.569 -10.913   2.613  1.00  0.00           H  
ATOM   3534 1HG  GLU A 233     -71.929  -9.000   0.296  1.00  0.00           H  
ATOM   3535 2HG  GLU A 233     -72.685 -10.585   0.441  1.00  0.00           H  
ATOM   3536  N   MET A 234     -68.359 -10.090   3.311  1.00  0.00           N  
ATOM   3537  CA  MET A 234     -67.395 -10.673   4.237  1.00  0.00           C  
ATOM   3538  C   MET A 234     -66.922  -9.648   5.259  1.00  0.00           C  
ATOM   3539  O   MET A 234     -66.776  -9.958   6.441  1.00  0.00           O  
ATOM   3540  CB  MET A 234     -66.206 -11.247   3.469  1.00  0.00           C  
ATOM   3541  CG  MET A 234     -65.258 -12.087   4.312  1.00  0.00           C  
ATOM   3542  SD  MET A 234     -66.006 -13.630   4.871  1.00  0.00           S  
ATOM   3543  CE  MET A 234     -66.429 -13.210   6.559  1.00  0.00           C  
ATOM   3544  H   MET A 234     -68.118 -10.013   2.333  1.00  0.00           H  
ATOM   3545  HA  MET A 234     -67.884 -11.481   4.782  1.00  0.00           H  
ATOM   3546 1HB  MET A 234     -66.567 -11.870   2.652  1.00  0.00           H  
ATOM   3547 2HB  MET A 234     -65.629 -10.432   3.029  1.00  0.00           H  
ATOM   3548 1HG  MET A 234     -64.368 -12.326   3.731  1.00  0.00           H  
ATOM   3549 2HG  MET A 234     -64.949 -11.517   5.189  1.00  0.00           H  
ATOM   3550 1HE  MET A 234     -66.902 -14.067   7.040  1.00  0.00           H  
ATOM   3551 2HE  MET A 234     -65.523 -12.941   7.105  1.00  0.00           H  
ATOM   3552 3HE  MET A 234     -67.118 -12.365   6.562  1.00  0.00           H  
ATOM   3553  N   THR A 235     -66.684  -8.425   4.796  1.00  0.00           N  
ATOM   3554  CA  THR A 235     -66.227  -7.351   5.670  1.00  0.00           C  
ATOM   3555  C   THR A 235     -67.283  -6.997   6.709  1.00  0.00           C  
ATOM   3556  O   THR A 235     -66.966  -6.759   7.874  1.00  0.00           O  
ATOM   3557  CB  THR A 235     -65.859  -6.095   4.858  1.00  0.00           C  
ATOM   3558  OG1 THR A 235     -64.793  -6.404   3.951  1.00  0.00           O  
ATOM   3559  CG2 THR A 235     -65.421  -4.971   5.785  1.00  0.00           C  
ATOM   3560  H   THR A 235     -66.823  -8.235   3.814  1.00  0.00           H  
ATOM   3561  HA  THR A 235     -65.336  -7.691   6.199  1.00  0.00           H  
ATOM   3562  HB  THR A 235     -66.725  -5.768   4.283  1.00  0.00           H  
ATOM   3563  HG1 THR A 235     -65.075  -7.100   3.353  1.00  0.00           H  
ATOM   3564 1HG2 THR A 235     -65.166  -4.091   5.194  1.00  0.00           H  
ATOM   3565 2HG2 THR A 235     -66.234  -4.725   6.468  1.00  0.00           H  
ATOM   3566 3HG2 THR A 235     -64.551  -5.289   6.356  1.00  0.00           H  
ATOM   3567  N   LYS A 236     -68.540  -6.964   6.279  1.00  0.00           N  
ATOM   3568  CA  LYS A 236     -69.646  -6.638   7.171  1.00  0.00           C  
ATOM   3569  C   LYS A 236     -69.807  -7.697   8.256  1.00  0.00           C  
ATOM   3570  O   LYS A 236     -70.055  -7.376   9.418  1.00  0.00           O  
ATOM   3571  CB  LYS A 236     -70.947  -6.492   6.380  1.00  0.00           C  
ATOM   3572  CG  LYS A 236     -71.011  -5.252   5.498  1.00  0.00           C  
ATOM   3573  CD  LYS A 236     -72.404  -5.057   4.918  1.00  0.00           C  
ATOM   3574  CE  LYS A 236     -72.709  -6.096   3.849  1.00  0.00           C  
ATOM   3575  NZ  LYS A 236     -74.014  -5.839   3.180  1.00  0.00           N  
ATOM   3576  H   LYS A 236     -68.734  -7.170   5.309  1.00  0.00           H  
ATOM   3577  HA  LYS A 236     -69.427  -5.688   7.661  1.00  0.00           H  
ATOM   3578 1HB  LYS A 236     -71.084  -7.364   5.741  1.00  0.00           H  
ATOM   3579 2HB  LYS A 236     -71.790  -6.455   7.070  1.00  0.00           H  
ATOM   3580 1HG  LYS A 236     -70.745  -4.373   6.086  1.00  0.00           H  
ATOM   3581 2HG  LYS A 236     -70.297  -5.350   4.681  1.00  0.00           H  
ATOM   3582 1HD  LYS A 236     -73.145  -5.139   5.715  1.00  0.00           H  
ATOM   3583 2HD  LYS A 236     -72.479  -4.063   4.478  1.00  0.00           H  
ATOM   3584 1HE  LYS A 236     -71.922  -6.086   3.097  1.00  0.00           H  
ATOM   3585 2HE  LYS A 236     -72.737  -7.087   4.302  1.00  0.00           H  
ATOM   3586 1HZ  LYS A 236     -74.179  -6.548   2.480  1.00  0.00           H  
ATOM   3587 2HZ  LYS A 236     -74.755  -5.864   3.866  1.00  0.00           H  
ATOM   3588 3HZ  LYS A 236     -73.994  -4.930   2.740  1.00  0.00           H  
ATOM   3589  N   ALA A 237     -69.664  -8.960   7.869  1.00  0.00           N  
ATOM   3590  CA  ALA A 237     -69.794 -10.068   8.808  1.00  0.00           C  
ATOM   3591  C   ALA A 237     -68.695 -10.029   9.862  1.00  0.00           C  
ATOM   3592  O   ALA A 237     -68.943 -10.280  11.041  1.00  0.00           O  
ATOM   3593  CB  ALA A 237     -69.769 -11.397   8.067  1.00  0.00           C  
ATOM   3594  H   ALA A 237     -69.460  -9.158   6.900  1.00  0.00           H  
ATOM   3595  HA  ALA A 237     -70.751  -9.968   9.320  1.00  0.00           H  
ATOM   3596 1HB  ALA A 237     -69.867 -12.214   8.781  1.00  0.00           H  
ATOM   3597 2HB  ALA A 237     -70.596 -11.433   7.357  1.00  0.00           H  
ATOM   3598 3HB  ALA A 237     -68.826 -11.495   7.530  1.00  0.00           H  
ATOM   3599  N   GLY A 238     -67.479  -9.713   9.429  1.00  0.00           N  
ATOM   3600  CA  GLY A 238     -66.338  -9.640  10.335  1.00  0.00           C  
ATOM   3601  C   GLY A 238     -66.514  -8.520  11.352  1.00  0.00           C  
ATOM   3602  O   GLY A 238     -66.198  -8.683  12.531  1.00  0.00           O  
ATOM   3603  H   GLY A 238     -67.341  -9.518   8.448  1.00  0.00           H  
ATOM   3604 1HA  GLY A 238     -66.223 -10.592  10.853  1.00  0.00           H  
ATOM   3605 2HA  GLY A 238     -65.427  -9.475   9.760  1.00  0.00           H  
ATOM   3606  N   ILE A 239     -67.020  -7.382  10.890  1.00  0.00           N  
ATOM   3607  CA  ILE A 239     -67.239  -6.232  11.760  1.00  0.00           C  
ATOM   3608  C   ILE A 239     -68.292  -6.534  12.819  1.00  0.00           C  
ATOM   3609  O   ILE A 239     -68.146  -6.152  13.980  1.00  0.00           O  
ATOM   3610  CB  ILE A 239     -67.670  -5.000  10.944  1.00  0.00           C  
ATOM   3611  CG1 ILE A 239     -66.519  -4.518  10.056  1.00  0.00           C  
ATOM   3612  CG2 ILE A 239     -68.137  -3.886  11.868  1.00  0.00           C  
ATOM   3613  CD1 ILE A 239     -66.930  -3.488   9.029  1.00  0.00           C  
ATOM   3614  H   ILE A 239     -67.259  -7.311   9.911  1.00  0.00           H  
ATOM   3615  HA  ILE A 239     -66.303  -5.999  12.267  1.00  0.00           H  
ATOM   3616  HB  ILE A 239     -68.488  -5.273  10.278  1.00  0.00           H  
ATOM   3617 1HG1 ILE A 239     -65.737  -4.086  10.679  1.00  0.00           H  
ATOM   3618 2HG1 ILE A 239     -66.085  -5.368   9.530  1.00  0.00           H  
ATOM   3619 1HG2 ILE A 239     -68.437  -3.023  11.274  1.00  0.00           H  
ATOM   3620 2HG2 ILE A 239     -68.984  -4.233  12.457  1.00  0.00           H  
ATOM   3621 3HG2 ILE A 239     -67.323  -3.602  12.535  1.00  0.00           H  
ATOM   3622 1HD1 ILE A 239     -66.061  -3.195   8.439  1.00  0.00           H  
ATOM   3623 2HD1 ILE A 239     -67.690  -3.912   8.372  1.00  0.00           H  
ATOM   3624 3HD1 ILE A 239     -67.336  -2.612   9.535  1.00  0.00           H  
ATOM   3625  N   GLU A 240     -69.352  -7.222  12.411  1.00  0.00           N  
ATOM   3626  CA  GLU A 240     -70.432  -7.577  13.325  1.00  0.00           C  
ATOM   3627  C   GLU A 240     -69.947  -8.532  14.408  1.00  0.00           C  
ATOM   3628  O   GLU A 240     -70.316  -8.401  15.575  1.00  0.00           O  
ATOM   3629  CB  GLU A 240     -71.594  -8.210  12.557  1.00  0.00           C  
ATOM   3630  CG  GLU A 240     -72.353  -7.245  11.657  1.00  0.00           C  
ATOM   3631  CD  GLU A 240     -73.441  -7.916  10.865  1.00  0.00           C  
ATOM   3632  OE1 GLU A 240     -73.534  -9.119  10.920  1.00  0.00           O  
ATOM   3633  OE2 GLU A 240     -74.179  -7.225  10.204  1.00  0.00           O  
ATOM   3634  H   GLU A 240     -69.412  -7.507  11.444  1.00  0.00           H  
ATOM   3635  HA  GLU A 240     -70.788  -6.667  13.810  1.00  0.00           H  
ATOM   3636 1HB  GLU A 240     -71.219  -9.023  11.935  1.00  0.00           H  
ATOM   3637 2HB  GLU A 240     -72.306  -8.640  13.262  1.00  0.00           H  
ATOM   3638 1HG  GLU A 240     -72.798  -6.464  12.274  1.00  0.00           H  
ATOM   3639 2HG  GLU A 240     -71.650  -6.773  10.973  1.00  0.00           H  
ATOM   3640  N   ALA A 241     -69.118  -9.493  14.014  1.00  0.00           N  
ATOM   3641  CA  ALA A 241     -68.580 -10.472  14.950  1.00  0.00           C  
ATOM   3642  C   ALA A 241     -67.679  -9.809  15.984  1.00  0.00           C  
ATOM   3643  O   ALA A 241     -67.721 -10.148  17.167  1.00  0.00           O  
ATOM   3644  CB  ALA A 241     -67.818 -11.556  14.202  1.00  0.00           C  
ATOM   3645  H   ALA A 241     -68.854  -9.546  13.041  1.00  0.00           H  
ATOM   3646  HA  ALA A 241     -69.416 -10.929  15.480  1.00  0.00           H  
ATOM   3647 1HB  ALA A 241     -67.423 -12.281  14.915  1.00  0.00           H  
ATOM   3648 2HB  ALA A 241     -68.491 -12.061  13.508  1.00  0.00           H  
ATOM   3649 3HB  ALA A 241     -66.996 -11.107  13.648  1.00  0.00           H  
ATOM   3650  N   VAL A 242     -66.865  -8.862  15.532  1.00  0.00           N  
ATOM   3651  CA  VAL A 242     -65.952  -8.148  16.417  1.00  0.00           C  
ATOM   3652  C   VAL A 242     -66.716  -7.318  17.442  1.00  0.00           C  
ATOM   3653  O   VAL A 242     -66.343  -7.264  18.614  1.00  0.00           O  
ATOM   3654  CB  VAL A 242     -65.027  -7.226  15.600  1.00  0.00           C  
ATOM   3655  CG1 VAL A 242     -64.205  -6.341  16.525  1.00  0.00           C  
ATOM   3656  CG2 VAL A 242     -64.122  -8.061  14.707  1.00  0.00           C  
ATOM   3657  H   VAL A 242     -66.879  -8.630  14.549  1.00  0.00           H  
ATOM   3658  HA  VAL A 242     -65.339  -8.879  16.945  1.00  0.00           H  
ATOM   3659  HB  VAL A 242     -65.639  -6.567  14.984  1.00  0.00           H  
ATOM   3660 1HG1 VAL A 242     -63.558  -5.696  15.931  1.00  0.00           H  
ATOM   3661 2HG1 VAL A 242     -64.873  -5.727  17.129  1.00  0.00           H  
ATOM   3662 3HG1 VAL A 242     -63.595  -6.965  17.177  1.00  0.00           H  
ATOM   3663 1HG2 VAL A 242     -63.472  -7.403  14.132  1.00  0.00           H  
ATOM   3664 2HG2 VAL A 242     -63.515  -8.724  15.323  1.00  0.00           H  
ATOM   3665 3HG2 VAL A 242     -64.731  -8.655  14.025  1.00  0.00           H  
ATOM   3666  N   THR A 243     -67.786  -6.673  16.994  1.00  0.00           N  
ATOM   3667  CA  THR A 243     -68.604  -5.845  17.872  1.00  0.00           C  
ATOM   3668  C   THR A 243     -69.281  -6.684  18.948  1.00  0.00           C  
ATOM   3669  O   THR A 243     -69.359  -6.278  20.108  1.00  0.00           O  
ATOM   3670  CB  THR A 243     -69.669  -5.073  17.072  1.00  0.00           C  
ATOM   3671  OG1 THR A 243     -69.027  -4.207  16.127  1.00  0.00           O  
ATOM   3672  CG2 THR A 243     -70.540  -4.244  18.004  1.00  0.00           C  
ATOM   3673  H   THR A 243     -68.040  -6.758  16.020  1.00  0.00           H  
ATOM   3674  HA  THR A 243     -67.956  -5.122  18.368  1.00  0.00           H  
ATOM   3675  HB  THR A 243     -70.298  -5.778  16.528  1.00  0.00           H  
ATOM   3676  HG1 THR A 243     -68.758  -4.716  15.358  1.00  0.00           H  
ATOM   3677 1HG2 THR A 243     -71.287  -3.706  17.421  1.00  0.00           H  
ATOM   3678 2HG2 THR A 243     -71.039  -4.901  18.716  1.00  0.00           H  
ATOM   3679 3HG2 THR A 243     -69.918  -3.530  18.543  1.00  0.00           H  
ATOM   3680  N   LYS A 244     -69.770  -7.856  18.558  1.00  0.00           N  
ATOM   3681  CA  LYS A 244     -70.442  -8.754  19.488  1.00  0.00           C  
ATOM   3682  C   LYS A 244     -69.482  -9.257  20.558  1.00  0.00           C  
ATOM   3683  O   LYS A 244     -69.840  -9.351  21.732  1.00  0.00           O  
ATOM   3684  CB  LYS A 244     -71.061  -9.935  18.739  1.00  0.00           C  
ATOM   3685  CG  LYS A 244     -72.265  -9.574  17.879  1.00  0.00           C  
ATOM   3686  CD  LYS A 244     -72.812 -10.793  17.153  1.00  0.00           C  
ATOM   3687  CE  LYS A 244     -74.008 -10.432  16.285  1.00  0.00           C  
ATOM   3688  NZ  LYS A 244     -74.530 -11.608  15.538  1.00  0.00           N  
ATOM   3689  H   LYS A 244     -69.673  -8.132  17.591  1.00  0.00           H  
ATOM   3690  HA  LYS A 244     -71.239  -8.202  19.988  1.00  0.00           H  
ATOM   3691 1HB  LYS A 244     -70.311 -10.388  18.090  1.00  0.00           H  
ATOM   3692 2HB  LYS A 244     -71.377 -10.695  19.455  1.00  0.00           H  
ATOM   3693 1HG  LYS A 244     -73.050  -9.155  18.510  1.00  0.00           H  
ATOM   3694 2HG  LYS A 244     -71.975  -8.823  17.145  1.00  0.00           H  
ATOM   3695 1HD  LYS A 244     -72.032 -11.221  16.522  1.00  0.00           H  
ATOM   3696 2HD  LYS A 244     -73.117 -11.544  17.881  1.00  0.00           H  
ATOM   3697 1HE  LYS A 244     -74.804 -10.033  16.912  1.00  0.00           H  
ATOM   3698 2HE  LYS A 244     -73.719  -9.662  15.569  1.00  0.00           H  
ATOM   3699 1HZ  LYS A 244     -75.321 -11.327  14.976  1.00  0.00           H  
ATOM   3700 2HZ  LYS A 244     -73.804 -11.976  14.939  1.00  0.00           H  
ATOM   3701 3HZ  LYS A 244     -74.819 -12.322  16.192  1.00  0.00           H  
ATOM   3702  N   ALA A 245     -68.260  -9.580  20.146  1.00  0.00           N  
ATOM   3703  CA  ALA A 245     -67.245 -10.075  21.068  1.00  0.00           C  
ATOM   3704  C   ALA A 245     -66.864  -9.011  22.089  1.00  0.00           C  
ATOM   3705  O   ALA A 245     -66.687  -9.306  23.271  1.00  0.00           O  
ATOM   3706  CB  ALA A 245     -66.014 -10.539  20.302  1.00  0.00           C  
ATOM   3707  H   ALA A 245     -68.029  -9.480  19.168  1.00  0.00           H  
ATOM   3708  HA  ALA A 245     -67.664 -10.923  21.609  1.00  0.00           H  
ATOM   3709 1HB  ALA A 245     -65.265 -10.905  21.005  1.00  0.00           H  
ATOM   3710 2HB  ALA A 245     -66.292 -11.340  19.618  1.00  0.00           H  
ATOM   3711 3HB  ALA A 245     -65.603  -9.704  19.736  1.00  0.00           H  
ATOM   3712  N   THR A 246     -66.739  -7.771  21.626  1.00  0.00           N  
ATOM   3713  CA  THR A 246     -66.379  -6.659  22.497  1.00  0.00           C  
ATOM   3714  C   THR A 246     -67.372  -6.513  23.642  1.00  0.00           C  
ATOM   3715  O   THR A 246     -66.982  -6.371  24.801  1.00  0.00           O  
ATOM   3716  CB  THR A 246     -66.302  -5.339  21.708  1.00  0.00           C  
ATOM   3717  OG1 THR A 246     -65.286  -5.440  20.701  1.00  0.00           O  
ATOM   3718  CG2 THR A 246     -65.976  -4.180  22.637  1.00  0.00           C  
ATOM   3719  H   THR A 246     -66.898  -7.595  20.644  1.00  0.00           H  
ATOM   3720  HA  THR A 246     -65.397  -6.860  22.927  1.00  0.00           H  
ATOM   3721  HB  THR A 246     -67.258  -5.149  21.221  1.00  0.00           H  
ATOM   3722  HG1 THR A 246     -65.500  -6.158  20.102  1.00  0.00           H  
ATOM   3723 1HG2 THR A 246     -65.926  -3.255  22.063  1.00  0.00           H  
ATOM   3724 2HG2 THR A 246     -66.753  -4.094  23.397  1.00  0.00           H  
ATOM   3725 3HG2 THR A 246     -65.016  -4.359  23.120  1.00  0.00           H  
ATOM   3726  N   LYS A 247     -68.658  -6.549  23.311  1.00  0.00           N  
ATOM   3727  CA  LYS A 247     -69.712  -6.420  24.310  1.00  0.00           C  
ATOM   3728  C   LYS A 247     -69.590  -7.497  25.381  1.00  0.00           C  
ATOM   3729  O   LYS A 247     -69.868  -7.253  26.555  1.00  0.00           O  
ATOM   3730  CB  LYS A 247     -71.089  -6.490  23.648  1.00  0.00           C  
ATOM   3731  CG  LYS A 247     -71.444  -5.272  22.805  1.00  0.00           C  
ATOM   3732  CD  LYS A 247     -72.816  -5.424  22.166  1.00  0.00           C  
ATOM   3733  CE  LYS A 247     -73.169  -4.212  21.315  1.00  0.00           C  
ATOM   3734  NZ  LYS A 247     -74.493  -4.363  20.653  1.00  0.00           N  
ATOM   3735  H   LYS A 247     -68.912  -6.669  22.341  1.00  0.00           H  
ATOM   3736  HA  LYS A 247     -69.609  -5.450  24.798  1.00  0.00           H  
ATOM   3737 1HB  LYS A 247     -71.139  -7.368  23.004  1.00  0.00           H  
ATOM   3738 2HB  LYS A 247     -71.856  -6.601  24.414  1.00  0.00           H  
ATOM   3739 1HG  LYS A 247     -71.442  -4.381  23.434  1.00  0.00           H  
ATOM   3740 2HG  LYS A 247     -70.700  -5.143  22.020  1.00  0.00           H  
ATOM   3741 1HD  LYS A 247     -72.829  -6.315  21.537  1.00  0.00           H  
ATOM   3742 2HD  LYS A 247     -73.570  -5.539  22.945  1.00  0.00           H  
ATOM   3743 1HE  LYS A 247     -73.189  -3.322  21.942  1.00  0.00           H  
ATOM   3744 2HE  LYS A 247     -72.407  -4.072  20.548  1.00  0.00           H  
ATOM   3745 1HZ  LYS A 247     -74.688  -3.541  20.100  1.00  0.00           H  
ATOM   3746 2HZ  LYS A 247     -74.479  -5.177  20.054  1.00  0.00           H  
ATOM   3747 3HZ  LYS A 247     -75.210  -4.474  21.355  1.00  0.00           H  
ATOM   3748  N   GLU A 248     -69.173  -8.687  24.968  1.00  0.00           N  
ATOM   3749  CA  GLU A 248     -69.002  -9.804  25.894  1.00  0.00           C  
ATOM   3750  C   GLU A 248     -67.705  -9.710  26.666  1.00  0.00           C  
ATOM   3751  O   GLU A 248     -67.492 -10.442  27.633  1.00  0.00           O  
ATOM   3752  CB  GLU A 248     -69.049 -11.134  25.138  1.00  0.00           C  
ATOM   3753  CG  GLU A 248     -70.401 -11.457  24.518  1.00  0.00           C  
ATOM   3754  CD  GLU A 248     -70.403 -12.759  23.765  1.00  0.00           C  
ATOM   3755  OE1 GLU A 248     -69.358 -13.351  23.638  1.00  0.00           O  
ATOM   3756  OE2 GLU A 248     -71.450 -13.161  23.318  1.00  0.00           O  
ATOM   3757  H   GLU A 248     -68.969  -8.824  23.988  1.00  0.00           H  
ATOM   3758  HA  GLU A 248     -69.819  -9.783  26.616  1.00  0.00           H  
ATOM   3759 1HB  GLU A 248     -68.308 -11.124  24.339  1.00  0.00           H  
ATOM   3760 2HB  GLU A 248     -68.789 -11.947  25.816  1.00  0.00           H  
ATOM   3761 1HG  GLU A 248     -71.149 -11.507  25.308  1.00  0.00           H  
ATOM   3762 2HG  GLU A 248     -70.680 -10.651  23.841  1.00  0.00           H  
ATOM   3763  N   GLY A 249     -66.835  -8.811  26.244  1.00  0.00           N  
ATOM   3764  CA  GLY A 249     -65.704  -8.432  27.069  1.00  0.00           C  
ATOM   3765  C   GLY A 249     -64.426  -9.085  26.573  1.00  0.00           C  
ATOM   3766  O   GLY A 249     -63.342  -8.822  27.093  1.00  0.00           O  
ATOM   3767  H   GLY A 249     -66.951  -8.378  25.339  1.00  0.00           H  
ATOM   3768 1HA  GLY A 249     -65.593  -7.348  27.058  1.00  0.00           H  
ATOM   3769 2HA  GLY A 249     -65.892  -8.725  28.101  1.00  0.00           H  
ATOM   3770  N   GLN A 250     -64.561  -9.936  25.565  1.00  0.00           N  
ATOM   3771  CA  GLN A 250     -63.406 -10.587  24.967  1.00  0.00           C  
ATOM   3772  C   GLN A 250     -62.442  -9.548  24.406  1.00  0.00           C  
ATOM   3773  O   GLN A 250     -61.233  -9.773  24.354  1.00  0.00           O  
ATOM   3774  CB  GLN A 250     -63.843 -11.555  23.864  1.00  0.00           C  
ATOM   3775  CG  GLN A 250     -64.611 -12.765  24.365  1.00  0.00           C  
ATOM   3776  CD  GLN A 250     -63.774 -13.648  25.270  1.00  0.00           C  
ATOM   3777  OE1 GLN A 250     -62.660 -14.046  24.916  1.00  0.00           O  
ATOM   3778  NE2 GLN A 250     -64.305 -13.961  26.447  1.00  0.00           N  
ATOM   3779  H   GLN A 250     -65.482 -10.138  25.203  1.00  0.00           H  
ATOM   3780  HA  GLN A 250     -62.888 -11.153  25.742  1.00  0.00           H  
ATOM   3781 1HB  GLN A 250     -64.473 -11.029  23.147  1.00  0.00           H  
ATOM   3782 2HB  GLN A 250     -62.965 -11.913  23.326  1.00  0.00           H  
ATOM   3783 1HG  GLN A 250     -65.479 -12.423  24.929  1.00  0.00           H  
ATOM   3784 2HG  GLN A 250     -64.933 -13.359  23.510  1.00  0.00           H  
ATOM   3785 1HE2 GLN A 250     -63.799 -14.541  27.086  1.00  0.00           H  
ATOM   3786 2HE2 GLN A 250     -65.211 -13.617  26.694  1.00  0.00           H  
ATOM   3787  N   GLY A 251     -62.989  -8.411  23.988  1.00  0.00           N  
ATOM   3788  CA  GLY A 251     -62.177  -7.268  23.587  1.00  0.00           C  
ATOM   3789  C   GLY A 251     -62.479  -6.037  24.440  1.00  0.00           C  
ATOM   3790  O   GLY A 251     -63.637  -5.650  24.599  1.00  0.00           O  
ATOM   3791  H   GLY A 251     -63.996  -8.338  23.947  1.00  0.00           H  
ATOM   3792 1HA  GLY A 251     -61.121  -7.523  23.677  1.00  0.00           H  
ATOM   3793 2HA  GLY A 251     -62.364  -7.039  22.539  1.00  0.00           H  
ATOM   3794  N   LYS A 252     -61.427  -5.433  24.985  1.00  0.00           N  
ATOM   3795  CA  LYS A 252     -61.477  -4.061  25.490  1.00  0.00           C  
ATOM   3796  C   LYS A 252     -61.693  -3.070  24.345  1.00  0.00           C  
ATOM   3797  O   LYS A 252     -61.214  -3.280  23.231  1.00  0.00           O  
ATOM   3798  CB  LYS A 252     -60.194  -3.720  26.250  1.00  0.00           C  
ATOM   3799  CG  LYS A 252     -60.010  -4.492  27.550  1.00  0.00           C  
ATOM   3800  CD  LYS A 252     -58.731  -4.076  28.263  1.00  0.00           C  
ATOM   3801  CE  LYS A 252     -58.542  -4.851  29.558  1.00  0.00           C  
ATOM   3802  NZ  LYS A 252     -57.286  -4.467  30.258  1.00  0.00           N  
ATOM   3803  H   LYS A 252     -60.562  -5.950  25.049  1.00  0.00           H  
ATOM   3804  HA  LYS A 252     -62.321  -3.975  26.175  1.00  0.00           H  
ATOM   3805 1HB  LYS A 252     -59.331  -3.921  25.616  1.00  0.00           H  
ATOM   3806 2HB  LYS A 252     -60.185  -2.656  26.489  1.00  0.00           H  
ATOM   3807 1HG  LYS A 252     -60.859  -4.306  28.208  1.00  0.00           H  
ATOM   3808 2HG  LYS A 252     -59.965  -5.559  27.336  1.00  0.00           H  
ATOM   3809 1HD  LYS A 252     -57.876  -4.258  27.611  1.00  0.00           H  
ATOM   3810 2HD  LYS A 252     -58.772  -3.011  28.491  1.00  0.00           H  
ATOM   3811 1HE  LYS A 252     -59.385  -4.663  30.221  1.00  0.00           H  
ATOM   3812 2HE  LYS A 252     -58.510  -5.919  29.342  1.00  0.00           H  
ATOM   3813 1HZ  LYS A 252     -57.197  -5.003  31.110  1.00  0.00           H  
ATOM   3814 2HZ  LYS A 252     -56.494  -4.656  29.658  1.00  0.00           H  
ATOM   3815 3HZ  LYS A 252     -57.312  -3.483  30.481  1.00  0.00           H  
ATOM   3816  N   VAL A 253     -62.426  -1.978  24.636  1.00  0.00           N  
ATOM   3817  CA  VAL A 253     -62.844  -1.007  23.631  1.00  0.00           C  
ATOM   3818  C   VAL A 253     -61.691  -0.603  22.713  1.00  0.00           C  
ATOM   3819  O   VAL A 253     -61.878  -0.418  21.510  1.00  0.00           O  
ATOM   3820  CB  VAL A 253     -63.412   0.250  24.316  1.00  0.00           C  
ATOM   3821  CG1 VAL A 253     -63.650   1.352  23.294  1.00  0.00           C  
ATOM   3822  CG2 VAL A 253     -64.700  -0.095  25.047  1.00  0.00           C  
ATOM   3823  H   VAL A 253     -62.693  -1.835  25.599  1.00  0.00           H  
ATOM   3824  HA  VAL A 253     -63.628  -1.457  23.020  1.00  0.00           H  
ATOM   3825  HB  VAL A 253     -62.678   0.627  25.029  1.00  0.00           H  
ATOM   3826 1HG1 VAL A 253     -64.051   2.233  23.796  1.00  0.00           H  
ATOM   3827 2HG1 VAL A 253     -62.709   1.608  22.809  1.00  0.00           H  
ATOM   3828 3HG1 VAL A 253     -64.363   1.006  22.546  1.00  0.00           H  
ATOM   3829 1HG2 VAL A 253     -65.095   0.798  25.530  1.00  0.00           H  
ATOM   3830 2HG2 VAL A 253     -65.431  -0.477  24.335  1.00  0.00           H  
ATOM   3831 3HG2 VAL A 253     -64.497  -0.856  25.802  1.00  0.00           H  
ATOM   3832  N   ASP A 254     -60.484  -0.462  23.270  1.00  0.00           N  
ATOM   3833  CA  ASP A 254     -59.336  -0.105  22.446  1.00  0.00           C  
ATOM   3834  C   ASP A 254     -59.029  -1.194  21.427  1.00  0.00           C  
ATOM   3835  O   ASP A 254     -58.822  -0.912  20.247  1.00  0.00           O  
ATOM   3836  CB  ASP A 254     -58.105   0.145  23.321  1.00  0.00           C  
ATOM   3837  CG  ASP A 254     -58.201   1.435  24.124  1.00  0.00           C  
ATOM   3838  OD1 ASP A 254     -59.031   2.253  23.801  1.00  0.00           O  
ATOM   3839  OD2 ASP A 254     -57.444   1.591  25.052  1.00  0.00           O  
ATOM   3840  H   ASP A 254     -60.354  -0.600  24.262  1.00  0.00           H  
ATOM   3841  HA  ASP A 254     -59.571   0.812  21.904  1.00  0.00           H  
ATOM   3842 1HB  ASP A 254     -57.975  -0.687  24.012  1.00  0.00           H  
ATOM   3843 2HB  ASP A 254     -57.215   0.191  22.692  1.00  0.00           H  
ATOM   3844  N   VAL A 255     -59.001  -2.439  21.891  1.00  0.00           N  
ATOM   3845  CA  VAL A 255     -58.719  -3.575  21.021  1.00  0.00           C  
ATOM   3846  C   VAL A 255     -59.809  -3.750  19.972  1.00  0.00           C  
ATOM   3847  O   VAL A 255     -59.524  -4.037  18.809  1.00  0.00           O  
ATOM   3848  CB  VAL A 255     -58.598  -4.867  21.851  1.00  0.00           C  
ATOM   3849  CG1 VAL A 255     -58.493  -6.079  20.938  1.00  0.00           C  
ATOM   3850  CG2 VAL A 255     -57.390  -4.779  22.772  1.00  0.00           C  
ATOM   3851  H   VAL A 255     -59.180  -2.603  22.872  1.00  0.00           H  
ATOM   3852  HA  VAL A 255     -57.771  -3.395  20.513  1.00  0.00           H  
ATOM   3853  HB  VAL A 255     -59.502  -4.991  22.447  1.00  0.00           H  
ATOM   3854 1HG1 VAL A 255     -58.409  -6.983  21.541  1.00  0.00           H  
ATOM   3855 2HG1 VAL A 255     -59.384  -6.142  20.313  1.00  0.00           H  
ATOM   3856 3HG1 VAL A 255     -57.611  -5.982  20.305  1.00  0.00           H  
ATOM   3857 1HG2 VAL A 255     -57.311  -5.696  23.356  1.00  0.00           H  
ATOM   3858 2HG2 VAL A 255     -56.487  -4.650  22.175  1.00  0.00           H  
ATOM   3859 3HG2 VAL A 255     -57.506  -3.929  23.444  1.00  0.00           H  
ATOM   3860  N   ALA A 256     -61.059  -3.576  20.389  1.00  0.00           N  
ATOM   3861  CA  ALA A 256     -62.195  -3.713  19.485  1.00  0.00           C  
ATOM   3862  C   ALA A 256     -62.168  -2.644  18.400  1.00  0.00           C  
ATOM   3863  O   ALA A 256     -62.455  -2.921  17.235  1.00  0.00           O  
ATOM   3864  CB  ALA A 256     -63.502  -3.645  20.262  1.00  0.00           C  
ATOM   3865  H   ALA A 256     -61.226  -3.343  21.357  1.00  0.00           H  
ATOM   3866  HA  ALA A 256     -62.125  -4.685  18.998  1.00  0.00           H  
ATOM   3867 1HB  ALA A 256     -64.340  -3.749  19.574  1.00  0.00           H  
ATOM   3868 2HB  ALA A 256     -63.532  -4.451  20.995  1.00  0.00           H  
ATOM   3869 3HB  ALA A 256     -63.570  -2.687  20.775  1.00  0.00           H  
ATOM   3870  N   ALA A 257     -61.822  -1.423  18.789  1.00  0.00           N  
ATOM   3871  CA  ALA A 257     -61.757  -0.309  17.850  1.00  0.00           C  
ATOM   3872  C   ALA A 257     -60.669  -0.530  16.808  1.00  0.00           C  
ATOM   3873  O   ALA A 257     -60.860  -0.242  15.626  1.00  0.00           O  
ATOM   3874  CB  ALA A 257     -61.520   0.998  18.593  1.00  0.00           C  
ATOM   3875  H   ALA A 257     -61.598  -1.261  19.760  1.00  0.00           H  
ATOM   3876  HA  ALA A 257     -62.712  -0.250  17.328  1.00  0.00           H  
ATOM   3877 1HB  ALA A 257     -61.473   1.819  17.878  1.00  0.00           H  
ATOM   3878 2HB  ALA A 257     -62.337   1.172  19.293  1.00  0.00           H  
ATOM   3879 3HB  ALA A 257     -60.580   0.939  19.140  1.00  0.00           H  
ATOM   3880  N   GLU A 258     -59.526  -1.043  17.251  1.00  0.00           N  
ATOM   3881  CA  GLU A 258     -58.405  -1.303  16.357  1.00  0.00           C  
ATOM   3882  C   GLU A 258     -58.753  -2.379  15.337  1.00  0.00           C  
ATOM   3883  O   GLU A 258     -58.402  -2.271  14.162  1.00  0.00           O  
ATOM   3884  CB  GLU A 258     -57.171  -1.725  17.158  1.00  0.00           C  
ATOM   3885  CG  GLU A 258     -56.554  -0.613  17.994  1.00  0.00           C  
ATOM   3886  CD  GLU A 258     -55.389  -1.081  18.821  1.00  0.00           C  
ATOM   3887  OE1 GLU A 258     -55.133  -2.261  18.839  1.00  0.00           O  
ATOM   3888  OE2 GLU A 258     -54.754  -0.257  19.436  1.00  0.00           O  
ATOM   3889  H   GLU A 258     -59.432  -1.258  18.233  1.00  0.00           H  
ATOM   3890  HA  GLU A 258     -58.173  -0.385  15.816  1.00  0.00           H  
ATOM   3891 1HB  GLU A 258     -57.435  -2.542  17.830  1.00  0.00           H  
ATOM   3892 2HB  GLU A 258     -56.405  -2.096  16.477  1.00  0.00           H  
ATOM   3893 1HG  GLU A 258     -56.216   0.182  17.330  1.00  0.00           H  
ATOM   3894 2HG  GLU A 258     -57.318  -0.200  18.651  1.00  0.00           H  
ATOM   3895  N   ALA A 259     -59.446  -3.418  15.793  1.00  0.00           N  
ATOM   3896  CA  ALA A 259     -59.842  -4.517  14.920  1.00  0.00           C  
ATOM   3897  C   ALA A 259     -60.820  -4.045  13.852  1.00  0.00           C  
ATOM   3898  O   ALA A 259     -60.728  -4.446  12.692  1.00  0.00           O  
ATOM   3899  CB  ALA A 259     -60.453  -5.648  15.735  1.00  0.00           C  
ATOM   3900  H   ALA A 259     -59.705  -3.447  16.769  1.00  0.00           H  
ATOM   3901  HA  ALA A 259     -58.949  -4.888  14.416  1.00  0.00           H  
ATOM   3902 1HB  ALA A 259     -60.744  -6.460  15.068  1.00  0.00           H  
ATOM   3903 2HB  ALA A 259     -59.722  -6.014  16.455  1.00  0.00           H  
ATOM   3904 3HB  ALA A 259     -61.331  -5.281  16.264  1.00  0.00           H  
ATOM   3905  N   ILE A 260     -61.757  -3.192  14.248  1.00  0.00           N  
ATOM   3906  CA  ILE A 260     -62.753  -2.663  13.324  1.00  0.00           C  
ATOM   3907  C   ILE A 260     -62.105  -1.802  12.248  1.00  0.00           C  
ATOM   3908  O   ILE A 260     -62.478  -1.871  11.077  1.00  0.00           O  
ATOM   3909  CB  ILE A 260     -63.813  -1.836  14.074  1.00  0.00           C  
ATOM   3910  CG1 ILE A 260     -64.658  -2.742  14.974  1.00  0.00           C  
ATOM   3911  CG2 ILE A 260     -64.697  -1.085  13.089  1.00  0.00           C  
ATOM   3912  CD1 ILE A 260     -65.540  -1.988  15.943  1.00  0.00           C  
ATOM   3913  H   ILE A 260     -61.780  -2.902  15.215  1.00  0.00           H  
ATOM   3914  HA  ILE A 260     -63.251  -3.500  12.836  1.00  0.00           H  
ATOM   3915  HB  ILE A 260     -63.319  -1.117  14.726  1.00  0.00           H  
ATOM   3916 1HG1 ILE A 260     -65.294  -3.376  14.357  1.00  0.00           H  
ATOM   3917 2HG1 ILE A 260     -64.003  -3.397  15.549  1.00  0.00           H  
ATOM   3918 1HG2 ILE A 260     -65.441  -0.507  13.636  1.00  0.00           H  
ATOM   3919 2HG2 ILE A 260     -64.083  -0.414  12.490  1.00  0.00           H  
ATOM   3920 3HG2 ILE A 260     -65.200  -1.798  12.435  1.00  0.00           H  
ATOM   3921 1HD1 ILE A 260     -66.107  -2.697  16.547  1.00  0.00           H  
ATOM   3922 2HD1 ILE A 260     -64.920  -1.372  16.595  1.00  0.00           H  
ATOM   3923 3HD1 ILE A 260     -66.229  -1.352  15.389  1.00  0.00           H  
ATOM   3924  N   ALA A 261     -61.134  -0.992  12.651  1.00  0.00           N  
ATOM   3925  CA  ALA A 261     -60.432  -0.116  11.720  1.00  0.00           C  
ATOM   3926  C   ALA A 261     -59.643  -0.920  10.694  1.00  0.00           C  
ATOM   3927  O   ALA A 261     -59.618  -0.580   9.511  1.00  0.00           O  
ATOM   3928  CB  ALA A 261     -59.508   0.828  12.475  1.00  0.00           C  
ATOM   3929  H   ALA A 261     -60.874  -0.982  13.627  1.00  0.00           H  
ATOM   3930  HA  ALA A 261     -61.176   0.473  11.183  1.00  0.00           H  
ATOM   3931 1HB  ALA A 261     -58.992   1.476  11.767  1.00  0.00           H  
ATOM   3932 2HB  ALA A 261     -60.094   1.438  13.163  1.00  0.00           H  
ATOM   3933 3HB  ALA A 261     -58.777   0.249  13.037  1.00  0.00           H  
ATOM   3934  N   GLY A 262     -59.000  -1.988  11.155  1.00  0.00           N  
ATOM   3935  CA  GLY A 262     -58.210  -2.842  10.277  1.00  0.00           C  
ATOM   3936  C   GLY A 262     -59.090  -3.536   9.244  1.00  0.00           C  
ATOM   3937  O   GLY A 262     -58.719  -3.652   8.076  1.00  0.00           O  
ATOM   3938  H   GLY A 262     -59.060  -2.214  12.138  1.00  0.00           H  
ATOM   3939 1HA  GLY A 262     -57.453  -2.243   9.771  1.00  0.00           H  
ATOM   3940 2HA  GLY A 262     -57.684  -3.588  10.872  1.00  0.00           H  
ATOM   3941  N   LEU A 263     -60.256  -3.995   9.681  1.00  0.00           N  
ATOM   3942  CA  LEU A 263     -61.192  -4.678   8.795  1.00  0.00           C  
ATOM   3943  C   LEU A 263     -61.710  -3.740   7.712  1.00  0.00           C  
ATOM   3944  O   LEU A 263     -61.841  -4.129   6.551  1.00  0.00           O  
ATOM   3945  CB  LEU A 263     -62.371  -5.239   9.600  1.00  0.00           C  
ATOM   3946  CG  LEU A 263     -62.039  -6.406  10.540  1.00  0.00           C  
ATOM   3947  CD1 LEU A 263     -63.256  -6.731  11.395  1.00  0.00           C  
ATOM   3948  CD2 LEU A 263     -61.608  -7.612   9.720  1.00  0.00           C  
ATOM   3949  H   LEU A 263     -60.502  -3.868  10.652  1.00  0.00           H  
ATOM   3950  HA  LEU A 263     -60.671  -5.505   8.313  1.00  0.00           H  
ATOM   3951 1HB  LEU A 263     -62.792  -4.437  10.204  1.00  0.00           H  
ATOM   3952 2HB  LEU A 263     -63.135  -5.583   8.904  1.00  0.00           H  
ATOM   3953  HG  LEU A 263     -61.229  -6.114  11.210  1.00  0.00           H  
ATOM   3954 1HD1 LEU A 263     -63.020  -7.560  12.063  1.00  0.00           H  
ATOM   3955 2HD1 LEU A 263     -63.530  -5.857  11.986  1.00  0.00           H  
ATOM   3956 3HD1 LEU A 263     -64.089  -7.011  10.751  1.00  0.00           H  
ATOM   3957 1HD2 LEU A 263     -61.371  -8.441  10.388  1.00  0.00           H  
ATOM   3958 2HD2 LEU A 263     -62.417  -7.905   9.051  1.00  0.00           H  
ATOM   3959 3HD2 LEU A 263     -60.726  -7.357   9.132  1.00  0.00           H  
ATOM   3960  N   THR A 264     -62.003  -2.503   8.100  1.00  0.00           N  
ATOM   3961  CA  THR A 264     -62.508  -1.507   7.162  1.00  0.00           C  
ATOM   3962  C   THR A 264     -61.466  -1.170   6.102  1.00  0.00           C  
ATOM   3963  O   THR A 264     -61.791  -1.020   4.924  1.00  0.00           O  
ATOM   3964  CB  THR A 264     -62.935  -0.222   7.895  1.00  0.00           C  
ATOM   3965  OG1 THR A 264     -63.987  -0.524   8.821  1.00  0.00           O  
ATOM   3966  CG2 THR A 264     -63.423   0.822   6.902  1.00  0.00           C  
ATOM   3967  H   THR A 264     -61.873  -2.246   9.068  1.00  0.00           H  
ATOM   3968  HA  THR A 264     -63.381  -1.920   6.656  1.00  0.00           H  
ATOM   3969  HB  THR A 264     -62.087   0.180   8.448  1.00  0.00           H  
ATOM   3970  HG1 THR A 264     -63.611  -0.903   9.619  1.00  0.00           H  
ATOM   3971 1HG2 THR A 264     -63.720   1.723   7.437  1.00  0.00           H  
ATOM   3972 2HG2 THR A 264     -62.622   1.062   6.203  1.00  0.00           H  
ATOM   3973 3HG2 THR A 264     -64.277   0.429   6.352  1.00  0.00           H  
ATOM   3974  N   THR A 265     -60.213  -1.052   6.528  1.00  0.00           N  
ATOM   3975  CA  THR A 265     -59.121  -0.733   5.615  1.00  0.00           C  
ATOM   3976  C   THR A 265     -58.910  -1.847   4.597  1.00  0.00           C  
ATOM   3977  O   THR A 265     -58.675  -1.586   3.417  1.00  0.00           O  
ATOM   3978  CB  THR A 265     -57.811  -0.481   6.384  1.00  0.00           C  
ATOM   3979  OG1 THR A 265     -57.981   0.634   7.269  1.00  0.00           O  
ATOM   3980  CG2 THR A 265     -56.673  -0.188   5.418  1.00  0.00           C  
ATOM   3981  H   THR A 265     -60.011  -1.186   7.508  1.00  0.00           H  
ATOM   3982  HA  THR A 265     -59.380   0.175   5.070  1.00  0.00           H  
ATOM   3983  HB  THR A 265     -57.561  -1.361   6.975  1.00  0.00           H  
ATOM   3984  HG1 THR A 265     -58.439   0.346   8.062  1.00  0.00           H  
ATOM   3985 1HG2 THR A 265     -55.756  -0.012   5.980  1.00  0.00           H  
ATOM   3986 2HG2 THR A 265     -56.534  -1.038   4.751  1.00  0.00           H  
ATOM   3987 3HG2 THR A 265     -56.913   0.698   4.831  1.00  0.00           H  
ATOM   3988  N   THR A 266     -58.996  -3.089   5.062  1.00  0.00           N  
ATOM   3989  CA  THR A 266     -58.816  -4.245   4.192  1.00  0.00           C  
ATOM   3990  C   THR A 266     -59.914  -4.321   3.139  1.00  0.00           C  
ATOM   3991  O   THR A 266     -59.652  -4.631   1.977  1.00  0.00           O  
ATOM   3992  CB  THR A 266     -58.789  -5.552   5.006  1.00  0.00           C  
ATOM   3993  OG1 THR A 266     -57.691  -5.522   5.927  1.00  0.00           O  
ATOM   3994  CG2 THR A 266     -58.641  -6.752   4.084  1.00  0.00           C  
ATOM   3995  H   THR A 266     -59.191  -3.236   6.042  1.00  0.00           H  
ATOM   3996  HA  THR A 266     -57.862  -4.143   3.675  1.00  0.00           H  
ATOM   3997  HB  THR A 266     -59.717  -5.648   5.571  1.00  0.00           H  
ATOM   3998  HG1 THR A 266     -57.933  -5.000   6.695  1.00  0.00           H  
ATOM   3999 1HG2 THR A 266     -58.624  -7.667   4.676  1.00  0.00           H  
ATOM   4000 2HG2 THR A 266     -59.480  -6.784   3.390  1.00  0.00           H  
ATOM   4001 3HG2 THR A 266     -57.710  -6.667   3.523  1.00  0.00           H  
ATOM   4002  N   GLY A 267     -61.144  -4.036   3.554  1.00  0.00           N  
ATOM   4003  CA  GLY A 267     -62.285  -4.070   2.646  1.00  0.00           C  
ATOM   4004  C   GLY A 267     -62.159  -3.007   1.562  1.00  0.00           C  
ATOM   4005  O   GLY A 267     -62.467  -3.256   0.396  1.00  0.00           O  
ATOM   4006  H   GLY A 267     -61.293  -3.790   4.522  1.00  0.00           H  
ATOM   4007 1HA  GLY A 267     -62.355  -5.056   2.187  1.00  0.00           H  
ATOM   4008 2HA  GLY A 267     -63.203  -3.912   3.210  1.00  0.00           H  
ATOM   4009  N   LEU A 268     -61.705  -1.822   1.953  1.00  0.00           N  
ATOM   4010  CA  LEU A 268     -61.538  -0.718   1.014  1.00  0.00           C  
ATOM   4011  C   LEU A 268     -60.472  -1.037  -0.026  1.00  0.00           C  
ATOM   4012  O   LEU A 268     -60.634  -0.734  -1.208  1.00  0.00           O  
ATOM   4013  CB  LEU A 268     -61.160   0.565   1.765  1.00  0.00           C  
ATOM   4014  CG  LEU A 268     -62.261   1.168   2.647  1.00  0.00           C  
ATOM   4015  CD1 LEU A 268     -61.687   2.320   3.460  1.00  0.00           C  
ATOM   4016  CD2 LEU A 268     -63.414   1.637   1.772  1.00  0.00           C  
ATOM   4017  H   LEU A 268     -61.469  -1.681   2.925  1.00  0.00           H  
ATOM   4018  HA  LEU A 268     -62.484  -0.557   0.498  1.00  0.00           H  
ATOM   4019 1HB  LEU A 268     -60.303   0.355   2.403  1.00  0.00           H  
ATOM   4020 2HB  LEU A 268     -60.868   1.321   1.037  1.00  0.00           H  
ATOM   4021  HG  LEU A 268     -62.621   0.413   3.347  1.00  0.00           H  
ATOM   4022 1HD1 LEU A 268     -62.469   2.749   4.087  1.00  0.00           H  
ATOM   4023 2HD1 LEU A 268     -60.877   1.953   4.091  1.00  0.00           H  
ATOM   4024 3HD1 LEU A 268     -61.303   3.085   2.786  1.00  0.00           H  
ATOM   4025 1HD2 LEU A 268     -64.196   2.065   2.399  1.00  0.00           H  
ATOM   4026 2HD2 LEU A 268     -63.055   2.392   1.073  1.00  0.00           H  
ATOM   4027 3HD2 LEU A 268     -63.816   0.790   1.216  1.00  0.00           H  
ATOM   4028  N   LYS A 269     -59.381  -1.650   0.421  1.00  0.00           N  
ATOM   4029  CA  LYS A 269     -58.285  -2.011  -0.470  1.00  0.00           C  
ATOM   4030  C   LYS A 269     -58.726  -3.051  -1.492  1.00  0.00           C  
ATOM   4031  O   LYS A 269     -58.364  -2.974  -2.666  1.00  0.00           O  
ATOM   4032  CB  LYS A 269     -57.093  -2.534   0.332  1.00  0.00           C  
ATOM   4033  CG  LYS A 269     -55.868  -2.872  -0.508  1.00  0.00           C  
ATOM   4034  CD  LYS A 269     -54.698  -3.296   0.366  1.00  0.00           C  
ATOM   4035  CE  LYS A 269     -53.478  -3.647  -0.473  1.00  0.00           C  
ATOM   4036  NZ  LYS A 269     -52.324  -4.064   0.369  1.00  0.00           N  
ATOM   4037  H   LYS A 269     -59.309  -1.872   1.404  1.00  0.00           H  
ATOM   4038  HA  LYS A 269     -57.974  -1.119  -1.015  1.00  0.00           H  
ATOM   4039 1HB  LYS A 269     -56.796  -1.790   1.072  1.00  0.00           H  
ATOM   4040 2HB  LYS A 269     -57.385  -3.435   0.873  1.00  0.00           H  
ATOM   4041 1HG  LYS A 269     -56.110  -3.683  -1.195  1.00  0.00           H  
ATOM   4042 2HG  LYS A 269     -55.577  -1.999  -1.093  1.00  0.00           H  
ATOM   4043 1HD  LYS A 269     -54.438  -2.484   1.047  1.00  0.00           H  
ATOM   4044 2HD  LYS A 269     -54.982  -4.166   0.958  1.00  0.00           H  
ATOM   4045 1HE  LYS A 269     -53.727  -4.460  -1.154  1.00  0.00           H  
ATOM   4046 2HE  LYS A 269     -53.183  -2.782  -1.067  1.00  0.00           H  
ATOM   4047 1HZ  LYS A 269     -51.537  -4.288  -0.223  1.00  0.00           H  
ATOM   4048 2HZ  LYS A 269     -52.072  -3.310   0.993  1.00  0.00           H  
ATOM   4049 3HZ  LYS A 269     -52.579  -4.878   0.911  1.00  0.00           H  
ATOM   4050  N   SER A 270     -59.510  -4.023  -1.039  1.00  0.00           N  
ATOM   4051  CA  SER A 270     -60.002  -5.081  -1.912  1.00  0.00           C  
ATOM   4052  C   SER A 270     -60.931  -4.524  -2.984  1.00  0.00           C  
ATOM   4053  O   SER A 270     -60.873  -4.933  -4.143  1.00  0.00           O  
ATOM   4054  CB  SER A 270     -60.728  -6.134  -1.097  1.00  0.00           C  
ATOM   4055  OG  SER A 270     -59.846  -6.801  -0.238  1.00  0.00           O  
ATOM   4056  H   SER A 270     -59.772  -4.029  -0.064  1.00  0.00           H  
ATOM   4057  HA  SER A 270     -59.148  -5.546  -2.407  1.00  0.00           H  
ATOM   4058 1HB  SER A 270     -61.519  -5.661  -0.516  1.00  0.00           H  
ATOM   4059 2HB  SER A 270     -61.199  -6.851  -1.768  1.00  0.00           H  
ATOM   4060  HG  SER A 270     -59.392  -7.453  -0.778  1.00  0.00           H  
ATOM   4061  N   LEU A 271     -61.787  -3.589  -2.590  1.00  0.00           N  
ATOM   4062  CA  LEU A 271     -62.730  -2.973  -3.515  1.00  0.00           C  
ATOM   4063  C   LEU A 271     -62.005  -2.173  -4.590  1.00  0.00           C  
ATOM   4064  O   LEU A 271     -62.381  -2.206  -5.762  1.00  0.00           O  
ATOM   4065  CB  LEU A 271     -63.698  -2.059  -2.754  1.00  0.00           C  
ATOM   4066  CG  LEU A 271     -64.698  -2.769  -1.832  1.00  0.00           C  
ATOM   4067  CD1 LEU A 271     -65.461  -1.734  -1.017  1.00  0.00           C  
ATOM   4068  CD2 LEU A 271     -65.646  -3.615  -2.667  1.00  0.00           C  
ATOM   4069  H   LEU A 271     -61.784  -3.297  -1.623  1.00  0.00           H  
ATOM   4070  HA  LEU A 271     -63.302  -3.762  -4.002  1.00  0.00           H  
ATOM   4071 1HB  LEU A 271     -63.117  -1.369  -2.144  1.00  0.00           H  
ATOM   4072 2HB  LEU A 271     -64.270  -1.478  -3.478  1.00  0.00           H  
ATOM   4073  HG  LEU A 271     -64.158  -3.410  -1.134  1.00  0.00           H  
ATOM   4074 1HD1 LEU A 271     -66.171  -2.238  -0.361  1.00  0.00           H  
ATOM   4075 2HD1 LEU A 271     -64.760  -1.155  -0.414  1.00  0.00           H  
ATOM   4076 3HD1 LEU A 271     -65.999  -1.066  -1.689  1.00  0.00           H  
ATOM   4077 1HD2 LEU A 271     -66.356  -4.121  -2.011  1.00  0.00           H  
ATOM   4078 2HD2 LEU A 271     -66.188  -2.975  -3.364  1.00  0.00           H  
ATOM   4079 3HD2 LEU A 271     -65.076  -4.358  -3.225  1.00  0.00           H  
ATOM   4080  N   LEU A 272     -60.965  -1.455  -4.185  1.00  0.00           N  
ATOM   4081  CA  LEU A 272     -60.184  -0.645  -5.112  1.00  0.00           C  
ATOM   4082  C   LEU A 272     -59.467  -1.517  -6.136  1.00  0.00           C  
ATOM   4083  O   LEU A 272     -59.406  -1.180  -7.318  1.00  0.00           O  
ATOM   4084  CB  LEU A 272     -59.160   0.200  -4.344  1.00  0.00           C  
ATOM   4085  CG  LEU A 272     -58.293   1.134  -5.198  1.00  0.00           C  
ATOM   4086  CD1 LEU A 272     -59.187   2.112  -5.949  1.00  0.00           C  
ATOM   4087  CD2 LEU A 272     -57.307   1.871  -4.305  1.00  0.00           C  
ATOM   4088  H   LEU A 272     -60.708  -1.470  -3.208  1.00  0.00           H  
ATOM   4089  HA  LEU A 272     -60.862   0.022  -5.643  1.00  0.00           H  
ATOM   4090 1HB  LEU A 272     -59.691   0.814  -3.618  1.00  0.00           H  
ATOM   4091 2HB  LEU A 272     -58.492  -0.470  -3.803  1.00  0.00           H  
ATOM   4092  HG  LEU A 272     -57.746   0.548  -5.937  1.00  0.00           H  
ATOM   4093 1HD1 LEU A 272     -58.572   2.775  -6.556  1.00  0.00           H  
ATOM   4094 2HD1 LEU A 272     -59.870   1.559  -6.595  1.00  0.00           H  
ATOM   4095 3HD1 LEU A 272     -59.761   2.702  -5.235  1.00  0.00           H  
ATOM   4096 1HD2 LEU A 272     -56.690   2.534  -4.912  1.00  0.00           H  
ATOM   4097 2HD2 LEU A 272     -57.853   2.458  -3.566  1.00  0.00           H  
ATOM   4098 3HD2 LEU A 272     -56.669   1.149  -3.794  1.00  0.00           H  
ATOM   4099  N   ALA A 273     -58.926  -2.638  -5.675  1.00  0.00           N  
ATOM   4100  CA  ALA A 273     -58.213  -3.561  -6.550  1.00  0.00           C  
ATOM   4101  C   ALA A 273     -59.148  -4.172  -7.586  1.00  0.00           C  
ATOM   4102  O   ALA A 273     -58.824  -4.227  -8.772  1.00  0.00           O  
ATOM   4103  CB  ALA A 273     -57.543  -4.655  -5.732  1.00  0.00           C  
ATOM   4104  H   ALA A 273     -59.010  -2.857  -4.693  1.00  0.00           H  
ATOM   4105  HA  ALA A 273     -57.446  -2.999  -7.083  1.00  0.00           H  
ATOM   4106 1HB  ALA A 273     -57.014  -5.336  -6.399  1.00  0.00           H  
ATOM   4107 2HB  ALA A 273     -56.834  -4.207  -5.036  1.00  0.00           H  
ATOM   4108 3HB  ALA A 273     -58.298  -5.207  -5.175  1.00  0.00           H  
ATOM   4109  N   VAL A 274     -60.300  -4.623  -7.113  1.00  0.00           N  
ATOM   4110  CA  VAL A 274     -61.263  -5.298  -7.959  1.00  0.00           C  
ATOM   4111  C   VAL A 274     -61.966  -4.271  -8.821  1.00  0.00           C  
ATOM   4112  O   VAL A 274     -62.565  -4.609  -9.842  1.00  0.00           O  
ATOM   4113  CB  VAL A 274     -62.295  -6.067  -7.112  1.00  0.00           C  
ATOM   4114  CG1 VAL A 274     -63.394  -6.634  -7.998  1.00  0.00           C  
ATOM   4115  CG2 VAL A 274     -61.603  -7.176  -6.335  1.00  0.00           C  
ATOM   4116  H   VAL A 274     -60.512  -4.492  -6.134  1.00  0.00           H  
ATOM   4117  HA  VAL A 274     -60.730  -6.008  -8.592  1.00  0.00           H  
ATOM   4118  HB  VAL A 274     -62.768  -5.375  -6.416  1.00  0.00           H  
ATOM   4119 1HG1 VAL A 274     -64.115  -7.174  -7.384  1.00  0.00           H  
ATOM   4120 2HG1 VAL A 274     -63.899  -5.819  -8.517  1.00  0.00           H  
ATOM   4121 3HG1 VAL A 274     -62.958  -7.316  -8.728  1.00  0.00           H  
ATOM   4122 1HG2 VAL A 274     -62.338  -7.715  -5.738  1.00  0.00           H  
ATOM   4123 2HG2 VAL A 274     -61.125  -7.865  -7.031  1.00  0.00           H  
ATOM   4124 3HG2 VAL A 274     -60.849  -6.744  -5.677  1.00  0.00           H  
ATOM   4125  N   GLY A 275     -61.880  -3.019  -8.389  1.00  0.00           N  
ATOM   4126  CA  GLY A 275     -62.623  -1.931  -8.999  1.00  0.00           C  
ATOM   4127  C   GLY A 275     -64.116  -2.063  -8.724  1.00  0.00           C  
ATOM   4128  O   GLY A 275     -64.930  -2.054  -9.647  1.00  0.00           O  
ATOM   4129  H   GLY A 275     -61.273  -2.822  -7.606  1.00  0.00           H  
ATOM   4130 1HA  GLY A 275     -62.260  -0.979  -8.610  1.00  0.00           H  
ATOM   4131 2HA  GLY A 275     -62.446  -1.927 -10.074  1.00  0.00           H  
ATOM   4132  N   GLY A 276     -64.458  -2.185  -7.447  1.00  0.00           N  
ATOM   4133  CA  GLY A 276     -65.845  -2.195  -7.001  1.00  0.00           C  
ATOM   4134  C   GLY A 276     -66.487  -0.833  -7.222  1.00  0.00           C  
ATOM   4135  O   GLY A 276     -65.832   0.201  -7.090  1.00  0.00           O  
ATOM   4136  H   GLY A 276     -63.721  -2.274  -6.763  1.00  0.00           H  
ATOM   4137 1HA  GLY A 276     -66.397  -2.961  -7.546  1.00  0.00           H  
ATOM   4138 2HA  GLY A 276     -65.886  -2.460  -5.945  1.00  0.00           H  
ATOM   4139  N   PRO A 277     -67.768  -0.832  -7.558  1.00  0.00           N  
ATOM   4140  CA  PRO A 277     -68.503   0.410  -7.758  1.00  0.00           C  
ATOM   4141  C   PRO A 277     -68.591   1.206  -6.468  1.00  0.00           C  
ATOM   4142  O   PRO A 277     -68.840   0.649  -5.399  1.00  0.00           O  
ATOM   4143  CB  PRO A 277     -69.882  -0.073  -8.218  1.00  0.00           C  
ATOM   4144  CG  PRO A 277     -69.630  -1.441  -8.756  1.00  0.00           C  
ATOM   4145  CD  PRO A 277     -68.543  -1.995  -7.873  1.00  0.00           C  
ATOM   4146  HA  PRO A 277     -68.010   1.000  -8.545  1.00  0.00           H  
ATOM   4147 1HB  PRO A 277     -70.584  -0.070  -7.371  1.00  0.00           H  
ATOM   4148 2HB  PRO A 277     -70.289   0.614  -8.975  1.00  0.00           H  
ATOM   4149 1HG  PRO A 277     -70.552  -2.039  -8.719  1.00  0.00           H  
ATOM   4150 2HG  PRO A 277     -69.329  -1.384  -9.812  1.00  0.00           H  
ATOM   4151 1HD  PRO A 277     -68.993  -2.452  -6.979  1.00  0.00           H  
ATOM   4152 2HD  PRO A 277     -67.957  -2.737  -8.435  1.00  0.00           H  
ATOM   4153  N   ALA A 278     -68.384   2.517  -6.578  1.00  0.00           N  
ATOM   4154  CA  ALA A 278     -68.262   3.369  -5.401  1.00  0.00           C  
ATOM   4155  C   ALA A 278     -69.218   2.924  -4.318  1.00  0.00           C  
ATOM   4156  O   ALA A 278     -68.974   3.145  -3.132  1.00  0.00           O  
ATOM   4157  CB  ALA A 278     -68.515   4.825  -5.763  1.00  0.00           C  
ATOM   4158  H   ALA A 278     -68.310   2.932  -7.496  1.00  0.00           H  
ATOM   4159  HA  ALA A 278     -67.247   3.272  -5.017  1.00  0.00           H  
ATOM   4160 1HB  ALA A 278     -68.429   5.443  -4.869  1.00  0.00           H  
ATOM   4161 2HB  ALA A 278     -67.781   5.150  -6.500  1.00  0.00           H  
ATOM   4162 3HB  ALA A 278     -69.516   4.928  -6.178  1.00  0.00           H  
ATOM   4163  N   GLU A 279     -70.310   2.294  -4.732  1.00  0.00           N  
ATOM   4164  CA  GLU A 279     -71.419   2.037  -3.821  1.00  0.00           C  
ATOM   4165  C   GLU A 279     -71.025   1.041  -2.738  1.00  0.00           C  
ATOM   4166  O   GLU A 279     -71.384   1.203  -1.572  1.00  0.00           O  
ATOM   4167  CB  GLU A 279     -72.632   1.512  -4.593  1.00  0.00           C  
ATOM   4168  CG  GLU A 279     -73.294   2.541  -5.498  1.00  0.00           C  
ATOM   4169  CD  GLU A 279     -74.439   1.973  -6.290  1.00  0.00           C  
ATOM   4170  OE1 GLU A 279     -74.646   0.785  -6.230  1.00  0.00           O  
ATOM   4171  OE2 GLU A 279     -75.107   2.728  -6.955  1.00  0.00           O  
ATOM   4172  H   GLU A 279     -70.380   1.986  -5.691  1.00  0.00           H  
ATOM   4173  HA  GLU A 279     -71.693   2.974  -3.336  1.00  0.00           H  
ATOM   4174 1HB  GLU A 279     -72.332   0.666  -5.211  1.00  0.00           H  
ATOM   4175 2HB  GLU A 279     -73.383   1.153  -3.889  1.00  0.00           H  
ATOM   4176 1HG  GLU A 279     -73.663   3.364  -4.887  1.00  0.00           H  
ATOM   4177 2HG  GLU A 279     -72.548   2.940  -6.183  1.00  0.00           H  
ATOM   4178  N   TYR A 280     -70.285   0.010  -3.130  1.00  0.00           N  
ATOM   4179  CA  TYR A 280     -69.839  -1.013  -2.192  1.00  0.00           C  
ATOM   4180  C   TYR A 280     -68.886  -0.434  -1.156  1.00  0.00           C  
ATOM   4181  O   TYR A 280     -68.962  -0.768   0.026  1.00  0.00           O  
ATOM   4182  CB  TYR A 280     -69.170  -2.169  -2.939  1.00  0.00           C  
ATOM   4183  CG  TYR A 280     -70.139  -3.039  -3.709  1.00  0.00           C  
ATOM   4184  CD1 TYR A 280     -70.352  -2.811  -5.061  1.00  0.00           C  
ATOM   4185  CD2 TYR A 280     -70.813  -4.065  -3.064  1.00  0.00           C  
ATOM   4186  CE1 TYR A 280     -71.237  -3.606  -5.764  1.00  0.00           C  
ATOM   4187  CE2 TYR A 280     -71.698  -4.860  -3.767  1.00  0.00           C  
ATOM   4188  CZ  TYR A 280     -71.910  -4.633  -5.112  1.00  0.00           C  
ATOM   4189  OH  TYR A 280     -72.791  -5.425  -5.813  1.00  0.00           O  
ATOM   4190  H   TYR A 280     -70.025  -0.067  -4.103  1.00  0.00           H  
ATOM   4191  HA  TYR A 280     -70.710  -1.398  -1.661  1.00  0.00           H  
ATOM   4192 1HB  TYR A 280     -68.436  -1.773  -3.642  1.00  0.00           H  
ATOM   4193 2HB  TYR A 280     -68.637  -2.801  -2.229  1.00  0.00           H  
ATOM   4194  HD1 TYR A 280     -69.822  -2.005  -5.568  1.00  0.00           H  
ATOM   4195  HD2 TYR A 280     -70.646  -4.244  -2.002  1.00  0.00           H  
ATOM   4196  HE1 TYR A 280     -71.405  -3.427  -6.826  1.00  0.00           H  
ATOM   4197  HE2 TYR A 280     -72.228  -5.666  -3.260  1.00  0.00           H  
ATOM   4198  HH  TYR A 280     -73.169  -6.081  -5.222  1.00  0.00           H  
ATOM   4199  N   ALA A 281     -67.989   0.436  -1.606  1.00  0.00           N  
ATOM   4200  CA  ALA A 281     -67.018   1.064  -0.717  1.00  0.00           C  
ATOM   4201  C   ALA A 281     -67.705   1.959   0.305  1.00  0.00           C  
ATOM   4202  O   ALA A 281     -67.330   1.980   1.477  1.00  0.00           O  
ATOM   4203  CB  ALA A 281     -66.002   1.863  -1.521  1.00  0.00           C  
ATOM   4204  H   ALA A 281     -67.979   0.669  -2.589  1.00  0.00           H  
ATOM   4205  HA  ALA A 281     -66.497   0.276  -0.174  1.00  0.00           H  
ATOM   4206 1HB  ALA A 281     -65.285   2.326  -0.843  1.00  0.00           H  
ATOM   4207 2HB  ALA A 281     -65.477   1.198  -2.206  1.00  0.00           H  
ATOM   4208 3HB  ALA A 281     -66.516   2.637  -2.089  1.00  0.00           H  
ATOM   4209  N   ALA A 282     -68.713   2.698  -0.145  1.00  0.00           N  
ATOM   4210  CA  ALA A 282     -69.456   3.597   0.731  1.00  0.00           C  
ATOM   4211  C   ALA A 282     -70.208   2.822   1.806  1.00  0.00           C  
ATOM   4212  O   ALA A 282     -70.250   3.232   2.966  1.00  0.00           O  
ATOM   4213  CB  ALA A 282     -70.422   4.449  -0.080  1.00  0.00           C  
ATOM   4214  H   ALA A 282     -68.972   2.636  -1.119  1.00  0.00           H  
ATOM   4215  HA  ALA A 282     -68.741   4.252   1.230  1.00  0.00           H  
ATOM   4216 1HB  ALA A 282     -70.969   5.114   0.588  1.00  0.00           H  
ATOM   4217 2HB  ALA A 282     -69.864   5.041  -0.805  1.00  0.00           H  
ATOM   4218 3HB  ALA A 282     -71.125   3.803  -0.604  1.00  0.00           H  
ATOM   4219  N   GLU A 283     -70.800   1.701   1.412  1.00  0.00           N  
ATOM   4220  CA  GLU A 283     -71.552   0.864   2.341  1.00  0.00           C  
ATOM   4221  C   GLU A 283     -70.643   0.278   3.414  1.00  0.00           C  
ATOM   4222  O   GLU A 283     -71.010   0.219   4.588  1.00  0.00           O  
ATOM   4223  CB  GLU A 283     -72.262  -0.264   1.589  1.00  0.00           C  
ATOM   4224  CG  GLU A 283     -73.136  -1.151   2.464  1.00  0.00           C  
ATOM   4225  CD  GLU A 283     -73.884  -2.192   1.679  1.00  0.00           C  
ATOM   4226  OE1 GLU A 283     -74.191  -1.942   0.538  1.00  0.00           O  
ATOM   4227  OE2 GLU A 283     -74.150  -3.239   2.221  1.00  0.00           O  
ATOM   4228  H   GLU A 283     -70.728   1.420   0.444  1.00  0.00           H  
ATOM   4229  HA  GLU A 283     -72.303   1.482   2.833  1.00  0.00           H  
ATOM   4230 1HB  GLU A 283     -72.892   0.160   0.807  1.00  0.00           H  
ATOM   4231 2HB  GLU A 283     -71.521  -0.899   1.103  1.00  0.00           H  
ATOM   4232 1HG  GLU A 283     -72.507  -1.650   3.200  1.00  0.00           H  
ATOM   4233 2HG  GLU A 283     -73.848  -0.525   3.000  1.00  0.00           H  
ATOM   4234  N   VAL A 284     -69.456  -0.154   3.004  1.00  0.00           N  
ATOM   4235  CA  VAL A 284     -68.493  -0.738   3.930  1.00  0.00           C  
ATOM   4236  C   VAL A 284     -68.020   0.287   4.952  1.00  0.00           C  
ATOM   4237  O   VAL A 284     -67.874  -0.023   6.134  1.00  0.00           O  
ATOM   4238  CB  VAL A 284     -67.278  -1.289   3.160  1.00  0.00           C  
ATOM   4239  CG1 VAL A 284     -66.189  -1.727   4.128  1.00  0.00           C  
ATOM   4240  CG2 VAL A 284     -67.709  -2.448   2.274  1.00  0.00           C  
ATOM   4241  H   VAL A 284     -69.214  -0.076   2.027  1.00  0.00           H  
ATOM   4242  HA  VAL A 284     -68.976  -1.561   4.458  1.00  0.00           H  
ATOM   4243  HB  VAL A 284     -66.859  -0.494   2.543  1.00  0.00           H  
ATOM   4244 1HG1 VAL A 284     -65.337  -2.114   3.567  1.00  0.00           H  
ATOM   4245 2HG1 VAL A 284     -65.870  -0.874   4.727  1.00  0.00           H  
ATOM   4246 3HG1 VAL A 284     -66.575  -2.508   4.783  1.00  0.00           H  
ATOM   4247 1HG2 VAL A 284     -66.845  -2.832   1.732  1.00  0.00           H  
ATOM   4248 2HG2 VAL A 284     -68.133  -3.240   2.891  1.00  0.00           H  
ATOM   4249 3HG2 VAL A 284     -68.459  -2.102   1.562  1.00  0.00           H  
ATOM   4250  N   GLY A 285     -67.782   1.510   4.489  1.00  0.00           N  
ATOM   4251  CA  GLY A 285     -67.325   2.584   5.363  1.00  0.00           C  
ATOM   4252  C   GLY A 285     -68.381   2.937   6.402  1.00  0.00           C  
ATOM   4253  O   GLY A 285     -68.064   3.173   7.568  1.00  0.00           O  
ATOM   4254  H   GLY A 285     -67.921   1.700   3.507  1.00  0.00           H  
ATOM   4255 1HA  GLY A 285     -66.405   2.280   5.863  1.00  0.00           H  
ATOM   4256 2HA  GLY A 285     -67.090   3.464   4.765  1.00  0.00           H  
ATOM   4257  N   LYS A 286     -69.638   2.971   5.971  1.00  0.00           N  
ATOM   4258  CA  LYS A 286     -70.745   3.296   6.864  1.00  0.00           C  
ATOM   4259  C   LYS A 286     -70.905   2.238   7.949  1.00  0.00           C  
ATOM   4260  O   LYS A 286     -71.153   2.559   9.111  1.00  0.00           O  
ATOM   4261  CB  LYS A 286     -72.047   3.440   6.074  1.00  0.00           C  
ATOM   4262  CG  LYS A 286     -72.113   4.680   5.192  1.00  0.00           C  
ATOM   4263  CD  LYS A 286     -73.507   4.873   4.613  1.00  0.00           C  
ATOM   4264  CE  LYS A 286     -73.812   3.834   3.544  1.00  0.00           C  
ATOM   4265  NZ  LYS A 286     -75.117   4.089   2.876  1.00  0.00           N  
ATOM   4266  H   LYS A 286     -69.832   2.767   5.001  1.00  0.00           H  
ATOM   4267  HA  LYS A 286     -70.527   4.246   7.353  1.00  0.00           H  
ATOM   4268 1HB  LYS A 286     -72.183   2.568   5.435  1.00  0.00           H  
ATOM   4269 2HB  LYS A 286     -72.890   3.475   6.764  1.00  0.00           H  
ATOM   4270 1HG  LYS A 286     -71.848   5.560   5.780  1.00  0.00           H  
ATOM   4271 2HG  LYS A 286     -71.400   4.584   4.374  1.00  0.00           H  
ATOM   4272 1HD  LYS A 286     -74.247   4.789   5.411  1.00  0.00           H  
ATOM   4273 2HD  LYS A 286     -73.584   5.867   4.173  1.00  0.00           H  
ATOM   4274 1HE  LYS A 286     -73.024   3.845   2.792  1.00  0.00           H  
ATOM   4275 2HE  LYS A 286     -73.837   2.843   3.997  1.00  0.00           H  
ATOM   4276 1HZ  LYS A 286     -75.281   3.380   2.176  1.00  0.00           H  
ATOM   4277 2HZ  LYS A 286     -75.858   4.063   3.562  1.00  0.00           H  
ATOM   4278 3HZ  LYS A 286     -75.098   4.998   2.436  1.00  0.00           H  
ATOM   4279  N   ALA A 287     -70.761   0.976   7.561  1.00  0.00           N  
ATOM   4280  CA  ALA A 287     -70.892  -0.134   8.501  1.00  0.00           C  
ATOM   4281  C   ALA A 287     -69.793  -0.094   9.555  1.00  0.00           C  
ATOM   4282  O   ALA A 287     -70.041  -0.344  10.735  1.00  0.00           O  
ATOM   4283  CB  ALA A 287     -70.866  -1.463   7.760  1.00  0.00           C  
ATOM   4284  H   ALA A 287     -70.556   0.778   6.592  1.00  0.00           H  
ATOM   4285  HA  ALA A 287     -71.850  -0.034   9.012  1.00  0.00           H  
ATOM   4286 1HB  ALA A 287     -70.963  -2.280   8.476  1.00  0.00           H  
ATOM   4287 2HB  ALA A 287     -71.693  -1.501   7.052  1.00  0.00           H  
ATOM   4288 3HB  ALA A 287     -69.923  -1.561   7.224  1.00  0.00           H  
ATOM   4289  N   GLY A 288     -68.576   0.222   9.122  1.00  0.00           N  
ATOM   4290  CA  GLY A 288     -67.436   0.295  10.028  1.00  0.00           C  
ATOM   4291  C   GLY A 288     -67.612   1.415  11.045  1.00  0.00           C  
ATOM   4292  O   GLY A 288     -67.296   1.252  12.224  1.00  0.00           O  
ATOM   4293  H   GLY A 288     -68.438   0.416   8.141  1.00  0.00           H  
ATOM   4294 1HA  GLY A 288     -67.321  -0.657  10.546  1.00  0.00           H  
ATOM   4295 2HA  GLY A 288     -66.525   0.460   9.454  1.00  0.00           H  
ATOM   4296  N   LEU A 289     -68.118   2.553  10.583  1.00  0.00           N  
ATOM   4297  CA  LEU A 289     -68.337   3.703  11.453  1.00  0.00           C  
ATOM   4298  C   LEU A 289     -69.389   3.401  12.512  1.00  0.00           C  
ATOM   4299  O   LEU A 289     -69.243   3.784  13.673  1.00  0.00           O  
ATOM   4300  CB  LEU A 289     -68.771   4.919  10.625  1.00  0.00           C  
ATOM   4301  CG  LEU A 289     -67.697   5.516   9.707  1.00  0.00           C  
ATOM   4302  CD1 LEU A 289     -68.322   6.590   8.826  1.00  0.00           C  
ATOM   4303  CD2 LEU A 289     -66.569   6.090  10.551  1.00  0.00           C  
ATOM   4304  H   LEU A 289     -68.357   2.624   9.604  1.00  0.00           H  
ATOM   4305  HA  LEU A 289     -67.400   3.938  11.957  1.00  0.00           H  
ATOM   4306 1HB  LEU A 289     -69.617   4.631  10.002  1.00  0.00           H  
ATOM   4307 2HB  LEU A 289     -69.099   5.704  11.306  1.00  0.00           H  
ATOM   4308  HG  LEU A 289     -67.302   4.737   9.054  1.00  0.00           H  
ATOM   4309 1HD1 LEU A 289     -67.559   7.014   8.173  1.00  0.00           H  
ATOM   4310 2HD1 LEU A 289     -69.112   6.148   8.219  1.00  0.00           H  
ATOM   4311 3HD1 LEU A 289     -68.741   7.376   9.452  1.00  0.00           H  
ATOM   4312 1HD2 LEU A 289     -65.805   6.514   9.898  1.00  0.00           H  
ATOM   4313 2HD2 LEU A 289     -66.963   6.870  11.203  1.00  0.00           H  
ATOM   4314 3HD2 LEU A 289     -66.129   5.298  11.157  1.00  0.00           H  
ATOM   4315  N   GLU A 290     -70.450   2.712  12.104  1.00  0.00           N  
ATOM   4316  CA  GLU A 290     -71.530   2.357  13.018  1.00  0.00           C  
ATOM   4317  C   GLU A 290     -71.044   1.403  14.101  1.00  0.00           C  
ATOM   4318  O   GLU A 290     -71.412   1.535  15.268  1.00  0.00           O  
ATOM   4319  CB  GLU A 290     -72.692   1.723  12.250  1.00  0.00           C  
ATOM   4320  CG  GLU A 290     -73.452   2.687  11.350  1.00  0.00           C  
ATOM   4321  CD  GLU A 290     -74.539   2.014  10.558  1.00  0.00           C  
ATOM   4322  OE1 GLU A 290     -74.631   0.812  10.614  1.00  0.00           O  
ATOM   4323  OE2 GLU A 290     -75.278   2.705   9.897  1.00  0.00           O  
ATOM   4324  H   GLU A 290     -70.510   2.427  11.137  1.00  0.00           H  
ATOM   4325  HA  GLU A 290     -71.887   3.267  13.502  1.00  0.00           H  
ATOM   4326 1HB  GLU A 290     -72.317   0.910  11.629  1.00  0.00           H  
ATOM   4327 2HB  GLU A 290     -73.403   1.293  12.956  1.00  0.00           H  
ATOM   4328 1HG  GLU A 290     -73.897   3.468  11.966  1.00  0.00           H  
ATOM   4329 2HG  GLU A 290     -72.749   3.158  10.666  1.00  0.00           H  
ATOM   4330  N   ALA A 291     -70.215   0.442  13.707  1.00  0.00           N  
ATOM   4331  CA  ALA A 291     -69.678  -0.538  14.643  1.00  0.00           C  
ATOM   4332  C   ALA A 291     -68.777   0.126  15.677  1.00  0.00           C  
ATOM   4333  O   ALA A 291     -68.819  -0.213  16.860  1.00  0.00           O  
ATOM   4334  CB  ALA A 291     -68.916  -1.623  13.896  1.00  0.00           C  
ATOM   4335  H   ALA A 291     -69.950   0.389  12.734  1.00  0.00           H  
ATOM   4336  HA  ALA A 291     -70.514  -0.995  15.172  1.00  0.00           H  
ATOM   4337 1HB  ALA A 291     -68.521  -2.347  14.608  1.00  0.00           H  
ATOM   4338 2HB  ALA A 291     -69.589  -2.127  13.201  1.00  0.00           H  
ATOM   4339 3HB  ALA A 291     -68.094  -1.173  13.342  1.00  0.00           H  
ATOM   4340  N   LEU A 292     -67.963   1.073  15.225  1.00  0.00           N  
ATOM   4341  CA  LEU A 292     -67.051   1.786  16.110  1.00  0.00           C  
ATOM   4342  C   LEU A 292     -67.814   2.616  17.135  1.00  0.00           C  
ATOM   4343  O   LEU A 292     -67.440   2.670  18.307  1.00  0.00           O  
ATOM   4344  CB  LEU A 292     -66.124   2.695  15.294  1.00  0.00           C  
ATOM   4345  CG  LEU A 292     -65.091   1.977  14.416  1.00  0.00           C  
ATOM   4346  CD1 LEU A 292     -64.374   2.994  13.539  1.00  0.00           C  
ATOM   4347  CD2 LEU A 292     -64.107   1.227  15.301  1.00  0.00           C  
ATOM   4348  H   LEU A 292     -67.977   1.305  14.242  1.00  0.00           H  
ATOM   4349  HA  LEU A 292     -66.444   1.055  16.643  1.00  0.00           H  
ATOM   4350 1HB  LEU A 292     -66.734   3.320  14.643  1.00  0.00           H  
ATOM   4351 2HB  LEU A 292     -65.581   3.344  15.981  1.00  0.00           H  
ATOM   4352  HG  LEU A 292     -65.600   1.271  13.759  1.00  0.00           H  
ATOM   4353 1HD1 LEU A 292     -63.640   2.483  12.915  1.00  0.00           H  
ATOM   4354 2HD1 LEU A 292     -65.099   3.502  12.903  1.00  0.00           H  
ATOM   4355 3HD1 LEU A 292     -63.868   3.725  14.169  1.00  0.00           H  
ATOM   4356 1HD2 LEU A 292     -63.373   0.715  14.677  1.00  0.00           H  
ATOM   4357 2HD2 LEU A 292     -63.596   1.932  15.957  1.00  0.00           H  
ATOM   4358 3HD2 LEU A 292     -64.644   0.494  15.903  1.00  0.00           H  
ATOM   4359  N   LEU A 293     -68.884   3.261  16.687  1.00  0.00           N  
ATOM   4360  CA  LEU A 293     -69.702   4.091  17.564  1.00  0.00           C  
ATOM   4361  C   LEU A 293     -70.379   3.252  18.641  1.00  0.00           C  
ATOM   4362  O   LEU A 293     -70.457   3.659  19.800  1.00  0.00           O  
ATOM   4363  CB  LEU A 293     -70.763   4.840  16.748  1.00  0.00           C  
ATOM   4364  CG  LEU A 293     -71.671   5.785  17.545  1.00  0.00           C  
ATOM   4365  CD1 LEU A 293     -70.823   6.847  18.231  1.00  0.00           C  
ATOM   4366  CD2 LEU A 293     -72.690   6.419  16.610  1.00  0.00           C  
ATOM   4367  H   LEU A 293     -69.138   3.175  15.713  1.00  0.00           H  
ATOM   4368  HA  LEU A 293     -69.056   4.820  18.052  1.00  0.00           H  
ATOM   4369 1HB  LEU A 293     -70.260   5.430  15.983  1.00  0.00           H  
ATOM   4370 2HB  LEU A 293     -71.400   4.108  16.251  1.00  0.00           H  
ATOM   4371  HG  LEU A 293     -72.191   5.221  18.320  1.00  0.00           H  
ATOM   4372 1HD1 LEU A 293     -71.468   7.518  18.798  1.00  0.00           H  
ATOM   4373 2HD1 LEU A 293     -70.116   6.366  18.908  1.00  0.00           H  
ATOM   4374 3HD1 LEU A 293     -70.277   7.417  17.480  1.00  0.00           H  
ATOM   4375 1HD2 LEU A 293     -73.336   7.090  17.177  1.00  0.00           H  
ATOM   4376 2HD2 LEU A 293     -72.171   6.983  15.835  1.00  0.00           H  
ATOM   4377 3HD2 LEU A 293     -73.294   5.638  16.147  1.00  0.00           H  
ATOM   4378  N   GLU A 294     -70.867   2.079  18.250  1.00  0.00           N  
ATOM   4379  CA  GLU A 294     -71.539   1.182  19.181  1.00  0.00           C  
ATOM   4380  C   GLU A 294     -70.579   0.679  20.251  1.00  0.00           C  
ATOM   4381  O   GLU A 294     -70.928   0.613  21.430  1.00  0.00           O  
ATOM   4382  CB  GLU A 294     -72.150  -0.004  18.432  1.00  0.00           C  
ATOM   4383  CG  GLU A 294     -72.937  -0.965  19.311  1.00  0.00           C  
ATOM   4384  CD  GLU A 294     -73.590  -2.071  18.530  1.00  0.00           C  
ATOM   4385  OE1 GLU A 294     -73.086  -2.415  17.488  1.00  0.00           O  
ATOM   4386  OE2 GLU A 294     -74.595  -2.574  18.976  1.00  0.00           O  
ATOM   4387  H   GLU A 294     -70.770   1.802  17.284  1.00  0.00           H  
ATOM   4388  HA  GLU A 294     -72.340   1.733  19.675  1.00  0.00           H  
ATOM   4389 1HB  GLU A 294     -72.820   0.363  17.654  1.00  0.00           H  
ATOM   4390 2HB  GLU A 294     -71.359  -0.571  17.941  1.00  0.00           H  
ATOM   4391 1HG  GLU A 294     -72.263  -1.404  20.046  1.00  0.00           H  
ATOM   4392 2HG  GLU A 294     -73.702  -0.406  19.848  1.00  0.00           H  
ATOM   4393  N   VAL A 295     -69.384   0.331  19.833  1.00  0.00           N  
ATOM   4394  CA  VAL A 295     -68.385  -0.160  20.753  1.00  0.00           C  
ATOM   4395  C   VAL A 295     -67.823   0.994  21.531  1.00  0.00           C  
ATOM   4396  O   VAL A 295     -66.993   0.809  22.421  1.00  0.00           O  
ATOM   4397  CB  VAL A 295     -67.251  -0.883  20.002  1.00  0.00           C  
ATOM   4398  CG1 VAL A 295     -67.801  -2.066  19.219  1.00  0.00           C  
ATOM   4399  CG2 VAL A 295     -66.539   0.092  19.077  1.00  0.00           C  
ATOM   4400  H   VAL A 295     -69.155   0.406  18.852  1.00  0.00           H  
ATOM   4401  HA  VAL A 295     -68.860  -0.867  21.435  1.00  0.00           H  
ATOM   4402  HB  VAL A 295     -66.542  -1.280  20.728  1.00  0.00           H  
ATOM   4403 1HG1 VAL A 295     -66.986  -2.565  18.694  1.00  0.00           H  
ATOM   4404 2HG1 VAL A 295     -68.274  -2.768  19.905  1.00  0.00           H  
ATOM   4405 3HG1 VAL A 295     -68.535  -1.713  18.495  1.00  0.00           H  
ATOM   4406 1HG2 VAL A 295     -65.738  -0.425  18.549  1.00  0.00           H  
ATOM   4407 2HG2 VAL A 295     -67.250   0.494  18.354  1.00  0.00           H  
ATOM   4408 3HG2 VAL A 295     -66.118   0.909  19.664  1.00  0.00           H  
ATOM   4409  N   GLN A 296     -68.283   2.184  21.186  1.00  0.00           N  
ATOM   4410  CA  GLN A 296     -67.870   3.365  21.899  1.00  0.00           C  
ATOM   4411  C   GLN A 296     -66.369   3.509  21.816  1.00  0.00           C  
ATOM   4412  O   GLN A 296     -65.689   3.620  22.836  1.00  0.00           O  
ATOM   4413  CB  GLN A 296     -68.321   3.305  23.361  1.00  0.00           C  
ATOM   4414  CG  GLN A 296     -69.827   3.231  23.545  1.00  0.00           C  
ATOM   4415  CD  GLN A 296     -70.232   3.216  25.007  1.00  0.00           C  
ATOM   4416  OE1 GLN A 296     -69.572   3.823  25.854  1.00  0.00           O  
ATOM   4417  NE2 GLN A 296     -71.321   2.519  25.311  1.00  0.00           N  
ATOM   4418  H   GLN A 296     -68.931   2.275  20.416  1.00  0.00           H  
ATOM   4419  HA  GLN A 296     -68.331   4.233  21.427  1.00  0.00           H  
ATOM   4420 1HB  GLN A 296     -67.880   2.432  23.842  1.00  0.00           H  
ATOM   4421 2HB  GLN A 296     -67.960   4.187  23.889  1.00  0.00           H  
ATOM   4422 1HG  GLN A 296     -70.284   4.102  23.073  1.00  0.00           H  
ATOM   4423 2HG  GLN A 296     -70.196   2.318  23.078  1.00  0.00           H  
ATOM   4424 1HE2 GLN A 296     -71.637   2.472  26.260  1.00  0.00           H  
ATOM   4425 2HE2 GLN A 296     -71.827   2.042  24.592  1.00  0.00           H  
ATOM   4426  N   ALA A 297     -65.882   3.504  20.591  1.00  0.00           N  
ATOM   4427  CA  ALA A 297     -64.485   3.732  20.288  1.00  0.00           C  
ATOM   4428  C   ALA A 297     -64.148   5.152  20.688  1.00  0.00           C  
ATOM   4429  O   ALA A 297     -65.025   6.014  20.752  1.00  0.00           O  
ATOM   4430  CB  ALA A 297     -64.193   3.492  18.814  1.00  0.00           C  
ATOM   4431  H   ALA A 297     -66.528   3.331  19.834  1.00  0.00           H  
ATOM   4432  HA  ALA A 297     -63.892   3.038  20.883  1.00  0.00           H  
ATOM   4433 1HB  ALA A 297     -63.141   3.698  18.613  1.00  0.00           H  
ATOM   4434 2HB  ALA A 297     -64.413   2.454  18.564  1.00  0.00           H  
ATOM   4435 3HB  ALA A 297     -64.813   4.150  18.208  1.00  0.00           H  
ATOM   4436  N   PRO A 298     -62.879   5.410  20.960  1.00  0.00           N  
ATOM   4437  CA  PRO A 298     -62.468   6.770  21.243  1.00  0.00           C  
ATOM   4438  C   PRO A 298     -62.757   7.640  20.037  1.00  0.00           C  
ATOM   4439  O   PRO A 298     -62.723   7.171  18.899  1.00  0.00           O  
ATOM   4440  CB  PRO A 298     -60.965   6.641  21.512  1.00  0.00           C  
ATOM   4441  CG  PRO A 298     -60.787   5.218  21.918  1.00  0.00           C  
ATOM   4442  CD  PRO A 298     -61.792   4.463  21.089  1.00  0.00           C  
ATOM   4443  HA  PRO A 298     -62.998   7.129  22.138  1.00  0.00           H  
ATOM   4444 1HB  PRO A 298     -60.398   6.900  20.606  1.00  0.00           H  
ATOM   4445 2HB  PRO A 298     -60.661   7.350  22.295  1.00  0.00           H  
ATOM   4446 1HG  PRO A 298     -59.753   4.895  21.729  1.00  0.00           H  
ATOM   4447 2HG  PRO A 298     -60.962   5.107  22.999  1.00  0.00           H  
ATOM   4448 1HD  PRO A 298     -61.346   4.207  20.116  1.00  0.00           H  
ATOM   4449 2HD  PRO A 298     -62.102   3.554  21.625  1.00  0.00           H  
ATOM   4450  N   VAL A 299     -62.938   8.402  20.038  1.00  0.00           N  
ATOM   4451  CA  VAL A 299     -63.119   9.407  19.003  1.00  0.00           C  
ATOM   4452  C   VAL A 299     -62.021   9.318  17.988  1.00  0.00           C  
ATOM   4453  O   VAL A 299     -62.257   9.470  16.789  1.00  0.00           O  
ATOM   4454  CB  VAL A 299     -63.134  10.822  19.611  1.00  0.00           C  
ATOM   4455  CG1 VAL A 299     -61.763  11.177  20.168  1.00  0.00           C  
ATOM   4456  CG2 VAL A 299     -63.567  11.833  18.560  1.00  0.00           C  
ATOM   4457  H   VAL A 299     -63.055   8.666  21.006  1.00  0.00           H  
ATOM   4458  HA  VAL A 299     -64.075   9.228  18.510  1.00  0.00           H  
ATOM   4459  HB  VAL A 299     -63.835  10.841  20.446  1.00  0.00           H  
ATOM   4460 1HG1 VAL A 299     -61.792  12.180  20.594  1.00  0.00           H  
ATOM   4461 2HG1 VAL A 299     -61.489  10.461  20.943  1.00  0.00           H  
ATOM   4462 3HG1 VAL A 299     -61.026  11.145  19.367  1.00  0.00           H  
ATOM   4463 1HG2 VAL A 299     -63.576  12.831  18.998  1.00  0.00           H  
ATOM   4464 2HG2 VAL A 299     -62.869  11.809  17.723  1.00  0.00           H  
ATOM   4465 3HG2 VAL A 299     -64.568  11.583  18.206  1.00  0.00           H  
ATOM   4466  N   TYR A 300     -60.819   9.071  18.470  1.00  0.00           N  
ATOM   4467  CA  TYR A 300     -59.676   8.980  17.570  1.00  0.00           C  
ATOM   4468  C   TYR A 300     -59.862   7.864  16.552  1.00  0.00           C  
ATOM   4469  O   TYR A 300     -59.535   8.023  15.376  1.00  0.00           O  
ATOM   4470  CB  TYR A 300     -58.386   8.763  18.364  1.00  0.00           C  
ATOM   4471  CG  TYR A 300     -57.913   9.992  19.108  1.00  0.00           C  
ATOM   4472  CD1 TYR A 300     -58.240  10.162  20.446  1.00  0.00           C  
ATOM   4473  CD2 TYR A 300     -57.153  10.950  18.454  1.00  0.00           C  
ATOM   4474  CE1 TYR A 300     -57.808  11.284  21.125  1.00  0.00           C  
ATOM   4475  CE2 TYR A 300     -56.721  12.072  19.133  1.00  0.00           C  
ATOM   4476  CZ  TYR A 300     -57.046  12.241  20.464  1.00  0.00           C  
ATOM   4477  OH  TYR A 300     -56.616  13.359  21.141  1.00  0.00           O  
ATOM   4478  H   TYR A 300     -60.676   8.943  19.462  1.00  0.00           H  
ATOM   4479  HA  TYR A 300     -59.593   9.918  17.020  1.00  0.00           H  
ATOM   4480 1HB  TYR A 300     -58.535   7.962  19.089  1.00  0.00           H  
ATOM   4481 2HB  TYR A 300     -57.591   8.448  17.688  1.00  0.00           H  
ATOM   4482  HD1 TYR A 300     -58.838   9.409  20.960  1.00  0.00           H  
ATOM   4483  HD2 TYR A 300     -56.897  10.817  17.402  1.00  0.00           H  
ATOM   4484  HE1 TYR A 300     -58.065  11.417  22.176  1.00  0.00           H  
ATOM   4485  HE2 TYR A 300     -56.124  12.825  18.618  1.00  0.00           H  
ATOM   4486  HH  TYR A 300     -56.927  13.321  22.049  1.00  0.00           H  
ATOM   4487  N   ALA A 301     -60.389   6.733  17.011  1.00  0.00           N  
ATOM   4488  CA  ALA A 301     -60.620   5.586  16.140  1.00  0.00           C  
ATOM   4489  C   ALA A 301     -61.661   5.904  15.076  1.00  0.00           C  
ATOM   4490  O   ALA A 301     -61.514   5.519  13.916  1.00  0.00           O  
ATOM   4491  CB  ALA A 301     -61.052   4.378  16.958  1.00  0.00           C  
ATOM   4492  H   ALA A 301     -60.636   6.666  17.988  1.00  0.00           H  
ATOM   4493  HA  ALA A 301     -59.684   5.352  15.632  1.00  0.00           H  
ATOM   4494 1HB  ALA A 301     -61.222   3.530  16.293  1.00  0.00           H  
ATOM   4495 2HB  ALA A 301     -60.271   4.125  17.675  1.00  0.00           H  
ATOM   4496 3HB  ALA A 301     -61.973   4.610  17.490  1.00  0.00           H  
ATOM   4497  N   VAL A 302     -62.714   6.609  15.477  1.00  0.00           N  
ATOM   4498  CA  VAL A 302     -63.783   6.979  14.558  1.00  0.00           C  
ATOM   4499  C   VAL A 302     -63.277   7.928  13.479  1.00  0.00           C  
ATOM   4500  O   VAL A 302     -63.640   7.804  12.309  1.00  0.00           O  
ATOM   4501  CB  VAL A 302     -64.939   7.647  15.325  1.00  0.00           C  
ATOM   4502  CG1 VAL A 302     -65.970   8.204  14.355  1.00  0.00           C  
ATOM   4503  CG2 VAL A 302     -65.578   6.646  16.275  1.00  0.00           C  
ATOM   4504  H   VAL A 302     -62.775   6.896  16.444  1.00  0.00           H  
ATOM   4505  HA  VAL A 302     -64.157   6.073  14.080  1.00  0.00           H  
ATOM   4506  HB  VAL A 302     -64.547   8.490  15.895  1.00  0.00           H  
ATOM   4507 1HG1 VAL A 302     -66.781   8.673  14.914  1.00  0.00           H  
ATOM   4508 2HG1 VAL A 302     -65.499   8.945  13.709  1.00  0.00           H  
ATOM   4509 3HG1 VAL A 302     -66.372   7.394  13.746  1.00  0.00           H  
ATOM   4510 1HG2 VAL A 302     -66.395   7.125  16.814  1.00  0.00           H  
ATOM   4511 2HG2 VAL A 302     -65.966   5.801  15.705  1.00  0.00           H  
ATOM   4512 3HG2 VAL A 302     -64.832   6.292  16.986  1.00  0.00           H  
ATOM   4513  N   THR A 303     -62.437   8.876  13.877  1.00  0.00           N  
ATOM   4514  CA  THR A 303     -61.878   9.847  12.943  1.00  0.00           C  
ATOM   4515  C   THR A 303     -60.982   9.169  11.914  1.00  0.00           C  
ATOM   4516  O   THR A 303     -61.012   9.508  10.731  1.00  0.00           O  
ATOM   4517  CB  THR A 303     -61.081  10.935  13.686  1.00  0.00           C  
ATOM   4518  OG1 THR A 303     -61.950  11.641  14.581  1.00  0.00           O  
ATOM   4519  CG2 THR A 303     -60.472  11.918  12.697  1.00  0.00           C  
ATOM   4520  H   THR A 303     -62.178   8.926  14.852  1.00  0.00           H  
ATOM   4521  HA  THR A 303     -62.699  10.327  12.410  1.00  0.00           H  
ATOM   4522  HB  THR A 303     -60.284  10.471  14.265  1.00  0.00           H  
ATOM   4523  HG1 THR A 303     -62.071  11.124  15.382  1.00  0.00           H  
ATOM   4524 1HG2 THR A 303     -59.912  12.680  13.240  1.00  0.00           H  
ATOM   4525 2HG2 THR A 303     -59.801  11.387  12.022  1.00  0.00           H  
ATOM   4526 3HG2 THR A 303     -61.265  12.393  12.121  1.00  0.00           H  
ATOM   4527  N   ALA A 304     -60.186   8.210  12.371  1.00  0.00           N  
ATOM   4528  CA  ALA A 304     -59.279   7.483  11.490  1.00  0.00           C  
ATOM   4529  C   ALA A 304     -60.049   6.665  10.461  1.00  0.00           C  
ATOM   4530  O   ALA A 304     -59.670   6.606   9.291  1.00  0.00           O  
ATOM   4531  CB  ALA A 304     -58.360   6.582  12.302  1.00  0.00           C  
ATOM   4532  H   ALA A 304     -60.209   7.978  13.354  1.00  0.00           H  
ATOM   4533  HA  ALA A 304     -58.673   8.212  10.952  1.00  0.00           H  
ATOM   4534 1HB  ALA A 304     -57.690   6.046  11.630  1.00  0.00           H  
ATOM   4535 2HB  ALA A 304     -57.774   7.188  12.993  1.00  0.00           H  
ATOM   4536 3HB  ALA A 304     -58.958   5.866  12.865  1.00  0.00           H  
ATOM   4537  N   THR A 305     -61.132   6.035  10.904  1.00  0.00           N  
ATOM   4538  CA  THR A 305     -61.958   5.220  10.021  1.00  0.00           C  
ATOM   4539  C   THR A 305     -62.616   6.068   8.941  1.00  0.00           C  
ATOM   4540  O   THR A 305     -62.693   5.663   7.781  1.00  0.00           O  
ATOM   4541  CB  THR A 305     -63.040   4.465  10.815  1.00  0.00           C  
ATOM   4542  OG1 THR A 305     -62.416   3.588  11.763  1.00  0.00           O  
ATOM   4543  CG2 THR A 305     -63.918   3.650   9.878  1.00  0.00           C  
ATOM   4544  H   THR A 305     -61.390   6.123  11.877  1.00  0.00           H  
ATOM   4545  HA  THR A 305     -61.319   4.487   9.529  1.00  0.00           H  
ATOM   4546  HB  THR A 305     -63.660   5.180  11.355  1.00  0.00           H  
ATOM   4547  HG1 THR A 305     -62.144   4.093  12.533  1.00  0.00           H  
ATOM   4548 1HG2 THR A 305     -64.677   3.123  10.457  1.00  0.00           H  
ATOM   4549 2HG2 THR A 305     -64.403   4.315   9.163  1.00  0.00           H  
ATOM   4550 3HG2 THR A 305     -63.305   2.927   9.342  1.00  0.00           H  
ATOM   4551  N   GLY A 306     -63.090   7.247   9.330  1.00  0.00           N  
ATOM   4552  CA  GLY A 306     -63.742   8.156   8.395  1.00  0.00           C  
ATOM   4553  C   GLY A 306     -62.769   8.645   7.330  1.00  0.00           C  
ATOM   4554  O   GLY A 306     -63.119   8.744   6.154  1.00  0.00           O  
ATOM   4555  H   GLY A 306     -62.996   7.521  10.298  1.00  0.00           H  
ATOM   4556 1HA  GLY A 306     -64.582   7.648   7.920  1.00  0.00           H  
ATOM   4557 2HA  GLY A 306     -64.148   9.008   8.939  1.00  0.00           H  
ATOM   4558  N   LEU A 307     -61.546   8.949   7.750  1.00  0.00           N  
ATOM   4559  CA  LEU A 307     -60.519   9.429   6.832  1.00  0.00           C  
ATOM   4560  C   LEU A 307     -60.147   8.358   5.813  1.00  0.00           C  
ATOM   4561  O   LEU A 307     -59.958   8.650   4.632  1.00  0.00           O  
ATOM   4562  CB  LEU A 307     -59.270   9.858   7.612  1.00  0.00           C  
ATOM   4563  CG  LEU A 307     -59.424  11.116   8.476  1.00  0.00           C  
ATOM   4564  CD1 LEU A 307     -58.172  11.310   9.319  1.00  0.00           C  
ATOM   4565  CD2 LEU A 307     -59.672  12.320   7.579  1.00  0.00           C  
ATOM   4566  H   LEU A 307     -61.321   8.845   8.729  1.00  0.00           H  
ATOM   4567  HA  LEU A 307     -60.911  10.292   6.296  1.00  0.00           H  
ATOM   4568 1HB  LEU A 307     -58.972   9.041   8.267  1.00  0.00           H  
ATOM   4569 2HB  LEU A 307     -58.463  10.040   6.902  1.00  0.00           H  
ATOM   4570  HG  LEU A 307     -60.268  10.990   9.155  1.00  0.00           H  
ATOM   4571 1HD1 LEU A 307     -58.282  12.204   9.934  1.00  0.00           H  
ATOM   4572 2HD1 LEU A 307     -58.030  10.443   9.965  1.00  0.00           H  
ATOM   4573 3HD1 LEU A 307     -57.307  11.423   8.666  1.00  0.00           H  
ATOM   4574 1HD2 LEU A 307     -59.782  13.215   8.194  1.00  0.00           H  
ATOM   4575 2HD2 LEU A 307     -58.828  12.448   6.901  1.00  0.00           H  
ATOM   4576 3HD2 LEU A 307     -60.582  12.163   7.001  1.00  0.00           H  
ATOM   4577  N   SER A 308     -60.044   7.118   6.278  1.00  0.00           N  
ATOM   4578  CA  SER A 308     -59.695   6.001   5.408  1.00  0.00           C  
ATOM   4579  C   SER A 308     -60.774   5.760   4.360  1.00  0.00           C  
ATOM   4580  O   SER A 308     -60.474   5.490   3.197  1.00  0.00           O  
ATOM   4581  CB  SER A 308     -59.487   4.744   6.230  1.00  0.00           C  
ATOM   4582  OG  SER A 308     -59.147   3.659   5.412  1.00  0.00           O  
ATOM   4583  H   SER A 308     -60.212   6.944   7.259  1.00  0.00           H  
ATOM   4584  HA  SER A 308     -58.764   6.242   4.892  1.00  0.00           H  
ATOM   4585 1HB  SER A 308     -58.696   4.914   6.961  1.00  0.00           H  
ATOM   4586 2HB  SER A 308     -60.398   4.516   6.782  1.00  0.00           H  
ATOM   4587  HG  SER A 308     -59.033   2.909   6.000  1.00  0.00           H  
ATOM   4588  N   SER A 309     -62.031   5.859   4.780  1.00  0.00           N  
ATOM   4589  CA  SER A 309     -63.158   5.651   3.878  1.00  0.00           C  
ATOM   4590  C   SER A 309     -63.198   6.720   2.793  1.00  0.00           C  
ATOM   4591  O   SER A 309     -63.468   6.426   1.629  1.00  0.00           O  
ATOM   4592  CB  SER A 309     -64.459   5.659   4.657  1.00  0.00           C  
ATOM   4593  OG  SER A 309     -64.529   4.564   5.528  1.00  0.00           O  
ATOM   4594  H   SER A 309     -62.211   6.084   5.748  1.00  0.00           H  
ATOM   4595  HA  SER A 309     -63.042   4.679   3.397  1.00  0.00           H  
ATOM   4596 1HB  SER A 309     -64.537   6.585   5.226  1.00  0.00           H  
ATOM   4597 2HB  SER A 309     -65.298   5.630   3.963  1.00  0.00           H  
ATOM   4598  HG  SER A 309     -65.186   4.793   6.190  1.00  0.00           H  
ATOM   4599  N   LEU A 310     -62.927   7.962   3.182  1.00  0.00           N  
ATOM   4600  CA  LEU A 310     -62.931   9.077   2.242  1.00  0.00           C  
ATOM   4601  C   LEU A 310     -61.833   8.921   1.197  1.00  0.00           C  
ATOM   4602  O   LEU A 310     -62.044   9.196   0.016  1.00  0.00           O  
ATOM   4603  CB  LEU A 310     -62.747  10.403   2.992  1.00  0.00           C  
ATOM   4604  CG  LEU A 310     -63.923  10.834   3.878  1.00  0.00           C  
ATOM   4605  CD1 LEU A 310     -63.525  12.060   4.688  1.00  0.00           C  
ATOM   4606  CD2 LEU A 310     -65.136  11.124   3.006  1.00  0.00           C  
ATOM   4607  H   LEU A 310     -62.713   8.138   4.153  1.00  0.00           H  
ATOM   4608  HA  LEU A 310     -63.892   9.094   1.730  1.00  0.00           H  
ATOM   4609 1HB  LEU A 310     -61.866  10.324   3.626  1.00  0.00           H  
ATOM   4610 2HB  LEU A 310     -62.575  11.194   2.262  1.00  0.00           H  
ATOM   4611  HG  LEU A 310     -64.163  10.034   4.579  1.00  0.00           H  
ATOM   4612 1HD1 LEU A 310     -64.361  12.367   5.318  1.00  0.00           H  
ATOM   4613 2HD1 LEU A 310     -62.668  11.819   5.316  1.00  0.00           H  
ATOM   4614 3HD1 LEU A 310     -63.263  12.874   4.012  1.00  0.00           H  
ATOM   4615 1HD2 LEU A 310     -65.972  11.430   3.636  1.00  0.00           H  
ATOM   4616 2HD2 LEU A 310     -64.898  11.925   2.305  1.00  0.00           H  
ATOM   4617 3HD2 LEU A 310     -65.409  10.226   2.452  1.00  0.00           H  
ATOM   4618  N   THR A 311     -60.662   8.479   1.639  1.00  0.00           N  
ATOM   4619  CA  THR A 311     -59.528   8.287   0.743  1.00  0.00           C  
ATOM   4620  C   THR A 311     -59.812   7.192  -0.277  1.00  0.00           C  
ATOM   4621  O   THR A 311     -59.471   7.322  -1.453  1.00  0.00           O  
ATOM   4622  CB  THR A 311     -58.251   7.941   1.531  1.00  0.00           C  
ATOM   4623  OG1 THR A 311     -57.928   9.019   2.420  1.00  0.00           O  
ATOM   4624  CG2 THR A 311     -57.086   7.706   0.582  1.00  0.00           C  
ATOM   4625  H   THR A 311     -60.554   8.270   2.621  1.00  0.00           H  
ATOM   4626  HA  THR A 311     -59.355   9.216   0.200  1.00  0.00           H  
ATOM   4627  HB  THR A 311     -58.420   7.041   2.121  1.00  0.00           H  
ATOM   4628  HG1 THR A 311     -58.478   8.961   3.205  1.00  0.00           H  
ATOM   4629 1HG2 THR A 311     -56.192   7.463   1.156  1.00  0.00           H  
ATOM   4630 2HG2 THR A 311     -57.323   6.879  -0.088  1.00  0.00           H  
ATOM   4631 3HG2 THR A 311     -56.906   8.607  -0.004  1.00  0.00           H  
ATOM   4632  N   GLY A 312     -60.439   6.113   0.181  1.00  0.00           N  
ATOM   4633  CA  GLY A 312     -60.771   4.992  -0.691  1.00  0.00           C  
ATOM   4634  C   GLY A 312     -61.776   5.403  -1.759  1.00  0.00           C  
ATOM   4635  O   GLY A 312     -61.660   5.008  -2.919  1.00  0.00           O  
ATOM   4636  H   GLY A 312     -60.692   6.068   1.158  1.00  0.00           H  
ATOM   4637 1HA  GLY A 312     -59.863   4.619  -1.165  1.00  0.00           H  
ATOM   4638 2HA  GLY A 312     -61.181   4.177  -0.096  1.00  0.00           H  
ATOM   4639  N   LEU A 313     -62.763   6.199  -1.360  1.00  0.00           N  
ATOM   4640  CA  LEU A 313     -63.791   6.665  -2.281  1.00  0.00           C  
ATOM   4641  C   LEU A 313     -63.199   7.563  -3.360  1.00  0.00           C  
ATOM   4642  O   LEU A 313     -63.570   7.471  -4.530  1.00  0.00           O  
ATOM   4643  CB  LEU A 313     -64.882   7.425  -1.516  1.00  0.00           C  
ATOM   4644  CG  LEU A 313     -65.760   6.574  -0.589  1.00  0.00           C  
ATOM   4645  CD1 LEU A 313     -66.666   7.484   0.229  1.00  0.00           C  
ATOM   4646  CD2 LEU A 313     -66.575   5.594  -1.420  1.00  0.00           C  
ATOM   4647  H   LEU A 313     -62.801   6.488  -0.393  1.00  0.00           H  
ATOM   4648  HA  LEU A 313     -64.241   5.798  -2.764  1.00  0.00           H  
ATOM   4649 1HB  LEU A 313     -64.408   8.194  -0.909  1.00  0.00           H  
ATOM   4650 2HB  LEU A 313     -65.537   7.913  -2.238  1.00  0.00           H  
ATOM   4651  HG  LEU A 313     -65.127   6.022   0.106  1.00  0.00           H  
ATOM   4652 1HD1 LEU A 313     -67.290   6.880   0.887  1.00  0.00           H  
ATOM   4653 2HD1 LEU A 313     -66.057   8.161   0.828  1.00  0.00           H  
ATOM   4654 3HD1 LEU A 313     -67.301   8.063  -0.441  1.00  0.00           H  
ATOM   4655 1HD2 LEU A 313     -67.198   4.989  -0.762  1.00  0.00           H  
ATOM   4656 2HD2 LEU A 313     -67.209   6.146  -2.115  1.00  0.00           H  
ATOM   4657 3HD2 LEU A 313     -65.902   4.945  -1.981  1.00  0.00           H  
ATOM   4658  N   THR A 314     -62.277   8.432  -2.959  1.00  0.00           N  
ATOM   4659  CA  THR A 314     -61.631   9.348  -3.890  1.00  0.00           C  
ATOM   4660  C   THR A 314     -60.797   8.594  -4.917  1.00  0.00           C  
ATOM   4661  O   THR A 314     -60.793   8.936  -6.100  1.00  0.00           O  
ATOM   4662  CB  THR A 314     -60.742  10.360  -3.144  1.00  0.00           C  
ATOM   4663  OG1 THR A 314     -61.547  11.140  -2.251  1.00  0.00           O  
ATOM   4664  CG2 THR A 314     -60.044  11.285  -4.130  1.00  0.00           C  
ATOM   4665  H   THR A 314     -62.017   8.458  -1.983  1.00  0.00           H  
ATOM   4666  HA  THR A 314     -62.404   9.900  -4.425  1.00  0.00           H  
ATOM   4667  HB  THR A 314     -59.991   9.825  -2.562  1.00  0.00           H  
ATOM   4668  HG1 THR A 314     -61.716  10.636  -1.451  1.00  0.00           H  
ATOM   4669 1HG2 THR A 314     -59.419  11.992  -3.585  1.00  0.00           H  
ATOM   4670 2HG2 THR A 314     -59.422  10.695  -4.803  1.00  0.00           H  
ATOM   4671 3HG2 THR A 314     -60.789  11.829  -4.708  1.00  0.00           H  
ATOM   4672  N   ALA A 315     -60.091   7.566  -4.459  1.00  0.00           N  
ATOM   4673  CA  ALA A 315     -59.252   6.761  -5.337  1.00  0.00           C  
ATOM   4674  C   ALA A 315     -60.089   6.016  -6.368  1.00  0.00           C  
ATOM   4675  O   ALA A 315     -59.733   5.956  -7.545  1.00  0.00           O  
ATOM   4676  CB  ALA A 315     -58.421   5.781  -4.522  1.00  0.00           C  
ATOM   4677  H   ALA A 315     -60.137   7.337  -3.476  1.00  0.00           H  
ATOM   4678  HA  ALA A 315     -58.581   7.432  -5.873  1.00  0.00           H  
ATOM   4679 1HB  ALA A 315     -57.799   5.187  -5.192  1.00  0.00           H  
ATOM   4680 2HB  ALA A 315     -57.784   6.331  -3.830  1.00  0.00           H  
ATOM   4681 3HB  ALA A 315     -59.081   5.122  -3.962  1.00  0.00           H  
ATOM   4682  N   ILE A 316     -61.190   5.458  -5.916  1.00  0.00           N  
ATOM   4683  CA  ILE A 316     -62.072   4.721  -6.791  1.00  0.00           C  
ATOM   4684  C   ILE A 316     -62.856   5.689  -7.628  1.00  0.00           C  
ATOM   4685  O   ILE A 316     -63.637   5.288  -8.491  1.00  0.00           O  
ATOM   4686  CB  ILE A 316     -63.033   3.817  -5.997  1.00  0.00           C  
ATOM   4687  CG1 ILE A 316     -63.633   2.744  -6.909  1.00  0.00           C  
ATOM   4688  CG2 ILE A 316     -64.132   4.646  -5.351  1.00  0.00           C  
ATOM   4689  CD1 ILE A 316     -62.617   1.762  -7.448  1.00  0.00           C  
ATOM   4690  H   ILE A 316     -61.427   5.544  -4.938  1.00  0.00           H  
ATOM   4691  HA  ILE A 316     -61.466   4.092  -7.443  1.00  0.00           H  
ATOM   4692  HB  ILE A 316     -62.479   3.294  -5.218  1.00  0.00           H  
ATOM   4693 1HG1 ILE A 316     -64.391   2.185  -6.363  1.00  0.00           H  
ATOM   4694 2HG1 ILE A 316     -64.126   3.221  -7.756  1.00  0.00           H  
ATOM   4695 1HG2 ILE A 316     -64.802   3.992  -4.795  1.00  0.00           H  
ATOM   4696 2HG2 ILE A 316     -63.688   5.373  -4.672  1.00  0.00           H  
ATOM   4697 3HG2 ILE A 316     -64.695   5.169  -6.124  1.00  0.00           H  
ATOM   4698 1HD1 ILE A 316     -63.117   1.034  -8.086  1.00  0.00           H  
ATOM   4699 2HD1 ILE A 316     -61.865   2.298  -8.029  1.00  0.00           H  
ATOM   4700 3HD1 ILE A 316     -62.134   1.247  -6.619  1.00  0.00           H  
ATOM   4701  N   GLU A 317     -62.642   6.967  -7.367  1.00  0.00           N  
ATOM   4702  CA  GLU A 317     -63.293   7.980  -8.155  1.00  0.00           C  
ATOM   4703  C   GLU A 317     -64.793   7.824  -8.044  1.00  0.00           C  
ATOM   4704  O   GLU A 317     -65.490   7.698  -9.051  1.00  0.00           O  
ATOM   4705  CB  GLU A 317     -62.855   7.892  -9.619  1.00  0.00           C  
ATOM   4706  CG  GLU A 317     -61.365   8.105  -9.843  1.00  0.00           C  
ATOM   4707  CD  GLU A 317     -60.987   8.112 -11.298  1.00  0.00           C  
ATOM   4708  OE1 GLU A 317     -61.837   7.846 -12.114  1.00  0.00           O  
ATOM   4709  OE2 GLU A 317     -59.848   8.384 -11.594  1.00  0.00           O  
ATOM   4710  H   GLU A 317     -62.025   7.247  -6.618  1.00  0.00           H  
ATOM   4711  HA  GLU A 317     -63.010   8.958  -7.764  1.00  0.00           H  
ATOM   4712 1HB  GLU A 317     -63.117   6.912 -10.019  1.00  0.00           H  
ATOM   4713 2HB  GLU A 317     -63.392   8.639 -10.204  1.00  0.00           H  
ATOM   4714 1HG  GLU A 317     -61.073   9.057  -9.399  1.00  0.00           H  
ATOM   4715 2HG  GLU A 317     -60.815   7.315  -9.334  1.00  0.00           H  
ATOM   4716  N   ALA A 318     -65.260   7.836  -6.808  1.00  0.00           N  
ATOM   4717  CA  ALA A 318     -66.675   7.801  -6.496  1.00  0.00           C  
ATOM   4718  C   ALA A 318     -67.309   9.060  -7.034  1.00  0.00           C  
ATOM   4719  O   ALA A 318     -66.638  10.076  -7.214  1.00  0.00           O  
ATOM   4720  CB  ALA A 318     -66.908   7.671  -4.998  1.00  0.00           C  
ATOM   4721  H   ALA A 318     -64.590   7.871  -6.053  1.00  0.00           H  
ATOM   4722  HA  ALA A 318     -67.111   6.937  -6.998  1.00  0.00           H  
ATOM   4723 1HB  ALA A 318     -67.978   7.675  -4.794  1.00  0.00           H  
ATOM   4724 2HB  ALA A 318     -66.474   6.736  -4.642  1.00  0.00           H  
ATOM   4725 3HB  ALA A 318     -66.437   8.507  -4.483  1.00  0.00           H  
ATOM   4726  N   PRO A 319     -68.604   9.003  -7.294  1.00  0.00           N  
ATOM   4727  CA  PRO A 319     -69.305  10.200  -7.710  1.00  0.00           C  
ATOM   4728  C   PRO A 319     -69.213  11.241  -6.616  1.00  0.00           C  
ATOM   4729  O   PRO A 319     -69.141  10.908  -5.433  1.00  0.00           O  
ATOM   4730  CB  PRO A 319     -70.743   9.716  -7.922  1.00  0.00           C  
ATOM   4731  CG  PRO A 319     -70.604   8.253  -8.167  1.00  0.00           C  
ATOM   4732  CD  PRO A 319     -69.455   7.833  -7.288  1.00  0.00           C  
ATOM   4733  HA  PRO A 319     -68.870  10.565  -8.652  1.00  0.00           H  
ATOM   4734 1HB  PRO A 319     -71.352   9.945  -7.035  1.00  0.00           H  
ATOM   4735 2HB  PRO A 319     -71.198  10.249  -8.770  1.00  0.00           H  
ATOM   4736 1HG  PRO A 319     -71.541   7.735  -7.914  1.00  0.00           H  
ATOM   4737 2HG  PRO A 319     -70.413   8.062  -9.233  1.00  0.00           H  
ATOM   4738 1HD  PRO A 319     -69.830   7.597  -6.282  1.00  0.00           H  
ATOM   4739 2HD  PRO A 319     -68.954   6.960  -7.731  1.00  0.00           H  
ATOM   4740  N   PRO A 320     -69.198  11.899  -6.576  1.00  0.00           N  
ATOM   4741  CA  PRO A 320     -69.222  12.981  -5.605  1.00  0.00           C  
ATOM   4742  C   PRO A 320     -70.284  12.741  -4.579  1.00  0.00           C  
ATOM   4743  O   PRO A 320     -70.090  13.015  -3.395  1.00  0.00           O  
ATOM   4744  CB  PRO A 320     -69.531  14.217  -6.455  1.00  0.00           C  
ATOM   4745  CG  PRO A 320     -70.160  13.665  -7.689  1.00  0.00           C  
ATOM   4746  CD  PRO A 320     -69.462  12.349  -7.907  1.00  0.00           C  
ATOM   4747  HA  PRO A 320     -68.232  13.066  -5.134  1.00  0.00           H  
ATOM   4748 1HB  PRO A 320     -70.198  14.896  -5.903  1.00  0.00           H  
ATOM   4749 2HB  PRO A 320     -68.605  14.774  -6.661  1.00  0.00           H  
ATOM   4750 1HG  PRO A 320     -71.244  13.551  -7.544  1.00  0.00           H  
ATOM   4751 2HG  PRO A 320     -70.024  14.362  -8.529  1.00  0.00           H  
ATOM   4752 1HD  PRO A 320     -70.137  11.659  -8.436  1.00  0.00           H  
ATOM   4753 2HD  PRO A 320     -68.543  12.513  -8.488  1.00  0.00           H  
ATOM   4754  N   GLU A 321     -71.408  12.228  -5.039  1.00  0.00           N  
ATOM   4755  CA  GLU A 321     -72.517  11.971  -4.128  1.00  0.00           C  
ATOM   4756  C   GLU A 321     -72.122  10.977  -3.045  1.00  0.00           C  
ATOM   4757  O   GLU A 321     -72.479  11.141  -1.878  1.00  0.00           O  
ATOM   4758  CB  GLU A 321     -73.730  11.444  -4.899  1.00  0.00           C  
ATOM   4759  CG  GLU A 321     -74.406  12.477  -5.789  1.00  0.00           C  
ATOM   4760  CD  GLU A 321     -75.541  11.904  -6.591  1.00  0.00           C  
ATOM   4761  OE1 GLU A 321     -75.731  10.712  -6.550  1.00  0.00           O  
ATOM   4762  OE2 GLU A 321     -76.219  12.660  -7.247  1.00  0.00           O  
ATOM   4763  H   GLU A 321     -71.515  12.008  -6.019  1.00  0.00           H  
ATOM   4764  HA  GLU A 321     -72.791  12.909  -3.644  1.00  0.00           H  
ATOM   4765 1HB  GLU A 321     -73.425  10.608  -5.528  1.00  0.00           H  
ATOM   4766 2HB  GLU A 321     -74.474  11.070  -4.195  1.00  0.00           H  
ATOM   4767 1HG  GLU A 321     -74.789  13.284  -5.165  1.00  0.00           H  
ATOM   4768 2HG  GLU A 321     -73.665  12.899  -6.466  1.00  0.00           H  
ATOM   4769  N   VAL A 322     -71.383   9.945  -3.437  1.00  0.00           N  
ATOM   4770  CA  VAL A 322     -70.937   8.921  -2.499  1.00  0.00           C  
ATOM   4771  C   VAL A 322     -69.984   9.500  -1.463  1.00  0.00           C  
ATOM   4772  O   VAL A 322     -70.059   9.165  -0.281  1.00  0.00           O  
ATOM   4773  CB  VAL A 322     -70.236   7.775  -3.252  1.00  0.00           C  
ATOM   4774  CG1 VAL A 322     -69.604   6.800  -2.270  1.00  0.00           C  
ATOM   4775  CG2 VAL A 322     -71.232   7.062  -4.153  1.00  0.00           C  
ATOM   4776  H   VAL A 322     -71.123   9.868  -4.410  1.00  0.00           H  
ATOM   4777  HA  VAL A 322     -71.811   8.519  -1.984  1.00  0.00           H  
ATOM   4778  HB  VAL A 322     -69.430   8.190  -3.857  1.00  0.00           H  
ATOM   4779 1HG1 VAL A 322     -69.112   5.997  -2.819  1.00  0.00           H  
ATOM   4780 2HG1 VAL A 322     -68.868   7.325  -1.660  1.00  0.00           H  
ATOM   4781 3HG1 VAL A 322     -70.376   6.379  -1.626  1.00  0.00           H  
ATOM   4782 1HG2 VAL A 322     -70.730   6.253  -4.683  1.00  0.00           H  
ATOM   4783 2HG2 VAL A 322     -72.042   6.652  -3.548  1.00  0.00           H  
ATOM   4784 3HG2 VAL A 322     -71.641   7.769  -4.875  1.00  0.00           H  
ATOM   4785  N   ILE A 323     -69.087  10.371  -1.913  1.00  0.00           N  
ATOM   4786  CA  ILE A 323     -68.116  10.998  -1.024  1.00  0.00           C  
ATOM   4787  C   ILE A 323     -68.803  11.893  -0.002  1.00  0.00           C  
ATOM   4788  O   ILE A 323     -68.428  11.914   1.170  1.00  0.00           O  
ATOM   4789  CB  ILE A 323     -67.092  11.824  -1.824  1.00  0.00           C  
ATOM   4790  CG1 ILE A 323     -66.207  10.904  -2.669  1.00  0.00           C  
ATOM   4791  CG2 ILE A 323     -66.243  12.670  -0.887  1.00  0.00           C  
ATOM   4792  CD1 ILE A 323     -65.358  11.635  -3.683  1.00  0.00           C  
ATOM   4793  H   ILE A 323     -69.077  10.605  -2.896  1.00  0.00           H  
ATOM   4794  HA  ILE A 323     -67.583  10.215  -0.487  1.00  0.00           H  
ATOM   4795  HB  ILE A 323     -67.616  12.481  -2.517  1.00  0.00           H  
ATOM   4796 1HG1 ILE A 323     -65.546  10.335  -2.016  1.00  0.00           H  
ATOM   4797 2HG1 ILE A 323     -66.832  10.188  -3.203  1.00  0.00           H  
ATOM   4798 1HG2 ILE A 323     -65.524  13.247  -1.468  1.00  0.00           H  
ATOM   4799 2HG2 ILE A 323     -66.886  13.349  -0.328  1.00  0.00           H  
ATOM   4800 3HG2 ILE A 323     -65.710  12.021  -0.192  1.00  0.00           H  
ATOM   4801 1HD1 ILE A 323     -64.759  10.917  -4.243  1.00  0.00           H  
ATOM   4802 2HD1 ILE A 323     -66.003  12.184  -4.370  1.00  0.00           H  
ATOM   4803 3HD1 ILE A 323     -64.698  12.333  -3.168  1.00  0.00           H  
ATOM   4804  N   THR A 324     -69.811  12.632  -0.452  1.00  0.00           N  
ATOM   4805  CA  THR A 324     -70.553  13.533   0.424  1.00  0.00           C  
ATOM   4806  C   THR A 324     -71.306  12.757   1.498  1.00  0.00           C  
ATOM   4807  O   THR A 324     -71.349  13.167   2.658  1.00  0.00           O  
ATOM   4808  CB  THR A 324     -71.542  14.398  -0.379  1.00  0.00           C  
ATOM   4809  OG1 THR A 324     -70.821  15.202  -1.322  1.00  0.00           O  
ATOM   4810  CG2 THR A 324     -72.335  15.304   0.551  1.00  0.00           C  
ATOM   4811  H   THR A 324     -70.070  12.568  -1.426  1.00  0.00           H  
ATOM   4812  HA  THR A 324     -69.843  14.195   0.921  1.00  0.00           H  
ATOM   4813  HB  THR A 324     -72.231  13.753  -0.923  1.00  0.00           H  
ATOM   4814  HG1 THR A 324     -71.367  15.944  -1.593  1.00  0.00           H  
ATOM   4815 1HG2 THR A 324     -73.028  15.908  -0.033  1.00  0.00           H  
ATOM   4816 2HG2 THR A 324     -72.893  14.696   1.263  1.00  0.00           H  
ATOM   4817 3HG2 THR A 324     -71.651  15.958   1.091  1.00  0.00           H  
ATOM   4818  N   GLU A 325     -71.898  11.635   1.105  1.00  0.00           N  
ATOM   4819  CA  GLU A 325     -72.650  10.799   2.034  1.00  0.00           C  
ATOM   4820  C   GLU A 325     -71.741  10.212   3.107  1.00  0.00           C  
ATOM   4821  O   GLU A 325     -72.108  10.152   4.280  1.00  0.00           O  
ATOM   4822  CB  GLU A 325     -73.361   9.672   1.282  1.00  0.00           C  
ATOM   4823  CG  GLU A 325     -74.236   8.786   2.157  1.00  0.00           C  
ATOM   4824  CD  GLU A 325     -74.986   7.746   1.372  1.00  0.00           C  
ATOM   4825  OE1 GLU A 325     -75.293   7.997   0.231  1.00  0.00           O  
ATOM   4826  OE2 GLU A 325     -75.253   6.700   1.914  1.00  0.00           O  
ATOM   4827  H   GLU A 325     -71.826  11.353   0.138  1.00  0.00           H  
ATOM   4828  HA  GLU A 325     -73.401  11.418   2.527  1.00  0.00           H  
ATOM   4829 1HB  GLU A 325     -73.991  10.097   0.500  1.00  0.00           H  
ATOM   4830 2HB  GLU A 325     -72.621   9.036   0.796  1.00  0.00           H  
ATOM   4831 1HG  GLU A 325     -73.607   8.285   2.893  1.00  0.00           H  
ATOM   4832 2HG  GLU A 325     -74.947   9.413   2.694  1.00  0.00           H  
ATOM   4833  N   VAL A 326     -70.554   9.780   2.697  1.00  0.00           N  
ATOM   4834  CA  VAL A 326     -69.591   9.197   3.623  1.00  0.00           C  
ATOM   4835  C   VAL A 326     -69.117  10.222   4.645  1.00  0.00           C  
ATOM   4836  O   VAL A 326     -68.969   9.912   5.827  1.00  0.00           O  
ATOM   4837  CB  VAL A 326     -68.377   8.645   2.853  1.00  0.00           C  
ATOM   4838  CG1 VAL A 326     -67.286   8.208   3.820  1.00  0.00           C  
ATOM   4839  CG2 VAL A 326     -68.808   7.486   1.967  1.00  0.00           C  
ATOM   4840  H   VAL A 326     -70.312   9.857   1.719  1.00  0.00           H  
ATOM   4841  HA  VAL A 326     -70.074   8.374   4.152  1.00  0.00           H  
ATOM   4842  HB  VAL A 326     -67.958   9.440   2.235  1.00  0.00           H  
ATOM   4843 1HG1 VAL A 326     -66.436   7.821   3.259  1.00  0.00           H  
ATOM   4844 2HG1 VAL A 326     -66.968   9.062   4.419  1.00  0.00           H  
ATOM   4845 3HG1 VAL A 326     -67.673   7.428   4.475  1.00  0.00           H  
ATOM   4846 1HG2 VAL A 326     -67.945   7.102   1.425  1.00  0.00           H  
ATOM   4847 2HG2 VAL A 326     -69.232   6.694   2.585  1.00  0.00           H  
ATOM   4848 3HG2 VAL A 326     -69.558   7.832   1.256  1.00  0.00           H  
ATOM   4849  N   ALA A 327     -68.880  11.445   4.182  1.00  0.00           N  
ATOM   4850  CA  ALA A 327     -68.423  12.518   5.055  1.00  0.00           C  
ATOM   4851  C   ALA A 327     -69.479  12.872   6.095  1.00  0.00           C  
ATOM   4852  O   ALA A 327     -69.161  13.109   7.261  1.00  0.00           O  
ATOM   4853  CB  ALA A 327     -68.055  13.746   4.235  1.00  0.00           C  
ATOM   4854  H   ALA A 327     -69.020  11.636   3.200  1.00  0.00           H  
ATOM   4855  HA  ALA A 327     -67.537  12.169   5.585  1.00  0.00           H  
ATOM   4856 1HB  ALA A 327     -67.714  14.539   4.901  1.00  0.00           H  
ATOM   4857 2HB  ALA A 327     -67.258  13.492   3.536  1.00  0.00           H  
ATOM   4858 3HB  ALA A 327     -68.928  14.088   3.681  1.00  0.00           H  
ATOM   4859  N   ILE A 328     -70.736  12.906   5.664  1.00  0.00           N  
ATOM   4860  CA  ILE A 328     -71.843  13.231   6.557  1.00  0.00           C  
ATOM   4861  C   ILE A 328     -72.003  12.172   7.642  1.00  0.00           C  
ATOM   4862  O   ILE A 328     -72.251  12.493   8.804  1.00  0.00           O  
ATOM   4863  CB  ILE A 328     -73.161  13.367   5.772  1.00  0.00           C  
ATOM   4864  CG1 ILE A 328     -73.114  14.594   4.858  1.00  0.00           C  
ATOM   4865  CG2 ILE A 328     -74.342  13.455   6.727  1.00  0.00           C  
ATOM   4866  CD1 ILE A 328     -74.247  14.655   3.859  1.00  0.00           C  
ATOM   4867  H   ILE A 328     -70.930  12.702   4.694  1.00  0.00           H  
ATOM   4868  HA  ILE A 328     -71.630  14.184   7.039  1.00  0.00           H  
ATOM   4869  HB  ILE A 328     -73.291  12.498   5.127  1.00  0.00           H  
ATOM   4870 1HG1 ILE A 328     -73.143  15.499   5.463  1.00  0.00           H  
ATOM   4871 2HG1 ILE A 328     -72.173  14.601   4.306  1.00  0.00           H  
ATOM   4872 1HG2 ILE A 328     -75.265  13.551   6.155  1.00  0.00           H  
ATOM   4873 2HG2 ILE A 328     -74.384  12.553   7.336  1.00  0.00           H  
ATOM   4874 3HG2 ILE A 328     -74.223  14.324   7.373  1.00  0.00           H  
ATOM   4875 1HD1 ILE A 328     -74.144  15.552   3.248  1.00  0.00           H  
ATOM   4876 2HD1 ILE A 328     -74.215  13.773   3.218  1.00  0.00           H  
ATOM   4877 3HD1 ILE A 328     -75.197  14.685   4.389  1.00  0.00           H  
ATOM   4878  N   ALA A 329     -71.860  10.911   7.254  1.00  0.00           N  
ATOM   4879  CA  ALA A 329     -71.990   9.801   8.193  1.00  0.00           C  
ATOM   4880  C   ALA A 329     -70.891   9.841   9.247  1.00  0.00           C  
ATOM   4881  O   ALA A 329     -71.139   9.591  10.427  1.00  0.00           O  
ATOM   4882  CB  ALA A 329     -71.963   8.472   7.451  1.00  0.00           C  
ATOM   4883  H   ALA A 329     -71.656  10.714   6.285  1.00  0.00           H  
ATOM   4884  HA  ALA A 329     -72.948   9.900   8.704  1.00  0.00           H  
ATOM   4885 1HB  ALA A 329     -72.060   7.655   8.166  1.00  0.00           H  
ATOM   4886 2HB  ALA A 329     -72.790   8.435   6.742  1.00  0.00           H  
ATOM   4887 3HB  ALA A 329     -71.021   8.375   6.915  1.00  0.00           H  
ATOM   4888  N   ALA A 330     -69.674  10.157   8.814  1.00  0.00           N  
ATOM   4889  CA  ALA A 330     -68.534  10.230   9.720  1.00  0.00           C  
ATOM   4890  C   ALA A 330     -68.710  11.349  10.738  1.00  0.00           C  
ATOM   4891  O   ALA A 330     -68.394  11.187  11.917  1.00  0.00           O  
ATOM   4892  CB  ALA A 330     -67.245  10.427   8.935  1.00  0.00           C  
ATOM   4893  H   ALA A 330     -69.536  10.351   7.833  1.00  0.00           H  
ATOM   4894  HA  ALA A 330     -68.474   9.288  10.266  1.00  0.00           H  
ATOM   4895 1HB  ALA A 330     -66.403  10.480   9.625  1.00  0.00           H  
ATOM   4896 2HB  ALA A 330     -67.103   9.589   8.253  1.00  0.00           H  
ATOM   4897 3HB  ALA A 330     -67.305  11.353   8.365  1.00  0.00           H  
ATOM   4898  N   ILE A 331     -69.216  12.487  10.276  1.00  0.00           N  
ATOM   4899  CA  ILE A 331     -69.435  13.637  11.146  1.00  0.00           C  
ATOM   4900  C   ILE A 331     -70.487  13.336  12.205  1.00  0.00           C  
ATOM   4901  O   ILE A 331     -70.341  13.719  13.366  1.00  0.00           O  
ATOM   4902  CB  ILE A 331     -69.867  14.869  10.330  1.00  0.00           C  
ATOM   4903  CG1 ILE A 331     -68.716  15.351   9.442  1.00  0.00           C  
ATOM   4904  CG2 ILE A 331     -70.333  15.983  11.254  1.00  0.00           C  
ATOM   4905  CD1 ILE A 331     -69.127  16.381   8.415  1.00  0.00           C  
ATOM   4906  H   ILE A 331     -69.455  12.558   9.297  1.00  0.00           H  
ATOM   4907  HA  ILE A 331     -68.499  13.870  11.653  1.00  0.00           H  
ATOM   4908  HB  ILE A 331     -70.685  14.596   9.664  1.00  0.00           H  
ATOM   4909 1HG1 ILE A 331     -67.933  15.783  10.065  1.00  0.00           H  
ATOM   4910 2HG1 ILE A 331     -68.281  14.501   8.916  1.00  0.00           H  
ATOM   4911 1HG2 ILE A 331     -70.634  16.846  10.661  1.00  0.00           H  
ATOM   4912 2HG2 ILE A 331     -71.180  15.635  11.844  1.00  0.00           H  
ATOM   4913 3HG2 ILE A 331     -69.519  16.267  11.921  1.00  0.00           H  
ATOM   4914 1HD1 ILE A 331     -68.259  16.674   7.825  1.00  0.00           H  
ATOM   4915 2HD1 ILE A 331     -69.887  15.957   7.758  1.00  0.00           H  
ATOM   4916 3HD1 ILE A 331     -69.533  17.257   8.921  1.00  0.00           H  
ATOM   4917  N   LYS A 332     -71.548  12.647  11.797  1.00  0.00           N  
ATOM   4918  CA  LYS A 332     -72.628  12.293  12.711  1.00  0.00           C  
ATOM   4919  C   LYS A 332     -72.142  11.338  13.794  1.00  0.00           C  
ATOM   4920  O   LYS A 332     -72.510  11.469  14.961  1.00  0.00           O  
ATOM   4921  CB  LYS A 332     -73.795  11.669  11.945  1.00  0.00           C  
ATOM   4922  CG  LYS A 332     -74.536  12.636  11.030  1.00  0.00           C  
ATOM   4923  CD  LYS A 332     -75.259  13.709  11.830  1.00  0.00           C  
ATOM   4924  CE  LYS A 332     -76.060  14.631  10.923  1.00  0.00           C  
ATOM   4925  NZ  LYS A 332     -76.748  15.706  11.689  1.00  0.00           N  
ATOM   4926  H   LYS A 332     -71.608  12.361  10.830  1.00  0.00           H  
ATOM   4927  HA  LYS A 332     -72.979  13.202  13.201  1.00  0.00           H  
ATOM   4928 1HB  LYS A 332     -73.430  10.844  11.333  1.00  0.00           H  
ATOM   4929 2HB  LYS A 332     -74.517  11.258  12.652  1.00  0.00           H
[truncated: 2,440,720 more chars]
