# Supplementary material for: Blueprinting extendable nanomaterials with standardized protein blocks
Source: Nature. 2024 Mar 13;627(8005):898–904. doi: 10.1038/s41586-024-07188-4 (PMC10972742; doi:10.1038/s41586-024-07188-4)
Supplement: Supplementary file 4 — Design models with ideal backbones as well as experimentally determined structures for comparison. For reference to design names, see Supplementary Fig. 1. [file 41586_2024_7188_MOESM4_ESM.zip › R12A_design.pdb]

ATOM      1  N   PRO A   1     -40.445  -0.847 -13.744  1.00  0.00           N  
ATOM      2  CA  PRO A   1     -39.281  -1.685 -13.545  1.00  0.00           C  
ATOM      3  C   PRO A   1     -38.120  -1.165 -14.375  1.00  0.00           C  
ATOM      4  O   PRO A   1     -37.980  -1.510 -15.549  1.00  0.00           O  
ATOM      5  CB  PRO A   1     -39.754  -3.062 -14.020  1.00  0.00           C  
ATOM      6  CG  PRO A   1     -40.671  -2.761 -15.157  1.00  0.00           C  
ATOM      7  CD  PRO A   1     -41.302  -1.446 -14.790  1.00  0.00           C  
ATOM      8  HA  PRO A   1     -39.029  -1.705 -12.474  1.00  0.00           H  
ATOM      9 1HB  PRO A   1     -38.890  -3.674 -14.319  1.00  0.00           H  
ATOM     10 2HB  PRO A   1     -40.255  -3.593 -13.197  1.00  0.00           H  
ATOM     11 1HG  PRO A   1     -40.104  -2.712 -16.099  1.00  0.00           H  
ATOM     12 2HG  PRO A   1     -41.408  -3.568 -15.273  1.00  0.00           H  
ATOM     13 1HD  PRO A   1     -41.335  -0.794 -15.676  1.00  0.00           H  
ATOM     14 2HD  PRO A   1     -42.315  -1.621 -14.399  1.00  0.00           H  
ATOM     15  N   ASP A   2     -37.292  -0.329 -13.752  1.00  0.00           N  
ATOM     16  CA  ASP A   2     -36.191   0.321 -14.446  1.00  0.00           C  
ATOM     17  C   ASP A   2     -34.863  -0.010 -13.785  1.00  0.00           C  
ATOM     18  O   ASP A   2     -34.640   0.321 -12.619  1.00  0.00           O  
ATOM     19  CB  ASP A   2     -36.392   1.838 -14.475  1.00  0.00           C  
ATOM     20  CG  ASP A   2     -35.354   2.559 -15.325  1.00  0.00           C  
ATOM     21  OD1 ASP A   2     -34.376   1.943 -15.679  1.00  0.00           O  
ATOM     22  OD2 ASP A   2     -35.548   3.716 -15.610  1.00  0.00           O1-
ATOM     23  H   ASP A   2     -37.431  -0.141 -12.769  1.00  0.00           H  
ATOM     24  HA  ASP A   2     -36.164  -0.045 -15.473  1.00  0.00           H  
ATOM     25 1HB  ASP A   2     -37.383   2.067 -14.867  1.00  0.00           H  
ATOM     26 2HB  ASP A   2     -36.345   2.231 -13.459  1.00  0.00           H  
ATOM     27  N   LEU A   3     -33.715  -0.622 -14.101  1.00  0.00           N  
ATOM     28  CA  LEU A   3     -33.127  -1.356 -12.988  1.00  0.00           C  
ATOM     29  C   LEU A   3     -32.514  -0.414 -11.962  1.00  0.00           C  
ATOM     30  O   LEU A   3     -32.492  -0.711 -10.768  1.00  0.00           O  
ATOM     31  CB  LEU A   3     -32.057  -2.327 -13.503  1.00  0.00           C  
ATOM     32  CG  LEU A   3     -30.785  -1.678 -14.066  1.00  0.00           C  
ATOM     33  CD1 LEU A   3     -29.713  -1.638 -12.986  1.00  0.00           C  
ATOM     34  CD2 LEU A   3     -30.310  -2.462 -15.281  1.00  0.00           C  
ATOM     35  H   LEU A   3     -33.355  -0.536 -15.040  1.00  0.00           H  
ATOM     36  HA  LEU A   3     -33.914  -1.929 -12.498  1.00  0.00           H  
ATOM     37 1HB  LEU A   3     -31.759  -2.982 -12.686  1.00  0.00           H  
ATOM     38 2HB  LEU A   3     -32.493  -2.940 -14.291  1.00  0.00           H  
ATOM     39  HG  LEU A   3     -31.001  -0.650 -14.360  1.00  0.00           H  
ATOM     40 1HD1 LEU A   3     -28.810  -1.177 -13.386  1.00  0.00           H  
ATOM     41 2HD1 LEU A   3     -30.073  -1.056 -12.138  1.00  0.00           H  
ATOM     42 3HD1 LEU A   3     -29.488  -2.653 -12.660  1.00  0.00           H  
ATOM     43 1HD2 LEU A   3     -29.407  -2.000 -15.681  1.00  0.00           H  
ATOM     44 2HD2 LEU A   3     -30.094  -3.489 -14.988  1.00  0.00           H  
ATOM     45 3HD2 LEU A   3     -31.089  -2.458 -16.043  1.00  0.00           H  
ATOM     46  N   ASP A   4     -32.007   0.733 -12.420  1.00  0.00           N  
ATOM     47  CA  ASP A   4     -31.311   1.640 -11.515  1.00  0.00           C  
ATOM     48  C   ASP A   4     -32.260   2.209 -10.468  1.00  0.00           C  
ATOM     49  O   ASP A   4     -31.904   2.330  -9.297  1.00  0.00           O  
ATOM     50  CB  ASP A   4     -30.662   2.784 -12.298  1.00  0.00           C  
ATOM     51  CG  ASP A   4     -29.442   2.339 -13.094  1.00  0.00           C  
ATOM     52  OD1 ASP A   4     -28.677   1.557 -12.584  1.00  0.00           O  
ATOM     53  OD2 ASP A   4     -29.289   2.786 -14.206  1.00  0.00           O1-
ATOM     54  H   ASP A   4     -32.113   0.962 -13.398  1.00  0.00           H  
ATOM     55  HA  ASP A   4     -30.530   1.083 -11.000  1.00  0.00           H  
ATOM     56 1HB  ASP A   4     -31.390   3.215 -12.986  1.00  0.00           H  
ATOM     57 2HB  ASP A   4     -30.359   3.572 -11.607  1.00  0.00           H  
ATOM     58  N   ARG A   5     -33.469   2.556 -10.897  1.00  0.00           N  
ATOM     59  CA  ARG A   5     -34.471   3.113  -9.997  1.00  0.00           C  
ATOM     60  C   ARG A   5     -34.891   2.096  -8.944  1.00  0.00           C  
ATOM     61  O   ARG A   5     -35.064   2.435  -7.773  1.00  0.00           O  
ATOM     62  CB  ARG A   5     -35.696   3.569 -10.774  1.00  0.00           C  
ATOM     63  CG  ARG A   5     -36.780   4.225  -9.934  1.00  0.00           C  
ATOM     64  CD  ARG A   5     -37.799   3.242  -9.487  1.00  0.00           C  
ATOM     65  NE  ARG A   5     -38.905   3.884  -8.794  1.00  0.00           N  
ATOM     66  CZ  ARG A   5     -39.983   4.416  -9.400  1.00  0.00           C  
ATOM     67  NH1 ARG A   5     -40.089   4.374 -10.710  1.00  0.00           N1+
ATOM     68  NH2 ARG A   5     -40.937   4.980  -8.679  1.00  0.00           N  
ATOM     69  H   ARG A   5     -33.699   2.432 -11.873  1.00  0.00           H  
ATOM     70  HA  ARG A   5     -34.038   3.978  -9.490  1.00  0.00           H  
ATOM     71 1HB  ARG A   5     -35.396   4.282 -11.541  1.00  0.00           H  
ATOM     72 2HB  ARG A   5     -36.144   2.713 -11.281  1.00  0.00           H  
ATOM     73 1HG  ARG A   5     -36.330   4.679  -9.050  1.00  0.00           H  
ATOM     74 2HG  ARG A   5     -37.280   4.995 -10.522  1.00  0.00           H  
ATOM     75 1HD  ARG A   5     -38.200   2.716 -10.353  1.00  0.00           H  
ATOM     76 2HD  ARG A   5     -37.341   2.526  -8.808  1.00  0.00           H  
ATOM     77  HE  ARG A   5     -38.859   3.936  -7.784  1.00  0.00           H  
ATOM     78 1HH1 ARG A   5     -39.360   3.944 -11.261  1.00  0.00           H  
ATOM     79 2HH1 ARG A   5     -40.897   4.772 -11.165  1.00  0.00           H  
ATOM     80 1HH2 ARG A   5     -40.856   5.012  -7.672  1.00  0.00           H  
ATOM     81 2HH2 ARG A   5     -41.745   5.377  -9.133  1.00  0.00           H  
ATOM     82  N   ILE A   6     -35.052   0.847  -9.367  1.00  0.00           N  
ATOM     83  CA  ILE A   6     -35.452  -0.223  -8.460  1.00  0.00           C  
ATOM     84  C   ILE A   6     -34.384  -0.480  -7.406  1.00  0.00           C  
ATOM     85  O   ILE A   6     -34.694  -0.697  -6.234  1.00  0.00           O  
ATOM     86  CB  ILE A   6     -35.732  -1.524  -9.235  1.00  0.00           C  
ATOM     87  CG1 ILE A   6     -37.009  -1.386 -10.068  1.00  0.00           C  
ATOM     88  CG2 ILE A   6     -35.842  -2.700  -8.277  1.00  0.00           C  
ATOM     89  CD1 ILE A   6     -37.301   0.031 -10.507  1.00  0.00           C  
ATOM     90  H   ILE A   6     -34.894   0.632 -10.341  1.00  0.00           H  
ATOM     91  HA  ILE A   6     -36.367   0.079  -7.951  1.00  0.00           H  
ATOM     92  HB  ILE A   6     -34.919  -1.712  -9.935  1.00  0.00           H  
ATOM     93 1HG1 ILE A   6     -36.933  -2.010 -10.956  1.00  0.00           H  
ATOM     94 2HG1 ILE A   6     -37.861  -1.744  -9.489  1.00  0.00           H  
ATOM     95 1HG2 ILE A   6     -36.040  -3.611  -8.842  1.00  0.00           H  
ATOM     96 2HG2 ILE A   6     -34.908  -2.810  -7.727  1.00  0.00           H  
ATOM     97 3HG2 ILE A   6     -36.658  -2.523  -7.576  1.00  0.00           H  
ATOM     98 1HD1 ILE A   6     -38.220   0.049 -11.092  1.00  0.00           H  
ATOM     99 2HD1 ILE A   6     -37.415   0.668  -9.630  1.00  0.00           H  
ATOM    100 3HD1 ILE A   6     -36.477   0.400 -11.117  1.00  0.00           H  
ATOM    101  N   LEU A   7     -33.125  -0.453  -7.827  1.00  0.00           N  
ATOM    102  CA  LEU A   7     -32.008  -0.683  -6.919  1.00  0.00           C  
ATOM    103  C   LEU A   7     -31.915   0.417  -5.870  1.00  0.00           C  
ATOM    104  O   LEU A   7     -31.655   0.150  -4.697  1.00  0.00           O  
ATOM    105  CB  LEU A   7     -30.693  -0.761  -7.705  1.00  0.00           C  
ATOM    106  CG  LEU A   7     -29.420  -0.895  -6.860  1.00  0.00           C  
ATOM    107  CD1 LEU A   7     -29.409  -2.252  -6.168  1.00  0.00           C  
ATOM    108  CD2 LEU A   7     -28.198  -0.726  -7.751  1.00  0.00           C  
ATOM    109  H   LEU A   7     -32.936  -0.269  -8.803  1.00  0.00           H  
ATOM    110  HA  LEU A   7     -32.167  -1.633  -6.408  1.00  0.00           H  
ATOM    111 1HB  LEU A   7     -30.738  -1.619  -8.373  1.00  0.00           H  
ATOM    112 2HB  LEU A   7     -30.596   0.140  -8.309  1.00  0.00           H  
ATOM    113  HG  LEU A   7     -29.413  -0.127  -6.086  1.00  0.00           H  
ATOM    114 1HD1 LEU A   7     -28.505  -2.347  -5.567  1.00  0.00           H  
ATOM    115 2HD1 LEU A   7     -30.284  -2.338  -5.522  1.00  0.00           H  
ATOM    116 3HD1 LEU A   7     -29.432  -3.042  -6.917  1.00  0.00           H  
ATOM    117 1HD2 LEU A   7     -27.293  -0.821  -7.149  1.00  0.00           H  
ATOM    118 2HD2 LEU A   7     -28.202  -1.495  -8.523  1.00  0.00           H  
ATOM    119 3HD2 LEU A   7     -28.222   0.258  -8.217  1.00  0.00           H  
ATOM    120  N   ALA A   8     -32.130   1.656  -6.298  1.00  0.00           N  
ATOM    121  CA  ALA A   8     -32.072   2.800  -5.396  1.00  0.00           C  
ATOM    122  C   ALA A   8     -33.174   2.731  -4.348  1.00  0.00           C  
ATOM    123  O   ALA A   8     -32.949   3.034  -3.176  1.00  0.00           O  
ATOM    124  CB  ALA A   8     -32.171   4.099  -6.182  1.00  0.00           C  
ATOM    125  H   ALA A   8     -32.338   1.809  -7.275  1.00  0.00           H  
ATOM    126  HA  ALA A   8     -31.114   2.773  -4.877  1.00  0.00           H  
ATOM    127 1HB  ALA A   8     -32.126   4.944  -5.494  1.00  0.00           H  
ATOM    128 2HB  ALA A   8     -31.341   4.163  -6.887  1.00  0.00           H  
ATOM    129 3HB  ALA A   8     -33.113   4.125  -6.726  1.00  0.00           H  
ATOM    130  N   THR A   9     -34.366   2.330  -4.775  1.00  0.00           N  
ATOM    131  CA  THR A   9     -35.507   2.221  -3.873  1.00  0.00           C  
ATOM    132  C   THR A   9     -35.273   1.147  -2.818  1.00  0.00           C  
ATOM    133  O   THR A   9     -35.608   1.330  -1.647  1.00  0.00           O  
ATOM    134  CB  THR A   9     -36.800   1.911  -4.649  1.00  0.00           C  
ATOM    135  CG2 THR A   9     -37.979   1.789  -3.695  1.00  0.00           C  
ATOM    136  OG1 THR A   9     -37.059   2.961  -5.590  1.00  0.00           O  
ATOM    137  H   THR A   9     -34.486   2.095  -5.750  1.00  0.00           H  
ATOM    138  HA  THR A   9     -35.634   3.175  -3.360  1.00  0.00           H  
ATOM    139  HB  THR A   9     -36.682   0.975  -5.194  1.00  0.00           H  
ATOM    140  HG1 THR A   9     -36.490   2.851  -6.356  1.00  0.00           H  
ATOM    141 1HG2 THR A   9     -38.883   1.569  -4.262  1.00  0.00           H  
ATOM    142 2HG2 THR A   9     -37.790   0.983  -2.985  1.00  0.00           H  
ATOM    143 3HG2 THR A   9     -38.107   2.726  -3.155  1.00  0.00           H  
ATOM    144  N   ALA A  10     -34.698   0.026  -3.240  1.00  0.00           N  
ATOM    145  CA  ALA A  10     -34.418  -1.081  -2.331  1.00  0.00           C  
ATOM    146  C   ALA A  10     -33.392  -0.683  -1.278  1.00  0.00           C  
ATOM    147  O   ALA A  10     -33.524  -1.035  -0.105  1.00  0.00           O  
ATOM    148  CB  ALA A  10     -33.935  -2.295  -3.109  1.00  0.00           C  
ATOM    149  H   ALA A  10     -34.446  -0.061  -4.214  1.00  0.00           H  
ATOM    150  HA  ALA A  10     -35.344  -1.337  -1.817  1.00  0.00           H  
ATOM    151 1HB  ALA A  10     -33.731  -3.113  -2.418  1.00  0.00           H  
ATOM    152 2HB  ALA A  10     -34.703  -2.603  -3.818  1.00  0.00           H  
ATOM    153 3HB  ALA A  10     -33.024  -2.042  -3.649  1.00  0.00           H  
ATOM    154  N   GLU A  11     -32.371   0.054  -1.702  1.00  0.00           N  
ATOM    155  CA  GLU A  11     -31.320   0.501  -0.796  1.00  0.00           C  
ATOM    156  C   GLU A  11     -31.868   1.460   0.252  1.00  0.00           C  
ATOM    157  O   GLU A  11     -31.502   1.389   1.425  1.00  0.00           O  
ATOM    158  CB  GLU A  11     -30.191   1.177  -1.579  1.00  0.00           C  
ATOM    159  CG  GLU A  11     -29.385   0.234  -2.461  1.00  0.00           C  
ATOM    160  CD  GLU A  11     -28.331   0.943  -3.264  1.00  0.00           C  
ATOM    161  OE1 GLU A  11     -28.683   1.766  -4.075  1.00  0.00           O  
ATOM    162  OE2 GLU A  11     -27.173   0.661  -3.068  1.00  0.00           O1-
ATOM    163  H   GLU A  11     -32.321   0.309  -2.678  1.00  0.00           H  
ATOM    164  HA  GLU A  11     -30.914  -0.370  -0.280  1.00  0.00           H  
ATOM    165 1HB  GLU A  11     -30.607   1.957  -2.217  1.00  0.00           H  
ATOM    166 2HB  GLU A  11     -29.502   1.656  -0.883  1.00  0.00           H  
ATOM    167 1HG  GLU A  11     -28.903  -0.513  -1.830  1.00  0.00           H  
ATOM    168 2HG  GLU A  11     -30.064  -0.284  -3.136  1.00  0.00           H  
ATOM    169  N   LEU A  12     -32.748   2.358  -0.178  1.00  0.00           N  
ATOM    170  CA  LEU A  12     -33.349   3.334   0.723  1.00  0.00           C  
ATOM    171  C   LEU A  12     -34.217   2.653   1.775  1.00  0.00           C  
ATOM    172  O   LEU A  12     -34.203   3.032   2.946  1.00  0.00           O  
ATOM    173  CB  LEU A  12     -34.193   4.340  -0.071  1.00  0.00           C  
ATOM    174  CG  LEU A  12     -33.413   5.263  -1.016  1.00  0.00           C  
ATOM    175  CD1 LEU A  12     -34.311   5.682  -2.173  1.00  0.00           C  
ATOM    176  CD2 LEU A  12     -32.913   6.474  -0.245  1.00  0.00           C  
ATOM    177  H   LEU A  12     -33.008   2.364  -1.154  1.00  0.00           H  
ATOM    178  HA  LEU A  12     -32.551   3.873   1.232  1.00  0.00           H  
ATOM    179 1HB  LEU A  12     -34.918   3.789  -0.669  1.00  0.00           H  
ATOM    180 2HB  LEU A  12     -34.737   4.970   0.633  1.00  0.00           H  
ATOM    181  HG  LEU A  12     -32.564   4.722  -1.434  1.00  0.00           H  
ATOM    182 1HD1 LEU A  12     -33.757   6.337  -2.845  1.00  0.00           H  
ATOM    183 2HD1 LEU A  12     -34.639   4.797  -2.719  1.00  0.00           H  
ATOM    184 3HD1 LEU A  12     -35.180   6.212  -1.785  1.00  0.00           H  
ATOM    185 1HD2 LEU A  12     -32.358   7.130  -0.918  1.00  0.00           H  
ATOM    186 2HD2 LEU A  12     -33.762   7.017   0.171  1.00  0.00           H  
ATOM    187 3HD2 LEU A  12     -32.259   6.147   0.564  1.00  0.00           H  
ATOM    188  N   ALA A  13     -34.972   1.645   1.349  1.00  0.00           N  
ATOM    189  CA  ALA A  13     -35.846   0.910   2.254  1.00  0.00           C  
ATOM    190  C   ALA A  13     -35.045   0.160   3.309  1.00  0.00           C  
ATOM    191  O   ALA A  13     -35.424   0.122   4.480  1.00  0.00           O  
ATOM    192  CB  ALA A  13     -36.724  -0.056   1.471  1.00  0.00           C  
ATOM    193  H   ALA A  13     -34.938   1.383   0.374  1.00  0.00           H  
ATOM    194  HA  ALA A  13     -36.484   1.629   2.768  1.00  0.00           H  
ATOM    195 1HB  ALA A  13     -37.372  -0.598   2.160  1.00  0.00           H  
ATOM    196 2HB  ALA A  13     -37.334   0.500   0.760  1.00  0.00           H  
ATOM    197 3HB  ALA A  13     -36.095  -0.764   0.933  1.00  0.00           H  
ATOM    198  N   ILE A  14     -33.933  -0.436   2.888  1.00  0.00           N  
ATOM    199  CA  ILE A  14     -33.075  -1.186   3.796  1.00  0.00           C  
ATOM    200  C   ILE A  14     -32.456  -0.274   4.848  1.00  0.00           C  
ATOM    201  O   ILE A  14     -32.363  -0.636   6.021  1.00  0.00           O  
ATOM    202  CB  ILE A  14     -31.958  -1.912   3.024  1.00  0.00           C  
ATOM    203  CG1 ILE A  14     -32.537  -3.078   2.220  1.00  0.00           C  
ATOM    204  CG2 ILE A  14     -30.882  -2.401   3.980  1.00  0.00           C  
ATOM    205  CD1 ILE A  14     -31.566  -3.678   1.228  1.00  0.00           C  
ATOM    206  H   ILE A  14     -33.678  -0.368   1.913  1.00  0.00           H  
ATOM    207  HA  ILE A  14     -33.682  -1.932   4.308  1.00  0.00           H  
ATOM    208  HB  ILE A  14     -31.509  -1.227   2.306  1.00  0.00           H  
ATOM    209 1HG1 ILE A  14     -32.859  -3.866   2.901  1.00  0.00           H  
ATOM    210 2HG1 ILE A  14     -33.418  -2.742   1.673  1.00  0.00           H  
ATOM    211 1HG2 ILE A  14     -30.101  -2.913   3.417  1.00  0.00           H  
ATOM    212 2HG2 ILE A  14     -30.451  -1.553   4.509  1.00  0.00           H  
ATOM    213 3HG2 ILE A  14     -31.322  -3.093   4.700  1.00  0.00           H  
ATOM    214 1HD1 ILE A  14     -32.049  -4.500   0.697  1.00  0.00           H  
ATOM    215 2HD1 ILE A  14     -31.257  -2.915   0.514  1.00  0.00           H  
ATOM    216 3HD1 ILE A  14     -30.692  -4.055   1.758  1.00  0.00           H  
ATOM    217  N   VAL A  15     -32.032   0.911   4.420  1.00  0.00           N  
ATOM    218  CA  VAL A  15     -31.422   1.878   5.325  1.00  0.00           C  
ATOM    219  C   VAL A  15     -32.416   2.358   6.373  1.00  0.00           C  
ATOM    220  O   VAL A  15     -32.073   2.511   7.545  1.00  0.00           O  
ATOM    221  CB  VAL A  15     -30.890   3.088   4.533  1.00  0.00           C  
ATOM    222  CG1 VAL A  15     -30.459   4.197   5.481  1.00  0.00           C  
ATOM    223  CG2 VAL A  15     -29.733   2.658   3.644  1.00  0.00           C  
ATOM    224  H   VAL A  15     -32.137   1.148   3.444  1.00  0.00           H  
ATOM    225  HA  VAL A  15     -30.584   1.397   5.832  1.00  0.00           H  
ATOM    226  HB  VAL A  15     -31.695   3.488   3.916  1.00  0.00           H  
ATOM    227 1HG1 VAL A  15     -30.086   5.044   4.905  1.00  0.00           H  
ATOM    228 2HG1 VAL A  15     -31.310   4.514   6.082  1.00  0.00           H  
ATOM    229 3HG1 VAL A  15     -29.668   3.829   6.136  1.00  0.00           H  
ATOM    230 1HG2 VAL A  15     -29.364   3.518   3.087  1.00  0.00           H  
ATOM    231 2HG2 VAL A  15     -28.931   2.252   4.261  1.00  0.00           H  
ATOM    232 3HG2 VAL A  15     -30.075   1.893   2.946  1.00  0.00           H  
ATOM    233  N   ARG A  16     -33.652   2.596   5.943  1.00  0.00           N  
ATOM    234  CA  ARG A  16     -34.700   3.060   6.844  1.00  0.00           C  
ATOM    235  C   ARG A  16     -35.027   2.009   7.897  1.00  0.00           C  
ATOM    236  O   ARG A  16     -35.231   2.332   9.068  1.00  0.00           O  
ATOM    237  CB  ARG A  16     -35.961   3.402   6.065  1.00  0.00           C  
ATOM    238  CG  ARG A  16     -37.150   3.809   6.922  1.00  0.00           C  
ATOM    239  CD  ARG A  16     -38.340   4.131   6.093  1.00  0.00           C  
ATOM    240  NE  ARG A  16     -38.105   5.276   5.228  1.00  0.00           N  
ATOM    241  CZ  ARG A  16     -38.789   5.533   4.096  1.00  0.00           C  
ATOM    242  NH1 ARG A  16     -39.745   4.718   3.706  1.00  0.00           N1+
ATOM    243  NH2 ARG A  16     -38.499   6.603   3.377  1.00  0.00           N  
ATOM    244  H   ARG A  16     -33.870   2.452   4.967  1.00  0.00           H  
ATOM    245  HA  ARG A  16     -34.349   3.960   7.350  1.00  0.00           H  
ATOM    246 1HB  ARG A  16     -35.753   4.222   5.379  1.00  0.00           H  
ATOM    247 2HB  ARG A  16     -36.265   2.543   5.468  1.00  0.00           H  
ATOM    248 1HG  ARG A  16     -37.412   2.992   7.594  1.00  0.00           H  
ATOM    249 2HG  ARG A  16     -36.892   4.692   7.507  1.00  0.00           H  
ATOM    250 1HD  ARG A  16     -38.588   3.276   5.465  1.00  0.00           H  
ATOM    251 2HD  ARG A  16     -39.184   4.361   6.741  1.00  0.00           H  
ATOM    252  HE  ARG A  16     -37.377   5.926   5.495  1.00  0.00           H  
ATOM    253 1HH1 ARG A  16     -39.966   3.900   4.256  1.00  0.00           H  
ATOM    254 2HH1 ARG A  16     -40.257   4.911   2.858  1.00  0.00           H  
ATOM    255 1HH2 ARG A  16     -37.764   7.230   3.676  1.00  0.00           H  
ATOM    256 2HH2 ARG A  16     -39.011   6.796   2.529  1.00  0.00           H  
ATOM    257  N   LEU A  17     -35.074   0.750   7.475  1.00  0.00           N  
ATOM    258  CA  LEU A  17     -35.376  -0.352   8.382  1.00  0.00           C  
ATOM    259  C   LEU A  17     -34.288  -0.509   9.436  1.00  0.00           C  
ATOM    260  O   LEU A  17     -34.578  -0.752  10.609  1.00  0.00           O  
ATOM    261  CB  LEU A  17     -35.527  -1.659   7.595  1.00  0.00           C  
ATOM    262  CG  LEU A  17     -36.968  -2.086   7.284  1.00  0.00           C  
ATOM    263  CD1 LEU A  17     -37.630  -1.035   6.404  1.00  0.00           C  
ATOM    264  CD2 LEU A  17     -36.959  -3.445   6.600  1.00  0.00           C  
ATOM    265  H   LEU A  17     -34.898   0.551   6.500  1.00  0.00           H  
ATOM    266  HA  LEU A  17     -36.317  -0.135   8.887  1.00  0.00           H  
ATOM    267 1HB  LEU A  17     -35.000  -1.559   6.647  1.00  0.00           H  
ATOM    268 2HB  LEU A  17     -35.060  -2.463   8.164  1.00  0.00           H  
ATOM    269  HG  LEU A  17     -37.537  -2.150   8.212  1.00  0.00           H  
ATOM    270 1HD1 LEU A  17     -38.654  -1.338   6.182  1.00  0.00           H  
ATOM    271 2HD1 LEU A  17     -37.641  -0.077   6.925  1.00  0.00           H  
ATOM    272 3HD1 LEU A  17     -37.072  -0.936   5.473  1.00  0.00           H  
ATOM    273 1HD2 LEU A  17     -37.983  -3.748   6.380  1.00  0.00           H  
ATOM    274 2HD2 LEU A  17     -36.392  -3.382   5.671  1.00  0.00           H  
ATOM    275 3HD2 LEU A  17     -36.496  -4.180   7.259  1.00  0.00           H  
ATOM    276  N   ALA A  18     -33.036  -0.371   9.015  1.00  0.00           N  
ATOM    277  CA  ALA A  18     -31.903  -0.499   9.922  1.00  0.00           C  
ATOM    278  C   ALA A  18     -31.911   0.606  10.971  1.00  0.00           C  
ATOM    279  O   ALA A  18     -31.629   0.363  12.145  1.00  0.00           O  
ATOM    280  CB  ALA A  18     -30.597  -0.480   9.143  1.00  0.00           C  
ATOM    281  H   ALA A  18     -32.865  -0.171   8.039  1.00  0.00           H  
ATOM    282  HA  ALA A  18     -31.991  -1.453  10.440  1.00  0.00           H  
ATOM    283 1HB  ALA A  18     -29.759  -0.576   9.834  1.00  0.00           H  
ATOM    284 2HB  ALA A  18     -30.582  -1.310   8.437  1.00  0.00           H  
ATOM    285 3HB  ALA A  18     -30.511   0.460   8.599  1.00  0.00           H  
ATOM    286  N   GLY A  19     -32.236   1.820  10.543  1.00  0.00           N  
ATOM    287  CA  GLY A  19     -32.282   2.966  11.444  1.00  0.00           C  
ATOM    288  C   GLY A  19     -33.373   2.798  12.493  1.00  0.00           C  
ATOM    289  O   GLY A  19     -33.175   3.120  13.665  1.00  0.00           O  
ATOM    290  H   GLY A  19     -32.458   1.954   9.567  1.00  0.00           H  
ATOM    291 1HA  GLY A  19     -31.315   3.080  11.934  1.00  0.00           H  
ATOM    292 2HA  GLY A  19     -32.461   3.873  10.869  1.00  0.00           H  
ATOM    293  N   VAL A  20     -34.524   2.291  12.066  1.00  0.00           N  
ATOM    294  CA  VAL A  20     -35.650   2.079  12.968  1.00  0.00           C  
ATOM    295  C   VAL A  20     -35.320   1.031  14.024  1.00  0.00           C  
ATOM    296  O   VAL A  20     -35.710   1.160  15.184  1.00  0.00           O  
ATOM    297  CB  VAL A  20     -36.893   1.633  12.175  1.00  0.00           C  
ATOM    298  CG1 VAL A  20     -37.978   1.140  13.120  1.00  0.00           C  
ATOM    299  CG2 VAL A  20     -37.402   2.784  11.322  1.00  0.00           C  
ATOM    300  H   VAL A  20     -34.624   2.046  11.092  1.00  0.00           H  
ATOM    301  HA  VAL A  20     -35.874   3.022  13.469  1.00  0.00           H  
ATOM    302  HB  VAL A  20     -36.621   0.795  11.533  1.00  0.00           H  
ATOM    303 1HG1 VAL A  20     -38.849   0.828  12.543  1.00  0.00           H  
ATOM    304 2HG1 VAL A  20     -37.603   0.294  13.695  1.00  0.00           H  
ATOM    305 3HG1 VAL A  20     -38.263   1.944  13.799  1.00  0.00           H  
ATOM    306 1HG2 VAL A  20     -38.281   2.461  10.763  1.00  0.00           H  
ATOM    307 2HG2 VAL A  20     -37.668   3.624  11.963  1.00  0.00           H  
ATOM    308 3HG2 VAL A  20     -36.624   3.093  10.624  1.00  0.00           H  
ATOM    309  N   ALA A  21     -34.601  -0.010  13.621  1.00  0.00           N  
ATOM    310  CA  ALA A  21     -34.161  -1.048  14.554  1.00  0.00           C  
ATOM    311  C   ALA A  21     -33.104  -0.531  15.524  1.00  0.00           C  
ATOM    312  O   ALA A  21     -32.915  -1.088  16.606  1.00  0.00           O  
ATOM    313  CB  ALA A  21     -33.625  -2.249  13.788  1.00  0.00           C  
ATOM    314  H   ALA A  21     -34.351  -0.087  12.646  1.00  0.00           H  
ATOM    315  HA  ALA A  21     -35.023  -1.360  15.144  1.00  0.00           H  
ATOM    316 1HB  ALA A  21     -33.304  -3.017  14.494  1.00  0.00           H  
ATOM    317 2HB  ALA A  21     -34.409  -2.651  13.147  1.00  0.00           H  
ATOM    318 3HB  ALA A  21     -32.777  -1.943  13.177  1.00  0.00           H  
ATOM    319  N   GLY A  22     -32.419   0.537  15.130  1.00  0.00           N  
ATOM    320  CA  GLY A  22     -31.304   1.072  15.905  1.00  0.00           C  
ATOM    321  C   GLY A  22     -29.999   0.341  15.601  1.00  0.00           C  
ATOM    322  O   GLY A  22     -29.068   0.352  16.405  1.00  0.00           O  
ATOM    323  H   GLY A  22     -32.675   0.995  14.267  1.00  0.00           H  
ATOM    324 1HA  GLY A  22     -31.184   2.133  15.686  1.00  0.00           H  
ATOM    325 2HA  GLY A  22     -31.525   0.985  16.968  1.00  0.00           H  
ATOM    326  N   ALA A  23     -29.938  -0.292  14.433  1.00  0.00           N  
ATOM    327  CA  ALA A  23     -28.692  -0.871  13.936  1.00  0.00           C  
ATOM    328  C   ALA A  23     -27.695   0.208  13.515  1.00  0.00           C  
ATOM    329  O   ALA A  23     -26.482   0.018  13.615  1.00  0.00           O  
ATOM    330  CB  ALA A  23     -28.977  -1.806  12.770  1.00  0.00           C  
ATOM    331  H   ALA A  23     -30.774  -0.378  13.874  1.00  0.00           H  
ATOM    332  HA  ALA A  23     -28.237  -1.442  14.744  1.00  0.00           H  
ATOM    333 1HB  ALA A  23     -28.041  -2.236  12.411  1.00  0.00           H  
ATOM    334 2HB  ALA A  23     -29.640  -2.606  13.099  1.00  0.00           H  
ATOM    335 3HB  ALA A  23     -29.452  -1.249  11.964  1.00  0.00           H  
ATOM    336  N   LEU A  24     -28.213   1.339  13.045  1.00  0.00           N  
ATOM    337  CA  LEU A  24     -27.384   2.348  12.387  1.00  0.00           C  
ATOM    338  C   LEU A  24     -27.498   3.715  13.055  1.00  0.00           C  
ATOM    339  O   LEU A  24     -28.596   4.179  13.358  1.00  0.00           O  
ATOM    340  CB  LEU A  24     -27.779   2.467  10.910  1.00  0.00           C  
ATOM    341  CG  LEU A  24     -27.482   1.238  10.041  1.00  0.00           C  
ATOM    342  CD1 LEU A  24     -27.921   1.510   8.609  1.00  0.00           C  
ATOM    343  CD2 LEU A  24     -25.996   0.917  10.106  1.00  0.00           C  
ATOM    344  H   LEU A  24     -29.204   1.507  13.146  1.00  0.00           H  
ATOM    345  HA  LEU A  24     -26.343   2.032  12.447  1.00  0.00           H  
ATOM    346 1HB  LEU A  24     -28.849   2.663  10.852  1.00  0.00           H  
ATOM    347 2HB  LEU A  24     -27.251   3.316  10.476  1.00  0.00           H  
ATOM    348  HG  LEU A  24     -28.054   0.385  10.409  1.00  0.00           H  
ATOM    349 1HD1 LEU A  24     -27.711   0.637   7.991  1.00  0.00           H  
ATOM    350 2HD1 LEU A  24     -28.991   1.717   8.590  1.00  0.00           H  
ATOM    351 3HD1 LEU A  24     -27.377   2.370   8.219  1.00  0.00           H  
ATOM    352 1HD2 LEU A  24     -25.785   0.043   9.489  1.00  0.00           H  
ATOM    353 2HD2 LEU A  24     -25.424   1.769   9.737  1.00  0.00           H  
ATOM    354 3HD2 LEU A  24     -25.714   0.709  11.138  1.00  0.00           H  
ATOM    355  N   GLU A  25     -26.351   4.353  13.278  1.00  0.00           N  
ATOM    356  CA  GLU A  25     -26.298   5.687  13.870  1.00  0.00           C  
ATOM    357  C   GLU A  25     -26.596   6.780  12.850  1.00  0.00           C  
ATOM    358  O   GLU A  25     -26.322   6.624  11.660  1.00  0.00           O  
ATOM    359  CB  GLU A  25     -24.922   5.931  14.495  1.00  0.00           C  
ATOM    360  CG  GLU A  25     -24.583   5.001  15.652  1.00  0.00           C  
ATOM    361  CD  GLU A  25     -25.413   5.267  16.877  1.00  0.00           C  
ATOM    362  OE1 GLU A  25     -26.092   6.265  16.908  1.00  0.00           O  
ATOM    363  OE2 GLU A  25     -25.368   4.470  17.784  1.00  0.00           O1-
ATOM    364  H   GLU A  25     -25.482   3.903  13.031  1.00  0.00           H  
ATOM    365  HA  GLU A  25     -27.053   5.749  14.654  1.00  0.00           H  
ATOM    366 1HB  GLU A  25     -24.150   5.812  13.734  1.00  0.00           H  
ATOM    367 2HB  GLU A  25     -24.865   6.956  14.862  1.00  0.00           H  
ATOM    368 1HG  GLU A  25     -24.742   3.971  15.336  1.00  0.00           H  
ATOM    369 2HG  GLU A  25     -23.529   5.117  15.901  1.00  0.00           H  
ATOM    370  N   LEU A  26     -27.160   7.942  13.162  1.00  0.00           N  
ATOM    371  CA  LEU A  26     -27.767   8.804  12.154  1.00  0.00           C  
ATOM    372  C   LEU A  26     -26.752   9.235  11.107  1.00  0.00           C  
ATOM    373  O   LEU A  26     -27.095   9.433   9.940  1.00  0.00           O  
ATOM    374  CB  LEU A  26     -28.381  10.043  12.816  1.00  0.00           C  
ATOM    375  CG  LEU A  26     -29.839   9.901  13.271  1.00  0.00           C  
ATOM    376  CD1 LEU A  26     -29.971   8.693  14.188  1.00  0.00           C  
ATOM    377  CD2 LEU A  26     -30.278  11.175  13.978  1.00  0.00           C  
ATOM    378  H   LEU A  26     -27.170   8.241  14.127  1.00  0.00           H  
ATOM    379  HA  LEU A  26     -28.558   8.246  11.653  1.00  0.00           H  
ATOM    380 1HB  LEU A  26     -27.785  10.301  13.691  1.00  0.00           H  
ATOM    381 2HB  LEU A  26     -28.332  10.874  12.113  1.00  0.00           H  
ATOM    382  HG  LEU A  26     -30.476   9.730  12.402  1.00  0.00           H  
ATOM    383 1HD1 LEU A  26     -31.007   8.592  14.511  1.00  0.00           H  
ATOM    384 2HD1 LEU A  26     -29.668   7.794  13.651  1.00  0.00           H  
ATOM    385 3HD1 LEU A  26     -29.331   8.827  15.060  1.00  0.00           H  
ATOM    386 1HD2 LEU A  26     -31.314  11.074  14.300  1.00  0.00           H  
ATOM    387 2HD2 LEU A  26     -29.642  11.346  14.847  1.00  0.00           H  
ATOM    388 3HD2 LEU A  26     -30.191  12.019  13.293  1.00  0.00           H  
ATOM    389  N   ARG A  27     -25.506   9.379  11.531  1.00  0.00           N  
ATOM    390  CA  ARG A  27     -24.420   9.739  10.628  1.00  0.00           C  
ATOM    391  C   ARG A  27     -24.193   8.658   9.580  1.00  0.00           C  
ATOM    392  O   ARG A  27     -23.962   8.954   8.409  1.00  0.00           O  
ATOM    393  CB  ARG A  27     -23.130   9.965  11.405  1.00  0.00           C  
ATOM    394  CG  ARG A  27     -22.560   8.724  12.072  1.00  0.00           C  
ATOM    395  CD  ARG A  27     -21.414   9.054  12.958  1.00  0.00           C  
ATOM    396  NE  ARG A  27     -20.829   7.864  13.554  1.00  0.00           N  
ATOM    397  CZ  ARG A  27     -19.807   7.871  14.431  1.00  0.00           C  
ATOM    398  NH1 ARG A  27     -19.267   9.011  14.803  1.00  0.00           N1+
ATOM    399  NH2 ARG A  27     -19.345   6.732  14.918  1.00  0.00           N  
ATOM    400  H   ARG A  27     -25.301   9.235  12.509  1.00  0.00           H  
ATOM    401  HA  ARG A  27     -24.685  10.666  10.119  1.00  0.00           H  
ATOM    402 1HB  ARG A  27     -22.368  10.360  10.736  1.00  0.00           H  
ATOM    403 2HB  ARG A  27     -23.300  10.708  12.183  1.00  0.00           H  
ATOM    404 1HG  ARG A  27     -23.332   8.246  12.674  1.00  0.00           H  
ATOM    405 2HG  ARG A  27     -22.212   8.027  11.308  1.00  0.00           H  
ATOM    406 1HD  ARG A  27     -20.641   9.560  12.380  1.00  0.00           H  
ATOM    407 2HD  ARG A  27     -21.752   9.706  13.762  1.00  0.00           H  
ATOM    408  HE  ARG A  27     -21.217   6.967  13.292  1.00  0.00           H  
ATOM    409 1HH1 ARG A  27     -19.620   9.882  14.432  1.00  0.00           H  
ATOM    410 2HH1 ARG A  27     -18.501   9.017  15.460  1.00  0.00           H  
ATOM    411 1HH2 ARG A  27     -19.759   5.855  14.632  1.00  0.00           H  
ATOM    412 2HH2 ARG A  27     -18.579   6.738  15.575  1.00  0.00           H  
ATOM    413  N   GLU A  28     -24.263   7.401  10.008  1.00  0.00           N  
ATOM    414  CA  GLU A  28     -24.066   6.272   9.107  1.00  0.00           C  
ATOM    415  C   GLU A  28     -25.163   6.211   8.051  1.00  0.00           C  
ATOM    416  O   GLU A  28     -24.898   5.938   6.881  1.00  0.00           O  
ATOM    417  CB  GLU A  28     -24.029   4.960   9.894  1.00  0.00           C  
ATOM    418  CG  GLU A  28     -22.798   4.788  10.773  1.00  0.00           C  
ATOM    419  CD  GLU A  28     -22.861   3.558  11.633  1.00  0.00           C  
ATOM    420  OE1 GLU A  28     -23.933   3.216  12.070  1.00  0.00           O  
ATOM    421  OE2 GLU A  28     -21.835   2.959  11.855  1.00  0.00           O1-
ATOM    422  H   GLU A  28     -24.456   7.223  10.983  1.00  0.00           H  
ATOM    423  HA  GLU A  28     -23.111   6.400   8.596  1.00  0.00           H  
ATOM    424 1HB  GLU A  28     -24.909   4.896  10.535  1.00  0.00           H  
ATOM    425 2HB  GLU A  28     -24.066   4.119   9.201  1.00  0.00           H  
ATOM    426 1HG  GLU A  28     -21.916   4.728  10.135  1.00  0.00           H  
ATOM    427 2HG  GLU A  28     -22.693   5.666  11.409  1.00  0.00           H  
ATOM    428  N   VAL A  29     -26.397   6.469   8.474  1.00  0.00           N  
ATOM    429  CA  VAL A  29     -27.537   6.444   7.566  1.00  0.00           C  
ATOM    430  C   VAL A  29     -27.427   7.538   6.512  1.00  0.00           C  
ATOM    431  O   VAL A  29     -27.731   7.317   5.340  1.00  0.00           O  
ATOM    432  CB  VAL A  29     -28.850   6.623   8.352  1.00  0.00           C  
ATOM    433  CG1 VAL A  29     -29.993   6.966   7.408  1.00  0.00           C  
ATOM    434  CG2 VAL A  29     -29.160   5.358   9.138  1.00  0.00           C  
ATOM    435  H   VAL A  29     -26.548   6.688   9.448  1.00  0.00           H  
ATOM    436  HA  VAL A  29     -27.560   5.476   7.064  1.00  0.00           H  
ATOM    437  HB  VAL A  29     -28.739   7.462   9.040  1.00  0.00           H  
ATOM    438 1HG1 VAL A  29     -30.912   7.090   7.980  1.00  0.00           H  
ATOM    439 2HG1 VAL A  29     -29.765   7.894   6.883  1.00  0.00           H  
ATOM    440 3HG1 VAL A  29     -30.122   6.161   6.685  1.00  0.00           H  
ATOM    441 1HG2 VAL A  29     -30.088   5.493   9.691  1.00  0.00           H  
ATOM    442 2HG2 VAL A  29     -29.265   4.519   8.450  1.00  0.00           H  
ATOM    443 3HG2 VAL A  29     -28.348   5.156   9.836  1.00  0.00           H  
ATOM    444  N   ALA A  30     -26.989   8.718   6.936  1.00  0.00           N  
ATOM    445  CA  ALA A  30     -26.837   9.850   6.029  1.00  0.00           C  
ATOM    446  C   ALA A  30     -25.767   9.576   4.980  1.00  0.00           C  
ATOM    447  O   ALA A  30     -25.933   9.911   3.807  1.00  0.00           O  
ATOM    448  CB  ALA A  30     -26.503  11.114   6.809  1.00  0.00           C  
ATOM    449  H   ALA A  30     -26.754   8.834   7.912  1.00  0.00           H  
ATOM    450  HA  ALA A  30     -27.784   9.996   5.509  1.00  0.00           H  
ATOM    451 1HB  ALA A  30     -26.394  11.949   6.117  1.00  0.00           H  
ATOM    452 2HB  ALA A  30     -27.305  11.329   7.513  1.00  0.00           H  
ATOM    453 3HB  ALA A  30     -25.571  10.969   7.352  1.00  0.00           H  
ATOM    454  N   GLU A  31     -24.668   8.965   5.410  1.00  0.00           N  
ATOM    455  CA  GLU A  31     -23.568   8.645   4.509  1.00  0.00           C  
ATOM    456  C   GLU A  31     -23.994   7.628   3.458  1.00  0.00           C  
ATOM    457  O   GLU A  31     -23.631   7.742   2.287  1.00  0.00           O  
ATOM    458  CB  GLU A  31     -22.371   8.107   5.298  1.00  0.00           C  
ATOM    459  CG  GLU A  31     -21.156   7.769   4.445  1.00  0.00           C  
ATOM    460  CD  GLU A  31     -20.502   8.986   3.852  1.00  0.00           C  
ATOM    461  OE1 GLU A  31     -20.314   9.943   4.564  1.00  0.00           O  
ATOM    462  OE2 GLU A  31     -20.189   8.957   2.684  1.00  0.00           O1-
ATOM    463  H   GLU A  31     -24.593   8.718   6.387  1.00  0.00           H  
ATOM    464  HA  GLU A  31     -23.264   9.558   3.995  1.00  0.00           H  
ATOM    465 1HB  GLU A  31     -22.064   8.843   6.041  1.00  0.00           H  
ATOM    466 2HB  GLU A  31     -22.665   7.204   5.833  1.00  0.00           H  
ATOM    467 1HG  GLU A  31     -20.428   7.244   5.062  1.00  0.00           H  
ATOM    468 2HG  GLU A  31     -21.463   7.099   3.643  1.00  0.00           H  
ATOM    469  N   ARG A  32     -24.765   6.633   3.885  1.00  0.00           N  
ATOM    470  CA  ARG A  32     -25.241   5.593   2.981  1.00  0.00           C  
ATOM    471  C   ARG A  32     -26.177   6.167   1.925  1.00  0.00           C  
ATOM    472  O   ARG A  32     -26.113   5.791   0.754  1.00  0.00           O  
ATOM    473  CB  ARG A  32     -25.964   4.502   3.756  1.00  0.00           C  
ATOM    474  CG  ARG A  32     -25.066   3.621   4.609  1.00  0.00           C  
ATOM    475  CD  ARG A  32     -25.849   2.625   5.386  1.00  0.00           C  
ATOM    476  NE  ARG A  32     -24.999   1.818   6.246  1.00  0.00           N  
ATOM    477  CZ  ARG A  32     -24.290   0.748   5.834  1.00  0.00           C  
ATOM    478  NH1 ARG A  32     -24.339   0.372   4.576  1.00  0.00           N1+
ATOM    479  NH2 ARG A  32     -23.545   0.078   6.696  1.00  0.00           N  
ATOM    480  H   ARG A  32     -25.027   6.598   4.859  1.00  0.00           H  
ATOM    481  HA  ARG A  32     -24.381   5.151   2.478  1.00  0.00           H  
ATOM    482 1HB  ARG A  32     -26.705   4.952   4.414  1.00  0.00           H  
ATOM    483 2HB  ARG A  32     -26.496   3.852   3.060  1.00  0.00           H  
ATOM    484 1HG  ARG A  32     -24.367   3.083   3.968  1.00  0.00           H  
ATOM    485 2HG  ARG A  32     -24.508   4.241   5.311  1.00  0.00           H  
ATOM    486 1HD  ARG A  32     -26.575   3.143   6.012  1.00  0.00           H  
ATOM    487 2HD  ARG A  32     -26.371   1.959   4.700  1.00  0.00           H  
ATOM    488  HE  ARG A  32     -24.935   2.077   7.221  1.00  0.00           H  
ATOM    489 1HH1 ARG A  32     -24.909   0.884   3.917  1.00  0.00           H  
ATOM    490 2HH1 ARG A  32     -23.808  -0.429   4.267  1.00  0.00           H  
ATOM    491 1HH2 ARG A  32     -23.507   0.368   7.663  1.00  0.00           H  
ATOM    492 2HH2 ARG A  32     -23.014  -0.723   6.388  1.00  0.00           H  
ATOM    493  N   PHE A  33     -27.047   7.079   2.347  1.00  0.00           N  
ATOM    494  CA  PHE A  33     -27.998   7.707   1.438  1.00  0.00           C  
ATOM    495  C   PHE A  33     -27.285   8.546   0.385  1.00  0.00           C  
ATOM    496  O   PHE A  33     -27.659   8.538  -0.787  1.00  0.00           O  
ATOM    497  CB  PHE A  33     -28.981   8.585   2.215  1.00  0.00           C  
ATOM    498  CG  PHE A  33     -30.094   7.817   2.868  1.00  0.00           C  
ATOM    499  CD1 PHE A  33     -30.562   6.636   2.309  1.00  0.00           C  
ATOM    500  CD2 PHE A  33     -30.679   8.272   4.039  1.00  0.00           C  
ATOM    501  CE1 PHE A  33     -31.587   5.928   2.907  1.00  0.00           C  
ATOM    502  CE2 PHE A  33     -31.701   7.566   4.641  1.00  0.00           C  
ATOM    503  CZ  PHE A  33     -32.156   6.393   4.074  1.00  0.00           C  
ATOM    504  H   PHE A  33     -27.048   7.344   3.322  1.00  0.00           H  
ATOM    505  HA  PHE A  33     -28.559   6.923   0.928  1.00  0.00           H  
ATOM    506 1HB  PHE A  33     -28.446   9.132   2.991  1.00  0.00           H  
ATOM    507 2HB  PHE A  33     -29.423   9.320   1.544  1.00  0.00           H  
ATOM    508  HD1 PHE A  33     -30.110   6.268   1.387  1.00  0.00           H  
ATOM    509  HD2 PHE A  33     -30.320   9.200   4.488  1.00  0.00           H  
ATOM    510  HE1 PHE A  33     -31.944   5.002   2.458  1.00  0.00           H  
ATOM    511  HE2 PHE A  33     -32.152   7.935   5.563  1.00  0.00           H  
ATOM    512  HZ  PHE A  33     -32.965   5.836   4.546  1.00  0.00           H  
ATOM    513  N   LEU A  34     -26.255   9.269   0.812  1.00  0.00           N  
ATOM    514  CA  LEU A  34     -25.486  10.116  -0.093  1.00  0.00           C  
ATOM    515  C   LEU A  34     -24.758   9.283  -1.140  1.00  0.00           C  
ATOM    516  O   LEU A  34     -24.703   9.654  -2.313  1.00  0.00           O  
ATOM    517  CB  LEU A  34     -24.472  10.953   0.698  1.00  0.00           C  
ATOM    518  CG  LEU A  34     -24.690  12.471   0.659  1.00  0.00           C  
ATOM    519  CD1 LEU A  34     -25.823  12.846   1.603  1.00  0.00           C  
ATOM    520  CD2 LEU A  34     -23.399  13.179   1.043  1.00  0.00           C  
ATOM    521  H   LEU A  34     -25.997   9.231   1.788  1.00  0.00           H  
ATOM    522  HA  LEU A  34     -26.172  10.787  -0.605  1.00  0.00           H  
ATOM    523 1HB  LEU A  34     -24.502  10.641   1.740  1.00  0.00           H  
ATOM    524 2HB  LEU A  34     -23.475  10.751   0.308  1.00  0.00           H  
ATOM    525  HG  LEU A  34     -24.982  12.770  -0.348  1.00  0.00           H  
ATOM    526 1HD1 LEU A  34     -25.977  13.925   1.575  1.00  0.00           H  
ATOM    527 2HD1 LEU A  34     -26.737  12.341   1.294  1.00  0.00           H  
ATOM    528 3HD1 LEU A  34     -25.566  12.544   2.618  1.00  0.00           H  
ATOM    529 1HD2 LEU A  34     -23.553  14.258   1.015  1.00  0.00           H  
ATOM    530 2HD2 LEU A  34     -23.107  12.881   2.051  1.00  0.00           H  
ATOM    531 3HD2 LEU A  34     -22.611  12.906   0.341  1.00  0.00           H  
ATOM    532  N   GLU A  35     -24.200   8.155  -0.710  1.00  0.00           N  
ATOM    533  CA  GLU A  35     -23.475   7.268  -1.611  1.00  0.00           C  
ATOM    534  C   GLU A  35     -24.401   6.673  -2.664  1.00  0.00           C  
ATOM    535  O   GLU A  35     -24.037   6.562  -3.835  1.00  0.00           O  
ATOM    536  CB  GLU A  35     -22.797   6.145  -0.823  1.00  0.00           C  
ATOM    537  CG  GLU A  35     -21.998   5.170  -1.677  1.00  0.00           C  
ATOM    538  CD  GLU A  35     -20.778   5.795  -2.291  1.00  0.00           C  
ATOM    539  OE1 GLU A  35     -20.312   6.781  -1.771  1.00  0.00           O  
ATOM    540  OE2 GLU A  35     -20.309   5.287  -3.281  1.00  0.00           O1-
ATOM    541  H   GLU A  35     -24.281   7.908   0.265  1.00  0.00           H  
ATOM    542  HA  GLU A  35     -22.707   7.848  -2.124  1.00  0.00           H  
ATOM    543 1HB  GLU A  35     -22.121   6.576  -0.085  1.00  0.00           H  
ATOM    544 2HB  GLU A  35     -23.551   5.574  -0.281  1.00  0.00           H  
ATOM    545 1HG  GLU A  35     -21.689   4.329  -1.056  1.00  0.00           H  
ATOM    546 2HG  GLU A  35     -22.641   4.786  -2.467  1.00  0.00           H  
ATOM    547  N   VAL A  36     -25.603   6.292  -2.241  1.00  0.00           N  
ATOM    548  CA  VAL A  36     -26.584   5.709  -3.147  1.00  0.00           C  
ATOM    549  C   VAL A  36     -27.026   6.714  -4.203  1.00  0.00           C  
ATOM    550  O   VAL A  36     -27.184   6.369  -5.374  1.00  0.00           O  
ATOM    551  CB  VAL A  36     -27.814   5.221  -2.359  1.00  0.00           C  
ATOM    552  CG1 VAL A  36     -28.958   4.892  -3.308  1.00  0.00           C  
ATOM    553  CG2 VAL A  36     -27.444   4.009  -1.519  1.00  0.00           C  
ATOM    554  H   VAL A  36     -25.840   6.411  -1.267  1.00  0.00           H  
ATOM    555  HA  VAL A  36     -26.128   4.854  -3.648  1.00  0.00           H  
ATOM    556  HB  VAL A  36     -28.159   6.025  -1.709  1.00  0.00           H  
ATOM    557 1HG1 VAL A  36     -29.819   4.550  -2.734  1.00  0.00           H  
ATOM    558 2HG1 VAL A  36     -29.230   5.783  -3.873  1.00  0.00           H  
ATOM    559 3HG1 VAL A  36     -28.645   4.106  -3.995  1.00  0.00           H  
ATOM    560 1HG2 VAL A  36     -28.319   3.670  -0.964  1.00  0.00           H  
ATOM    561 2HG2 VAL A  36     -27.094   3.208  -2.170  1.00  0.00           H  
ATOM    562 3HG2 VAL A  36     -26.654   4.280  -0.819  1.00  0.00           H  
ATOM    563  N   LEU A  37     -27.224   7.958  -3.781  1.00  0.00           N  
ATOM    564  CA  LEU A  37     -27.649   9.017  -4.688  1.00  0.00           C  
ATOM    565  C   LEU A  37     -26.584   9.303  -5.738  1.00  0.00           C  
ATOM    566  O   LEU A  37     -26.894   9.511  -6.911  1.00  0.00           O  
ATOM    567  CB  LEU A  37     -27.958  10.297  -3.902  1.00  0.00           C  
ATOM    568  CG  LEU A  37     -29.233  10.265  -3.052  1.00  0.00           C  
ATOM    569  CD1 LEU A  37     -29.260  11.475  -2.128  1.00  0.00           C  
ATOM    570  CD2 LEU A  37     -30.451  10.246  -3.964  1.00  0.00           C  
ATOM    571  H   LEU A  37     -27.078   8.177  -2.806  1.00  0.00           H  
ATOM    572  HA  LEU A  37     -28.555   8.693  -5.199  1.00  0.00           H  
ATOM    573 1HB  LEU A  37     -27.121  10.506  -3.237  1.00  0.00           H  
ATOM    574 2HB  LEU A  37     -28.049  11.124  -4.607  1.00  0.00           H  
ATOM    575  HG  LEU A  37     -29.233   9.370  -2.429  1.00  0.00           H  
ATOM    576 1HD1 LEU A  37     -30.168  11.452  -1.524  1.00  0.00           H  
ATOM    577 2HD1 LEU A  37     -28.389  11.453  -1.474  1.00  0.00           H  
ATOM    578 3HD1 LEU A  37     -29.245  12.387  -2.725  1.00  0.00           H  
ATOM    579 1HD2 LEU A  37     -31.359  10.222  -3.360  1.00  0.00           H  
ATOM    580 2HD2 LEU A  37     -30.454  11.140  -4.587  1.00  0.00           H  
ATOM    581 3HD2 LEU A  37     -30.416   9.361  -4.600  1.00  0.00           H  
ATOM    582  N   ARG A  38     -25.326   9.312  -5.310  1.00  0.00           N  
ATOM    583  CA  ARG A  38     -24.210   9.572  -6.212  1.00  0.00           C  
ATOM    584  C   ARG A  38     -24.083   8.475  -7.261  1.00  0.00           C  
ATOM    585  O   ARG A  38     -23.825   8.751  -8.432  1.00  0.00           O  
ATOM    586  CB  ARG A  38     -22.907   9.679  -5.434  1.00  0.00           C  
ATOM    587  CG  ARG A  38     -21.701  10.098  -6.260  1.00  0.00           C  
ATOM    588  CD  ARG A  38     -20.469  10.172  -5.435  1.00  0.00           C  
ATOM    589  NE  ARG A  38     -20.560  11.205  -4.415  1.00  0.00           N  
ATOM    590  CZ  ARG A  38     -20.710  10.968  -3.098  1.00  0.00           C  
ATOM    591  NH1 ARG A  38     -20.783   9.731  -2.656  1.00  0.00           N1+
ATOM    592  NH2 ARG A  38     -20.783  11.978  -2.248  1.00  0.00           N  
ATOM    593  H   ARG A  38     -25.137   9.135  -4.334  1.00  0.00           H  
ATOM    594  HA  ARG A  38     -24.390  10.519  -6.721  1.00  0.00           H  
ATOM    595 1HB  ARG A  38     -23.023  10.403  -4.629  1.00  0.00           H  
ATOM    596 2HB  ARG A  38     -22.675   8.717  -4.977  1.00  0.00           H  
ATOM    597 1HG  ARG A  38     -21.537   9.373  -7.058  1.00  0.00           H  
ATOM    598 2HG  ARG A  38     -21.882  11.081  -6.695  1.00  0.00           H  
ATOM    599 1HD  ARG A  38     -20.306   9.217  -4.938  1.00  0.00           H  
ATOM    600 2HD  ARG A  38     -19.616  10.400  -6.074  1.00  0.00           H  
ATOM    601  HE  ARG A  38     -20.508  12.169  -4.716  1.00  0.00           H  
ATOM    602 1HH1 ARG A  38     -20.727   8.959  -3.305  1.00  0.00           H  
ATOM    603 2HH1 ARG A  38     -20.896   9.554  -1.668  1.00  0.00           H  
ATOM    604 1HH2 ARG A  38     -20.728  12.928  -2.587  1.00  0.00           H  
ATOM    605 2HH2 ARG A  38     -20.895  11.800  -1.261  1.00  0.00           H  
ATOM    606  N   GLU A  39     -24.266   7.230  -6.833  1.00  0.00           N  
ATOM    607  CA  GLU A  39     -24.171   6.089  -7.734  1.00  0.00           C  
ATOM    608  C   GLU A  39     -25.269   6.127  -8.790  1.00  0.00           C  
ATOM    609  O   GLU A  39     -25.029   5.829  -9.960  1.00  0.00           O  
ATOM    610  CB  GLU A  39     -24.253   4.780  -6.947  1.00  0.00           C  
ATOM    611  CG  GLU A  39     -24.070   3.525  -7.789  1.00  0.00           C  
ATOM    612  CD  GLU A  39     -24.067   2.265  -6.970  1.00  0.00           C  
ATOM    613  OE1 GLU A  39     -24.193   2.357  -5.773  1.00  0.00           O  
ATOM    614  OE2 GLU A  39     -23.939   1.209  -7.543  1.00  0.00           O1-
ATOM    615  H   GLU A  39     -24.474   7.071  -5.858  1.00  0.00           H  
ATOM    616  HA  GLU A  39     -23.208   6.129  -8.245  1.00  0.00           H  
ATOM    617 1HB  GLU A  39     -23.488   4.774  -6.169  1.00  0.00           H  
ATOM    618 2HB  GLU A  39     -25.222   4.712  -6.452  1.00  0.00           H  
ATOM    619 1HG  GLU A  39     -24.878   3.470  -8.519  1.00  0.00           H  
ATOM    620 2HG  GLU A  39     -23.129   3.600  -8.335  1.00  0.00           H  
ATOM    621  N   LEU A  40     -26.474   6.494  -8.368  1.00  0.00           N  
ATOM    622  CA  LEU A  40     -27.612   6.573  -9.275  1.00  0.00           C  
ATOM    623  C   LEU A  40     -27.403   7.653 -10.329  1.00  0.00           C  
ATOM    624  O   LEU A  40     -27.726   7.461 -11.502  1.00  0.00           O  
ATOM    625  CB  LEU A  40     -28.897   6.859  -8.490  1.00  0.00           C  
ATOM    626  CG  LEU A  40     -30.202   6.771  -9.292  1.00  0.00           C  
ATOM    627  CD1 LEU A  40     -30.303   5.402  -9.950  1.00  0.00           C  
ATOM    628  CD2 LEU A  40     -31.385   7.022  -8.369  1.00  0.00           C  
ATOM    629  H   LEU A  40     -26.606   6.726  -7.394  1.00  0.00           H  
ATOM    630  HA  LEU A  40     -27.717   5.614  -9.783  1.00  0.00           H  
ATOM    631 1HB  LEU A  40     -28.967   6.149  -7.667  1.00  0.00           H  
ATOM    632 2HB  LEU A  40     -28.833   7.863  -8.071  1.00  0.00           H  
ATOM    633  HG  LEU A  40     -30.193   7.521 -10.084  1.00  0.00           H  
ATOM    634 1HD1 LEU A  40     -31.229   5.339 -10.520  1.00  0.00           H  
ATOM    635 2HD1 LEU A  40     -29.454   5.256 -10.619  1.00  0.00           H  
ATOM    636 3HD1 LEU A  40     -30.297   4.628  -9.183  1.00  0.00           H  
ATOM    637 1HD2 LEU A  40     -32.312   6.961  -8.940  1.00  0.00           H  
ATOM    638 2HD2 LEU A  40     -31.395   6.272  -7.579  1.00  0.00           H  
ATOM    639 3HD2 LEU A  40     -31.296   8.015  -7.927  1.00  0.00           H  
ATOM    640  N   ALA A  41     -26.861   8.788  -9.906  1.00  0.00           N  
ATOM    641  CA  ALA A  41     -26.607   9.902 -10.812  1.00  0.00           C  
ATOM    642  C   ALA A  41     -25.565   9.533 -11.860  1.00  0.00           C  
ATOM    643  O   ALA A  41     -25.700   9.882 -13.033  1.00  0.00           O  
ATOM    644  CB  ALA A  41     -26.161  11.130 -10.032  1.00  0.00           C  
ATOM    645  H   ALA A  41     -26.617   8.883  -8.931  1.00  0.00           H  
ATOM    646  HA  ALA A  41     -27.537  10.135 -11.332  1.00  0.00           H  
ATOM    647 1HB  ALA A  41     -25.976  11.953 -10.721  1.00  0.00           H  
ATOM    648 2HB  ALA A  41     -26.941  11.416  -9.326  1.00  0.00           H  
ATOM    649 3HB  ALA A  41     -25.246  10.901  -9.486  1.00  0.00           H  
ATOM    650  N   GLU A  42     -24.527   8.827 -11.431  1.00  0.00           N  
ATOM    651  CA  GLU A  42     -23.458   8.407 -12.331  1.00  0.00           C  
ATOM    652  C   GLU A  42     -23.974   7.433 -13.382  1.00  0.00           C  
ATOM    653  O   GLU A  42     -23.545   7.465 -14.535  1.00  0.00           O  
ATOM    654  CB  GLU A  42     -22.317   7.764 -11.541  1.00  0.00           C  
ATOM    655  CG  GLU A  42     -21.472   8.747 -10.743  1.00  0.00           C  
ATOM    656  CD  GLU A  42     -20.422   8.070  -9.906  1.00  0.00           C  
ATOM    657  OE1 GLU A  42     -20.422   6.864  -9.847  1.00  0.00           O  
ATOM    658  OE2 GLU A  42     -19.619   8.762  -9.325  1.00  0.00           O1-
ATOM    659  H   GLU A  42     -24.474   8.571 -10.455  1.00  0.00           H  
ATOM    660  HA  GLU A  42     -23.074   9.289 -12.845  1.00  0.00           H  
ATOM    661 1HB  GLU A  42     -22.723   7.030 -10.845  1.00  0.00           H  
ATOM    662 2HB  GLU A  42     -21.655   7.234 -12.226  1.00  0.00           H  
ATOM    663 1HG  GLU A  42     -20.984   9.434 -11.433  1.00  0.00           H  
ATOM    664 2HG  GLU A  42     -22.127   9.329 -10.095  1.00  0.00           H  
ATOM    665  N   ARG A  43     -24.902   6.572 -12.951  1.00  0.00           N  
ATOM    666  CA  ARG A  43     -25.558   5.587 -13.805  1.00  0.00           C  
ATOM    667  C   ARG A  43     -26.375   6.250 -14.910  1.00  0.00           C  
ATOM    668  O   ARG A  43     -26.644   5.642 -15.946  1.00  0.00           O  
ATOM    669  CB  ARG A  43     -26.468   4.690 -12.979  1.00  0.00           C  
ATOM    670  CG  ARG A  43     -25.744   3.696 -12.084  1.00  0.00           C  
ATOM    671  CD  ARG A  43     -25.276   2.511 -12.847  1.00  0.00           C  
ATOM    672  NE  ARG A  43     -24.625   1.535 -11.987  1.00  0.00           N  
ATOM    673  CZ  ARG A  43     -25.268   0.553 -11.323  1.00  0.00           C  
ATOM    674  NH1 ARG A  43     -26.572   0.432 -11.430  1.00  0.00           N1+
ATOM    675  NH2 ARG A  43     -24.585  -0.286 -10.564  1.00  0.00           N  
ATOM    676  H   ARG A  43     -25.176   6.591 -11.978  1.00  0.00           H  
ATOM    677  HA  ARG A  43     -24.791   4.969 -14.272  1.00  0.00           H  
ATOM    678 1HB  ARG A  43     -27.103   5.305 -12.343  1.00  0.00           H  
ATOM    679 2HB  ARG A  43     -27.120   4.123 -13.643  1.00  0.00           H  
ATOM    680 1HG  ARG A  43     -24.878   4.177 -11.631  1.00  0.00           H  
ATOM    681 2HG  ARG A  43     -26.421   3.353 -11.300  1.00  0.00           H  
ATOM    682 1HD  ARG A  43     -26.125   2.028 -13.329  1.00  0.00           H  
ATOM    683 2HD  ARG A  43     -24.559   2.827 -13.604  1.00  0.00           H  
ATOM    684  HE  ARG A  43     -23.622   1.596 -11.880  1.00  0.00           H  
ATOM    685 1HH1 ARG A  43     -27.093   1.074 -12.010  1.00  0.00           H  
ATOM    686 2HH1 ARG A  43     -27.053  -0.303 -10.932  1.00  0.00           H  
ATOM    687 1HH2 ARG A  43     -23.581  -0.192 -10.482  1.00  0.00           H  
ATOM    688 2HH2 ARG A  43     -25.066  -1.020 -10.067  1.00  0.00           H  
ATOM    689  N   GLY A  44     -26.769   7.497 -14.685  1.00  0.00           N  
ATOM    690  CA  GLY A  44     -27.607   8.221 -15.637  1.00  0.00           C  
ATOM    691  C   GLY A  44     -29.080   7.845 -15.499  1.00  0.00           C  
ATOM    692  O   GLY A  44     -29.728   7.465 -16.474  1.00  0.00           O  
ATOM    693  H   GLY A  44     -26.481   7.958 -13.833  1.00  0.00           H  
ATOM    694 1HA  GLY A  44     -27.493   9.293 -15.481  1.00  0.00           H  
ATOM    695 2HA  GLY A  44     -27.274   8.006 -16.651  1.00  0.00           H  
ATOM    696  N   ALA A  45     -29.596   7.955 -14.278  1.00  0.00           N  
ATOM    697  CA  ALA A  45     -31.011   7.718 -14.003  1.00  0.00           C  
ATOM    698  C   ALA A  45     -31.877   8.906 -14.405  1.00  0.00           C  
ATOM    699  O   ALA A  45     -31.489  10.060 -14.220  1.00  0.00           O  
ATOM    700  CB  ALA A  45     -31.213   7.399 -12.529  1.00  0.00           C  
ATOM    701  H   ALA A  45     -28.992   8.213 -13.511  1.00  0.00           H  
ATOM    702  HA  ALA A  45     -31.332   6.863 -14.596  1.00  0.00           H  
ATOM    703 1HB  ALA A  45     -32.271   7.220 -12.336  1.00  0.00           H  
ATOM    704 2HB  ALA A  45     -30.640   6.510 -12.267  1.00  0.00           H  
ATOM    705 3HB  ALA A  45     -30.873   8.239 -11.925  1.00  0.00           H  
ATOM    706  N   PRO A  46     -33.052   8.615 -14.956  1.00  0.00           N  
ATOM    707  CA  PRO A  46     -33.973   9.655 -15.405  1.00  0.00           C  
ATOM    708  C   PRO A  46     -34.504  10.480 -14.242  1.00  0.00           C  
ATOM    709  O   PRO A  46     -34.731   9.958 -13.150  1.00  0.00           O  
ATOM    710  CB  PRO A  46     -35.089   8.851 -16.080  1.00  0.00           C  
ATOM    711  CG  PRO A  46     -35.013   7.508 -15.439  1.00  0.00           C  
ATOM    712  CD  PRO A  46     -33.538   7.270 -15.244  1.00  0.00           C  
ATOM    713  HA  PRO A  46     -33.460  10.304 -16.130  1.00  0.00           H  
ATOM    714 1HB  PRO A  46     -36.059   9.346 -15.920  1.00  0.00           H  
ATOM    715 2HB  PRO A  46     -34.922   8.816 -17.167  1.00  0.00           H  
ATOM    716 1HG  PRO A  46     -35.571   7.507 -14.491  1.00  0.00           H  
ATOM    717 2HG  PRO A  46     -35.481   6.751 -16.085  1.00  0.00           H  
ATOM    718 1HD  PRO A  46     -33.387   6.585 -14.396  1.00  0.00           H  
ATOM    719 2HD  PRO A  46     -33.109   6.848 -16.165  1.00  0.00           H  
ATOM    720  N   HIS A  47     -34.676  11.788 -14.574  1.00  0.00           N  
ATOM    721  CA  HIS A  47     -34.679  12.792 -13.517  1.00  0.00           C  
ATOM    722  C   HIS A  47     -35.712  12.452 -12.462  1.00  0.00           C  
ATOM    723  O   HIS A  47     -35.547  12.783 -11.288  1.00  0.00           O  
ATOM    724  CB  HIS A  47     -34.959  14.187 -14.087  1.00  0.00           C  
ATOM    725  CG  HIS A  47     -34.032  14.582 -15.194  1.00  0.00           C  
ATOM    726  CD2 HIS A  47     -32.718  14.909 -15.183  1.00  0.00           C  
ATOM    727  ND1 HIS A  47     -34.440  14.673 -16.508  1.00  0.00           N  
ATOM    728  CE1 HIS A  47     -33.415  15.040 -17.258  1.00  0.00           C  
ATOM    729  NE2 HIS A  47     -32.360  15.190 -16.478  1.00  0.00           N  
ATOM    730  H   HIS A  47     -34.798  12.037 -15.545  1.00  0.00           H  
ATOM    731  HA  HIS A  47     -33.702  12.815 -13.035  1.00  0.00           H  
ATOM    732 1HB  HIS A  47     -35.981  14.226 -14.466  1.00  0.00           H  
ATOM    733 2HB  HIS A  47     -34.877  14.928 -13.292  1.00  0.00           H  
ATOM    734  HD1 HIS A  47     -35.375  14.566 -16.846  1.00  0.00           H  
ATOM    735  HD2 HIS A  47     -31.978  14.977 -14.385  1.00  0.00           H  
ATOM    736  HE1 HIS A  47     -33.533  15.169 -18.334  1.00  0.00           H  
ATOM    737  N   GLU A  48     -36.774  11.792 -12.889  1.00  0.00           N  
ATOM    738  CA  GLU A  48     -37.864  11.440 -11.986  1.00  0.00           C  
ATOM    739  C   GLU A  48     -37.404  10.442 -10.932  1.00  0.00           C  
ATOM    740  O   GLU A  48     -37.770  10.549  -9.762  1.00  0.00           O  
ATOM    741  CB  GLU A  48     -39.042  10.859 -12.772  1.00  0.00           C  
ATOM    742  CG  GLU A  48     -39.715  11.845 -13.717  1.00  0.00           C  
ATOM    743  CD  GLU A  48     -38.968  12.019 -15.010  1.00  0.00           C  
ATOM    744  OE1 GLU A  48     -37.976  11.356 -15.195  1.00  0.00           O  
ATOM    745  OE2 GLU A  48     -39.390  12.816 -15.814  1.00  0.00           O1-
ATOM    746  H   GLU A  48     -36.829  11.526 -13.862  1.00  0.00           H  
ATOM    747  HA  GLU A  48     -38.196  12.345 -11.476  1.00  0.00           H  
ATOM    748 1HB  GLU A  48     -38.702  10.009 -13.363  1.00  0.00           H  
ATOM    749 2HB  GLU A  48     -39.799  10.493 -12.077  1.00  0.00           H  
ATOM    750 1HG  GLU A  48     -40.722  11.493 -13.937  1.00  0.00           H  
ATOM    751 2HG  GLU A  48     -39.799  12.811 -13.219  1.00  0.00           H  
ATOM    752  N   ASP A  49     -36.601   9.471 -11.352  1.00  0.00           N  
ATOM    753  CA  ASP A  49     -36.089   8.452 -10.443  1.00  0.00           C  
ATOM    754  C   ASP A  49     -35.173   9.062  -9.391  1.00  0.00           C  
ATOM    755  O   ASP A  49     -35.225   8.691  -8.219  1.00  0.00           O  
ATOM    756  CB  ASP A  49     -35.334   7.370 -11.220  1.00  0.00           C  
ATOM    757  CG  ASP A  49     -36.227   6.600 -12.183  1.00  0.00           C  
ATOM    758  OD1 ASP A  49     -37.425   6.732 -12.088  1.00  0.00           O  
ATOM    759  OD2 ASP A  49     -35.704   5.885 -13.004  1.00  0.00           O1-
ATOM    760  H   ASP A  49     -36.337   9.438 -12.327  1.00  0.00           H  
ATOM    761  HA  ASP A  49     -36.934   7.989  -9.932  1.00  0.00           H  
ATOM    762 1HB  ASP A  49     -34.524   7.828 -11.787  1.00  0.00           H  
ATOM    763 2HB  ASP A  49     -34.886   6.666 -10.520  1.00  0.00           H  
ATOM    764  N   LEU A  50     -34.335  10.001  -9.817  1.00  0.00           N  
ATOM    765  CA  LEU A  50     -33.404  10.664  -8.911  1.00  0.00           C  
ATOM    766  C   LEU A  50     -34.146  11.484  -7.864  1.00  0.00           C  
ATOM    767  O   LEU A  50     -33.772  11.495  -6.691  1.00  0.00           O  
ATOM    768  CB  LEU A  50     -32.452  11.572  -9.700  1.00  0.00           C  
ATOM    769  CG  LEU A  50     -31.049  11.742  -9.104  1.00  0.00           C  
ATOM    770  CD1 LEU A  50     -31.160  12.013  -7.610  1.00  0.00           C  
ATOM    771  CD2 LEU A  50     -30.228  10.490  -9.374  1.00  0.00           C  
ATOM    772  H   LEU A  50     -34.341  10.261 -10.792  1.00  0.00           H  
ATOM    773  HA  LEU A  50     -32.818   9.903  -8.398  1.00  0.00           H  
ATOM    774 1HB  LEU A  50     -32.339  11.168 -10.704  1.00  0.00           H  
ATOM    775 2HB  LEU A  50     -32.901  12.563  -9.777  1.00  0.00           H  
ATOM    776  HG  LEU A  50     -30.560  12.602  -9.564  1.00  0.00           H  
ATOM    777 1HD1 LEU A  50     -30.162  12.134  -7.187  1.00  0.00           H  
ATOM    778 2HD1 LEU A  50     -31.735  12.925  -7.447  1.00  0.00           H  
ATOM    779 3HD1 LEU A  50     -31.660  11.176  -7.125  1.00  0.00           H  
ATOM    780 1HD2 LEU A  50     -29.230  10.611  -8.951  1.00  0.00           H  
ATOM    781 2HD2 LEU A  50     -30.715   9.630  -8.914  1.00  0.00           H  
ATOM    782 3HD2 LEU A  50     -30.149  10.330 -10.449  1.00  0.00           H  
ATOM    783  N   VAL A  51     -35.199  12.171  -8.293  1.00  0.00           N  
ATOM    784  CA  VAL A  51     -35.995  12.995  -7.392  1.00  0.00           C  
ATOM    785  C   VAL A  51     -36.696  12.144  -6.341  1.00  0.00           C  
ATOM    786  O   VAL A  51     -36.764  12.519  -5.170  1.00  0.00           O  
ATOM    787  CB  VAL A  51     -37.047  13.792  -8.186  1.00  0.00           C  
ATOM    788  CG1 VAL A  51     -38.091  14.379  -7.248  1.00  0.00           C  
ATOM    789  CG2 VAL A  51     -36.367  14.890  -8.990  1.00  0.00           C  
ATOM    790  H   VAL A  51     -35.456  12.120  -9.269  1.00  0.00           H  
ATOM    791  HA  VAL A  51     -35.332  13.698  -6.888  1.00  0.00           H  
ATOM    792  HB  VAL A  51     -37.569  13.115  -8.864  1.00  0.00           H  
ATOM    793 1HG1 VAL A  51     -38.827  14.939  -7.827  1.00  0.00           H  
ATOM    794 2HG1 VAL A  51     -38.591  13.574  -6.710  1.00  0.00           H  
ATOM    795 3HG1 VAL A  51     -37.606  15.047  -6.536  1.00  0.00           H  
ATOM    796 1HG2 VAL A  51     -37.117  15.449  -9.550  1.00  0.00           H  
ATOM    797 2HG2 VAL A  51     -35.841  15.564  -8.313  1.00  0.00           H  
ATOM    798 3HG2 VAL A  51     -35.654  14.445  -9.684  1.00  0.00           H  
ATOM    799  N   LEU A  52     -37.216  10.997  -6.765  1.00  0.00           N  
ATOM    800  CA  LEU A  52     -37.911  10.089  -5.860  1.00  0.00           C  
ATOM    801  C   LEU A  52     -36.966   9.532  -4.805  1.00  0.00           C  
ATOM    802  O   LEU A  52     -37.327   9.414  -3.634  1.00  0.00           O  
ATOM    803  CB  LEU A  52     -38.544   8.937  -6.648  1.00  0.00           C  
ATOM    804  CG  LEU A  52     -39.736   9.314  -7.537  1.00  0.00           C  
ATOM    805  CD1 LEU A  52     -40.086   8.140  -8.442  1.00  0.00           C  
ATOM    806  CD2 LEU A  52     -40.919   9.704  -6.664  1.00  0.00           C  
ATOM    807  H   LEU A  52     -37.127  10.747  -7.739  1.00  0.00           H  
ATOM    808  HA  LEU A  52     -38.700  10.644  -5.354  1.00  0.00           H  
ATOM    809 1HB  LEU A  52     -37.782   8.491  -7.285  1.00  0.00           H  
ATOM    810 2HB  LEU A  52     -38.885   8.179  -5.941  1.00  0.00           H  
ATOM    811  HG  LEU A  52     -39.461  10.155  -8.174  1.00  0.00           H  
ATOM    812 1HD1 LEU A  52     -40.932   8.410  -9.075  1.00  0.00           H  
ATOM    813 2HD1 LEU A  52     -39.229   7.896  -9.070  1.00  0.00           H  
ATOM    814 3HD1 LEU A  52     -40.349   7.278  -7.832  1.00  0.00           H  
ATOM    815 1HD2 LEU A  52     -41.765   9.974  -7.298  1.00  0.00           H  
ATOM    816 2HD2 LEU A  52     -41.194   8.863  -6.028  1.00  0.00           H  
ATOM    817 3HD2 LEU A  52     -40.646  10.556  -6.041  1.00  0.00           H  
ATOM    818  N   ALA A  53     -35.753   9.188  -5.225  1.00  0.00           N  
ATOM    819  CA  ALA A  53     -34.751   8.642  -4.317  1.00  0.00           C  
ATOM    820  C   ALA A  53     -34.344   9.667  -3.267  1.00  0.00           C  
ATOM    821  O   ALA A  53     -34.176   9.334  -2.093  1.00  0.00           O  
ATOM    822  CB  ALA A  53     -33.532   8.167  -5.093  1.00  0.00           C  
ATOM    823  H   ALA A  53     -35.518   9.310  -6.201  1.00  0.00           H  
ATOM    824  HA  ALA A  53     -35.194   7.791  -3.799  1.00  0.00           H  
ATOM    825 1HB  ALA A  53     -32.795   7.763  -4.401  1.00  0.00           H  
ATOM    826 2HB  ALA A  53     -33.830   7.392  -5.800  1.00  0.00           H  
ATOM    827 3HB  ALA A  53     -33.099   9.005  -5.637  1.00  0.00           H  
ATOM    828  N   ALA A  54     -34.186  10.914  -3.694  1.00  0.00           N  
ATOM    829  CA  ALA A  54     -33.797  11.991  -2.791  1.00  0.00           C  
ATOM    830  C   ALA A  54     -34.872  12.246  -1.742  1.00  0.00           C  
ATOM    831  O   ALA A  54     -34.569  12.469  -0.570  1.00  0.00           O  
ATOM    832  CB  ALA A  54     -33.510  13.263  -3.575  1.00  0.00           C  
ATOM    833  H   ALA A  54     -34.339  11.123  -4.671  1.00  0.00           H  
ATOM    834  HA  ALA A  54     -32.889  11.685  -2.271  1.00  0.00           H  
ATOM    835 1HB  ALA A  54     -33.222  14.057  -2.886  1.00  0.00           H  
ATOM    836 2HB  ALA A  54     -32.700  13.081  -4.281  1.00  0.00           H  
ATOM    837 3HB  ALA A  54     -34.404  13.563  -4.120  1.00  0.00           H  
ATOM    838  N   GLU A  55     -36.129  12.212  -2.172  1.00  0.00           N  
ATOM    839  CA  GLU A  55     -37.252  12.440  -1.270  1.00  0.00           C  
ATOM    840  C   GLU A  55     -37.344  11.344  -0.216  1.00  0.00           C  
ATOM    841  O   GLU A  55     -37.611  11.616   0.955  1.00  0.00           O  
ATOM    842  CB  GLU A  55     -38.562  12.513  -2.058  1.00  0.00           C  
ATOM    843  CG  GLU A  55     -39.768  12.946  -1.235  1.00  0.00           C  
ATOM    844  CD  GLU A  55     -41.016  13.093  -2.059  1.00  0.00           C  
ATOM    845  OE1 GLU A  55     -40.953  12.870  -3.244  1.00  0.00           O  
ATOM    846  OE2 GLU A  55     -42.035  13.429  -1.503  1.00  0.00           O1-
ATOM    847  H   GLU A  55     -36.311  12.022  -3.147  1.00  0.00           H  
ATOM    848  HA  GLU A  55     -37.098  13.390  -0.759  1.00  0.00           H  
ATOM    849 1HB  GLU A  55     -38.451  13.216  -2.884  1.00  0.00           H  
ATOM    850 2HB  GLU A  55     -38.784  11.536  -2.487  1.00  0.00           H  
ATOM    851 1HG  GLU A  55     -39.946  12.206  -0.455  1.00  0.00           H  
ATOM    852 2HG  GLU A  55     -39.542  13.896  -0.752  1.00  0.00           H  
ATOM    853  N   LEU A  56     -37.121  10.104  -0.639  1.00  0.00           N  
ATOM    854  CA  LEU A  56     -37.177   8.964   0.269  1.00  0.00           C  
ATOM    855  C   LEU A  56     -36.081   9.045   1.324  1.00  0.00           C  
ATOM    856  O   LEU A  56     -36.311   8.745   2.496  1.00  0.00           O  
ATOM    857  CB  LEU A  56     -37.044   7.654  -0.516  1.00  0.00           C  
ATOM    858  CG  LEU A  56     -38.267   7.253  -1.352  1.00  0.00           C  
ATOM    859  CD1 LEU A  56     -37.910   6.064  -2.235  1.00  0.00           C  
ATOM    860  CD2 LEU A  56     -39.426   6.917  -0.426  1.00  0.00           C  
ATOM    861  H   LEU A  56     -36.907   9.948  -1.613  1.00  0.00           H  
ATOM    862  HA  LEU A  56     -38.142   8.973   0.775  1.00  0.00           H  
ATOM    863 1HB  LEU A  56     -36.195   7.740  -1.193  1.00  0.00           H  
ATOM    864 2HB  LEU A  56     -36.842   6.847   0.186  1.00  0.00           H  
ATOM    865  HG  LEU A  56     -38.550   8.079  -2.003  1.00  0.00           H  
ATOM    866 1HD1 LEU A  56     -38.779   5.779  -2.829  1.00  0.00           H  
ATOM    867 2HD1 LEU A  56     -37.091   6.338  -2.901  1.00  0.00           H  
ATOM    868 3HD1 LEU A  56     -37.606   5.225  -1.611  1.00  0.00           H  
ATOM    869 1HD2 LEU A  56     -40.296   6.632  -1.019  1.00  0.00           H  
ATOM    870 2HD2 LEU A  56     -39.144   6.089   0.225  1.00  0.00           H  
ATOM    871 3HD2 LEU A  56     -39.672   7.789   0.181  1.00  0.00           H  
ATOM    872  N   ALA A  57     -34.889   9.449   0.901  1.00  0.00           N  
ATOM    873  CA  ALA A  57     -33.754   9.569   1.808  1.00  0.00           C  
ATOM    874  C   ALA A  57     -33.998  10.647   2.857  1.00  0.00           C  
ATOM    875  O   ALA A  57     -33.669  10.471   4.030  1.00  0.00           O  
ATOM    876  CB  ALA A  57     -32.481   9.869   1.029  1.00  0.00           C  
ATOM    877  H   ALA A  57     -34.766   9.681  -0.075  1.00  0.00           H  
ATOM    878  HA  ALA A  57     -33.634   8.618   2.328  1.00  0.00           H  
ATOM    879 1HB  ALA A  57     -31.643   9.955   1.720  1.00  0.00           H  
ATOM    880 2HB  ALA A  57     -32.287   9.061   0.323  1.00  0.00           H  
ATOM    881 3HB  ALA A  57     -32.600  10.805   0.485  1.00  0.00           H  
ATOM    882  N   LEU A  58     -34.579  11.762   2.426  1.00  0.00           N  
ATOM    883  CA  LEU A  58     -34.869  12.871   3.328  1.00  0.00           C  
ATOM    884  C   LEU A  58     -35.897  12.473   4.378  1.00  0.00           C  
ATOM    885  O   LEU A  58     -35.772  12.830   5.550  1.00  0.00           O  
ATOM    886  CB  LEU A  58     -35.381  14.080   2.535  1.00  0.00           C  
ATOM    887  CG  LEU A  58     -34.444  14.601   1.438  1.00  0.00           C  
ATOM    888  CD1 LEU A  58     -35.203  15.564   0.536  1.00  0.00           C  
ATOM    889  CD2 LEU A  58     -33.243  15.283   2.078  1.00  0.00           C  
ATOM    890  H   LEU A  58     -34.825  11.844   1.450  1.00  0.00           H  
ATOM    891  HA  LEU A  58     -33.948  13.152   3.839  1.00  0.00           H  
ATOM    892 1HB  LEU A  58     -36.325  13.811   2.062  1.00  0.00           H  
ATOM    893 2HB  LEU A  58     -35.567  14.898   3.230  1.00  0.00           H  
ATOM    894  HG  LEU A  58     -34.102  13.767   0.824  1.00  0.00           H  
ATOM    895 1HD1 LEU A  58     -34.537  15.935  -0.243  1.00  0.00           H  
ATOM    896 2HD1 LEU A  58     -36.044  15.046   0.076  1.00  0.00           H  
ATOM    897 3HD1 LEU A  58     -35.571  16.402   1.126  1.00  0.00           H  
ATOM    898 1HD2 LEU A  58     -32.576  15.654   1.299  1.00  0.00           H  
ATOM    899 2HD2 LEU A  58     -33.583  16.118   2.693  1.00  0.00           H  
ATOM    900 3HD2 LEU A  58     -32.709  14.567   2.703  1.00  0.00           H  
ATOM    901  N   GLU A  59     -36.913  11.729   3.951  1.00  0.00           N  
ATOM    902  CA  GLU A  59     -37.966  11.281   4.854  1.00  0.00           C  
ATOM    903  C   GLU A  59     -37.418  10.329   5.910  1.00  0.00           C  
ATOM    904  O   GLU A  59     -37.792  10.403   7.081  1.00  0.00           O  
ATOM    905  CB  GLU A  59     -39.086  10.597   4.069  1.00  0.00           C  
ATOM    906  CG  GLU A  59     -40.267  10.149   4.919  1.00  0.00           C  
ATOM    907  CD  GLU A  59     -41.376   9.541   4.106  1.00  0.00           C  
ATOM    908  OE1 GLU A  59     -41.240   9.474   2.908  1.00  0.00           O  
ATOM    909  OE2 GLU A  59     -42.359   9.142   4.683  1.00  0.00           O1-
ATOM    910  H   GLU A  59     -36.958  11.471   2.976  1.00  0.00           H  
ATOM    911  HA  GLU A  59     -38.379  12.152   5.365  1.00  0.00           H  
ATOM    912 1HB  GLU A  59     -39.463  11.277   3.305  1.00  0.00           H  
ATOM    913 2HB  GLU A  59     -38.689   9.719   3.559  1.00  0.00           H  
ATOM    914 1HG  GLU A  59     -39.921   9.415   5.646  1.00  0.00           H  
ATOM    915 2HG  GLU A  59     -40.654  11.008   5.466  1.00  0.00           H  
ATOM    916  N   THR A  60     -36.531   9.435   5.489  1.00  0.00           N  
ATOM    917  CA  THR A  60     -35.928   8.466   6.398  1.00  0.00           C  
ATOM    918  C   THR A  60     -35.071   9.156   7.451  1.00  0.00           C  
ATOM    919  O   THR A  60     -35.090   8.782   8.623  1.00  0.00           O  
ATOM    920  CB  THR A  60     -35.076   7.440   5.629  1.00  0.00           C  
ATOM    921  CG2 THR A  60     -34.465   6.429   6.588  1.00  0.00           C  
ATOM    922  OG1 THR A  60     -35.897   6.753   4.675  1.00  0.00           O  
ATOM    923  H   THR A  60     -36.265   9.426   4.514  1.00  0.00           H  
ATOM    924  HA  THR A  60     -36.727   7.933   6.913  1.00  0.00           H  
ATOM    925  HB  THR A  60     -34.278   7.956   5.096  1.00  0.00           H  
ATOM    926  HG1 THR A  60     -36.007   7.302   3.895  1.00  0.00           H  
ATOM    927 1HG2 THR A  60     -33.866   5.712   6.026  1.00  0.00           H  
ATOM    928 2HG2 THR A  60     -33.831   6.948   7.307  1.00  0.00           H  
ATOM    929 3HG2 THR A  60     -35.259   5.904   7.116  1.00  0.00           H  
ATOM    930  N   LEU A  61     -34.320  10.166   7.024  1.00  0.00           N  
ATOM    931  CA  LEU A  61     -33.453  10.912   7.930  1.00  0.00           C  
ATOM    932  C   LEU A  61     -34.266  11.661   8.978  1.00  0.00           C  
ATOM    933  O   LEU A  61     -33.896  11.705  10.151  1.00  0.00           O  
ATOM    934  CB  LEU A  61     -32.588  11.902   7.140  1.00  0.00           C  
ATOM    935  CG  LEU A  61     -31.498  11.279   6.259  1.00  0.00           C  
ATOM    936  CD1 LEU A  61     -31.039  12.296   5.223  1.00  0.00           C  
ATOM    937  CD2 LEU A  61     -30.338  10.824   7.132  1.00  0.00           C  
ATOM    938  H   LEU A  61     -34.351  10.424   6.048  1.00  0.00           H  
ATOM    939  HA  LEU A  61     -32.800  10.206   8.441  1.00  0.00           H  
ATOM    940 1HB  LEU A  61     -33.237  12.493   6.496  1.00  0.00           H  
ATOM    941 2HB  LEU A  61     -32.099  12.576   7.844  1.00  0.00           H  
ATOM    942  HG  LEU A  61     -31.909  10.421   5.725  1.00  0.00           H  
ATOM    943 1HD1 LEU A  61     -30.264  11.852   4.597  1.00  0.00           H  
ATOM    944 2HD1 LEU A  61     -31.884  12.588   4.601  1.00  0.00           H  
ATOM    945 3HD1 LEU A  61     -30.638  13.173   5.727  1.00  0.00           H  
ATOM    946 1HD2 LEU A  61     -29.563  10.380   6.505  1.00  0.00           H  
ATOM    947 2HD2 LEU A  61     -29.926  11.682   7.664  1.00  0.00           H  
ATOM    948 3HD2 LEU A  61     -30.691  10.085   7.851  1.00  0.00           H  
ATOM    949  N   ALA A  62     -35.377  12.250   8.547  1.00  0.00           N  
ATOM    950  CA  ALA A  62     -36.244  13.000   9.448  1.00  0.00           C  
ATOM    951  C   ALA A  62     -36.864  12.089  10.501  1.00  0.00           C  
ATOM    952  O   ALA A  62     -36.964  12.456  11.671  1.00  0.00           O  
ATOM    953  CB  ALA A  62     -37.333  13.716   8.661  1.00  0.00           C  
ATOM    954  H   ALA A  62     -35.626  12.176   7.571  1.00  0.00           H  
ATOM    955  HA  ALA A  62     -35.636  13.742   9.965  1.00  0.00           H  
ATOM    956 1HB  ALA A  62     -37.972  14.271   9.348  1.00  0.00           H  
ATOM    957 2HB  ALA A  62     -36.875  14.406   7.954  1.00  0.00           H  
ATOM    958 3HB  ALA A  62     -37.930  12.985   8.120  1.00  0.00           H  
ATOM    959  N   ASP A  63     -37.278  10.900  10.078  1.00  0.00           N  
ATOM    960  CA  ASP A  63     -37.889   9.934  10.982  1.00  0.00           C  
ATOM    961  C   ASP A  63     -36.896   9.464  12.038  1.00  0.00           C  
ATOM    962  O   ASP A  63     -37.245   9.315  13.210  1.00  0.00           O  
ATOM    963  CB  ASP A  63     -38.423   8.730  10.201  1.00  0.00           C  
ATOM    964  CG  ASP A  63     -39.239   7.778  11.066  1.00  0.00           C  
ATOM    965  OD1 ASP A  63     -40.224   8.206  11.620  1.00  0.00           O  
ATOM    966  OD2 ASP A  63     -38.869   6.632  11.163  1.00  0.00           O1-
ATOM    967  H   ASP A  63     -37.167  10.657   9.103  1.00  0.00           H  
ATOM    968  HA  ASP A  63     -38.726  10.417  11.490  1.00  0.00           H  
ATOM    969 1HB  ASP A  63     -39.049   9.078   9.379  1.00  0.00           H  
ATOM    970 2HB  ASP A  63     -37.588   8.179   9.767  1.00  0.00           H  
ATOM    971  N   LEU A  64     -35.658   9.231  11.617  1.00  0.00           N  
ATOM    972  CA  LEU A  64     -34.612   8.777  12.525  1.00  0.00           C  
ATOM    973  C   LEU A  64     -34.298   9.835  13.575  1.00  0.00           C  
ATOM    974  O   LEU A  64     -34.099   9.520  14.748  1.00  0.00           O  
ATOM    975  CB  LEU A  64     -33.340   8.435  11.739  1.00  0.00           C  
ATOM    976  CG  LEU A  64     -33.447   7.230  10.794  1.00  0.00           C  
ATOM    977  CD1 LEU A  64     -32.100   6.986  10.128  1.00  0.00           C  
ATOM    978  CD2 LEU A  64     -33.900   6.007  11.577  1.00  0.00           C  
ATOM    979  H   LEU A  64     -35.436   9.373  10.642  1.00  0.00           H  
ATOM    980  HA  LEU A  64     -34.962   7.880  13.035  1.00  0.00           H  
ATOM    981 1HB  LEU A  64     -33.057   9.300  11.142  1.00  0.00           H  
ATOM    982 2HB  LEU A  64     -32.538   8.229  12.448  1.00  0.00           H  
ATOM    983  HG  LEU A  64     -34.172   7.448  10.008  1.00  0.00           H  
ATOM    984 1HD1 LEU A  64     -32.175   6.130   9.456  1.00  0.00           H  
ATOM    985 2HD1 LEU A  64     -31.809   7.869   9.559  1.00  0.00           H  
ATOM    986 3HD1 LEU A  64     -31.349   6.783  10.891  1.00  0.00           H  
ATOM    987 1HD2 LEU A  64     -33.976   5.152  10.906  1.00  0.00           H  
ATOM    988 2HD2 LEU A  64     -33.175   5.789  12.362  1.00  0.00           H  
ATOM    989 3HD2 LEU A  64     -34.874   6.204  12.028  1.00  0.00           H  
ATOM    990  N   ALA A  65     -34.254  11.092  13.147  1.00  0.00           N  
ATOM    991  CA  ALA A  65     -33.964  12.199  14.049  1.00  0.00           C  
ATOM    992  C   ALA A  65     -35.056  12.356  15.098  1.00  0.00           C  
ATOM    993  O   ALA A  65     -34.774  12.606  16.270  1.00  0.00           O  
ATOM    994  CB  ALA A  65     -33.793  13.490  13.264  1.00  0.00           C  
ATOM    995  H   ALA A  65     -34.426  11.285  12.171  1.00  0.00           H  
ATOM    996  HA  ALA A  65     -33.032  11.976  14.570  1.00  0.00           H  
ATOM    997 1HB  ALA A  65     -33.576  14.309  13.951  1.00  0.00           H  
ATOM    998 2HB  ALA A  65     -32.969  13.382  12.558  1.00  0.00           H  
ATOM    999 3HB  ALA A  65     -34.710  13.709  12.719  1.00  0.00           H  
ATOM   1000  N   ARG A  66     -36.305  12.209  14.670  1.00  0.00           N  
ATOM   1001  CA  ARG A  66     -37.444  12.335  15.570  1.00  0.00           C  
ATOM   1002  C   ARG A  66     -37.347  11.345  16.724  1.00  0.00           C  
ATOM   1003  O   ARG A  66     -37.594  11.696  17.879  1.00  0.00           O  
ATOM   1004  CB  ARG A  66     -38.748  12.105  14.820  1.00  0.00           C  
ATOM   1005  CG  ARG A  66     -40.007  12.320  15.644  1.00  0.00           C  
ATOM   1006  CD  ARG A  66     -41.235  12.153  14.826  1.00  0.00           C  
ATOM   1007  NE  ARG A  66     -41.313  13.136  13.758  1.00  0.00           N  
ATOM   1008  CZ  ARG A  66     -41.751  14.400  13.912  1.00  0.00           C  
ATOM   1009  NH1 ARG A  66     -42.146  14.819  15.095  1.00  0.00           N1+
ATOM   1010  NH2 ARG A  66     -41.784  15.220  12.877  1.00  0.00           N  
ATOM   1011  H   ARG A  66     -36.470  12.004  13.694  1.00  0.00           H  
ATOM   1012  HA  ARG A  66     -37.452  13.344  15.980  1.00  0.00           H  
ATOM   1013 1HB  ARG A  66     -38.796  12.777  13.964  1.00  0.00           H  
ATOM   1014 2HB  ARG A  66     -38.773  11.085  14.437  1.00  0.00           H  
ATOM   1015 1HG  ARG A  66     -40.036  11.595  16.460  1.00  0.00           H  
ATOM   1016 2HG  ARG A  66     -40.004  13.330  16.057  1.00  0.00           H  
ATOM   1017 1HD  ARG A  66     -41.239  11.160  14.377  1.00  0.00           H  
ATOM   1018 2HD  ARG A  66     -42.113  12.268  15.460  1.00  0.00           H  
ATOM   1019  HE  ARG A  66     -41.018  12.850  12.833  1.00  0.00           H  
ATOM   1020 1HH1 ARG A  66     -42.121  14.193  15.887  1.00  0.00           H  
ATOM   1021 2HH1 ARG A  66     -42.475  15.767  15.211  1.00  0.00           H  
ATOM   1022 1HH2 ARG A  66     -41.481  14.898  11.968  1.00  0.00           H  
ATOM   1023 2HH2 ARG A  66     -42.113  16.167  12.993  1.00  0.00           H  
ATOM   1024  N   ARG A  67     -36.978  10.098  16.378  1.00  0.00           N  
ATOM   1025  CA  ARG A  67     -36.775   8.998  17.331  1.00  0.00           C  
ATOM   1026  C   ARG A  67     -35.529   9.193  18.190  1.00  0.00           C  
ATOM   1027  O   ARG A  67     -35.515   8.844  19.371  1.00  0.00           O  
ATOM   1028  CB  ARG A  67     -36.661   7.672  16.594  1.00  0.00           C  
ATOM   1029  CG  ARG A  67     -36.690   6.441  17.485  1.00  0.00           C  
ATOM   1030  CD  ARG A  67     -36.729   5.187  16.688  1.00  0.00           C  
ATOM   1031  NE  ARG A  67     -37.927   5.104  15.868  1.00  0.00           N  
ATOM   1032  CZ  ARG A  67     -37.961   5.321  14.540  1.00  0.00           C  
ATOM   1033  NH1 ARG A  67     -36.858   5.634  13.896  1.00  0.00           N1+
ATOM   1034  NH2 ARG A  67     -39.104   5.220  13.882  1.00  0.00           N  
ATOM   1035  H   ARG A  67     -36.828   9.883  15.403  1.00  0.00           H  
ATOM   1036  HA  ARG A  67     -37.636   8.953  17.997  1.00  0.00           H  
ATOM   1037 1HB  ARG A  67     -37.480   7.581  15.881  1.00  0.00           H  
ATOM   1038 2HB  ARG A  67     -35.730   7.649  16.028  1.00  0.00           H  
ATOM   1039 1HG  ARG A  67     -35.795   6.422  18.108  1.00  0.00           H  
ATOM   1040 2HG  ARG A  67     -37.575   6.472  18.121  1.00  0.00           H  
ATOM   1041 1HD  ARG A  67     -35.862   5.148  16.030  1.00  0.00           H  
ATOM   1042 2HD  ARG A  67     -36.715   4.330  17.360  1.00  0.00           H  
ATOM   1043  HE  ARG A  67     -38.796   4.865  16.328  1.00  0.00           H  
ATOM   1044 1HH1 ARG A  67     -35.985   5.712  14.398  1.00  0.00           H  
ATOM   1045 2HH1 ARG A  67     -36.885   5.797  12.900  1.00  0.00           H  
ATOM   1046 1HH2 ARG A  67     -39.952   4.980  14.377  1.00  0.00           H  
ATOM   1047 2HH2 ARG A  67     -39.130   5.383  12.887  1.00  0.00           H  
ATOM   1048  N   ALA A  68     -34.482   9.752  17.593  1.00  0.00           N  
ATOM   1049  CA  ALA A  68     -33.215   9.955  18.288  1.00  0.00           C  
ATOM   1050  C   ALA A  68     -33.395  10.913  19.459  1.00  0.00           C  
ATOM   1051  O   ALA A  68     -32.575  10.945  20.378  1.00  0.00           O  
ATOM   1052  CB  ALA A  68     -32.157  10.482  17.330  1.00  0.00           C  
ATOM   1053  H   ALA A  68     -34.563  10.044  16.630  1.00  0.00           H  
ATOM   1054  HA  ALA A  68     -32.887   8.995  18.684  1.00  0.00           H  
ATOM   1055 1HB  ALA A  68     -31.221  10.633  17.867  1.00  0.00           H  
ATOM   1056 2HB  ALA A  68     -32.002   9.760  16.527  1.00  0.00           H  
ATOM   1057 3HB  ALA A  68     -32.489  11.429  16.906  1.00  0.00           H  
ATOM   1058  N   GLY A  69     -34.473  11.688  19.414  1.00  0.00           N  
ATOM   1059  CA  GLY A  69     -34.766  12.670  20.447  1.00  0.00           C  
ATOM   1060  C   GLY A  69     -34.215  14.047  20.088  1.00  0.00           C  
ATOM   1061  O   GLY A  69     -33.755  14.788  20.955  1.00  0.00           O  
ATOM   1062  H   GLY A  69     -35.112  11.595  18.638  1.00  0.00           H  
ATOM   1063 1HA  GLY A  69     -35.845  12.737  20.591  1.00  0.00           H  
ATOM   1064 2HA  GLY A  69     -34.336  12.343  21.393  1.00  0.00           H  
ATOM   1065  N   VAL A  70     -34.270  14.375  18.800  1.00  0.00           N  
ATOM   1066  CA  VAL A  70     -34.060  15.741  18.338  1.00  0.00           C  
ATOM   1067  C   VAL A  70     -35.320  16.573  18.546  1.00  0.00           C  
ATOM   1068  O   VAL A  70     -36.433  16.102  18.308  1.00  0.00           O  
ATOM   1069  CB  VAL A  70     -33.674  15.754  16.847  1.00  0.00           C  
ATOM   1070  CG1 VAL A  70     -33.289  17.159  16.408  1.00  0.00           C  
ATOM   1071  CG2 VAL A  70     -32.531  14.781  16.601  1.00  0.00           C  
ATOM   1072  H   VAL A  70     -34.461  13.656  18.117  1.00  0.00           H  
ATOM   1073  HA  VAL A  70     -33.244  16.181  18.915  1.00  0.00           H  
ATOM   1074  HB  VAL A  70     -34.539  15.457  16.255  1.00  0.00           H  
ATOM   1075 1HG1 VAL A  70     -33.020  17.149  15.351  1.00  0.00           H  
ATOM   1076 2HG1 VAL A  70     -34.135  17.831  16.560  1.00  0.00           H  
ATOM   1077 3HG1 VAL A  70     -32.439  17.504  16.996  1.00  0.00           H  
ATOM   1078 1HG2 VAL A  70     -32.263  14.794  15.544  1.00  0.00           H  
ATOM   1079 2HG2 VAL A  70     -31.667  15.075  17.197  1.00  0.00           H  
ATOM   1080 3HG2 VAL A  70     -32.842  13.775  16.883  1.00  0.00           H  
ATOM   1081  N   PRO A  71     -35.151  17.813  18.991  1.00  0.00           N  
ATOM   1082  CA  PRO A  71     -36.292  18.646  19.355  1.00  0.00           C  
ATOM   1083  C   PRO A  71     -37.182  18.914  18.153  1.00  0.00           C  
ATOM   1084  O   PRO A  71     -36.703  19.309  17.090  1.00  0.00           O  
ATOM   1085  CB  PRO A  71     -35.632  19.930  19.867  1.00  0.00           C  
ATOM   1086  CG  PRO A  71     -34.311  19.480  20.390  1.00  0.00           C  
ATOM   1087  CD  PRO A  71     -33.854  18.437  19.405  1.00  0.00           C  
ATOM   1088  HA  PRO A  71     -36.861  18.150  20.156  1.00  0.00           H  
ATOM   1089 1HB  PRO A  71     -35.542  20.658  19.048  1.00  0.00           H  
ATOM   1090 2HB  PRO A  71     -36.262  20.394  20.641  1.00  0.00           H  
ATOM   1091 1HG  PRO A  71     -33.619  20.332  20.456  1.00  0.00           H  
ATOM   1092 2HG  PRO A  71     -34.422  19.080  21.409  1.00  0.00           H  
ATOM   1093 1HD  PRO A  71     -33.348  18.927  18.560  1.00  0.00           H  
ATOM   1094 2HD  PRO A  71     -33.177  17.730  19.907  1.00  0.00           H  
ATOM   1095  N   GLN A  72     -38.477  18.620  18.575  1.00  0.00           N  
ATOM   1096  CA  GLN A  72     -39.372  18.398  17.446  1.00  0.00           C  
ATOM   1097  C   GLN A  72     -39.360  19.597  16.538  1.00  0.00           C  
ATOM   1098  O   GLN A  72     -39.463  19.464  15.318  1.00  0.00           O  
ATOM   1099  CB  GLN A  72     -40.799  18.115  17.921  1.00  0.00           C  
ATOM   1100  CG  GLN A  72     -40.948  16.826  18.711  1.00  0.00           C  
ATOM   1101  CD  GLN A  72     -40.626  17.008  20.182  1.00  0.00           C  
ATOM   1102  NE2 GLN A  72     -41.068  16.064  21.005  1.00  0.00           N  
ATOM   1103  OE1 GLN A  72     -39.984  17.986  20.575  1.00  0.00           O  
ATOM   1104  H   GLN A  72     -38.676  18.588  19.565  1.00  0.00           H  
ATOM   1105  HA  GLN A  72     -39.014  17.535  16.886  1.00  0.00           H  
ATOM   1106 1HB  GLN A  72     -41.143  18.937  18.549  1.00  0.00           H  
ATOM   1107 2HB  GLN A  72     -41.465  18.062  17.060  1.00  0.00           H  
ATOM   1108 1HG  GLN A  72     -41.978  16.478  18.627  1.00  0.00           H  
ATOM   1109 2HG  GLN A  72     -40.268  16.080  18.300  1.00  0.00           H  
ATOM   1110 1HE2 GLN A  72     -40.886  16.130  21.986  1.00  0.00           H  
ATOM   1111 2HE2 GLN A  72     -41.584  15.287  20.643  1.00  0.00           H  
ATOM   1112  N   GLU A  73     -39.236  20.782  17.122  1.00  0.00           N  
ATOM   1113  CA  GLU A  73     -39.334  21.985  16.304  1.00  0.00           C  
ATOM   1114  C   GLU A  73     -38.230  22.028  15.255  1.00  0.00           C  
ATOM   1115  O   GLU A  73     -38.486  22.299  14.082  1.00  0.00           O  
ATOM   1116  CB  GLU A  73     -39.264  23.236  17.182  1.00  0.00           C  
ATOM   1117  CG  GLU A  73     -40.494  23.465  18.048  1.00  0.00           C  
ATOM   1118  CD  GLU A  73     -40.366  24.669  18.940  1.00  0.00           C  
ATOM   1119  OE1 GLU A  73     -39.312  25.257  18.964  1.00  0.00           O  
ATOM   1120  OE2 GLU A  73     -41.324  25.000  19.598  1.00  0.00           O1-
ATOM   1121  H   GLU A  73     -39.077  20.826  18.119  1.00  0.00           H  
ATOM   1122  HA  GLU A  73     -40.293  21.974  15.786  1.00  0.00           H  
ATOM   1123 1HB  GLU A  73     -38.398  23.171  17.841  1.00  0.00           H  
ATOM   1124 2HB  GLU A  73     -39.130  24.117  16.552  1.00  0.00           H  
ATOM   1125 1HG  GLU A  73     -41.362  23.598  17.402  1.00  0.00           H  
ATOM   1126 2HG  GLU A  73     -40.664  22.581  18.661  1.00  0.00           H  
ATOM   1127  N   GLU A  74     -37.002  21.759  15.684  1.00  0.00           N  
ATOM   1128  CA  GLU A  74     -35.856  21.767  14.782  1.00  0.00           C  
ATOM   1129  C   GLU A  74     -35.973  20.670  13.733  1.00  0.00           C  
ATOM   1130  O   GLU A  74     -35.660  20.881  12.562  1.00  0.00           O  
ATOM   1131  CB  GLU A  74     -34.555  21.596  15.570  1.00  0.00           C  
ATOM   1132  CG  GLU A  74     -34.096  22.847  16.305  1.00  0.00           C  
ATOM   1133  CD  GLU A  74     -34.782  23.032  17.630  1.00  0.00           C  
ATOM   1134  OE1 GLU A  74     -35.884  22.561  17.778  1.00  0.00           O  
ATOM   1135  OE2 GLU A  74     -34.203  23.646  18.495  1.00  0.00           O1-
ATOM   1136  H   GLU A  74     -36.858  21.543  16.660  1.00  0.00           H  
ATOM   1137  HA  GLU A  74     -35.828  22.727  14.267  1.00  0.00           H  
ATOM   1138 1HB  GLU A  74     -34.677  20.801  16.306  1.00  0.00           H  
ATOM   1139 2HB  GLU A  74     -33.757  21.294  14.892  1.00  0.00           H  
ATOM   1140 1HG  GLU A  74     -33.021  22.784  16.472  1.00  0.00           H  
ATOM   1141 2HG  GLU A  74     -34.288  23.716  15.677  1.00  0.00           H  
ATOM   1142  N   VAL A  75     -36.427  19.495  14.160  1.00  0.00           N  
ATOM   1143  CA  VAL A  75     -36.587  18.362  13.257  1.00  0.00           C  
ATOM   1144  C   VAL A  75     -37.649  18.642  12.203  1.00  0.00           C  
ATOM   1145  O   VAL A  75     -37.481  18.301  11.032  1.00  0.00           O  
ATOM   1146  CB  VAL A  75     -36.973  17.099  14.048  1.00  0.00           C  
ATOM   1147  CG1 VAL A  75     -37.142  15.913  13.110  1.00  0.00           C  
ATOM   1148  CG2 VAL A  75     -35.919  16.805  15.105  1.00  0.00           C  
ATOM   1149  H   VAL A  75     -36.668  19.385  15.134  1.00  0.00           H  
ATOM   1150  HA  VAL A  75     -35.634  18.182  12.756  1.00  0.00           H  
ATOM   1151  HB  VAL A  75     -37.936  17.265  14.532  1.00  0.00           H  
ATOM   1152 1HG1 VAL A  75     -37.416  15.029  13.687  1.00  0.00           H  
ATOM   1153 2HG1 VAL A  75     -37.927  16.131  12.386  1.00  0.00           H  
ATOM   1154 3HG1 VAL A  75     -36.205  15.727  12.587  1.00  0.00           H  
ATOM   1155 1HG2 VAL A  75     -36.200  15.911  15.661  1.00  0.00           H  
ATOM   1156 2HG2 VAL A  75     -34.954  16.645  14.621  1.00  0.00           H  
ATOM   1157 3HG2 VAL A  75     -35.844  17.650  15.790  1.00  0.00           H  
ATOM   1158  N   ASP A  76     -38.742  19.268  12.624  1.00  0.00           N  
ATOM   1159  CA  ASP A  76     -39.836  19.596  11.714  1.00  0.00           C  
ATOM   1160  C   ASP A  76     -39.392  20.603  10.662  1.00  0.00           C  
ATOM   1161  O   ASP A  76     -39.748  20.488   9.490  1.00  0.00           O  
ATOM   1162  CB  ASP A  76     -41.030  20.154  12.491  1.00  0.00           C  
ATOM   1163  CG  ASP A  76     -41.808  19.076  13.237  1.00  0.00           C  
ATOM   1164  OD1 ASP A  76     -41.642  17.923  12.916  1.00  0.00           O  
ATOM   1165  OD2 ASP A  76     -42.560  19.417  14.118  1.00  0.00           O1-
ATOM   1166  H   ASP A  76     -38.819  19.522  13.598  1.00  0.00           H  
ATOM   1167  HA  ASP A  76     -40.146  18.683  11.204  1.00  0.00           H  
ATOM   1168 1HB  ASP A  76     -40.683  20.894  13.212  1.00  0.00           H  
ATOM   1169 2HB  ASP A  76     -41.708  20.660  11.802  1.00  0.00           H  
ATOM   1170  N   GLU A  77     -38.612  21.591  11.087  1.00  0.00           N  
ATOM   1171  CA  GLU A  77     -38.118  22.621  10.181  1.00  0.00           C  
ATOM   1172  C   GLU A  77     -37.183  22.031   9.133  1.00  0.00           C  
ATOM   1173  O   GLU A  77     -37.237  22.402   7.960  1.00  0.00           O  
ATOM   1174  CB  GLU A  77     -37.395  23.719  10.965  1.00  0.00           C  
ATOM   1175  CG  GLU A  77     -38.314  24.625  11.772  1.00  0.00           C  
ATOM   1176  CD  GLU A  77     -37.564  25.626  12.604  1.00  0.00           C  
ATOM   1177  OE1 GLU A  77     -36.359  25.550  12.650  1.00  0.00           O  
ATOM   1178  OE2 GLU A  77     -38.195  26.470  13.196  1.00  0.00           O1-
ATOM   1179  H   GLU A  77     -38.353  21.629  12.063  1.00  0.00           H  
ATOM   1180  HA  GLU A  77     -38.970  23.064   9.665  1.00  0.00           H  
ATOM   1181 1HB  GLU A  77     -36.683  23.265  11.654  1.00  0.00           H  
ATOM   1182 2HB  GLU A  77     -36.829  24.345  10.275  1.00  0.00           H  
ATOM   1183 1HG  GLU A  77     -38.972  25.159  11.088  1.00  0.00           H  
ATOM   1184 2HG  GLU A  77     -38.933  24.009  12.424  1.00  0.00           H  
ATOM   1185  N   ALA A  78     -36.326  21.111   9.563  1.00  0.00           N  
ATOM   1186  CA  ALA A  78     -35.377  20.469   8.663  1.00  0.00           C  
ATOM   1187  C   ALA A  78     -36.095  19.632   7.610  1.00  0.00           C  
ATOM   1188  O   ALA A  78     -35.715  19.630   6.440  1.00  0.00           O  
ATOM   1189  CB  ALA A  78     -34.401  19.605   9.449  1.00  0.00           C  
ATOM   1190  H   ALA A  78     -36.332  20.851  10.539  1.00  0.00           H  
ATOM   1191  HA  ALA A  78     -34.819  21.249   8.145  1.00  0.00           H  
ATOM   1192 1HB  ALA A  78     -33.699  19.133   8.763  1.00  0.00           H  
ATOM   1193 2HB  ALA A  78     -33.854  20.228  10.157  1.00  0.00           H  
ATOM   1194 3HB  ALA A  78     -34.951  18.838   9.991  1.00  0.00           H  
ATOM   1195  N   LEU A  79     -37.135  18.924   8.035  1.00  0.00           N  
ATOM   1196  CA  LEU A  79     -37.908  18.082   7.131  1.00  0.00           C  
ATOM   1197  C   LEU A  79     -38.622  18.918   6.074  1.00  0.00           C  
ATOM   1198  O   LEU A  79     -38.675  18.543   4.904  1.00  0.00           O  
ATOM   1199  CB  LEU A  79     -38.935  17.259   7.919  1.00  0.00           C  
ATOM   1200  CG  LEU A  79     -39.679  16.180   7.120  1.00  0.00           C  
ATOM   1201  CD1 LEU A  79     -40.958  16.769   6.541  1.00  0.00           C  
ATOM   1202  CD2 LEU A  79     -38.774  15.650   6.019  1.00  0.00           C  
ATOM   1203  H   LEU A  79     -37.397  18.970   9.011  1.00  0.00           H  
ATOM   1204  HA  LEU A  79     -37.226  17.400   6.625  1.00  0.00           H  
ATOM   1205 1HB  LEU A  79     -38.423  16.766   8.745  1.00  0.00           H  
ATOM   1206 2HB  LEU A  79     -39.680  17.937   8.333  1.00  0.00           H  
ATOM   1207  HG  LEU A  79     -39.958  15.363   7.786  1.00  0.00           H  
ATOM   1208 1HD1 LEU A  79     -41.487  16.003   5.974  1.00  0.00           H  
ATOM   1209 2HD1 LEU A  79     -41.595  17.123   7.352  1.00  0.00           H  
ATOM   1210 3HD1 LEU A  79     -40.711  17.602   5.884  1.00  0.00           H  
ATOM   1211 1HD2 LEU A  79     -39.302  14.883   5.451  1.00  0.00           H  
ATOM   1212 2HD2 LEU A  79     -38.494  16.467   5.353  1.00  0.00           H  
ATOM   1213 3HD2 LEU A  79     -37.875  15.220   6.462  1.00  0.00           H  
ATOM   1214  N   GLU A  80     -39.169  20.053   6.496  1.00  0.00           N  
ATOM   1215  CA  GLU A  80     -39.880  20.945   5.588  1.00  0.00           C  
ATOM   1216  C   GLU A  80     -38.940  21.524   4.537  1.00  0.00           C  
ATOM   1217  O   GLU A  80     -39.296  21.632   3.364  1.00  0.00           O  
ATOM   1218  CB  GLU A  80     -40.548  22.079   6.368  1.00  0.00           C  
ATOM   1219  CG  GLU A  80     -41.767  21.654   7.174  1.00  0.00           C  
ATOM   1220  CD  GLU A  80     -42.350  22.775   7.989  1.00  0.00           C  
ATOM   1221  OE1 GLU A  80     -41.763  23.831   8.016  1.00  0.00           O  
ATOM   1222  OE2 GLU A  80     -43.382  22.575   8.584  1.00  0.00           O1-
ATOM   1223  H   GLU A  80     -39.090  20.304   7.471  1.00  0.00           H  
ATOM   1224  HA  GLU A  80     -40.652  20.371   5.074  1.00  0.00           H  
ATOM   1225 1HB  GLU A  80     -39.828  22.521   7.057  1.00  0.00           H  
ATOM   1226 2HB  GLU A  80     -40.862  22.861   5.676  1.00  0.00           H  
ATOM   1227 1HG  GLU A  80     -42.530  21.281   6.492  1.00  0.00           H  
ATOM   1228 2HG  GLU A  80     -41.483  20.838   7.838  1.00  0.00           H  
ATOM   1229  N   TYR A  81     -37.738  21.893   4.965  1.00  0.00           N  
ATOM   1230  CA  TYR A  81     -36.744  22.462   4.061  1.00  0.00           C  
ATOM   1231  C   TYR A  81     -36.309  21.445   3.013  1.00  0.00           C  
ATOM   1232  O   TYR A  81     -36.143  21.782   1.840  1.00  0.00           O  
ATOM   1233  CB  TYR A  81     -35.532  22.966   4.847  1.00  0.00           C  
ATOM   1234  CG  TYR A  81     -35.744  24.314   5.498  1.00  0.00           C  
ATOM   1235  CD1 TYR A  81     -37.022  24.717   5.858  1.00  0.00           C  
ATOM   1236  CD2 TYR A  81     -34.662  25.148   5.735  1.00  0.00           C  
ATOM   1237  CE1 TYR A  81     -37.217  25.948   6.453  1.00  0.00           C  
ATOM   1238  CE2 TYR A  81     -34.856  26.379   6.331  1.00  0.00           C  
ATOM   1239  CZ  TYR A  81     -36.127  26.780   6.689  1.00  0.00           C  
ATOM   1240  OH  TYR A  81     -36.321  28.007   7.282  1.00  0.00           O  
ATOM   1241  H   TYR A  81     -37.507  21.777   5.941  1.00  0.00           H  
ATOM   1242  HA  TYR A  81     -37.195  23.305   3.537  1.00  0.00           H  
ATOM   1243 1HB  TYR A  81     -35.279  22.247   5.628  1.00  0.00           H  
ATOM   1244 2HB  TYR A  81     -34.673  23.041   4.181  1.00  0.00           H  
ATOM   1245  HD1 TYR A  81     -37.873  24.062   5.672  1.00  0.00           H  
ATOM   1246  HD2 TYR A  81     -33.658  24.832   5.452  1.00  0.00           H  
ATOM   1247  HE1 TYR A  81     -38.221  26.265   6.736  1.00  0.00           H  
ATOM   1248  HE2 TYR A  81     -34.006  27.036   6.516  1.00  0.00           H  
ATOM   1249  HH  TYR A  81     -37.255  28.128   7.467  1.00  0.00           H  
ATOM   1250  N   ALA A  82     -36.125  20.202   3.442  1.00  0.00           N  
ATOM   1251  CA  ALA A  82     -35.708  19.135   2.541  1.00  0.00           C  
ATOM   1252  C   ALA A  82     -36.772  18.855   1.487  1.00  0.00           C  
ATOM   1253  O   ALA A  82     -36.458  18.638   0.317  1.00  0.00           O  
ATOM   1254  CB  ALA A  82     -35.397  17.868   3.327  1.00  0.00           C  
ATOM   1255  H   ALA A  82     -36.279  19.990   4.418  1.00  0.00           H  
ATOM   1256  HA  ALA A  82     -34.804  19.460   2.024  1.00  0.00           H  
ATOM   1257 1HB  ALA A  82     -35.087  17.081   2.640  1.00  0.00           H  
ATOM   1258 2HB  ALA A  82     -34.595  18.069   4.036  1.00  0.00           H  
ATOM   1259 3HB  ALA A  82     -36.287  17.549   3.868  1.00  0.00           H  
ATOM   1260  N   LYS A  83     -38.032  18.862   1.909  1.00  0.00           N  
ATOM   1261  CA  LYS A  83     -39.145  18.609   1.002  1.00  0.00           C  
ATOM   1262  C   LYS A  83     -39.256  19.703  -0.053  1.00  0.00           C  
ATOM   1263  O   LYS A  83     -39.510  19.425  -1.225  1.00  0.00           O  
ATOM   1264  CB  LYS A  83     -40.457  18.498   1.782  1.00  0.00           C  
ATOM   1265  CG  LYS A  83     -41.665  18.129   0.930  1.00  0.00           C  
ATOM   1266  CD  LYS A  83     -42.898  17.901   1.791  1.00  0.00           C  
ATOM   1267  CE  LYS A  83     -44.071  17.404   0.959  1.00  0.00           C  
ATOM   1268  NZ  LYS A  83     -44.551  18.438   0.002  1.00  0.00           N1+
ATOM   1269  H   LYS A  83     -38.223  19.047   2.884  1.00  0.00           H  
ATOM   1270  HA  LYS A  83     -38.965  17.666   0.487  1.00  0.00           H  
ATOM   1271 1HB  LYS A  83     -40.353  17.742   2.560  1.00  0.00           H  
ATOM   1272 2HB  LYS A  83     -40.671  19.447   2.272  1.00  0.00           H  
ATOM   1273 1HG  LYS A  83     -41.870  18.933   0.222  1.00  0.00           H  
ATOM   1274 2HG  LYS A  83     -41.450  17.221   0.369  1.00  0.00           H  
ATOM   1275 1HD  LYS A  83     -42.672  17.162   2.562  1.00  0.00           H  
ATOM   1276 2HD  LYS A  83     -43.180  18.834   2.279  1.00  0.00           H  
ATOM   1277 1HE  LYS A  83     -43.771  16.520   0.398  1.00  0.00           H  
ATOM   1278 2HE  LYS A  83     -44.894  17.128   1.618  1.00  0.00           H  
ATOM   1279 1HZ  LYS A  83     -45.327  18.071  -0.530  1.00  0.00           H  
ATOM   1280 2HZ  LYS A  83     -44.849  19.257   0.512  1.00  0.00           H  
ATOM   1281 3HZ  LYS A  83     -43.801  18.689  -0.628  1.00  0.00           H  
ATOM   1282  N   LYS A  84     -39.061  20.948   0.370  1.00  0.00           N  
ATOM   1283  CA  LYS A  84     -39.139  22.087  -0.537  1.00  0.00           C  
ATOM   1284  C   LYS A  84     -38.035  22.030  -1.586  1.00  0.00           C  
ATOM   1285  O   LYS A  84     -38.265  22.323  -2.759  1.00  0.00           O  
ATOM   1286  CB  LYS A  84     -39.057  23.400   0.242  1.00  0.00           C  
ATOM   1287  CG  LYS A  84     -40.311  23.739   1.036  1.00  0.00           C  
ATOM   1288  CD  LYS A  84     -40.139  25.036   1.813  1.00  0.00           C  
ATOM   1289  CE  LYS A  84     -41.389  25.373   2.612  1.00  0.00           C  
ATOM   1290  NZ  LYS A  84     -41.225  26.626   3.399  1.00  0.00           N1+
ATOM   1291  H   LYS A  84     -38.855  21.109   1.346  1.00  0.00           H  
ATOM   1292  HA  LYS A  84     -40.096  22.049  -1.058  1.00  0.00           H  
ATOM   1293 1HB  LYS A  84     -38.220  23.357   0.940  1.00  0.00           H  
ATOM   1294 2HB  LYS A  84     -38.865  24.222  -0.448  1.00  0.00           H  
ATOM   1295 1HG  LYS A  84     -41.156  23.843   0.355  1.00  0.00           H  
ATOM   1296 2HG  LYS A  84     -40.528  22.933   1.735  1.00  0.00           H  
ATOM   1297 1HD  LYS A  84     -39.294  24.942   2.497  1.00  0.00           H  
ATOM   1298 2HD  LYS A  84     -39.933  25.852   1.119  1.00  0.00           H  
ATOM   1299 1HE  LYS A  84     -42.233  25.492   1.935  1.00  0.00           H  
ATOM   1300 2HE  LYS A  84     -41.613  24.556   3.298  1.00  0.00           H  
ATOM   1301 1HZ  LYS A  84     -42.074  26.814   3.915  1.00  0.00           H  
ATOM   1302 2HZ  LYS A  84     -40.455  26.521   4.045  1.00  0.00           H  
ATOM   1303 3HZ  LYS A  84     -41.036  27.395   2.773  1.00  0.00           H  
ATOM   1304  N   LEU A  85     -36.837  21.652  -1.156  1.00  0.00           N  
ATOM   1305  CA  LEU A  85     -35.694  21.556  -2.058  1.00  0.00           C  
ATOM   1306  C   LEU A  85     -35.910  20.473  -3.108  1.00  0.00           C  
ATOM   1307  O   LEU A  85     -35.580  20.656  -4.280  1.00  0.00           O  
ATOM   1308  CB  LEU A  85     -34.415  21.260  -1.264  1.00  0.00           C  
ATOM   1309  CG  LEU A  85     -33.913  22.395  -0.363  1.00  0.00           C  
ATOM   1310  CD1 LEU A  85     -32.768  21.888   0.503  1.00  0.00           C  
ATOM   1311  CD2 LEU A  85     -33.470  23.569  -1.224  1.00  0.00           C  
ATOM   1312  H   LEU A  85     -36.714  21.424  -0.180  1.00  0.00           H  
ATOM   1313  HA  LEU A  85     -35.576  22.511  -2.568  1.00  0.00           H  
ATOM   1314 1HB  LEU A  85     -34.592  20.390  -0.634  1.00  0.00           H  
ATOM   1315 2HB  LEU A  85     -33.618  21.018  -1.967  1.00  0.00           H  
ATOM   1316  HG  LEU A  85     -34.716  22.715   0.301  1.00  0.00           H  
ATOM   1317 1HD1 LEU A  85     -32.412  22.695   1.144  1.00  0.00           H  
ATOM   1318 2HD1 LEU A  85     -33.118  21.062   1.122  1.00  0.00           H  
ATOM   1319 3HD1 LEU A  85     -31.954  21.545  -0.135  1.00  0.00           H  
ATOM   1320 1HD2 LEU A  85     -33.114  24.376  -0.583  1.00  0.00           H  
ATOM   1321 2HD2 LEU A  85     -32.665  23.250  -1.887  1.00  0.00           H  
ATOM   1322 3HD2 LEU A  85     -34.313  23.922  -1.818  1.00  0.00           H  
ATOM   1323  N   VAL A  86     -36.467  19.345  -2.682  1.00  0.00           N  
ATOM   1324  CA  VAL A  86     -36.729  18.231  -3.584  1.00  0.00           C  
ATOM   1325  C   VAL A  86     -37.760  18.607  -4.639  1.00  0.00           C  
ATOM   1326  O   VAL A  86     -37.623  18.251  -5.810  1.00  0.00           O  
ATOM   1327  CB  VAL A  86     -37.230  17.009  -2.791  1.00  0.00           C  
ATOM   1328  CG1 VAL A  86     -38.101  16.125  -3.671  1.00  0.00           C  
ATOM   1329  CG2 VAL A  86     -36.046  16.226  -2.244  1.00  0.00           C  
ATOM   1330  H   VAL A  86     -36.715  19.257  -1.707  1.00  0.00           H  
ATOM   1331  HA  VAL A  86     -35.796  17.965  -4.085  1.00  0.00           H  
ATOM   1332  HB  VAL A  86     -37.852  17.353  -1.965  1.00  0.00           H  
ATOM   1333 1HG1 VAL A  86     -38.447  15.267  -3.094  1.00  0.00           H  
ATOM   1334 2HG1 VAL A  86     -38.961  16.696  -4.022  1.00  0.00           H  
ATOM   1335 3HG1 VAL A  86     -37.521  15.778  -4.525  1.00  0.00           H  
ATOM   1336 1HG2 VAL A  86     -36.408  15.364  -1.684  1.00  0.00           H  
ATOM   1337 2HG2 VAL A  86     -35.421  15.887  -3.070  1.00  0.00           H  
ATOM   1338 3HG2 VAL A  86     -35.460  16.866  -1.584  1.00  0.00           H  
ATOM   1339  N   GLU A  87     -38.794  19.327  -4.219  1.00  0.00           N  
ATOM   1340  CA  GLU A  87     -39.851  19.753  -5.127  1.00  0.00           C  
ATOM   1341  C   GLU A  87     -39.319  20.717  -6.180  1.00  0.00           C  
ATOM   1342  O   GLU A  87     -39.685  20.635  -7.352  1.00  0.00           O  
ATOM   1343  CB  GLU A  87     -40.991  20.413  -4.346  1.00  0.00           C  
ATOM   1344  CG  GLU A  87     -41.835  19.445  -3.528  1.00  0.00           C  
ATOM   1345  CD  GLU A  87     -42.888  20.138  -2.708  1.00  0.00           C  
ATOM   1346  OE1 GLU A  87     -42.893  21.344  -2.679  1.00  0.00           O  
ATOM   1347  OE2 GLU A  87     -43.687  19.458  -2.108  1.00  0.00           O1-
ATOM   1348  H   GLU A  87     -38.849  19.587  -3.244  1.00  0.00           H  
ATOM   1349  HA  GLU A  87     -40.243  18.874  -5.639  1.00  0.00           H  
ATOM   1350 1HB  GLU A  87     -40.580  21.157  -3.663  1.00  0.00           H  
ATOM   1351 2HB  GLU A  87     -41.653  20.933  -5.038  1.00  0.00           H  
ATOM   1352 1HG  GLU A  87     -42.322  18.744  -4.205  1.00  0.00           H  
ATOM   1353 2HG  GLU A  87     -41.182  18.877  -2.869  1.00  0.00           H  
ATOM   1354  N   LYS A  88     -38.454  21.631  -5.755  1.00  0.00           N  
ATOM   1355  CA  LYS A  88     -37.869  22.612  -6.659  1.00  0.00           C  
ATOM   1356  C   LYS A  88     -36.991  21.940  -7.707  1.00  0.00           C  
ATOM   1357  O   LYS A  88     -37.011  22.314  -8.880  1.00  0.00           O  
ATOM   1358  CB  LYS A  88     -37.058  23.646  -5.876  1.00  0.00           C  
ATOM   1359  CG  LYS A  88     -37.899  24.637  -5.084  1.00  0.00           C  
ATOM   1360  CD  LYS A  88     -37.023  25.611  -4.311  1.00  0.00           C  
ATOM   1361  CE  LYS A  88     -37.862  26.603  -3.520  1.00  0.00           C  
ATOM   1362  NZ  LYS A  88     -37.018  27.550  -2.742  1.00  0.00           N1+
ATOM   1363  H   LYS A  88     -38.193  21.644  -4.779  1.00  0.00           H  
ATOM   1364  HA  LYS A  88     -38.678  23.125  -7.181  1.00  0.00           H  
ATOM   1365 1HB  LYS A  88     -36.396  23.135  -5.177  1.00  0.00           H  
ATOM   1366 2HB  LYS A  88     -36.431  24.213  -6.564  1.00  0.00           H  
ATOM   1367 1HG  LYS A  88     -38.538  25.200  -5.767  1.00  0.00           H  
ATOM   1368 2HG  LYS A  88     -38.534  24.097  -4.383  1.00  0.00           H  
ATOM   1369 1HD  LYS A  88     -36.383  25.058  -3.622  1.00  0.00           H  
ATOM   1370 2HD  LYS A  88     -36.388  26.161  -5.006  1.00  0.00           H  
ATOM   1371 1HE  LYS A  88     -38.492  27.173  -4.201  1.00  0.00           H  
ATOM   1372 2HE  LYS A  88     -38.510  26.063  -2.828  1.00  0.00           H  
ATOM   1373 1HZ  LYS A  88     -37.612  28.190  -2.231  1.00  0.00           H  
ATOM   1374 2HZ  LYS A  88     -36.443  27.033  -2.091  1.00  0.00           H  
ATOM   1375 3HZ  LYS A  88     -36.427  28.071  -3.372  1.00  0.00           H  
ATOM   1376  N   ALA A  89     -36.219  20.947  -7.278  1.00  0.00           N  
ATOM   1377  CA  ALA A  89     -35.332  20.220  -8.177  1.00  0.00           C  
ATOM   1378  C   ALA A  89     -36.123  19.454  -9.230  1.00  0.00           C  
ATOM   1379  O   ALA A  89     -35.744  19.419 -10.401  1.00  0.00           O  
ATOM   1380  CB  ALA A  89     -34.440  19.271  -7.391  1.00  0.00           C  
ATOM   1381  H   ALA A  89     -36.249  20.688  -6.303  1.00  0.00           H  
ATOM   1382  HA  ALA A  89     -34.705  20.947  -8.694  1.00  0.00           H  
ATOM   1383 1HB  ALA A  89     -33.783  18.736  -8.076  1.00  0.00           H  
ATOM   1384 2HB  ALA A  89     -33.838  19.841  -6.682  1.00  0.00           H  
ATOM   1385 3HB  ALA A  89     -35.058  18.557  -6.849  1.00  0.00           H  
ATOM   1386  N   ARG A  90     -37.223  18.841  -8.806  1.00  0.00           N  
ATOM   1387  CA  ARG A  90     -38.069  18.073  -9.711  1.00  0.00           C  
ATOM   1388  C   ARG A  90     -38.703  18.969 -10.767  1.00  0.00           C  
ATOM   1389  O   ARG A  90     -38.908  18.553 -11.908  1.00  0.00           O  
ATOM   1390  CB  ARG A  90     -39.163  17.352  -8.937  1.00  0.00           C  
ATOM   1391  CG  ARG A  90     -39.976  16.360  -9.754  1.00  0.00           C  
ATOM   1392  CD  ARG A  90     -41.243  16.961 -10.245  1.00  0.00           C  
ATOM   1393  NE  ARG A  90     -42.044  16.002 -10.989  1.00  0.00           N  
ATOM   1394  CZ  ARG A  90     -43.174  16.306 -11.658  1.00  0.00           C  
ATOM   1395  NH1 ARG A  90     -43.622  17.542 -11.664  1.00  0.00           N1+
ATOM   1396  NH2 ARG A  90     -43.833  15.361 -12.306  1.00  0.00           N  
ATOM   1397  H   ARG A  90     -37.481  18.910  -7.832  1.00  0.00           H  
ATOM   1398  HA  ARG A  90     -37.451  17.329 -10.215  1.00  0.00           H  
ATOM   1399 1HB  ARG A  90     -38.721  16.809  -8.104  1.00  0.00           H  
ATOM   1400 2HB  ARG A  90     -39.856  18.083  -8.521  1.00  0.00           H  
ATOM   1401 1HG  ARG A  90     -39.394  16.035 -10.616  1.00  0.00           H  
ATOM   1402 2HG  ARG A  90     -40.224  15.496  -9.136  1.00  0.00           H  
ATOM   1403 1HD  ARG A  90     -41.832  17.312  -9.398  1.00  0.00           H  
ATOM   1404 2HD  ARG A  90     -41.017  17.800 -10.902  1.00  0.00           H  
ATOM   1405  HE  ARG A  90     -41.732  15.041 -11.008  1.00  0.00           H  
ATOM   1406 1HH1 ARG A  90     -43.119  18.265 -11.169  1.00  0.00           H  
ATOM   1407 2HH1 ARG A  90     -44.469  17.770 -12.164  1.00  0.00           H  
ATOM   1408 1HH2 ARG A  90     -43.488  14.411 -12.301  1.00  0.00           H  
ATOM   1409 2HH2 ARG A  90     -44.680  15.588 -12.806  1.00  0.00           H  
ATOM   1410  N   GLU A  91     -39.012  20.209 -10.372  1.00  0.00           N  
ATOM   1411  CA  GLU A  91     -39.517  21.224 -11.302  1.00  0.00           C  
ATOM   1412  C   GLU A  91     -38.519  21.576 -12.402  1.00  0.00           C  
ATOM   1413  O   GLU A  91     -38.897  21.769 -13.557  1.00  0.00           O  
ATOM   1414  CB  GLU A  91     -39.892  22.495 -10.535  1.00  0.00           C  
ATOM   1415  CG  GLU A  91     -41.179  22.384  -9.729  1.00  0.00           C  
ATOM   1416  CD  GLU A  91     -41.469  23.616  -8.920  1.00  0.00           C  
ATOM   1417  OE1 GLU A  91     -40.636  24.490  -8.883  1.00  0.00           O  
ATOM   1418  OE2 GLU A  91     -42.525  23.685  -8.336  1.00  0.00           O1-
ATOM   1419  H   GLU A  91     -38.896  20.459  -9.401  1.00  0.00           H  
ATOM   1420  HA  GLU A  91     -40.410  20.834 -11.790  1.00  0.00           H  
ATOM   1421 1HB  GLU A  91     -39.088  22.755  -9.847  1.00  0.00           H  
ATOM   1422 2HB  GLU A  91     -40.006  23.322 -11.236  1.00  0.00           H  
ATOM   1423 1HG  GLU A  91     -42.009  22.209 -10.413  1.00  0.00           H  
ATOM   1424 2HG  GLU A  91     -41.106  21.526  -9.064  1.00  0.00           H  
ATOM   1425  N   ARG A  92     -37.244  21.660 -12.041  1.00  0.00           N  
ATOM   1426  CA  ARG A  92     -36.176  21.720 -13.035  1.00  0.00           C  
ATOM   1427  C   ARG A  92     -35.281  20.512 -12.870  1.00  0.00           C  
ATOM   1428  O   ARG A  92     -34.480  20.444 -11.939  1.00  0.00           O  
ATOM   1429  CB  ARG A  92     -35.353  22.991 -12.891  1.00  0.00           C  
ATOM   1430  CG  ARG A  92     -35.933  24.210 -13.590  1.00  0.00           C  
ATOM   1431  CD  ARG A  92     -36.936  24.903 -12.742  1.00  0.00           C  
ATOM   1432  NE  ARG A  92     -36.324  25.539 -11.587  1.00  0.00           N  
ATOM   1433  CZ  ARG A  92     -35.779  26.772 -11.591  1.00  0.00           C  
ATOM   1434  NH1 ARG A  92     -35.779  27.486 -12.695  1.00  0.00           N1+
ATOM   1435  NH2 ARG A  92     -35.245  27.262 -10.487  1.00  0.00           N  
ATOM   1436  H   ARG A  92     -37.012  21.682 -11.058  1.00  0.00           H  
ATOM   1437  HA  ARG A  92     -36.627  21.707 -14.028  1.00  0.00           H  
ATOM   1438 1HB  ARG A  92     -35.244  23.236 -11.836  1.00  0.00           H  
ATOM   1439 2HB  ARG A  92     -34.353  22.825 -13.294  1.00  0.00           H  
ATOM   1440 1HG  ARG A  92     -35.132  24.915 -13.818  1.00  0.00           H  
ATOM   1441 2HG  ARG A  92     -36.420  23.902 -14.516  1.00  0.00           H  
ATOM   1442 1HD  ARG A  92     -37.440  25.672 -13.328  1.00  0.00           H  
ATOM   1443 2HD  ARG A  92     -37.671  24.181 -12.384  1.00  0.00           H  
ATOM   1444  HE  ARG A  92     -36.306  25.021 -10.719  1.00  0.00           H  
ATOM   1445 1HH1 ARG A  92     -36.186  27.111 -13.540  1.00  0.00           H  
ATOM   1446 2HH1 ARG A  92     -35.371  28.409 -12.699  1.00  0.00           H  
ATOM   1447 1HH2 ARG A  92     -35.246  26.714  -9.637  1.00  0.00           H  
ATOM   1448 2HH2 ARG A  92     -34.837  28.186 -10.490  1.00  0.00           H  
ATOM   1449  N   PRO A  93     -35.420  19.561 -13.778  1.00  0.00           N  
ATOM   1450  CA  PRO A  93     -34.831  18.253 -13.579  1.00  0.00           C  
ATOM   1451  C   PRO A  93     -33.564  18.127 -14.409  1.00  0.00           C  
ATOM   1452  O   PRO A  93     -33.613  17.759 -15.583  1.00  0.00           O  
ATOM   1453  CB  PRO A  93     -35.928  17.297 -14.060  1.00  0.00           C  
ATOM   1454  CG  PRO A  93     -36.570  18.018 -15.196  1.00  0.00           C  
ATOM   1455  CD  PRO A  93     -36.460  19.473 -14.826  1.00  0.00           C  
ATOM   1456  HA  PRO A  93     -34.624  18.108 -12.509  1.00  0.00           H  
ATOM   1457 1HB  PRO A  93     -35.485  16.337 -14.359  1.00  0.00           H  
ATOM   1458 2HB  PRO A  93     -36.629  17.086 -13.238  1.00  0.00           H  
ATOM   1459 1HG  PRO A  93     -36.052  17.780 -16.137  1.00  0.00           H  
ATOM   1460 2HG  PRO A  93     -37.612  17.688 -15.314  1.00  0.00           H  
ATOM   1461 1HD  PRO A  93     -36.162  20.056 -15.710  1.00  0.00           H  
ATOM   1462 2HD  PRO A  93     -37.426  19.826 -14.436  1.00  0.00           H  
ATOM   1463  N   ASP A  94     -32.431  18.435 -13.783  1.00  0.00           N  
ATOM   1464  CA  ASP A  94     -31.150  18.450 -14.476  1.00  0.00           C  
ATOM   1465  C   ASP A  94     -30.166  17.498 -13.814  1.00  0.00           C  
ATOM   1466  O   ASP A  94     -29.810  17.670 -12.648  1.00  0.00           O  
ATOM   1467  CB  ASP A  94     -30.567  19.865 -14.501  1.00  0.00           C  
ATOM   1468  CG  ASP A  94     -29.306  19.971 -15.348  1.00  0.00           C  
ATOM   1469  OD1 ASP A  94     -28.766  18.951 -15.704  1.00  0.00           O  
ATOM   1470  OD2 ASP A  94     -28.896  21.071 -15.631  1.00  0.00           O1-
ATOM   1471  H   ASP A  94     -32.458  18.665 -12.801  1.00  0.00           H  
ATOM   1472  HA  ASP A  94     -31.309  18.120 -15.504  1.00  0.00           H  
ATOM   1473 1HB  ASP A  94     -31.311  20.558 -14.893  1.00  0.00           H  
ATOM   1474 2HB  ASP A  94     -30.331  20.179 -13.483  1.00  0.00           H  
ATOM   1475  N   LEU A  95     -29.477  16.395 -14.132  1.00  0.00           N  
ATOM   1476  CA  LEU A  95     -29.336  15.463 -13.022  1.00  0.00           C  
ATOM   1477  C   LEU A  95     -28.335  15.970 -11.993  1.00  0.00           C  
ATOM   1478  O   LEU A  95     -28.467  15.699 -10.799  1.00  0.00           O  
ATOM   1479  CB  LEU A  95     -28.893  14.088 -13.539  1.00  0.00           C  
ATOM   1480  CG  LEU A  95     -27.467  14.017 -14.100  1.00  0.00           C  
ATOM   1481  CD1 LEU A  95     -26.520  13.513 -13.020  1.00  0.00           C  
ATOM   1482  CD2 LEU A  95     -27.445  13.103 -15.316  1.00  0.00           C  
ATOM   1483  H   LEU A  95     -29.121  16.291 -15.072  1.00  0.00           H  
ATOM   1484  HA  LEU A  95     -30.305  15.358 -12.534  1.00  0.00           H  
ATOM   1485 1HB  LEU A  95     -28.964  13.371 -12.723  1.00  0.00           H  
ATOM   1486 2HB  LEU A  95     -29.576  13.777 -14.329  1.00  0.00           H  
ATOM   1487  HG  LEU A  95     -27.140  15.016 -14.390  1.00  0.00           H  
ATOM   1488 1HD1 LEU A  95     -25.507  13.462 -13.418  1.00  0.00           H  
ATOM   1489 2HD1 LEU A  95     -26.541  14.195 -12.170  1.00  0.00           H  
ATOM   1490 3HD1 LEU A  95     -26.833  12.520 -12.697  1.00  0.00           H  
ATOM   1491 1HD2 LEU A  95     -26.432  13.053 -15.715  1.00  0.00           H  
ATOM   1492 2HD2 LEU A  95     -27.771  12.104 -15.027  1.00  0.00           H  
ATOM   1493 3HD2 LEU A  95     -28.117  13.496 -16.079  1.00  0.00           H  
ATOM   1494  N   ASP A  96     -27.323  16.712 -12.448  1.00  0.00           N  
ATOM   1495  CA  ASP A  96     -26.269  17.149 -11.541  1.00  0.00           C  
ATOM   1496  C   ASP A  96     -26.807  18.113 -10.493  1.00  0.00           C  
ATOM   1497  O   ASP A  96     -26.441  18.037  -9.320  1.00  0.00           O  
ATOM   1498  CB  ASP A  96     -25.133  17.817 -12.321  1.00  0.00           C  
ATOM   1499  CG  ASP A  96     -24.298  16.824 -13.118  1.00  0.00           C  
ATOM   1500  OD1 ASP A  96     -24.026  15.762 -12.609  1.00  0.00           O  
ATOM   1501  OD2 ASP A  96     -23.941  17.136 -14.228  1.00  0.00           O1-
ATOM   1502  H   ASP A  96     -27.300  16.965 -13.426  1.00  0.00           H  
ATOM   1503  HA  ASP A  96     -25.871  16.274 -11.027  1.00  0.00           H  
ATOM   1504 1HB  ASP A  96     -25.548  18.555 -13.007  1.00  0.00           H  
ATOM   1505 2HB  ASP A  96     -24.478  18.346 -11.628  1.00  0.00           H  
ATOM   1506  N   ARG A  97     -27.680  19.018 -10.921  1.00  0.00           N  
ATOM   1507  CA  ARG A  97     -28.272  19.999 -10.019  1.00  0.00           C  
ATOM   1508  C   ARG A  97     -29.145  19.325  -8.969  1.00  0.00           C  
ATOM   1509  O   ARG A  97     -29.129  19.703  -7.797  1.00  0.00           O  
ATOM   1510  CB  ARG A  97     -29.105  21.008 -10.796  1.00  0.00           C  
ATOM   1511  CG  ARG A  97     -29.716  22.116  -9.954  1.00  0.00           C  
ATOM   1512  CD  ARG A  97     -31.092  21.773  -9.510  1.00  0.00           C  
ATOM   1513  NE  ARG A  97     -31.729  22.880  -8.815  1.00  0.00           N  
ATOM   1514  CZ  ARG A  97     -32.397  23.880  -9.420  1.00  0.00           C  
ATOM   1515  NH1 ARG A  97     -32.508  23.899 -10.731  1.00  0.00           N1+
ATOM   1516  NH2 ARG A  97     -32.944  24.843  -8.698  1.00  0.00           N  
ATOM   1517  H   ARG A  97     -27.940  19.029 -11.897  1.00  0.00           H  
ATOM   1518  HA  ARG A  97     -27.467  20.531  -9.510  1.00  0.00           H  
ATOM   1519 1HB  ARG A  97     -28.487  21.477 -11.560  1.00  0.00           H  
ATOM   1520 2HB  ARG A  97     -29.920  20.492 -11.305  1.00  0.00           H  
ATOM   1521 1HG  ARG A  97     -29.102  22.283  -9.069  1.00  0.00           H  
ATOM   1522 2HG  ARG A  97     -29.764  23.035 -10.540  1.00  0.00           H  
ATOM   1523 1HD  ARG A  97     -31.701  21.519 -10.377  1.00  0.00           H  
ATOM   1524 2HD  ARG A  97     -31.054  20.922  -8.832  1.00  0.00           H  
ATOM   1525  HE  ARG A  97     -31.666  22.900  -7.805  1.00  0.00           H  
ATOM   1526 1HH1 ARG A  97     -32.090  23.163 -11.283  1.00  0.00           H  
ATOM   1527 2HH1 ARG A  97     -33.009  24.649 -11.185  1.00  0.00           H  
ATOM   1528 1HH2 ARG A  97     -32.859  24.829  -7.690  1.00  0.00           H  
ATOM   1529 2HH2 ARG A  97     -33.444  25.593  -9.151  1.00  0.00           H  
ATOM   1530  N   ILE A  98     -29.909  18.325  -9.395  1.00  0.00           N  
ATOM   1531  CA  ILE A  98     -30.791  17.596  -8.491  1.00  0.00           C  
ATOM   1532  C   ILE A  98     -29.995  16.838  -7.437  1.00  0.00           C  
ATOM   1533  O   ILE A  98     -30.374  16.802  -6.266  1.00  0.00           O  
ATOM   1534  CB  ILE A  98     -31.682  16.611  -9.269  1.00  0.00           C  
ATOM   1535  CG1 ILE A  98     -32.718  17.371 -10.102  1.00  0.00           C  
ATOM   1536  CG2 ILE A  98     -32.366  15.644  -8.315  1.00  0.00           C  
ATOM   1537  CD1 ILE A  98     -32.262  18.744 -10.538  1.00  0.00           C  
ATOM   1538  H   ILE A  98     -29.877  18.062 -10.370  1.00  0.00           H  
ATOM   1539  HA  ILE A  98     -31.433  18.313  -7.982  1.00  0.00           H  
ATOM   1540  HB  ILE A  98     -31.070  16.042  -9.970  1.00  0.00           H  
ATOM   1541 1HG1 ILE A  98     -32.963  16.793 -10.993  1.00  0.00           H  
ATOM   1542 2HG1 ILE A  98     -33.636  17.484  -9.525  1.00  0.00           H  
ATOM   1543 1HG2 ILE A  98     -32.992  14.955  -8.882  1.00  0.00           H  
ATOM   1544 2HG2 ILE A  98     -31.613  15.082  -7.765  1.00  0.00           H  
ATOM   1545 3HG2 ILE A  98     -32.986  16.204  -7.613  1.00  0.00           H  
ATOM   1546 1HD1 ILE A  98     -33.049  19.220 -11.123  1.00  0.00           H  
ATOM   1547 2HD1 ILE A  98     -32.045  19.351  -9.659  1.00  0.00           H  
ATOM   1548 3HD1 ILE A  98     -31.364  18.653 -11.147  1.00  0.00           H  
ATOM   1549  N   LEU A  99     -28.891  16.233  -7.859  1.00  0.00           N  
ATOM   1550  CA  LEU A  99     -28.039  15.473  -6.950  1.00  0.00           C  
ATOM   1551  C   LEU A  99     -27.411  16.378  -5.899  1.00  0.00           C  
ATOM   1552  O   LEU A  99     -27.322  16.015  -4.727  1.00  0.00           O  
ATOM   1553  CB  LEU A  99     -26.938  14.751  -7.736  1.00  0.00           C  
ATOM   1554  CG  LEU A  99     -25.903  13.997  -6.891  1.00  0.00           C  
ATOM   1555  CD1 LEU A  99     -26.573  12.815  -6.203  1.00  0.00           C  
ATOM   1556  CD2 LEU A  99     -24.759  13.535  -7.781  1.00  0.00           C  
ATOM   1557  H   LEU A  99     -28.634  16.300  -8.834  1.00  0.00           H  
ATOM   1558  HA  LEU A  99     -28.652  14.730  -6.442  1.00  0.00           H  
ATOM   1559 1HB  LEU A  99     -27.405  14.031  -8.407  1.00  0.00           H  
ATOM   1560 2HB  LEU A  99     -26.403  15.484  -8.339  1.00  0.00           H  
ATOM   1561  HG  LEU A  99     -25.516  14.658  -6.116  1.00  0.00           H  
ATOM   1562 1HD1 LEU A  99     -25.838  12.280  -5.602  1.00  0.00           H  
ATOM   1563 2HD1 LEU A  99     -27.374  13.176  -5.557  1.00  0.00           H  
ATOM   1564 3HD1 LEU A  99     -26.986  12.143  -6.955  1.00  0.00           H  
ATOM   1565 1HD2 LEU A  99     -24.023  12.999  -7.180  1.00  0.00           H  
ATOM   1566 2HD2 LEU A  99     -25.146  12.872  -8.556  1.00  0.00           H  
ATOM   1567 3HD2 LEU A  99     -24.288  14.400  -8.246  1.00  0.00           H  
ATOM   1568  N   ALA A 100     -26.978  17.559  -6.325  1.00  0.00           N  
ATOM   1569  CA  ALA A 100     -26.357  18.520  -5.419  1.00  0.00           C  
ATOM   1570  C   ALA A 100     -27.348  19.008  -4.371  1.00  0.00           C  
ATOM   1571  O   ALA A 100     -27.004  19.156  -3.199  1.00  0.00           O  
ATOM   1572  CB  ALA A 100     -25.792  19.696  -6.200  1.00  0.00           C  
ATOM   1573  H   ALA A 100     -27.080  17.798  -7.301  1.00  0.00           H  
ATOM   1574  HA  ALA A 100     -25.542  18.017  -4.899  1.00  0.00           H  
ATOM   1575 1HB  ALA A 100     -25.333  20.405  -5.511  1.00  0.00           H  
ATOM   1576 2HB  ALA A 100     -25.042  19.338  -6.905  1.00  0.00           H  
ATOM   1577 3HB  ALA A 100     -26.595  20.190  -6.746  1.00  0.00           H  
ATOM   1578  N   THR A 101     -28.580  19.258  -4.799  1.00  0.00           N  
ATOM   1579  CA  THR A 101     -29.624  19.731  -3.898  1.00  0.00           C  
ATOM   1580  C   THR A 101     -29.960  18.682  -2.846  1.00  0.00           C  
ATOM   1581  O   THR A 101     -30.160  19.005  -1.675  1.00  0.00           O  
ATOM   1582  CB  THR A 101     -30.898  20.110  -4.675  1.00  0.00           C  
ATOM   1583  CG2 THR A 101     -31.981  20.590  -3.722  1.00  0.00           C  
ATOM   1584  OG1 THR A 101     -30.597  21.152  -5.613  1.00  0.00           O  
ATOM   1585  H   THR A 101     -28.800  19.115  -5.775  1.00  0.00           H  
ATOM   1586  HA  THR A 101     -29.259  20.620  -3.382  1.00  0.00           H  
ATOM   1587  HB  THR A 101     -31.262  19.241  -5.223  1.00  0.00           H  
ATOM   1588  HG1 THR A 101     -30.158  20.773  -6.380  1.00  0.00           H  
ATOM   1589 1HG2 THR A 101     -32.875  20.854  -4.288  1.00  0.00           H  
ATOM   1590 2HG2 THR A 101     -32.221  19.797  -3.014  1.00  0.00           H  
ATOM   1591 3HG2 THR A 101     -31.626  21.466  -3.179  1.00  0.00           H  
ATOM   1592  N   ALA A 102     -30.020  17.424  -3.270  1.00  0.00           N  
ATOM   1593  CA  ALA A 102     -30.333  16.324  -2.365  1.00  0.00           C  
ATOM   1594  C   ALA A 102     -29.247  16.154  -1.310  1.00  0.00           C  
ATOM   1595  O   ALA A 102     -29.537  15.912  -0.138  1.00  0.00           O  
ATOM   1596  CB  ALA A 102     -30.520  15.032  -3.146  1.00  0.00           C  
ATOM   1597  H   ALA A 102     -29.844  17.225  -4.244  1.00  0.00           H  
ATOM   1598  HA  ALA A 102     -31.263  16.564  -1.851  1.00  0.00           H  
ATOM   1599 1HB  ALA A 102     -30.752  14.221  -2.455  1.00  0.00           H  
ATOM   1600 2HB  ALA A 102     -31.339  15.150  -3.855  1.00  0.00           H  
ATOM   1601 3HB  ALA A 102     -29.603  14.797  -3.685  1.00  0.00           H  
ATOM   1602  N   GLU A 103     -27.994  16.282  -1.733  1.00  0.00           N  
ATOM   1603  CA  GLU A 103     -26.861  16.143  -0.824  1.00  0.00           C  
ATOM   1604  C   GLU A 103     -26.858  17.245   0.226  1.00  0.00           C  
ATOM   1605  O   GLU A 103     -26.579  16.998   1.399  1.00  0.00           O  
ATOM   1606  CB  GLU A 103     -25.545  16.167  -1.605  1.00  0.00           C  
ATOM   1607  CG  GLU A 103     -25.316  14.948  -2.489  1.00  0.00           C  
ATOM   1608  CD  GLU A 103     -24.048  15.037  -3.291  1.00  0.00           C  
ATOM   1609  OE1 GLU A 103     -23.939  15.928  -4.099  1.00  0.00           O  
ATOM   1610  OE2 GLU A 103     -23.185  14.214  -3.095  1.00  0.00           O1-
ATOM   1611  H   GLU A 103     -27.822  16.481  -2.707  1.00  0.00           H  
ATOM   1612  HA  GLU A 103     -26.945  15.184  -0.311  1.00  0.00           H  
ATOM   1613 1HB  GLU A 103     -25.515  17.051  -2.241  1.00  0.00           H  
ATOM   1614 2HB  GLU A 103     -24.709  16.236  -0.908  1.00  0.00           H  
ATOM   1615 1HG  GLU A 103     -25.273  14.060  -1.860  1.00  0.00           H  
ATOM   1616 2HG  GLU A 103     -26.162  14.840  -3.166  1.00  0.00           H  
ATOM   1617  N   LEU A 104     -27.171  18.463  -0.202  1.00  0.00           N  
ATOM   1618  CA  LEU A 104     -27.206  19.609   0.701  1.00  0.00           C  
ATOM   1619  C   LEU A 104     -28.299  19.448   1.751  1.00  0.00           C  
ATOM   1620  O   LEU A 104     -28.099  19.767   2.923  1.00  0.00           O  
ATOM   1621  CB  LEU A 104     -27.433  20.902  -0.090  1.00  0.00           C  
ATOM   1622  CG  LEU A 104     -26.296  21.314  -1.033  1.00  0.00           C  
ATOM   1623  CD1 LEU A 104     -26.862  22.128  -2.188  1.00  0.00           C  
ATOM   1624  CD2 LEU A 104     -25.258  22.112  -0.259  1.00  0.00           C  
ATOM   1625  H   LEU A 104     -27.392  18.600  -1.178  1.00  0.00           H  
ATOM   1626  HA  LEU A 104     -26.246  19.674   1.213  1.00  0.00           H  
ATOM   1627 1HB  LEU A 104     -28.336  20.788  -0.690  1.00  0.00           H  
ATOM   1628 2HB  LEU A 104     -27.591  21.718   0.615  1.00  0.00           H  
ATOM   1629  HG  LEU A 104     -25.829  20.422  -1.451  1.00  0.00           H  
ATOM   1630 1HD1 LEU A 104     -26.053  22.421  -2.858  1.00  0.00           H  
ATOM   1631 2HD1 LEU A 104     -27.587  21.527  -2.737  1.00  0.00           H  
ATOM   1632 3HD1 LEU A 104     -27.351  23.020  -1.799  1.00  0.00           H  
ATOM   1633 1HD2 LEU A 104     -24.449  22.404  -0.928  1.00  0.00           H  
ATOM   1634 2HD2 LEU A 104     -25.724  23.005   0.159  1.00  0.00           H  
ATOM   1635 3HD2 LEU A 104     -24.857  21.500   0.550  1.00  0.00           H  
ATOM   1636  N   ALA A 105     -29.455  18.955   1.323  1.00  0.00           N  
ATOM   1637  CA  ALA A 105     -30.582  18.751   2.224  1.00  0.00           C  
ATOM   1638  C   ALA A 105     -30.264  17.699   3.279  1.00  0.00           C  
ATOM   1639  O   ALA A 105     -30.613  17.854   4.450  1.00  0.00           O  
ATOM   1640  CB  ALA A 105     -31.824  18.355   1.440  1.00  0.00           C  
ATOM   1641  H   ALA A 105     -29.556  18.712   0.347  1.00  0.00           H  
ATOM   1642  HA  ALA A 105     -30.777  19.692   2.741  1.00  0.00           H  
ATOM   1643 1HB  ALA A 105     -32.657  18.207   2.127  1.00  0.00           H  
ATOM   1644 2HB  ALA A 105     -32.074  19.143   0.730  1.00  0.00           H  
ATOM   1645 3HB  ALA A 105     -31.632  17.428   0.900  1.00  0.00           H  
ATOM   1646  N   ILE A 106     -29.599  16.629   2.856  1.00  0.00           N  
ATOM   1647  CA  ILE A 106     -29.230  15.548   3.763  1.00  0.00           C  
ATOM   1648  C   ILE A 106     -28.241  16.026   4.817  1.00  0.00           C  
ATOM   1649  O   ILE A 106     -28.343  15.665   5.990  1.00  0.00           O  
ATOM   1650  CB  ILE A 106     -28.625  14.363   2.989  1.00  0.00           C  
ATOM   1651  CG1 ILE A 106     -29.708  13.644   2.182  1.00  0.00           C  
ATOM   1652  CG2 ILE A 106     -27.938  13.399   3.944  1.00  0.00           C  
ATOM   1653  CD1 ILE A 106     -29.165  12.641   1.189  1.00  0.00           C  
ATOM   1654  H   ILE A 106     -29.343  16.562   1.882  1.00  0.00           H  
ATOM   1655  HA  ILE A 106     -30.130  15.204   4.273  1.00  0.00           H  
ATOM   1656  HB  ILE A 106     -27.892  14.733   2.273  1.00  0.00           H  
ATOM   1657 1HG1 ILE A 106     -30.381  13.121   2.862  1.00  0.00           H  
ATOM   1658 2HG1 ILE A 106     -30.302  14.376   1.635  1.00  0.00           H  
ATOM   1659 1HG2 ILE A 106     -27.516  12.568   3.381  1.00  0.00           H  
ATOM   1660 2HG2 ILE A 106     -27.142  13.919   4.475  1.00  0.00           H  
ATOM   1661 3HG2 ILE A 106     -28.666  13.019   4.662  1.00  0.00           H  
ATOM   1662 1HD1 ILE A 106     -29.992  12.172   0.656  1.00  0.00           H  
ATOM   1663 2HD1 ILE A 106     -28.516  13.150   0.477  1.00  0.00           H  
ATOM   1664 3HD1 ILE A 106     -28.596  11.877   1.717  1.00  0.00           H  
ATOM   1665  N   VAL A 107     -27.281  16.843   4.392  1.00  0.00           N  
ATOM   1666  CA  VAL A 107     -26.270  17.373   5.299  1.00  0.00           C  
ATOM   1667  C   VAL A 107     -26.893  18.285   6.349  1.00  0.00           C  
ATOM   1668  O   VAL A 107     -26.522  18.242   7.522  1.00  0.00           O  
ATOM   1669  CB  VAL A 107     -25.204  18.158   4.512  1.00  0.00           C  
ATOM   1670  CG1 VAL A 107     -24.278  18.901   5.463  1.00  0.00           C  
ATOM   1671  CG2 VAL A 107     -24.416  17.209   3.621  1.00  0.00           C  
ATOM   1672  H   VAL A 107     -27.252  17.101   3.417  1.00  0.00           H  
ATOM   1673  HA  VAL A 107     -25.786  16.537   5.806  1.00  0.00           H  
ATOM   1674  HB  VAL A 107     -25.701  18.907   3.895  1.00  0.00           H  
ATOM   1675 1HG1 VAL A 107     -23.531  19.450   4.889  1.00  0.00           H  
ATOM   1676 2HG1 VAL A 107     -24.858  19.600   6.064  1.00  0.00           H  
ATOM   1677 3HG1 VAL A 107     -23.778  18.185   6.116  1.00  0.00           H  
ATOM   1678 1HG2 VAL A 107     -23.665  17.771   3.067  1.00  0.00           H  
ATOM   1679 2HG2 VAL A 107     -23.924  16.456   4.237  1.00  0.00           H  
ATOM   1680 3HG2 VAL A 107     -25.093  16.720   2.921  1.00  0.00           H  
ATOM   1681  N   ARG A 108     -27.845  19.109   5.920  1.00  0.00           N  
ATOM   1682  CA  ARG A 108     -28.522  20.032   6.821  1.00  0.00           C  
ATOM   1683  C   ARG A 108     -29.331  19.282   7.873  1.00  0.00           C  
ATOM   1684  O   ARG A 108     -29.348  19.661   9.043  1.00  0.00           O  
ATOM   1685  CB  ARG A 108     -29.442  20.960   6.043  1.00  0.00           C  
ATOM   1686  CG  ARG A 108     -30.270  21.905   6.901  1.00  0.00           C  
ATOM   1687  CD  ARG A 108     -31.139  22.779   6.072  1.00  0.00           C  
ATOM   1688  NE  ARG A 108     -30.363  23.656   5.210  1.00  0.00           N  
ATOM   1689  CZ  ARG A 108     -30.825  24.222   4.079  1.00  0.00           C  
ATOM   1690  NH1 ARG A 108     -32.059  23.996   3.687  1.00  0.00           N1+
ATOM   1691  NH2 ARG A 108     -30.038  25.006   3.363  1.00  0.00           N  
ATOM   1692  H   ARG A 108     -28.104  19.095   4.943  1.00  0.00           H  
ATOM   1693  HA  ARG A 108     -27.769  20.634   7.330  1.00  0.00           H  
ATOM   1694 1HB  ARG A 108     -28.852  21.568   5.359  1.00  0.00           H  
ATOM   1695 2HB  ARG A 108     -30.134  20.369   5.443  1.00  0.00           H  
ATOM   1696 1HG  ARG A 108     -30.906  21.326   7.571  1.00  0.00           H  
ATOM   1697 2HG  ARG A 108     -29.607  22.540   7.489  1.00  0.00           H  
ATOM   1698 1HD  ARG A 108     -31.780  22.163   5.442  1.00  0.00           H  
ATOM   1699 2HD  ARG A 108     -31.756  23.400   6.721  1.00  0.00           H  
ATOM   1700  HE  ARG A 108     -29.407  23.854   5.479  1.00  0.00           H  
ATOM   1701 1HH1 ARG A 108     -32.661  23.396   4.234  1.00  0.00           H  
ATOM   1702 2HH1 ARG A 108     -32.405  24.420   2.839  1.00  0.00           H  
ATOM   1703 1HH2 ARG A 108     -29.089  25.181   3.664  1.00  0.00           H  
ATOM   1704 2HH2 ARG A 108     -30.385  25.431   2.516  1.00  0.00           H  
ATOM   1705  N   LEU A 109     -30.002  18.216   7.446  1.00  0.00           N  
ATOM   1706  CA  LEU A 109     -30.814  17.411   8.350  1.00  0.00           C  
ATOM   1707  C   LEU A 109     -29.953  16.729   9.405  1.00  0.00           C  
ATOM   1708  O   LEU A 109     -30.326  16.660  10.576  1.00  0.00           O  
ATOM   1709  CB  LEU A 109     -31.598  16.355   7.560  1.00  0.00           C  
ATOM   1710  CG  LEU A 109     -33.058  16.706   7.248  1.00  0.00           C  
ATOM   1711  CD1 LEU A 109     -33.105  17.949   6.370  1.00  0.00           C  
ATOM   1712  CD2 LEU A 109     -33.727  15.526   6.561  1.00  0.00           C  
ATOM   1713  H   LEU A 109     -29.945  17.958   6.471  1.00  0.00           H  
ATOM   1714  HA  LEU A 109     -31.521  18.067   8.856  1.00  0.00           H  
ATOM   1715 1HB  LEU A 109     -31.089  16.181   6.614  1.00  0.00           H  
ATOM   1716 2HB  LEU A 109     -31.594  15.423   8.126  1.00  0.00           H  
ATOM   1717  HG  LEU A 109     -33.584  16.933   8.175  1.00  0.00           H  
ATOM   1718 1HD1 LEU A 109     -34.143  18.199   6.148  1.00  0.00           H  
ATOM   1719 2HD1 LEU A 109     -32.636  18.783   6.894  1.00  0.00           H  
ATOM   1720 3HD1 LEU A 109     -32.572  17.759   5.440  1.00  0.00           H  
ATOM   1721 1HD2 LEU A 109     -34.766  15.775   6.338  1.00  0.00           H  
ATOM   1722 2HD2 LEU A 109     -33.204  15.299   5.632  1.00  0.00           H  
ATOM   1723 3HD2 LEU A 109     -33.696  14.656   7.217  1.00  0.00           H  
ATOM   1724  N   ALA A 110     -28.798  16.224   8.984  1.00  0.00           N  
ATOM   1725  CA  ALA A 110     -27.881  15.546   9.891  1.00  0.00           C  
ATOM   1726  C   ALA A 110     -27.338  16.504  10.944  1.00  0.00           C  
ATOM   1727  O   ALA A 110     -27.216  16.150  12.116  1.00  0.00           O  
ATOM   1728  CB  ALA A 110     -26.739  14.910   9.113  1.00  0.00           C  
ATOM   1729  H   ALA A 110     -28.548  16.314   8.010  1.00  0.00           H  
ATOM   1730  HA  ALA A 110     -28.435  14.761  10.407  1.00  0.00           H  
ATOM   1731 1HB  ALA A 110     -26.063  14.407   9.803  1.00  0.00           H  
ATOM   1732 2HB  ALA A 110     -27.140  14.185   8.404  1.00  0.00           H  
ATOM   1733 3HB  ALA A 110     -26.194  15.683   8.571  1.00  0.00           H  
ATOM   1734  N   GLY A 111     -27.012  17.719  10.518  1.00  0.00           N  
ATOM   1735  CA  GLY A 111     -26.481  18.731  11.421  1.00  0.00           C  
ATOM   1736  C   GLY A 111     -27.511  19.129  12.470  1.00  0.00           C  
ATOM   1737  O   GLY A 111     -27.181  19.308  13.643  1.00  0.00           O  
ATOM   1738  H   GLY A 111     -27.136  17.948   9.541  1.00  0.00           H  
ATOM   1739 1HA  GLY A 111     -25.587  18.348  11.912  1.00  0.00           H  
ATOM   1740 2HA  GLY A 111     -26.182  19.609  10.850  1.00  0.00           H  
ATOM   1741  N   VAL A 112     -28.762  19.266  12.042  1.00  0.00           N  
ATOM   1742  CA  VAL A 112     -29.844  19.644  12.943  1.00  0.00           C  
ATOM   1743  C   VAL A 112     -30.083  18.568  13.995  1.00  0.00           C  
ATOM   1744  O   VAL A 112     -30.358  18.873  15.156  1.00  0.00           O  
ATOM   1745  CB  VAL A 112     -31.142  19.880  12.148  1.00  0.00           C  
ATOM   1746  CG1 VAL A 112     -32.330  19.993  13.092  1.00  0.00           C  
ATOM   1747  CG2 VAL A 112     -31.008  21.134  11.298  1.00  0.00           C  
ATOM   1748  H   VAL A 112     -28.968  19.106  11.066  1.00  0.00           H  
ATOM   1749  HA  VAL A 112     -29.568  20.571  13.446  1.00  0.00           H  
ATOM   1750  HB  VAL A 112     -31.324  19.019  11.504  1.00  0.00           H  
ATOM   1751 1HG1 VAL A 112     -33.240  20.159  12.513  1.00  0.00           H  
ATOM   1752 2HG1 VAL A 112     -32.429  19.072  13.665  1.00  0.00           H  
ATOM   1753 3HG1 VAL A 112     -32.175  20.830  13.772  1.00  0.00           H  
ATOM   1754 1HG2 VAL A 112     -31.929  21.293  10.738  1.00  0.00           H  
ATOM   1755 2HG2 VAL A 112     -30.819  21.993  11.942  1.00  0.00           H  
ATOM   1756 3HG2 VAL A 112     -30.178  21.013  10.601  1.00  0.00           H  
ATOM   1757  N   ALA A 113     -29.980  17.308  13.590  1.00  0.00           N  
ATOM   1758  CA  ALA A 113     -30.118  16.187  14.521  1.00  0.00           C  
ATOM   1759  C   ALA A 113     -28.946  16.106  15.493  1.00  0.00           C  
ATOM   1760  O   ALA A 113     -29.062  15.527  16.573  1.00  0.00           O  
ATOM   1761  CB  ALA A 113     -30.253  14.881  13.752  1.00  0.00           C  
ATOM   1762  H   ALA A 113     -29.800  17.118  12.615  1.00  0.00           H  
ATOM   1763  HA  ALA A 113     -31.022  16.346  15.109  1.00  0.00           H  
ATOM   1764 1HB  ALA A 113     -30.361  14.054  14.456  1.00  0.00           H  
ATOM   1765 2HB  ALA A 113     -31.132  14.925  13.109  1.00  0.00           H  
ATOM   1766 3HB  ALA A 113     -29.365  14.724  13.143  1.00  0.00           H  
ATOM   1767  N   GLY A 114     -27.819  16.689  15.102  1.00  0.00           N  
ATOM   1768  CA  GLY A 114     -26.587  16.593  15.878  1.00  0.00           C  
ATOM   1769  C   GLY A 114     -25.820  15.310  15.572  1.00  0.00           C  
ATOM   1770  O   GLY A 114     -25.009  14.852  16.377  1.00  0.00           O  
ATOM   1771  H   GLY A 114     -27.811  17.216  14.241  1.00  0.00           H  
ATOM   1772 1HA  GLY A 114     -25.952  17.453  15.662  1.00  0.00           H  
ATOM   1773 2HA  GLY A 114     -26.823  16.628  16.941  1.00  0.00           H  
ATOM   1774  N   ALA A 115     -26.083  14.732  14.403  1.00  0.00           N  
ATOM   1775  CA  ALA A 115     -25.291  13.612  13.904  1.00  0.00           C  
ATOM   1776  C   ALA A 115     -23.888  14.047  13.487  1.00  0.00           C  
ATOM   1777  O   ALA A 115     -22.933  13.276  13.587  1.00  0.00           O  
ATOM   1778  CB  ALA A 115     -26.004  12.945  12.736  1.00  0.00           C  
ATOM   1779  H   ALA A 115     -26.849  15.078  13.843  1.00  0.00           H  
ATOM   1780  HA  ALA A 115     -25.185  12.887  14.712  1.00  0.00           H  
ATOM   1781 1HB  ALA A 115     -25.408  12.106  12.376  1.00  0.00           H  
ATOM   1782 2HB  ALA A 115     -26.979  12.583  13.063  1.00  0.00           H  
ATOM   1783 3HB  ALA A 115     -26.136  13.667  11.932  1.00  0.00           H  
ATOM   1784  N   LEU A 116     -23.771  15.288  13.020  1.00  0.00           N  
ATOM   1785  CA  LEU A 116     -22.548  15.748  12.364  1.00  0.00           C  
ATOM   1786  C   LEU A 116     -21.964  16.988  13.035  1.00  0.00           C  
ATOM   1787  O   LEU A 116     -22.686  17.938  13.340  1.00  0.00           O  
ATOM   1788  CB  LEU A 116     -22.829  16.052  10.888  1.00  0.00           C  
ATOM   1789  CG  LEU A 116     -23.184  14.841  10.015  1.00  0.00           C  
ATOM   1790  CD1 LEU A 116     -23.426  15.299   8.584  1.00  0.00           C  
ATOM   1791  CD2 LEU A 116     -22.057  13.821  10.080  1.00  0.00           C  
ATOM   1792  H   LEU A 116     -24.546  15.927  13.121  1.00  0.00           H  
ATOM   1793  HA  LEU A 116     -21.804  14.955  12.423  1.00  0.00           H  
ATOM   1794 1HB  LEU A 116     -23.657  16.756  10.829  1.00  0.00           H  
ATOM   1795 2HB  LEU A 116     -21.946  16.524  10.455  1.00  0.00           H  
ATOM   1796  HG  LEU A 116     -24.106  14.388  10.380  1.00  0.00           H  
ATOM   1797 1HD1 LEU A 116     -23.679  14.439   7.964  1.00  0.00           H  
ATOM   1798 2HD1 LEU A 116     -24.250  16.013   8.564  1.00  0.00           H  
ATOM   1799 3HD1 LEU A 116     -22.525  15.773   8.196  1.00  0.00           H  
ATOM   1800 1HD2 LEU A 116     -22.310  12.960   9.460  1.00  0.00           H  
ATOM   1801 2HD2 LEU A 116     -21.136  14.272   9.713  1.00  0.00           H  
ATOM   1802 3HD2 LEU A 116     -21.918  13.497  11.111  1.00  0.00           H  
ATOM   1803  N   GLU A 117     -20.653  16.968  13.261  1.00  0.00           N  
ATOM   1804  CA  GLU A 117     -19.941  18.094  13.855  1.00  0.00           C  
ATOM   1805  C   GLU A 117     -19.653  19.193  12.839  1.00  0.00           C  
ATOM   1806  O   GLU A 117     -19.490  18.924  11.649  1.00  0.00           O  
ATOM   1807  CB  GLU A 117     -18.628  17.617  14.482  1.00  0.00           C  
ATOM   1808  CG  GLU A 117     -18.801  16.641  15.637  1.00  0.00           C  
ATOM   1809  CD  GLU A 117     -19.389  17.283  16.862  1.00  0.00           C  
ATOM   1810  OE1 GLU A 117     -19.478  18.487  16.895  1.00  0.00           O  
ATOM   1811  OE2 GLU A 117     -19.750  16.568  17.768  1.00  0.00           O1-
ATOM   1812  H   GLU A 117     -20.124  16.143  13.013  1.00  0.00           H  
ATOM   1813  HA  GLU A 117     -20.566  18.525  14.639  1.00  0.00           H  
ATOM   1814 1HB  GLU A 117     -18.017  17.131  13.721  1.00  0.00           H  
ATOM   1815 2HB  GLU A 117     -18.068  18.476  14.852  1.00  0.00           H  
ATOM   1816 1HG  GLU A 117     -19.453  15.829  15.317  1.00  0.00           H  
ATOM   1817 2HG  GLU A 117     -17.830  16.214  15.886  1.00  0.00           H  
ATOM   1818  N   LEU A 118     -19.561  20.481  13.155  1.00  0.00           N  
ATOM   1819  CA  LEU A 118     -19.655  21.533  12.148  1.00  0.00           C  
ATOM   1820  C   LEU A 118     -18.557  21.402  11.101  1.00  0.00           C  
ATOM   1821  O   LEU A 118     -18.754  21.747   9.937  1.00  0.00           O  
ATOM   1822  CB  LEU A 118     -19.568  22.911  12.813  1.00  0.00           C  
ATOM   1823  CG  LEU A 118     -20.903  23.516  13.267  1.00  0.00           C  
ATOM   1824  CD1 LEU A 118     -21.621  22.533  14.181  1.00  0.00           C  
ATOM   1825  CD2 LEU A 118     -20.647  24.837  13.977  1.00  0.00           C  
ATOM   1826  H   LEU A 118     -19.421  20.742  14.120  1.00  0.00           H  
ATOM   1827  HA  LEU A 118     -20.616  21.446  11.645  1.00  0.00           H  
ATOM   1828 1HB  LEU A 118     -18.925  22.835  13.688  1.00  0.00           H  
ATOM   1829 2HB  LEU A 118     -19.110  23.608  12.111  1.00  0.00           H  
ATOM   1830  HG  LEU A 118     -21.538  23.689  12.398  1.00  0.00           H  
ATOM   1831 1HD1 LEU A 118     -22.570  22.962  14.504  1.00  0.00           H  
ATOM   1832 2HD1 LEU A 118     -21.809  21.604  13.642  1.00  0.00           H  
ATOM   1833 3HD1 LEU A 118     -21.002  22.329  15.054  1.00  0.00           H  
ATOM   1834 1HD2 LEU A 118     -21.597  25.267  14.299  1.00  0.00           H  
ATOM   1835 2HD2 LEU A 118     -20.013  24.666  14.847  1.00  0.00           H  
ATOM   1836 3HD2 LEU A 118     -20.149  25.527  13.295  1.00  0.00           H  
ATOM   1837  N   ARG A 119     -17.408  20.903  11.527  1.00  0.00           N  
ATOM   1838  CA  ARG A 119     -16.285  20.673  10.625  1.00  0.00           C  
ATOM   1839  C   ARG A 119     -16.628  19.627   9.575  1.00  0.00           C  
ATOM   1840  O   ARG A 119     -16.277  19.770   8.404  1.00  0.00           O  
ATOM   1841  CB  ARG A 119     -15.056  20.224  11.403  1.00  0.00           C  
ATOM   1842  CG  ARG A 119     -15.183  18.862  12.067  1.00  0.00           C  
ATOM   1843  CD  ARG A 119     -14.027  18.573  12.953  1.00  0.00           C  
ATOM   1844  NE  ARG A 119     -14.116  17.249  13.547  1.00  0.00           N  
ATOM   1845  CZ  ARG A 119     -13.227  16.743  14.425  1.00  0.00           C  
ATOM   1846  NH1 ARG A 119     -12.192  17.461  14.799  1.00  0.00           N1+
ATOM   1847  NH2 ARG A 119     -13.398  15.525  14.908  1.00  0.00           N  
ATOM   1848  H   ARG A 119     -17.303  20.674  12.505  1.00  0.00           H  
ATOM   1849  HA  ARG A 119     -16.051  21.610  10.118  1.00  0.00           H  
ATOM   1850 1HB  ARG A 119     -14.197  20.186  10.735  1.00  0.00           H  
ATOM   1851 2HB  ARG A 119     -14.833  20.952  12.183  1.00  0.00           H  
ATOM   1852 1HG  ARG A 119     -16.092  18.833  12.667  1.00  0.00           H  
ATOM   1853 2HG  ARG A 119     -15.229  18.087  11.301  1.00  0.00           H  
ATOM   1854 1HD  ARG A 119     -13.104  18.628  12.377  1.00  0.00           H  
ATOM   1855 2HD  ARG A 119     -13.996  19.307  13.759  1.00  0.00           H  
ATOM   1856  HE  ARG A 119     -14.900  16.667  13.283  1.00  0.00           H  
ATOM   1857 1HH1 ARG A 119     -12.062  18.392  14.430  1.00  0.00           H  
ATOM   1858 2HH1 ARG A 119     -11.526  17.082  15.457  1.00  0.00           H  
ATOM   1859 1HH2 ARG A 119     -14.194  14.973  14.620  1.00  0.00           H  
ATOM   1860 2HH2 ARG A 119     -12.732  15.146  15.565  1.00  0.00           H  
ATOM   1861  N   GLU A 120     -17.316  18.571   9.999  1.00  0.00           N  
ATOM   1862  CA  GLU A 120     -17.708  17.498   9.095  1.00  0.00           C  
ATOM   1863  C   GLU A 120     -18.687  17.996   8.040  1.00  0.00           C  
ATOM   1864  O   GLU A 120     -18.593  17.628   6.869  1.00  0.00           O  
ATOM   1865  CB  GLU A 120     -18.333  16.341   9.879  1.00  0.00           C  
ATOM   1866  CG  GLU A 120     -17.354  15.575  10.757  1.00  0.00           C  
ATOM   1867  CD  GLU A 120     -18.024  14.539  11.615  1.00  0.00           C  
ATOM   1868  OE1 GLU A 120     -19.125  14.777  12.051  1.00  0.00           O  
ATOM   1869  OE2 GLU A 120     -17.435  13.507  11.835  1.00  0.00           O1-
ATOM   1870  H   GLU A 120     -17.574  18.511  10.974  1.00  0.00           H  
ATOM   1871  HA  GLU A 120     -16.817  17.131   8.584  1.00  0.00           H  
ATOM   1872 1HB  GLU A 120     -19.128  16.723  10.519  1.00  0.00           H  
ATOM   1873 2HB  GLU A 120     -18.784  15.632   9.184  1.00  0.00           H  
ATOM   1874 1HG  GLU A 120     -16.619  15.083  10.120  1.00  0.00           H  
ATOM   1875 2HG  GLU A 120     -16.825  16.282  11.395  1.00  0.00           H  
ATOM   1876  N   VAL A 121     -19.628  18.834   8.462  1.00  0.00           N  
ATOM   1877  CA  VAL A 121     -20.628  19.384   7.554  1.00  0.00           C  
ATOM   1878  C   VAL A 121     -19.983  20.278   6.502  1.00  0.00           C  
ATOM   1879  O   VAL A 121     -20.356  20.241   5.330  1.00  0.00           O  
ATOM   1880  CB  VAL A 121     -21.676  20.193   8.340  1.00  0.00           C  
ATOM   1881  CG1 VAL A 121     -22.494  21.062   7.396  1.00  0.00           C  
ATOM   1882  CG2 VAL A 121     -22.577  19.251   9.122  1.00  0.00           C  
ATOM   1883  H   VAL A 121     -19.651  19.097   9.437  1.00  0.00           H  
ATOM   1884  HA  VAL A 121     -21.129  18.556   7.050  1.00  0.00           H  
ATOM   1885  HB  VAL A 121     -21.162  20.862   9.030  1.00  0.00           H  
ATOM   1886 1HG1 VAL A 121     -23.229  21.628   7.969  1.00  0.00           H  
ATOM   1887 2HG1 VAL A 121     -21.833  21.754   6.873  1.00  0.00           H  
ATOM   1888 3HG1 VAL A 121     -23.007  20.432   6.671  1.00  0.00           H  
ATOM   1889 1HG2 VAL A 121     -23.316  19.829   9.676  1.00  0.00           H  
ATOM   1890 2HG2 VAL A 121     -23.087  18.578   8.432  1.00  0.00           H  
ATOM   1891 3HG2 VAL A 121     -21.976  18.668   9.820  1.00  0.00           H  
ATOM   1892  N   ALA A 122     -19.015  21.081   6.930  1.00  0.00           N  
ATOM   1893  CA  ALA A 122     -18.317  21.988   6.025  1.00  0.00           C  
ATOM   1894  C   ALA A 122     -17.525  21.218   4.976  1.00  0.00           C  
ATOM   1895  O   ALA A 122     -17.501  21.593   3.804  1.00  0.00           O  
ATOM   1896  CB  ALA A 122     -17.397  22.914   6.808  1.00  0.00           C  
ATOM   1897  H   ALA A 122     -18.756  21.063   7.905  1.00  0.00           H  
ATOM   1898  HA  ALA A 122     -19.064  22.589   5.506  1.00  0.00           H  
ATOM   1899 1HB  ALA A 122     -16.884  23.585   6.119  1.00  0.00           H  
ATOM   1900 2HB  ALA A 122     -17.987  23.500   7.514  1.00  0.00           H  
ATOM   1901 3HB  ALA A 122     -16.663  22.322   7.352  1.00  0.00           H  
ATOM   1902  N   GLU A 123     -16.878  20.139   5.405  1.00  0.00           N  
ATOM   1903  CA  GLU A 123     -16.085  19.314   4.504  1.00  0.00           C  
ATOM   1904  C   GLU A 123     -16.960  18.648   3.450  1.00  0.00           C  
ATOM   1905  O   GLU A 123     -16.588  18.568   2.279  1.00  0.00           O  
ATOM   1906  CB  GLU A 123     -15.319  18.248   5.291  1.00  0.00           C  
ATOM   1907  CG  GLU A 123     -14.434  17.351   4.437  1.00  0.00           C  
ATOM   1908  CD  GLU A 123     -13.258  18.079   3.848  1.00  0.00           C  
ATOM   1909  OE1 GLU A 123     -12.617  18.812   4.562  1.00  0.00           O  
ATOM   1910  OE2 GLU A 123     -13.000  17.901   2.680  1.00  0.00           O1-
ATOM   1911  H   GLU A 123     -16.939  19.885   6.381  1.00  0.00           H  
ATOM   1912  HA  GLU A 123     -15.365  19.953   3.991  1.00  0.00           H  
ATOM   1913 1HB  GLU A 123     -14.685  18.731   6.036  1.00  0.00           H  
ATOM   1914 2HB  GLU A 123     -16.025  17.612   5.824  1.00  0.00           H  
ATOM   1915 1HG  GLU A 123     -14.066  16.529   5.053  1.00  0.00           H  
ATOM   1916 2HG  GLU A 123     -15.032  16.926   3.634  1.00  0.00           H  
ATOM   1917  N   ARG A 124     -18.126  18.171   3.873  1.00  0.00           N  
ATOM   1918  CA  ARG A 124     -19.057  17.510   2.967  1.00  0.00           C  
ATOM   1919  C   ARG A 124     -19.580  18.476   1.912  1.00  0.00           C  
ATOM   1920  O   ARG A 124     -19.709  18.121   0.741  1.00  0.00           O  
ATOM   1921  CB  ARG A 124     -20.230  16.923   3.738  1.00  0.00           C  
ATOM   1922  CG  ARG A 124     -19.892  15.709   4.590  1.00  0.00           C  
ATOM   1923  CD  ARG A 124     -21.069  15.237   5.363  1.00  0.00           C  
ATOM   1924  NE  ARG A 124     -20.737  14.110   6.221  1.00  0.00           N  
ATOM   1925  CZ  ARG A 124     -20.657  12.831   5.808  1.00  0.00           C  
ATOM   1926  NH1 ARG A 124     -20.886  12.532   4.548  1.00  0.00           N1+
ATOM   1927  NH2 ARG A 124     -20.347  11.877   6.668  1.00  0.00           N  
ATOM   1928  H   ARG A 124     -18.372  18.269   4.848  1.00  0.00           H  
ATOM   1929  HA  ARG A 124     -18.531  16.698   2.463  1.00  0.00           H  
ATOM   1930 1HB  ARG A 124     -20.647  17.682   4.398  1.00  0.00           H  
ATOM   1931 2HB  ARG A 124     -21.014  16.628   3.041  1.00  0.00           H  
ATOM   1932 1HG  ARG A 124     -19.555  14.896   3.947  1.00  0.00           H  
ATOM   1933 2HG  ARG A 124     -19.100  15.967   5.294  1.00  0.00           H  
ATOM   1934 1HD  ARG A 124     -21.440  16.046   5.991  1.00  0.00           H  
ATOM   1935 2HD  ARG A 124     -21.853  14.922   4.676  1.00  0.00           H  
ATOM   1936  HE  ARG A 124     -20.555  14.301   7.198  1.00  0.00           H  
ATOM   1937 1HH1 ARG A 124     -21.122  13.262   3.891  1.00  0.00           H  
ATOM   1938 2HH1 ARG A 124     -20.826  11.572   4.238  1.00  0.00           H  
ATOM   1939 1HH2 ARG A 124     -20.171  12.106   7.636  1.00  0.00           H  
ATOM   1940 2HH2 ARG A 124     -20.287  10.918   6.357  1.00  0.00           H  
ATOM   1941  N   PHE A 125     -19.877  19.700   2.336  1.00  0.00           N  
ATOM   1942  CA  PHE A 125     -20.386  20.722   1.428  1.00  0.00           C  
ATOM   1943  C   PHE A 125     -19.348  21.094   0.379  1.00  0.00           C  
ATOM   1944  O   PHE A 125     -19.675  21.276  -0.794  1.00  0.00           O  
ATOM   1945  CB  PHE A 125     -20.801  21.971   2.208  1.00  0.00           C  
ATOM   1946  CG  PHE A 125     -22.150  21.860   2.858  1.00  0.00           C  
ATOM   1947  CD1 PHE A 125     -23.144  21.072   2.296  1.00  0.00           C  
ATOM   1948  CD2 PHE A 125     -22.430  22.544   4.031  1.00  0.00           C  
ATOM   1949  CE1 PHE A 125     -24.386  20.969   2.893  1.00  0.00           C  
ATOM   1950  CE2 PHE A 125     -23.670  22.443   4.631  1.00  0.00           C  
ATOM   1951  CZ  PHE A 125     -24.650  21.654   4.060  1.00  0.00           C  
ATOM   1952  H   PHE A 125     -19.748  19.928   3.311  1.00  0.00           H  
ATOM   1953  HA  PHE A 125     -21.264  20.323   0.916  1.00  0.00           H  
ATOM   1954 1HB  PHE A 125     -20.065  22.175   2.985  1.00  0.00           H  
ATOM   1955 2HB  PHE A 125     -20.815  22.830   1.538  1.00  0.00           H  
ATOM   1956  HD1 PHE A 125     -22.936  20.530   1.374  1.00  0.00           H  
ATOM   1957  HD2 PHE A 125     -21.657  23.167   4.482  1.00  0.00           H  
ATOM   1958  HE1 PHE A 125     -25.158  20.347   2.442  1.00  0.00           H  
ATOM   1959  HE2 PHE A 125     -23.877  22.985   5.553  1.00  0.00           H  
ATOM   1960  HZ  PHE A 125     -25.629  21.575   4.531  1.00  0.00           H  
ATOM   1961  N   LEU A 126     -18.095  21.204   0.808  1.00  0.00           N  
ATOM   1962  CA  LEU A 126     -17.005  21.555  -0.095  1.00  0.00           C  
ATOM   1963  C   LEU A 126     -16.789  20.473  -1.145  1.00  0.00           C  
ATOM   1964  O   LEU A 126     -16.554  20.769  -2.316  1.00  0.00           O  
ATOM   1965  CB  LEU A 126     -15.710  21.772   0.698  1.00  0.00           C  
ATOM   1966  CG  LEU A 126     -15.140  23.197   0.662  1.00  0.00           C  
ATOM   1967  CD1 LEU A 126     -15.935  24.086   1.608  1.00  0.00           C  
ATOM   1968  CD2 LEU A 126     -13.669  23.165   1.049  1.00  0.00           C  
ATOM   1969  H   LEU A 126     -17.894  21.041   1.784  1.00  0.00           H  
ATOM   1970  HA  LEU A 126     -17.264  22.482  -0.605  1.00  0.00           H  
ATOM   1971 1HB  LEU A 126     -15.893  21.516   1.740  1.00  0.00           H  
ATOM   1972 2HB  LEU A 126     -14.946  21.100   0.308  1.00  0.00           H  
ATOM   1973  HG  LEU A 126     -15.242  23.604  -0.344  1.00  0.00           H  
ATOM   1974 1HD1 LEU A 126     -15.530  25.098   1.583  1.00  0.00           H  
ATOM   1975 2HD1 LEU A 126     -16.979  24.107   1.297  1.00  0.00           H  
ATOM   1976 3HD1 LEU A 126     -15.866  23.693   2.622  1.00  0.00           H  
ATOM   1977 1HD2 LEU A 126     -13.263  24.177   1.024  1.00  0.00           H  
ATOM   1978 2HD2 LEU A 126     -13.566  22.758   2.056  1.00  0.00           H  
ATOM   1979 3HD2 LEU A 126     -13.121  22.536   0.347  1.00  0.00           H  
ATOM   1980  N   GLU A 127     -16.870  19.216  -0.718  1.00  0.00           N  
ATOM   1981  CA  GLU A 127     -16.683  18.087  -1.621  1.00  0.00           C  
ATOM   1982  C   GLU A 127     -17.781  18.038  -2.675  1.00  0.00           C  
ATOM   1983  O   GLU A 127     -17.519  17.762  -3.846  1.00  0.00           O  
ATOM   1984  CB  GLU A 127     -16.658  16.775  -0.834  1.00  0.00           C  
ATOM   1985  CG  GLU A 127     -16.453  15.533  -1.691  1.00  0.00           C  
ATOM   1986  CD  GLU A 127     -15.081  15.466  -2.303  1.00  0.00           C  
ATOM   1987  OE1 GLU A 127     -14.187  16.086  -1.780  1.00  0.00           O  
ATOM   1988  OE2 GLU A 127     -14.928  14.793  -3.295  1.00  0.00           O1-
ATOM   1989  H   GLU A 127     -17.065  19.040   0.258  1.00  0.00           H  
ATOM   1990  HA  GLU A 127     -15.727  18.207  -2.132  1.00  0.00           H  
ATOM   1991 1HB  GLU A 127     -15.858  16.807  -0.096  1.00  0.00           H  
ATOM   1992 2HB  GLU A 127     -17.598  16.656  -0.294  1.00  0.00           H  
ATOM   1993 1HG  GLU A 127     -16.605  14.648  -1.073  1.00  0.00           H  
ATOM   1994 2HG  GLU A 127     -17.200  15.522  -2.483  1.00  0.00           H  
ATOM   1995  N   VAL A 128     -19.013  18.307  -2.252  1.00  0.00           N  
ATOM   1996  CA  VAL A 128     -20.153  18.293  -3.161  1.00  0.00           C  
ATOM   1997  C   VAL A 128     -20.032  19.387  -4.214  1.00  0.00           C  
ATOM   1998  O   VAL A 128     -20.339  19.170  -5.386  1.00  0.00           O  
ATOM   1999  CB  VAL A 128     -21.463  18.485  -2.375  1.00  0.00           C  
ATOM   2000  CG1 VAL A 128     -22.617  18.772  -3.324  1.00  0.00           C  
ATOM   2001  CG2 VAL A 128     -21.750  17.247  -1.537  1.00  0.00           C  
ATOM   2002  H   VAL A 128     -19.162  18.526  -1.278  1.00  0.00           H  
ATOM   2003  HA  VAL A 128     -20.184  17.326  -3.664  1.00  0.00           H  
ATOM   2004  HB  VAL A 128     -21.362  19.351  -1.721  1.00  0.00           H  
ATOM   2005 1HG1 VAL A 128     -23.536  18.904  -2.752  1.00  0.00           H  
ATOM   2006 2HG1 VAL A 128     -22.407  19.681  -3.888  1.00  0.00           H  
ATOM   2007 3HG1 VAL A 128     -22.738  17.937  -4.014  1.00  0.00           H  
ATOM   2008 1HG2 VAL A 128     -22.678  17.389  -0.984  1.00  0.00           H  
ATOM   2009 2HG2 VAL A 128     -21.846  16.380  -2.190  1.00  0.00           H  
ATOM   2010 3HG2 VAL A 128     -20.931  17.085  -0.836  1.00  0.00           H  
ATOM   2011  N   LEU A 129     -19.583  20.563  -3.789  1.00  0.00           N  
ATOM   2012  CA  LEU A 129     -19.421  21.694  -4.694  1.00  0.00           C  
ATOM   2013  C   LEU A 129     -18.353  21.412  -5.743  1.00  0.00           C  
ATOM   2014  O   LEU A 129     -18.517  21.749  -6.916  1.00  0.00           O  
ATOM   2015  CB  LEU A 129     -19.050  22.956  -3.905  1.00  0.00           C  
ATOM   2016  CG  LEU A 129     -20.173  23.564  -3.055  1.00  0.00           C  
ATOM   2017  CD1 LEU A 129     -19.593  24.624  -2.128  1.00  0.00           C  
ATOM   2018  CD2 LEU A 129     -21.235  24.157  -3.968  1.00  0.00           C  
ATOM   2019  H   LEU A 129     -19.348  20.678  -2.813  1.00  0.00           H  
ATOM   2020  HA  LEU A 129     -20.368  21.867  -5.205  1.00  0.00           H  
ATOM   2021 1HB  LEU A 129     -18.222  22.718  -3.238  1.00  0.00           H  
ATOM   2022 2HB  LEU A 129     -18.715  23.720  -4.606  1.00  0.00           H  
ATOM   2023  HG  LEU A 129     -20.620  22.787  -2.434  1.00  0.00           H  
ATOM   2024 1HD1 LEU A 129     -20.391  25.055  -1.525  1.00  0.00           H  
ATOM   2025 2HD1 LEU A 129     -18.849  24.168  -1.474  1.00  0.00           H  
ATOM   2026 3HD1 LEU A 129     -19.123  25.408  -2.722  1.00  0.00           H  
ATOM   2027 1HD2 LEU A 129     -22.035  24.588  -3.363  1.00  0.00           H  
ATOM   2028 2HD2 LEU A 129     -20.790  24.935  -4.588  1.00  0.00           H  
ATOM   2029 3HD2 LEU A 129     -21.645  23.374  -4.606  1.00  0.00           H  
ATOM   2030  N   ARG A 130     -17.260  20.791  -5.315  1.00  0.00           N  
ATOM   2031  CA  ARG A 130     -16.163  20.461  -6.215  1.00  0.00           C  
ATOM   2032  C   ARG A 130     -16.599  19.449  -7.267  1.00  0.00           C  
ATOM   2033  O   ARG A 130     -16.236  19.562  -8.438  1.00  0.00           O  
ATOM   2034  CB  ARG A 130     -14.982  19.900  -5.437  1.00  0.00           C  
ATOM   2035  CG  ARG A 130     -13.726  19.663  -6.261  1.00  0.00           C  
ATOM   2036  CD  ARG A 130     -12.622  19.110  -5.436  1.00  0.00           C  
ATOM   2037  NE  ARG A 130     -12.187  20.048  -4.414  1.00  0.00           N  
ATOM   2038  CZ  ARG A 130     -12.438  19.914  -3.096  1.00  0.00           C  
ATOM   2039  NH1 ARG A 130     -13.119  18.879  -2.658  1.00  0.00           N1+
ATOM   2040  NH2 ARG A 130     -11.999  20.825  -2.245  1.00  0.00           N  
ATOM   2041  H   ARG A 130     -17.187  20.541  -4.339  1.00  0.00           H  
ATOM   2042  HA  ARG A 130     -15.845  21.371  -6.722  1.00  0.00           H  
ATOM   2043 1HB  ARG A 130     -14.721  20.584  -4.630  1.00  0.00           H  
ATOM   2044 2HB  ARG A 130     -15.262  18.950  -4.983  1.00  0.00           H  
ATOM   2045 1HG  ARG A 130     -13.945  18.954  -7.061  1.00  0.00           H  
ATOM   2046 2HG  ARG A 130     -13.391  20.607  -6.694  1.00  0.00           H  
ATOM   2047 1HD  ARG A 130     -12.960  18.200  -4.942  1.00  0.00           H  
ATOM   2048 2HD  ARG A 130     -11.770  18.882  -6.074  1.00  0.00           H  
ATOM   2049  HE  ARG A 130     -11.660  20.857  -4.712  1.00  0.00           H  
ATOM   2050 1HH1 ARG A 130     -13.456  18.184  -3.310  1.00  0.00           H  
ATOM   2051 2HH1 ARG A 130     -13.307  18.779  -1.671  1.00  0.00           H  
ATOM   2052 1HH2 ARG A 130     -11.474  21.621  -2.581  1.00  0.00           H  
ATOM   2053 2HH2 ARG A 130     -12.185  20.725  -1.258  1.00  0.00           H  
ATOM   2054  N   GLU A 131     -17.379  18.461  -6.843  1.00  0.00           N  
ATOM   2055  CA  GLU A 131     -17.866  17.426  -7.746  1.00  0.00           C  
ATOM   2056  C   GLU A 131     -18.797  18.011  -8.802  1.00  0.00           C  
ATOM   2057  O   GLU A 131     -18.736  17.636  -9.973  1.00  0.00           O  
ATOM   2058  CB  GLU A 131     -18.592  16.332  -6.962  1.00  0.00           C  
ATOM   2059  CG  GLU A 131     -19.059  15.156  -7.809  1.00  0.00           C  
ATOM   2060  CD  GLU A 131     -19.688  14.061  -6.993  1.00  0.00           C  
ATOM   2061  OE1 GLU A 131     -19.753  14.201  -5.795  1.00  0.00           O  
ATOM   2062  OE2 GLU A 131     -20.104  13.083  -7.568  1.00  0.00           O1-
ATOM   2063  H   GLU A 131     -17.641  18.426  -5.868  1.00  0.00           H  
ATOM   2064  HA  GLU A 131     -17.011  16.983  -8.258  1.00  0.00           H  
ATOM   2065 1HB  GLU A 131     -17.933  15.944  -6.185  1.00  0.00           H  
ATOM   2066 2HB  GLU A 131     -19.466  16.756  -6.468  1.00  0.00           H  
ATOM   2067 1HG  GLU A 131     -19.785  15.513  -8.538  1.00  0.00           H  
ATOM   2068 2HG  GLU A 131     -18.206  14.753  -8.353  1.00  0.00           H  
ATOM   2069  N   LEU A 132     -19.658  18.930  -8.381  1.00  0.00           N  
ATOM   2070  CA  LEU A 132     -20.603  19.569  -9.288  1.00  0.00           C  
ATOM   2071  C   LEU A 132     -19.881  20.402 -10.339  1.00  0.00           C  
ATOM   2072  O   LEU A 132     -20.255  20.400 -11.512  1.00  0.00           O  
ATOM   2073  CB  LEU A 132     -21.576  20.456  -8.501  1.00  0.00           C  
ATOM   2074  CG  LEU A 132     -22.748  21.034  -9.304  1.00  0.00           C  
ATOM   2075  CD1 LEU A 132     -23.518  19.900  -9.966  1.00  0.00           C  
ATOM   2076  CD2 LEU A 132     -23.648  21.841  -8.380  1.00  0.00           C  
ATOM   2077  H   LEU A 132     -19.658  19.194  -7.406  1.00  0.00           H  
ATOM   2078  HA  LEU A 132     -21.172  18.791  -9.797  1.00  0.00           H  
ATOM   2079 1HB  LEU A 132     -21.991  19.875  -7.680  1.00  0.00           H  
ATOM   2080 2HB  LEU A 132     -21.018  21.293  -8.080  1.00  0.00           H  
ATOM   2081  HG  LEU A 132     -22.365  21.681 -10.093  1.00  0.00           H  
ATOM   2082 1HD1 LEU A 132     -24.351  20.309 -10.536  1.00  0.00           H  
ATOM   2083 2HD1 LEU A 132     -22.855  19.350 -10.636  1.00  0.00           H  
ATOM   2084 3HD1 LEU A 132     -23.901  19.225  -9.200  1.00  0.00           H  
ATOM   2085 1HD2 LEU A 132     -24.481  22.252  -8.951  1.00  0.00           H  
ATOM   2086 2HD2 LEU A 132     -24.033  21.194  -7.591  1.00  0.00           H  
ATOM   2087 3HD2 LEU A 132     -23.077  22.655  -7.935  1.00  0.00           H  
ATOM   2088  N   ALA A 133     -18.845  21.113  -9.912  1.00  0.00           N  
ATOM   2089  CA  ALA A 133     -18.067  21.955 -10.815  1.00  0.00           C  
ATOM   2090  C   ALA A 133     -17.347  21.115 -11.864  1.00  0.00           C  
ATOM   2091  O   ALA A 133     -17.289  21.488 -13.036  1.00  0.00           O  
ATOM   2092  CB  ALA A 133     -17.069  22.793 -10.031  1.00  0.00           C  
ATOM   2093  H   ALA A 133     -18.588  21.072  -8.936  1.00  0.00           H  
ATOM   2094  HA  ALA A 133     -18.756  22.620 -11.335  1.00  0.00           H  
ATOM   2095 1HB  ALA A 133     -16.496  23.415 -10.719  1.00  0.00           H  
ATOM   2096 2HB  ALA A 133     -17.603  23.428  -9.325  1.00  0.00           H  
ATOM   2097 3HB  ALA A 133     -16.391  22.136  -9.486  1.00  0.00           H  
ATOM   2098  N   GLU A 134     -16.801  19.984 -11.437  1.00  0.00           N  
ATOM   2099  CA  GLU A 134     -16.084  19.090 -12.337  1.00  0.00           C  
ATOM   2100  C   GLU A 134     -17.016  18.505 -13.391  1.00  0.00           C  
ATOM   2101  O   GLU A 134     -16.627  18.321 -14.544  1.00  0.00           O  
ATOM   2102  CB  GLU A 134     -15.417  17.960 -11.549  1.00  0.00           C  
ATOM   2103  CG  GLU A 134     -14.197  18.388 -10.747  1.00  0.00           C  
ATOM   2104  CD  GLU A 134     -13.626  17.276  -9.912  1.00  0.00           C  
ATOM   2105  OE1 GLU A 134     -14.228  16.231  -9.857  1.00  0.00           O  
ATOM   2106  OE2 GLU A 134     -12.586  17.472  -9.329  1.00  0.00           O1-
ATOM   2107  H   GLU A 134     -16.885  19.735 -10.461  1.00  0.00           H  
ATOM   2108  HA  GLU A 134     -15.310  19.663 -12.849  1.00  0.00           H  
ATOM   2109 1HB  GLU A 134     -16.138  17.526 -10.855  1.00  0.00           H  
ATOM   2110 2HB  GLU A 134     -15.108  17.171 -12.236  1.00  0.00           H  
ATOM   2111 1HG  GLU A 134     -13.429  18.741 -11.435  1.00  0.00           H  
ATOM   2112 2HG  GLU A 134     -14.473  19.217 -10.099  1.00  0.00           H  
ATOM   2113  N   ARG A 135     -18.249  18.222 -12.962  1.00  0.00           N  
ATOM   2114  CA  ARG A 135     -19.310  17.698 -13.819  1.00  0.00           C  
ATOM   2115  C   ARG A 135     -19.685  18.683 -14.922  1.00  0.00           C  
ATOM   2116  O   ARG A 135     -20.220  18.293 -15.960  1.00  0.00           O  
ATOM   2117  CB  ARG A 135     -20.547  17.374 -12.995  1.00  0.00           C  
ATOM   2118  CG  ARG A 135     -20.418  16.149 -12.103  1.00  0.00           C  
ATOM   2119  CD  ARG A 135     -20.603  14.891 -12.869  1.00  0.00           C  
ATOM   2120  NE  ARG A 135     -20.529  13.718 -12.012  1.00  0.00           N  
ATOM   2121  CZ  ARG A 135     -21.576  13.188 -11.350  1.00  0.00           C  
ATOM   2122  NH1 ARG A 135     -22.767  13.734 -11.458  1.00  0.00           N1+
ATOM   2123  NH2 ARG A 135     -21.406  12.117 -10.593  1.00  0.00           N  
ATOM   2124  H   ARG A 135     -18.479  18.373 -11.990  1.00  0.00           H  
ATOM   2125  HA  ARG A 135     -18.954  16.780 -14.288  1.00  0.00           H  
ATOM   2126 1HB  ARG A 135     -20.791  18.222 -12.357  1.00  0.00           H  
ATOM   2127 2HB  ARG A 135     -21.394  17.210 -13.661  1.00  0.00           H  
ATOM   2128 1HG  ARG A 135     -19.428  16.133 -11.649  1.00  0.00           H  
ATOM   2129 2HG  ARG A 135     -21.177  16.189 -11.320  1.00  0.00           H  
ATOM   2130 1HD  ARG A 135     -21.579  14.898 -13.352  1.00  0.00           H  
ATOM   2131 2HD  ARG A 135     -19.824  14.808 -13.626  1.00  0.00           H  
ATOM   2132  HE  ARG A 135     -19.629  13.270 -11.904  1.00  0.00           H  
ATOM   2133 1HH1 ARG A 135     -22.897  14.552 -12.036  1.00  0.00           H  
ATOM   2134 2HH1 ARG A 135     -23.552  13.336 -10.962  1.00  0.00           H  
ATOM   2135 1HH2 ARG A 135     -20.490  11.697 -10.510  1.00  0.00           H  
ATOM   2136 2HH2 ARG A 135     -22.190  11.720 -10.098  1.00  0.00           H  
ATOM   2137  N   GLY A 136     -19.403  19.960 -14.694  1.00  0.00           N  
ATOM   2138  CA  GLY A 136     -19.766  21.007 -15.645  1.00  0.00           C  
ATOM   2139  C   GLY A 136     -21.231  21.417 -15.507  1.00  0.00           C  
ATOM   2140  O   GLY A 136     -21.980  21.414 -16.485  1.00  0.00           O  
ATOM   2141  H   GLY A 136     -18.925  20.213 -13.841  1.00  0.00           H  
ATOM   2142 1HA  GLY A 136     -19.131  21.879 -15.485  1.00  0.00           H  
ATOM   2143 2HA  GLY A 136     -19.583  20.657 -16.659  1.00  0.00           H  
ATOM   2144  N   ALA A 137     -21.623  21.768 -14.287  1.00  0.00           N  
ATOM   2145  CA  ALA A 137     -22.968  22.269 -14.012  1.00  0.00           C  
ATOM   2146  C   ALA A 137     -23.124  23.731 -14.412  1.00  0.00           C  
ATOM   2147  O   ALA A 137     -22.213  24.536 -14.223  1.00  0.00           O  
ATOM   2148  CB  ALA A 137     -23.304  22.090 -12.539  1.00  0.00           C  
ATOM   2149  H   ALA A 137     -20.973  21.688 -13.518  1.00  0.00           H  
ATOM   2150  HA  ALA A 137     -23.674  21.689 -14.608  1.00  0.00           H  
ATOM   2151 1HB  ALA A 137     -24.311  22.462 -12.348  1.00  0.00           H  
ATOM   2152 2HB  ALA A 137     -23.254  21.033 -12.279  1.00  0.00           H  
ATOM   2153 3HB  ALA A 137     -22.591  22.647 -11.933  1.00  0.00           H  
ATOM   2154  N   PRO A 138     -24.287  24.068 -14.964  1.00  0.00           N  
ATOM   2155  CA  PRO A 138     -24.565  25.428 -15.410  1.00  0.00           C  
ATOM   2156  C   PRO A 138     -24.615  26.406 -14.245  1.00  0.00           C  
ATOM   2157  O   PRO A 138     -25.074  26.065 -13.155  1.00  0.00           O  
ATOM   2158  CB  PRO A 138     -25.932  25.292 -16.087  1.00  0.00           C  
ATOM   2159  CG  PRO A 138     -26.538  24.088 -15.450  1.00  0.00           C  
ATOM   2160  CD  PRO A 138     -25.380  23.145 -15.255  1.00  0.00           C  
ATOM   2161  HA  PRO A 138     -23.796  25.736 -16.133  1.00  0.00           H  
ATOM   2162 1HB  PRO A 138     -26.525  26.204 -15.926  1.00  0.00           H  
ATOM   2163 2HB  PRO A 138     -25.804  25.180 -17.175  1.00  0.00           H  
ATOM   2164 1HG  PRO A 138     -27.023  24.365 -14.502  1.00  0.00           H  
ATOM   2165 2HG  PRO A 138     -27.321  23.669 -16.098  1.00  0.00           H  
ATOM   2166 1HD  PRO A 138     -25.592  22.474 -14.410  1.00  0.00           H  
ATOM   2167 2HD  PRO A 138     -25.218  22.568 -16.178  1.00  0.00           H  
ATOM   2168  N   HIS A 139     -24.109  27.627 -14.574  1.00  0.00           N  
ATOM   2169  CA  HIS A 139     -23.612  28.496 -13.514  1.00  0.00           C  
ATOM   2170  C   HIS A 139     -24.680  28.715 -12.461  1.00  0.00           C  
ATOM   2171  O   HIS A 139     -24.373  28.916 -11.286  1.00  0.00           O  
ATOM   2172  CB  HIS A 139     -23.157  29.845 -14.081  1.00  0.00           C  
ATOM   2173  CG  HIS A 139     -22.155  29.726 -15.186  1.00  0.00           C  
ATOM   2174  CD2 HIS A 139     -20.854  29.353 -15.175  1.00  0.00           C  
ATOM   2175  ND1 HIS A 139     -22.461  30.011 -16.501  1.00  0.00           N  
ATOM   2176  CE1 HIS A 139     -21.389  29.819 -17.250  1.00  0.00           C  
ATOM   2177  NE2 HIS A 139     -20.401  29.420 -16.470  1.00  0.00           N  
ATOM   2178  H   HIS A 139     -24.089  27.905 -15.544  1.00  0.00           H  
ATOM   2179  HA  HIS A 139     -22.755  28.026 -13.031  1.00  0.00           H  
ATOM   2180 1HB  HIS A 139     -24.022  30.390 -14.460  1.00  0.00           H  
ATOM   2181 2HB  HIS A 139     -22.717  30.444 -13.284  1.00  0.00           H  
ATOM   2182  HD1 HIS A 139     -23.324  30.386 -16.839  1.00  0.00           H  
ATOM   2183  HD2 HIS A 139     -20.180  29.040 -14.376  1.00  0.00           H  
ATOM   2184  HE1 HIS A 139     -21.424  29.993 -18.326  1.00  0.00           H  
ATOM   2185  N   GLU A 140     -25.928  28.674 -12.890  1.00  0.00           N  
ATOM   2186  CA  GLU A 140     -27.049  28.912 -11.988  1.00  0.00           C  
ATOM   2187  C   GLU A 140     -27.151  27.816 -10.936  1.00  0.00           C  
ATOM   2188  O   GLU A 140     -27.416  28.088  -9.765  1.00  0.00           O  
ATOM   2189  CB  GLU A 140     -28.358  28.999 -12.775  1.00  0.00           C  
ATOM   2190  CG  GLU A 140     -28.447  30.191 -13.717  1.00  0.00           C  
ATOM   2191  CD  GLU A 140     -27.712  29.972 -15.011  1.00  0.00           C  
ATOM   2192  OE1 GLU A 140     -27.183  28.902 -15.196  1.00  0.00           O  
ATOM   2193  OE2 GLU A 140     -27.678  30.875 -15.812  1.00  0.00           O1-
ATOM   2194  H   GLU A 140     -26.107  28.474 -13.863  1.00  0.00           H  
ATOM   2195  HA  GLU A 140     -26.886  29.861 -11.476  1.00  0.00           H  
ATOM   2196 1HB  GLU A 140     -28.487  28.094 -13.369  1.00  0.00           H  
ATOM   2197 2HB  GLU A 140     -29.197  29.059 -12.081  1.00  0.00           H  
ATOM   2198 1HG  GLU A 140     -29.496  30.390 -13.939  1.00  0.00           H  
ATOM   2199 2HG  GLU A 140     -28.038  31.068 -13.217  1.00  0.00           H  
ATOM   2200  N   ASP A 141     -26.939  26.573 -11.359  1.00  0.00           N  
ATOM   2201  CA  ASP A 141     -27.006  25.434 -10.452  1.00  0.00           C  
ATOM   2202  C   ASP A 141     -25.910  25.502  -9.399  1.00  0.00           C  
ATOM   2203  O   ASP A 141     -26.142  25.204  -8.228  1.00  0.00           O  
ATOM   2204  CB  ASP A 141     -26.891  24.121 -11.232  1.00  0.00           C  
ATOM   2205  CG  ASP A 141     -28.049  23.902 -12.196  1.00  0.00           C  
ATOM   2206  OD1 ASP A 141     -29.019  24.615 -12.101  1.00  0.00           O  
ATOM   2207  OD2 ASP A 141     -27.951  23.023 -13.019  1.00  0.00           O1-
ATOM   2208  H   ASP A 141     -26.726  26.416 -12.333  1.00  0.00           H  
ATOM   2209  HA  ASP A 141     -27.970  25.453  -9.943  1.00  0.00           H  
ATOM   2210 1HB  ASP A 141     -25.960  24.114 -11.798  1.00  0.00           H  
ATOM   2211 2HB  ASP A 141     -26.857  23.285 -10.533  1.00  0.00           H  
ATOM   2212  N   LEU A 142     -24.713  25.897  -9.822  1.00  0.00           N  
ATOM   2213  CA  LEU A 142     -23.578  26.006  -8.914  1.00  0.00           C  
ATOM   2214  C   LEU A 142     -23.812  27.084  -7.864  1.00  0.00           C  
ATOM   2215  O   LEU A 142     -23.484  26.904  -6.691  1.00  0.00           O  
ATOM   2216  CB  LEU A 142     -22.298  26.318  -9.699  1.00  0.00           C  
ATOM   2217  CG  LEU A 142     -20.998  25.763  -9.104  1.00  0.00           C  
ATOM   2218  CD1 LEU A 142     -20.961  26.049  -7.608  1.00  0.00           C  
ATOM   2219  CD2 LEU A 142     -20.912  24.269  -9.376  1.00  0.00           C  
ATOM   2220  H   LEU A 142     -24.587  26.129 -10.796  1.00  0.00           H  
ATOM   2221  HA  LEU A 142     -23.451  25.051  -8.403  1.00  0.00           H  
ATOM   2222 1HB  LEU A 142     -22.400  25.913 -10.705  1.00  0.00           H  
ATOM   2223 2HB  LEU A 142     -22.192  27.400  -9.775  1.00  0.00           H  
ATOM   2224  HG  LEU A 142     -20.145  26.265  -9.560  1.00  0.00           H  
ATOM   2225 1HD1 LEU A 142     -20.038  25.655  -7.185  1.00  0.00           H  
ATOM   2226 2HD1 LEU A 142     -21.005  27.127  -7.444  1.00  0.00           H  
ATOM   2227 3HD1 LEU A 142     -21.814  25.574  -7.126  1.00  0.00           H  
ATOM   2228 1HD2 LEU A 142     -19.988  23.874  -8.952  1.00  0.00           H  
ATOM   2229 2HD2 LEU A 142     -21.764  23.766  -8.919  1.00  0.00           H  
ATOM   2230 3HD2 LEU A 142     -20.923  24.094 -10.452  1.00  0.00           H  
ATOM   2231  N   VAL A 143     -24.381  28.206  -8.293  1.00  0.00           N  
ATOM   2232  CA  VAL A 143     -24.661  29.316  -7.390  1.00  0.00           C  
ATOM   2233  C   VAL A 143     -25.693  28.926  -6.340  1.00  0.00           C  
ATOM   2234  O   VAL A 143     -25.568  29.282  -5.169  1.00  0.00           O  
ATOM   2235  CB  VAL A 143     -25.172  30.533  -8.182  1.00  0.00           C  
ATOM   2236  CG1 VAL A 143     -25.785  31.562  -7.242  1.00  0.00           C  
ATOM   2237  CG2 VAL A 143     -24.032  31.146  -8.982  1.00  0.00           C  
ATOM   2238  H   VAL A 143     -24.626  28.292  -9.268  1.00  0.00           H  
ATOM   2239  HA  VAL A 143     -23.735  29.592  -6.883  1.00  0.00           H  
ATOM   2240  HB  VAL A 143     -25.960  30.208  -8.860  1.00  0.00           H  
ATOM   2241 1HG1 VAL A 143     -26.142  32.415  -7.819  1.00  0.00           H  
ATOM   2242 2HG1 VAL A 143     -26.621  31.112  -6.706  1.00  0.00           H  
ATOM   2243 3HG1 VAL A 143     -25.032  31.896  -6.528  1.00  0.00           H  
ATOM   2244 1HG2 VAL A 143     -24.402  32.006  -9.541  1.00  0.00           H  
ATOM   2245 2HG2 VAL A 143     -23.242  31.466  -8.304  1.00  0.00           H  
ATOM   2246 3HG2 VAL A 143     -23.638  30.406  -9.678  1.00  0.00           H  
ATOM   2247  N   LEU A 144     -26.716  28.193  -6.767  1.00  0.00           N  
ATOM   2248  CA  LEU A 144     -27.773  27.753  -5.864  1.00  0.00           C  
ATOM   2249  C   LEU A 144     -27.235  26.794  -4.811  1.00  0.00           C  
ATOM   2250  O   LEU A 144     -27.608  26.871  -3.640  1.00  0.00           O  
ATOM   2251  CB  LEU A 144     -28.897  27.071  -6.656  1.00  0.00           C  
ATOM   2252  CG  LEU A 144     -29.738  27.996  -7.546  1.00  0.00           C  
ATOM   2253  CD1 LEU A 144     -30.628  27.156  -8.453  1.00  0.00           C  
ATOM   2254  CD2 LEU A 144     -30.570  28.923  -6.671  1.00  0.00           C  
ATOM   2255  H   LEU A 144     -26.763  27.934  -7.742  1.00  0.00           H  
ATOM   2256  HA  LEU A 144     -28.181  28.626  -5.357  1.00  0.00           H  
ATOM   2257 1HB  LEU A 144     -28.458  26.307  -7.294  1.00  0.00           H  
ATOM   2258 2HB  LEU A 144     -29.572  26.584  -5.952  1.00  0.00           H  
ATOM   2259  HG  LEU A 144     -29.079  28.589  -8.179  1.00  0.00           H  
ATOM   2260 1HD1 LEU A 144     -31.226  27.813  -9.085  1.00  0.00           H  
ATOM   2261 2HD1 LEU A 144     -30.006  26.517  -9.080  1.00  0.00           H  
ATOM   2262 3HD1 LEU A 144     -31.288  26.539  -7.845  1.00  0.00           H  
ATOM   2263 1HD2 LEU A 144     -31.167  29.580  -7.304  1.00  0.00           H  
ATOM   2264 2HD2 LEU A 144     -31.230  28.331  -6.037  1.00  0.00           H  
ATOM   2265 3HD2 LEU A 144     -29.908  29.523  -6.046  1.00  0.00           H  
ATOM   2266  N   ALA A 145     -26.354  25.892  -5.233  1.00  0.00           N  
ATOM   2267  CA  ALA A 145     -25.762  24.917  -4.324  1.00  0.00           C  
ATOM   2268  C   ALA A 145     -24.898  25.598  -3.272  1.00  0.00           C  
ATOM   2269  O   ALA A 145     -24.921  25.225  -2.100  1.00  0.00           O  
ATOM   2270  CB  ALA A 145     -24.942  23.898  -5.103  1.00  0.00           C  
ATOM   2271  H   ALA A 145     -26.090  25.882  -6.207  1.00  0.00           H  
ATOM   2272  HA  ALA A 145     -26.571  24.399  -3.809  1.00  0.00           H  
ATOM   2273 1HB  ALA A 145     -24.506  23.177  -4.411  1.00  0.00           H  
ATOM   2274 2HB  ALA A 145     -25.586  23.377  -5.811  1.00  0.00           H  
ATOM   2275 3HB  ALA A 145     -24.146  24.409  -5.644  1.00  0.00           H  
ATOM   2276  N   ALA A 146     -24.138  26.601  -3.697  1.00  0.00           N  
ATOM   2277  CA  ALA A 146     -23.264  27.338  -2.790  1.00  0.00           C  
ATOM   2278  C   ALA A 146     -24.069  28.094  -1.741  1.00  0.00           C  
ATOM   2279  O   ALA A 146     -23.697  28.133  -0.568  1.00  0.00           O  
ATOM   2280  CB  ALA A 146     -22.379  28.299  -3.572  1.00  0.00           C  
ATOM   2281  H   ALA A 146     -24.165  26.860  -4.673  1.00  0.00           H  
ATOM   2282  HA  ALA A 146     -22.631  26.618  -2.271  1.00  0.00           H  
ATOM   2283 1HB  ALA A 146     -21.733  28.841  -2.881  1.00  0.00           H  
ATOM   2284 2HB  ALA A 146     -21.766  27.737  -4.277  1.00  0.00           H  
ATOM   2285 3HB  ALA A 146     -23.002  29.006  -4.116  1.00  0.00           H  
ATOM   2286  N   GLU A 147     -25.175  28.692  -2.171  1.00  0.00           N  
ATOM   2287  CA  GLU A 147     -26.036  29.449  -1.269  1.00  0.00           C  
ATOM   2288  C   GLU A 147     -26.663  28.544  -0.218  1.00  0.00           C  
ATOM   2289  O   GLU A 147     -26.761  28.911   0.954  1.00  0.00           O  
ATOM   2290  CB  GLU A 147     -27.132  30.170  -2.057  1.00  0.00           C  
ATOM   2291  CG  GLU A 147     -27.961  31.145  -1.234  1.00  0.00           C  
ATOM   2292  CD  GLU A 147     -28.968  31.898  -2.058  1.00  0.00           C  
ATOM   2293  OE1 GLU A 147     -29.023  31.675  -3.243  1.00  0.00           O  
ATOM   2294  OE2 GLU A 147     -29.684  32.696  -1.500  1.00  0.00           O1-
ATOM   2295  H   GLU A 147     -25.426  28.621  -3.146  1.00  0.00           H  
ATOM   2296  HA  GLU A 147     -25.428  30.196  -0.755  1.00  0.00           H  
ATOM   2297 1HB  GLU A 147     -26.684  30.724  -2.880  1.00  0.00           H  
ATOM   2298 2HB  GLU A 147     -27.812  29.434  -2.489  1.00  0.00           H  
ATOM   2299 1HG  GLU A 147     -28.487  30.592  -0.455  1.00  0.00           H  
ATOM   2300 2HG  GLU A 147     -27.292  31.854  -0.749  1.00  0.00           H  
ATOM   2301  N   LEU A 148     -27.089  27.359  -0.643  1.00  0.00           N  
ATOM   2302  CA  LEU A 148     -27.709  26.398   0.262  1.00  0.00           C  
ATOM   2303  C   LEU A 148     -26.721  25.917   1.317  1.00  0.00           C  
ATOM   2304  O   LEU A 148     -27.072  25.771   2.488  1.00  0.00           O  
ATOM   2305  CB  LEU A 148     -28.246  25.198  -0.528  1.00  0.00           C  
ATOM   2306  CG  LEU A 148     -29.506  25.463  -1.364  1.00  0.00           C  
ATOM   2307  CD1 LEU A 148     -29.789  24.257  -2.251  1.00  0.00           C  
ATOM   2308  CD2 LEU A 148     -30.679  25.749  -0.440  1.00  0.00           C  
ATOM   2309  H   LEU A 148     -26.981  27.118  -1.618  1.00  0.00           H  
ATOM   2310  HA  LEU A 148     -28.540  26.887   0.768  1.00  0.00           H  
ATOM   2311 1HB  LEU A 148     -27.467  24.849  -1.203  1.00  0.00           H  
ATOM   2312 2HB  LEU A 148     -28.477  24.396   0.173  1.00  0.00           H  
ATOM   2313  HG  LEU A 148     -29.337  26.321  -2.014  1.00  0.00           H  
ATOM   2314 1HD1 LEU A 148     -30.683  24.445  -2.845  1.00  0.00           H  
ATOM   2315 2HD1 LEU A 148     -28.942  24.087  -2.915  1.00  0.00           H  
ATOM   2316 3HD1 LEU A 148     -29.945  23.377  -1.628  1.00  0.00           H  
ATOM   2317 1HD2 LEU A 148     -31.573  25.938  -1.034  1.00  0.00           H  
ATOM   2318 2HD2 LEU A 148     -30.849  24.890   0.210  1.00  0.00           H  
ATOM   2319 3HD2 LEU A 148     -30.457  26.626   0.169  1.00  0.00           H  
ATOM   2320  N   ALA A 149     -25.485  25.673   0.894  1.00  0.00           N  
ATOM   2321  CA  ALA A 149     -24.443  25.209   1.803  1.00  0.00           C  
ATOM   2322  C   ALA A 149     -24.118  26.262   2.854  1.00  0.00           C  
ATOM   2323  O   ALA A 149     -23.922  25.942   4.026  1.00  0.00           O  
ATOM   2324  CB  ALA A 149     -23.190  24.834   1.024  1.00  0.00           C  
ATOM   2325  H   ALA A 149     -25.262  25.815  -0.080  1.00  0.00           H  
ATOM   2326  HA  ALA A 149     -24.815  24.324   2.320  1.00  0.00           H  
ATOM   2327 1HB  ALA A 149     -22.422  24.489   1.716  1.00  0.00           H  
ATOM   2328 2HB  ALA A 149     -23.425  24.039   0.317  1.00  0.00           H  
ATOM   2329 3HB  ALA A 149     -22.825  25.705   0.483  1.00  0.00           H  
ATOM   2330  N   LEU A 150     -24.063  27.519   2.427  1.00  0.00           N  
ATOM   2331  CA  LEU A 150     -23.762  28.623   3.331  1.00  0.00           C  
ATOM   2332  C   LEU A 150     -24.853  28.789   4.380  1.00  0.00           C  
ATOM   2333  O   LEU A 150     -24.569  29.034   5.552  1.00  0.00           O  
ATOM   2334  CB  LEU A 150     -23.601  29.927   2.541  1.00  0.00           C  
ATOM   2335  CG  LEU A 150     -22.526  29.914   1.445  1.00  0.00           C  
ATOM   2336  CD1 LEU A 150     -22.702  31.129   0.546  1.00  0.00           C  
ATOM   2337  CD2 LEU A 150     -21.147  29.903   2.088  1.00  0.00           C  
ATOM   2338  H   LEU A 150     -24.233  27.715   1.451  1.00  0.00           H  
ATOM   2339  HA  LEU A 150     -22.825  28.405   3.842  1.00  0.00           H  
ATOM   2340 1HB  LEU A 150     -24.552  30.166   2.068  1.00  0.00           H  
ATOM   2341 2HB  LEU A 150     -23.354  30.728   3.237  1.00  0.00           H  
ATOM   2342  HG  LEU A 150     -22.645  29.022   0.829  1.00  0.00           H  
ATOM   2343 1HD1 LEU A 150     -21.938  31.119  -0.232  1.00  0.00           H  
ATOM   2344 2HD1 LEU A 150     -23.689  31.101   0.085  1.00  0.00           H  
ATOM   2345 3HD1 LEU A 150     -22.603  32.038   1.139  1.00  0.00           H  
ATOM   2346 1HD2 LEU A 150     -20.383  29.893   1.310  1.00  0.00           H  
ATOM   2347 2HD2 LEU A 150     -21.026  30.795   2.703  1.00  0.00           H  
ATOM   2348 3HD2 LEU A 150     -21.042  29.015   2.711  1.00  0.00           H  
ATOM   2349  N   GLU A 151     -26.104  28.655   3.951  1.00  0.00           N  
ATOM   2350  CA  GLU A 151     -27.241  28.789   4.853  1.00  0.00           C  
ATOM   2351  C   GLU A 151     -27.244  27.688   5.907  1.00  0.00           C  
ATOM   2352  O   GLU A 151     -27.532  27.937   7.077  1.00  0.00           O  
ATOM   2353  CB  GLU A 151     -28.552  28.758   4.064  1.00  0.00           C  
ATOM   2354  CG  GLU A 151     -29.801  28.958   4.914  1.00  0.00           C  
ATOM   2355  CD  GLU A 151     -31.064  28.987   4.098  1.00  0.00           C  
ATOM   2356  OE1 GLU A 151     -30.978  28.864   2.900  1.00  0.00           O  
ATOM   2357  OE2 GLU A 151     -32.116  29.131   4.675  1.00  0.00           O1-
ATOM   2358  H   GLU A 151     -26.270  28.453   2.975  1.00  0.00           H  
ATOM   2359  HA  GLU A 151     -27.164  29.749   5.366  1.00  0.00           H  
ATOM   2360 1HB  GLU A 151     -28.538  29.537   3.303  1.00  0.00           H  
ATOM   2361 2HB  GLU A 151     -28.646  27.801   3.552  1.00  0.00           H  
ATOM   2362 1HG  GLU A 151     -29.868  28.148   5.639  1.00  0.00           H  
ATOM   2363 2HG  GLU A 151     -29.707  29.894   5.462  1.00  0.00           H  
ATOM   2364  N   THR A 152     -26.920  26.472   5.483  1.00  0.00           N  
ATOM   2365  CA  THR A 152     -26.885  25.330   6.389  1.00  0.00           C  
ATOM   2366  C   THR A 152     -25.799  25.497   7.443  1.00  0.00           C  
ATOM   2367  O   THR A 152     -26.004  25.179   8.616  1.00  0.00           O  
ATOM   2368  CB  THR A 152     -26.658  24.017   5.618  1.00  0.00           C  
ATOM   2369  CG2 THR A 152     -26.635  22.834   6.574  1.00  0.00           C  
ATOM   2370  OG1 THR A 152     -27.710  23.833   4.662  1.00  0.00           O  
ATOM   2371  H   THR A 152     -26.694  26.335   4.508  1.00  0.00           H  
ATOM   2372  HA  THR A 152     -27.844  25.265   6.902  1.00  0.00           H  
ATOM   2373  HB  THR A 152     -25.708  24.066   5.086  1.00  0.00           H  
ATOM   2374  HG1 THR A 152     -27.532  24.366   3.883  1.00  0.00           H  
ATOM   2375 1HG2 THR A 152     -26.473  21.915   6.011  1.00  0.00           H  
ATOM   2376 2HG2 THR A 152     -25.828  22.965   7.295  1.00  0.00           H  
ATOM   2377 3HG2 THR A 152     -27.586  22.773   7.101  1.00  0.00           H  
ATOM   2378  N   LEU A 153     -24.643  25.998   7.020  1.00  0.00           N  
ATOM   2379  CA  LEU A 153     -23.521  26.209   7.928  1.00  0.00           C  
ATOM   2380  C   LEU A 153     -23.852  27.262   8.977  1.00  0.00           C  
ATOM   2381  O   LEU A 153     -23.511  27.111  10.151  1.00  0.00           O  
ATOM   2382  CB  LEU A 153     -22.276  26.636   7.141  1.00  0.00           C  
ATOM   2383  CG  LEU A 153     -21.642  25.553   6.258  1.00  0.00           C  
ATOM   2384  CD1 LEU A 153     -20.734  26.207   5.224  1.00  0.00           C  
ATOM   2385  CD2 LEU A 153     -20.865  24.578   7.129  1.00  0.00           C  
ATOM   2386  H   LEU A 153     -24.540  26.240   6.045  1.00  0.00           H  
ATOM   2387  HA  LEU A 153     -23.308  25.269   8.438  1.00  0.00           H  
ATOM   2388 1HB  LEU A 153     -22.542  27.473   6.498  1.00  0.00           H  
ATOM   2389 2HB  LEU A 153     -21.517  26.974   7.847  1.00  0.00           H  
ATOM   2390  HG  LEU A 153     -22.425  25.016   5.723  1.00  0.00           H  
ATOM   2391 1HD1 LEU A 153     -20.284  25.437   4.597  1.00  0.00           H  
ATOM   2392 2HD1 LEU A 153     -21.319  26.884   4.603  1.00  0.00           H  
ATOM   2393 3HD1 LEU A 153     -19.949  26.766   5.733  1.00  0.00           H  
ATOM   2394 1HD2 LEU A 153     -20.415  23.808   6.503  1.00  0.00           H  
ATOM   2395 2HD2 LEU A 153     -20.080  25.114   7.665  1.00  0.00           H  
ATOM   2396 3HD2 LEU A 153     -21.541  24.113   7.847  1.00  0.00           H  
ATOM   2397  N   ALA A 154     -24.519  28.327   8.548  1.00  0.00           N  
ATOM   2398  CA  ALA A 154     -24.898  29.409   9.451  1.00  0.00           C  
ATOM   2399  C   ALA A 154     -25.892  28.927  10.501  1.00  0.00           C  
ATOM   2400  O   ALA A 154     -25.797  29.293  11.672  1.00  0.00           O  
ATOM   2401  CB  ALA A 154     -25.482  30.574   8.666  1.00  0.00           C  
ATOM   2402  H   ALA A 154     -24.771  28.390   7.573  1.00  0.00           H  
ATOM   2403  HA  ALA A 154     -24.001  29.746   9.970  1.00  0.00           H  
ATOM   2404 1HB  ALA A 154     -25.760  31.373   9.354  1.00  0.00           H  
ATOM   2405 2HB  ALA A 154     -24.740  30.946   7.959  1.00  0.00           H  
ATOM   2406 3HB  ALA A 154     -26.365  30.240   8.123  1.00  0.00           H  
ATOM   2407  N   ASP A 155     -26.844  28.104  10.075  1.00  0.00           N  
ATOM   2408  CA  ASP A 155     -27.857  27.572  10.977  1.00  0.00           C  
ATOM   2409  C   ASP A 155     -27.233  26.665  12.031  1.00  0.00           C  
ATOM   2410  O   ASP A 155     -27.611  26.708  13.203  1.00  0.00           O  
ATOM   2411  CB  ASP A 155     -28.920  26.796  10.193  1.00  0.00           C  
ATOM   2412  CG  ASP A 155     -30.103  26.377  11.054  1.00  0.00           C  
ATOM   2413  OD1 ASP A 155     -30.743  27.238  11.609  1.00  0.00           O  
ATOM   2414  OD2 ASP A 155     -30.355  25.200  11.149  1.00  0.00           O1-
ATOM   2415  H   ASP A 155     -26.867  27.841   9.100  1.00  0.00           H  
ATOM   2416  HA  ASP A 155     -28.340  28.406  11.486  1.00  0.00           H  
ATOM   2417 1HB  ASP A 155     -29.286  27.412   9.371  1.00  0.00           H  
ATOM   2418 2HB  ASP A 155     -28.471  25.903   9.758  1.00  0.00           H  
ATOM   2419  N   LEU A 156     -26.277  25.846  11.610  1.00  0.00           N  
ATOM   2420  CA  LEU A 156     -25.598  24.928  12.517  1.00  0.00           C  
ATOM   2421  C   LEU A 156     -24.799  25.686  13.570  1.00  0.00           C  
ATOM   2422  O   LEU A 156     -24.786  25.311  14.742  1.00  0.00           O  
ATOM   2423  CB  LEU A 156     -24.667  23.998  11.730  1.00  0.00           C  
ATOM   2424  CG  LEU A 156     -25.359  23.011  10.782  1.00  0.00           C  
ATOM   2425  CD1 LEU A 156     -24.313  22.127  10.116  1.00  0.00           C  
ATOM   2426  CD2 LEU A 156     -26.363  22.176  11.562  1.00  0.00           C  
ATOM   2427  H   LEU A 156     -26.012  25.860  10.636  1.00  0.00           H  
ATOM   2428  HA  LEU A 156     -26.350  24.325  13.024  1.00  0.00           H  
ATOM   2429 1HB  LEU A 156     -23.988  24.607  11.135  1.00  0.00           H  
ATOM   2430 2HB  LEU A 156     -24.075  23.418  12.438  1.00  0.00           H  
ATOM   2431  HG  LEU A 156     -25.878  23.562   9.997  1.00  0.00           H  
ATOM   2432 1HD1 LEU A 156     -24.805  21.425   9.443  1.00  0.00           H  
ATOM   2433 2HD1 LEU A 156     -23.619  22.748   9.549  1.00  0.00           H  
ATOM   2434 3HD1 LEU A 156     -23.766  21.573  10.879  1.00  0.00           H  
ATOM   2435 1HD2 LEU A 156     -26.855  21.474  10.889  1.00  0.00           H  
ATOM   2436 2HD2 LEU A 156     -25.845  21.623  12.347  1.00  0.00           H  
ATOM   2437 3HD2 LEU A 156     -27.109  22.831  12.013  1.00  0.00           H  
ATOM   2438  N   ALA A 157     -24.132  26.754  13.146  1.00  0.00           N  
ATOM   2439  CA  ALA A 157     -23.329  27.565  14.051  1.00  0.00           C  
ATOM   2440  C   ALA A 157     -24.198  28.246  15.099  1.00  0.00           C  
ATOM   2441  O   ALA A 157     -23.831  28.319  16.271  1.00  0.00           O  
ATOM   2442  CB  ALA A 157     -22.535  28.601  13.268  1.00  0.00           C  
ATOM   2443  H   ALA A 157     -24.184  27.009  12.170  1.00  0.00           H  
ATOM   2444  HA  ALA A 157     -22.634  26.905  14.570  1.00  0.00           H  
ATOM   2445 1HB  ALA A 157     -21.939  29.199  13.959  1.00  0.00           H  
ATOM   2446 2HB  ALA A 157     -21.875  28.097  12.563  1.00  0.00           H  
ATOM   2447 3HB  ALA A 157     -23.219  29.249  12.724  1.00  0.00           H  
ATOM   2448  N   ARG A 158     -25.353  28.742  14.671  1.00  0.00           N  
ATOM   2449  CA  ARG A 158     -26.279  29.418  15.571  1.00  0.00           C  
ATOM   2450  C   ARG A 158     -26.690  28.510  16.723  1.00  0.00           C  
ATOM   2451  O   ARG A 158     -26.730  28.935  17.877  1.00  0.00           O  
ATOM   2452  CB  ARG A 158     -27.521  29.873  14.820  1.00  0.00           C  
ATOM   2453  CG  ARG A 158     -28.506  30.686  15.645  1.00  0.00           C  
ATOM   2454  CD  ARG A 158     -29.652  31.156  14.826  1.00  0.00           C  
ATOM   2455  NE  ARG A 158     -29.228  32.049  13.760  1.00  0.00           N  
ATOM   2456  CZ  ARG A 158     -28.976  33.364  13.918  1.00  0.00           C  
ATOM   2457  NH1 ARG A 158     -29.110  33.922  15.101  1.00  0.00           N1+
ATOM   2458  NH2 ARG A 158     -28.593  34.092  12.884  1.00  0.00           N  
ATOM   2459  H   ARG A 158     -25.597  28.650  13.695  1.00  0.00           H  
ATOM   2460  HA  ARG A 158     -25.782  30.297  15.984  1.00  0.00           H  
ATOM   2461 1HB  ARG A 158     -27.227  30.480  13.965  1.00  0.00           H  
ATOM   2462 2HB  ARG A 158     -28.053  29.003  14.435  1.00  0.00           H  
ATOM   2463 1HG  ARG A 158     -28.895  30.072  16.458  1.00  0.00           H  
ATOM   2464 2HG  ARG A 158     -28.001  31.558  16.060  1.00  0.00           H  
ATOM   2465 1HD  ARG A 158     -30.152  30.300  14.374  1.00  0.00           H  
ATOM   2466 2HD  ARG A 158     -30.356  31.693  15.460  1.00  0.00           H  
ATOM   2467  HE  ARG A 158     -29.112  31.657  12.835  1.00  0.00           H  
ATOM   2468 1HH1 ARG A 158     -29.403  33.364  15.891  1.00  0.00           H  
ATOM   2469 2HH1 ARG A 158     -28.921  34.906  15.219  1.00  0.00           H  
ATOM   2470 1HH2 ARG A 158     -28.490  33.663  11.974  1.00  0.00           H  
ATOM   2471 2HH2 ARG A 158     -28.404  35.076  13.002  1.00  0.00           H  
ATOM   2472  N   ARG A 159     -26.994  27.246  16.374  1.00  0.00           N  
ATOM   2473  CA  ARG A 159     -27.368  26.190  17.324  1.00  0.00           C  
ATOM   2474  C   ARG A 159     -26.192  25.735  18.184  1.00  0.00           C  
ATOM   2475  O   ARG A 159     -26.357  25.424  19.363  1.00  0.00           O  
ATOM   2476  CB  ARG A 159     -27.931  24.986  16.583  1.00  0.00           C  
ATOM   2477  CG  ARG A 159     -28.572  23.932  17.471  1.00  0.00           C  
ATOM   2478  CD  ARG A 159     -29.232  22.867  16.671  1.00  0.00           C  
ATOM   2479  NE  ARG A 159     -30.310  23.395  15.850  1.00  0.00           N  
ATOM   2480  CZ  ARG A 159     -30.228  23.604  14.522  1.00  0.00           C  
ATOM   2481  NH1 ARG A 159     -29.116  23.325  13.880  1.00  0.00           N1+
ATOM   2482  NH2 ARG A 159     -31.268  24.089  13.865  1.00  0.00           N  
ATOM   2483  H   ARG A 159     -26.969  26.987  15.398  1.00  0.00           H  
ATOM   2484  HA  ARG A 159     -28.138  26.580  17.990  1.00  0.00           H  
ATOM   2485 1HB  ARG A 159     -28.685  25.319  15.869  1.00  0.00           H  
ATOM   2486 2HB  ARG A 159     -27.135  24.503  16.017  1.00  0.00           H  
ATOM   2487 1HG  ARG A 159     -27.807  23.467  18.095  1.00  0.00           H  
ATOM   2488 2HG  ARG A 159     -29.326  24.399  18.106  1.00  0.00           H  
ATOM   2489 1HD  ARG A 159     -28.500  22.401  16.013  1.00  0.00           H  
ATOM   2490 2HD  ARG A 159     -29.649  22.116  17.340  1.00  0.00           H  
ATOM   2491  HE  ARG A 159     -31.182  23.621  16.310  1.00  0.00           H  
ATOM   2492 1HH1 ARG A 159     -28.322  22.955  14.382  1.00  0.00           H  
ATOM   2493 2HH1 ARG A 159     -29.055  23.481  12.884  1.00  0.00           H  
ATOM   2494 1HH2 ARG A 159     -32.124  24.303  14.359  1.00  0.00           H  
ATOM   2495 2HH2 ARG A 159     -31.208  24.244  12.869  1.00  0.00           H  
ATOM   2496  N   ALA A 160     -25.005  25.696  17.588  1.00  0.00           N  
ATOM   2497  CA  ALA A 160     -23.807  25.240  18.284  1.00  0.00           C  
ATOM   2498  C   ALA A 160     -23.487  26.155  19.458  1.00  0.00           C  
ATOM   2499  O   ALA A 160     -22.763  25.772  20.377  1.00  0.00           O  
ATOM   2500  CB  ALA A 160     -22.627  25.169  17.327  1.00  0.00           C  
ATOM   2501  H   ALA A 160     -24.929  25.992  16.625  1.00  0.00           H  
ATOM   2502  HA  ALA A 160     -24.004  24.243  18.677  1.00  0.00           H  
ATOM   2503 1HB  ALA A 160     -21.742  24.831  17.865  1.00  0.00           H  
ATOM   2504 2HB  ALA A 160     -22.852  24.468  16.523  1.00  0.00           H  
ATOM   2505 3HB  ALA A 160     -22.441  26.155  16.905  1.00  0.00           H  
ATOM   2506  N   GLY A 161     -24.034  27.366  19.413  1.00  0.00           N  
ATOM   2507  CA  GLY A 161     -23.798  28.361  20.449  1.00  0.00           C  
ATOM   2508  C   GLY A 161     -22.633  29.279  20.093  1.00  0.00           C  
ATOM   2509  O   GLY A 161     -21.866  29.690  20.963  1.00  0.00           O  
ATOM   2510  H   GLY A 161     -24.633  27.607  18.637  1.00  0.00           H  
ATOM   2511 1HA  GLY A 161     -24.699  28.957  20.593  1.00  0.00           H  
ATOM   2512 2HA  GLY A 161     -23.590  27.861  21.394  1.00  0.00           H  
ATOM   2513  N   VAL A 162     -22.514  29.593  18.807  1.00  0.00           N  
ATOM   2514  CA  VAL A 162     -21.649  30.673  18.349  1.00  0.00           C  
ATOM   2515  C   VAL A 162     -22.326  32.023  18.559  1.00  0.00           C  
ATOM   2516  O   VAL A 162     -23.524  32.171  18.318  1.00  0.00           O  
ATOM   2517  CB  VAL A 162     -21.306  30.494  16.858  1.00  0.00           C  
ATOM   2518  CG1 VAL A 162     -20.271  31.521  16.422  1.00  0.00           C  
ATOM   2519  CG2 VAL A 162     -20.802  29.081  16.608  1.00  0.00           C  
ATOM   2520  H   VAL A 162     -23.038  29.068  18.121  1.00  0.00           H  
ATOM   2521  HA  VAL A 162     -20.724  30.645  18.927  1.00  0.00           H  
ATOM   2522  HB  VAL A 162     -22.204  30.671  16.264  1.00  0.00           H  
ATOM   2523 1HG1 VAL A 162     -20.041  31.380  15.366  1.00  0.00           H  
ATOM   2524 2HG1 VAL A 162     -20.667  32.525  16.576  1.00  0.00           H  
ATOM   2525 3HG1 VAL A 162     -19.363  31.393  17.011  1.00  0.00           H  
ATOM   2526 1HG2 VAL A 162     -20.563  28.961  15.553  1.00  0.00           H  
ATOM   2527 2HG2 VAL A 162     -19.908  28.903  17.207  1.00  0.00           H  
ATOM   2528 3HG2 VAL A 162     -21.575  28.365  16.889  1.00  0.00           H  
ATOM   2529  N   PRO A 163     -21.560  33.011  19.007  1.00  0.00           N  
ATOM   2530  CA  PRO A 163     -22.133  34.301  19.372  1.00  0.00           C  
ATOM   2531  C   PRO A 163     -22.769  34.982  18.171  1.00  0.00           C  
ATOM   2532  O   PRO A 163     -22.155  35.087  17.109  1.00  0.00           O  
ATOM   2533  CB  PRO A 163     -20.922  35.084  19.888  1.00  0.00           C  
ATOM   2534  CG  PRO A 163     -20.002  34.033  20.410  1.00  0.00           C  
ATOM   2535  CD  PRO A 163     -20.126  32.903  19.423  1.00  0.00           C  
ATOM   2536  HA  PRO A 163     -22.876  34.155  20.171  1.00  0.00           H  
ATOM   2537 1HB  PRO A 163     -20.478  35.672  19.071  1.00  0.00           H  
ATOM   2538 2HB  PRO A 163     -21.236  35.798  20.663  1.00  0.00           H  
ATOM   2539 1HG  PRO A 163     -18.977  34.425  20.478  1.00  0.00           H  
ATOM   2540 2HG  PRO A 163     -20.299  33.741  21.427  1.00  0.00           H  
ATOM   2541 1HD  PRO A 163     -19.442  33.077  18.578  1.00  0.00           H  
ATOM   2542 2HD  PRO A 163     -19.893  31.952  19.922  1.00  0.00           H  
ATOM   2543  N   GLN A 164     -24.037  35.374  18.591  1.00  0.00           N  
ATOM   2544  CA  GLN A 164     -24.922  35.630  17.463  1.00  0.00           C  
ATOM   2545  C   GLN A 164     -24.313  36.664  16.557  1.00  0.00           C  
ATOM   2546  O   GLN A 164     -24.466  36.604  15.338  1.00  0.00           O  
ATOM   2547  CB  GLN A 164     -26.301  36.097  17.936  1.00  0.00           C  
ATOM   2548  CG  GLN A 164     -27.075  35.053  18.723  1.00  0.00           C  
ATOM   2549  CD  GLN A 164     -26.707  35.046  20.194  1.00  0.00           C  
ATOM   2550  NE2 GLN A 164     -27.564  34.448  21.014  1.00  0.00           N  
ATOM   2551  OE1 GLN A 164     -25.663  35.573  20.589  1.00  0.00           O  
ATOM   2552  H   GLN A 164     -24.228  35.443  19.581  1.00  0.00           H  
ATOM   2553  HA  GLN A 164     -25.043  34.705  16.899  1.00  0.00           H  
ATOM   2554 1HB  GLN A 164     -26.189  36.979  18.568  1.00  0.00           H  
ATOM   2555 2HB  GLN A 164     -26.903  36.386  17.075  1.00  0.00           H  
ATOM   2556 1HG  GLN A 164     -28.141  35.266  18.637  1.00  0.00           H  
ATOM   2557 2HG  GLN A 164     -26.857  34.068  18.310  1.00  0.00           H  
ATOM   2558 1HE2 GLN A 164     -27.374  34.411  21.997  1.00  0.00           H  
ATOM   2559 2HE2 GLN A 164     -28.398  34.034  20.651  1.00  0.00           H  
ATOM   2560  N   GLU A 165     -23.612  37.629  17.145  1.00  0.00           N  
ATOM   2561  CA  GLU A 165     -23.095  38.721  16.329  1.00  0.00           C  
ATOM   2562  C   GLU A 165     -22.117  38.209  15.281  1.00  0.00           C  
ATOM   2563  O   GLU A 165     -22.201  38.574  14.108  1.00  0.00           O  
ATOM   2564  CB  GLU A 165     -22.411  39.769  17.210  1.00  0.00           C  
ATOM   2565  CG  GLU A 165     -23.364  40.580  18.077  1.00  0.00           C  
ATOM   2566  CD  GLU A 165     -22.654  41.556  18.972  1.00  0.00           C  
ATOM   2567  OE1 GLU A 165     -21.446  41.539  18.998  1.00  0.00           O  
ATOM   2568  OE2 GLU A 165     -23.319  42.320  19.631  1.00  0.00           O1-
ATOM   2569  H   GLU A 165     -23.455  37.584  18.141  1.00  0.00           H  
ATOM   2570  HA  GLU A 165     -23.932  39.192  15.811  1.00  0.00           H  
ATOM   2571 1HB  GLU A 165     -21.695  39.277  17.869  1.00  0.00           H  
ATOM   2572 2HB  GLU A 165     -21.855  40.465  16.583  1.00  0.00           H  
ATOM   2573 1HG  GLU A 165     -24.048  41.129  17.430  1.00  0.00           H  
ATOM   2574 2HG  GLU A 165     -23.954  39.897  18.687  1.00  0.00           H  
ATOM   2575  N   GLU A 166     -21.188  37.362  15.709  1.00  0.00           N  
ATOM   2576  CA  GLU A 166     -20.190  36.798  14.807  1.00  0.00           C  
ATOM   2577  C   GLU A 166     -20.838  35.908  13.757  1.00  0.00           C  
ATOM   2578  O   GLU A 166     -20.459  35.938  12.585  1.00  0.00           O  
ATOM   2579  CB  GLU A 166     -19.150  35.998  15.595  1.00  0.00           C  
ATOM   2580  CG  GLU A 166     -18.128  36.851  16.334  1.00  0.00           C  
ATOM   2581  CD  GLU A 166     -18.632  37.351  17.658  1.00  0.00           C  
ATOM   2582  OE1 GLU A 166     -19.823  37.492  17.806  1.00  0.00           O  
ATOM   2583  OE2 GLU A 166     -17.825  37.592  18.526  1.00  0.00           O1-
ATOM   2584  H   GLU A 166     -21.172  37.101  16.685  1.00  0.00           H  
ATOM   2585  HA  GLU A 166     -19.686  37.617  14.295  1.00  0.00           H  
ATOM   2586 1HB  GLU A 166     -19.654  35.370  16.329  1.00  0.00           H  
ATOM   2587 2HB  GLU A 166     -18.607  35.340  14.917  1.00  0.00           H  
ATOM   2588 1HG  GLU A 166     -17.228  36.259  16.500  1.00  0.00           H  
ATOM   2589 2HG  GLU A 166     -17.860  37.701  15.708  1.00  0.00           H  
ATOM   2590  N   VAL A 167     -21.819  35.116  14.180  1.00  0.00           N  
ATOM   2591  CA  VAL A 167     -22.521  34.216  13.274  1.00  0.00           C  
ATOM   2592  C   VAL A 167     -23.299  34.993  12.220  1.00  0.00           C  
ATOM   2593  O   VAL A 167     -23.324  34.615  11.048  1.00  0.00           O  
ATOM   2594  CB  VAL A 167     -23.489  33.314  14.062  1.00  0.00           C  
ATOM   2595  CG1 VAL A 167     -24.226  32.373  13.121  1.00  0.00           C  
ATOM   2596  CG2 VAL A 167     -22.723  32.530  15.118  1.00  0.00           C  
ATOM   2597  H   VAL A 167     -22.083  35.139  15.154  1.00  0.00           H  
ATOM   2598  HA  VAL A 167     -21.786  33.586  12.773  1.00  0.00           H  
ATOM   2599  HB  VAL A 167     -24.241  33.938  14.546  1.00  0.00           H  
ATOM   2600 1HG1 VAL A 167     -24.906  31.742  13.695  1.00  0.00           H  
ATOM   2601 2HG1 VAL A 167     -24.796  32.954  12.397  1.00  0.00           H  
ATOM   2602 3HG1 VAL A 167     -23.506  31.744  12.597  1.00  0.00           H  
ATOM   2603 1HG2 VAL A 167     -23.414  31.894  15.671  1.00  0.00           H  
ATOM   2604 2HG2 VAL A 167     -21.968  31.910  14.634  1.00  0.00           H  
ATOM   2605 3HG2 VAL A 167     -22.238  33.223  15.804  1.00  0.00           H  
ATOM   2606  N   ASP A 168     -23.935  36.079  12.642  1.00  0.00           N  
ATOM   2607  CA  ASP A 168     -24.717  36.911  11.734  1.00  0.00           C  
ATOM   2608  C   ASP A 168     -23.828  37.565  10.684  1.00  0.00           C  
ATOM   2609  O   ASP A 168     -24.193  37.645   9.512  1.00  0.00           O  
ATOM   2610  CB  ASP A 168     -25.475  37.990  12.512  1.00  0.00           C  
ATOM   2611  CG  ASP A 168     -26.688  37.444  13.254  1.00  0.00           C  
ATOM   2612  OD1 ASP A 168     -27.120  36.363  12.930  1.00  0.00           O  
ATOM   2613  OD2 ASP A 168     -27.170  38.113  14.136  1.00  0.00           O1-
ATOM   2614  H   ASP A 168     -23.877  36.336  13.617  1.00  0.00           H  
ATOM   2615  HA  ASP A 168     -25.442  36.277  11.221  1.00  0.00           H  
ATOM   2616 1HB  ASP A 168     -24.806  38.456  13.234  1.00  0.00           H  
ATOM   2617 2HB  ASP A 168     -25.808  38.768  11.824  1.00  0.00           H  
ATOM   2618  N   GLU A 169     -22.659  38.030  11.112  1.00  0.00           N  
ATOM   2619  CA  GLU A 169     -21.716  38.678  10.209  1.00  0.00           C  
ATOM   2620  C   GLU A 169     -21.199  37.702   9.159  1.00  0.00           C  
ATOM   2621  O   GLU A 169     -21.059  38.052   7.988  1.00  0.00           O  
ATOM   2622  CB  GLU A 169     -20.542  39.265  10.995  1.00  0.00           C  
ATOM   2623  CG  GLU A 169     -20.887  40.507  11.804  1.00  0.00           C  
ATOM   2624  CD  GLU A 169     -19.737  40.999  12.639  1.00  0.00           C  
ATOM   2625  OE1 GLU A 169     -18.733  40.331  12.686  1.00  0.00           O  
ATOM   2626  OE2 GLU A 169     -19.865  42.044  13.233  1.00  0.00           O1-
ATOM   2627  H   GLU A 169     -22.418  37.932  12.088  1.00  0.00           H  
ATOM   2628  HA  GLU A 169     -22.232  39.489   9.693  1.00  0.00           H  
ATOM   2629 1HB  GLU A 169     -20.154  38.515  11.683  1.00  0.00           H  
ATOM   2630 2HB  GLU A 169     -19.738  39.527  10.307  1.00  0.00           H  
ATOM   2631 1HG  GLU A 169     -21.190  41.301  11.122  1.00  0.00           H  
ATOM   2632 2HG  GLU A 169     -21.732  40.282  12.454  1.00  0.00           H  
ATOM   2633  N   ALA A 170     -20.916  36.476   9.587  1.00  0.00           N  
ATOM   2634  CA  ALA A 170     -20.414  35.447   8.685  1.00  0.00           C  
ATOM   2635  C   ALA A 170     -21.453  35.084   7.631  1.00  0.00           C  
ATOM   2636  O   ALA A 170     -21.123  34.894   6.460  1.00  0.00           O  
ATOM   2637  CB  ALA A 170     -20.002  34.210   9.469  1.00  0.00           C  
ATOM   2638  H   ALA A 170     -21.054  36.252  10.562  1.00  0.00           H  
ATOM   2639  HA  ALA A 170     -19.541  35.846   8.169  1.00  0.00           H  
ATOM   2640 1HB  ALA A 170     -19.629  33.451   8.782  1.00  0.00           H  
ATOM   2641 2HB  ALA A 170     -19.217  34.473  10.179  1.00  0.00           H  
ATOM   2642 3HB  ALA A 170     -20.862  33.819  10.010  1.00  0.00           H  
ATOM   2643  N   LEU A 171     -22.709  34.988   8.053  1.00  0.00           N  
ATOM   2644  CA  LEU A 171     -23.798  34.648   7.146  1.00  0.00           C  
ATOM   2645  C   LEU A 171     -23.996  35.730   6.092  1.00  0.00           C  
ATOM   2646  O   LEU A 171     -24.228  35.434   4.920  1.00  0.00           O  
ATOM   2647  CB  LEU A 171     -25.099  34.445   7.932  1.00  0.00           C  
ATOM   2648  CG  LEU A 171     -26.281  33.884   7.131  1.00  0.00           C  
ATOM   2649  CD1 LEU A 171     -27.094  35.034   6.553  1.00  0.00           C  
ATOM   2650  CD2 LEU A 171     -25.760  32.975   6.028  1.00  0.00           C  
ATOM   2651  H   LEU A 171     -22.914  35.157   9.028  1.00  0.00           H  
ATOM   2652  HA  LEU A 171     -23.546  33.717   6.639  1.00  0.00           H  
ATOM   2653 1HB  LEU A 171     -24.904  33.762   8.757  1.00  0.00           H  
ATOM   2654 2HB  LEU A 171     -25.407  35.404   8.349  1.00  0.00           H  
ATOM   2655  HG  LEU A 171     -26.932  33.315   7.793  1.00  0.00           H  
ATOM   2656 1HD1 LEU A 171     -27.934  34.636   5.984  1.00  0.00           H  
ATOM   2657 2HD1 LEU A 171     -27.470  35.658   7.365  1.00  0.00           H  
ATOM   2658 3HD1 LEU A 171     -26.463  35.633   5.897  1.00  0.00           H  
ATOM   2659 1HD2 LEU A 171     -26.600  32.576   5.458  1.00  0.00           H  
ATOM   2660 2HD2 LEU A 171     -25.109  33.544   5.364  1.00  0.00           H  
ATOM   2661 3HD2 LEU A 171     -25.197  32.152   6.470  1.00  0.00           H  
ATOM   2662  N   GLU A 172     -23.904  36.985   6.517  1.00  0.00           N  
ATOM   2663  CA  GLU A 172     -24.072  38.115   5.609  1.00  0.00           C  
ATOM   2664  C   GLU A 172     -22.968  38.149   4.561  1.00  0.00           C  
ATOM   2665  O   GLU A 172     -23.221  38.424   3.388  1.00  0.00           O  
ATOM   2666  CB  GLU A 172     -24.086  39.430   6.393  1.00  0.00           C  
ATOM   2667  CG  GLU A 172     -25.356  39.669   7.199  1.00  0.00           C  
ATOM   2668  CD  GLU A 172     -25.301  40.930   8.015  1.00  0.00           C  
ATOM   2669  OE1 GLU A 172     -24.266  41.552   8.046  1.00  0.00           O  
ATOM   2670  OE2 GLU A 172     -26.297  41.272   8.609  1.00  0.00           O1-
ATOM   2671  H   GLU A 172     -23.711  37.162   7.493  1.00  0.00           H  
ATOM   2672  HA  GLU A 172     -25.026  38.006   5.094  1.00  0.00           H  
ATOM   2673 1HB  GLU A 172     -23.243  39.452   7.083  1.00  0.00           H  
ATOM   2674 2HB  GLU A 172     -23.966  40.266   5.703  1.00  0.00           H  
ATOM   2675 1HG  GLU A 172     -26.202  39.729   6.515  1.00  0.00           H  
ATOM   2676 2HG  GLU A 172     -25.518  38.819   7.861  1.00  0.00           H  
ATOM   2677  N   TYR A 173     -21.743  37.868   4.990  1.00  0.00           N  
ATOM   2678  CA  TYR A 173     -20.596  37.866   4.088  1.00  0.00           C  
ATOM   2679  C   TYR A 173     -20.725  36.771   3.037  1.00  0.00           C  
ATOM   2680  O   TYR A 173     -20.412  36.981   1.866  1.00  0.00           O  
ATOM   2681  CB  TYR A 173     -19.295  37.696   4.876  1.00  0.00           C  
ATOM   2682  CG  TYR A 173     -18.807  38.969   5.531  1.00  0.00           C  
ATOM   2683  CD1 TYR A 173     -19.714  39.955   5.891  1.00  0.00           C  
ATOM   2684  CD2 TYR A 173     -17.453  39.150   5.771  1.00  0.00           C  
ATOM   2685  CE1 TYR A 173     -19.267  41.118   6.490  1.00  0.00           C  
ATOM   2686  CE2 TYR A 173     -17.007  40.313   6.369  1.00  0.00           C  
ATOM   2687  CZ  TYR A 173     -17.909  41.293   6.727  1.00  0.00           C  
ATOM   2688  OH  TYR A 173     -17.464  42.452   7.323  1.00  0.00           O  
ATOM   2689  H   TYR A 173     -21.602  37.650   5.966  1.00  0.00           H  
ATOM   2690  HA  TYR A 173     -20.565  38.823   3.567  1.00  0.00           H  
ATOM   2691 1HB  TYR A 173     -19.437  36.944   5.654  1.00  0.00           H  
ATOM   2692 2HB  TYR A 173     -18.513  37.334   4.210  1.00  0.00           H  
ATOM   2693  HD1 TYR A 173     -20.777  39.813   5.703  1.00  0.00           H  
ATOM   2694  HD2 TYR A 173     -16.741  38.375   5.486  1.00  0.00           H  
ATOM   2695  HE1 TYR A 173     -19.979  41.893   6.772  1.00  0.00           H  
ATOM   2696  HE2 TYR A 173     -15.942  40.455   6.556  1.00  0.00           H  
ATOM   2697  HH  TYR A 173     -18.213  43.023   7.508  1.00  0.00           H  
ATOM   2698  N   ALA A 174     -21.188  35.601   3.463  1.00  0.00           N  
ATOM   2699  CA  ALA A 174     -21.359  34.470   2.559  1.00  0.00           C  
ATOM   2700  C   ALA A 174     -22.418  34.761   1.504  1.00  0.00           C  
ATOM   2701  O   ALA A 174     -22.254  34.419   0.334  1.00  0.00           O  
ATOM   2702  CB  ALA A 174     -21.723  33.216   3.342  1.00  0.00           C  
ATOM   2703  H   ALA A 174     -21.428  35.492   4.439  1.00  0.00           H  
ATOM   2704  HA  ALA A 174     -20.413  34.302   2.045  1.00  0.00           H  
ATOM   2705 1HB  ALA A 174     -21.847  32.381   2.654  1.00  0.00           H  
ATOM   2706 2HB  ALA A 174     -20.928  32.987   4.053  1.00  0.00           H  
ATOM   2707 3HB  ALA A 174     -22.655  33.382   3.882  1.00  0.00           H  
ATOM   2708  N   LYS A 175     -23.506  35.396   1.927  1.00  0.00           N  
ATOM   2709  CA  LYS A 175     -24.597  35.736   1.019  1.00  0.00           C  
ATOM   2710  C   LYS A 175     -24.144  36.740  -0.034  1.00  0.00           C  
ATOM   2711  O   LYS A 175     -24.502  36.628  -1.206  1.00  0.00           O  
ATOM   2712  CB  LYS A 175     -25.789  36.292   1.797  1.00  0.00           C  
ATOM   2713  CG  LYS A 175     -27.019  36.578   0.946  1.00  0.00           C  
ATOM   2714  CD  LYS A 175     -28.203  36.994   1.805  1.00  0.00           C  
ATOM   2715  CE  LYS A 175     -29.465  37.152   0.971  1.00  0.00           C  
ATOM   2716  NZ  LYS A 175     -29.363  38.289   0.016  1.00  0.00           N1+
ATOM   2717  H   LYS A 175     -23.581  35.650   2.902  1.00  0.00           H  
ATOM   2718  HA  LYS A 175     -24.911  34.829   0.501  1.00  0.00           H  
ATOM   2719 1HB  LYS A 175     -26.079  35.585   2.575  1.00  0.00           H  
ATOM   2720 2HB  LYS A 175     -25.501  37.220   2.290  1.00  0.00           H  
ATOM   2721 1HG  LYS A 175     -26.794  37.378   0.239  1.00  0.00           H  
ATOM   2722 2HG  LYS A 175     -27.286  35.684   0.381  1.00  0.00           H  
ATOM   2723 1HD  LYS A 175     -28.377  36.240   2.574  1.00  0.00           H  
ATOM   2724 2HD  LYS A 175     -27.981  37.942   2.295  1.00  0.00           H  
ATOM   2725 1HE  LYS A 175     -29.647  36.237   0.409  1.00  0.00           H  
ATOM   2726 2HE  LYS A 175     -30.317  37.323   1.629  1.00  0.00           H  
ATOM   2727 1HZ  LYS A 175     -30.218  38.360  -0.516  1.00  0.00           H  
ATOM   2728 2HZ  LYS A 175     -29.213  39.147   0.528  1.00  0.00           H  
ATOM   2729 3HZ  LYS A 175     -28.588  38.133  -0.612  1.00  0.00           H  
ATOM   2730  N   LYS A 176     -23.355  37.720   0.394  1.00  0.00           N  
ATOM   2731  CA  LYS A 176     -22.851  38.748  -0.511  1.00  0.00           C  
ATOM   2732  C   LYS A 176     -21.922  38.150  -1.561  1.00  0.00           C  
ATOM   2733  O   LYS A 176     -21.973  38.521  -2.733  1.00  0.00           O  
ATOM   2734  CB  LYS A 176     -22.125  39.842   0.272  1.00  0.00           C  
ATOM   2735  CG  LYS A 176     -23.044  40.762   1.066  1.00  0.00           C  
ATOM   2736  CD  LYS A 176     -22.248  41.798   1.846  1.00  0.00           C  
ATOM   2737  CE  LYS A 176     -23.164  42.712   2.647  1.00  0.00           C  
ATOM   2738  NZ  LYS A 176     -22.398  43.714   3.436  1.00  0.00           N1+
ATOM   2739  H   LYS A 176     -23.097  37.754   1.369  1.00  0.00           H  
ATOM   2740  HA  LYS A 176     -23.699  39.195  -1.033  1.00  0.00           H  
ATOM   2741 1HB  LYS A 176     -21.423  39.386   0.969  1.00  0.00           H  
ATOM   2742 2HB  LYS A 176     -21.548  40.460  -0.417  1.00  0.00           H  
ATOM   2743 1HG  LYS A 176     -23.723  41.275   0.384  1.00  0.00           H  
ATOM   2744 2HG  LYS A 176     -23.636  40.170   1.763  1.00  0.00           H  
ATOM   2745 1HD  LYS A 176     -21.565  41.292   2.530  1.00  0.00           H  
ATOM   2746 2HD  LYS A 176     -21.662  42.402   1.155  1.00  0.00           H  
ATOM   2747 1HE  LYS A 176     -23.835  43.237   1.969  1.00  0.00           H  
ATOM   2748 2HE  LYS A 176     -23.768  42.115   3.329  1.00  0.00           H  
ATOM   2749 1HZ  LYS A 176     -23.040  44.299   3.952  1.00  0.00           H  
ATOM   2750 2HZ  LYS A 176     -21.784  43.237   4.083  1.00  0.00           H  
ATOM   2751 3HZ  LYS A 176     -21.849  44.287   2.811  1.00  0.00           H  
ATOM   2752  N   LEU A 177     -21.073  37.222  -1.131  1.00  0.00           N  
ATOM   2753  CA  LEU A 177     -20.129  36.571  -2.033  1.00  0.00           C  
ATOM   2754  C   LEU A 177     -20.857  35.742  -3.086  1.00  0.00           C  
ATOM   2755  O   LEU A 177     -20.477  35.738  -4.257  1.00  0.00           O  
ATOM   2756  CB  LEU A 177     -19.171  35.673  -1.240  1.00  0.00           C  
ATOM   2757  CG  LEU A 177     -18.171  36.404  -0.336  1.00  0.00           C  
ATOM   2758  CD1 LEU A 177     -17.433  35.391   0.529  1.00  0.00           C  
ATOM   2759  CD2 LEU A 177     -17.199  37.201  -1.193  1.00  0.00           C  
ATOM   2760  H   LEU A 177     -21.081  36.961  -0.155  1.00  0.00           H  
ATOM   2761  HA  LEU A 177     -19.549  37.340  -2.541  1.00  0.00           H  
ATOM   2762 1HB  LEU A 177     -19.760  35.006  -0.612  1.00  0.00           H  
ATOM   2763 2HB  LEU A 177     -18.600  35.067  -1.943  1.00  0.00           H  
ATOM   2764  HG  LEU A 177     -18.708  37.081   0.329  1.00  0.00           H  
ATOM   2765 1HD1 LEU A 177     -16.722  35.910   1.172  1.00  0.00           H  
ATOM   2766 2HD1 LEU A 177     -18.150  34.849   1.146  1.00  0.00           H  
ATOM   2767 3HD1 LEU A 177     -16.898  34.688  -0.108  1.00  0.00           H  
ATOM   2768 1HD2 LEU A 177     -16.489  37.721  -0.549  1.00  0.00           H  
ATOM   2769 2HD2 LEU A 177     -16.660  36.525  -1.856  1.00  0.00           H  
ATOM   2770 3HD2 LEU A 177     -17.751  37.929  -1.787  1.00  0.00           H  
ATOM   2771  N   VAL A 178     -21.903  35.042  -2.662  1.00  0.00           N  
ATOM   2772  CA  VAL A 178     -22.685  34.210  -3.567  1.00  0.00           C  
ATOM   2773  C   VAL A 178     -23.390  35.053  -4.623  1.00  0.00           C  
ATOM   2774  O   VAL A 178     -23.447  34.679  -5.794  1.00  0.00           O  
ATOM   2775  CB  VAL A 178     -23.730  33.400  -2.779  1.00  0.00           C  
ATOM   2776  CG1 VAL A 178     -24.926  33.071  -3.660  1.00  0.00           C  
ATOM   2777  CG2 VAL A 178     -23.097  32.129  -2.233  1.00  0.00           C  
ATOM   2778  H   VAL A 178     -22.164  35.088  -1.688  1.00  0.00           H  
ATOM   2779  HA  VAL A 178     -22.009  33.516  -4.069  1.00  0.00           H  
ATOM   2780  HB  VAL A 178     -24.098  34.007  -1.951  1.00  0.00           H  
ATOM   2781 1HG1 VAL A 178     -25.655  32.499  -3.086  1.00  0.00           H  
ATOM   2782 2HG1 VAL A 178     -25.385  33.996  -4.010  1.00  0.00           H  
ATOM   2783 3HG1 VAL A 178     -24.596  32.482  -4.516  1.00  0.00           H  
ATOM   2784 1HG2 VAL A 178     -23.842  31.562  -1.675  1.00  0.00           H  
ATOM   2785 2HG2 VAL A 178     -22.724  31.524  -3.059  1.00  0.00           H  
ATOM   2786 3HG2 VAL A 178     -22.270  32.390  -1.572  1.00  0.00           H  
ATOM   2787  N   GLU A 179     -23.926  36.192  -4.200  1.00  0.00           N  
ATOM   2788  CA  GLU A 179     -24.628  37.091  -5.107  1.00  0.00           C  
ATOM   2789  C   GLU A 179     -23.683  37.663  -6.158  1.00  0.00           C  
ATOM   2790  O   GLU A 179     -24.040  37.778  -7.330  1.00  0.00           O  
ATOM   2791  CB  GLU A 179     -25.286  38.230  -4.325  1.00  0.00           C  
ATOM   2792  CG  GLU A 179     -26.502  37.812  -3.510  1.00  0.00           C  
ATOM   2793  CD  GLU A 179     -27.069  38.937  -2.688  1.00  0.00           C  
ATOM   2794  OE1 GLU A 179     -26.471  39.985  -2.656  1.00  0.00           O  
ATOM   2795  OE2 GLU A 179     -28.102  38.746  -2.090  1.00  0.00           O1-
ATOM   2796  H   GLU A 179     -23.846  36.443  -3.226  1.00  0.00           H  
ATOM   2797  HA  GLU A 179     -25.405  36.526  -5.622  1.00  0.00           H  
ATOM   2798 1HB  GLU A 179     -24.560  38.669  -3.640  1.00  0.00           H  
ATOM   2799 2HB  GLU A 179     -25.599  39.013  -5.016  1.00  0.00           H  
ATOM   2800 1HG  GLU A 179     -27.274  37.449  -4.189  1.00  0.00           H  
ATOM   2801 2HG  GLU A 179     -26.221  36.992  -2.852  1.00  0.00           H  
ATOM   2802  N   LYS A 180     -22.479  38.020  -5.730  1.00  0.00           N  
ATOM   2803  CA  LYS A 180     -21.480  38.581  -6.632  1.00  0.00           C  
ATOM   2804  C   LYS A 180     -21.053  37.563  -7.682  1.00  0.00           C  
ATOM   2805  O   LYS A 180     -20.883  37.899  -8.853  1.00  0.00           O  
ATOM   2806  CB  LYS A 180     -20.262  39.070  -5.846  1.00  0.00           C  
ATOM   2807  CG  LYS A 180     -20.496  40.347  -5.052  1.00  0.00           C  
ATOM   2808  CD  LYS A 180     -19.253  40.753  -4.276  1.00  0.00           C  
ATOM   2809  CE  LYS A 180     -19.485  42.029  -3.482  1.00  0.00           C  
ATOM   2810  NZ  LYS A 180     -18.282  42.426  -2.701  1.00  0.00           N1+
ATOM   2811  H   LYS A 180     -22.246  37.900  -4.754  1.00  0.00           H  
ATOM   2812  HA  LYS A 180     -21.923  39.431  -7.153  1.00  0.00           H  
ATOM   2813 1HB  LYS A 180     -19.945  38.295  -5.147  1.00  0.00           H  
ATOM   2814 2HB  LYS A 180     -19.435  39.250  -6.533  1.00  0.00           H  
ATOM   2815 1HG  LYS A 180     -20.768  41.155  -5.733  1.00  0.00           H  
ATOM   2816 2HG  LYS A 180     -21.317  40.195  -4.352  1.00  0.00           H  
ATOM   2817 1HD  LYS A 180     -18.976  39.952  -3.588  1.00  0.00           H  
ATOM   2818 2HD  LYS A 180     -18.428  40.913  -4.969  1.00  0.00           H  
ATOM   2819 1HE  LYS A 180     -19.745  42.838  -4.162  1.00  0.00           H  
ATOM   2820 2HE  LYS A 180     -20.316  41.882  -2.792  1.00  0.00           H  
ATOM   2821 1HZ  LYS A 180     -18.477  43.275  -2.189  1.00  0.00           H  
ATOM   2822 2HZ  LYS A 180     -18.043  41.690  -2.051  1.00  0.00           H  
ATOM   2823 3HZ  LYS A 180     -17.508  42.583  -3.331  1.00  0.00           H  
ATOM   2824  N   ALA A 181     -20.882  36.316  -7.254  1.00  0.00           N  
ATOM   2825  CA  ALA A 181     -20.475  35.245  -8.157  1.00  0.00           C  
ATOM   2826  C   ALA A 181     -21.541  34.979  -9.210  1.00  0.00           C  
ATOM   2827  O   ALA A 181     -21.229  34.761 -10.381  1.00  0.00           O  
ATOM   2828  CB  ALA A 181     -20.177  33.976  -7.371  1.00  0.00           C  
ATOM   2829  H   ALA A 181     -21.038  36.104  -6.280  1.00  0.00           H  
ATOM   2830  HA  ALA A 181     -19.567  35.563  -8.671  1.00  0.00           H  
ATOM   2831 1HB  ALA A 181     -19.875  33.186  -8.058  1.00  0.00           H  
ATOM   2832 2HB  ALA A 181     -19.373  34.167  -6.662  1.00  0.00           H  
ATOM   2833 3HB  ALA A 181     -21.071  33.665  -6.832  1.00  0.00           H  
ATOM   2834  N   ARG A 182     -22.801  34.996  -8.788  1.00  0.00           N  
ATOM   2835  CA  ARG A 182     -23.916  34.755  -9.695  1.00  0.00           C  
ATOM   2836  C   ARG A 182     -24.016  35.851 -10.749  1.00  0.00           C  
ATOM   2837  O   ARG A 182     -24.400  35.596 -11.891  1.00  0.00           O  
ATOM   2838  CB  ARG A 182     -25.225  34.676  -8.924  1.00  0.00           C  
ATOM   2839  CG  ARG A 182     -26.424  34.225  -9.742  1.00  0.00           C  
ATOM   2840  CD  ARG A 182     -27.221  35.378 -10.233  1.00  0.00           C  
ATOM   2841  NE  ARG A 182     -28.393  34.951 -10.980  1.00  0.00           N  
ATOM   2842  CZ  ARG A 182     -29.219  35.779 -11.647  1.00  0.00           C  
ATOM   2843  NH1 ARG A 182     -28.989  37.074 -11.651  1.00  0.00           N1+
ATOM   2844  NH2 ARG A 182     -30.260  35.291 -12.298  1.00  0.00           N  
ATOM   2845  H   ARG A 182     -22.991  35.183  -7.815  1.00  0.00           H  
ATOM   2846  HA  ARG A 182     -23.753  33.803 -10.200  1.00  0.00           H  
ATOM   2847 1HB  ARG A 182     -25.115  33.983  -8.091  1.00  0.00           H  
ATOM   2848 2HB  ARG A 182     -25.461  35.655  -8.506  1.00  0.00           H  
ATOM   2849 1HG  ARG A 182     -26.081  33.654 -10.606  1.00  0.00           H  
ATOM   2850 2HG  ARG A 182     -27.071  33.598  -9.127  1.00  0.00           H  
ATOM   2851 1HD  ARG A 182     -27.557  35.974  -9.385  1.00  0.00           H  
ATOM   2852 2HD  ARG A 182     -26.605  35.995 -10.887  1.00  0.00           H  
ATOM   2853  HE  ARG A 182     -28.602  33.962 -11.001  1.00  0.00           H  
ATOM   2854 1HH1 ARG A 182     -28.193  37.447 -11.153  1.00  0.00           H  
ATOM   2855 2HH1 ARG A 182     -29.609  37.695 -12.151  1.00  0.00           H  
ATOM   2856 1HH2 ARG A 182     -30.437  34.296 -12.295  1.00  0.00           H  
ATOM   2857 2HH2 ARG A 182     -30.880  35.912 -12.798  1.00  0.00           H  
ATOM   2858  N   GLU A 183     -23.665  37.078 -10.352  1.00  0.00           N  
ATOM   2859  CA  GLU A 183     -23.593  38.212 -11.279  1.00  0.00           C  
ATOM   2860  C   GLU A 183     -22.552  38.021 -12.376  1.00  0.00           C  
ATOM   2861  O   GLU A 183     -22.781  38.379 -13.532  1.00  0.00           O  
ATOM   2862  CB  GLU A 183     -23.286  39.497 -10.509  1.00  0.00           C  
ATOM   2863  CG  GLU A 183     -24.457  40.044  -9.704  1.00  0.00           C  
ATOM   2864  CD  GLU A 183     -24.093  41.255  -8.890  1.00  0.00           C  
ATOM   2865  OE1 GLU A 183     -22.935  41.595  -8.852  1.00  0.00           O  
ATOM   2866  OE2 GLU A 183     -24.975  41.841  -8.307  1.00  0.00           O1-
ATOM   2867  H   GLU A 183     -23.441  37.235  -9.380  1.00  0.00           H  
ATOM   2868  HA  GLU A 183     -24.562  38.321 -11.768  1.00  0.00           H  
ATOM   2869 1HB  GLU A 183     -22.459  39.321  -9.820  1.00  0.00           H  
ATOM   2870 2HB  GLU A 183     -22.969  40.273 -11.207  1.00  0.00           H  
ATOM   2871 1HG  GLU A 183     -25.263  40.308 -10.388  1.00  0.00           H  
ATOM   2872 2HG  GLU A 183     -24.823  39.262  -9.040  1.00  0.00           H  
ATOM   2873  N   ARG A 184     -21.406  37.456 -12.015  1.00  0.00           N  
ATOM   2874  CA  ARG A 184     -20.450  36.976 -13.010  1.00  0.00           C  
ATOM   2875  C   ARG A 184     -20.278  35.482 -12.848  1.00  0.00           C  
ATOM   2876  O   ARG A 184     -19.619  35.021 -11.916  1.00  0.00           O  
ATOM   2877  CB  ARG A 184     -19.102  37.666 -12.863  1.00  0.00           C  
ATOM   2878  CG  ARG A 184     -18.994  39.013 -13.558  1.00  0.00           C  
ATOM   2879  CD  ARG A 184     -19.518  40.113 -12.708  1.00  0.00           C  
ATOM   2880  NE  ARG A 184     -18.671  40.356 -11.552  1.00  0.00           N  
ATOM   2881  CZ  ARG A 184     -17.585  41.151 -11.553  1.00  0.00           C  
ATOM   2882  NH1 ARG A 184     -17.225  41.771 -12.655  1.00  0.00           N1+
ATOM   2883  NH2 ARG A 184     -16.879  41.308 -10.446  1.00  0.00           N  
ATOM   2884  H   ARG A 184     -21.196  37.357 -11.033  1.00  0.00           H  
ATOM   2885  HA  ARG A 184     -20.845  37.192 -14.003  1.00  0.00           H  
ATOM   2886 1HB  ARG A 184     -18.887  37.821 -11.807  1.00  0.00           H  
ATOM   2887 2HB  ARG A 184     -18.318  37.023 -13.266  1.00  0.00           H  
ATOM   2888 1HG  ARG A 184     -17.948  39.224 -13.784  1.00  0.00           H  
ATOM   2889 2HG  ARG A 184     -19.568  38.992 -14.485  1.00  0.00           H  
ATOM   2890 1HD  ARG A 184     -19.570  41.031 -13.292  1.00  0.00           H  
ATOM   2891 2HD  ARG A 184     -20.515  39.854 -12.353  1.00  0.00           H  
ATOM   2892  HE  ARG A 184     -18.917  39.896 -10.684  1.00  0.00           H  
ATOM   2893 1HH1 ARG A 184     -17.765  41.653 -13.501  1.00  0.00           H  
ATOM   2894 2HH1 ARG A 184     -16.410  42.368 -12.656  1.00  0.00           H  
ATOM   2895 1HH2 ARG A 184     -17.155  40.831  -9.599  1.00  0.00           H  
ATOM   2896 2HH2 ARG A 184     -16.064  41.903 -10.447  1.00  0.00           H  
ATOM   2897  N   PRO A 185     -20.873  34.731 -13.758  1.00  0.00           N  
ATOM   2898  CA  PRO A 185     -21.015  33.302 -13.563  1.00  0.00           C  
ATOM   2899  C   PRO A 185     -19.980  32.561 -14.393  1.00  0.00           C  
ATOM   2900  O   PRO A 185     -20.205  32.270 -15.567  1.00  0.00           O  
ATOM   2901  CB  PRO A 185     -22.443  33.023 -14.046  1.00  0.00           C  
ATOM   2902  CG  PRO A 185     -22.637  33.970 -15.180  1.00  0.00           C  
ATOM   2903  CD  PRO A 185     -21.815  35.176 -14.806  1.00  0.00           C  
ATOM   2904  HA  PRO A 185     -20.910  33.071 -12.493  1.00  0.00           H  
ATOM   2905 1HB  PRO A 185     -22.538  31.970 -14.348  1.00  0.00           H  
ATOM   2906 2HB  PRO A 185     -23.157  33.188 -13.225  1.00  0.00           H  
ATOM   2907 1HG  PRO A 185     -22.306  33.508 -16.122  1.00  0.00           H  
ATOM   2908 2HG  PRO A 185     -23.704  34.207 -15.299  1.00  0.00           H  
ATOM   2909 1HD  PRO A 185     -21.265  35.533 -15.689  1.00  0.00           H  
ATOM   2910 2HD  PRO A 185     -22.476  35.964 -14.415  1.00  0.00           H  
ATOM   2911  N   ASP A 186     -18.845  32.261 -13.766  1.00  0.00           N  
ATOM   2912  CA  ASP A 186     -17.728  31.635 -14.458  1.00  0.00           C  
ATOM   2913  C   ASP A 186     -17.352  30.319 -13.798  1.00  0.00           C  
ATOM   2914  O   ASP A 186     -16.958  30.287 -12.632  1.00  0.00           O  
ATOM   2915  CB  ASP A 186     -16.516  32.570 -14.479  1.00  0.00           C  
ATOM   2916  CG  ASP A 186     -15.369  32.034 -15.326  1.00  0.00           C  
ATOM   2917  OD1 ASP A 186     -15.410  30.881 -15.685  1.00  0.00           O  
ATOM   2918  OD2 ASP A 186     -14.464  32.783 -15.606  1.00  0.00           O1-
ATOM   2919  H   ASP A 186     -18.755  32.472 -12.782  1.00  0.00           H  
ATOM   2920  HA  ASP A 186     -18.027  31.433 -15.487  1.00  0.00           H  
ATOM   2921 1HB  ASP A 186     -16.813  33.544 -14.869  1.00  0.00           H  
ATOM   2922 2HB  ASP A 186     -16.156  32.722 -13.461  1.00  0.00           H  
ATOM   2923  N   LEU A 187     -17.305  29.019 -14.120  1.00  0.00           N  
ATOM   2924  CA  LEU A 187     -17.650  28.139 -13.011  1.00  0.00           C  
ATOM   2925  C   LEU A 187     -16.532  28.076 -11.980  1.00  0.00           C  
ATOM   2926  O   LEU A 187     -16.782  27.905 -10.788  1.00  0.00           O  
ATOM   2927  CB  LEU A 187     -17.952  26.728 -13.532  1.00  0.00           C  
ATOM   2928  CG  LEU A 187     -16.751  25.955 -14.092  1.00  0.00           C  
ATOM   2929  CD1 LEU A 187     -16.185  25.043 -13.013  1.00  0.00           C  
ATOM   2930  CD2 LEU A 187     -17.188  25.155 -15.311  1.00  0.00           C  
ATOM   2931  H   LEU A 187     -17.046  28.754 -15.059  1.00  0.00           H  
ATOM   2932  HA  LEU A 187     -18.542  28.531 -12.523  1.00  0.00           H  
ATOM   2933 1HB  LEU A 187     -18.373  26.140 -12.718  1.00  0.00           H  
ATOM   2934 2HB  LEU A 187     -18.698  26.802 -14.323  1.00  0.00           H  
ATOM   2935  HG  LEU A 187     -15.969  26.657 -14.381  1.00  0.00           H  
ATOM   2936 1HD1 LEU A 187     -15.332  24.493 -13.412  1.00  0.00           H  
ATOM   2937 2HD1 LEU A 187     -15.863  25.643 -12.162  1.00  0.00           H  
ATOM   2938 3HD1 LEU A 187     -16.952  24.338 -12.693  1.00  0.00           H  
ATOM   2939 1HD2 LEU A 187     -16.335  24.606 -15.711  1.00  0.00           H  
ATOM   2940 2HD2 LEU A 187     -17.969  24.451 -15.024  1.00  0.00           H  
ATOM   2941 3HD2 LEU A 187     -17.571  25.833 -16.074  1.00  0.00           H  
ATOM   2942  N   ASP A 188     -15.283  28.214 -12.434  1.00  0.00           N  
ATOM   2943  CA  ASP A 188     -14.152  28.064 -11.525  1.00  0.00           C  
ATOM   2944  C   ASP A 188     -14.140  29.166 -10.475  1.00  0.00           C  
ATOM   2945  O   ASP A 188     -13.861  28.915  -9.301  1.00  0.00           O  
ATOM   2946  CB  ASP A 188     -12.835  28.077 -12.303  1.00  0.00           C  
ATOM   2947  CG  ASP A 188     -12.606  26.801 -13.103  1.00  0.00           C  
ATOM   2948  OD1 ASP A 188     -12.902  25.745 -12.596  1.00  0.00           O  
ATOM   2949  OD2 ASP A 188     -12.138  26.896 -14.213  1.00  0.00           O1-
ATOM   2950  H   ASP A 188     -15.136  28.423 -13.411  1.00  0.00           H  
ATOM   2951  HA  ASP A 188     -14.246  27.106 -11.013  1.00  0.00           H  
ATOM   2952 1HB  ASP A 188     -12.824  28.924 -12.988  1.00  0.00           H  
ATOM   2953 2HB  ASP A 188     -12.004  28.207 -11.608  1.00  0.00           H  
ATOM   2954  N   ARG A 189     -14.442  30.387 -10.901  1.00  0.00           N  
ATOM   2955  CA  ARG A 189     -14.466  31.530  -9.996  1.00  0.00           C  
ATOM   2956  C   ARG A 189     -15.561  31.380  -8.948  1.00  0.00           C  
ATOM   2957  O   ARG A 189     -15.360  31.697  -7.776  1.00  0.00           O  
ATOM   2958  CB  ARG A 189     -14.683  32.821 -10.771  1.00  0.00           C  
ATOM   2959  CG  ARG A 189     -14.660  34.086  -9.927  1.00  0.00           C  
ATOM   2960  CD  ARG A 189     -16.024  34.475  -9.484  1.00  0.00           C  
ATOM   2961  NE  ARG A 189     -16.024  35.751  -8.785  1.00  0.00           N  
ATOM   2962  CZ  ARG A 189     -16.103  36.952  -9.389  1.00  0.00           C  
ATOM   2963  NH1 ARG A 189     -16.186  37.027 -10.699  1.00  0.00           N1+
ATOM   2964  NH2 ARG A 189     -16.095  38.058  -8.664  1.00  0.00           N  
ATOM   2965  H   ARG A 189     -14.661  30.528 -11.876  1.00  0.00           H  
ATOM   2966  HA  ARG A 189     -13.504  31.589  -9.486  1.00  0.00           H  
ATOM   2967 1HB  ARG A 189     -13.913  32.921 -11.534  1.00  0.00           H  
ATOM   2968 2HB  ARG A 189     -15.646  32.783 -11.281  1.00  0.00           H  
ATOM   2969 1HG  ARG A 189     -14.046  33.921  -9.041  1.00  0.00           H  
ATOM   2970 2HG  ARG A 189     -14.242  34.907 -10.510  1.00  0.00           H  
ATOM   2971 1HD  ARG A 189     -16.677  34.561 -10.351  1.00  0.00           H  
ATOM   2972 2HD  ARG A 189     -16.417  33.716  -8.807  1.00  0.00           H  
ATOM   2973  HE  ARG A 189     -15.961  35.734  -7.777  1.00  0.00           H  
ATOM   2974 1HH1 ARG A 189     -16.192  36.182 -11.252  1.00  0.00           H  
ATOM   2975 2HH1 ARG A 189     -16.246  37.927 -11.150  1.00  0.00           H  
ATOM   2976 1HH2 ARG A 189     -16.031  38.001  -7.656  1.00  0.00           H  
ATOM   2977 2HH2 ARG A 189     -16.154  38.958  -9.115  1.00  0.00           H  
ATOM   2978  N   ILE A 190     -16.722  30.896  -9.377  1.00  0.00           N  
ATOM   2979  CA  ILE A 190     -17.851  30.704  -8.475  1.00  0.00           C  
ATOM   2980  C   ILE A 190     -17.542  29.647  -7.423  1.00  0.00           C  
ATOM   2981  O   ILE A 190     -17.890  29.804  -6.252  1.00  0.00           O  
ATOM   2982  CB  ILE A 190     -19.114  30.297  -9.256  1.00  0.00           C  
ATOM   2983  CG1 ILE A 190     -19.631  31.475 -10.086  1.00  0.00           C  
ATOM   2984  CG2 ILE A 190     -20.192  29.800  -8.304  1.00  0.00           C  
ATOM   2985  CD1 ILE A 190     -18.549  32.438 -10.520  1.00  0.00           C  
ATOM   2986  H   ILE A 190     -16.824  30.656 -10.352  1.00  0.00           H  
ATOM   2987  HA  ILE A 190     -18.050  31.645  -7.964  1.00  0.00           H  
ATOM   2988  HB  ILE A 190     -18.868  29.501  -9.957  1.00  0.00           H  
ATOM   2989 1HG1 ILE A 190     -20.130  31.099 -10.979  1.00  0.00           H  
ATOM   2990 2HG1 ILE A 190     -20.371  32.030  -9.510  1.00  0.00           H  
ATOM   2991 1HG2 ILE A 190     -21.077  29.517  -8.872  1.00  0.00           H  
ATOM   2992 2HG2 ILE A 190     -19.820  28.935  -7.756  1.00  0.00           H  
ATOM   2993 3HG2 ILE A 190     -20.449  30.592  -7.602  1.00  0.00           H  
ATOM   2994 1HD1 ILE A 190     -18.993  33.245 -11.103  1.00  0.00           H  
ATOM   2995 2HD1 ILE A 190     -18.060  32.854  -9.639  1.00  0.00           H  
ATOM   2996 3HD1 ILE A 190     -17.815  31.911 -11.129  1.00  0.00           H  
ATOM   2997  N   LEU A 191     -16.888  28.572  -7.846  1.00  0.00           N  
ATOM   2998  CA  LEU A 191     -16.531  27.487  -6.940  1.00  0.00           C  
ATOM   2999  C   LEU A 191     -15.536  27.955  -5.885  1.00  0.00           C  
ATOM   3000  O   LEU A 191     -15.641  27.593  -4.714  1.00  0.00           O  
ATOM   3001  CB  LEU A 191     -15.936  26.313  -7.726  1.00  0.00           C  
ATOM   3002  CG  LEU A 191     -15.418  25.141  -6.884  1.00  0.00           C  
ATOM   3003  CD1 LEU A 191     -16.589  24.450  -6.199  1.00  0.00           C  
ATOM   3004  CD2 LEU A 191     -14.656  24.171  -7.775  1.00  0.00           C  
ATOM   3005  H   LEU A 191     -16.630  28.504  -8.820  1.00  0.00           H  
ATOM   3006  HA  LEU A 191     -17.433  27.149  -6.433  1.00  0.00           H  
ATOM   3007 1HB  LEU A 191     -16.698  25.924  -8.400  1.00  0.00           H  
ATOM   3008 2HB  LEU A 191     -15.105  26.682  -8.328  1.00  0.00           H  
ATOM   3009  HG  LEU A 191     -14.753  25.518  -6.106  1.00  0.00           H  
ATOM   3010 1HD1 LEU A 191     -16.221  23.618  -5.598  1.00  0.00           H  
ATOM   3011 2HD1 LEU A 191     -17.104  25.161  -5.552  1.00  0.00           H  
ATOM   3012 3HD1 LEU A 191     -17.282  24.077  -6.952  1.00  0.00           H  
ATOM   3013 1HD2 LEU A 191     -14.287  23.338  -7.175  1.00  0.00           H  
ATOM   3014 2HD2 LEU A 191     -15.321  23.792  -8.551  1.00  0.00           H  
ATOM   3015 3HD2 LEU A 191     -13.814  24.687  -8.237  1.00  0.00           H  
ATOM   3016  N   ALA A 192     -14.570  28.762  -6.307  1.00  0.00           N  
ATOM   3017  CA  ALA A 192     -13.554  29.283  -5.399  1.00  0.00           C  
ATOM   3018  C   ALA A 192     -14.170  30.198  -4.351  1.00  0.00           C  
ATOM   3019  O   ALA A 192     -13.799  30.151  -3.178  1.00  0.00           O  
ATOM   3020  CB  ALA A 192     -12.475  30.021  -6.179  1.00  0.00           C  
ATOM   3021  H   ALA A 192     -14.538  29.023  -7.283  1.00  0.00           H  
ATOM   3022  HA  ALA A 192     -13.099  28.439  -4.880  1.00  0.00           H  
ATOM   3023 1HB  ALA A 192     -11.724  30.404  -5.486  1.00  0.00           H  
ATOM   3024 2HB  ALA A 192     -12.003  29.338  -6.884  1.00  0.00           H  
ATOM   3025 3HB  ALA A 192     -12.923  30.851  -6.722  1.00  0.00           H  
ATOM   3026  N   THR A 193     -15.112  31.031  -4.779  1.00  0.00           N  
ATOM   3027  CA  THR A 193     -15.781  31.961  -3.876  1.00  0.00           C  
ATOM   3028  C   THR A 193     -16.597  31.217  -2.827  1.00  0.00           C  
ATOM   3029  O   THR A 193     -16.611  31.594  -1.655  1.00  0.00           O  
ATOM   3030  CB  THR A 193     -16.694  32.928  -4.653  1.00  0.00           C  
ATOM   3031  CG2 THR A 193     -17.393  33.883  -3.698  1.00  0.00           C  
ATOM   3032  OG1 THR A 193     -15.911  33.680  -5.589  1.00  0.00           O  
ATOM   3033  H   THR A 193     -15.371  31.020  -5.755  1.00  0.00           H  
ATOM   3034  HA  THR A 193     -15.022  32.547  -3.358  1.00  0.00           H  
ATOM   3035  HB  THR A 193     -17.443  32.358  -5.202  1.00  0.00           H  
ATOM   3036  HG1 THR A 193     -15.719  33.136  -6.356  1.00  0.00           H  
ATOM   3037 1HG2 THR A 193     -18.035  34.558  -4.265  1.00  0.00           H  
ATOM   3038 2HG2 THR A 193     -17.999  33.314  -2.992  1.00  0.00           H  
ATOM   3039 3HG2 THR A 193     -16.650  34.462  -3.153  1.00  0.00           H  
ATOM   3040  N   ALA A 194     -17.278  30.158  -3.254  1.00  0.00           N  
ATOM   3041  CA  ALA A 194     -18.099  29.360  -2.352  1.00  0.00           C  
ATOM   3042  C   ALA A 194     -17.244  28.668  -1.297  1.00  0.00           C  
ATOM   3043  O   ALA A 194     -17.619  28.601  -0.126  1.00  0.00           O  
ATOM   3044  CB  ALA A 194     -18.906  28.335  -3.135  1.00  0.00           C  
ATOM   3045  H   ALA A 194     -17.224  29.900  -4.229  1.00  0.00           H  
ATOM   3046  HA  ALA A 194     -18.787  30.031  -1.837  1.00  0.00           H  
ATOM   3047 1HB  ALA A 194     -19.513  27.748  -2.448  1.00  0.00           H  
ATOM   3048 2HB  ALA A 194     -19.555  28.849  -3.846  1.00  0.00           H  
ATOM   3049 3HB  ALA A 194     -18.228  27.676  -3.676  1.00  0.00           H  
ATOM   3050  N   GLU A 195     -16.095  28.153  -1.719  1.00  0.00           N  
ATOM   3051  CA  GLU A 195     -15.184  27.465  -0.811  1.00  0.00           C  
ATOM   3052  C   GLU A 195     -14.632  28.417   0.242  1.00  0.00           C  
ATOM   3053  O   GLU A 195     -14.516  28.060   1.415  1.00  0.00           O  
ATOM   3054  CB  GLU A 195     -14.031  26.830  -1.592  1.00  0.00           C  
ATOM   3055  CG  GLU A 195     -14.439  25.662  -2.478  1.00  0.00           C  
ATOM   3056  CD  GLU A 195     -13.295  25.108  -3.280  1.00  0.00           C  
ATOM   3057  OE1 GLU A 195     -12.756  25.827  -4.086  1.00  0.00           O  
ATOM   3058  OE2 GLU A 195     -12.960  23.963  -3.086  1.00  0.00           O1-
ATOM   3059  H   GLU A 195     -15.845  28.242  -2.694  1.00  0.00           H  
ATOM   3060  HA  GLU A 195     -15.736  26.676  -0.300  1.00  0.00           H  
ATOM   3061 1HB  GLU A 195     -13.562  27.583  -2.225  1.00  0.00           H  
ATOM   3062 2HB  GLU A 195     -13.274  26.471  -0.894  1.00  0.00           H  
ATOM   3063 1HG  GLU A 195     -14.848  24.869  -1.852  1.00  0.00           H  
ATOM   3064 2HG  GLU A 195     -15.226  25.993  -3.157  1.00  0.00           H  
ATOM   3065  N   LEU A 196     -14.295  29.630  -0.183  1.00  0.00           N  
ATOM   3066  CA  LEU A 196     -13.754  30.636   0.723  1.00  0.00           C  
ATOM   3067  C   LEU A 196     -14.783  31.043   1.772  1.00  0.00           C  
ATOM   3068  O   LEU A 196     -14.452  31.216   2.945  1.00  0.00           O  
ATOM   3069  CB  LEU A 196     -13.303  31.872  -0.065  1.00  0.00           C  
ATOM   3070  CG  LEU A 196     -12.111  31.663  -1.006  1.00  0.00           C  
ATOM   3071  CD1 LEU A 196     -12.193  32.654  -2.160  1.00  0.00           C  
ATOM   3072  CD2 LEU A 196     -10.814  31.835  -0.230  1.00  0.00           C  
ATOM   3073  H   LEU A 196     -14.416  29.861  -1.159  1.00  0.00           H  
ATOM   3074  HA  LEU A 196     -12.890  30.213   1.235  1.00  0.00           H  
ATOM   3075 1HB  LEU A 196     -14.141  32.226  -0.665  1.00  0.00           H  
ATOM   3076 2HB  LEU A 196     -13.034  32.658   0.642  1.00  0.00           H  
ATOM   3077  HG  LEU A 196     -12.152  30.658  -1.427  1.00  0.00           H  
ATOM   3078 1HD1 LEU A 196     -11.345  32.505  -2.829  1.00  0.00           H  
ATOM   3079 2HD1 LEU A 196     -13.121  32.496  -2.710  1.00  0.00           H  
ATOM   3080 3HD1 LEU A 196     -12.171  33.670  -1.768  1.00  0.00           H  
ATOM   3081 1HD2 LEU A 196      -9.967  31.685  -0.899  1.00  0.00           H  
ATOM   3082 2HD2 LEU A 196     -10.772  32.840   0.190  1.00  0.00           H  
ATOM   3083 3HD2 LEU A 196     -10.774  31.102   0.577  1.00  0.00           H  
ATOM   3084  N   ALA A 197     -16.031  31.192   1.342  1.00  0.00           N  
ATOM   3085  CA  ALA A 197     -17.109  31.578   2.244  1.00  0.00           C  
ATOM   3086  C   ALA A 197     -17.361  30.505   3.295  1.00  0.00           C  
ATOM   3087  O   ALA A 197     -17.588  30.811   4.466  1.00  0.00           O  
ATOM   3088  CB  ALA A 197     -18.382  31.856   1.458  1.00  0.00           C  
ATOM   3089  H   ALA A 197     -16.237  31.036   0.367  1.00  0.00           H  
ATOM   3090  HA  ALA A 197     -16.808  32.489   2.762  1.00  0.00           H  
ATOM   3091 1HB  ALA A 197     -19.179  32.143   2.144  1.00  0.00           H  
ATOM   3092 2HB  ALA A 197     -18.203  32.665   0.750  1.00  0.00           H  
ATOM   3093 3HB  ALA A 197     -18.677  30.959   0.915  1.00  0.00           H  
ATOM   3094  N   ILE A 198     -17.319  29.246   2.869  1.00  0.00           N  
ATOM   3095  CA  ILE A 198     -17.541  28.125   3.775  1.00  0.00           C  
ATOM   3096  C   ILE A 198     -16.446  28.042   4.830  1.00  0.00           C  
ATOM   3097  O   ILE A 198     -16.717  27.777   6.001  1.00  0.00           O  
ATOM   3098  CB  ILE A 198     -17.607  26.797   2.997  1.00  0.00           C  
ATOM   3099  CG1 ILE A 198     -18.904  26.717   2.188  1.00  0.00           C  
ATOM   3100  CG2 ILE A 198     -17.496  25.616   3.950  1.00  0.00           C  
ATOM   3101  CD1 ILE A 198     -18.933  25.579   1.193  1.00  0.00           C  
ATOM   3102  H   ILE A 198     -17.129  29.063   1.895  1.00  0.00           H  
ATOM   3103  HA  ILE A 198     -18.493  28.273   4.283  1.00  0.00           H  
ATOM   3104  HB  ILE A 198     -16.786  26.753   2.282  1.00  0.00           H  
ATOM   3105 1HG1 ILE A 198     -19.749  26.598   2.866  1.00  0.00           H  
ATOM   3106 2HG1 ILE A 198     -19.052  27.649   1.642  1.00  0.00           H  
ATOM   3107 1HG2 ILE A 198     -17.544  24.687   3.384  1.00  0.00           H  
ATOM   3108 2HG2 ILE A 198     -16.547  25.668   4.482  1.00  0.00           H  
ATOM   3109 3HG2 ILE A 198     -18.316  25.649   4.667  1.00  0.00           H  
ATOM   3110 1HD1 ILE A 198     -19.883  25.587   0.657  1.00  0.00           H  
ATOM   3111 2HD1 ILE A 198     -18.114  25.697   0.481  1.00  0.00           H  
ATOM   3112 3HD1 ILE A 198     -18.822  24.632   1.720  1.00  0.00           H  
ATOM   3113  N   VAL A 199     -15.207  28.270   4.407  1.00  0.00           N  
ATOM   3114  CA  VAL A 199     -14.066  28.223   5.316  1.00  0.00           C  
ATOM   3115  C   VAL A 199     -14.153  29.321   6.367  1.00  0.00           C  
ATOM   3116  O   VAL A 199     -13.854  29.097   7.540  1.00  0.00           O  
ATOM   3117  CB  VAL A 199     -12.750  28.371   4.530  1.00  0.00           C  
ATOM   3118  CG1 VAL A 199     -11.578  28.551   5.484  1.00  0.00           C  
ATOM   3119  CG2 VAL A 199     -12.540  27.158   3.638  1.00  0.00           C  
ATOM   3120  H   VAL A 199     -15.050  28.482   3.432  1.00  0.00           H  
ATOM   3121  HA  VAL A 199     -14.066  27.257   5.820  1.00  0.00           H  
ATOM   3122  HB  VAL A 199     -12.805  29.271   3.916  1.00  0.00           H  
ATOM   3123 1HG1 VAL A 199     -10.656  28.654   4.911  1.00  0.00           H  
ATOM   3124 2HG1 VAL A 199     -11.732  29.445   6.087  1.00  0.00           H  
ATOM   3125 3HG1 VAL A 199     -11.503  27.680   6.135  1.00  0.00           H  
ATOM   3126 1HG2 VAL A 199     -11.608  27.271   3.085  1.00  0.00           H  
ATOM   3127 2HG2 VAL A 199     -12.492  26.259   4.252  1.00  0.00           H  
ATOM   3128 3HG2 VAL A 199     -13.370  27.074   2.936  1.00  0.00           H  
ATOM   3129  N   ARG A 200     -14.564  30.511   5.940  1.00  0.00           N  
ATOM   3130  CA  ARG A 200     -14.691  31.648   6.844  1.00  0.00           C  
ATOM   3131  C   ARG A 200     -15.769  31.401   7.893  1.00  0.00           C  
ATOM   3132  O   ARG A 200     -15.596  31.735   9.064  1.00  0.00           O  
ATOM   3133  CB  ARG A 200     -15.024  32.914   6.069  1.00  0.00           C  
ATOM   3134  CG  ARG A 200     -15.270  34.144   6.928  1.00  0.00           C  
ATOM   3135  CD  ARG A 200     -15.585  35.337   6.101  1.00  0.00           C  
ATOM   3136  NE  ARG A 200     -14.473  35.710   5.242  1.00  0.00           N  
ATOM   3137  CZ  ARG A 200     -14.589  36.435   4.112  1.00  0.00           C  
ATOM   3138  NH1 ARG A 200     -15.771  36.855   3.719  1.00  0.00           N1+
ATOM   3139  NH2 ARG A 200     -13.514  36.722   3.398  1.00  0.00           N  
ATOM   3140  H   ARG A 200     -14.794  30.631   4.964  1.00  0.00           H  
ATOM   3141  HA  ARG A 200     -13.739  31.792   7.354  1.00  0.00           H  
ATOM   3142 1HB  ARG A 200     -14.208  33.146   5.386  1.00  0.00           H  
ATOM   3143 2HB  ARG A 200     -15.917  32.748   5.467  1.00  0.00           H  
ATOM   3144 1HG  ARG A 200     -16.111  33.958   7.597  1.00  0.00           H  
ATOM   3145 2HG  ARG A 200     -14.379  34.360   7.517  1.00  0.00           H  
ATOM   3146 1HD  ARG A 200     -16.447  35.125   5.470  1.00  0.00           H  
ATOM   3147 2HD  ARG A 200     -15.811  36.181   6.752  1.00  0.00           H  
ATOM   3148  HE  ARG A 200     -13.547  35.404   5.511  1.00  0.00           H  
ATOM   3149 1HH1 ARG A 200     -16.593  36.635   4.264  1.00  0.00           H  
ATOM   3150 2HH1 ARG A 200     -15.858  37.398   2.872  1.00  0.00           H  
ATOM   3151 1HH2 ARG A 200     -12.606  36.399   3.701  1.00  0.00           H  
ATOM   3152 2HH2 ARG A 200     -13.601  37.264   2.551  1.00  0.00           H  
ATOM   3153  N   LEU A 201     -16.881  30.813   7.464  1.00  0.00           N  
ATOM   3154  CA  LEU A 201     -17.988  30.519   8.365  1.00  0.00           C  
ATOM   3155  C   LEU A 201     -17.585  29.495   9.419  1.00  0.00           C  
ATOM   3156  O   LEU A 201     -17.944  29.621  10.590  1.00  0.00           O  
ATOM   3157  CB  LEU A 201     -19.194  29.998   7.572  1.00  0.00           C  
ATOM   3158  CG  LEU A 201     -20.283  31.032   7.261  1.00  0.00           C  
ATOM   3159  CD1 LEU A 201     -19.702  32.134   6.386  1.00  0.00           C  
ATOM   3160  CD2 LEU A 201     -21.452  30.346   6.571  1.00  0.00           C  
ATOM   3161  H   LEU A 201     -16.961  30.563   6.488  1.00  0.00           H  
ATOM   3162  HA  LEU A 201     -18.274  31.440   8.872  1.00  0.00           H  
ATOM   3163 1HB  LEU A 201     -18.838  29.595   6.625  1.00  0.00           H  
ATOM   3164 2HB  LEU A 201     -19.657  29.188   8.136  1.00  0.00           H  
ATOM   3165  HG  LEU A 201     -20.627  31.489   8.188  1.00  0.00           H  
ATOM   3166 1HD1 LEU A 201     -20.476  32.870   6.164  1.00  0.00           H  
ATOM   3167 2HD1 LEU A 201     -18.880  32.621   6.912  1.00  0.00           H  
ATOM   3168 3HD1 LEU A 201     -19.333  31.705   5.455  1.00  0.00           H  
ATOM   3169 1HD2 LEU A 201     -22.226  31.081   6.350  1.00  0.00           H  
ATOM   3170 2HD2 LEU A 201     -21.109  29.889   5.641  1.00  0.00           H  
ATOM   3171 3HD2 LEU A 201     -21.860  29.575   7.225  1.00  0.00           H  
ATOM   3172  N   ALA A 202     -16.836  28.482   8.996  1.00  0.00           N  
ATOM   3173  CA  ALA A 202     -16.382  27.435   9.902  1.00  0.00           C  
ATOM   3174  C   ALA A 202     -15.435  27.992  10.957  1.00  0.00           C  
ATOM   3175  O   ALA A 202     -15.508  27.622  12.129  1.00  0.00           O  
ATOM   3176  CB  ALA A 202     -15.708  26.316   9.122  1.00  0.00           C  
ATOM   3177  H   ALA A 202     -16.573  28.437   8.022  1.00  0.00           H  
ATOM   3178  HA  ALA A 202     -17.254  27.031  10.416  1.00  0.00           H  
ATOM   3179 1HB  ALA A 202     -15.376  25.541   9.812  1.00  0.00           H  
ATOM   3180 2HB  ALA A 202     -16.417  25.889   8.412  1.00  0.00           H  
ATOM   3181 3HB  ALA A 202     -14.850  26.714   8.583  1.00  0.00           H  
ATOM   3182  N   GLY A 203     -14.545  28.883  10.534  1.00  0.00           N  
ATOM   3183  CA  GLY A 203     -13.579  29.492  11.441  1.00  0.00           C  
ATOM   3184  C   GLY A 203     -14.275  30.349  12.490  1.00  0.00           C  
ATOM   3185  O   GLY A 203     -13.902  30.336  13.664  1.00  0.00           O  
ATOM   3186  H   GLY A 203     -14.536  29.145   9.559  1.00  0.00           H  
ATOM   3187 1HA  GLY A 203     -12.997  28.712  11.931  1.00  0.00           H  
ATOM   3188 2HA  GLY A 203     -12.881  30.104  10.871  1.00  0.00           H  
ATOM   3189  N   VAL A 204     -15.289  31.094  12.062  1.00  0.00           N  
ATOM   3190  CA  VAL A 204     -16.040  31.959  12.964  1.00  0.00           C  
ATOM   3191  C   VAL A 204     -16.786  31.145  14.014  1.00  0.00           C  
ATOM   3192  O   VAL A 204     -16.873  31.543  15.176  1.00  0.00           O  
ATOM   3193  CB  VAL A 204     -17.045  32.813  12.170  1.00  0.00           C  
ATOM   3194  CG1 VAL A 204     -18.019  33.504  13.114  1.00  0.00           C  
ATOM   3195  CG2 VAL A 204     -16.301  33.834  11.322  1.00  0.00           C  
ATOM   3196  H   VAL A 204     -15.547  31.060  11.087  1.00  0.00           H  
ATOM   3197  HA  VAL A 204     -15.338  32.623  13.469  1.00  0.00           H  
ATOM   3198  HB  VAL A 204     -17.632  32.161  11.524  1.00  0.00           H  
ATOM   3199 1HG1 VAL A 204     -18.724  34.103  12.535  1.00  0.00           H  
ATOM   3200 2HG1 VAL A 204     -18.566  32.753  13.684  1.00  0.00           H  
ATOM   3201 3HG1 VAL A 204     -17.468  34.150  13.797  1.00  0.00           H  
ATOM   3202 1HG2 VAL A 204     -17.019  34.435  10.763  1.00  0.00           H  
ATOM   3203 2HG2 VAL A 204     -15.711  34.483  11.969  1.00  0.00           H  
ATOM   3204 3HG2 VAL A 204     -15.641  33.317  10.627  1.00  0.00           H  
ATOM   3205  N   ALA A 205     -17.325  30.003  13.605  1.00  0.00           N  
ATOM   3206  CA  ALA A 205     -18.006  29.099  14.532  1.00  0.00           C  
ATOM   3207  C   ALA A 205     -17.033  28.440  15.504  1.00  0.00           C  
ATOM   3208  O   ALA A 205     -17.425  27.995  16.584  1.00  0.00           O  
ATOM   3209  CB  ALA A 205     -18.775  28.035  13.761  1.00  0.00           C  
ATOM   3210  H   ALA A 205     -17.263  29.750  12.630  1.00  0.00           H  
ATOM   3211  HA  ALA A 205     -18.711  29.686  15.121  1.00  0.00           H  
ATOM   3212 1HB  ALA A 205     -19.282  27.372  14.463  1.00  0.00           H  
ATOM   3213 2HB  ALA A 205     -19.514  28.515  13.118  1.00  0.00           H  
ATOM   3214 3HB  ALA A 205     -18.083  27.458  13.152  1.00  0.00           H  
ATOM   3215  N   GLY A 206     -15.765  28.383  15.116  1.00  0.00           N  
ATOM   3216  CA  GLY A 206     -14.746  27.682  15.892  1.00  0.00           C  
ATOM   3217  C   GLY A 206     -14.723  26.189  15.583  1.00  0.00           C  
ATOM   3218  O   GLY A 206     -14.250  25.386  16.386  1.00  0.00           O  
ATOM   3219  H   GLY A 206     -15.493  28.838  14.256  1.00  0.00           H  
ATOM   3220 1HA  GLY A 206     -13.766  28.111  15.678  1.00  0.00           H  
ATOM   3221 2HA  GLY A 206     -14.935  27.829  16.955  1.00  0.00           H  
ATOM   3222  N   ALA A 207     -15.237  25.822  14.411  1.00  0.00           N  
ATOM   3223  CA  ALA A 207     -15.111  24.457  13.911  1.00  0.00           C  
ATOM   3224  C   ALA A 207     -13.677  24.135  13.495  1.00  0.00           C  
ATOM   3225  O   ALA A 207     -13.235  22.989  13.593  1.00  0.00           O  
ATOM   3226  CB  ALA A 207     -16.059  24.238  12.741  1.00  0.00           C  
ATOM   3227  H   ALA A 207     -15.728  26.505  13.853  1.00  0.00           H  
ATOM   3228  HA  ALA A 207     -15.381  23.774  14.716  1.00  0.00           H  
ATOM   3229 1HB  ALA A 207     -15.961  23.214  12.379  1.00  0.00           H  
ATOM   3230 2HB  ALA A 207     -17.085  24.411  13.067  1.00  0.00           H  
ATOM   3231 3HB  ALA A 207     -15.813  24.931  11.938  1.00  0.00           H  
ATOM   3232  N   LEU A 208     -12.955  25.152  13.031  1.00  0.00           N  
ATOM   3233  CA  LEU A 208     -11.664  24.941  12.377  1.00  0.00           C  
ATOM   3234  C   LEU A 208     -10.541  25.722  13.052  1.00  0.00           C  
ATOM   3235  O   LEU A 208     -10.690  26.904  13.359  1.00  0.00           O  
ATOM   3236  CB  LEU A 208     -11.754  25.348  10.900  1.00  0.00           C  
ATOM   3237  CG  LEU A 208     -12.666  24.478  10.026  1.00  0.00           C  
ATOM   3238  CD1 LEU A 208     -12.644  24.999   8.595  1.00  0.00           C  
ATOM   3239  CD2 LEU A 208     -12.199  23.031  10.087  1.00  0.00           C  
ATOM   3240  H   LEU A 208     -13.307  26.093  13.134  1.00  0.00           H  
ATOM   3241  HA  LEU A 208     -11.416  23.882  12.435  1.00  0.00           H  
ATOM   3242 1HB  LEU A 208     -12.119  26.371  10.844  1.00  0.00           H  
ATOM   3243 2HB  LEU A 208     -10.753  25.316  10.470  1.00  0.00           H  
ATOM   3244  HG  LEU A 208     -13.691  24.544  10.389  1.00  0.00           H  
ATOM   3245 1HD1 LEU A 208     -13.293  24.381   7.973  1.00  0.00           H  
ATOM   3246 2HD1 LEU A 208     -13.001  26.029   8.577  1.00  0.00           H  
ATOM   3247 3HD1 LEU A 208     -11.626  24.959   8.209  1.00  0.00           H  
ATOM   3248 1HD2 LEU A 208     -12.847  22.413   9.466  1.00  0.00           H  
ATOM   3249 2HD2 LEU A 208     -11.174  22.963   9.723  1.00  0.00           H  
ATOM   3250 3HD2 LEU A 208     -12.241  22.679  11.118  1.00  0.00           H  
ATOM   3251  N   GLU A 209      -9.416  25.049  13.277  1.00  0.00           N  
ATOM   3252  CA  GLU A 209      -8.236  25.668  13.876  1.00  0.00           C  
ATOM   3253  C   GLU A 209      -7.436  26.478  12.861  1.00  0.00           C  
ATOM   3254  O   GLU A 209      -7.428  26.165  11.670  1.00  0.00           O  
ATOM   3255  CB  GLU A 209      -7.338  24.598  14.500  1.00  0.00           C  
ATOM   3256  CG  GLU A 209      -7.977  23.835  15.653  1.00  0.00           C  
ATOM   3257  CD  GLU A 209      -8.168  24.683  16.880  1.00  0.00           C  
ATOM   3258  OE1 GLU A 209      -7.644  25.770  16.915  1.00  0.00           O  
ATOM   3259  OE2 GLU A 209      -8.838  24.242  17.783  1.00  0.00           O1-
ATOM   3260  H   GLU A 209      -9.369  24.072  13.027  1.00  0.00           H  
ATOM   3261  HA  GLU A 209      -8.564  26.350  14.660  1.00  0.00           H  
ATOM   3262 1HB  GLU A 209      -7.051  23.873  13.739  1.00  0.00           H  
ATOM   3263 2HB  GLU A 209      -6.424  25.061  14.872  1.00  0.00           H  
ATOM   3264 1HG  GLU A 209      -8.948  23.459  15.331  1.00  0.00           H  
ATOM   3265 2HG  GLU A 209      -7.350  22.981  15.901  1.00  0.00           H  
ATOM   3266  N   LEU A 210      -6.713  27.548  13.179  1.00  0.00           N  
ATOM   3267  CA  LEU A 210      -6.267  28.507  12.176  1.00  0.00           C  
ATOM   3268  C   LEU A 210      -5.381  27.848  11.130  1.00  0.00           C  
ATOM   3269  O   LEU A 210      -5.378  28.247   9.965  1.00  0.00           O  
ATOM   3270  CB  LEU A 210      -5.505  29.657  12.846  1.00  0.00           C  
ATOM   3271  CG  LEU A 210      -6.361  30.846  13.300  1.00  0.00           C  
ATOM   3272  CD1 LEU A 210      -7.475  30.352  14.212  1.00  0.00           C  
ATOM   3273  CD2 LEU A 210      -5.480  31.862  14.014  1.00  0.00           C  
ATOM   3274  H   LEU A 210      -6.463  27.701  14.146  1.00  0.00           H  
ATOM   3275  HA  LEU A 210      -7.145  28.913  11.673  1.00  0.00           H  
ATOM   3276 1HB  LEU A 210      -4.988  29.268  13.720  1.00  0.00           H  
ATOM   3277 2HB  LEU A 210      -4.759  30.033  12.145  1.00  0.00           H  
ATOM   3278  HG  LEU A 210      -6.824  31.315  12.431  1.00  0.00           H  
ATOM   3279 1HD1 LEU A 210      -8.083  31.198  14.535  1.00  0.00           H  
ATOM   3280 2HD1 LEU A 210      -8.100  29.642  13.670  1.00  0.00           H  
ATOM   3281 3HD1 LEU A 210      -7.041  29.863  15.083  1.00  0.00           H  
ATOM   3282 1HD2 LEU A 210      -6.088  32.707  14.336  1.00  0.00           H  
ATOM   3283 2HD2 LEU A 210      -5.017  31.395  14.883  1.00  0.00           H  
ATOM   3284 3HD2 LEU A 210      -4.704  32.212  13.333  1.00  0.00           H  
ATOM   3285  N   ARG A 211      -4.636  26.841  11.554  1.00  0.00           N  
ATOM   3286  CA  ARG A 211      -3.776  26.083  10.652  1.00  0.00           C  
ATOM   3287  C   ARG A 211      -4.595  25.349   9.599  1.00  0.00           C  
ATOM   3288  O   ARG A 211      -4.217  25.301   8.427  1.00  0.00           O  
ATOM   3289  CB  ARG A 211      -2.938  25.077  11.428  1.00  0.00           C  
ATOM   3290  CG  ARG A 211      -3.729  23.960  12.089  1.00  0.00           C  
ATOM   3291  CD  ARG A 211      -2.872  23.131  12.975  1.00  0.00           C  
ATOM   3292  NE  ARG A 211      -3.612  22.027  13.566  1.00  0.00           N  
ATOM   3293  CZ  ARG A 211      -3.096  21.142  14.442  1.00  0.00           C  
ATOM   3294  NH1 ARG A 211      -1.841  21.246  14.818  1.00  0.00           N1+
ATOM   3295  NH2 ARG A 211      -3.853  20.171  14.923  1.00  0.00           N  
ATOM   3296  H   ARG A 211      -4.661  26.588  12.531  1.00  0.00           H  
ATOM   3297  HA  ARG A 211      -3.105  26.778  10.147  1.00  0.00           H  
ATOM   3298 1HB  ARG A 211      -2.211  24.617  10.761  1.00  0.00           H  
ATOM   3299 2HB  ARG A 211      -2.382  25.595  12.210  1.00  0.00           H  
ATOM   3300 1HG  ARG A 211      -4.531  24.387  12.689  1.00  0.00           H  
ATOM   3301 2HG  ARG A 211      -4.155  23.313  11.321  1.00  0.00           H  
ATOM   3302 1HD  ARG A 211      -2.045  22.718  12.399  1.00  0.00           H  
ATOM   3303 2HD  ARG A 211      -2.480  23.748  13.783  1.00  0.00           H  
ATOM   3304  HE  ARG A 211      -4.581  21.914  13.299  1.00  0.00           H  
ATOM   3305 1HH1 ARG A 211      -1.263  21.989  14.451  1.00  0.00           H  
ATOM   3306 2HH1 ARG A 211      -1.455  20.584  15.475  1.00  0.00           H  
ATOM   3307 1HH2 ARG A 211      -4.818  20.092  14.632  1.00  0.00           H  
ATOM   3308 2HH2 ARG A 211      -3.467  19.508  15.578  1.00  0.00           H  
ATOM   3309  N   GLU A 212      -5.719  24.778  10.020  1.00  0.00           N  
ATOM   3310  CA  GLU A 212      -6.594  24.045   9.113  1.00  0.00           C  
ATOM   3311  C   GLU A 212      -7.191  24.968   8.059  1.00  0.00           C  
ATOM   3312  O   GLU A 212      -7.291  24.605   6.886  1.00  0.00           O  
ATOM   3313  CB  GLU A 212      -7.713  23.354   9.894  1.00  0.00           C  
ATOM   3314  CG  GLU A 212      -7.249  22.199  10.771  1.00  0.00           C  
ATOM   3315  CD  GLU A 212      -8.349  21.635  11.625  1.00  0.00           C  
ATOM   3316  OE1 GLU A 212      -9.184  22.391  12.061  1.00  0.00           O  
ATOM   3317  OE2 GLU A 212      -8.354  20.446  11.842  1.00  0.00           O1-
ATOM   3318  H   GLU A 212      -5.973  24.853  10.995  1.00  0.00           H  
ATOM   3319  HA  GLU A 212      -6.003  23.285   8.601  1.00  0.00           H  
ATOM   3320 1HB  GLU A 212      -8.212  24.081  10.535  1.00  0.00           H  
ATOM   3321 2HB  GLU A 212      -8.458  22.967   9.197  1.00  0.00           H  
ATOM   3322 1HG  GLU A 212      -6.857  21.407  10.132  1.00  0.00           H  
ATOM   3323 2HG  GLU A 212      -6.439  22.546  11.410  1.00  0.00           H  
ATOM   3324  N   VAL A 213      -7.588  26.163   8.484  1.00  0.00           N  
ATOM   3325  CA  VAL A 213      -8.177  27.141   7.576  1.00  0.00           C  
ATOM   3326  C   VAL A 213      -7.171  27.596   6.527  1.00  0.00           C  
ATOM   3327  O   VAL A 213      -7.511  27.753   5.355  1.00  0.00           O  
ATOM   3328  CB  VAL A 213      -8.683  28.365   8.363  1.00  0.00           C  
ATOM   3329  CG1 VAL A 213      -8.955  29.529   7.422  1.00  0.00           C  
ATOM   3330  CG2 VAL A 213      -9.936  27.997   9.144  1.00  0.00           C  
ATOM   3331  H   VAL A 213      -7.478  26.401   9.459  1.00  0.00           H  
ATOM   3332  HA  VAL A 213      -9.025  26.676   7.070  1.00  0.00           H  
ATOM   3333  HB  VAL A 213      -7.905  28.686   9.056  1.00  0.00           H  
ATOM   3334 1HG1 VAL A 213      -9.311  30.384   7.996  1.00  0.00           H  
ATOM   3335 2HG1 VAL A 213      -8.036  29.798   6.902  1.00  0.00           H  
ATOM   3336 3HG1 VAL A 213      -9.714  29.240   6.696  1.00  0.00           H  
ATOM   3337 1HG2 VAL A 213     -10.287  28.866   9.699  1.00  0.00           H  
ATOM   3338 2HG2 VAL A 213     -10.712  27.670   8.452  1.00  0.00           H  
ATOM   3339 3HG2 VAL A 213      -9.708  27.190   9.840  1.00  0.00           H  
ATOM   3340  N   ALA A 214      -5.932  27.808   6.957  1.00  0.00           N  
ATOM   3341  CA  ALA A 214      -4.873  28.247   6.055  1.00  0.00           C  
ATOM   3342  C   ALA A 214      -4.570  27.186   5.005  1.00  0.00           C  
ATOM   3343  O   ALA A 214      -4.360  27.501   3.833  1.00  0.00           O  
ATOM   3344  CB  ALA A 214      -3.615  28.588   6.840  1.00  0.00           C  
ATOM   3345  H   ALA A 214      -5.718  27.659   7.933  1.00  0.00           H  
ATOM   3346  HA  ALA A 214      -5.219  29.142   5.537  1.00  0.00           H  
ATOM   3347 1HB  ALA A 214      -2.834  28.913   6.153  1.00  0.00           H  
ATOM   3348 2HB  ALA A 214      -3.833  29.388   7.548  1.00  0.00           H  
ATOM   3349 3HB  ALA A 214      -3.275  27.707   7.384  1.00  0.00           H  
ATOM   3350  N   GLU A 215      -4.549  25.927   5.430  1.00  0.00           N  
ATOM   3351  CA  GLU A 215      -4.273  24.818   4.527  1.00  0.00           C  
ATOM   3352  C   GLU A 215      -5.362  24.680   3.471  1.00  0.00           C  
ATOM   3353  O   GLU A 215      -5.078  24.428   2.301  1.00  0.00           O  
ATOM   3354  CB  GLU A 215      -4.142  23.510   5.312  1.00  0.00           C  
ATOM   3355  CG  GLU A 215      -3.822  22.293   4.456  1.00  0.00           C  
ATOM   3356  CD  GLU A 215      -2.440  22.337   3.868  1.00  0.00           C  
ATOM   3357  OE1 GLU A 215      -1.520  22.651   4.585  1.00  0.00           O  
ATOM   3358  OE2 GLU A 215      -2.304  22.056   2.700  1.00  0.00           O1-
ATOM   3359  H   GLU A 215      -4.731  25.735   6.406  1.00  0.00           H  
ATOM   3360  HA  GLU A 215      -3.329  25.014   4.016  1.00  0.00           H  
ATOM   3361 1HB  GLU A 215      -3.354  23.611   6.058  1.00  0.00           H  
ATOM   3362 2HB  GLU A 215      -5.073  23.310   5.843  1.00  0.00           H  
ATOM   3363 1HG  GLU A 215      -3.916  21.397   5.069  1.00  0.00           H  
ATOM   3364 2HG  GLU A 215      -4.553  22.225   3.651  1.00  0.00           H  
ATOM   3365  N   ARG A 216      -6.611  24.848   3.893  1.00  0.00           N  
ATOM   3366  CA  ARG A 216      -7.747  24.743   2.986  1.00  0.00           C  
ATOM   3367  C   ARG A 216      -7.714  25.843   1.933  1.00  0.00           C  
ATOM   3368  O   ARG A 216      -8.003  25.603   0.760  1.00  0.00           O  
ATOM   3369  CB  ARG A 216      -9.056  24.818   3.755  1.00  0.00           C  
ATOM   3370  CG  ARG A 216      -9.372  23.596   4.603  1.00  0.00           C  
ATOM   3371  CD  ARG A 216     -10.628  23.774   5.375  1.00  0.00           C  
ATOM   3372  NE  ARG A 216     -10.906  22.631   6.230  1.00  0.00           N  
ATOM   3373  CZ  ARG A 216     -11.473  21.483   5.813  1.00  0.00           C  
ATOM   3374  NH1 ARG A 216     -11.820  21.342   4.553  1.00  0.00           N1+
ATOM   3375  NH2 ARG A 216     -11.684  20.500   6.671  1.00  0.00           N  
ATOM   3376  H   ARG A 216      -6.778  25.054   4.868  1.00  0.00           H  
ATOM   3377  HA  ARG A 216      -7.696  23.778   2.479  1.00  0.00           H  
ATOM   3378 1HB  ARG A 216      -9.041  25.684   4.416  1.00  0.00           H  
ATOM   3379 2HB  ARG A 216      -9.882  24.957   3.056  1.00  0.00           H  
ATOM   3380 1HG  ARG A 216      -9.486  22.726   3.959  1.00  0.00           H  
ATOM   3381 2HG  ARG A 216      -8.558  23.423   5.308  1.00  0.00           H  
ATOM   3382 1HD  ARG A 216     -10.547  24.659   6.005  1.00  0.00           H  
ATOM   3383 2HD  ARG A 216     -11.464  23.895   4.687  1.00  0.00           H  
ATOM   3384  HE  ARG A 216     -10.653  22.703   7.207  1.00  0.00           H  
ATOM   3385 1HH1 ARG A 216     -11.659  22.093   3.897  1.00  0.00           H  
ATOM   3386 2HH1 ARG A 216     -12.247  20.481   4.241  1.00  0.00           H  
ATOM   3387 1HH2 ARG A 216     -11.418  20.609   7.641  1.00  0.00           H  
ATOM   3388 2HH2 ARG A 216     -12.111  19.640   6.358  1.00  0.00           H  
ATOM   3389  N   PHE A 217      -7.362  27.051   2.360  1.00  0.00           N  
ATOM   3390  CA  PHE A 217      -7.292  28.193   1.454  1.00  0.00           C  
ATOM   3391  C   PHE A 217      -6.205  27.999   0.406  1.00  0.00           C  
ATOM   3392  O   PHE A 217      -6.394  28.322  -0.766  1.00  0.00           O  
ATOM   3393  CB  PHE A 217      -7.028  29.481   2.237  1.00  0.00           C  
ATOM   3394  CG  PHE A 217      -8.253  30.057   2.887  1.00  0.00           C  
ATOM   3395  CD1 PHE A 217      -9.506  29.872   2.323  1.00  0.00           C  
ATOM   3396  CD2 PHE A 217      -8.155  30.787   4.061  1.00  0.00           C  
ATOM   3397  CE1 PHE A 217     -10.635  30.402   2.920  1.00  0.00           C  
ATOM   3398  CE2 PHE A 217      -9.281  31.318   4.661  1.00  0.00           C  
ATOM   3399  CZ  PHE A 217     -10.522  31.125   4.087  1.00  0.00           C  
ATOM   3400  H   PHE A 217      -7.137  27.183   3.336  1.00  0.00           H  
ATOM   3401  HA  PHE A 217      -8.250  28.287   0.941  1.00  0.00           H  
ATOM   3402 1HB  PHE A 217      -6.289  29.288   3.015  1.00  0.00           H  
ATOM   3403 2HB  PHE A 217      -6.610  30.232   1.570  1.00  0.00           H  
ATOM   3404  HD1 PHE A 217      -9.596  29.300   1.399  1.00  0.00           H  
ATOM   3405  HD2 PHE A 217      -7.174  30.939   4.514  1.00  0.00           H  
ATOM   3406  HE1 PHE A 217     -11.614  30.249   2.465  1.00  0.00           H  
ATOM   3407  HE2 PHE A 217      -9.190  31.888   5.585  1.00  0.00           H  
ATOM   3408  HZ  PHE A 217     -11.411  31.544   4.559  1.00  0.00           H  
ATOM   3409  N   LEU A 218      -5.065  27.468   0.835  1.00  0.00           N  
ATOM   3410  CA  LEU A 218      -3.943  27.229  -0.066  1.00  0.00           C  
ATOM   3411  C   LEU A 218      -4.296  26.185  -1.119  1.00  0.00           C  
ATOM   3412  O   LEU A 218      -3.942  26.327  -2.289  1.00  0.00           O  
ATOM   3413  CB  LEU A 218      -2.714  26.769   0.727  1.00  0.00           C  
ATOM   3414  CG  LEU A 218      -1.509  27.718   0.696  1.00  0.00           C  
ATOM   3415  CD1 LEU A 218      -1.755  28.883   1.644  1.00  0.00           C  
ATOM   3416  CD2 LEU A 218      -0.251  26.953   1.083  1.00  0.00           C  
ATOM   3417  H   LEU A 218      -4.972  27.223   1.811  1.00  0.00           H  
ATOM   3418  HA  LEU A 218      -3.704  28.162  -0.574  1.00  0.00           H  
ATOM   3419 1HB  LEU A 218      -3.003  26.635   1.769  1.00  0.00           H  
ATOM   3420 2HB  LEU A 218      -2.388  25.806   0.336  1.00  0.00           H  
ATOM   3421  HG  LEU A 218      -1.392  28.124  -0.309  1.00  0.00           H  
ATOM   3422 1HD1 LEU A 218      -0.899  29.558   1.621  1.00  0.00           H  
ATOM   3423 2HD1 LEU A 218      -2.648  29.424   1.332  1.00  0.00           H  
ATOM   3424 3HD1 LEU A 218      -1.892  28.506   2.656  1.00  0.00           H  
ATOM   3425 1HD2 LEU A 218       0.605  27.628   1.060  1.00  0.00           H  
ATOM   3426 2HD2 LEU A 218      -0.367  26.548   2.088  1.00  0.00           H  
ATOM   3427 3HD2 LEU A 218      -0.090  26.138   0.379  1.00  0.00           H  
ATOM   3428  N   GLU A 219      -4.994  25.137  -0.695  1.00  0.00           N  
ATOM   3429  CA  GLU A 219      -5.395  24.067  -1.600  1.00  0.00           C  
ATOM   3430  C   GLU A 219      -6.370  24.575  -2.656  1.00  0.00           C  
ATOM   3431  O   GLU A 219      -6.278  24.207  -3.827  1.00  0.00           O  
ATOM   3432  CB  GLU A 219      -6.030  22.916  -0.818  1.00  0.00           C  
ATOM   3433  CG  GLU A 219      -6.471  21.739  -1.677  1.00  0.00           C  
ATOM   3434  CD  GLU A 219      -5.315  20.998  -2.290  1.00  0.00           C  
ATOM   3435  OE1 GLU A 219      -4.232  21.087  -1.765  1.00  0.00           O  
ATOM   3436  OE2 GLU A 219      -5.518  20.340  -3.284  1.00  0.00           O1-
ATOM   3437  H   GLU A 219      -5.252  25.079   0.280  1.00  0.00           H  
ATOM   3438  HA  GLU A 219      -4.506  23.695  -2.111  1.00  0.00           H  
ATOM   3439 1HB  GLU A 219      -5.321  22.543  -0.078  1.00  0.00           H  
ATOM   3440 2HB  GLU A 219      -6.904  23.282  -0.278  1.00  0.00           H  
ATOM   3441 1HG  GLU A 219      -7.046  21.049  -1.062  1.00  0.00           H  
ATOM   3442 2HG  GLU A 219      -7.122  22.105  -2.469  1.00  0.00           H  
ATOM   3443  N   VAL A 220      -7.302  25.422  -2.233  1.00  0.00           N  
ATOM   3444  CA  VAL A 220      -8.296  25.983  -3.140  1.00  0.00           C  
ATOM   3445  C   VAL A 220      -7.643  26.872  -4.191  1.00  0.00           C  
ATOM   3446  O   VAL A 220      -8.015  26.840  -5.364  1.00  0.00           O  
ATOM   3447  CB  VAL A 220      -9.337  26.801  -2.355  1.00  0.00           C  
ATOM   3448  CG1 VAL A 220     -10.191  27.628  -3.304  1.00  0.00           C  
ATOM   3449  CG2 VAL A 220     -10.204  25.871  -1.520  1.00  0.00           C  
ATOM   3450  H   VAL A 220      -7.323  25.684  -1.258  1.00  0.00           H  
ATOM   3451  HA  VAL A 220      -8.804  25.161  -3.646  1.00  0.00           H  
ATOM   3452  HB  VAL A 220      -8.817  27.499  -1.699  1.00  0.00           H  
ATOM   3453 1HG1 VAL A 220     -10.921  28.200  -2.731  1.00  0.00           H  
ATOM   3454 2HG1 VAL A 220      -9.554  28.311  -3.864  1.00  0.00           H  
ATOM   3455 3HG1 VAL A 220     -10.712  26.966  -3.996  1.00  0.00           H  
ATOM   3456 1HG2 VAL A 220     -10.937  26.456  -0.967  1.00  0.00           H  
ATOM   3457 2HG2 VAL A 220     -10.719  25.168  -2.175  1.00  0.00           H  
ATOM   3458 3HG2 VAL A 220      -9.576  25.319  -0.820  1.00  0.00           H  
ATOM   3459  N   LEU A 221      -6.667  27.666  -3.764  1.00  0.00           N  
ATOM   3460  CA  LEU A 221      -5.960  28.566  -4.665  1.00  0.00           C  
ATOM   3461  C   LEU A 221      -5.174  27.790  -5.715  1.00  0.00           C  
ATOM   3462  O   LEU A 221      -5.146  28.167  -6.886  1.00  0.00           O  
ATOM   3463  CB  LEU A 221      -5.010  29.472  -3.872  1.00  0.00           C  
ATOM   3464  CG  LEU A 221      -5.680  30.558  -3.021  1.00  0.00           C  
ATOM   3465  CD1 LEU A 221      -4.649  31.184  -2.092  1.00  0.00           C  
ATOM   3466  CD2 LEU A 221      -6.303  31.605  -3.933  1.00  0.00           C  
ATOM   3467  H   LEU A 221      -6.408  27.645  -2.788  1.00  0.00           H  
ATOM   3468  HA  LEU A 221      -6.693  29.190  -5.176  1.00  0.00           H  
ATOM   3469 1HB  LEU A 221      -4.413  28.851  -3.207  1.00  0.00           H  
ATOM   3470 2HB  LEU A 221      -4.336  29.968  -4.572  1.00  0.00           H  
ATOM   3471  HG  LEU A 221      -6.456  30.107  -2.403  1.00  0.00           H  
ATOM   3472 1HD1 LEU A 221      -5.126  31.955  -1.487  1.00  0.00           H  
ATOM   3473 2HD1 LEU A 221      -4.235  30.417  -1.439  1.00  0.00           H  
ATOM   3474 3HD1 LEU A 221      -3.850  31.630  -2.683  1.00  0.00           H  
ATOM   3475 1HD2 LEU A 221      -6.780  32.376  -3.328  1.00  0.00           H  
ATOM   3476 2HD2 LEU A 221      -5.527  32.057  -4.551  1.00  0.00           H  
ATOM   3477 3HD2 LEU A 221      -7.048  31.133  -4.573  1.00  0.00           H  
ATOM   3478  N   ARG A 222      -4.539  26.705  -5.288  1.00  0.00           N  
ATOM   3479  CA  ARG A 222      -3.752  25.873  -6.189  1.00  0.00           C  
ATOM   3480  C   ARG A 222      -4.633  25.217  -7.243  1.00  0.00           C  
ATOM   3481  O   ARG A 222      -4.261  25.135  -8.414  1.00  0.00           O  
ATOM   3482  CB  ARG A 222      -3.009  24.796  -5.412  1.00  0.00           C  
ATOM   3483  CG  ARG A 222      -2.040  23.965  -6.237  1.00  0.00           C  
ATOM   3484  CD  ARG A 222      -1.360  22.932  -5.412  1.00  0.00           C  
ATOM   3485  NE  ARG A 222      -0.517  23.527  -4.388  1.00  0.00           N  
ATOM   3486  CZ  ARG A 222      -0.802  23.532  -3.071  1.00  0.00           C  
ATOM   3487  NH1 ARG A 222      -1.911  22.975  -2.636  1.00  0.00           N1+
ATOM   3488  NH2 ARG A 222       0.032  24.099  -2.217  1.00  0.00           N  
ATOM   3489  H   ARG A 222      -4.601  26.450  -4.313  1.00  0.00           H  
ATOM   3490  HA  ARG A 222      -3.020  26.504  -6.693  1.00  0.00           H  
ATOM   3491 1HB  ARG A 222      -2.443  25.255  -4.603  1.00  0.00           H  
ATOM   3492 2HB  ARG A 222      -3.728  24.111  -4.960  1.00  0.00           H  
ATOM   3493 1HG  ARG A 222      -2.581  23.462  -7.038  1.00  0.00           H  
ATOM   3494 2HG  ARG A 222      -1.277  24.616  -6.667  1.00  0.00           H  
ATOM   3495 1HD  ARG A 222      -2.108  22.310  -4.921  1.00  0.00           H  
ATOM   3496 2HD  ARG A 222      -0.735  22.310  -6.051  1.00  0.00           H  
ATOM   3497  HE  ARG A 222       0.345  23.965  -4.684  1.00  0.00           H  
ATOM   3498 1HH1 ARG A 222      -2.548  22.542  -3.289  1.00  0.00           H  
ATOM   3499 2HH1 ARG A 222      -2.125  22.980  -1.649  1.00  0.00           H  
ATOM   3500 1HH2 ARG A 222       0.884  24.528  -2.551  1.00  0.00           H  
ATOM   3501 2HH2 ARG A 222      -0.182  24.104  -1.231  1.00  0.00           H  
ATOM   3502  N   GLU A 223      -5.803  24.750  -6.821  1.00  0.00           N  
ATOM   3503  CA  GLU A 223      -6.741  24.099  -7.729  1.00  0.00           C  
ATOM   3504  C   GLU A 223      -7.254  25.072  -8.783  1.00  0.00           C  
ATOM   3505  O   GLU A 223      -7.387  24.719  -9.955  1.00  0.00           O  
ATOM   3506  CB  GLU A 223      -7.918  23.511  -6.947  1.00  0.00           C  
ATOM   3507  CG  GLU A 223      -8.908  22.728  -7.796  1.00  0.00           C  
ATOM   3508  CD  GLU A 223     -10.002  22.092  -6.984  1.00  0.00           C  
ATOM   3509  OE1 GLU A 223      -9.990  22.244  -5.785  1.00  0.00           O  
ATOM   3510  OE2 GLU A 223     -10.849  21.454  -7.561  1.00  0.00           O1-
ATOM   3511  H   GLU A 223      -6.049  24.848  -5.847  1.00  0.00           H  
ATOM   3512  HA  GLU A 223      -6.222  23.288  -8.240  1.00  0.00           H  
ATOM   3513 1HB  GLU A 223      -7.543  22.844  -6.171  1.00  0.00           H  
ATOM   3514 2HB  GLU A 223      -8.464  24.315  -6.452  1.00  0.00           H  
ATOM   3515 1HG  GLU A 223      -9.358  23.401  -8.525  1.00  0.00           H  
ATOM   3516 2HG  GLU A 223      -8.371  21.953  -8.341  1.00  0.00           H  
ATOM   3517  N   LEU A 224      -7.540  26.299  -8.359  1.00  0.00           N  
ATOM   3518  CA  LEU A 224      -8.039  27.325  -9.265  1.00  0.00           C  
ATOM   3519  C   LEU A 224      -6.996  27.689 -10.313  1.00  0.00           C  
ATOM   3520  O   LEU A 224      -7.320  27.876 -11.486  1.00  0.00           O  
ATOM   3521  CB  LEU A 224      -8.439  28.578  -8.475  1.00  0.00           C  
ATOM   3522  CG  LEU A 224      -9.165  29.666  -9.278  1.00  0.00           C  
ATOM   3523  CD1 LEU A 224     -10.399  29.069  -9.942  1.00  0.00           C  
ATOM   3524  CD2 LEU A 224      -9.543  30.813  -8.352  1.00  0.00           C  
ATOM   3525  H   LEU A 224      -7.410  26.525  -7.384  1.00  0.00           H  
ATOM   3526  HA  LEU A 224      -8.919  26.937  -9.775  1.00  0.00           H  
ATOM   3527 1HB  LEU A 224      -9.091  28.280  -7.657  1.00  0.00           H  
ATOM   3528 2HB  LEU A 224      -7.540  29.024  -8.052  1.00  0.00           H  
ATOM   3529  HG  LEU A 224      -8.509  30.037 -10.065  1.00  0.00           H  
ATOM   3530 1HD1 LEU A 224     -10.915  29.841 -10.512  1.00  0.00           H  
ATOM   3531 2HD1 LEU A 224     -10.097  28.265 -10.614  1.00  0.00           H  
ATOM   3532 3HD1 LEU A 224     -11.067  28.674  -9.179  1.00  0.00           H  
ATOM   3533 1HD2 LEU A 224     -10.059  31.585  -8.922  1.00  0.00           H  
ATOM   3534 2HD2 LEU A 224     -10.201  30.443  -7.565  1.00  0.00           H  
ATOM   3535 3HD2 LEU A 224      -8.642  31.232  -7.905  1.00  0.00           H  
ATOM   3536  N   ALA A 225      -5.743  27.786  -9.884  1.00  0.00           N  
ATOM   3537  CA  ALA A 225      -4.649  28.129 -10.786  1.00  0.00           C  
ATOM   3538  C   ALA A 225      -4.442  27.044 -11.837  1.00  0.00           C  
ATOM   3539  O   ALA A 225      -4.203  27.340 -13.007  1.00  0.00           O  
ATOM   3540  CB  ALA A 225      -3.365  28.353  -9.999  1.00  0.00           C  
ATOM   3541  H   ALA A 225      -5.543  27.620  -8.909  1.00  0.00           H  
ATOM   3542  HA  ALA A 225      -4.912  29.050 -11.303  1.00  0.00           H  
ATOM   3543 1HB  ALA A 225      -2.558  28.608 -10.685  1.00  0.00           H  
ATOM   3544 2HB  ALA A 225      -3.512  29.171  -9.292  1.00  0.00           H  
ATOM   3545 3HB  ALA A 225      -3.107  27.446  -9.456  1.00  0.00           H  
ATOM   3546  N   GLU A 226      -4.536  25.790 -11.412  1.00  0.00           N  
ATOM   3547  CA  GLU A 226      -4.360  24.659 -12.315  1.00  0.00           C  
ATOM   3548  C   GLU A 226      -5.457  24.621 -13.370  1.00  0.00           C  
ATOM   3549  O   GLU A 226      -5.210  24.269 -14.523  1.00  0.00           O  
ATOM   3550  CB  GLU A 226      -4.347  23.346 -11.529  1.00  0.00           C  
ATOM   3551  CG  GLU A 226      -3.077  23.105 -10.727  1.00  0.00           C  
ATOM   3552  CD  GLU A 226      -3.139  21.854  -9.895  1.00  0.00           C  
ATOM   3553  OE1 GLU A 226      -4.184  21.250  -9.841  1.00  0.00           O  
ATOM   3554  OE2 GLU A 226      -2.142  21.503  -9.309  1.00  0.00           O1-
ATOM   3555  H   GLU A 226      -4.733  25.613 -10.437  1.00  0.00           H  
ATOM   3556  HA  GLU A 226      -3.402  24.770 -12.824  1.00  0.00           H  
ATOM   3557 1HB  GLU A 226      -5.190  23.328 -10.837  1.00  0.00           H  
ATOM   3558 2HB  GLU A 226      -4.472  22.509 -12.217  1.00  0.00           H  
ATOM   3559 1HG  GLU A 226      -2.234  23.029 -11.414  1.00  0.00           H  
ATOM   3560 2HG  GLU A 226      -2.903  23.961 -10.075  1.00  0.00           H  
ATOM   3561  N   ARG A 227      -6.668  24.991 -12.942  1.00  0.00           N  
ATOM   3562  CA  ARG A 227      -7.847  25.068 -13.800  1.00  0.00           C  
ATOM   3563  C   ARG A 227      -7.678  26.111 -14.901  1.00  0.00           C  
ATOM   3564  O   ARG A 227      -8.335  26.043 -15.940  1.00  0.00           O  
ATOM   3565  CB  ARG A 227      -9.081  25.404 -12.978  1.00  0.00           C  
ATOM   3566  CG  ARG A 227      -9.583  24.277 -12.088  1.00  0.00           C  
ATOM   3567  CD  ARG A 227     -10.371  23.280 -12.858  1.00  0.00           C  
ATOM   3568  NE  ARG A 227     -10.894  22.226 -12.003  1.00  0.00           N  
ATOM   3569  CZ  ARG A 227     -12.067  22.288 -11.344  1.00  0.00           C  
ATOM   3570  NH1 ARG A 227     -12.826  23.356 -11.450  1.00  0.00           N1+
ATOM   3571  NH2 ARG A 227     -12.455  21.274 -10.589  1.00  0.00           N  
ATOM   3572  H   ARG A 227      -6.793  25.235 -11.970  1.00  0.00           H  
ATOM   3573  HA  ARG A 227      -7.996  24.096 -14.271  1.00  0.00           H  
ATOM   3574 1HB  ARG A 227      -8.871  26.260 -12.338  1.00  0.00           H  
ATOM   3575 2HB  ARG A 227      -9.897  25.687 -13.644  1.00  0.00           H  
ATOM   3576 1HG  ARG A 227      -8.734  23.766 -11.634  1.00  0.00           H  
ATOM   3577 2HG  ARG A 227     -10.222  24.688 -11.305  1.00  0.00           H  
ATOM   3578 1HD  ARG A 227     -11.213  23.775 -13.342  1.00  0.00           H  
ATOM   3579 2HD  ARG A 227      -9.736  22.821 -13.615  1.00  0.00           H  
ATOM   3580  HE  ARG A 227     -10.338  21.388 -11.897  1.00  0.00           H  
ATOM   3581 1HH1 ARG A 227     -12.529  24.131 -12.026  1.00  0.00           H  
ATOM   3582 2HH1 ARG A 227     -13.705  23.402 -10.955  1.00  0.00           H  
ATOM   3583 1HH2 ARG A 227     -11.872  20.452 -10.508  1.00  0.00           H  
ATOM   3584 2HH2 ARG A 227     -13.334  21.320 -10.095  1.00  0.00           H  
ATOM   3585  N   GLY A 228      -6.797  27.076 -14.670  1.00  0.00           N  
ATOM   3586  CA  GLY A 228      -6.587  28.167 -15.617  1.00  0.00           C  
ATOM   3587  C   GLY A 228      -7.650  29.253 -15.480  1.00  0.00           C  
ATOM   3588  O   GLY A 228      -8.300  29.626 -16.457  1.00  0.00           O  
ATOM   3589  H   GLY A 228      -6.257  27.055 -13.817  1.00  0.00           H  
ATOM   3590 1HA  GLY A 228      -5.601  28.604 -15.456  1.00  0.00           H  
ATOM   3591 2HA  GLY A 228      -6.602  27.774 -16.633  1.00  0.00           H  
ATOM   3592  N   ALA A 229      -7.817  29.751 -14.258  1.00  0.00           N  
ATOM   3593  CA  ALA A 229      -8.732  30.856 -13.983  1.00  0.00           C  
ATOM   3594  C   ALA A 229      -8.137  32.201 -14.378  1.00  0.00           C  
ATOM   3595  O   ALA A 229      -6.945  32.443 -14.188  1.00  0.00           O  
ATOM   3596  CB  ALA A 229      -9.115  30.866 -12.509  1.00  0.00           C  
ATOM   3597  H   ALA A 229      -7.295  29.355 -13.490  1.00  0.00           H  
ATOM   3598  HA  ALA A 229      -9.632  30.708 -14.580  1.00  0.00           H  
ATOM   3599 1HB  ALA A 229      -9.802  31.691 -12.318  1.00  0.00           H  
ATOM   3600 2HB  ALA A 229      -9.599  29.924 -12.253  1.00  0.00           H  
ATOM   3601 3HB  ALA A 229      -8.220  30.990 -11.903  1.00  0.00           H  
ATOM   3602  N   PRO A 230      -8.974  33.075 -14.929  1.00  0.00           N  
ATOM   3603  CA  PRO A 230      -8.535  34.393 -15.373  1.00  0.00           C  
ATOM   3604  C   PRO A 230      -8.091  35.264 -14.205  1.00  0.00           C  
ATOM   3605  O   PRO A 230      -8.661  35.195 -13.116  1.00  0.00           O  
ATOM   3606  CB  PRO A 230      -9.787  34.959 -16.051  1.00  0.00           C  
ATOM   3607  CG  PRO A 230     -10.914  34.218 -15.416  1.00  0.00           C  
ATOM   3608  CD  PRO A 230     -10.382  32.823 -15.223  1.00  0.00           C  
ATOM   3609  HA  PRO A 230      -7.714  34.277 -16.095  1.00  0.00           H  
ATOM   3610 1HB  PRO A 230      -9.844  36.046 -15.888  1.00  0.00           H  
ATOM   3611 2HB  PRO A 230      -9.730  34.801 -17.138  1.00  0.00           H  
ATOM   3612 1HG  PRO A 230     -11.198  34.698 -14.468  1.00  0.00           H  
ATOM   3613 2HG  PRO A 230     -11.801  34.248 -16.065  1.00  0.00           H  
ATOM   3614 1HD  PRO A 230     -10.902  32.345 -14.380  1.00  0.00           H  
ATOM   3615 2HD  PRO A 230     -10.528  32.244 -16.147  1.00  0.00           H  
ATOM   3616  N   HIS A 231      -7.044  36.068 -14.530  1.00  0.00           N  
ATOM   3617  CA  HIS A 231      -6.180  36.570 -13.469  1.00  0.00           C  
ATOM   3618  C   HIS A 231      -6.997  37.291 -12.415  1.00  0.00           C  
ATOM   3619  O   HIS A 231      -6.632  37.310 -11.239  1.00  0.00           O  
ATOM   3620  CB  HIS A 231      -5.112  37.513 -14.031  1.00  0.00           C  
ATOM   3621  CG  HIS A 231      -4.300  36.912 -15.137  1.00  0.00           C  
ATOM   3622  CD2 HIS A 231      -3.360  35.939 -15.126  1.00  0.00           C  
ATOM   3623  ND1 HIS A 231      -4.421  37.315 -16.451  1.00  0.00           N  
ATOM   3624  CE1 HIS A 231      -3.588  36.614 -17.200  1.00  0.00           C  
ATOM   3625  NE2 HIS A 231      -2.933  35.773 -16.421  1.00  0.00           N  
ATOM   3626  H   HIS A 231      -6.886  36.302 -15.500  1.00  0.00           H  
ATOM   3627  HA  HIS A 231      -5.673  35.735 -12.988  1.00  0.00           H  
ATOM   3628 1HB  HIS A 231      -5.588  38.418 -14.410  1.00  0.00           H  
ATOM   3629 2HB  HIS A 231      -4.433  37.810 -13.233  1.00  0.00           H  
ATOM   3630  HD1 HIS A 231      -4.981  38.072 -16.789  1.00  0.00           H  
ATOM   3631  HD2 HIS A 231      -2.934  35.330 -14.328  1.00  0.00           H  
ATOM   3632  HE1 HIS A 231      -3.530  36.786 -18.276  1.00  0.00           H  
ATOM   3633  N   GLU A 232      -8.098  37.881 -12.845  1.00  0.00           N  
ATOM   3634  CA  GLU A 232      -8.952  38.645 -11.943  1.00  0.00           C  
ATOM   3635  C   GLU A 232      -9.589  37.744 -10.893  1.00  0.00           C  
ATOM   3636  O   GLU A 232      -9.685  38.110  -9.721  1.00  0.00           O  
ATOM   3637  CB  GLU A 232     -10.041  39.376 -12.730  1.00  0.00           C  
ATOM   3638  CG  GLU A 232      -9.521  40.456 -13.668  1.00  0.00           C  
ATOM   3639  CD  GLU A 232      -8.992  39.901 -14.962  1.00  0.00           C  
ATOM   3640  OE1 GLU A 232      -9.069  38.710 -15.150  1.00  0.00           O  
ATOM   3641  OE2 GLU A 232      -8.510  40.668 -15.762  1.00  0.00           O1-
ATOM   3642  H   GLU A 232      -8.352  37.799 -13.818  1.00  0.00           H  
ATOM   3643  HA  GLU A 232      -8.337  39.384 -11.427  1.00  0.00           H  
ATOM   3644 1HB  GLU A 232     -10.605  38.659 -13.325  1.00  0.00           H  
ATOM   3645 2HB  GLU A 232     -10.739  39.846 -12.036  1.00  0.00           H  
ATOM   3646 1HG  GLU A 232     -10.330  41.152 -13.889  1.00  0.00           H  
ATOM   3647 2HG  GLU A 232      -8.729  41.010 -13.165  1.00  0.00           H  
ATOM   3648  N   ASP A 233     -10.025  36.564 -11.319  1.00  0.00           N  
ATOM   3649  CA  ASP A 233     -10.654  35.607 -10.416  1.00  0.00           C  
ATOM   3650  C   ASP A 233      -9.672  35.117  -9.361  1.00  0.00           C  
ATOM   3651  O   ASP A 233     -10.024  34.971  -8.190  1.00  0.00           O  
ATOM   3652  CB  ASP A 233     -11.210  34.414 -11.198  1.00  0.00           C  
ATOM   3653  CG  ASP A 233     -12.321  34.805 -12.164  1.00  0.00           C  
ATOM   3654  OD1 ASP A 233     -12.805  35.907 -12.067  1.00  0.00           O  
ATOM   3655  OD2 ASP A 233     -12.673  33.996 -12.990  1.00  0.00           O1-
ATOM   3656  H   ASP A 233      -9.918  36.322 -12.293  1.00  0.00           H  
ATOM   3657  HA  ASP A 233     -11.480  36.104  -9.906  1.00  0.00           H  
ATOM   3658 1HB  ASP A 233     -10.405  33.944 -11.763  1.00  0.00           H  
ATOM   3659 2HB  ASP A 233     -11.599  33.671 -10.502  1.00  0.00           H  
ATOM   3660  N   LEU A 234      -8.438  34.862  -9.782  1.00  0.00           N  
ATOM   3661  CA  LEU A 234      -7.401  34.387  -8.875  1.00  0.00           C  
ATOM   3662  C   LEU A 234      -7.067  35.435  -7.822  1.00  0.00           C  
ATOM   3663  O   LEU A 234      -6.875  35.113  -6.649  1.00  0.00           O  
ATOM   3664  CB  LEU A 234      -6.135  34.020  -9.659  1.00  0.00           C  
ATOM   3665  CG  LEU A 234      -5.288  32.888  -9.064  1.00  0.00           C  
ATOM   3666  CD1 LEU A 234      -5.114  33.115  -7.569  1.00  0.00           C  
ATOM   3667  CD2 LEU A 234      -5.959  31.551  -9.341  1.00  0.00           C  
ATOM   3668  H   LEU A 234      -8.211  35.001 -10.757  1.00  0.00           H  
ATOM   3669  HA  LEU A 234      -7.768  33.495  -8.366  1.00  0.00           H  
ATOM   3670 1HB  LEU A 234      -6.425  33.722 -10.666  1.00  0.00           H  
ATOM   3671 2HB  LEU A 234      -5.503  34.905  -9.732  1.00  0.00           H  
ATOM   3672  HG  LEU A 234      -4.297  32.898  -9.520  1.00  0.00           H  
ATOM   3673 1HD1 LEU A 234      -4.512  32.311  -7.146  1.00  0.00           H  
ATOM   3674 2HD1 LEU A 234      -4.614  34.068  -7.401  1.00  0.00           H  
ATOM   3675 3HD1 LEU A 234      -6.092  33.127  -7.087  1.00  0.00           H  
ATOM   3676 1HD2 LEU A 234      -5.356  30.746  -8.918  1.00  0.00           H  
ATOM   3677 2HD2 LEU A 234      -6.949  31.540  -8.885  1.00  0.00           H  
ATOM   3678 3HD2 LEU A 234      -6.054  31.407 -10.417  1.00  0.00           H  
ATOM   3679  N   VAL A 235      -6.998  36.692  -8.247  1.00  0.00           N  
ATOM   3680  CA  VAL A 235      -6.688  37.792  -7.342  1.00  0.00           C  
ATOM   3681  C   VAL A 235      -7.778  37.968  -6.294  1.00  0.00           C  
ATOM   3682  O   VAL A 235      -7.493  38.211  -5.121  1.00  0.00           O  
ATOM   3683  CB  VAL A 235      -6.521  39.104  -8.131  1.00  0.00           C  
ATOM   3684  CG1 VAL A 235      -6.540  40.298  -7.189  1.00  0.00           C  
ATOM   3685  CG2 VAL A 235      -5.227  39.068  -8.930  1.00  0.00           C  
ATOM   3686  H   VAL A 235      -7.167  36.892  -9.223  1.00  0.00           H  
ATOM   3687  HA  VAL A 235      -5.749  37.567  -6.834  1.00  0.00           H  
ATOM   3688  HB  VAL A 235      -7.366  39.218  -8.811  1.00  0.00           H  
ATOM   3689 1HG1 VAL A 235      -6.422  41.217  -7.764  1.00  0.00           H  
ATOM   3690 2HG1 VAL A 235      -7.489  40.325  -6.654  1.00  0.00           H  
ATOM   3691 3HG1 VAL A 235      -5.722  40.210  -6.474  1.00  0.00           H  
ATOM   3692 1HG2 VAL A 235      -5.117  39.998  -9.486  1.00  0.00           H  
ATOM   3693 2HG2 VAL A 235      -4.384  38.948  -8.251  1.00  0.00           H  
ATOM   3694 3HG2 VAL A 235      -5.253  38.229  -9.627  1.00  0.00           H  
ATOM   3695  N   LEU A 236      -9.031  37.844  -6.723  1.00  0.00           N  
ATOM   3696  CA  LEU A 236     -10.167  37.989  -5.822  1.00  0.00           C  
ATOM   3697  C   LEU A 236     -10.180  36.888  -4.770  1.00  0.00           C  
ATOM   3698  O   LEU A 236     -10.468  37.138  -3.600  1.00  0.00           O  
ATOM   3699  CB  LEU A 236     -11.480  37.962  -6.615  1.00  0.00           C  
ATOM   3700  CG  LEU A 236     -11.745  39.186  -7.502  1.00  0.00           C  
ATOM   3701  CD1 LEU A 236     -12.934  38.904  -8.412  1.00  0.00           C  
ATOM   3702  CD2 LEU A 236     -12.004  40.402  -6.626  1.00  0.00           C  
ATOM   3703  H   LEU A 236      -9.199  37.645  -7.699  1.00  0.00           H  
ATOM   3704  HA  LEU A 236     -10.084  38.949  -5.312  1.00  0.00           H  
ATOM   3705 1HB  LEU A 236     -11.480  37.082  -7.255  1.00  0.00           H  
ATOM   3706 2HB  LEU A 236     -12.309  37.876  -5.912  1.00  0.00           H  
ATOM   3707  HG  LEU A 236     -10.878  39.371  -8.135  1.00  0.00           H  
ATOM   3708 1HD1 LEU A 236     -13.123  39.773  -9.043  1.00  0.00           H  
ATOM   3709 2HD1 LEU A 236     -12.714  38.041  -9.041  1.00  0.00           H  
ATOM   3710 3HD1 LEU A 236     -13.815  38.698  -7.806  1.00  0.00           H  
ATOM   3711 1HD2 LEU A 236     -12.193  41.271  -7.257  1.00  0.00           H  
ATOM   3712 2HD2 LEU A 236     -12.873  40.217  -5.993  1.00  0.00           H  
ATOM   3713 3HD2 LEU A 236     -11.132  40.590  -5.999  1.00  0.00           H  
ATOM   3714  N   ALA A 237      -9.869  35.668  -5.194  1.00  0.00           N  
ATOM   3715  CA  ALA A 237      -9.844  34.524  -4.289  1.00  0.00           C  
ATOM   3716  C   ALA A 237      -8.757  34.681  -3.234  1.00  0.00           C  
ATOM   3717  O   ALA A 237      -8.965  34.366  -2.063  1.00  0.00           O  
ATOM   3718  CB  ALA A 237      -9.641  33.234  -5.069  1.00  0.00           C  
ATOM   3719  H   ALA A 237      -9.643  35.528  -6.169  1.00  0.00           H  
ATOM   3720  HA  ALA A 237     -10.804  34.479  -3.775  1.00  0.00           H  
ATOM   3721 1HB  ALA A 237      -9.624  32.391  -4.380  1.00  0.00           H  
ATOM   3722 2HB  ALA A 237     -10.458  33.106  -5.779  1.00  0.00           H  
ATOM   3723 3HB  ALA A 237      -8.697  33.280  -5.609  1.00  0.00           H  
ATOM   3724  N   ALA A 238      -7.596  35.171  -3.657  1.00  0.00           N  
ATOM   3725  CA  ALA A 238      -6.473  35.371  -2.747  1.00  0.00           C  
ATOM   3726  C   ALA A 238      -6.795  36.426  -1.697  1.00  0.00           C  
ATOM   3727  O   ALA A 238      -6.455  36.272  -0.524  1.00  0.00           O  
ATOM   3728  CB  ALA A 238      -5.225  35.762  -3.526  1.00  0.00           C  
ATOM   3729  H   ALA A 238      -7.489  35.411  -4.631  1.00  0.00           H  
ATOM   3730  HA  ALA A 238      -6.285  34.430  -2.230  1.00  0.00           H  
ATOM   3731 1HB  ALA A 238      -4.395  35.908  -2.834  1.00  0.00           H  
ATOM   3732 2HB  ALA A 238      -4.974  34.972  -4.233  1.00  0.00           H  
ATOM   3733 3HB  ALA A 238      -5.411  36.688  -4.068  1.00  0.00           H  
ATOM   3734  N   GLU A 239      -7.453  37.498  -2.125  1.00  0.00           N  
ATOM   3735  CA  GLU A 239      -7.821  38.582  -1.221  1.00  0.00           C  
ATOM   3736  C   GLU A 239      -8.819  38.109  -0.172  1.00  0.00           C  
ATOM   3737  O   GLU A 239      -8.721  38.473   1.000  1.00  0.00           O  
ATOM   3738  CB  GLU A 239      -8.410  39.755  -2.008  1.00  0.00           C  
ATOM   3739  CG  GLU A 239      -8.643  41.012  -1.182  1.00  0.00           C  
ATOM   3740  CD  GLU A 239      -9.138  42.169  -2.004  1.00  0.00           C  
ATOM   3741  OE1 GLU A 239      -9.295  42.006  -3.190  1.00  0.00           O  
ATOM   3742  OE2 GLU A 239      -9.359  43.218  -1.445  1.00  0.00           O1-
ATOM   3743  H   GLU A 239      -7.703  37.564  -3.101  1.00  0.00           H  
ATOM   3744  HA  GLU A 239      -6.923  38.922  -0.706  1.00  0.00           H  
ATOM   3745 1HB  GLU A 239      -7.743  40.013  -2.831  1.00  0.00           H  
ATOM   3746 2HB  GLU A 239      -9.365  39.458  -2.441  1.00  0.00           H  
ATOM   3747 1HG  GLU A 239      -9.375  40.794  -0.405  1.00  0.00           H  
ATOM   3748 2HG  GLU A 239      -7.710  41.291  -0.695  1.00  0.00           H  
ATOM   3749  N   LEU A 240      -9.779  37.296  -0.601  1.00  0.00           N  
ATOM   3750  CA  LEU A 240     -10.797  36.771   0.300  1.00  0.00           C  
ATOM   3751  C   LEU A 240     -10.183  35.859   1.355  1.00  0.00           C  
ATOM   3752  O   LEU A 240     -10.562  35.904   2.526  1.00  0.00           O  
ATOM   3753  CB  LEU A 240     -11.862  36.002  -0.491  1.00  0.00           C  
ATOM   3754  CG  LEU A 240     -12.819  36.861  -1.328  1.00  0.00           C  
ATOM   3755  CD1 LEU A 240     -13.665  35.961  -2.217  1.00  0.00           C  
ATOM   3756  CD2 LEU A 240     -13.693  37.694  -0.402  1.00  0.00           C  
ATOM   3757  H   LEU A 240      -9.803  37.036  -1.577  1.00  0.00           H  
ATOM   3758  HA  LEU A 240     -11.275  37.608   0.808  1.00  0.00           H  
ATOM   3759 1HB  LEU A 240     -11.360  35.312  -1.168  1.00  0.00           H  
ATOM   3760 2HB  LEU A 240     -12.463  35.420   0.206  1.00  0.00           H  
ATOM   3761  HG  LEU A 240     -12.243  37.523  -1.975  1.00  0.00           H  
ATOM   3762 1HD1 LEU A 240     -14.345  36.571  -2.811  1.00  0.00           H  
ATOM   3763 2HD1 LEU A 240     -13.016  35.391  -2.882  1.00  0.00           H  
ATOM   3764 3HD1 LEU A 240     -14.241  35.275  -1.597  1.00  0.00           H  
ATOM   3765 1HD2 LEU A 240     -14.373  38.305  -0.997  1.00  0.00           H  
ATOM   3766 2HD2 LEU A 240     -14.270  37.033   0.245  1.00  0.00           H  
ATOM   3767 3HD2 LEU A 240     -13.063  38.340   0.209  1.00  0.00           H  
ATOM   3768  N   ALA A 241      -9.234  35.031   0.932  1.00  0.00           N  
ATOM   3769  CA  ALA A 241      -8.565  34.105   1.839  1.00  0.00           C  
ATOM   3770  C   ALA A 241      -7.759  34.853   2.894  1.00  0.00           C  
ATOM   3771  O   ALA A 241      -7.750  34.476   4.066  1.00  0.00           O  
ATOM   3772  CB  ALA A 241      -7.665  33.157   1.060  1.00  0.00           C  
ATOM   3773  H   ALA A 241      -8.968  35.044  -0.042  1.00  0.00           H  
ATOM   3774  HA  ALA A 241      -9.330  33.524   2.354  1.00  0.00           H  
ATOM   3775 1HB  ALA A 241      -7.173  32.472   1.751  1.00  0.00           H  
ATOM   3776 2HB  ALA A 241      -8.265  32.587   0.351  1.00  0.00           H  
ATOM   3777 3HB  ALA A 241      -6.913  33.730   0.521  1.00  0.00           H  
ATOM   3778  N   LEU A 242      -7.082  35.915   2.469  1.00  0.00           N  
ATOM   3779  CA  LEU A 242      -6.271  36.720   3.376  1.00  0.00           C  
ATOM   3780  C   LEU A 242      -7.135  37.406   4.426  1.00  0.00           C  
ATOM   3781  O   LEU A 242      -6.768  37.474   5.599  1.00  0.00           O  
ATOM   3782  CB  LEU A 242      -5.479  37.771   2.589  1.00  0.00           C  
ATOM   3783  CG  LEU A 242      -4.553  37.224   1.495  1.00  0.00           C  
ATOM   3784  CD1 LEU A 242      -4.097  38.367   0.598  1.00  0.00           C  
ATOM   3785  CD2 LEU A 242      -3.365  36.525   2.137  1.00  0.00           C  
ATOM   3786  H   LEU A 242      -7.131  36.173   1.494  1.00  0.00           H  
ATOM   3787  HA  LEU A 242      -5.569  36.061   3.888  1.00  0.00           H  
ATOM   3788 1HB  LEU A 242      -6.183  38.454   2.117  1.00  0.00           H  
ATOM   3789 2HB  LEU A 242      -4.866  38.340   3.289  1.00  0.00           H  
ATOM   3790  HG  LEU A 242      -5.101  36.514   0.876  1.00  0.00           H  
ATOM   3791 1HD1 LEU A 242      -3.439  37.979  -0.180  1.00  0.00           H  
ATOM   3792 2HD1 LEU A 242      -4.965  38.837   0.137  1.00  0.00           H  
ATOM   3793 3HD1 LEU A 242      -3.558  39.104   1.194  1.00  0.00           H  
ATOM   3794 1HD2 LEU A 242      -2.707  36.136   1.360  1.00  0.00           H  
ATOM   3795 2HD2 LEU A 242      -2.814  37.235   2.755  1.00  0.00           H  
ATOM   3796 3HD2 LEU A 242      -3.719  35.702   2.758  1.00  0.00           H  
ATOM   3797  N   GLU A 243      -8.285  37.916   3.996  1.00  0.00           N  
ATOM   3798  CA  GLU A 243      -9.204  38.598   4.898  1.00  0.00           C  
ATOM   3799  C   GLU A 243      -9.758  37.644   5.949  1.00  0.00           C  
ATOM   3800  O   GLU A 243      -9.886  38.001   7.120  1.00  0.00           O  
ATOM   3801  CB  GLU A 243     -10.354  39.229   4.110  1.00  0.00           C  
ATOM   3802  CG  GLU A 243     -11.337  40.024   4.959  1.00  0.00           C  
ATOM   3803  CD  GLU A 243     -12.416  40.681   4.144  1.00  0.00           C  
ATOM   3804  OE1 GLU A 243     -12.401  40.534   2.944  1.00  0.00           O  
ATOM   3805  OE2 GLU A 243     -13.256  41.331   4.721  1.00  0.00           O1-
ATOM   3806  H   GLU A 243      -8.528  37.827   3.020  1.00  0.00           H  
ATOM   3807  HA  GLU A 243      -8.659  39.390   5.413  1.00  0.00           H  
ATOM   3808 1HB  GLU A 243      -9.952  39.898   3.350  1.00  0.00           H  
ATOM   3809 2HB  GLU A 243     -10.914  38.447   3.595  1.00  0.00           H  
ATOM   3810 1HG  GLU A 243     -11.801  39.353   5.682  1.00  0.00           H  
ATOM   3811 2HG  GLU A 243     -10.790  40.786   5.511  1.00  0.00           H  
ATOM   3812  N   THR A 244     -10.085  36.430   5.522  1.00  0.00           N  
ATOM   3813  CA  THR A 244     -10.626  35.421   6.426  1.00  0.00           C  
ATOM   3814  C   THR A 244      -9.603  35.021   7.481  1.00  0.00           C  
ATOM   3815  O   THR A 244      -9.941  34.845   8.652  1.00  0.00           O  
ATOM   3816  CB  THR A 244     -11.084  34.171   5.651  1.00  0.00           C  
ATOM   3817  CG2 THR A 244     -11.657  33.133   6.604  1.00  0.00           C  
ATOM   3818  OG1 THR A 244     -12.087  34.540   4.694  1.00  0.00           O  
ATOM   3819  H   THR A 244      -9.957  36.199   4.547  1.00  0.00           H  
ATOM   3820  HA  THR A 244     -11.490  35.843   6.939  1.00  0.00           H  
ATOM   3821  HB  THR A 244     -10.236  33.740   5.120  1.00  0.00           H  
ATOM   3822  HG1 THR A 244     -11.664  34.914   3.917  1.00  0.00           H  
ATOM   3823 1HG2 THR A 244     -11.975  32.258   6.039  1.00  0.00           H  
ATOM   3824 2HG2 THR A 244     -10.894  32.842   7.326  1.00  0.00           H  
ATOM   3825 3HG2 THR A 244     -12.512  33.555   7.131  1.00  0.00           H  
ATOM   3826  N   LEU A 245      -8.351  34.878   7.059  1.00  0.00           N  
ATOM   3827  CA  LEU A 245      -7.275  34.498   7.967  1.00  0.00           C  
ATOM   3828  C   LEU A 245      -7.038  35.574   9.019  1.00  0.00           C  
ATOM   3829  O   LEU A 245      -6.819  35.271  10.193  1.00  0.00           O  
ATOM   3830  CB  LEU A 245      -5.982  34.248   7.182  1.00  0.00           C  
ATOM   3831  CG  LEU A 245      -5.972  32.995   6.296  1.00  0.00           C  
ATOM   3832  CD1 LEU A 245      -4.858  33.110   5.265  1.00  0.00           C  
ATOM   3833  CD2 LEU A 245      -5.787  31.760   7.166  1.00  0.00           C  
ATOM   3834  H   LEU A 245      -8.140  35.037   6.084  1.00  0.00           H  
ATOM   3835  HA  LEU A 245      -7.561  33.577   8.475  1.00  0.00           H  
ATOM   3836 1HB  LEU A 245      -5.793  35.108   6.541  1.00  0.00           H  
ATOM   3837 2HB  LEU A 245      -5.157  34.160   7.889  1.00  0.00           H  
ATOM   3838  HG  LEU A 245      -6.918  32.922   5.759  1.00  0.00           H  
ATOM   3839 1HD1 LEU A 245      -4.852  32.220   4.636  1.00  0.00           H  
ATOM   3840 2HD1 LEU A 245      -5.026  33.991   4.645  1.00  0.00           H  
ATOM   3841 3HD1 LEU A 245      -3.899  33.201   5.774  1.00  0.00           H  
ATOM   3842 1HD2 LEU A 245      -5.782  30.869   6.536  1.00  0.00           H  
ATOM   3843 2HD2 LEU A 245      -4.841  31.831   7.703  1.00  0.00           H  
ATOM   3844 3HD2 LEU A 245      -6.607  31.693   7.881  1.00  0.00           H  
ATOM   3845  N   ALA A 246      -7.083  36.831   8.593  1.00  0.00           N  
ATOM   3846  CA  ALA A 246      -6.872  37.954   9.499  1.00  0.00           C  
ATOM   3847  C   ALA A 246      -7.974  38.031  10.547  1.00  0.00           C  
ATOM   3848  O   ALA A 246      -7.711  38.299  11.720  1.00  0.00           O  
ATOM   3849  CB  ALA A 246      -6.794  39.257   8.717  1.00  0.00           C  
ATOM   3850  H   ALA A 246      -7.268  37.012   7.617  1.00  0.00           H  
ATOM   3851  HA  ALA A 246      -5.927  37.798  10.019  1.00  0.00           H  
ATOM   3852 1HB  ALA A 246      -6.637  40.087   9.406  1.00  0.00           H  
ATOM   3853 2HB  ALA A 246      -5.964  39.210   8.012  1.00  0.00           H  
ATOM   3854 3HB  ALA A 246      -7.725  39.410   8.172  1.00  0.00           H  
ATOM   3855  N   ASP A 247      -9.210  37.795  10.118  1.00  0.00           N  
ATOM   3856  CA  ASP A 247     -10.356  37.838  11.019  1.00  0.00           C  
ATOM   3857  C   ASP A 247     -10.269  36.740  12.071  1.00  0.00           C  
ATOM   3858  O   ASP A 247     -10.576  36.963  13.243  1.00  0.00           O  
ATOM   3859  CB  ASP A 247     -11.662  37.699  10.233  1.00  0.00           C  
ATOM   3860  CG  ASP A 247     -12.898  37.926  11.092  1.00  0.00           C  
ATOM   3861  OD1 ASP A 247     -13.023  38.991  11.650  1.00  0.00           O  
ATOM   3862  OD2 ASP A 247     -13.705  37.032  11.184  1.00  0.00           O1-
ATOM   3863  H   ASP A 247      -9.360  37.582   9.143  1.00  0.00           H  
ATOM   3864  HA  ASP A 247     -10.358  38.801  11.530  1.00  0.00           H  
ATOM   3865 1HB  ASP A 247     -11.671  38.418   9.412  1.00  0.00           H  
ATOM   3866 2HB  ASP A 247     -11.719  36.703   9.796  1.00  0.00           H  
ATOM   3867  N   LEU A 248      -9.849  35.554  11.648  1.00  0.00           N  
ATOM   3868  CA  LEU A 248      -9.721  34.417  12.553  1.00  0.00           C  
ATOM   3869  C   LEU A 248      -8.652  34.671  13.608  1.00  0.00           C  
ATOM   3870  O   LEU A 248      -8.830  34.338  14.779  1.00  0.00           O  
ATOM   3871  CB  LEU A 248      -9.377  33.147  11.763  1.00  0.00           C  
ATOM   3872  CG  LEU A 248     -10.469  32.639  10.813  1.00  0.00           C  
ATOM   3873  CD1 LEU A 248     -10.003  31.353  10.145  1.00  0.00           C  
ATOM   3874  CD2 LEU A 248     -11.758  32.417  11.592  1.00  0.00           C  
ATOM   3875  H   LEU A 248      -9.612  35.435  10.673  1.00  0.00           H  
ATOM   3876  HA  LEU A 248     -10.675  34.269  13.058  1.00  0.00           H  
ATOM   3877 1HB  LEU A 248      -8.485  33.337  11.171  1.00  0.00           H  
ATOM   3878 2HB  LEU A 248      -9.156  32.348  12.470  1.00  0.00           H  
ATOM   3879  HG  LEU A 248     -10.642  33.378  10.029  1.00  0.00           H  
ATOM   3880 1HD1 LEU A 248     -10.779  30.992   9.470  1.00  0.00           H  
ATOM   3881 2HD1 LEU A 248      -9.092  31.545   9.579  1.00  0.00           H  
ATOM   3882 3HD1 LEU A 248      -9.806  30.599  10.907  1.00  0.00           H  
ATOM   3883 1HD2 LEU A 248     -12.533  32.057  10.915  1.00  0.00           H  
ATOM   3884 2HD2 LEU A 248     -11.586  31.677  12.373  1.00  0.00           H  
ATOM   3885 3HD2 LEU A 248     -12.077  33.356  12.043  1.00  0.00           H  
ATOM   3886  N   ALA A 249      -7.541  35.264  13.186  1.00  0.00           N  
ATOM   3887  CA  ALA A 249      -6.440  35.564  14.093  1.00  0.00           C  
ATOM   3888  C   ALA A 249      -6.856  36.586  15.144  1.00  0.00           C  
ATOM   3889  O   ALA A 249      -6.502  36.463  16.317  1.00  0.00           O  
ATOM   3890  CB  ALA A 249      -5.234  36.066  13.314  1.00  0.00           C  
ATOM   3891  H   ALA A 249      -7.456  35.514  12.211  1.00  0.00           H  
ATOM   3892  HA  ALA A 249      -6.169  34.645  14.612  1.00  0.00           H  
ATOM   3893 1HB  ALA A 249      -4.420  36.285  14.006  1.00  0.00           H  
ATOM   3894 2HB  ALA A 249      -4.912  35.301  12.607  1.00  0.00           H  
ATOM   3895 3HB  ALA A 249      -5.501  36.972  12.772  1.00  0.00           H  
ATOM   3896  N   ARG A 250      -7.606  37.594  14.717  1.00  0.00           N  
ATOM   3897  CA  ARG A 250      -8.073  38.640  15.619  1.00  0.00           C  
ATOM   3898  C   ARG A 250      -8.884  38.056  16.767  1.00  0.00           C  
ATOM   3899  O   ARG A 250      -8.708  38.442  17.923  1.00  0.00           O  
ATOM   3900  CB  ARG A 250      -8.921  39.656  14.868  1.00  0.00           C  
ATOM   3901  CG  ARG A 250      -9.368  40.851  15.696  1.00  0.00           C  
ATOM   3902  CD  ARG A 250     -10.125  41.832  14.877  1.00  0.00           C  
ATOM   3903  NE  ARG A 250      -9.309  42.397  13.814  1.00  0.00           N  
ATOM   3904  CZ  ARG A 250      -8.435  43.408  13.975  1.00  0.00           C  
ATOM   3905  NH1 ARG A 250      -8.275  43.956  15.160  1.00  0.00           N1+
ATOM   3906  NH2 ARG A 250      -7.738  43.850  12.943  1.00  0.00           N  
ATOM   3907  H   ARG A 250      -7.863  37.637  13.740  1.00  0.00           H  
ATOM   3908  HA  ARG A 250      -7.203  39.151  16.033  1.00  0.00           H  
ATOM   3909 1HB  ARG A 250      -8.360  40.037  14.015  1.00  0.00           H  
ATOM   3910 2HB  ARG A 250      -9.815  39.168  14.481  1.00  0.00           H  
ATOM   3911 1HG  ARG A 250     -10.013  40.511  16.506  1.00  0.00           H  
ATOM   3912 2HG  ARG A 250      -8.495  41.353  16.113  1.00  0.00           H  
ATOM   3913 1HD  ARG A 250     -10.986  41.340  14.422  1.00  0.00           H  
ATOM   3914 2HD  ARG A 250     -10.468  42.648  15.512  1.00  0.00           H  
ATOM   3915  HE  ARG A 250      -9.405  42.000  12.888  1.00  0.00           H  
ATOM   3916 1HH1 ARG A 250      -8.808  43.618  15.948  1.00  0.00           H  
ATOM   3917 2HH1 ARG A 250      -7.620  44.715  15.280  1.00  0.00           H  
ATOM   3918 1HH2 ARG A 250      -7.861  43.429  12.032  1.00  0.00           H  
ATOM   3919 2HH2 ARG A 250      -7.083  44.609  13.064  1.00  0.00           H  
ATOM   3920  N   ARG A 251      -9.778  37.114  16.415  1.00  0.00           N  
ATOM   3921  CA  ARG A 251     -10.631  36.383  17.363  1.00  0.00           C  
ATOM   3922  C   ARG A 251      -9.842  35.400  18.221  1.00  0.00           C  
ATOM   3923  O   ARG A 251     -10.141  35.211  19.400  1.00  0.00           O  
ATOM   3924  CB  ARG A 251     -11.719  35.624  16.618  1.00  0.00           C  
ATOM   3925  CG  ARG A 251     -12.803  35.028  17.504  1.00  0.00           C  
ATOM   3926  CD  ARG A 251     -13.905  34.438  16.701  1.00  0.00           C  
ATOM   3927  NE  ARG A 251     -14.574  35.435  15.882  1.00  0.00           N  
ATOM   3928  CZ  ARG A 251     -14.397  35.578  14.553  1.00  0.00           C  
ATOM   3929  NH1 ARG A 251     -13.572  34.783  13.911  1.00  0.00           N1+
ATOM   3930  NH2 ARG A 251     -15.055  36.519  13.897  1.00  0.00           N  
ATOM   3931  H   ARG A 251      -9.885  36.878  15.439  1.00  0.00           H  
ATOM   3932  HA  ARG A 251     -11.105  37.105  18.029  1.00  0.00           H  
ATOM   3933 1HB  ARG A 251     -12.205  36.289  15.906  1.00  0.00           H  
ATOM   3934 2HB  ARG A 251     -11.271  34.808  16.052  1.00  0.00           H  
ATOM   3935 1HG  ARG A 251     -12.373  34.244  18.125  1.00  0.00           H  
ATOM   3936 2HG  ARG A 251     -13.223  35.808  18.140  1.00  0.00           H  
ATOM   3937 1HD  ARG A 251     -13.502  33.669  16.041  1.00  0.00           H  
ATOM   3938 2HD  ARG A 251     -14.643  33.993  17.368  1.00  0.00           H  
ATOM   3939  HE  ARG A 251     -15.217  36.067  16.341  1.00  0.00           H  
ATOM   3940 1HH1 ARG A 251     -13.070  34.065  14.412  1.00  0.00           H  
ATOM   3941 2HH1 ARG A 251     -13.439  34.890  12.915  1.00  0.00           H  
ATOM   3942 1HH2 ARG A 251     -15.689  37.131  14.391  1.00  0.00           H  
ATOM   3943 2HH2 ARG A 251     -14.922  36.626  12.902  1.00  0.00           H  
ATOM   3944  N   ALA A 252      -8.831  34.776  17.625  1.00  0.00           N  
ATOM   3945  CA  ALA A 252      -8.023  33.780  18.321  1.00  0.00           C  
ATOM   3946  C   ALA A 252      -7.289  34.410  19.497  1.00  0.00           C  
ATOM   3947  O   ALA A 252      -6.855  33.715  20.416  1.00  0.00           O  
ATOM   3948  CB  ALA A 252      -7.035  33.130  17.364  1.00  0.00           C  
ATOM   3949  H   ALA A 252      -8.616  34.996  16.663  1.00  0.00           H  
ATOM   3950  HA  ALA A 252      -8.693  33.013  18.711  1.00  0.00           H  
ATOM   3951 1HB  ALA A 252      -6.436  32.395  17.901  1.00  0.00           H  
ATOM   3952 2HB  ALA A 252      -7.578  32.637  16.558  1.00  0.00           H  
ATOM   3953 3HB  ALA A 252      -6.380  33.893  16.945  1.00  0.00           H  
ATOM   3954  N   GLY A 253      -7.158  35.732  19.456  1.00  0.00           N  
ATOM   3955  CA  GLY A 253      -6.459  36.475  20.494  1.00  0.00           C  
ATOM   3956  C   GLY A 253      -4.990  36.689  20.141  1.00  0.00           C  
ATOM   3957  O   GLY A 253      -4.121  36.658  21.012  1.00  0.00           O  
ATOM   3958  H   GLY A 253      -7.557  36.242  18.680  1.00  0.00           H  
ATOM   3959 1HA  GLY A 253      -6.942  37.441  20.639  1.00  0.00           H  
ATOM   3960 2HA  GLY A 253      -6.530  35.935  21.438  1.00  0.00           H  
ATOM   3961  N   VAL A 254      -4.728  36.904  18.855  1.00  0.00           N  
ATOM   3962  CA  VAL A 254      -3.438  37.408  18.400  1.00  0.00           C  
ATOM   3963  C   VAL A 254      -3.351  38.915  18.613  1.00  0.00           C  
ATOM   3964  O   VAL A 254      -4.315  39.642  18.373  1.00  0.00           O  
ATOM   3965  CB  VAL A 254      -3.229  37.085  16.909  1.00  0.00           C  
ATOM   3966  CG1 VAL A 254      -1.819  37.458  16.476  1.00  0.00           C  
ATOM   3967  CG2 VAL A 254      -3.498  35.609  16.656  1.00  0.00           C  
ATOM   3968  H   VAL A 254      -5.443  36.712  18.169  1.00  0.00           H  
ATOM   3969  HA  VAL A 254      -2.652  36.921  18.977  1.00  0.00           H  
ATOM   3970  HB  VAL A 254      -3.917  37.687  16.316  1.00  0.00           H  
ATOM   3971 1HG1 VAL A 254      -1.688  37.224  15.420  1.00  0.00           H  
ATOM   3972 2HG1 VAL A 254      -1.661  38.525  16.633  1.00  0.00           H  
ATOM   3973 3HG1 VAL A 254      -1.096  36.893  17.065  1.00  0.00           H  
ATOM   3974 1HG2 VAL A 254      -3.348  35.388  15.599  1.00  0.00           H  
ATOM   3975 2HG2 VAL A 254      -2.814  35.007  17.254  1.00  0.00           H  
ATOM   3976 3HG2 VAL A 254      -4.525  35.374  16.934  1.00  0.00           H  
ATOM   3977  N   PRO A 255      -2.195  39.387  19.064  1.00  0.00           N  
ATOM   3978  CA  PRO A 255      -2.047  40.791  19.434  1.00  0.00           C  
ATOM   3979  C   PRO A 255      -2.257  41.700  18.234  1.00  0.00           C  
ATOM   3980  O   PRO A 255      -1.671  41.487  17.172  1.00  0.00           O  
ATOM   3981  CB  PRO A 255      -0.607  40.863  19.951  1.00  0.00           C  
ATOM   3982  CG  PRO A 255      -0.337  39.492  20.470  1.00  0.00           C  
ATOM   3983  CD  PRO A 255      -1.007  38.577  19.481  1.00  0.00           C  
ATOM   3984  HA  PRO A 255      -2.764  41.033  20.232  1.00  0.00           H  
ATOM   3985 1HB  PRO A 255       0.072  41.151  19.135  1.00  0.00           H  
ATOM   3986 2HB  PRO A 255      -0.524  41.638  20.728  1.00  0.00           H  
ATOM   3987 1HG  PRO A 255       0.747  39.319  20.540  1.00  0.00           H  
ATOM   3988 2HG  PRO A 255      -0.742  39.385  21.487  1.00  0.00           H  
ATOM   3989 1HD  PRO A 255      -0.327  38.387  18.637  1.00  0.00           H  
ATOM   3990 2HD  PRO A 255      -1.281  37.635  19.978  1.00  0.00           H  
ATOM   3991  N   GLN A 256      -3.160  42.672  18.654  1.00  0.00           N  
ATOM   3992  CA  GLN A 256      -3.797  43.340  17.526  1.00  0.00           C  
ATOM   3993  C   GLN A 256      -2.751  43.933  16.624  1.00  0.00           C  
ATOM   3994  O   GLN A 256      -2.911  43.959  15.404  1.00  0.00           O  
ATOM   3995  CB  GLN A 256      -4.758  44.432  18.001  1.00  0.00           C  
ATOM   3996  CG  GLN A 256      -5.952  43.913  18.784  1.00  0.00           C  
ATOM   3997  CD  GLN A 256      -5.639  43.719  20.255  1.00  0.00           C  
ATOM   3998  NE2 GLN A 256      -6.680  43.627  21.075  1.00  0.00           N  
ATOM   3999  OE1 GLN A 256      -4.472  43.654  20.653  1.00  0.00           O  
ATOM   4000  H   GLN A 256      -3.292  42.826  19.644  1.00  0.00           H  
ATOM   4001  HA  GLN A 256      -4.362  42.599  16.960  1.00  0.00           H  
ATOM   4002 1HB  GLN A 256      -4.222  45.139  18.634  1.00  0.00           H  
ATOM   4003 2HB  GLN A 256      -5.136  44.985  17.140  1.00  0.00           H  
ATOM   4004 1HG  GLN A 256      -6.768  44.630  18.700  1.00  0.00           H  
ATOM   4005 2HG  GLN A 256      -6.255  42.951  18.370  1.00  0.00           H  
ATOM   4006 1HE2 GLN A 256      -6.536  43.499  22.057  1.00  0.00           H  
ATOM   4007 2HE2 GLN A 256      -7.610  43.685  20.710  1.00  0.00           H  
ATOM   4008  N   GLU A 257      -1.663  44.417  17.214  1.00  0.00           N  
ATOM   4009  CA  GLU A 257      -0.668  45.107  16.401  1.00  0.00           C  
ATOM   4010  C   GLU A 257      -0.075  44.177  15.351  1.00  0.00           C  
ATOM   4011  O   GLU A 257       0.037  44.537  14.180  1.00  0.00           O  
ATOM   4012  CB  GLU A 257       0.446  45.671  17.285  1.00  0.00           C  
ATOM   4013  CG  GLU A 257       0.024  46.848  18.154  1.00  0.00           C  
ATOM   4014  CD  GLU A 257       1.127  47.336  19.051  1.00  0.00           C  
ATOM   4015  OE1 GLU A 257       2.164  46.718  19.078  1.00  0.00           O  
ATOM   4016  OE2 GLU A 257       0.932  48.328  19.713  1.00  0.00           O1-
ATOM   4017  H   GLU A 257      -1.551  44.298  18.210  1.00  0.00           H  
ATOM   4018  HA  GLU A 257      -1.156  45.933  15.884  1.00  0.00           H  
ATOM   4019 1HB  GLU A 257       0.820  44.886  17.943  1.00  0.00           H  
ATOM   4020 2HB  GLU A 257       1.277  45.997  16.659  1.00  0.00           H  
ATOM   4021 1HG  GLU A 257      -0.293  47.666  17.509  1.00  0.00           H  
ATOM   4022 2HG  GLU A 257      -0.828  46.549  18.762  1.00  0.00           H  
ATOM   4023  N   GLU A 258       0.306  42.977  15.778  1.00  0.00           N  
ATOM   4024  CA  GLU A 258       0.890  41.993  14.875  1.00  0.00           C  
ATOM   4025  C   GLU A 258      -0.115  41.548  13.821  1.00  0.00           C  
ATOM   4026  O   GLU A 258       0.231  41.387  12.651  1.00  0.00           O  
ATOM   4027  CB  GLU A 258       1.391  40.778  15.661  1.00  0.00           C  
ATOM   4028  CG  GLU A 258       2.701  41.006  16.402  1.00  0.00           C  
ATOM   4029  CD  GLU A 258       2.512  41.687  17.729  1.00  0.00           C  
ATOM   4030  OE1 GLU A 258       1.552  42.404  17.875  1.00  0.00           O  
ATOM   4031  OE2 GLU A 258       3.330  41.492  18.596  1.00  0.00           O1-
ATOM   4032  H   GLU A 258       0.187  42.741  16.754  1.00  0.00           H  
ATOM   4033  HA  GLU A 258       1.738  42.452  14.365  1.00  0.00           H  
ATOM   4034 1HB  GLU A 258       0.638  40.484  16.393  1.00  0.00           H  
ATOM   4035 2HB  GLU A 258       1.532  39.938  14.981  1.00  0.00           H  
ATOM   4036 1HG  GLU A 258       3.184  40.043  16.567  1.00  0.00           H  
ATOM   4037 2HG  GLU A 258       3.358  41.609  15.778  1.00  0.00           H  
ATOM   4038  N   VAL A 259      -1.360  41.351  14.242  1.00  0.00           N  
ATOM   4039  CA  VAL A 259      -2.417  40.924  13.334  1.00  0.00           C  
ATOM   4040  C   VAL A 259      -2.702  41.987  12.282  1.00  0.00           C  
ATOM   4041  O   VAL A 259      -2.910  41.675  11.111  1.00  0.00           O  
ATOM   4042  CB  VAL A 259      -3.708  40.624  14.120  1.00  0.00           C  
ATOM   4043  CG1 VAL A 259      -4.815  40.179  13.176  1.00  0.00           C  
ATOM   4044  CG2 VAL A 259      -3.437  39.560  15.174  1.00  0.00           C  
ATOM   4045  H   VAL A 259      -1.579  41.501  15.217  1.00  0.00           H  
ATOM   4046  HA  VAL A 259      -2.093  40.012  12.831  1.00  0.00           H  
ATOM   4047  HB  VAL A 259      -4.048  41.539  14.605  1.00  0.00           H  
ATOM   4048 1HG1 VAL A 259      -5.719  39.971  13.748  1.00  0.00           H  
ATOM   4049 2HG1 VAL A 259      -5.016  40.969  12.454  1.00  0.00           H  
ATOM   4050 3HG1 VAL A 259      -4.504  39.276  12.651  1.00  0.00           H  
ATOM   4051 1HG2 VAL A 259      -4.353  39.354  15.725  1.00  0.00           H  
ATOM   4052 2HG2 VAL A 259      -3.091  38.647  14.688  1.00  0.00           H  
ATOM   4053 3HG2 VAL A 259      -2.671  39.917  15.862  1.00  0.00           H  
ATOM   4054  N   ASP A 260      -2.711  43.247  12.707  1.00  0.00           N  
ATOM   4055  CA  ASP A 260      -2.970  44.359  11.801  1.00  0.00           C  
ATOM   4056  C   ASP A 260      -1.873  44.483  10.753  1.00  0.00           C  
ATOM   4057  O   ASP A 260      -2.146  44.737   9.580  1.00  0.00           O  
ATOM   4058  CB  ASP A 260      -3.089  45.671  12.581  1.00  0.00           C  
ATOM   4059  CG  ASP A 260      -4.414  45.801  13.321  1.00  0.00           C  
ATOM   4060  OD1 ASP A 260      -5.328  45.082  12.996  1.00  0.00           O  
ATOM   4061  OD2 ASP A 260      -4.499  46.620  14.205  1.00  0.00           O1-
ATOM   4062  H   ASP A 260      -2.533  43.438  13.683  1.00  0.00           H  
ATOM   4063  HA  ASP A 260      -3.914  44.173  11.286  1.00  0.00           H  
ATOM   4064 1HB  ASP A 260      -2.277  45.739  13.305  1.00  0.00           H  
ATOM   4065 2HB  ASP A 260      -2.989  46.513  11.895  1.00  0.00           H  
ATOM   4066  N   GLU A 261      -0.628  44.301  11.182  1.00  0.00           N  
ATOM   4067  CA  GLU A 261       0.514  44.394  10.281  1.00  0.00           C  
ATOM   4068  C   GLU A 261       0.476  43.292   9.229  1.00  0.00           C  
ATOM   4069  O   GLU A 261       0.774  43.528   8.058  1.00  0.00           O  
ATOM   4070  CB  GLU A 261       1.823  44.314  11.069  1.00  0.00           C  
ATOM   4071  CG  GLU A 261       2.144  45.561  11.881  1.00  0.00           C  
ATOM   4072  CD  GLU A 261       3.384  45.411  12.718  1.00  0.00           C  
ATOM   4073  OE1 GLU A 261       3.920  44.329  12.762  1.00  0.00           O  
ATOM   4074  OE2 GLU A 261       3.795  46.378  13.314  1.00  0.00           O1-
ATOM   4075  H   GLU A 261      -0.470  44.095  12.158  1.00  0.00           H  
ATOM   4076  HA  GLU A 261       0.473  45.354   9.767  1.00  0.00           H  
ATOM   4077 1HB  GLU A 261       1.784  43.468  11.755  1.00  0.00           H  
ATOM   4078 2HB  GLU A 261       2.652  44.140  10.382  1.00  0.00           H  
ATOM   4079 1HG  GLU A 261       2.278  46.401  11.201  1.00  0.00           H  
ATOM   4080 2HG  GLU A 261       1.299  45.787  12.530  1.00  0.00           H  
ATOM   4081  N   ALA A 262       0.107  42.088   9.654  1.00  0.00           N  
ATOM   4082  CA  ALA A 262       0.030  40.947   8.749  1.00  0.00           C  
ATOM   4083  C   ALA A 262      -1.050  41.154   7.693  1.00  0.00           C  
ATOM   4084  O   ALA A 262      -0.857  40.827   6.522  1.00  0.00           O  
ATOM   4085  CB  ALA A 262      -0.231  39.668   9.530  1.00  0.00           C  
ATOM   4086  H   ALA A 262      -0.125  41.960  10.628  1.00  0.00           H  
ATOM   4087  HA  ALA A 262       0.987  40.858   8.235  1.00  0.00           H  
ATOM   4088 1HB  ALA A 262      -0.287  38.825   8.841  1.00  0.00           H  
ATOM   4089 2HB  ALA A 262       0.578  39.503  10.241  1.00  0.00           H  
ATOM   4090 3HB  ALA A 262      -1.173  39.758  10.069  1.00  0.00           H  
ATOM   4091  N   LEU A 263      -2.187  41.698   8.116  1.00  0.00           N  
ATOM   4092  CA  LEU A 263      -3.298  41.948   7.207  1.00  0.00           C  
ATOM   4093  C   LEU A 263      -2.928  42.988   6.156  1.00  0.00           C  
ATOM   4094  O   LEU A 263      -3.276  42.849   4.983  1.00  0.00           O  
ATOM   4095  CB  LEU A 263      -4.527  42.421   7.993  1.00  0.00           C  
ATOM   4096  CG  LEU A 263      -5.830  42.528   7.189  1.00  0.00           C  
ATOM   4097  CD1 LEU A 263      -5.960  43.932   6.615  1.00  0.00           C  
ATOM   4098  CD2 LEU A 263      -5.832  41.482   6.085  1.00  0.00           C  
ATOM   4099  H   LEU A 263      -2.281  41.944   9.091  1.00  0.00           H  
ATOM   4100  HA  LEU A 263      -3.545  41.018   6.698  1.00  0.00           H  
ATOM   4101 1HB  LEU A 263      -4.702  41.729   8.816  1.00  0.00           H  
ATOM   4102 2HB  LEU A 263      -4.316  43.405   8.412  1.00  0.00           H  
ATOM   4103  HG  LEU A 263      -6.680  42.358   7.851  1.00  0.00           H  
ATOM   4104 1HD1 LEU A 263      -6.885  44.007   6.044  1.00  0.00           H  
ATOM   4105 2HD1 LEU A 263      -5.975  44.658   7.428  1.00  0.00           H  
ATOM   4106 3HD1 LEU A 263      -5.113  44.136   5.961  1.00  0.00           H  
ATOM   4107 1HD2 LEU A 263      -6.758  41.557   5.514  1.00  0.00           H  
ATOM   4108 2HD2 LEU A 263      -4.983  41.651   5.422  1.00  0.00           H  
ATOM   4109 3HD2 LEU A 263      -5.756  40.487   6.524  1.00  0.00           H  
ATOM   4110  N   GLU A 264      -2.221  44.028   6.585  1.00  0.00           N  
ATOM   4111  CA  GLU A 264      -1.801  45.093   5.680  1.00  0.00           C  
ATOM   4112  C   GLU A 264      -0.826  44.573   4.631  1.00  0.00           C  
ATOM   4113  O   GLU A 264      -0.906  44.940   3.459  1.00  0.00           O  
ATOM   4114  CB  GLU A 264      -1.158  46.237   6.467  1.00  0.00           C  
ATOM   4115  CG  GLU A 264      -2.140  47.077   7.272  1.00  0.00           C  
ATOM   4116  CD  GLU A 264      -1.464  48.139   8.092  1.00  0.00           C  
ATOM   4117  OE1 GLU A 264      -0.257  48.162   8.125  1.00  0.00           O  
ATOM   4118  OE2 GLU A 264      -2.156  48.932   8.688  1.00  0.00           O1-
ATOM   4119  H   GLU A 264      -1.968  44.083   7.561  1.00  0.00           H  
ATOM   4120  HA  GLU A 264      -2.682  45.476   5.164  1.00  0.00           H  
ATOM   4121 1HB  GLU A 264      -0.417  45.833   7.156  1.00  0.00           H  
ATOM   4122 2HB  GLU A 264      -0.635  46.902   5.779  1.00  0.00           H  
ATOM   4123 1HG  GLU A 264      -2.842  47.552   6.588  1.00  0.00           H  
ATOM   4124 2HG  GLU A 264      -2.706  46.420   7.933  1.00  0.00           H  
ATOM   4125  N   TYR A 265       0.094  43.717   5.060  1.00  0.00           N  
ATOM   4126  CA  TYR A 265       1.087  43.144   4.159  1.00  0.00           C  
ATOM   4127  C   TYR A 265       0.430  42.262   3.105  1.00  0.00           C  
ATOM   4128  O   TYR A 265       0.809  42.290   1.933  1.00  0.00           O  
ATOM   4129  CB  TYR A 265       2.128  42.345   4.946  1.00  0.00           C  
ATOM   4130  CG  TYR A 265       3.186  43.202   5.604  1.00  0.00           C  
ATOM   4131  CD1 TYR A 265       2.893  44.509   5.967  1.00  0.00           C  
ATOM   4132  CD2 TYR A 265       4.449  42.682   5.844  1.00  0.00           C  
ATOM   4133  CE1 TYR A 265       3.860  45.292   6.568  1.00  0.00           C  
ATOM   4134  CE2 TYR A 265       5.415  43.465   6.445  1.00  0.00           C  
ATOM   4135  CZ  TYR A 265       5.124  44.764   6.807  1.00  0.00           C  
ATOM   4136  OH  TYR A 265       6.087  45.545   7.405  1.00  0.00           O  
ATOM   4137  H   TYR A 265       0.106  43.455   6.035  1.00  0.00           H  
ATOM   4138  HA  TYR A 265       1.593  43.958   3.639  1.00  0.00           H  
ATOM   4139 1HB  TYR A 265       1.630  41.763   5.723  1.00  0.00           H  
ATOM   4140 2HB  TYR A 265       2.626  41.642   4.279  1.00  0.00           H  
ATOM   4141  HD1 TYR A 265       1.900  44.917   5.778  1.00  0.00           H  
ATOM   4142  HD2 TYR A 265       4.680  41.656   5.558  1.00  0.00           H  
ATOM   4143  HE1 TYR A 265       3.629  46.318   6.853  1.00  0.00           H  
ATOM   4144  HE2 TYR A 265       6.409  43.056   6.634  1.00  0.00           H  
ATOM   4145  HH  TYR A 265       5.723  46.414   7.592  1.00  0.00           H  
ATOM   4146  N   ALA A 266      -0.556  41.479   3.528  1.00  0.00           N  
ATOM   4147  CA  ALA A 266      -1.268  40.585   2.622  1.00  0.00           C  
ATOM   4148  C   ALA A 266      -2.038  41.371   1.567  1.00  0.00           C  
ATOM   4149  O   ALA A 266      -2.065  40.993   0.395  1.00  0.00           O  
ATOM   4150  CB  ALA A 266      -2.211  39.681   3.400  1.00  0.00           C  
ATOM   4151  H   ALA A 266      -0.819  41.503   4.503  1.00  0.00           H  
ATOM   4152  HA  ALA A 266      -0.531  39.969   2.106  1.00  0.00           H  
ATOM   4153 1HB  ALA A 266      -2.734  39.020   2.710  1.00  0.00           H  
ATOM   4154 2HB  ALA A 266      -1.637  39.083   4.110  1.00  0.00           H  
ATOM   4155 3HB  ALA A 266      -2.935  40.288   3.940  1.00  0.00           H  
ATOM   4156  N   LYS A 267      -2.664  42.462   1.990  1.00  0.00           N  
ATOM   4157  CA  LYS A 267      -3.437  43.303   1.083  1.00  0.00           C  
ATOM   4158  C   LYS A 267      -2.542  43.949   0.033  1.00  0.00           C  
ATOM   4159  O   LYS A 267      -2.906  44.034  -1.139  1.00  0.00           O  
ATOM   4160  CB  LYS A 267      -4.194  44.379   1.863  1.00  0.00           C  
ATOM   4161  CG  LYS A 267      -5.115  45.243   1.011  1.00  0.00           C  
ATOM   4162  CD  LYS A 267      -5.934  46.193   1.871  1.00  0.00           C  
ATOM   4163  CE  LYS A 267      -6.948  46.962   1.038  1.00  0.00           C  
ATOM   4164  NZ  LYS A 267      -6.289  47.898   0.086  1.00  0.00           N1+
ATOM   4165  H   LYS A 267      -2.604  42.717   2.966  1.00  0.00           H  
ATOM   4166  HA  LYS A 267      -4.161  42.676   0.563  1.00  0.00           H  
ATOM   4167 1HB  LYS A 267      -4.799  43.910   2.639  1.00  0.00           H  
ATOM   4168 2HB  LYS A 267      -3.481  45.038   2.358  1.00  0.00           H  
ATOM   4169 1HG  LYS A 267      -4.519  45.826   0.307  1.00  0.00           H  
ATOM   4170 2HG  LYS A 267      -5.792  44.604   0.444  1.00  0.00           H  
ATOM   4171 1HD  LYS A 267      -6.463  45.626   2.639  1.00  0.00           H  
ATOM   4172 2HD  LYS A 267      -5.270  46.902   2.364  1.00  0.00           H  
ATOM   4173 1HE  LYS A 267      -7.561  46.261   0.473  1.00  0.00           H  
ATOM   4174 2HE  LYS A 267      -7.601  47.535   1.696  1.00  0.00           H  
ATOM   4175 1HZ  LYS A 267      -6.994  48.389  -0.447  1.00  0.00           H  
ATOM   4176 2HZ  LYS A 267      -5.732  48.566   0.601  1.00  0.00           H  
ATOM   4177 3HZ  LYS A 267      -5.696  47.377  -0.542  1.00  0.00           H  
ATOM   4178  N   LYS A 268      -1.370  44.403   0.463  1.00  0.00           N  
ATOM   4179  CA  LYS A 268      -0.419  45.043  -0.440  1.00  0.00           C  
ATOM   4180  C   LYS A 268       0.089  44.063  -1.489  1.00  0.00           C  
ATOM   4181  O   LYS A 268       0.231  44.413  -2.661  1.00  0.00           O  
ATOM   4182  CB  LYS A 268       0.756  45.628   0.346  1.00  0.00           C  
ATOM   4183  CG  LYS A 268       0.418  46.881   1.143  1.00  0.00           C  
ATOM   4184  CD  LYS A 268       1.624  47.380   1.926  1.00  0.00           C  
ATOM   4185  CE  LYS A 268       1.286  48.627   2.728  1.00  0.00           C  
ATOM   4186  NZ  LYS A 268       2.450  49.111   3.520  1.00  0.00           N1+
ATOM   4187  H   LYS A 268      -1.130  44.302   1.439  1.00  0.00           H  
ATOM   4188  HA  LYS A 268      -0.929  45.855  -0.960  1.00  0.00           H  
ATOM   4189 1HB  LYS A 268       1.136  44.881   1.044  1.00  0.00           H  
ATOM   4190 2HB  LYS A 268       1.566  45.876  -0.341  1.00  0.00           H  
ATOM   4191 1HG  LYS A 268       0.088  47.667   0.463  1.00  0.00           H  
ATOM   4192 2HG  LYS A 268      -0.391  46.663   1.838  1.00  0.00           H  
ATOM   4193 1HD  LYS A 268       1.962  46.599   2.609  1.00  0.00           H  
ATOM   4194 2HD  LYS A 268       2.435  47.611   1.237  1.00  0.00           H  
ATOM   4195 1HE  LYS A 268       0.968  49.419   2.053  1.00  0.00           H  
ATOM   4196 2HE  LYS A 268       0.464  48.411   3.410  1.00  0.00           H  
ATOM   4197 1HZ  LYS A 268       2.185  49.938   4.038  1.00  0.00           H  
ATOM   4198 2HZ  LYS A 268       2.741  48.390   4.166  1.00  0.00           H  
ATOM   4199 3HZ  LYS A 268       3.212  49.334   2.898  1.00  0.00           H  
ATOM   4200  N   LEU A 269       0.360  42.835  -1.063  1.00  0.00           N  
ATOM   4201  CA  LEU A 269       0.853  41.802  -1.965  1.00  0.00           C  
ATOM   4202  C   LEU A 269      -0.188  41.449  -3.020  1.00  0.00           C  
ATOM   4203  O   LEU A 269       0.140  41.259  -4.193  1.00  0.00           O  
ATOM   4204  CB  LEU A 269       1.234  40.544  -1.175  1.00  0.00           C  
ATOM   4205  CG  LEU A 269       2.465  40.675  -0.268  1.00  0.00           C  
ATOM   4206  CD1 LEU A 269       2.596  39.427   0.595  1.00  0.00           C  
ATOM   4207  CD2 LEU A 269       3.706  40.882  -1.123  1.00  0.00           C  
ATOM   4208  H   LEU A 269       0.221  42.611  -0.088  1.00  0.00           H  
ATOM   4209  HA  LEU A 269       1.741  42.179  -2.472  1.00  0.00           H  
ATOM   4210 1HB  LEU A 269       0.391  40.259  -0.548  1.00  0.00           H  
ATOM   4211 2HB  LEU A 269       1.427  39.735  -1.880  1.00  0.00           H  
ATOM   4212  HG  LEU A 269       2.336  41.529   0.398  1.00  0.00           H  
ATOM   4213 1HD1 LEU A 269       3.470  39.520   1.238  1.00  0.00           H  
ATOM   4214 2HD1 LEU A 269       1.703  39.314   1.210  1.00  0.00           H  
ATOM   4215 3HD1 LEU A 269       2.710  38.553  -0.046  1.00  0.00           H  
ATOM   4216 1HD2 LEU A 269       4.581  40.976  -0.478  1.00  0.00           H  
ATOM   4217 2HD2 LEU A 269       3.836  40.027  -1.789  1.00  0.00           H  
ATOM   4218 3HD2 LEU A 269       3.592  41.790  -1.716  1.00  0.00           H  
ATOM   4219  N   VAL A 270      -1.445  41.364  -2.600  1.00  0.00           N  
ATOM   4220  CA  VAL A 270      -2.537  41.036  -3.507  1.00  0.00           C  
ATOM   4221  C   VAL A 270      -2.725  42.121  -4.560  1.00  0.00           C  
ATOM   4222  O   VAL A 270      -2.959  41.828  -5.733  1.00  0.00           O  
ATOM   4223  CB  VAL A 270      -3.848  40.856  -2.720  1.00  0.00           C  
ATOM   4224  CG1 VAL A 270      -5.047  41.170  -3.603  1.00  0.00           C  
ATOM   4225  CG2 VAL A 270      -3.936  39.437  -2.177  1.00  0.00           C  
ATOM   4226  H   VAL A 270      -1.649  41.533  -1.625  1.00  0.00           H  
ATOM   4227  HA  VAL A 270      -2.298  40.099  -4.010  1.00  0.00           H  
ATOM   4228  HB  VAL A 270      -3.865  41.563  -1.892  1.00  0.00           H  
ATOM   4229 1HG1 VAL A 270      -5.966  41.037  -3.031  1.00  0.00           H  
ATOM   4230 2HG1 VAL A 270      -4.982  42.201  -3.950  1.00  0.00           H  
ATOM   4231 3HG1 VAL A 270      -5.055  40.496  -4.460  1.00  0.00           H  
ATOM   4232 1HG2 VAL A 270      -4.864  39.317  -1.622  1.00  0.00           H  
ATOM   4233 2HG2 VAL A 270      -3.914  38.729  -3.006  1.00  0.00           H  
ATOM   4234 3HG2 VAL A 270      -3.090  39.249  -1.516  1.00  0.00           H  
ATOM   4235  N   GLU A 271      -2.621  43.375  -4.135  1.00  0.00           N  
ATOM   4236  CA  GLU A 271      -2.779  44.506  -5.040  1.00  0.00           C  
ATOM   4237  C   GLU A 271      -1.674  44.532  -6.088  1.00  0.00           C  
ATOM   4238  O   GLU A 271      -1.923  44.812  -7.260  1.00  0.00           O  
ATOM   4239  CB  GLU A 271      -2.781  45.821  -4.255  1.00  0.00           C  
ATOM   4240  CG  GLU A 271      -4.044  46.065  -3.442  1.00  0.00           C  
ATOM   4241  CD  GLU A 271      -3.975  47.319  -2.617  1.00  0.00           C  
ATOM   4242  OE1 GLU A 271      -2.933  47.928  -2.582  1.00  0.00           O  
ATOM   4243  OE2 GLU A 271      -4.966  47.669  -2.019  1.00  0.00           O1-
ATOM   4244  H   GLU A 271      -2.427  43.549  -3.159  1.00  0.00           H  
ATOM   4245  HA  GLU A 271      -3.733  44.406  -5.556  1.00  0.00           H  
ATOM   4246 1HB  GLU A 271      -1.933  45.836  -3.569  1.00  0.00           H  
ATOM   4247 2HB  GLU A 271      -2.660  46.656  -4.944  1.00  0.00           H  
ATOM   4248 1HG  GLU A 271      -4.893  46.136  -4.121  1.00  0.00           H  
ATOM   4249 2HG  GLU A 271      -4.211  45.212  -2.785  1.00  0.00           H  
ATOM   4250  N   LYS A 272      -0.451  44.239  -5.659  1.00  0.00           N  
ATOM   4251  CA  LYS A 272       0.695  44.228  -6.560  1.00  0.00           C  
ATOM   4252  C   LYS A 272       0.557  43.134  -7.612  1.00  0.00           C  
ATOM   4253  O   LYS A 272       0.874  43.343  -8.783  1.00  0.00           O  
ATOM   4254  CB  LYS A 272       1.993  44.040  -5.773  1.00  0.00           C  
ATOM   4255  CG  LYS A 272       2.427  45.263  -4.975  1.00  0.00           C  
ATOM   4256  CD  LYS A 272       3.705  44.990  -4.197  1.00  0.00           C  
ATOM   4257  CE  LYS A 272       4.141  46.211  -3.400  1.00  0.00           C  
ATOM   4258  NZ  LYS A 272       5.380  45.952  -2.619  1.00  0.00           N1+
ATOM   4259  H   LYS A 272      -0.312  44.018  -4.684  1.00  0.00           H  
ATOM   4260  HA  LYS A 272       0.737  45.186  -7.078  1.00  0.00           H  
ATOM   4261 1HB  LYS A 272       1.879  43.209  -5.076  1.00  0.00           H  
ATOM   4262 2HB  LYS A 272       2.801  43.784  -6.458  1.00  0.00           H  
ATOM   4263 1HG  LYS A 272       2.596  46.100  -5.654  1.00  0.00           H  
ATOM   4264 2HG  LYS A 272       1.639  45.540  -4.276  1.00  0.00           H  
ATOM   4265 1HD  LYS A 272       3.544  44.157  -3.512  1.00  0.00           H  
ATOM   4266 2HD  LYS A 272       4.502  44.718  -4.891  1.00  0.00           H  
ATOM   4267 1HE  LYS A 272       4.321  47.043  -4.079  1.00  0.00           H  
ATOM   4268 2HE  LYS A 272       3.346  46.498  -2.712  1.00  0.00           H  
ATOM   4269 1HZ  LYS A 272       5.635  46.784  -2.105  1.00  0.00           H  
ATOM   4270 2HZ  LYS A 272       5.218  45.194  -1.971  1.00  0.00           H  
ATOM   4271 3HZ  LYS A 272       6.130  45.703  -3.248  1.00  0.00           H  
ATOM   4272  N   ALA A 273       0.083  41.968  -7.188  1.00  0.00           N  
ATOM   4273  CA  ALA A 273      -0.099  40.839  -8.092  1.00  0.00           C  
ATOM   4274  C   ALA A 273      -1.154  41.143  -9.149  1.00  0.00           C  
ATOM   4275  O   ALA A 273      -0.991  40.801 -10.319  1.00  0.00           O  
ATOM   4276  CB  ALA A 273      -0.476  39.589  -7.311  1.00  0.00           C  
ATOM   4277  H   ALA A 273      -0.160  41.861  -6.214  1.00  0.00           H  
ATOM   4278  HA  ALA A 273       0.847  40.662  -8.606  1.00  0.00           H  
ATOM   4279 1HB  ALA A 273      -0.608  38.755  -8.000  1.00  0.00           H  
ATOM   4280 2HB  ALA A 273       0.315  39.351  -6.600  1.00  0.00           H  
ATOM   4281 3HB  ALA A 273      -1.406  39.765  -6.772  1.00  0.00           H  
ATOM   4282  N   ARG A 274      -2.237  41.787  -8.726  1.00  0.00           N  
ATOM   4283  CA  ARG A 274      -3.322  42.137  -9.634  1.00  0.00           C  
ATOM   4284  C   ARG A 274      -2.860  43.138 -10.684  1.00  0.00           C  
ATOM   4285  O   ARG A 274      -3.318  43.111 -11.827  1.00  0.00           O  
ATOM   4286  CB  ARG A 274      -4.497  42.721  -8.863  1.00  0.00           C  
ATOM   4287  CG  ARG A 274      -5.760  42.930  -9.683  1.00  0.00           C  
ATOM   4288  CD  ARG A 274      -5.873  44.329 -10.170  1.00  0.00           C  
ATOM   4289  NE  ARG A 274      -7.101  44.545 -10.919  1.00  0.00           N  
ATOM   4290  CZ  ARG A 274      -7.401  45.677 -11.584  1.00  0.00           C  
ATOM   4291  NH1 ARG A 274      -6.556  46.684 -11.585  1.00  0.00           N1+
ATOM   4292  NH2 ARG A 274      -8.547  45.776 -12.237  1.00  0.00           N  
ATOM   4293  H   ARG A 274      -2.310  42.040  -7.751  1.00  0.00           H  
ATOM   4294  HA  ARG A 274      -3.655  41.231 -10.141  1.00  0.00           H  
ATOM   4295 1HB  ARG A 274      -4.749  42.063  -8.031  1.00  0.00           H  
ATOM   4296 2HB  ARG A 274      -4.213  43.685  -8.442  1.00  0.00           H  
ATOM   4297 1HG  ARG A 274      -5.747  42.266 -10.548  1.00  0.00           H  
ATOM   4298 2HG  ARG A 274      -6.633  42.709  -9.069  1.00  0.00           H  
ATOM   4299 1HD  ARG A 274      -5.867  45.011  -9.321  1.00  0.00           H  
ATOM   4300 2HD  ARG A 274      -5.031  44.555 -10.823  1.00  0.00           H  
ATOM   4301  HE  ARG A 274      -7.775  43.793 -10.941  1.00  0.00           H  
ATOM   4302 1HH1 ARG A 274      -5.681  46.608 -11.086  1.00  0.00           H  
ATOM   4303 2HH1 ARG A 274      -6.781  47.532 -12.083  1.00  0.00           H  
ATOM   4304 1HH2 ARG A 274      -9.197  45.002 -12.237  1.00  0.00           H  
ATOM   4305 2HH2 ARG A 274      -8.771  46.624 -12.736  1.00  0.00           H  
ATOM   4306  N   GLU A 275      -1.944  44.025 -10.283  1.00  0.00           N  
ATOM   4307  CA  GLU A 275      -1.313  44.973 -11.208  1.00  0.00           C  
ATOM   4308  C   GLU A 275      -0.505  44.290 -12.307  1.00  0.00           C  
ATOM   4309  O   GLU A 275      -0.523  44.718 -13.461  1.00  0.00           O  
ATOM   4310  CB  GLU A 275      -0.406  45.932 -10.434  1.00  0.00           C  
ATOM   4311  CG  GLU A 275      -1.149  46.988  -9.629  1.00  0.00           C  
ATOM   4312  CD  GLU A 275      -0.230  47.854  -8.812  1.00  0.00           C  
ATOM   4313  OE1 GLU A 275       0.943  47.570  -8.772  1.00  0.00           O  
ATOM   4314  OE2 GLU A 275      -0.703  48.800  -8.227  1.00  0.00           O1-
ATOM   4315  H   GLU A 275      -1.672  44.047  -9.311  1.00  0.00           H  
ATOM   4316  HA  GLU A 275      -2.098  45.552 -11.698  1.00  0.00           H  
ATOM   4317 1HB  GLU A 275       0.220  45.364  -9.746  1.00  0.00           H  
ATOM   4318 2HB  GLU A 275       0.256  46.447 -11.131  1.00  0.00           H  
ATOM   4319 1HG  GLU A 275      -1.714  47.622 -10.312  1.00  0.00           H  
ATOM   4320 2HG  GLU A 275      -1.857  46.493  -8.967  1.00  0.00           H  
ATOM   4321  N   ARG A 276       0.205  43.227 -11.946  1.00  0.00           N  
ATOM   4322  CA  ARG A 276       0.795  42.336 -12.943  1.00  0.00           C  
ATOM   4323  C   ARG A 276       0.197  40.956 -12.784  1.00  0.00           C  
ATOM   4324  O   ARG A 276       0.536  40.225 -11.852  1.00  0.00           O  
ATOM   4325  CB  ARG A 276       2.307  42.260 -12.793  1.00  0.00           C  
ATOM   4326  CG  ARG A 276       3.075  43.375 -13.484  1.00  0.00           C  
ATOM   4327  CD  ARG A 276       3.168  44.588 -12.632  1.00  0.00           C  
ATOM   4328  NE  ARG A 276       4.021  44.373 -11.474  1.00  0.00           N  
ATOM   4329  CZ  ARG A 276       5.361  44.519 -11.474  1.00  0.00           C  
ATOM   4330  NH1 ARG A 276       5.983  44.879 -12.574  1.00  0.00           N1+
ATOM   4331  NH2 ARG A 276       6.049  44.299 -10.367  1.00  0.00           N  
ATOM   4332  H   ARG A 276       0.336  43.034 -10.964  1.00  0.00           H  
ATOM   4333  HA  ARG A 276       0.562  42.723 -13.934  1.00  0.00           H  
ATOM   4334 1HB  ARG A 276       2.570  42.285 -11.736  1.00  0.00           H  
ATOM   4335 2HB  ARG A 276       2.666  41.313 -13.197  1.00  0.00           H  
ATOM   4336 1HG  ARG A 276       4.086  43.036 -13.710  1.00  0.00           H  
ATOM   4337 2HG  ARG A 276       2.568  43.645 -14.411  1.00  0.00           H  
ATOM   4338 1HD  ARG A 276       3.584  45.410 -13.214  1.00  0.00           H  
ATOM   4339 2HD  ARG A 276       2.175  44.860 -12.277  1.00  0.00           H  
ATOM   4340  HE  ARG A 276       3.579  44.094 -10.609  1.00  0.00           H  
ATOM   4341 1HH1 ARG A 276       5.457  45.047 -13.420  1.00  0.00           H  
ATOM   4342 2HH1 ARG A 276       6.987  44.989 -12.573  1.00  0.00           H  
ATOM   4343 1HH2 ARG A 276       5.570  44.022  -9.520  1.00  0.00           H  
ATOM   4344 2HH2 ARG A 276       7.052  44.408 -10.366  1.00  0.00           H  
ATOM   4345  N   PRO A 277      -0.691  40.603 -13.695  1.00  0.00           N  
ATOM   4346  CA  PRO A 277      -1.530  39.438 -13.505  1.00  0.00           C  
ATOM   4347  C   PRO A 277      -1.001  38.280 -14.336  1.00  0.00           C  
ATOM   4348  O   PRO A 277      -1.339  38.143 -15.511  1.00  0.00           O  
ATOM   4349  CB  PRO A 277      -2.904  39.910 -13.988  1.00  0.00           C  
ATOM   4350  CG  PRO A 277      -2.598  40.830 -15.120  1.00  0.00           C  
ATOM   4351  CD  PRO A 277      -1.284  41.463 -14.743  1.00  0.00           C  
ATOM   4352  HA  PRO A 277      -1.555  39.182 -12.435  1.00  0.00           H  
ATOM   4353 1HB  PRO A 277      -3.513  39.046 -14.293  1.00  0.00           H  
ATOM   4354 2HB  PRO A 277      -3.441  40.407 -13.167  1.00  0.00           H  
ATOM   4355 1HG  PRO A 277      -2.541  40.266 -16.064  1.00  0.00           H  
ATOM   4356 2HG  PRO A 277      -3.405  41.568 -15.239  1.00  0.00           H  
ATOM   4357 1HD  PRO A 277      -0.628  41.500 -15.625  1.00  0.00           H  
ATOM   4358 2HD  PRO A 277      -1.465  42.475 -14.350  1.00  0.00           H  
ATOM   4359  N   ASP A 278      -0.169  37.451 -13.709  1.00  0.00           N  
ATOM   4360  CA  ASP A 278       0.488  36.353 -14.403  1.00  0.00           C  
ATOM   4361  C   ASP A 278       0.154  35.023 -13.747  1.00  0.00           C  
ATOM   4362  O   ASP A 278       0.477  34.797 -12.581  1.00  0.00           O  
ATOM   4363  CB  ASP A 278       2.004  36.557 -14.421  1.00  0.00           C  
ATOM   4364  CG  ASP A 278       2.731  35.522 -15.269  1.00  0.00           C  
ATOM   4365  OD1 ASP A 278       2.121  34.544 -15.631  1.00  0.00           O  
ATOM   4366  OD2 ASP A 278       3.890  35.719 -15.548  1.00  0.00           O1-
ATOM   4367  H   ASP A 278       0.013  37.587 -12.725  1.00  0.00           H  
ATOM   4368  HA  ASP A 278       0.127  36.329 -15.432  1.00  0.00           H  
ATOM   4369 1HB  ASP A 278       2.234  37.550 -14.809  1.00  0.00           H  
ATOM   4370 2HB  ASP A 278       2.391  36.507 -13.402  1.00  0.00           H  
ATOM   4371  N   LEU A 279      -0.454  33.875 -14.071  1.00  0.00           N  
ATOM   4372  CA  LEU A 279      -1.194  33.282 -12.966  1.00  0.00           C  
ATOM   4373  C   LEU A 279      -0.259  32.667 -11.934  1.00  0.00           C  
ATOM   4374  O   LEU A 279      -0.563  32.641 -10.742  1.00  0.00           O  
ATOM   4375  CB  LEU A 279      -2.160  32.211 -13.489  1.00  0.00           C  
ATOM   4376  CG  LEU A 279      -1.506  30.944 -14.052  1.00  0.00           C  
ATOM   4377  CD1 LEU A 279      -1.472  29.868 -12.975  1.00  0.00           C  
ATOM   4378  CD2 LEU A 279      -2.281  30.471 -15.273  1.00  0.00           C  
ATOM   4379  H   LEU A 279      -0.362  33.517 -15.011  1.00  0.00           H  
ATOM   4380  HA  LEU A 279      -1.772  34.066 -12.477  1.00  0.00           H  
ATOM   4381 1HB  LEU A 279      -2.820  31.911 -12.677  1.00  0.00           H  
ATOM   4382 2HB  LEU A 279      -2.769  32.650 -14.281  1.00  0.00           H  
ATOM   4383  HG  LEU A 279      -0.476  31.162 -14.338  1.00  0.00           H  
ATOM   4384 1HD1 LEU A 279      -1.006  28.967 -13.375  1.00  0.00           H  
ATOM   4385 2HD1 LEU A 279      -0.895  30.225 -12.122  1.00  0.00           H  
ATOM   4386 3HD1 LEU A 279      -2.488  29.641 -12.657  1.00  0.00           H  
ATOM   4387 1HD2 LEU A 279      -1.815  29.569 -15.674  1.00  0.00           H  
ATOM   4388 2HD2 LEU A 279      -3.310  30.251 -14.988  1.00  0.00           H  
ATOM   4389 3HD2 LEU A 279      -2.274  31.252 -16.034  1.00  0.00           H  
ATOM   4390  N   ASP A 280       0.892  32.164 -12.387  1.00  0.00           N  
ATOM   4391  CA  ASP A 280       1.796  31.467 -11.479  1.00  0.00           C  
ATOM   4392  C   ASP A 280       2.356  32.413 -10.426  1.00  0.00           C  
ATOM   4393  O   ASP A 280       2.470  32.053  -9.253  1.00  0.00           O  
ATOM   4394  CB  ASP A 280       2.945  30.820 -12.256  1.00  0.00           C  
ATOM   4395  CG  ASP A 280       2.507  29.604 -13.059  1.00  0.00           C  
ATOM   4396  OD1 ASP A 280       1.723  28.835 -12.556  1.00  0.00           O  
ATOM   4397  OD2 ASP A 280       2.962  29.454 -14.168  1.00  0.00           O1-
ATOM   4398  H   ASP A 280       1.127  32.273 -13.363  1.00  0.00           H  
ATOM   4399  HA  ASP A 280       1.235  30.682 -10.969  1.00  0.00           H  
ATOM   4400 1HB  ASP A 280       3.378  31.552 -12.939  1.00  0.00           H  
ATOM   4401 2HB  ASP A 280       3.728  30.517 -11.561  1.00  0.00           H  
ATOM   4402  N   ARG A 281       2.704  33.624 -10.848  1.00  0.00           N  
ATOM   4403  CA  ARG A 281       3.253  34.624  -9.941  1.00  0.00           C  
ATOM   4404  C   ARG A 281       2.228  35.038  -8.894  1.00  0.00           C  
ATOM   4405  O   ARG A 281       2.560  35.209  -7.721  1.00  0.00           O  
ATOM   4406  CB  ARG A 281       3.712  35.852 -10.713  1.00  0.00           C  
ATOM   4407  CG  ARG A 281       4.362  36.934  -9.864  1.00  0.00           C  
ATOM   4408  CD  ARG A 281       3.375  37.951  -9.421  1.00  0.00           C  
ATOM   4409  NE  ARG A 281       4.011  39.055  -8.720  1.00  0.00           N  
ATOM   4410  CZ  ARG A 281       4.544  40.136  -9.320  1.00  0.00           C  
ATOM   4411  NH1 ARG A 281       4.509  40.245 -10.629  1.00  0.00           N1+
ATOM   4412  NH2 ARG A 281       5.102  41.089  -8.592  1.00  0.00           N  
ATOM   4413  H   ARG A 281       2.586  33.856 -11.824  1.00  0.00           H  
ATOM   4414  HA  ARG A 281       4.116  34.192  -9.431  1.00  0.00           H  
ATOM   4415 1HB  ARG A 281       4.430  35.555 -11.475  1.00  0.00           H  
ATOM   4416 2HB  ARG A 281       2.860  36.300 -11.223  1.00  0.00           H  
ATOM   4417 1HG  ARG A 281       4.810  36.482  -8.979  1.00  0.00           H  
ATOM   4418 2HG  ARG A 281       5.135  37.437 -10.446  1.00  0.00           H  
ATOM   4419 1HD  ARG A 281       2.853  38.354 -10.289  1.00  0.00           H  
ATOM   4420 2HD  ARG A 281       2.654  37.489  -8.747  1.00  0.00           H  
ATOM   4421  HE  ARG A 281       4.056  39.007  -7.710  1.00  0.00           H  
ATOM   4422 1HH1 ARG A 281       4.083  39.518 -11.186  1.00  0.00           H  
ATOM   4423 2HH1 ARG A 281       4.910  41.056 -11.080  1.00  0.00           H  
ATOM   4424 1HH2 ARG A 281       5.128  41.005  -7.585  1.00  0.00           H  
ATOM   4425 2HH2 ARG A 281       5.501  41.899  -9.041  1.00  0.00           H  
ATOM   4426  N   ILE A 282       0.982  35.200  -9.324  1.00  0.00           N  
ATOM   4427  CA  ILE A 282      -0.094  35.594  -8.423  1.00  0.00           C  
ATOM   4428  C   ILE A 282      -0.356  34.523  -7.373  1.00  0.00           C  
ATOM   4429  O   ILE A 282      -0.581  34.830  -6.202  1.00  0.00           O  
ATOM   4430  CB  ILE A 282      -1.391  35.875  -9.205  1.00  0.00           C  
ATOM   4431  CG1 ILE A 282      -1.249  37.155 -10.033  1.00  0.00           C  
ATOM   4432  CG2 ILE A 282      -2.573  35.981  -8.255  1.00  0.00           C  
ATOM   4433  CD1 ILE A 282       0.171  37.450 -10.463  1.00  0.00           C  
ATOM   4434  H   ILE A 282       0.774  35.044 -10.299  1.00  0.00           H  
ATOM   4435  HA  ILE A 282       0.203  36.509  -7.910  1.00  0.00           H  
ATOM   4436  HB  ILE A 282      -1.573  35.063  -9.909  1.00  0.00           H  
ATOM   4437 1HG1 ILE A 282      -1.868  37.080 -10.926  1.00  0.00           H  
ATOM   4438 2HG1 ILE A 282      -1.612  38.005  -9.454  1.00  0.00           H  
ATOM   4439 1HG2 ILE A 282      -3.481  36.179  -8.823  1.00  0.00           H  
ATOM   4440 2HG2 ILE A 282      -2.685  35.045  -7.709  1.00  0.00           H  
ATOM   4441 3HG2 ILE A 282      -2.402  36.794  -7.549  1.00  0.00           H  
ATOM   4442 1HD1 ILE A 282       0.190  38.372 -11.044  1.00  0.00           H  
ATOM   4443 2HD1 ILE A 282       0.802  37.564  -9.581  1.00  0.00           H  
ATOM   4444 3HD1 ILE A 282       0.544  36.629 -11.073  1.00  0.00           H  
ATOM   4445  N   LEU A 283      -0.325  33.266  -7.799  1.00  0.00           N  
ATOM   4446  CA  LEU A 283      -0.559  32.146  -6.896  1.00  0.00           C  
ATOM   4447  C   LEU A 283       0.535  32.052  -5.840  1.00  0.00           C  
ATOM   4448  O   LEU A 283       0.261  31.787  -4.669  1.00  0.00           O  
ATOM   4449  CB  LEU A 283      -0.629  30.833  -7.685  1.00  0.00           C  
ATOM   4450  CG  LEU A 283      -0.768  29.557  -6.845  1.00  0.00           C  
ATOM   4451  CD1 LEU A 283      -2.128  29.542  -6.162  1.00  0.00           C  
ATOM   4452  CD2 LEU A 283      -0.591  28.338  -7.739  1.00  0.00           C  
ATOM   4453  H   LEU A 283      -0.135  33.081  -8.773  1.00  0.00           H  
ATOM   4454  HA  LEU A 283      -1.511  32.302  -6.389  1.00  0.00           H  
ATOM   4455 1HB  LEU A 283      -1.483  30.878  -8.359  1.00  0.00           H  
ATOM   4456 2HB  LEU A 283       0.276  30.739  -8.284  1.00  0.00           H  
ATOM   4457  HG  LEU A 283      -0.004  29.549  -6.066  1.00  0.00           H  
ATOM   4458 1HD1 LEU A 283      -2.226  28.636  -5.564  1.00  0.00           H  
ATOM   4459 2HD1 LEU A 283      -2.219  30.415  -5.514  1.00  0.00           H  
ATOM   4460 3HD1 LEU A 283      -2.914  29.566  -6.917  1.00  0.00           H  
ATOM   4461 1HD2 LEU A 283      -0.688  27.431  -7.141  1.00  0.00           H  
ATOM   4462 2HD2 LEU A 283      -1.355  28.343  -8.517  1.00  0.00           H  
ATOM   4463 3HD2 LEU A 283       0.397  28.365  -8.200  1.00  0.00           H  
ATOM   4464  N   ALA A 284       1.776  32.269  -6.259  1.00  0.00           N  
ATOM   4465  CA  ALA A 284       2.914  32.210  -5.350  1.00  0.00           C  
ATOM   4466  C   ALA A 284       2.837  33.309  -4.299  1.00  0.00           C  
ATOM   4467  O   ALA A 284       3.133  33.081  -3.126  1.00  0.00           O  
ATOM   4468  CB  ALA A 284       4.219  32.313  -6.127  1.00  0.00           C  
ATOM   4469  H   ALA A 284       1.935  32.481  -7.234  1.00  0.00           H  
ATOM   4470  HA  ALA A 284       2.885  31.251  -4.833  1.00  0.00           H  
ATOM   4471 1HB  ALA A 284       5.059  32.268  -5.433  1.00  0.00           H  
ATOM   4472 2HB  ALA A 284       4.288  31.486  -6.834  1.00  0.00           H  
ATOM   4473 3HB  ALA A 284       4.246  33.257  -6.668  1.00  0.00           H  
ATOM   4474  N   THR A 285       2.437  34.501  -4.725  1.00  0.00           N  
ATOM   4475  CA  THR A 285       2.320  35.640  -3.820  1.00  0.00           C  
ATOM   4476  C   THR A 285       1.241  35.401  -2.773  1.00  0.00           C  
ATOM   4477  O   THR A 285       1.415  35.732  -1.600  1.00  0.00           O  
ATOM   4478  CB  THR A 285       2.013  36.935  -4.595  1.00  0.00           C  
ATOM   4479  CG2 THR A 285       1.883  38.110  -3.638  1.00  0.00           C  
ATOM   4480  OG1 THR A 285       3.070  37.199  -5.528  1.00  0.00           O  
ATOM   4481  H   THR A 285       2.208  34.624  -5.701  1.00  0.00           H  
ATOM   4482  HA  THR A 285       3.270  35.768  -3.301  1.00  0.00           H  
ATOM   4483  HB  THR A 285       1.081  36.817  -5.146  1.00  0.00           H  
ATOM   4484  HG1 THR A 285       2.965  36.632  -6.296  1.00  0.00           H  
ATOM   4485 1HG2 THR A 285       1.667  39.016  -4.202  1.00  0.00           H  
ATOM   4486 2HG2 THR A 285       1.074  37.918  -2.934  1.00  0.00           H  
ATOM   4487 3HG2 THR A 285       2.816  38.239  -3.090  1.00  0.00           H  
ATOM   4488  N   ALA A 286       0.123  34.825  -3.203  1.00  0.00           N  
ATOM   4489  CA  ALA A 286      -0.989  34.542  -2.302  1.00  0.00           C  
ATOM   4490  C   ALA A 286      -0.596  33.512  -1.250  1.00  0.00           C  
ATOM   4491  O   ALA A 286      -0.956  33.640  -0.079  1.00  0.00           O  
ATOM   4492  CB  ALA A 286      -2.198  34.059  -3.090  1.00  0.00           C  
ATOM   4493  H   ALA A 286       0.042  34.576  -4.179  1.00  0.00           H  
ATOM   4494  HA  ALA A 286      -1.250  35.465  -1.786  1.00  0.00           H  
ATOM   4495 1HB  ALA A 286      -3.020  33.852  -2.404  1.00  0.00           H  
ATOM   4496 2HB  ALA A 286      -2.503  34.829  -3.799  1.00  0.00           H  
ATOM   4497 3HB  ALA A 286      -1.940  33.149  -3.631  1.00  0.00           H  
ATOM   4498  N   GLU A 287       0.144  32.494  -1.673  1.00  0.00           N  
ATOM   4499  CA  GLU A 287       0.588  31.440  -0.767  1.00  0.00           C  
ATOM   4500  C   GLU A 287       1.539  31.987   0.289  1.00  0.00           C  
ATOM   4501  O   GLU A 287       1.461  31.617   1.461  1.00  0.00           O  
ATOM   4502  CB  GLU A 287       1.269  30.316  -1.549  1.00  0.00           C  
ATOM   4503  CG  GLU A 287       0.334  29.511  -2.439  1.00  0.00           C  
ATOM   4504  CD  GLU A 287       1.050  28.460  -3.241  1.00  0.00           C  
ATOM   4505  OE1 GLU A 287       1.877  28.815  -4.046  1.00  0.00           O  
ATOM   4506  OE2 GLU A 287       0.768  27.300  -3.050  1.00  0.00           O1-
ATOM   4507  H   GLU A 287       0.406  32.447  -2.648  1.00  0.00           H  
ATOM   4508  HA  GLU A 287      -0.286  31.032  -0.257  1.00  0.00           H  
ATOM   4509 1HB  GLU A 287       2.054  30.736  -2.180  1.00  0.00           H  
ATOM   4510 2HB  GLU A 287       1.746  29.625  -0.853  1.00  0.00           H  
ATOM   4511 1HG  GLU A 287      -0.416  29.026  -1.814  1.00  0.00           H  
ATOM   4512 2HG  GLU A 287      -0.181  30.190  -3.116  1.00  0.00           H  
ATOM   4513  N   LEU A 288       2.438  32.870  -0.133  1.00  0.00           N  
ATOM   4514  CA  LEU A 288       3.408  33.470   0.776  1.00  0.00           C  
ATOM   4515  C   LEU A 288       2.718  34.333   1.826  1.00  0.00           C  
ATOM   4516  O   LEU A 288       3.090  34.315   2.999  1.00  0.00           O  
ATOM   4517  CB  LEU A 288       4.417  34.318  -0.009  1.00  0.00           C  
ATOM   4518  CG  LEU A 288       5.347  33.543  -0.951  1.00  0.00           C  
ATOM   4519  CD1 LEU A 288       5.772  34.444  -2.102  1.00  0.00           C  
ATOM   4520  CD2 LEU A 288       6.555  33.041  -0.172  1.00  0.00           C  
ATOM   4521  H   LEU A 288       2.450  33.132  -1.108  1.00  0.00           H  
ATOM   4522  HA  LEU A 288       3.944  32.671   1.287  1.00  0.00           H  
ATOM   4523 1HB  LEU A 288       3.869  35.043  -0.608  1.00  0.00           H  
ATOM   4524 2HB  LEU A 288       5.042  34.861   0.701  1.00  0.00           H  
ATOM   4525  HG  LEU A 288       4.810  32.693  -1.374  1.00  0.00           H  
ATOM   4526 1HD1 LEU A 288       6.433  33.893  -2.771  1.00  0.00           H  
ATOM   4527 2HD1 LEU A 288       4.890  34.772  -2.652  1.00  0.00           H  
ATOM   4528 3HD1 LEU A 288       6.299  35.312  -1.707  1.00  0.00           H  
ATOM   4529 1HD2 LEU A 288       7.215  32.489  -0.843  1.00  0.00           H  
ATOM   4530 2HD2 LEU A 288       7.092  33.890   0.250  1.00  0.00           H  
ATOM   4531 3HD2 LEU A 288       6.223  32.385   0.632  1.00  0.00           H  
ATOM   4532  N   ALA A 289       1.713  35.087   1.396  1.00  0.00           N  
ATOM   4533  CA  ALA A 289       0.970  35.959   2.299  1.00  0.00           C  
ATOM   4534  C   ALA A 289       0.214  35.152   3.347  1.00  0.00           C  
ATOM   4535  O   ALA A 289       0.169  35.528   4.519  1.00  0.00           O  
ATOM   4536  CB  ALA A 289       0.007  36.837   1.513  1.00  0.00           C  
ATOM   4537  H   ALA A 289       1.457  35.056   0.419  1.00  0.00           H  
ATOM   4538  HA  ALA A 289       1.684  36.596   2.819  1.00  0.00           H  
ATOM   4539 1HB  ALA A 289      -0.540  37.482   2.200  1.00  0.00           H  
ATOM   4540 2HB  ALA A 289       0.567  37.450   0.807  1.00  0.00           H  
ATOM   4541 3HB  ALA A 289      -0.696  36.209   0.967  1.00  0.00           H  
ATOM   4542  N   ILE A 290      -0.377  34.042   2.919  1.00  0.00           N  
ATOM   4543  CA  ILE A 290      -1.131  33.179   3.820  1.00  0.00           C  
ATOM   4544  C   ILE A 290      -0.226  32.558   4.875  1.00  0.00           C  
ATOM   4545  O   ILE A 290      -0.595  32.462   6.046  1.00  0.00           O  
ATOM   4546  CB  ILE A 290      -1.851  32.064   3.040  1.00  0.00           C  
ATOM   4547  CG1 ILE A 290      -3.013  32.643   2.230  1.00  0.00           C  
ATOM   4548  CG2 ILE A 290      -2.345  30.984   3.990  1.00  0.00           C  
ATOM   4549  CD1 ILE A 290      -3.605  31.675   1.232  1.00  0.00           C  
ATOM   4550  H   ILE A 290      -0.304  33.790   1.944  1.00  0.00           H  
ATOM   4551  HA  ILE A 290      -1.882  33.783   4.329  1.00  0.00           H  
ATOM   4552  HB  ILE A 290      -1.160  31.618   2.324  1.00  0.00           H  
ATOM   4553 1HG1 ILE A 290      -3.806  32.962   2.907  1.00  0.00           H  
ATOM   4554 2HG1 ILE A 290      -2.675  33.526   1.687  1.00  0.00           H  
ATOM   4555 1HG2 ILE A 290      -2.852  30.204   3.421  1.00  0.00           H  
ATOM   4556 2HG2 ILE A 290      -1.498  30.553   4.522  1.00  0.00           H  
ATOM   4557 3HG2 ILE A 290      -3.041  31.420   4.706  1.00  0.00           H  
ATOM   4558 1HD1 ILE A 290      -4.423  32.158   0.697  1.00  0.00           H  
ATOM   4559 2HD1 ILE A 290      -2.836  31.369   0.520  1.00  0.00           H  
ATOM   4560 3HD1 ILE A 290      -3.984  30.798   1.756  1.00  0.00           H  
ATOM   4561  N   VAL A 291       0.962  32.138   4.454  1.00  0.00           N  
ATOM   4562  CA  VAL A 291       1.925  31.526   5.363  1.00  0.00           C  
ATOM   4563  C   VAL A 291       2.397  32.518   6.417  1.00  0.00           C  
ATOM   4564  O   VAL A 291       2.542  32.172   7.589  1.00  0.00           O  
ATOM   4565  CB  VAL A 291       3.141  30.999   4.578  1.00  0.00           C  
ATOM   4566  CG1 VAL A 291       4.244  30.566   5.531  1.00  0.00           C  
ATOM   4567  CG2 VAL A 291       2.718  29.844   3.682  1.00  0.00           C  
ATOM   4568  H   VAL A 291       1.205  32.246   3.480  1.00  0.00           H  
ATOM   4569  HA  VAL A 291       1.442  30.686   5.864  1.00  0.00           H  
ATOM   4570  HB  VAL A 291       3.544  31.805   3.965  1.00  0.00           H  
ATOM   4571 1HG1 VAL A 291       5.096  30.196   4.959  1.00  0.00           H  
ATOM   4572 2HG1 VAL A 291       4.556  31.417   6.137  1.00  0.00           H  
ATOM   4573 3HG1 VAL A 291       3.873  29.774   6.181  1.00  0.00           H  
ATOM   4574 1HG2 VAL A 291       3.583  29.477   3.130  1.00  0.00           H  
ATOM   4575 2HG2 VAL A 291       2.310  29.039   4.294  1.00  0.00           H  
ATOM   4576 3HG2 VAL A 291       1.958  30.188   2.980  1.00  0.00           H  
ATOM   4577  N   ARG A 292       2.636  33.756   5.992  1.00  0.00           N  
ATOM   4578  CA  ARG A 292       3.092  34.801   6.900  1.00  0.00           C  
ATOM   4579  C   ARG A 292       2.034  35.123   7.947  1.00  0.00           C  
ATOM   4580  O   ARG A 292       2.349  35.324   9.120  1.00  0.00           O  
ATOM   4581  CB  ARG A 292       3.438  36.066   6.128  1.00  0.00           C  
ATOM   4582  CG  ARG A 292       3.838  37.253   6.989  1.00  0.00           C  
ATOM   4583  CD  ARG A 292       4.162  38.445   6.166  1.00  0.00           C  
ATOM   4584  NE  ARG A 292       5.313  38.214   5.308  1.00  0.00           N  
ATOM   4585  CZ  ARG A 292       5.577  38.902   4.180  1.00  0.00           C  
ATOM   4586  NH1 ARG A 292       4.763  39.859   3.788  1.00  0.00           N1+
ATOM   4587  NH2 ARG A 292       6.652  38.617   3.467  1.00  0.00           N  
ATOM   4588  H   ARG A 292       2.498  33.976   5.016  1.00  0.00           H  
ATOM   4589  HA  ARG A 292       3.989  34.450   7.410  1.00  0.00           H  
ATOM   4590 1HB  ARG A 292       4.261  35.862   5.445  1.00  0.00           H  
ATOM   4591 2HB  ARG A 292       2.581  36.370   5.525  1.00  0.00           H  
ATOM   4592 1HG  ARG A 292       3.015  37.511   7.658  1.00  0.00           H  
ATOM   4593 2HG  ARG A 292       4.717  36.993   7.580  1.00  0.00           H  
ATOM   4594 1HD  ARG A 292       3.310  38.694   5.534  1.00  0.00           H  
ATOM   4595 2HD  ARG A 292       4.388  39.288   6.819  1.00  0.00           H  
ATOM   4596  HE  ARG A 292       5.962  37.487   5.577  1.00  0.00           H  
ATOM   4597 1HH1 ARG A 292       3.941  40.077   4.333  1.00  0.00           H  
ATOM   4598 2HH1 ARG A 292       4.960  40.374   2.942  1.00  0.00           H  
ATOM   4599 1HH2 ARG A 292       7.277  37.882   3.769  1.00  0.00           H  
ATOM   4600 2HH2 ARG A 292       6.849  39.132   2.622  1.00  0.00           H  
ATOM   4601  N   LEU A 293       0.778  35.170   7.517  1.00  0.00           N  
ATOM   4602  CA  LEU A 293      -0.329  35.468   8.417  1.00  0.00           C  
ATOM   4603  C   LEU A 293      -0.493  34.377   9.468  1.00  0.00           C  
ATOM   4604  O   LEU A 293      -0.743  34.663  10.639  1.00  0.00           O  
ATOM   4605  CB  LEU A 293      -1.633  35.620   7.623  1.00  0.00           C  
ATOM   4606  CG  LEU A 293      -2.059  37.060   7.314  1.00  0.00           C  
ATOM   4607  CD1 LEU A 293      -1.004  37.727   6.442  1.00  0.00           C  
ATOM   4608  CD2 LEU A 293      -3.414  37.051   6.621  1.00  0.00           C  
ATOM   4609  H   LEU A 293       0.586  34.996   6.541  1.00  0.00           H  
ATOM   4610  HA  LEU A 293      -0.118  36.407   8.927  1.00  0.00           H  
ATOM   4611 1HB  LEU A 293      -1.525  35.095   6.675  1.00  0.00           H  
ATOM   4612 2HB  LEU A 293      -2.440  35.149   8.184  1.00  0.00           H  
ATOM   4613  HG  LEU A 293      -2.131  37.626   8.242  1.00  0.00           H  
ATOM   4614 1HD1 LEU A 293      -1.306  38.750   6.222  1.00  0.00           H  
ATOM   4615 2HD1 LEU A 293      -0.050  37.737   6.969  1.00  0.00           H  
ATOM   4616 3HD1 LEU A 293      -0.898  37.172   5.510  1.00  0.00           H  
ATOM   4617 1HD2 LEU A 293      -3.718  38.076   6.402  1.00  0.00           H  
ATOM   4618 2HD2 LEU A 293      -3.344  36.487   5.691  1.00  0.00           H  
ATOM   4619 3HD2 LEU A 293      -4.153  36.586   7.273  1.00  0.00           H  
ATOM   4620  N   ALA A 294      -0.349  33.126   9.043  1.00  0.00           N  
ATOM   4621  CA  ALA A 294      -0.481  31.990   9.947  1.00  0.00           C  
ATOM   4622  C   ALA A 294       0.616  31.997  11.003  1.00  0.00           C  
ATOM   4623  O   ALA A 294       0.365  31.710  12.174  1.00  0.00           O  
ATOM   4624  CB  ALA A 294      -0.456  30.686   9.164  1.00  0.00           C  
ATOM   4625  H   ALA A 294      -0.143  32.958   8.069  1.00  0.00           H  
ATOM   4626  HA  ALA A 294      -1.440  32.075  10.459  1.00  0.00           H  
ATOM   4627 1HB  ALA A 294      -0.556  29.846   9.851  1.00  0.00           H  
ATOM   4628 2HB  ALA A 294      -1.282  30.672   8.451  1.00  0.00           H  
ATOM   4629 3HB  ALA A 294       0.487  30.603   8.626  1.00  0.00           H  
ATOM   4630  N   GLY A 295       1.833  32.325  10.583  1.00  0.00           N  
ATOM   4631  CA  GLY A 295       2.971  32.369  11.492  1.00  0.00           C  
ATOM   4632  C   GLY A 295       2.795  33.456  12.543  1.00  0.00           C  
ATOM   4633  O   GLY A 295       3.110  33.255  13.716  1.00  0.00           O  
ATOM   4634  H   GLY A 295       1.972  32.550   9.608  1.00  0.00           H  
ATOM   4635 1HA  GLY A 295       3.086  31.400  11.979  1.00  0.00           H  
ATOM   4636 2HA  GLY A 295       3.883  32.552  10.923  1.00  0.00           H  
ATOM   4637  N   VAL A 296       2.290  34.609  12.117  1.00  0.00           N  
ATOM   4638  CA  VAL A 296       2.071  35.731  13.020  1.00  0.00           C  
ATOM   4639  C   VAL A 296       1.016  35.397  14.068  1.00  0.00           C  
ATOM   4640  O   VAL A 296       1.137  35.783  15.230  1.00  0.00           O  
ATOM   4641  CB  VAL A 296       1.627  36.976  12.228  1.00  0.00           C  
ATOM   4642  CG1 VAL A 296       1.127  38.058  13.173  1.00  0.00           C  
ATOM   4643  CG2 VAL A 296       2.783  37.491  11.383  1.00  0.00           C  
ATOM   4644  H   VAL A 296       2.051  34.710  11.140  1.00  0.00           H  
ATOM   4645  HA  VAL A 296       3.010  35.955  13.528  1.00  0.00           H  
ATOM   4646  HB  VAL A 296       0.795  36.705  11.580  1.00  0.00           H  
ATOM   4647 1HG1 VAL A 296       0.818  38.930  12.596  1.00  0.00           H  
ATOM   4648 2HG1 VAL A 296       0.278  37.680  13.742  1.00  0.00           H  
ATOM   4649 3HG1 VAL A 296       1.927  38.341  13.857  1.00  0.00           H  
ATOM   4650 1HG2 VAL A 296       2.463  38.370  10.825  1.00  0.00           H  
ATOM   4651 2HG2 VAL A 296       3.618  37.756  12.032  1.00  0.00           H  
ATOM   4652 3HG2 VAL A 296       3.098  36.713  10.686  1.00  0.00           H  
ATOM   4653  N   ALA A 297      -0.021  34.677  13.656  1.00  0.00           N  
ATOM   4654  CA  ALA A 297      -1.064  34.233  14.581  1.00  0.00           C  
ATOM   4655  C   ALA A 297      -0.551  33.174  15.552  1.00  0.00           C  
ATOM   4656  O   ALA A 297      -1.114  32.981  16.629  1.00  0.00           O  
ATOM   4657  CB  ALA A 297      -2.260  33.698  13.806  1.00  0.00           C  
ATOM   4658  H   ALA A 297      -0.092  34.430  12.680  1.00  0.00           H  
ATOM   4659  HA  ALA A 297      -1.382  35.093  15.172  1.00  0.00           H  
ATOM   4660 1HB  ALA A 297      -3.032  33.374  14.506  1.00  0.00           H  
ATOM   4661 2HB  ALA A 297      -2.659  34.482  13.164  1.00  0.00           H  
ATOM   4662 3HB  ALA A 297      -1.948  32.852  13.195  1.00  0.00           H  
ATOM   4663  N   GLY A 298       0.519  32.492  15.162  1.00  0.00           N  
ATOM   4664  CA  GLY A 298       1.051  31.375  15.937  1.00  0.00           C  
ATOM   4665  C   GLY A 298       0.325  30.070  15.623  1.00  0.00           C  
ATOM   4666  O   GLY A 298       0.332  29.136  16.426  1.00  0.00           O  
ATOM   4667  H   GLY A 298       0.983  32.751  14.303  1.00  0.00           H  
ATOM   4668 1HA  GLY A 298       2.114  31.257  15.725  1.00  0.00           H  
ATOM   4669 2HA  GLY A 298       0.958  31.593  17.001  1.00  0.00           H  
ATOM   4670  N   ALA A 299      -0.301  30.011  14.452  1.00  0.00           N  
ATOM   4671  CA  ALA A 299      -0.873  28.766  13.948  1.00  0.00           C  
ATOM   4672  C   ALA A 299       0.208  27.771  13.531  1.00  0.00           C  
ATOM   4673  O   ALA A 299       0.020  26.559  13.626  1.00  0.00           O  
ATOM   4674  CB  ALA A 299      -1.803  29.053  12.777  1.00  0.00           C  
ATOM   4675  H   ALA A 299      -0.384  30.850  13.896  1.00  0.00           H  
ATOM   4676  HA  ALA A 299      -1.450  28.308  14.751  1.00  0.00           H  
ATOM   4677 1HB  ALA A 299      -2.228  28.118  12.413  1.00  0.00           H  
ATOM   4678 2HB  ALA A 299      -2.605  29.715  13.103  1.00  0.00           H  
ATOM   4679 3HB  ALA A 299      -1.241  29.531  11.976  1.00  0.00           H  
ATOM   4680  N   LEU A 300       1.342  28.293  13.070  1.00  0.00           N  
ATOM   4681  CA  LEU A 300       2.356  27.468  12.416  1.00  0.00           C  
ATOM   4682  C   LEU A 300       3.719  27.580  13.092  1.00  0.00           C  
ATOM   4683  O   LEU A 300       4.179  28.680  13.403  1.00  0.00           O  
ATOM   4684  CB  LEU A 300       2.484  27.868  10.941  1.00  0.00           C  
ATOM   4685  CG  LEU A 300       1.261  27.572  10.063  1.00  0.00           C  
ATOM   4686  CD1 LEU A 300       1.542  28.015   8.634  1.00  0.00           C  
ATOM   4687  CD2 LEU A 300       0.942  26.085  10.122  1.00  0.00           C  
ATOM   4688  H   LEU A 300       1.507  29.284  13.175  1.00  0.00           H  
ATOM   4689  HA  LEU A 300       2.042  26.426  12.471  1.00  0.00           H  
ATOM   4690 1HB  LEU A 300       2.679  28.937  10.886  1.00  0.00           H  
ATOM   4691 2HB  LEU A 300       3.336  27.341  10.510  1.00  0.00           H  
ATOM   4692  HG  LEU A 300       0.405  28.141  10.427  1.00  0.00           H  
ATOM   4693 1HD1 LEU A 300       0.672  27.805   8.010  1.00  0.00           H  
ATOM   4694 2HD1 LEU A 300       1.748  29.086   8.619  1.00  0.00           H  
ATOM   4695 3HD1 LEU A 300       2.405  27.474   8.248  1.00  0.00           H  
ATOM   4696 1HD2 LEU A 300       0.072  25.875   9.498  1.00  0.00           H  
ATOM   4697 2HD2 LEU A 300       1.796  25.515   9.757  1.00  0.00           H  
ATOM   4698 3HD2 LEU A 300       0.728  25.799  11.152  1.00  0.00           H  
ATOM   4699  N   GLU A 301       4.357  26.435  13.316  1.00  0.00           N  
ATOM   4700  CA  GLU A 301       5.688  26.382  13.917  1.00  0.00           C  
ATOM   4701  C   GLU A 301       6.786  26.686  12.904  1.00  0.00           C  
ATOM   4702  O   GLU A 301       6.638  26.413  11.713  1.00  0.00           O  
ATOM   4703  CB  GLU A 301       5.929  25.004  14.539  1.00  0.00           C  
ATOM   4704  CG  GLU A 301       4.993  24.661  15.690  1.00  0.00           C  
ATOM   4705  CD  GLU A 301       5.249  25.487  16.918  1.00  0.00           C  
ATOM   4706  OE1 GLU A 301       6.246  26.168  16.957  1.00  0.00           O  
ATOM   4707  OE2 GLU A 301       4.447  25.438  17.821  1.00  0.00           O1-
ATOM   4708  H   GLU A 301       3.909  25.565  13.064  1.00  0.00           H  
ATOM   4709  HA  GLU A 301       5.743  27.134  14.703  1.00  0.00           H  
ATOM   4710 1HB  GLU A 301       5.816  24.235  13.776  1.00  0.00           H  
ATOM   4711 2HB  GLU A 301       6.951  24.948  14.912  1.00  0.00           H  
ATOM   4712 1HG  GLU A 301       3.964  24.820  15.366  1.00  0.00           H  
ATOM   4713 2HG  GLU A 301       5.109  23.606  15.935  1.00  0.00           H  
ATOM   4714  N   LEU A 302       7.946  27.250  13.226  1.00  0.00           N  
ATOM   4715  CA  LEU A 302       8.813  27.861  12.224  1.00  0.00           C  
ATOM   4716  C   LEU A 302       9.252  26.850  11.177  1.00  0.00           C  
ATOM   4717  O   LEU A 302       9.457  27.197  10.014  1.00  0.00           O  
ATOM   4718  CB  LEU A 302      10.047  28.475  12.897  1.00  0.00           C  
ATOM   4719  CG  LEU A 302       9.900  29.931  13.355  1.00  0.00           C  
ATOM   4720  CD1 LEU A 302       8.686  30.058  14.265  1.00  0.00           C  
ATOM   4721  CD2 LEU A 302      11.168  30.369  14.071  1.00  0.00           C  
ATOM   4722  H   LEU A 302       8.238  27.257  14.193  1.00  0.00           H  
ATOM   4723  HA  LEU A 302       8.257  28.652  11.723  1.00  0.00           H  
ATOM   4724 1HB  LEU A 302      10.300  27.877  13.771  1.00  0.00           H  
ATOM   4725 2HB  LEU A 302      10.883  28.430  12.199  1.00  0.00           H  
ATOM   4726  HG  LEU A 302       9.733  30.571  12.487  1.00  0.00           H  
ATOM   4727 1HD1 LEU A 302       8.580  31.093  14.590  1.00  0.00           H  
ATOM   4728 2HD1 LEU A 302       7.790  29.757  13.721  1.00  0.00           H  
ATOM   4729 3HD1 LEU A 302       8.815  29.416  15.136  1.00  0.00           H  
ATOM   4730 1HD2 LEU A 302      11.064  31.406  14.397  1.00  0.00           H  
ATOM   4731 2HD2 LEU A 302      11.335  29.732  14.940  1.00  0.00           H  
ATOM   4732 3HD2 LEU A 302      12.017  30.286  13.392  1.00  0.00           H  
ATOM   4733  N   ARG A 303       9.395  25.604  11.600  1.00  0.00           N  
ATOM   4734  CA  ARG A 303       9.762  24.519  10.695  1.00  0.00           C  
ATOM   4735  C   ARG A 303       8.688  24.295   9.640  1.00  0.00           C  
ATOM   4736  O   ARG A 303       8.993  24.067   8.469  1.00  0.00           O  
ATOM   4737  CB  ARG A 303       9.986  23.228  11.469  1.00  0.00           C  
ATOM   4738  CG  ARG A 303       8.741  22.654  12.126  1.00  0.00           C  
ATOM   4739  CD  ARG A 303       9.067  21.506  13.011  1.00  0.00           C  
ATOM   4740  NE  ARG A 303       7.874  20.918  13.599  1.00  0.00           N  
ATOM   4741  CZ  ARG A 303       7.877  19.892  14.472  1.00  0.00           C  
ATOM   4742  NH1 ARG A 303       9.016  19.354  14.850  1.00  0.00           N1+
ATOM   4743  NH2 ARG A 303       6.736  19.427  14.950  1.00  0.00           N  
ATOM   4744  H   ARG A 303       9.245  25.395  12.576  1.00  0.00           H  
ATOM   4745  HA  ARG A 303      10.692  24.788  10.192  1.00  0.00           H  
ATOM   4746 1HB  ARG A 303      10.386  22.469  10.800  1.00  0.00           H  
ATOM   4747 2HB  ARG A 303      10.725  23.397  12.253  1.00  0.00           H  
ATOM   4748 1HG  ARG A 303       8.259  23.424  12.728  1.00  0.00           H  
ATOM   4749 2HG  ARG A 303       8.049  22.308  11.357  1.00  0.00           H  
ATOM   4750 1HD  ARG A 303       9.578  20.736  12.435  1.00  0.00           H  
ATOM   4751 2HD  ARG A 303       9.715  21.843  13.820  1.00  0.00           H  
ATOM   4752  HE  ARG A 303       6.979  21.305  13.332  1.00  0.00           H  
ATOM   4753 1HH1 ARG A 303       9.888  19.709  14.485  1.00  0.00           H  
ATOM   4754 2HH1 ARG A 303       9.018  18.586  15.505  1.00  0.00           H  
ATOM   4755 1HH2 ARG A 303       5.861  19.841  14.660  1.00  0.00           H  
ATOM   4756 2HH2 ARG A 303       6.739  18.660  15.605  1.00  0.00           H  
ATOM   4757  N   GLU A 304       7.429  24.361  10.060  1.00  0.00           N  
ATOM   4758  CA  GLU A 304       6.307  24.165   9.150  1.00  0.00           C  
ATOM   4759  C   GLU A 304       6.251  25.265   8.099  1.00  0.00           C  
ATOM   4760  O   GLU A 304       5.985  25.004   6.925  1.00  0.00           O  
ATOM   4761  CB  GLU A 304       4.990  24.124   9.929  1.00  0.00           C  
ATOM   4762  CG  GLU A 304       4.814  22.890  10.802  1.00  0.00           C  
ATOM   4763  CD  GLU A 304       3.578  22.949  11.656  1.00  0.00           C  
ATOM   4764  OE1 GLU A 304       3.231  24.019  12.093  1.00  0.00           O  
ATOM   4765  OE2 GLU A 304       2.979  21.920  11.871  1.00  0.00           O1-
ATOM   4766  H   GLU A 304       7.245  24.551  11.035  1.00  0.00           H  
ATOM   4767  HA  GLU A 304       6.439  23.212   8.637  1.00  0.00           H  
ATOM   4768 1HB  GLU A 304       4.920  25.002  10.572  1.00  0.00           H  
ATOM   4769 2HB  GLU A 304       4.153  24.162   9.232  1.00  0.00           H  
ATOM   4770 1HG  GLU A 304       4.759  22.010  10.163  1.00  0.00           H  
ATOM   4771 2HG  GLU A 304       5.688  22.785  11.444  1.00  0.00           H  
ATOM   4772  N   VAL A 305       6.504  26.498   8.526  1.00  0.00           N  
ATOM   4773  CA  VAL A 305       6.483  27.641   7.621  1.00  0.00           C  
ATOM   4774  C   VAL A 305       7.584  27.536   6.573  1.00  0.00           C  
ATOM   4775  O   VAL A 305       7.369  27.844   5.401  1.00  0.00           O  
ATOM   4776  CB  VAL A 305       6.655  28.952   8.412  1.00  0.00           C  
ATOM   4777  CG1 VAL A 305       7.002  30.099   7.474  1.00  0.00           C  
ATOM   4778  CG2 VAL A 305       5.384  29.258   9.191  1.00  0.00           C  
ATOM   4779  H   VAL A 305       6.716  26.647   9.503  1.00  0.00           H  
ATOM   4780  HA  VAL A 305       5.517  27.664   7.113  1.00  0.00           H  
ATOM   4781  HB  VAL A 305       7.489  28.841   9.105  1.00  0.00           H  
ATOM   4782 1HG1 VAL A 305       7.120  31.017   8.050  1.00  0.00           H  
ATOM   4783 2HG1 VAL A 305       7.933  29.874   6.954  1.00  0.00           H  
ATOM   4784 3HG1 VAL A 305       6.201  30.228   6.747  1.00  0.00           H  
ATOM   4785 1HG2 VAL A 305       5.514  30.186   9.748  1.00  0.00           H  
ATOM   4786 2HG2 VAL A 305       4.550  29.364   8.498  1.00  0.00           H  
ATOM   4787 3HG2 VAL A 305       5.179  28.444   9.885  1.00  0.00           H  
ATOM   4788  N   ALA A 306       8.762  27.099   7.004  1.00  0.00           N  
ATOM   4789  CA  ALA A 306       9.900  26.952   6.104  1.00  0.00           C  
ATOM   4790  C   ALA A 306       9.634  25.884   5.050  1.00  0.00           C  
ATOM   4791  O   ALA A 306       9.975  26.054   3.880  1.00  0.00           O  
ATOM   4792  CB  ALA A 306      11.159  26.617   6.891  1.00  0.00           C  
ATOM   4793  H   ALA A 306       8.872  26.862   7.980  1.00  0.00           H  
ATOM   4794  HA  ALA A 306      10.048  27.901   5.588  1.00  0.00           H  
ATOM   4795 1HB  ALA A 306      11.999  26.510   6.205  1.00  0.00           H  
ATOM   4796 2HB  ALA A 306      11.368  27.418   7.600  1.00  0.00           H  
ATOM   4797 3HB  ALA A 306      11.011  25.683   7.431  1.00  0.00           H  
ATOM   4798  N   GLU A 307       9.022  24.782   5.473  1.00  0.00           N  
ATOM   4799  CA  GLU A 307       8.709  23.684   4.566  1.00  0.00           C  
ATOM   4800  C   GLU A 307       7.698  24.112   3.511  1.00  0.00           C  
ATOM   4801  O   GLU A 307       7.820  23.754   2.339  1.00  0.00           O  
ATOM   4802  CB  GLU A 307       8.168  22.485   5.349  1.00  0.00           C  
ATOM   4803  CG  GLU A 307       7.838  21.273   4.490  1.00  0.00           C  
ATOM   4804  CD  GLU A 307       9.058  20.622   3.902  1.00  0.00           C  
ATOM   4805  OE1 GLU A 307      10.011  20.432   4.620  1.00  0.00           O  
ATOM   4806  OE2 GLU A 307       9.039  20.312   2.733  1.00  0.00           O1-
ATOM   4807  H   GLU A 307       8.768  24.704   6.447  1.00  0.00           H  
ATOM   4808  HA  GLU A 307       9.626  23.384   4.057  1.00  0.00           H  
ATOM   4809 1HB  GLU A 307       8.900  22.177   6.095  1.00  0.00           H  
ATOM   4810 2HB  GLU A 307       7.261  22.776   5.880  1.00  0.00           H  
ATOM   4811 1HG  GLU A 307       7.309  20.541   5.100  1.00  0.00           H  
ATOM   4812 2HG  GLU A 307       7.173  21.581   3.684  1.00  0.00           H  
ATOM   4813  N   ARG A 308       6.700  24.881   3.933  1.00  0.00           N  
ATOM   4814  CA  ARG A 308       5.665  25.358   3.024  1.00  0.00           C  
ATOM   4815  C   ARG A 308       6.244  26.298   1.975  1.00  0.00           C  
ATOM   4816  O   ARG A 308       5.876  26.237   0.801  1.00  0.00           O  
ATOM   4817  CB  ARG A 308       4.566  26.077   3.794  1.00  0.00           C  
ATOM   4818  CG  ARG A 308       3.682  25.175   4.639  1.00  0.00           C  
ATOM   4819  CD  ARG A 308       2.680  25.954   5.411  1.00  0.00           C  
ATOM   4820  NE  ARG A 308       1.868  25.101   6.263  1.00  0.00           N  
ATOM   4821  CZ  ARG A 308       0.803  24.391   5.843  1.00  0.00           C  
ATOM   4822  NH1 ARG A 308       0.434  24.444   4.583  1.00  0.00           N1+
ATOM   4823  NH2 ARG A 308       0.129  23.642   6.698  1.00  0.00           N  
ATOM   4824  H   ARG A 308       6.657  25.140   4.908  1.00  0.00           H  
ATOM   4825  HA  ARG A 308       5.227  24.499   2.515  1.00  0.00           H  
ATOM   4826 1HB  ARG A 308       5.012  26.817   4.457  1.00  0.00           H  
ATOM   4827 2HB  ARG A 308       3.922  26.610   3.095  1.00  0.00           H  
ATOM   4828 1HG  ARG A 308       3.149  24.477   3.992  1.00  0.00           H  
ATOM   4829 2HG  ARG A 308       4.299  24.616   5.343  1.00  0.00           H  
ATOM   4830 1HD  ARG A 308       3.193  26.678   6.044  1.00  0.00           H  
ATOM   4831 2HD  ARG A 308       2.018  26.477   4.723  1.00  0.00           H  
ATOM   4832  HE  ARG A 308       2.122  25.034   7.241  1.00  0.00           H  
ATOM   4833 1HH1 ARG A 308       0.950  25.016   3.928  1.00  0.00           H  
ATOM   4834 2HH1 ARG A 308      -0.364  23.912   4.268  1.00  0.00           H  
ATOM   4835 1HH2 ARG A 308       0.412  23.602   7.668  1.00  0.00           H  
ATOM   4836 2HH2 ARG A 308      -0.670  23.111   6.384  1.00  0.00           H  
ATOM   4837  N   PHE A 309       7.152  27.168   2.405  1.00  0.00           N  
ATOM   4838  CA  PHE A 309       7.785  28.123   1.503  1.00  0.00           C  
ATOM   4839  C   PHE A 309       8.631  27.414   0.454  1.00  0.00           C  
ATOM   4840  O   PHE A 309       8.630  27.792  -0.718  1.00  0.00           O  
ATOM   4841  CB  PHE A 309       8.656  29.105   2.289  1.00  0.00           C  
ATOM   4842  CG  PHE A 309       7.881  30.216   2.939  1.00  0.00           C  
ATOM   4843  CD1 PHE A 309       6.703  30.683   2.375  1.00  0.00           C  
ATOM   4844  CD2 PHE A 309       8.329  30.796   4.116  1.00  0.00           C  
ATOM   4845  CE1 PHE A 309       5.991  31.704   2.972  1.00  0.00           C  
ATOM   4846  CE2 PHE A 309       7.618  31.817   4.717  1.00  0.00           C  
ATOM   4847  CZ  PHE A 309       6.447  32.272   4.143  1.00  0.00           C  
ATOM   4848  H   PHE A 309       7.411  27.167   3.381  1.00  0.00           H  
ATOM   4849  HA  PHE A 309       7.002  28.684   0.989  1.00  0.00           H  
ATOM   4850 1HB  PHE A 309       9.198  28.568   3.066  1.00  0.00           H  
ATOM   4851 2HB  PHE A 309       9.394  29.550   1.624  1.00  0.00           H  
ATOM   4852  HD1 PHE A 309       6.342  30.234   1.449  1.00  0.00           H  
ATOM   4853  HD2 PHE A 309       9.254  30.437   4.569  1.00  0.00           H  
ATOM   4854  HE1 PHE A 309       5.066  32.062   2.518  1.00  0.00           H  
ATOM   4855  HE2 PHE A 309       7.979  32.264   5.642  1.00  0.00           H  
ATOM   4856  HZ  PHE A 309       5.886  33.078   4.614  1.00  0.00           H  
ATOM   4857  N   LEU A 310       9.353  26.384   0.882  1.00  0.00           N  
ATOM   4858  CA  LEU A 310      10.206  25.619  -0.020  1.00  0.00           C  
ATOM   4859  C   LEU A 310       9.381  24.894  -1.075  1.00  0.00           C  
ATOM   4860  O   LEU A 310       9.760  24.842  -2.245  1.00  0.00           O  
ATOM   4861  CB  LEU A 310      11.040  24.604   0.773  1.00  0.00           C  
ATOM   4862  CG  LEU A 310      12.558  24.824   0.744  1.00  0.00           C  
ATOM   4863  CD1 LEU A 310      12.926  25.955   1.695  1.00  0.00           C  
ATOM   4864  CD2 LEU A 310      13.264  23.534   1.129  1.00  0.00           C  
ATOM   4865  H   LEU A 310       9.309  26.124   1.857  1.00  0.00           H  
ATOM   4866  HA  LEU A 310      10.880  26.309  -0.525  1.00  0.00           H  
ATOM   4867 1HB  LEU A 310      10.721  24.631   1.814  1.00  0.00           H  
ATOM   4868 2HB  LEU A 310      10.842  23.608   0.378  1.00  0.00           H  
ATOM   4869  HG  LEU A 310      12.864  25.120  -0.260  1.00  0.00           H  
ATOM   4870 1HD1 LEU A 310      14.004  26.111   1.675  1.00  0.00           H  
ATOM   4871 2HD1 LEU A 310      12.422  26.871   1.384  1.00  0.00           H  
ATOM   4872 3HD1 LEU A 310      12.617  25.695   2.706  1.00  0.00           H  
ATOM   4873 1HD2 LEU A 310      14.344  23.690   1.109  1.00  0.00           H  
ATOM   4874 2HD2 LEU A 310      12.961  23.238   2.133  1.00  0.00           H  
ATOM   4875 3HD2 LEU A 310      12.999  22.747   0.423  1.00  0.00           H  
ATOM   4876  N   GLU A 311       8.252  24.333  -0.654  1.00  0.00           N  
ATOM   4877  CA  GLU A 311       7.371  23.608  -1.563  1.00  0.00           C  
ATOM   4878  C   GLU A 311       6.782  24.537  -2.617  1.00  0.00           C  
ATOM   4879  O   GLU A 311       6.680  24.176  -3.789  1.00  0.00           O  
ATOM   4880  CB  GLU A 311       6.244  22.927  -0.783  1.00  0.00           C  
ATOM   4881  CG  GLU A 311       5.277  22.129  -1.646  1.00  0.00           C  
ATOM   4882  CD  GLU A 311       5.907  20.911  -2.260  1.00  0.00           C  
ATOM   4883  OE1 GLU A 311       6.890  20.445  -1.735  1.00  0.00           O  
ATOM   4884  OE2 GLU A 311       5.405  20.444  -3.255  1.00  0.00           O1-
ATOM   4885  H   GLU A 311       7.998  24.410   0.320  1.00  0.00           H  
ATOM   4886  HA  GLU A 311       7.956  22.842  -2.074  1.00  0.00           H  
ATOM   4887 1HB  GLU A 311       6.671  22.248  -0.045  1.00  0.00           H  
ATOM   4888 2HB  GLU A 311       5.670  23.679  -0.242  1.00  0.00           H  
ATOM   4889 1HG  GLU A 311       4.432  21.817  -1.031  1.00  0.00           H  
ATOM   4890 2HG  GLU A 311       4.896  22.774  -2.437  1.00  0.00           H  
ATOM   4891  N   VAL A 312       6.398  25.737  -2.192  1.00  0.00           N  
ATOM   4892  CA  VAL A 312       5.818  26.721  -3.098  1.00  0.00           C  
ATOM   4893  C   VAL A 312       6.829  27.166  -4.147  1.00  0.00           C  
ATOM   4894  O   VAL A 312       6.492  27.327  -5.319  1.00  0.00           O  
ATOM   4895  CB  VAL A 312       5.323  27.947  -2.311  1.00  0.00           C  
ATOM   4896  CG1 VAL A 312       4.998  29.092  -3.258  1.00  0.00           C  
ATOM   4897  CG2 VAL A 312       4.106  27.573  -1.479  1.00  0.00           C  
ATOM   4898  H   VAL A 312       6.509  25.972  -1.216  1.00  0.00           H  
ATOM   4899  HA  VAL A 312       4.967  26.264  -3.606  1.00  0.00           H  
ATOM   4900  HB  VAL A 312       6.122  28.291  -1.653  1.00  0.00           H  
ATOM   4901 1HG1 VAL A 312       4.651  29.952  -2.684  1.00  0.00           H  
ATOM   4902 2HG1 VAL A 312       5.892  29.368  -3.817  1.00  0.00           H  
ATOM   4903 3HG1 VAL A 312       4.217  28.781  -3.951  1.00  0.00           H  
ATOM   4904 1HG2 VAL A 312       3.763  28.446  -0.924  1.00  0.00           H  
ATOM   4905 2HG2 VAL A 312       3.310  27.223  -2.136  1.00  0.00           H  
ATOM   4906 3HG2 VAL A 312       4.373  26.780  -0.779  1.00  0.00           H  
ATOM   4907  N   LEU A 313       8.070  27.366  -3.716  1.00  0.00           N  
ATOM   4908  CA  LEU A 313       9.134  27.794  -4.617  1.00  0.00           C  
ATOM   4909  C   LEU A 313       9.428  26.733  -5.667  1.00  0.00           C  
ATOM   4910  O   LEU A 313       9.643  27.047  -6.838  1.00  0.00           O  
ATOM   4911  CB  LEU A 313      10.408  28.103  -3.821  1.00  0.00           C  
ATOM   4912  CG  LEU A 313      10.368  29.376  -2.966  1.00  0.00           C  
ATOM   4913  CD1 LEU A 313      11.573  29.402  -2.036  1.00  0.00           C  
ATOM   4914  CD2 LEU A 313      10.354  30.597  -3.875  1.00  0.00           C  
ATOM   4915  H   LEU A 313       8.283  27.216  -2.740  1.00  0.00           H  
ATOM   4916  HA  LEU A 313       8.811  28.702  -5.126  1.00  0.00           H  
ATOM   4917 1HB  LEU A 313      10.614  27.265  -3.156  1.00  0.00           H  
ATOM   4918 2HB  LEU A 313      11.240  28.198  -4.519  1.00  0.00           H  
ATOM   4919  HG  LEU A 313       9.470  29.373  -2.350  1.00  0.00           H  
ATOM   4920 1HD1 LEU A 313      11.544  30.307  -1.429  1.00  0.00           H  
ATOM   4921 2HD1 LEU A 313      11.549  28.529  -1.384  1.00  0.00           H  
ATOM   4922 3HD1 LEU A 313      12.489  29.390  -2.625  1.00  0.00           H  
ATOM   4923 1HD2 LEU A 313      10.324  31.502  -3.268  1.00  0.00           H  
ATOM   4924 2HD2 LEU A 313      11.253  30.603  -4.492  1.00  0.00           H  
ATOM   4925 3HD2 LEU A 313       9.473  30.561  -4.517  1.00  0.00           H  
ATOM   4926  N   ARG A 314       9.436  25.474  -5.243  1.00  0.00           N  
ATOM   4927  CA  ARG A 314       9.704  24.362  -6.146  1.00  0.00           C  
ATOM   4928  C   ARG A 314       8.613  24.236  -7.203  1.00  0.00           C  
ATOM   4929  O   ARG A 314       8.897  23.982  -8.373  1.00  0.00           O  
ATOM   4930  CB  ARG A 314       9.807  23.056  -5.372  1.00  0.00           C  
ATOM   4931  CG  ARG A 314      10.233  21.853  -6.199  1.00  0.00           C  
ATOM   4932  CD  ARG A 314      10.305  20.619  -5.376  1.00  0.00           C  
ATOM   4933  NE  ARG A 314      11.331  20.709  -4.350  1.00  0.00           N  
ATOM   4934  CZ  ARG A 314      11.085  20.854  -3.033  1.00  0.00           C  
ATOM   4935  NH1 ARG A 314       9.846  20.924  -2.599  1.00  0.00           N1+
ATOM   4936  NH2 ARG A 314      12.089  20.926  -2.178  1.00  0.00           N  
ATOM   4937  H   ARG A 314       9.253  25.282  -4.269  1.00  0.00           H  
ATOM   4938  HA  ARG A 314      10.654  24.544  -6.649  1.00  0.00           H
[truncated: 1,001,672 more chars]
