# Supplementary material for: Blueprinting extendable nanomaterials with standardized protein blocks
Source: Nature. 2024 Mar 13;627(8005):898–904. doi: 10.1038/s41586-024-07188-4 (PMC10972742; doi:10.1038/s41586-024-07188-4)
Supplement: Supplementary file 4 — Design models with ideal backbones as well as experimentally determined structures for comparison. For reference to design names, see Supplementary Fig. 1. [file 41586_2024_7188_MOESM4_ESM.zip › R12B_cryo_fit.pdb]

REMARK   3
REMARK   3 REFINEMENT.
REMARK   3   PROGRAM     : PHENIX (1.16_3549: phenix.real_space_refine)
REMARK   3   AUTHORS     : Adams,Afonine,Bunkoczi,Burnley,Chen,Dar,Davis,
REMARK   3               : Draizen,Echols,Gildea,Gros,Grosse-Kunstleve,Headd,
REMARK   3               : Hintze,Hung,Ioerger,Liebschner,McCoy,McKee,Moriarty,
REMARK   3               : Oeffner,Poon,Read,Richardson,Richardson,Sacchettini,
REMARK   3               : Sauter,Sobolev,Storoni,Terwilliger,Williams,Zwart
REMARK   3
REMARK   3  SCATTERING TABLE: ELECTRON
REMARK   3
REMARK   3  REFINEMENT TARGET: REAL-SPACE (WEIGHTED MAP SUM AT ATOM CENTERS)
REMARK   3
REMARK   3  MODEL TO MAP FIT.
REMARK   3    CC_mask  : 0.8087
REMARK   3    CC_volume: 0.8230
REMARK   3    CC_peaks : 0.6052
REMARK   3 
REMARK   3 GEOMETRY RESTRAINTS LIBRARY: GEOSTD + MONOMER LIBRARY + CDL V1.2
REMARK   3 DEVIATIONS FROM IDEAL VALUES.
REMARK   3   BOND      :  0.003   0.021  10380
REMARK   3   ANGLE     :  0.527   8.094  14036
REMARK   3   CHIRALITY :  0.034   0.130   1656
REMARK   3   PLANARITY :  0.004   0.041   1872
REMARK   3   DIHEDRAL  :  2.821  81.097   6588
REMARK   3   MIN NONBONDED DISTANCE : 2.158
REMARK   3 
REMARK   3 MOLPROBITY STATISTICS.
REMARK   3   ALL-ATOM CLASHSCORE : 20.55
REMARK   3   RAMACHANDRAN PLOT:
REMARK   3     OUTLIERS :  0.00 %
REMARK   3     ALLOWED  :  4.65 %
REMARK   3     FAVORED  : 95.35 %
REMARK   3   ROTAMER OUTLIERS :  0.00 %
REMARK   3   CBETA DEVIATIONS :  0.00 %
REMARK   3   PEPTIDE PLANE:
REMARK   3     CIS-PROLINE     : 0.00 %
REMARK   3     CIS-GENERAL     : 0.00 %
REMARK   3     TWISTED PROLINE : 0.00 %
REMARK   3     TWISTED GENERAL : 0.00 %
REMARK   3
HELIX    1   1 LEU C    2  ALA C   24  1                                  23
HELIX    2   2 PRO C   28  HIS C   52  1                                  25
HELIX    3   3 PRO C   56  TYR C   78  1                                  23
HELIX    4   4 GLU C   82  LYS C  104  1                                  23
HELIX    5   5 VAL C  109  ALA C  134  1                                  26
HELIX    6   6 PRO C  138  HIS C  162  1                                  25
HELIX    7   7 PRO C  166  TYR C  188  1                                  23
HELIX    8   8 GLU C  192  LYS C  214  1                                  23
HELIX    9   9 VAL C  219  ALA C  244  1                                  26
HELIX   10  10 PRO C  248  HIS C  272  1                                  25
HELIX   11  11 PRO C  276  SER C  297  1                                  22
HELIX   12  12 GLU C  302  LYS C  324  1                                  23
HELIX    1   1 LEU D    2  ALA D   24  1                                  23
HELIX    2   2 PRO D   28  HIS D   52  1                                  25
HELIX    3   3 PRO D   56  TYR D   78  1                                  23
HELIX    4   4 GLU D   82  LYS D  104  1                                  23
HELIX    5   5 VAL D  109  LYS D  133  1                                  25
HELIX    6   6 PRO D  138  HIS D  162  1                                  25
HELIX    7   7 PRO D  166  ARG D  186  1                                  21
HELIX    8   8 GLU D  192  LYS D  215  1                                  24
HELIX    9   9 VAL D  219  LYS D  243  1                                  25
HELIX   10  10 PRO D  248  HIS D  272  1                                  25
HELIX   11  11 PRO D  276  TYR D  298  1                                  23
HELIX   12  12 GLU D  302  LYS D  324  1                                  23
HELIX    1   1 LEU A    2  ALA A   24  1                                  23
HELIX    2   2 PRO A   28  HIS A   52  1                                  25
HELIX    3   3 PRO A   56  TYR A   78  1                                  23
HELIX    4   4 GLU A   82  LYS A  104  1                                  23
HELIX    5   5 VAL A  109  ALA A  134  1                                  26
HELIX    6   6 PRO A  138  HIS A  162  1                                  25
HELIX    7   7 PRO A  166  TYR A  188  1                                  23
HELIX    8   8 GLU A  192  LYS A  214  1                                  23
HELIX    9   9 VAL A  219  ALA A  244  1                                  26
HELIX   10  10 PRO A  248  HIS A  272  1                                  25
HELIX   11  11 PRO A  276  SER A  297  1                                  22
HELIX   12  12 GLU A  302  LYS A  325  1                                  24
HELIX    1   1 LEU B    2  ALA B   24  1                                  23
HELIX    2   2 PRO B   28  HIS B   52  1                                  25
HELIX    3   3 PRO B   56  SER B   77  1                                  22
HELIX    4   4 GLU B   82  LYS B  105  1                                  24
HELIX    5   5 VAL B  109  LYS B  133  1                                  25
HELIX    6   6 PRO B  138  HIS B  162  1                                  25
HELIX    7   7 PRO B  166  TYR B  188  1                                  23
HELIX    8   8 GLU B  192  LYS B  214  1                                  23
HELIX    9   9 VAL B  219  ILE B  242  1                                  24
HELIX   10  10 PRO B  248  HIS B  272  1                                  25
HELIX   11  11 PRO B  276  ARG B  296  1                                  21
HELIX   12  12 GLU B  302  LYS B  324  1                                  23
ATOM      1  N   GLU A   1     110.127 161.235 116.457  1.00238.23      AP1  N
ATOM      2  CA  GLU A   1     109.942 162.603 116.920  1.00238.23      AP1  C
ATOM      3  C   GLU A   1     108.759 162.705 117.875  1.00238.23      AP1  C
ATOM      4  O   GLU A   1     108.885 163.235 118.978  1.00238.23      AP1  O
ATOM      5  CB  GLU A   1     109.754 163.546 115.731  1.00238.23      AP1  C
ATOM      6  CG  GLU A   1     110.862 163.446 114.697  1.00238.23      AP1  C
ATOM      7  CD  GLU A   1     110.686 164.421 113.551  1.00238.23      AP1  C
ATOM      8  OE1 GLU A   1     109.670 165.145 113.536  1.00238.23      AP1  O
ATOM      9  OE2 GLU A   1     111.567 164.465 112.666  1.00238.23      AP1  O
ATOM     10  N   LEU A   2     107.605 162.201 117.433  1.00258.49      AP1  N
ATOM     11  CA  LEU A   2     106.436 162.135 118.304  1.00258.49      AP1  C
ATOM     12  C   LEU A   2     106.753 161.356 119.572  1.00258.49      AP1  C
ATOM     13  O   LEU A   2     106.423 161.786 120.686  1.00258.49      AP1  O
ATOM     14  CB  LEU A   2     105.273 161.478 117.562  1.00258.49      AP1  C
ATOM     15  CG  LEU A   2     104.965 161.946 116.140  1.00258.49      AP1  C
ATOM     16  CD1 LEU A   2     103.935 161.023 115.510  1.00258.49      AP1  C
ATOM     17  CD2 LEU A   2     104.484 163.387 116.127  1.00258.49      AP1  C
ATOM     18  N   VAL A   3     107.385 160.193 119.410  1.00233.78      AP1  N
ATOM     19  CA  VAL A   3     107.695 159.331 120.544  1.00233.78      AP1  C
ATOM     20  C   VAL A   3     108.589 160.053 121.543  1.00233.78      AP1  C
ATOM     21  O   VAL A   3     108.412 159.926 122.759  1.00233.78      AP1  O
ATOM     22  CB  VAL A   3     108.320 158.013 120.054  1.00233.78      AP1  C
ATOM     23  CG1 VAL A   3     107.277 157.200 119.309  1.00233.78      AP1  C
ATOM     24  CG2 VAL A   3     109.499 158.293 119.139  1.00233.78      AP1  C
ATOM     25  N   ALA A   4     109.564 160.816 121.047  1.00217.00      AP1  N
ATOM     26  CA  ALA A   4     110.394 161.612 121.942  1.00217.00      AP1  C
ATOM     27  C   ALA A   4     109.539 162.533 122.799  1.00217.00      AP1  C
ATOM     28  O   ALA A   4     109.694 162.579 124.024  1.00217.00      AP1  O
ATOM     29  CB  ALA A   4     111.411 162.417 121.135  1.00217.00      AP1  C
ATOM     30  N   GLU A   5     108.624 163.265 122.165  1.00224.27      AP1  N
ATOM     31  CA  GLU A   5     107.762 164.193 122.887  1.00224.27      AP1  C
ATOM     32  C   GLU A   5     106.931 163.475 123.944  1.00224.27      AP1  C
ATOM     33  O   GLU A   5     106.832 163.934 125.093  1.00224.27      AP1  O
ATOM     34  CB  GLU A   5     106.866 164.918 121.884  1.00224.27      AP1  C
ATOM     35  CG  GLU A   5     107.656 165.612 120.774  1.00224.27      AP1  C
ATOM     36  CD  GLU A   5     106.832 165.879 119.526  1.00224.27      AP1  C
ATOM     37  OE1 GLU A   5     105.707 165.347 119.424  1.00224.27      AP1  O
ATOM     38  OE2 GLU A   5     107.314 166.621 118.643  1.00224.27      AP1  O
ATOM     39  N   LEU A   6     106.319 162.349 123.573  1.00169.61      AP1  N
ATOM     40  CA  LEU A   6     105.447 161.661 124.518  1.00169.61      AP1  C
ATOM     41  C   LEU A   6     106.242 161.094 125.683  1.00169.61      AP1  C
ATOM     42  O   LEU A   6     105.794 161.154 126.832  1.00169.61      AP1  O
ATOM     43  CB  LEU A   6     104.648 160.564 123.813  1.00169.61      AP1  C
ATOM     44  CG  LEU A   6     105.335 159.359 123.168  1.00169.61      AP1  C
ATOM     45  CD1 LEU A   6     105.566 158.232 124.159  1.00169.61      AP1  C
ATOM     46  CD2 LEU A   6     104.511 158.859 122.001  1.00169.61      AP1  C
ATOM     47  N   ILE A   7     107.421 160.536 125.409  1.00177.82      AP1  N
ATOM     48  CA  ILE A   7     108.259 160.028 126.488  1.00177.82      AP1  C
ATOM     49  C   ILE A   7     108.682 161.165 127.398  1.00177.82      AP1  C
ATOM     50  O   ILE A   7     108.749 161.009 128.621  1.00177.82      AP1  O
ATOM     51  CB  ILE A   7     109.478 159.284 125.919  1.00177.82      AP1  C
ATOM     52  CG1 ILE A   7     109.035 158.065 125.116  1.00177.82      AP1  C
ATOM     53  CG2 ILE A   7     110.405 158.863 127.036  1.00177.82      AP1  C
ATOM     54  CD1 ILE A   7     110.113 157.519 124.214  1.00177.82      AP1  C
ATOM     55  N   ARG A   8     108.990 162.322 126.814  1.00184.16      AP1  N
ATOM     56  CA  ARG A   8     109.323 163.485 127.622  1.00184.16      AP1  C
ATOM     57  C   ARG A   8     108.204 163.803 128.597  1.00184.16      AP1  C
ATOM     58  O   ARG A   8     108.428 163.865 129.811  1.00184.16      AP1  O
ATOM     59  CB  ARG A   8     109.599 164.686 126.722  1.00184.16      AP1  C
ATOM     60  CG  ARG A   8     110.976 164.694 126.097  1.00184.16      AP1  C
ATOM     61  CD  ARG A   8     111.350 166.083 125.618  1.00184.16      AP1  C
ATOM     62  NE  ARG A   8     112.411 166.044 124.619  1.00184.16      AP1  N
ATOM     63  CZ  ARG A   8     112.202 165.898 123.316  1.00184.16      AP1  C
ATOM     64  NH1 ARG A   8     110.966 165.779 122.851  1.00184.16      AP1  N
ATOM     65  NH2 ARG A   8     113.228 165.871 122.477  1.00184.16      AP1  N
ATOM     66  N   GLU A   9     106.993 164.009 128.079  1.00201.38      AP1  N
ATOM     67  CA  GLU A   9     105.871 164.348 128.951  1.00201.38      AP1  C
ATOM     68  C   GLU A   9     105.622 163.251 129.978  1.00201.38      AP1  C
ATOM     69  O   GLU A   9     105.317 163.535 131.146  1.00201.38      AP1  O
ATOM     70  CB  GLU A   9     104.615 164.602 128.118  1.00201.38      AP1  C
ATOM     71  CG  GLU A   9     104.717 165.804 127.189  1.00201.38      AP1  C
ATOM     72  CD  GLU A   9     104.867 167.115 127.938  1.00201.38      AP1  C
ATOM     73  OE1 GLU A   9     104.296 167.240 129.041  1.00201.38      AP1  O
ATOM     74  OE2 GLU A   9     105.556 168.021 127.424  1.00201.38      AP1  O
ATOM     75  N   THR A  10     105.751 161.994 129.560  1.00149.52      AP1  N
ATOM     76  CA  THR A  10     105.518 160.878 130.463  1.00149.52      AP1  C
ATOM     77  C   THR A  10     106.500 160.909 131.620  1.00149.52      AP1  C
ATOM     78  O   THR A  10     106.100 161.045 132.779  1.00149.52      AP1  O
ATOM     79  CB  THR A  10     105.644 159.568 129.694  1.00149.52      AP1  C
ATOM     80  OG1 THR A  10     104.774 159.598 128.557  1.00149.52      AP1  O
ATOM     81  CG2 THR A  10     105.258 158.409 130.582  1.00149.52      AP1  C
ATOM     82  N   SER A  11     107.790 160.780 131.303  1.00206.09      AP1  N
ATOM     83  CA  SER A  11     108.866 160.953 132.270  1.00206.09      AP1  C
ATOM     84  C   SER A  11     108.609 162.125 133.197  1.00206.09      AP1  C
ATOM     85  O   SER A  11     108.802 162.019 134.413  1.00206.09      AP1  O
ATOM     86  CB  SER A  11     110.176 161.161 131.524  1.00206.09      AP1  C
ATOM     87  OG  SER A  11     110.005 162.169 130.545  1.00206.09      AP1  O
ATOM     88  N   ARG A  12     108.223 163.267 132.632  1.00230.52      AP1  N
ATOM     89  CA  ARG A  12     107.926 164.433 133.450  1.00230.52      AP1  C
ATOM     90  C   ARG A  12     106.889 164.094 134.507  1.00230.52      AP1  C
ATOM     91  O   ARG A  12     107.165 164.183 135.707  1.00230.52      AP1  O
ATOM     92  CB  ARG A  12     107.435 165.577 132.565  1.00230.52      AP1  C
ATOM     93  CG  ARG A  12     107.188 166.883 133.300  1.00230.52      AP1  C
ATOM     94  CD  ARG A  12     106.202 167.750 132.533  1.00230.52      AP1  C
ATOM     95  NE  ARG A  12     104.906 167.094 132.389  1.00230.52      AP1  N
ATOM     96  CZ  ARG A  12     103.774 167.726 132.101  1.00230.52      AP1  C
ATOM     97  NH1 ARG A  12     103.772 169.040 131.924  1.00230.52      AP1  N
ATOM     98  NH2 ARG A  12     102.643 167.045 131.990  1.00230.52      AP1  N
ATOM     99  N   GLN A  13     105.699 163.679 134.069  1.00239.59      AP1  N
ATOM    100  CA  GLN A  13     104.626 163.347 135.001  1.00239.59      AP1  C
ATOM    101  C   GLN A  13     105.087 162.335 136.042  1.00239.59      AP1  C
ATOM    102  O   GLN A  13     104.722 162.430 137.220  1.00239.59      AP1  O
ATOM    103  CB  GLN A  13     103.424 162.807 134.229  1.00239.59      AP1  C
ATOM    104  CG  GLN A  13     102.191 162.578 135.079  1.00239.59      AP1  C
ATOM    105  CD  GLN A  13     101.615 163.867 135.629  1.00239.59      AP1  C
ATOM    106  OE1 GLN A  13     101.807 164.198 136.797  1.00239.59      AP1  O
ATOM    107  NE2 GLN A  13     100.891 164.596 134.788  1.00239.59      AP1  N
ATOM    108  N   ILE A  14     105.882 161.354 135.618  1.00212.91      AP1  N
ATOM    109  CA  ILE A  14     106.399 160.353 136.542  1.00212.91      AP1  C
ATOM    110  C   ILE A  14     107.232 161.014 137.624  1.00212.91      AP1  C
ATOM    111  O   ILE A  14     107.060 160.741 138.817  1.00212.91      AP1  O
ATOM    112  CB  ILE A  14     107.210 159.293 135.782  1.00212.91      AP1  C
ATOM    113  CG1 ILE A  14     106.381 158.712 134.641  1.00212.91      AP1  C
ATOM    114  CG2 ILE A  14     107.667 158.205 136.731  1.00212.91      AP1  C
ATOM    115  CD1 ILE A  14     107.202 157.986 133.611  1.00212.91      AP1  C
ATOM    116  N   ALA A  15     108.161 161.877 137.222  1.00288.47      AP1  N
ATOM    117  CA  ALA A  15     109.003 162.559 138.195  1.00288.47      AP1  C
ATOM    118  C   ALA A  15     108.173 163.445 139.113  1.00288.47      AP1  C
ATOM    119  O   ALA A  15     108.487 163.592 140.299  1.00288.47      AP1  O
ATOM    120  CB  ALA A  15     110.070 163.379 137.474  1.00288.47      AP1  C
ATOM    121  N   GLU A  16     107.100 164.035 138.586  1.00285.54      AP1  N
ATOM    122  CA  GLU A  16     106.261 164.890 139.419  1.00285.54      AP1  C
ATOM    123  C   GLU A  16     105.542 164.069 140.478  1.00285.54      AP1  C
ATOM    124  O   GLU A  16     105.459 164.474 141.643  1.00285.54      AP1  O
ATOM    125  CB  GLU A  16     105.251 165.658 138.566  1.00285.54      AP1  C
ATOM    126  CG  GLU A  16     105.796 166.295 137.289  1.00285.54      AP1  C
ATOM    127  CD  GLU A  16     107.185 166.898 137.438  1.00285.54      AP1  C
ATOM    128  OE1 GLU A  16     107.461 167.543 138.473  1.00285.54      AP1  O
ATOM    129  OE2 GLU A  16     108.006 166.726 136.512  1.00285.54      AP1  O
ATOM    130  N   ILE A  17     105.011 162.912 140.086  1.00310.68      AP1  N
ATOM    131  CA  ILE A  17     104.394 162.018 141.060  1.00310.68      AP1  C
ATOM    132  C   ILE A  17     105.430 161.556 142.072  1.00310.68      AP1  C
ATOM    133  O   ILE A  17     105.147 161.429 143.268  1.00310.68      AP1  O
ATOM    134  CB  ILE A  17     103.725 160.829 140.351  1.00310.68      AP1  C
ATOM    135  CG1 ILE A  17     102.596 161.325 139.451  1.00310.68      AP1  C
ATOM    136  CG2 ILE A  17     103.193 159.836 141.367  1.00310.68      AP1  C
ATOM    137  CD1 ILE A  17     101.351 161.738 140.209  1.00310.68      AP1  C
ATOM    138  N   ALA A  18     106.651 161.301 141.604  1.00377.30      AP1  N
ATOM    139  CA  ALA A  18     107.724 160.910 142.508  1.00377.30      AP1  C
ATOM    140  C   ALA A  18     107.992 161.994 143.543  1.00377.30      AP1  C
ATOM    141  O   ALA A  18     108.187 161.701 144.727  1.00377.30      AP1  O
ATOM    142  CB  ALA A  18     108.987 160.602 141.708  1.00377.30      AP1  C
ATOM    143  N   GLU A  19     108.002 163.255 143.113  1.00400.39      AP1  N
ATOM    144  CA  GLU A  19     108.230 164.354 144.046  1.00400.39      AP1  C
ATOM    145  C   GLU A  19     107.065 164.501 145.016  1.00400.39      AP1  C
ATOM    146  O   GLU A  19     107.263 164.811 146.198  1.00400.39      AP1  O
ATOM    147  CB  GLU A  19     108.456 165.655 143.278  1.00400.39      AP1  C
ATOM    148  CG  GLU A  19     108.476 166.904 144.148  1.00400.39      AP1  C
ATOM    149  CD  GLU A  19     109.653 166.939 145.105  1.00400.39      AP1  C
ATOM    150  OE1 GLU A  19     109.616 166.238 146.138  1.00400.39      AP1  O
ATOM    151  OE2 GLU A  19     110.623 167.671 144.819  1.00400.39      AP1  O
ATOM    152  N   ALA A  20     105.839 164.309 144.526  1.00408.33      AP1  N
ATOM    153  CA  ALA A  20     104.685 164.293 145.418  1.00408.33      AP1  C
ATOM    154  C   ALA A  20     104.847 163.232 146.497  1.00408.33      AP1  C
ATOM    155  O   ALA A  20     104.608 163.494 147.682  1.00408.33      AP1  O
ATOM    156  CB  ALA A  20     103.406 164.056 144.617  1.00408.33      AP1  C
ATOM    157  N   THR A  21     105.263 162.027 146.102  1.00427.82      AP1  N
ATOM    158  CA  THR A  21     105.514 160.968 147.074  1.00427.82      AP1  C
ATOM    159  C   THR A  21     106.609 161.365 148.054  1.00427.82      AP1  C
ATOM    160  O   THR A  21     106.503 161.103 149.258  1.00427.82      AP1  O
ATOM    161  CB  THR A  21     105.900 159.676 146.358  1.00427.82      AP1  C
ATOM    162  OG1 THR A  21     107.115 159.881 145.627  1.00427.82      AP1  O
ATOM    163  CG2 THR A  21     104.814 159.256 145.401  1.00427.82      AP1  C
ATOM    164  N   ILE A  22     107.676 161.987 147.549  1.00421.70      AP1  N
ATOM    165  CA  ILE A  22     108.779 162.409 148.405  1.00421.70      AP1  C
ATOM    166  C   ILE A  22     108.296 163.387 149.463  1.00421.70      AP1  C
ATOM    167  O   ILE A  22     108.627 163.250 150.646  1.00421.70      AP1  O
ATOM    168  CB  ILE A  22     109.908 163.015 147.550  1.00421.70      AP1  C
ATOM    169  CG1 ILE A  22     110.782 161.907 146.962  1.00421.70      AP1  C
ATOM    170  CG2 ILE A  22     110.744 163.982 148.370  1.00421.70      AP1  C
ATOM    171  CD1 ILE A  22     111.928 162.416 146.122  1.00421.70      AP1  C
ATOM    172  N   LYS A  23     107.496 164.375 149.065  1.00438.02      AP1  N
ATOM    173  CA  LYS A  23     106.974 165.342 150.022  1.00438.02      AP1  C
ATOM    174  C   LYS A  23     105.724 164.851 150.737  1.00438.02      AP1  C
ATOM    175  O   LYS A  23     105.123 165.616 151.498  1.00438.02      AP1  O
ATOM    176  CB  LYS A  23     106.679 166.672 149.329  1.00438.02      AP1  C
ATOM    177  CG  LYS A  23     107.911 167.521 149.086  1.00438.02      AP1  C
ATOM    178  CD  LYS A  23     107.552 168.842 148.434  1.00438.02      AP1  C
ATOM    179  CE  LYS A  23     108.783 169.706 148.235  1.00438.02      AP1  C
ATOM    180  NZ  LYS A  23     108.490 170.911 147.416  1.00438.02      AP1  N
ATOM    181  N   ALA A  24     105.315 163.604 150.509  1.00465.68      AP1  N
ATOM    182  CA  ALA A  24     104.174 163.033 151.210  1.00465.68      AP1  C
ATOM    183  C   ALA A  24     104.550 162.299 152.494  1.00465.68      AP1  C
ATOM    184  O   ALA A  24     103.657 161.771 153.165  1.00465.68      AP1  O
ATOM    185  CB  ALA A  24     103.414 162.075 150.286  1.00465.68      AP1  C
ATOM    186  N   THR A  25     105.834 162.247 152.852  1.00444.01      AP1  N
ATOM    187  CA  THR A  25     106.287 161.536 154.042  1.00444.01      AP1  C
ATOM    188  C   THR A  25     107.442 162.275 154.698  1.00444.01      AP1  C
ATOM    189  O   THR A  25     107.995 163.217 154.123  1.00444.01      AP1  O
ATOM    190  CB  THR A  25     106.742 160.115 153.706  1.00444.01      AP1  C
ATOM    191  OG1 THR A  25     107.129 159.442 154.911  1.00444.01      AP1  O
ATOM    192  CG2 THR A  25     107.930 160.159 152.758  1.00444.01      AP1  C
ATOM    193  N   ASP A  26     107.806 161.840 155.904  1.00407.93      AP1  N
ATOM    194  CA  ASP A  26     109.017 162.303 156.572  1.00407.93      AP1  C
ATOM    195  C   ASP A  26     109.873 161.090 156.903  1.00407.93      AP1  C
ATOM    196  O   ASP A  26     109.835 160.582 158.028  1.00407.93      AP1  O
ATOM    197  CB  ASP A  26     108.687 163.115 157.833  1.00407.93      AP1  C
ATOM    198  CG  ASP A  26     107.805 162.358 158.813  1.00407.93      AP1  C
ATOM    199  OD1 ASP A  26     108.065 162.443 160.031  1.00407.93      AP1  O
ATOM    200  OD2 ASP A  26     106.860 161.674 158.365  1.00407.93      AP1  O
ATOM    201  N   ASP A  27     110.651 160.639 155.931  1.00409.98      AP1  N
ATOM    202  CA  ASP A  27     111.509 159.483 156.134  1.00409.98      AP1  C
ATOM    203  C   ASP A  27     112.665 159.545 155.144  1.00409.98      AP1  C
ATOM    204  O   ASP A  27     112.483 159.245 153.957  1.00409.98      AP1  O
ATOM    205  CB  ASP A  27     110.707 158.190 155.981  1.00409.98      AP1  C
ATOM    206  CG  ASP A  27     111.453 156.976 156.494  1.00409.98      AP1  C
ATOM    207  OD1 ASP A  27     112.624 157.121 156.902  1.00409.98      AP1  O
ATOM    208  OD2 ASP A  27     110.859 155.878 156.509  1.00409.98      AP1  O
ATOM    209  N   PRO A  28     113.861 159.929 155.592  1.00412.80      AP1  N
ATOM    210  CA  PRO A  28     114.977 160.122 154.650  1.00412.80      AP1  C
ATOM    211  C   PRO A  28     115.352 158.870 153.881  1.00412.80      AP1  C
ATOM    212  O   PRO A  28     115.695 158.963 152.694  1.00412.80      AP1  O
ATOM    213  CB  PRO A  28     116.121 160.588 155.562  1.00412.80      AP1  C
ATOM    214  CG  PRO A  28     115.439 161.140 156.780  1.00412.80      AP1  C
ATOM    215  CD  PRO A  28     114.228 160.286 156.972  1.00412.80      AP1  C
ATOM    216  N   GLU A  29     115.309 157.700 154.521  1.00397.92      AP1  N
ATOM    217  CA  GLU A  29     115.500 156.456 153.784  1.00397.92      AP1  C
ATOM    218  C   GLU A  29     114.456 156.310 152.687  1.00397.92      AP1  C
ATOM    219  O   GLU A  29     114.778 155.916 151.561  1.00397.92      AP1  O
ATOM    220  CB  GLU A  29     115.441 155.259 154.730  1.00397.92      AP1  C
ATOM    221  CG  GLU A  29     116.513 155.242 155.797  1.00397.92      AP1  C
ATOM    222  CD  GLU A  29     116.105 154.419 156.999  1.00397.92      AP1  C
ATOM    223  OE1 GLU A  29     114.997 154.651 157.525  1.00397.92      AP1  O
ATOM    224  OE2 GLU A  29     116.885 153.535 157.411  1.00397.92      AP1  O
ATOM    225  N   VAL A  30     113.196 156.621 153.000  1.00403.06      AP1  N
ATOM    226  CA  VAL A  30     112.139 156.554 151.998  1.00403.06      AP1  C
ATOM    227  C   VAL A  30     112.404 157.549 150.876  1.00403.06      AP1  C
ATOM    228  O   VAL A  30     112.217 157.235 149.695  1.00403.06      AP1  O
ATOM    229  CB  VAL A  30     110.768 156.783 152.660  1.00403.06      AP1  C
ATOM    230  CG1 VAL A  30     109.743 157.213 151.632  1.00403.06      AP1  C
ATOM    231  CG2 VAL A  30     110.308 155.516 153.365  1.00403.06      AP1  C
ATOM    232  N   LEU A  31     112.846 158.760 151.225  1.00377.87      AP1  N
ATOM    233  CA  LEU A  31     113.210 159.739 150.206  1.00377.87      AP1  C
ATOM    234  C   LEU A  31     114.265 159.181 149.262  1.00377.87      AP1  C
ATOM    235  O   LEU A  31     114.096 159.214 148.037  1.00377.87      AP1  O
ATOM    236  CB  LEU A  31     113.719 161.021 150.863  1.00377.87      AP1  C
ATOM    237  CG  LEU A  31     112.812 161.690 151.894  1.00377.87      AP1  C
ATOM    238  CD1 LEU A  31     113.398 163.021 152.335  1.00377.87      AP1  C
ATOM    239  CD2 LEU A  31     111.413 161.872 151.335  1.00377.87      AP1  C
ATOM    240  N   GLU A  32     115.356 158.650 149.816  1.00359.59      AP1  N
ATOM    241  CA  GLU A  32     116.454 158.179 148.980  1.00359.59      AP1  C
ATOM    242  C   GLU A  32     116.048 156.962 148.158  1.00359.59      AP1  C
ATOM    243  O   GLU A  32     116.478 156.816 147.012  1.00359.59      AP1  O
ATOM    244  CB  GLU A  32     117.672 157.863 149.846  1.00359.59      AP1  C
ATOM    245  CG  GLU A  32     118.236 159.067 150.584  1.00359.59      AP1  C
ATOM    246  CD  GLU A  32     119.200 159.877 149.739  1.00359.59      AP1  C
ATOM    247  OE1 GLU A  32     118.813 160.315 148.635  1.00359.59      AP1  O
ATOM    248  OE2 GLU A  32     120.350 160.079 150.180  1.00359.59      AP1  O
ATOM    249  N   GLU A  33     115.209 156.087 148.712  1.00373.24      AP1  N
ATOM    250  CA  GLU A  33     114.805 154.895 147.972  1.00373.24      AP1  C
ATOM    251  C   GLU A  33     113.840 155.245 146.847  1.00373.24      AP1  C
ATOM    252  O   GLU A  33     113.926 154.685 145.745  1.00373.24      AP1  O
ATOM    253  CB  GLU A  33     114.189 153.874 148.926  1.00373.24      AP1  C
ATOM    254  CG  GLU A  33     115.194 153.275 149.901  1.00373.24      AP1  C
ATOM    255  CD  GLU A  33     114.574 152.905 151.233  1.00373.24      AP1  C
ATOM    256  OE1 GLU A  33     113.422 152.424 151.244  1.00373.24      AP1  O
ATOM    257  OE2 GLU A  33     115.239 153.102 152.272  1.00373.24      AP1  O
ATOM    258  N   ILE A  34     112.906 156.162 147.106  1.00337.15      AP1  N
ATOM    259  CA  ILE A  34     112.056 156.666 146.037  1.00337.15      AP1  C
ATOM    260  C   ILE A  34     112.903 157.336 144.968  1.00337.15      AP1  C
ATOM    261  O   ILE A  34     112.639 157.194 143.770  1.00337.15      AP1  O
ATOM    262  CB  ILE A  34     110.993 157.621 146.606  1.00337.15      AP1  C
ATOM    263  CG1 ILE A  34     109.987 156.843 147.453  1.00337.15      AP1  C
ATOM    264  CG2 ILE A  34     110.284 158.366 145.490  1.00337.15      AP1  C
ATOM    265  CD1 ILE A  34     108.996 157.720 148.175  1.00337.15      AP1  C
ATOM    266  N   SER A  35     113.939 158.067 145.382  1.00308.40      AP1  N
ATOM    267  CA  SER A  35     114.856 158.670 144.424  1.00308.40      AP1  C
ATOM    268  C   SER A  35     115.545 157.607 143.582  1.00308.40      AP1  C
ATOM    269  O   SER A  35     115.684 157.760 142.364  1.00308.40      AP1  O
ATOM    270  CB  SER A  35     115.889 159.514 145.165  1.00308.40      AP1  C
ATOM    271  OG  SER A  35     115.273 160.239 146.213  1.00308.40      AP1  O
ATOM    272  N   GLU A  36     115.997 156.533 144.227  1.00314.61      AP1  N
ATOM    273  CA  GLU A  36     116.609 155.424 143.510  1.00314.61      AP1  C
ATOM    274  C   GLU A  36     115.662 154.868 142.461  1.00314.61      AP1  C
ATOM    275  O   GLU A  36     116.022 154.755 141.287  1.00314.61      AP1  O
ATOM    276  CB  GLU A  36     117.014 154.329 144.493  1.00314.61      AP1  C
ATOM    277  CG  GLU A  36     118.244 154.654 145.318  1.00314.61      AP1  C
ATOM    278  CD  GLU A  36     118.213 153.998 146.683  1.00314.61      AP1  C
ATOM    279  OE1 GLU A  36     118.108 154.723 147.694  1.00314.61      AP1  O
ATOM    280  OE2 GLU A  36     118.285 152.753 146.744  1.00314.61      AP1  O
ATOM    281  N   PHE A  37     114.447 154.512 142.872  1.00273.76      AP1  N
ATOM    282  CA  PHE A  37     113.496 153.919 141.938  1.00273.76      AP1  C
ATOM    283  C   PHE A  37     113.144 154.890 140.817  1.00273.76      AP1  C
ATOM    284  O   PHE A  37     112.952 154.487 139.664  1.00273.76      AP1  O
ATOM    285  CB  PHE A  37     112.241 153.476 142.681  1.00273.76      AP1  C
ATOM    286  CG  PHE A  37     111.165 152.969 141.777  1.00273.76      AP1  C
ATOM    287  CD1 PHE A  37     110.040 153.731 141.522  1.00273.76      AP1  C
ATOM    288  CD2 PHE A  37     111.290 151.737 141.163  1.00273.76      AP1  C
ATOM    289  CE1 PHE A  37     109.050 153.265 140.682  1.00273.76      AP1  C
ATOM    290  CE2 PHE A  37     110.306 151.268 140.324  1.00273.76      AP1  C
ATOM    291  CZ  PHE A  37     109.182 152.032 140.085  1.00273.76      AP1  C
ATOM    292  N   ALA A  38     113.043 156.178 141.141  1.00239.35      AP1  N
ATOM    293  CA  ALA A  38     112.799 157.178 140.113  1.00239.35      AP1  C
ATOM    294  C   ALA A  38     113.938 157.224 139.111  1.00239.35      AP1  C
ATOM    295  O   ALA A  38     113.702 157.319 137.904  1.00239.35      AP1  O
ATOM    296  CB  ALA A  38     112.599 158.548 140.756  1.00239.35      AP1  C
ATOM    297  N   GLU A  39     115.179 157.167 139.589  1.00239.88      AP1  N
ATOM    298  CA  GLU A  39     116.306 157.116 138.669  1.00239.88      AP1  C
ATOM    299  C   GLU A  39     116.279 155.838 137.847  1.00239.88      AP1  C
ATOM    300  O   GLU A  39     116.726 155.823 136.698  1.00239.88      AP1  O
ATOM    301  CB  GLU A  39     117.623 157.236 139.430  1.00239.88      AP1  C
ATOM    302  CG  GLU A  39     118.845 157.160 138.528  1.00239.88      AP1  C
ATOM    303  CD  GLU A  39     120.002 157.991 139.029  1.00239.88      AP1  C
ATOM    304  OE1 GLU A  39     119.915 159.233 138.943  1.00239.88      AP1  O
ATOM    305  OE2 GLU A  39     120.997 157.402 139.500  1.00239.88      AP1  O
ATOM    306  N   GLU A  40     115.772 154.752 138.420  1.00246.40      AP1  N
ATOM    307  CA  GLU A  40     115.626 153.532 137.636  1.00246.40      AP1  C
ATOM    308  C   GLU A  40     114.627 153.741 136.512  1.00246.40      AP1  C
ATOM    309  O   GLU A  40     114.854 153.311 135.378  1.00246.40      AP1  O
ATOM    310  CB  GLU A  40     115.196 152.371 138.527  1.00246.40      AP1  C
ATOM    311  CG  GLU A  40     116.071 152.161 139.747  1.00246.40      AP1  C
ATOM    312  CD  GLU A  40     117.537 152.448 139.478  1.00246.40      AP1  C
ATOM    313  OE1 GLU A  40     118.090 153.366 140.117  1.00246.40      AP1  O
ATOM    314  OE2 GLU A  40     118.139 151.752 138.635  1.00246.40      AP1  O
ATOM    315  N   ARG A  41     113.514 154.402 136.816  1.00203.02      AP1  N
ATOM    316  CA  ARG A  41     112.564 154.805 135.787  1.00203.02      AP1  C
ATOM    317  C   ARG A  41     113.236 155.662 134.725  1.00203.02      AP1  C
ATOM    318  O   ARG A  41     112.985 155.497 133.526  1.00203.02      AP1  O
ATOM    319  CB  ARG A  41     111.405 155.566 136.427  1.00203.02      AP1  C
ATOM    320  CG  ARG A  41     110.492 154.697 137.267  1.00203.02      AP1  C
ATOM    321  CD  ARG A  41     109.767 153.699 136.390  1.00203.02      AP1  C
ATOM    322  NE  ARG A  41     109.583 152.413 137.050  1.00203.02      AP1  N
ATOM    323  CZ  ARG A  41     109.165 151.314 136.433  1.00203.02      AP1  C
ATOM    324  NH1 ARG A  41     108.891 151.341 135.137  1.00203.02      AP1  N
ATOM    325  NH2 ARG A  41     109.026 150.187 137.110  1.00203.02      AP1  N
ATOM    326  N   SER A  42     114.079 156.591 135.163  1.00181.99      AP1  N
ATOM    327  CA  SER A  42     114.820 157.429 134.234  1.00181.99      AP1  C
ATOM    328  C   SER A  42     115.695 156.597 133.316  1.00181.99      AP1  C
ATOM    329  O   SER A  42     115.719 156.826 132.107  1.00181.99      AP1  O
ATOM    330  CB  SER A  42     115.687 158.416 135.003  1.00181.99      AP1  C
ATOM    331  OG  SER A  42     116.785 157.738 135.585  1.00181.99      AP1  O
ATOM    332  N   ARG A  43     116.457 155.670 133.888  1.00192.55      AP1  N
ATOM    333  CA  ARG A  43     117.277 154.768 133.092  1.00192.55      AP1  C
ATOM    334  C   ARG A  43     116.425 154.012 132.087  1.00192.55      AP1  C
ATOM    335  O   ARG A  43     116.796 153.884 130.913  1.00192.55      AP1  O
ATOM    336  CB  ARG A  43     118.013 153.798 134.014  1.00192.55      AP1  C
ATOM    337  CG  ARG A  43     119.208 153.102 133.390  1.00192.55      AP1  C
ATOM    338  CD  ARG A  43     119.853 152.151 134.388  1.00192.55      AP1  C
ATOM    339  NE  ARG A  43     118.966 151.040 134.723  1.00192.55      AP1  N
ATOM    340  CZ  ARG A  43     119.172 149.780 134.356  1.00192.55      AP1  C
ATOM    341  NH1 ARG A  43     120.244 149.463 133.646  1.00192.55      AP1  N
ATOM    342  NH2 ARG A  43     118.309 148.836 134.704  1.00192.55      AP1  N
ATOM    343  N   ARG A  44     115.279 153.503 132.538  1.00180.30      AP1  N
ATOM    344  CA  ARG A  44     114.357 152.825 131.639  1.00180.30      AP1  C
ATOM    345  C   ARG A  44     114.016 153.701 130.448  1.00180.30      AP1  C
ATOM    346  O   ARG A  44     114.221 153.304 129.297  1.00180.30      AP1  O
ATOM    347  CB  ARG A  44     113.080 152.444 132.382  1.00180.30      AP1  C
ATOM    348  CG  ARG A  44     113.271 151.462 133.513  1.00180.30      AP1  C
ATOM    349  CD  ARG A  44     111.980 150.719 133.804  1.00180.30      AP1  C
ATOM    350  NE  ARG A  44     112.105 149.839 134.959  1.00180.30      AP1  N
ATOM    351  CZ  ARG A  44     111.237 148.882 135.258  1.00180.30      AP1  C
ATOM    352  NH1 ARG A  44     110.180 148.684 134.484  1.00180.30      AP1  N
ATOM    353  NH2 ARG A  44     111.424 148.125 136.328  1.00180.30      AP1  N
ATOM    354  N   LEU A  45     113.505 154.901 130.707  1.00150.02      AP1  N
ATOM    355  CA  LEU A  45     113.026 155.734 129.612  1.00150.02      AP1  C
ATOM    356  C   LEU A  45     114.167 156.234 128.743  1.00150.02      AP1  C
ATOM    357  O   LEU A  45     114.001 156.383 127.530  1.00150.02      AP1  O
ATOM    358  CB  LEU A  45     112.201 156.899 130.151  1.00150.02      AP1  C
ATOM    359  CG  LEU A  45     110.727 156.551 130.391  1.00150.02      AP1  C
ATOM    360  CD1 LEU A  45     110.532 155.690 131.630  1.00150.02      AP1  C
ATOM    361  CD2 LEU A  45     109.859 157.800 130.456  1.00150.02      AP1  C
ATOM    362  N   SER A  46     115.326 156.491 129.337  1.00162.32      AP1  N
ATOM    363  CA  SER A  46     116.490 156.878 128.555  1.00162.32      AP1  C
ATOM    364  C   SER A  46     116.872 155.782 127.575  1.00162.32      AP1  C
ATOM    365  O   SER A  46     116.956 156.017 126.364  1.00162.32      AP1  O
ATOM    366  CB  SER A  46     117.654 157.193 129.489  1.00162.32      AP1  C
ATOM    367  OG  SER A  46     117.914 156.095 130.342  1.00162.32      AP1  O
ATOM    368  N   GLU A  47     117.125 154.576 128.088  1.00199.48      AP1  N
ATOM    369  CA  GLU A  47     117.475 153.467 127.212  1.00199.48      AP1  C
ATOM    370  C   GLU A  47     116.361 153.187 126.217  1.00199.48      AP1  C
ATOM    371  O   GLU A  47     116.620 152.722 125.104  1.00199.48      AP1  O
ATOM    372  CB  GLU A  47     117.786 152.221 128.038  1.00199.48      AP1  C
ATOM    373  CG  GLU A  47     119.035 152.344 128.890  1.00199.48      AP1  C
ATOM    374  CD  GLU A  47     119.490 151.011 129.448  1.00199.48      AP1  C
ATOM    375  OE1 GLU A  47     118.713 150.037 129.374  1.00199.48      AP1  O
ATOM    376  OE2 GLU A  47     120.627 150.938 129.960  1.00199.48      AP1  O
ATOM    377  N   TYR A  48     115.120 153.497 126.585  1.00204.69      AP1  N
ATOM    378  CA  TYR A  48     114.014 153.248 125.675  1.00204.69      AP1  C
ATOM    379  C   TYR A  48     114.034 154.225 124.510  1.00204.69      AP1  C
ATOM    380  O   TYR A  48     113.918 153.822 123.349  1.00204.69      AP1  O
ATOM    381  CB  TYR A  48     112.692 153.326 126.429  1.00204.69      AP1  C
ATOM    382  CG  TYR A  48     111.606 152.544 125.749  1.00204.69      AP1  C
ATOM    383  CD1 TYR A  48     110.815 153.129 124.774  1.00204.69      AP1  C
ATOM    384  CD2 TYR A  48     111.393 151.210 126.055  1.00204.69      AP1  C
ATOM    385  CE1 TYR A  48     109.828 152.415 124.138  1.00204.69      AP1  C
ATOM    386  CE2 TYR A  48     110.409 150.487 125.423  1.00204.69      AP1  C
ATOM    387  CZ  TYR A  48     109.629 151.095 124.464  1.00204.69      AP1  C
ATOM    388  OH  TYR A  48     108.641 150.383 123.828  1.00204.69      AP1  O
ATOM    389  N   ALA A  49     114.176 155.517 124.801  1.00187.94      AP1  N
ATOM    390  CA  ALA A  49     114.321 156.497 123.732  1.00187.94      AP1  C
ATOM    391  C   ALA A  49     115.545 156.194 122.881  1.00187.94      AP1  C
ATOM    392  O   ALA A  49     115.548 156.443 121.670  1.00187.94      AP1  O
ATOM    393  CB  ALA A  49     114.406 157.905 124.318  1.00187.94      AP1  C
ATOM    394  N   GLU A  50     116.594 155.647 123.498  1.00211.38      AP1  N
ATOM    395  CA  GLU A  50     117.781 155.273 122.738  1.00211.38      AP1  C
ATOM    396  C   GLU A  50     117.492 154.134 121.771  1.00211.38      AP1  C
ATOM    397  O   GLU A  50     117.774 154.248 120.572  1.00211.38      AP1  O
ATOM    398  CB  GLU A  50     118.910 154.889 123.691  1.00211.38      AP1  C
ATOM    399  CG  GLU A  50     119.630 156.080 124.290  1.00211.38      AP1  C
ATOM    400  CD  GLU A  50     120.452 155.715 125.508  1.00211.38      AP1  C
ATOM    401  OE1 GLU A  50     119.852 155.374 126.547  1.00211.38      AP1  O
ATOM    402  OE2 GLU A  50     121.697 155.768 125.427  1.00211.38      AP1  O
ATOM    403  N   ARG A  51     116.929 153.035 122.267  1.00224.91      AP1  N
ATOM    404  CA  ARG A  51     116.587 151.887 121.441  1.00224.91      AP1  C
ATOM    405  C   ARG A  51     115.387 152.134 120.543  1.00224.91      AP1  C
ATOM    406  O   ARG A  51     115.033 151.258 119.747  1.00224.91      AP1  O
ATOM    407  CB  ARG A  51     116.305 150.667 122.325  1.00224.91      AP1  C
ATOM    408  CG  ARG A  51     117.443 150.299 123.264  1.00224.91      AP1  C
ATOM    409  CD  ARG A  51     117.147 149.014 124.021  1.00224.91      AP1  C
ATOM    410  NE  ARG A  51     115.788 148.992 124.556  1.00224.91      AP1  N
ATOM    411  CZ  ARG A  51     115.308 148.035 125.345  1.00224.91      AP1  C
ATOM    412  NH1 ARG A  51     116.078 147.016 125.700  1.00224.91      AP1  N
ATOM    413  NH2 ARG A  51     114.059 148.097 125.783  1.00224.91      AP1  N
ATOM    414  N   HIS A  52     114.756 153.303 120.646  1.00238.45      AP1  N
ATOM    415  CA  HIS A  52     113.540 153.586 119.903  1.00238.45      AP1  C
ATOM    416  C   HIS A  52     113.586 154.884 119.109  1.00238.45      AP1  C
ATOM    417  O   HIS A  52     112.614 155.192 118.410  1.00238.45      AP1  O
ATOM    418  CB  HIS A  52     112.339 153.615 120.861  1.00238.45      AP1  C
ATOM    419  CG  HIS A  52     111.955 152.264 121.380  1.00238.45      AP1  C
ATOM    420  ND1 HIS A  52     110.840 151.587 120.937  1.00238.45      AP1  N
ATOM    421  CD2 HIS A  52     112.546 151.459 122.293  1.00238.45      AP1  C
ATOM    422  CE1 HIS A  52     110.758 150.425 121.558  1.00238.45      AP1  C
ATOM    423  NE2 HIS A  52     111.779 150.323 122.389  1.00238.45      AP1  N
ATOM    424  N   VAL A  53     114.673 155.647 119.190  1.00243.15      AP1  N
ATOM    425  CA  VAL A  53     114.860 156.851 118.385  1.00243.15      AP1  C
ATOM    426  C   VAL A  53     116.306 156.872 117.918  1.00243.15      AP1  C
ATOM    427  O   VAL A  53     117.232 156.877 118.739  1.00243.15      AP1  O
ATOM    428  CB  VAL A  53     114.519 158.133 119.157  1.00243.15      AP1  C
ATOM    429  CG1 VAL A  53     114.914 159.352 118.345  1.00243.15      AP1  C
ATOM    430  CG2 VAL A  53     113.040 158.188 119.476  1.00243.15      AP1  C
ATOM    431  N   THR A  54     116.503 156.883 116.601  1.00286.61      AP1  N
ATOM    432  CA  THR A  54     117.821 157.046 116.004  1.00286.61      AP1  C
ATOM    433  C   THR A  54     118.170 158.508 115.774  1.00286.61      AP1  C
ATOM    434  O   THR A  54     119.304 158.814 115.392  1.00286.61      AP1  O
ATOM    435  CB  THR A  54     117.909 156.281 114.681  1.00286.61      AP1  C
ATOM    436  OG1 THR A  54     119.268 156.266 114.226  1.00286.61      AP1  O
ATOM    437  CG2 THR A  54     117.036 156.946 113.624  1.00286.61      AP1  C
ATOM    438  N   ASN A  55     117.223 159.416 116.001  1.00256.86      AP1  N
ATOM    439  CA  ASN A  55     117.463 160.834 115.809  1.00256.86      AP1  C
ATOM    440  C   ASN A  55     118.357 161.324 116.935  1.00256.86      AP1  C
ATOM    441  O   ASN A  55     117.921 161.339 118.096  1.00256.86      AP1  O
ATOM    442  CB  ASN A  55     116.147 161.607 115.789  1.00256.86      AP1  C
ATOM    443  CG  ASN A  55     116.135 162.708 114.750  1.00256.86      AP1  C
ATOM    444  OD1 ASN A  55     117.044 163.537 114.697  1.00256.86      AP1  O
ATOM    445  ND2 ASN A  55     115.104 162.721 113.913  1.00256.86      AP1  N
ATOM    446  N   PRO A  56     119.601 161.718 116.654  1.00240.89      AP1  N
ATOM    447  CA  PRO A  56     120.525 162.046 117.751  1.00240.89      AP1  C
ATOM    448  C   PRO A  56     120.108 163.263 118.554  1.00240.89      AP1  C
ATOM    449  O   PRO A  56     120.263 163.269 119.780  1.00240.89      AP1  O
ATOM    450  CB  PRO A  56     121.861 162.278 117.025  1.00240.89      AP1  C
ATOM    451  CG  PRO A  56     121.678 161.712 115.649  1.00240.89      AP1  C
ATOM    452  CD  PRO A  56     120.230 161.877 115.335  1.00240.89      AP1  C
ATOM    453  N   ILE A  57     119.590 164.300 117.896  1.00253.43      AP1  N
ATOM    454  CA  ILE A  57     119.247 165.530 118.602  1.00253.43      AP1  C
ATOM    455  C   ILE A  57     118.127 165.282 119.603  1.00253.43      AP1  C
ATOM    456  O   ILE A  57     118.244 165.628 120.785  1.00253.43      AP1  O
ATOM    457  CB  ILE A  57     118.871 166.629 117.594  1.00253.43      AP1  C
ATOM    458  CG1 ILE A  57     120.052 166.924 116.670  1.00253.43      AP1  C
ATOM    459  CG2 ILE A  57     118.429 167.890 118.320  1.00253.43      AP1  C
ATOM    460  CD1 ILE A  57     121.264 167.449 117.395  1.00253.43      AP1  C
ATOM    461  N   LEU A  58     117.022 164.691 119.146  1.00260.82      AP1  N
ATOM    462  CA  LEU A  58     115.894 164.442 120.036  1.00260.82      AP1  C
ATOM    463  C   LEU A  58     116.276 163.491 121.161  1.00260.82      AP1  C
ATOM    464  O   LEU A  58     115.890 163.701 122.319  1.00260.82      AP1  O
ATOM    465  CB  LEU A  58     114.708 163.892 119.245  1.00260.82      AP1  C
ATOM    466  CG  LEU A  58     114.031 164.884 118.297  1.00260.82      AP1  C
ATOM    467  CD1 LEU A  58     114.689 164.896 116.923  1.00260.82      AP1  C
ATOM    468  CD2 LEU A  58     112.547 164.599 118.187  1.00260.82      AP1  C
ATOM    469  N   ALA A  59     117.016 162.430 120.836  1.00204.10      AP1  N
ATOM    470  CA  ALA A  59     117.448 161.488 121.860  1.00204.10      AP1  C
ATOM    471  C   ALA A  59     118.314 162.181 122.900  1.00204.10      AP1  C
ATOM    472  O   ALA A  59     118.130 161.989 124.106  1.00204.10      AP1  O
ATOM    473  CB  ALA A  59     118.197 160.321 121.218  1.00204.10      AP1  C
ATOM    474  N   ALA A  60     119.272 162.988 122.448  1.00171.60      AP1  N
ATOM    475  CA  ALA A  60     120.102 163.740 123.378  1.00171.60      AP1  C
ATOM    476  C   ALA A  60     119.251 164.627 124.272  1.00171.60      AP1  C
ATOM    477  O   ALA A  60     119.461 164.679 125.487  1.00171.60      AP1  O
ATOM    478  CB  ALA A  60     121.126 164.570 122.608  1.00171.60      AP1  C
ATOM    479  N   THR A  61     118.272 165.318 123.687  1.00175.09      AP1  N
ATOM    480  CA  THR A  61     117.430 166.207 124.477  1.00175.09      AP1  C
ATOM    481  C   THR A  61     116.666 165.439 125.543  1.00175.09      AP1  C
ATOM    482  O   THR A  61     116.604 165.863 126.703  1.00175.09      AP1  O
ATOM    483  CB  THR A  61     116.452 166.955 123.573  1.00175.09      AP1  C
ATOM    484  OG1 THR A  61     115.740 166.013 122.763  1.00175.09      AP1  O
ATOM    485  CG2 THR A  61     117.191 167.937 122.678  1.00175.09      AP1  C
ATOM    486  N   VAL A  62     116.068 164.309 125.172  1.00159.28      AP1  N
ATOM    487  CA  VAL A  62     115.227 163.603 126.131  1.00159.28      AP1  C
ATOM    488  C   VAL A  62     116.081 162.956 127.213  1.00159.28      AP1  C
ATOM    489  O   VAL A  62     115.690 162.912 128.385  1.00159.28      AP1  O
ATOM    490  CB  VAL A  62     114.322 162.580 125.423  1.00159.28      AP1  C
ATOM    491  CG1 VAL A  62     115.137 161.584 124.627  1.00159.28      AP1  C
ATOM    492  CG2 VAL A  62     113.437 161.868 126.435  1.00159.28      AP1  C
ATOM    493  N   VAL A  63     117.257 162.443 126.848  1.00154.95      AP1  N
ATOM    494  CA  VAL A  63     118.170 161.939 127.866  1.00154.95      AP1  C
ATOM    495  C   VAL A  63     118.591 163.060 128.798  1.00154.95      AP1  C
ATOM    496  O   VAL A  63     118.699 162.867 130.011  1.00154.95      AP1  O
ATOM    497  CB  VAL A  63     119.382 161.252 127.219  1.00154.95      AP1  C
ATOM    498  CG1 VAL A  63     120.289 160.692 128.291  1.00154.95      AP1  C
ATOM    499  CG2 VAL A  63     118.911 160.120 126.345  1.00154.95      AP1  C
ATOM    500  N   ALA A  64     118.845 164.244 128.247  1.00115.00      AP1  N
ATOM    501  CA  ALA A  64     119.160 165.391 129.083  1.00115.00      AP1  C
ATOM    502  C   ALA A  64     118.040 165.667 130.069  1.00115.00      AP1  C
ATOM    503  O   ALA A  64     118.289 165.886 131.258  1.00115.00      AP1  O
ATOM    504  CB  ALA A  64     119.415 166.614 128.208  1.00115.00      AP1  C
ATOM    505  N   LEU A  65     116.802 165.678 129.583  1.00136.56      AP1  N
ATOM    506  CA  LEU A  65     115.662 165.935 130.454  1.00136.56      AP1  C
ATOM    507  C   LEU A  65     115.572 164.886 131.553  1.00136.56      AP1  C
ATOM    508  O   LEU A  65     115.397 165.219 132.731  1.00136.56      AP1  O
ATOM    509  CB  LEU A  65     114.378 165.975 129.623  1.00136.56      AP1  C
ATOM    510  CG  LEU A  65     113.083 166.569 130.197  1.00136.56      AP1  C
ATOM    511  CD1 LEU A  65     112.071 166.759 129.083  1.00136.56      AP1  C
ATOM    512  CD2 LEU A  65     112.467 165.717 131.294  1.00136.56      AP1  C
ATOM    513  N   ALA A  66     115.681 163.613 131.183  1.00143.74      AP1  N
ATOM    514  CA  ALA A  66     115.611 162.552 132.176  1.00143.74      AP1  C
ATOM    515  C   ALA A  66     116.718 162.700 133.208  1.00143.74      AP1  C
ATOM    516  O   ALA A  66     116.473 162.597 134.415  1.00143.74      AP1  O
ATOM    517  CB  ALA A  66     115.690 161.193 131.489  1.00143.74      AP1  C
ATOM    518  N   GLU A  67     117.941 162.949 132.747  1.00173.46      AP1  N
ATOM    519  CA  GLU A  67     119.069 163.091 133.654  1.00173.46      AP1  C
ATOM    520  C   GLU A  67     118.878 164.269 134.593  1.00173.46      AP1  C
ATOM    521  O   GLU A  67     119.135 164.159 135.797  1.00173.46      AP1  O
ATOM    522  CB  GLU A  67     120.359 163.248 132.852  1.00173.46      AP1  C
ATOM    523  CG  GLU A  67     120.792 161.997 132.108  1.00173.46      AP1  C
ATOM    524  CD  GLU A  67     121.258 160.899 133.042  1.00173.46      AP1  C
ATOM    525  OE1 GLU A  67     121.801 161.229 134.114  1.00173.46      AP1  O
ATOM    526  OE2 GLU A  67     121.091 159.709 132.706  1.00173.46      AP1  O
ATOM    527  N   VAL A  68     118.432 165.407 134.067  1.00179.99      AP1  N
ATOM    528  CA  VAL A  68     118.314 166.588 134.907  1.00179.99      AP1  C
ATOM    529  C   VAL A  68     117.197 166.399 135.920  1.00179.99      AP1  C
ATOM    530  O   VAL A  68     117.306 166.832 137.069  1.00179.99      AP1  O
ATOM    531  CB  VAL A  68     118.115 167.855 134.055  1.00179.99      AP1  C
ATOM    532  CG1 VAL A  68     116.832 167.794 133.273  1.00179.99      AP1  C
ATOM    533  CG2 VAL A  68     118.140 169.091 134.937  1.00179.99      AP1  C
ATOM    534  N   LEU A  69     116.121 165.719 135.527  1.00209.26      AP1  N
ATOM    535  CA  LEU A  69     115.073 165.433 136.499  1.00209.26      AP1  C
ATOM    536  C   LEU A  69     115.555 164.459 137.561  1.00209.26      AP1  C
ATOM    537  O   LEU A  69     115.195 164.593 138.736  1.00209.26      AP1  O
ATOM    538  CB  LEU A  69     113.831 164.896 135.797  1.00209.26      AP1  C
ATOM    539  CG  LEU A  69     112.811 165.955 135.374  1.00209.26      AP1  C
ATOM    540  CD1 LEU A  69     112.214 166.615 136.604  1.00209.26      AP1  C
ATOM    541  CD2 LEU A  69     113.425 167.001 134.463  1.00209.26      AP1  C
ATOM    542  N   SER A  70     116.352 163.467 137.165  1.00237.04      AP1  N
ATOM    543  CA  SER A  70     117.013 162.618 138.145  1.00237.04      AP1  C
ATOM    544  C   SER A  70     117.805 163.455 139.134  1.00237.04      AP1  C
ATOM    545  O   SER A  70     117.753 163.220 140.345  1.00237.04      AP1  O
ATOM    546  CB  SER A  70     117.929 161.627 137.437  1.00237.04      AP1  C
ATOM    547  OG  SER A  70     119.079 162.285 136.938  1.00237.04      AP1  O
ATOM    548  N   ALA A  71     118.558 164.429 138.627  1.00274.42      AP1  N
ATOM    549  CA  ALA A  71     119.316 165.312 139.504  1.00274.42      AP1  C
ATOM    550  C   ALA A  71     118.400 166.113 140.414  1.00274.42      AP1  C
ATOM    551  O   ALA A  71     118.750 166.380 141.566  1.00274.42      AP1  O
ATOM    552  CB  ALA A  71     120.190 166.252 138.678  1.00274.42      AP1  C
ATOM    553  N   VAL A  72     117.237 166.519 139.908  1.00291.35      AP1  N
ATOM    554  CA  VAL A  72     116.266 167.212 140.747  1.00291.35      AP1  C
ATOM    555  C   VAL A  72     115.836 166.326 141.903  1.00291.35      AP1  C
ATOM    556  O   VAL A  72     115.798 166.762 143.060  1.00291.35      AP1  O
ATOM    557  CB  VAL A  72     115.053 167.665 139.917  1.00291.35      AP1  C
ATOM    558  CG1 VAL A  72     114.099 168.452 140.792  1.00291.35      AP1  C
ATOM    559  CG2 VAL A  72     115.500 168.524 138.762  1.00291.35      AP1  C
ATOM    560  N   VAL A  73     115.480 165.080 141.603  1.00329.00      AP1  N
ATOM    561  CA  VAL A  73     115.078 164.156 142.656  1.00329.00      AP1  C
ATOM    562  C   VAL A  73     116.218 163.952 143.641  1.00329.00      AP1  C
ATOM    563  O   VAL A  73     116.007 163.888 144.858  1.00329.00      AP1  O
ATOM    564  CB  VAL A  73     114.609 162.824 142.049  1.00329.00      AP1  C
ATOM    565  CG1 VAL A  73     113.957 161.971 143.114  1.00329.00      AP1  C
ATOM    566  CG2 VAL A  73     113.635 163.081 140.921  1.00329.00      AP1  C
ATOM    567  N   ARG A  74     117.444 163.858 143.130  1.00371.31      AP1  N
ATOM    568  CA  ARG A  74     118.600 163.660 143.994  1.00371.31      AP1  C
ATOM    569  C   ARG A  74     118.778 164.837 144.945  1.00371.31      AP1  C
ATOM    570  O   ARG A  74     118.995 164.652 146.148  1.00371.31      AP1  O
ATOM    571  CB  ARG A  74     119.853 163.460 143.144  1.00371.31      AP1  C
ATOM    572  CG  ARG A  74     120.889 162.559 143.778  1.00371.31      AP1  C
ATOM    573  CD  ARG A  74     120.400 161.126 143.863  1.00371.31      AP1  C
ATOM    574  NE  ARG A  74     121.311 160.288 144.638  1.00371.31      AP1  N
ATOM    575  CZ  ARG A  74     121.125 158.991 144.860  1.00371.31      AP1  C
ATOM    576  NH1 ARG A  74     120.060 158.379 144.364  1.00371.31      AP1  N
ATOM    577  NH2 ARG A  74     122.005 158.306 145.576  1.00371.31      AP1  N
ATOM    578  N   ALA A  75     118.695 166.058 144.415  1.00375.29      AP1  N
ATOM    579  CA  ALA A  75     118.802 167.247 145.250  1.00375.29      AP1  C
ATOM    580  C   ALA A  75     117.694 167.287 146.289  1.00375.29      AP1  C
ATOM    581  O   ALA A  75     117.938 167.596 147.461  1.00375.29      AP1  O
ATOM    582  CB  ALA A  75     118.767 168.504 144.380  1.00375.29      AP1  C
ATOM    583  N   ARG A  76     116.464 166.969 145.877  1.00373.86      AP1  N
ATOM    584  CA  ARG A  76     115.344 166.994 146.810  1.00373.86      AP1  C
ATOM    585  C   ARG A  76     115.518 165.969 147.922  1.00373.86      AP1  C
ATOM    586  O   ARG A  76     115.115 166.220 149.063  1.00373.86      AP1  O
ATOM    587  CB  ARG A  76     114.032 166.751 146.066  1.00373.86      AP1  C
ATOM    588  CG  ARG A  76     112.819 166.741 146.970  1.00373.86      AP1  C
ATOM    589  CD  ARG A  76     112.623 168.095 147.617  1.00373.86      AP1  C
ATOM    590  NE  ARG A  76     111.566 168.062 148.620  1.00373.86      AP1  N
ATOM    591  CZ  ARG A  76     111.757 167.707 149.885  1.00373.86      AP1  C
ATOM    592  NH1 ARG A  76     112.967 167.357 150.297  1.00373.86      AP1  N
ATOM    593  NH2 ARG A  76     110.743 167.702 150.738  1.00373.86      AP1  N
ATOM    594  N   SER A  77     116.126 164.823 147.614  1.00407.68      AP1  N
ATOM    595  CA  SER A  77     116.357 163.807 148.632  1.00407.68      AP1  C
ATOM    596  C   SER A  77     117.548 164.124 149.524  1.00407.68      AP1  C
ATOM    597  O   SER A  77     117.539 163.741 150.699  1.00407.68      AP1  O
ATOM    598  CB  SER A  77     116.569 162.445 147.974  1.00407.68      AP1  C
ATOM    599  OG  SER A  77     117.783 162.418 147.244  1.00407.68      AP1  O
ATOM    600  N   TYR A  78     118.561 164.812 149.004  1.00393.84      AP1  N
ATOM    601  CA  TYR A  78     119.761 165.124 149.764  1.00393.84      AP1  C
ATOM    602  C   TYR A  78     119.598 166.343 150.660  1.00393.84      AP1  C
ATOM    603  O   TYR A  78     120.594 166.833 151.203  1.00393.84      AP1  O
ATOM    604  CB  TYR A  78     120.944 165.328 148.812  1.00393.84      AP1  C
ATOM    605  CG  TYR A  78     121.690 164.053 148.484  1.00393.84      AP1  C
ATOM    606  CD1 TYR A  78     122.350 163.340 149.473  1.00393.84      AP1  C
ATOM    607  CD2 TYR A  78     121.736 163.565 147.187  1.00393.84      AP1  C
ATOM    608  CE1 TYR A  78     123.038 162.178 149.181  1.00393.84      AP1  C
ATOM    609  CE2 TYR A  78     122.421 162.402 146.885  1.00393.84      AP1  C
ATOM    610  CZ  TYR A  78     123.069 161.714 147.886  1.00393.84      AP1  C
ATOM    611  OH  TYR A  78     123.752 160.556 147.591  1.00393.84      AP1  O
ATOM    612  N   GLY A  79     118.377 166.844 150.831  1.00382.98      AP1  N
ATOM    613  CA  GLY A  79     118.135 167.954 151.727  1.00382.98      AP1  C
ATOM    614  C   GLY A  79     117.917 169.291 151.060  1.00382.98      AP1  C
ATOM    615  O   GLY A  79     117.686 170.287 151.756  1.00382.98      AP1  O
ATOM    616  N   ALA A  80     117.982 169.352 149.734  1.00362.38      AP1  N
ATOM    617  CA  ALA A  80     117.806 170.619 149.050  1.00362.38      AP1  C
ATOM    618  C   ALA A  80     116.341 170.821 148.666  1.00362.38      AP1  C
ATOM    619  O   ALA A  80     115.692 169.906 148.154  1.00362.38      AP1  O
ATOM    620  CB  ALA A  80     118.682 170.685 147.804  1.00362.38      AP1  C
ATOM    621  N   PRO A  81     115.795 172.009 148.918  1.00407.34      AP1  N
ATOM    622  CA  PRO A  81     114.421 172.302 148.485  1.00407.34      AP1  C
ATOM    623  C   PRO A  81     114.276 172.317 146.970  1.00407.34      AP1  C
ATOM    624  O   PRO A  81     115.250 172.115 146.239  1.00407.34      AP1  O
ATOM    625  CB  PRO A  81     114.149 173.683 149.092  1.00407.34      AP1  C
ATOM    626  CG  PRO A  81     115.081 173.768 150.259  1.00407.34      AP1  C
ATOM    627  CD  PRO A  81     116.321 173.043 149.825  1.00407.34      AP1  C
ATOM    628  N   GLU A  82     113.056 172.570 146.489  1.00409.74      AP1  N
ATOM    629  CA  GLU A  82     112.747 172.323 145.084  1.00409.74      AP1  C
ATOM    630  C   GLU A  82     113.214 173.451 144.172  1.00409.74      AP1  C
ATOM    631  O   GLU A  82     113.261 173.268 142.953  1.00409.74      AP1  O
ATOM    632  CB  GLU A  82     111.245 172.105 144.913  1.00409.74      AP1  C
ATOM    633  CG  GLU A  82     110.409 173.343 145.179  1.00409.74      AP1  C
ATOM    634  CD  GLU A  82     110.037 173.496 146.638  1.00409.74      AP1  C
ATOM    635  OE1 GLU A  82     110.631 172.794 147.484  1.00409.74      AP1  O
ATOM    636  OE2 GLU A  82     109.149 174.319 146.941  1.00409.74      AP1  O
ATOM    637  N   GLU A  83     113.550 174.616 144.735  1.00377.98      AP1  N
ATOM    638  CA  GLU A  83     113.891 175.780 143.917  1.00377.98      AP1  C
ATOM    639  C   GLU A  83     114.982 175.460 142.904  1.00377.98      AP1  C
ATOM    640  O   GLU A  83     114.922 175.898 141.744  1.00377.98      AP1  O
ATOM    641  CB  GLU A  83     114.337 176.930 144.819  1.00377.98      AP1  C
ATOM    642  CG  GLU A  83     113.297 177.371 145.828  1.00377.98      AP1  C
ATOM    643  CD  GLU A  83     113.868 178.320 146.859  1.00377.98      AP1  C
ATOM    644  OE1 GLU A  83     115.102 178.512 146.871  1.00377.98      AP1  O
ATOM    645  OE2 GLU A  83     113.083 178.871 147.658  1.00377.98      AP1  O
ATOM    646  N   VAL A  84     116.001 174.716 143.336  1.00382.12      AP1  N
ATOM    647  CA  VAL A  84     117.098 174.365 142.445  1.00382.12      AP1  C
ATOM    648  C   VAL A  84     116.582 173.560 141.260  1.00382.12      AP1  C
ATOM    649  O   VAL A  84     116.931 173.834 140.106  1.00382.12      AP1  O
ATOM    650  CB  VAL A  84     118.199 173.617 143.223  1.00382.12      AP1  C
ATOM    651  CG1 VAL A  84     118.872 174.558 144.206  1.00382.12      AP1  C
ATOM    652  CG2 VAL A  84     117.624 172.421 143.970  1.00382.12      AP1  C
ATOM    653  N   GLY A  85     115.723 172.575 141.521  1.00355.34      AP1  N
ATOM    654  CA  GLY A  85     115.177 171.786 140.433  1.00355.34      AP1  C
ATOM    655  C   GLY A  85     114.269 172.596 139.532  1.00355.34      AP1  C
ATOM    656  O   GLY A  85     114.222 172.370 138.324  1.00355.34      AP1  O
ATOM    657  N   GLU A  86     113.538 173.552 140.108  1.00338.55      AP1  N
ATOM    658  CA  GLU A  86     112.692 174.423 139.300  1.00338.55      AP1  C
ATOM    659  C   GLU A  86     113.520 175.207 138.294  1.00338.55      AP1  C
ATOM    660  O   GLU A  86     113.263 175.151 137.083  1.00338.55      AP1  O
ATOM    661  CB  GLU A  86     111.908 175.378 140.197  1.00338.55      AP1  C
ATOM    662  CG  GLU A  86     111.096 174.699 141.280  1.00338.55      AP1  C
ATOM    663  CD  GLU A  86     110.188 175.666 142.011  1.00338.55      AP1  C
ATOM    664  OE1 GLU A  86     108.959 175.608 141.797  1.00338.55      AP1  O
ATOM    665  OE2 GLU A  86     110.704 176.488 142.797  1.00338.55      AP1  O
ATOM    666  N   LYS A  87     114.511 175.957 138.780  1.00320.58      AP1  N
ATOM    667  CA  LYS A  87     115.344 176.730 137.863  1.00320.58      AP1  C
ATOM    668  C   LYS A  87     116.069 175.815 136.884  1.00320.58      AP1  C
ATOM    669  O   LYS A  87     116.206 176.143 135.696  1.00320.58      AP1  O
ATOM    670  CB  LYS A  87     116.336 177.598 138.641  1.00320.58      AP1  C
ATOM    671  CG  LYS A  87     117.162 176.858 139.672  1.00320.58      AP1  C
ATOM    672  CD  LYS A  87     118.170 177.780 140.332  1.00320.58      AP1  C
ATOM    673  CE  LYS A  87     119.102 177.011 141.251  1.00320.58      AP1  C
ATOM    674  NZ  LYS A  87     120.173 177.871 141.820  1.00320.58      AP1  N
ATOM    675  N   ALA A  88     116.521 174.653 137.359  1.00282.92      AP1  N
ATOM    676  CA  ALA A  88     117.175 173.696 136.481  1.00282.92      AP1  C
ATOM    677  C   ALA A  88     116.270 173.296 135.331  1.00282.92      AP1  C
ATOM    678  O   ALA A  88     116.634 173.467 134.163  1.00282.92      AP1  O
ATOM    679  CB  ALA A  88     117.598 172.463 137.276  1.00282.92      AP1  C
ATOM    680  N   VAL A  89     115.103 172.732 135.645  1.00245.11      AP1  N
ATOM    681  CA  VAL A  89     114.210 172.238 134.606  1.00245.11      AP1  C
ATOM    682  C   VAL A  89     113.816 173.367 133.669  1.00245.11      AP1  C
ATOM    683  O   VAL A  89     113.715 173.170 132.454  1.00245.11      AP1  O
ATOM    684  CB  VAL A  89     112.981 171.542 135.225  1.00245.11      AP1  C
ATOM    685  CG1 VAL A  89     112.105 172.521 135.987  1.00245.11      AP1  C
ATOM    686  CG2 VAL A  89     112.180 170.839 134.146  1.00245.11      AP1  C
ATOM    687  N   LYS A  90     113.626 174.575 134.203  1.00255.62      AP1  N
ATOM    688  CA  LYS A  90     113.287 175.700 133.341  1.00255.62      AP1  C
ATOM    689  C   LYS A  90     114.390 175.953 132.323  1.00255.62      AP1  C
ATOM    690  O   LYS A  90     114.143 175.989 131.108  1.00255.62      AP1  O
ATOM    691  CB  LYS A  90     113.033 176.947 134.188  1.00255.62      AP1  C
ATOM    692  CG  LYS A  90     112.754 178.203 133.379  1.00255.62      AP1  C
ATOM    693  CD  LYS A  90     112.566 179.412 134.280  1.00255.62      AP1  C
ATOM    694  CE  LYS A  90     111.494 179.157 135.325  1.00255.62      AP1  C
ATOM    695  NZ  LYS A  90     111.404 180.267 136.311  1.00255.62      AP1  N
ATOM    696  N   GLU A  91     115.622 176.121 132.803  1.00240.60      AP1  N
ATOM    697  CA  GLU A  91     116.712 176.462 131.900  1.00240.60      AP1  C
ATOM    698  C   GLU A  91     116.989 175.336 130.916  1.00240.60      AP1  C
ATOM    699  O   GLU A  91     117.316 175.586 129.751  1.00240.60      AP1  O
ATOM    700  CB  GLU A  91     117.963 176.813 132.701  1.00240.60      AP1  C
ATOM    701  CG  GLU A  91     117.773 178.039 133.578  1.00240.60      AP1  C
ATOM    702  CD  GLU A  91     118.989 178.356 134.418  1.00240.60      AP1  C
ATOM    703  OE1 GLU A  91     120.088 178.502 133.844  1.00240.60      AP1  O
ATOM    704  OE2 GLU A  91     118.845 178.462 135.653  1.00240.60      AP1  O
ATOM    705  N   VAL A  92     116.839 174.087 131.351  1.00207.17      AP1  N
ATOM    706  CA  VAL A  92     117.132 172.984 130.446  1.00207.17      AP1  C
ATOM    707  C   VAL A  92     116.021 172.822 129.421  1.00207.17      AP1  C
ATOM    708  O   VAL A  92     116.274 172.431 128.280  1.00207.17      AP1  O
ATOM    709  CB  VAL A  92     117.391 171.684 131.227  1.00207.17      AP1  C
ATOM    710  CG1 VAL A  92     118.467 171.907 132.272  1.00207.17      AP1  C
ATOM    711  CG2 VAL A  92     116.119 171.177 131.864  1.00207.17      AP1  C
ATOM    712  N   ARG A  93     114.779 173.132 129.796  1.00202.33      AP1  N
ATOM    713  CA  ARG A  93     113.706 173.151 128.811  1.00202.33      AP1  C
ATOM    714  C   ARG A  93     113.970 174.215 127.761  1.00202.33      AP1  C
ATOM    715  O   ARG A  93     113.786 173.984 126.560  1.00202.33      AP1  O
ATOM    716  CB  ARG A  93     112.365 173.391 129.502  1.00202.33      AP1  C
ATOM    717  CG  ARG A  93     111.771 172.152 130.145  1.00202.33      AP1  C
ATOM    718  CD  ARG A  93     110.617 171.603 129.323  1.00202.33      AP1  C
ATOM    719  NE  ARG A  93     110.108 170.348 129.869  1.00202.33      AP1  N
ATOM    720  CZ  ARG A  93     109.238 170.263 130.870  1.00202.33      AP1  C
ATOM    721  NH1 ARG A  93     108.770 171.362 131.443  1.00202.33      AP1  N
ATOM    722  NH2 ARG A  93     108.837 169.075 131.297  1.00202.33      AP1  N
ATOM    723  N   GLU A  94     114.410 175.394 128.202  1.00243.23      AP1  N
ATOM    724  CA  GLU A  94     114.750 176.450 127.254  1.00243.23      AP1  C
ATOM    725  C   GLU A  94     115.870 176.001 126.323  1.00243.23      AP1  C
ATOM    726  O   GLU A  94     115.791 176.177 125.101  1.00243.23      AP1  O
ATOM    727  CB  GLU A  94     115.145 177.721 128.006  1.00243.23      AP1  C
ATOM    728  CG  GLU A  94     113.998 178.363 128.776  1.00243.23      AP1  C
ATOM    729  CD  GLU A  94     114.200 179.848 129.006  1.00243.23      AP1  C
ATOM    730  OE1 GLU A  94     113.942 180.636 128.072  1.00243.23      AP1  O
ATOM    731  OE2 GLU A  94     114.614 180.229 130.120  1.00243.23      AP1  O
ATOM    732  N   ALA A  95     116.923 175.414 126.892  1.00214.77      AP1  N
ATOM    733  CA  ALA A  95     118.037 174.940 126.083  1.00214.77      AP1  C
ATOM    734  C   ALA A  95     117.601 173.865 125.100  1.00214.77      AP1  C
ATOM    735  O   ALA A  95     118.042 173.864 123.948  1.00214.77      AP1  O
ATOM    736  CB  ALA A  95     119.149 174.412 126.986  1.00214.77      AP1  C
ATOM    737  N   SER A  96     116.739 172.947 125.534  1.00211.85      AP1  N
ATOM    738  CA  SER A  96     116.273 171.878 124.659  1.00211.85      AP1  C
ATOM    739  C   SER A  96     115.451 172.435 123.508  1.00211.85      AP1  C
ATOM    740  O   SER A  96     115.606 172.015 122.354  1.00211.85      AP1  O
ATOM    741  CB  SER A  96     115.453 170.876 125.468  1.00211.85      AP1  C
ATOM    742  OG  SER A  96     114.288 171.493 125.987  1.00211.85      AP1  O
ATOM    743  N   GLU A  97     114.546 173.365 123.812  1.00251.71      AP1  N
ATOM    744  CA  GLU A  97     113.779 174.009 122.756  1.00251.71      AP1  C
ATOM    745  C   GLU A  97     114.697 174.702 121.762  1.00251.71      AP1  C
ATOM    746  O   GLU A  97     114.527 174.558 120.546  1.00251.71      AP1  O
ATOM    747  CB  GLU A  97     112.785 175.000 123.359  1.00251.71      AP1  C
ATOM    748  CG  GLU A  97     111.699 174.348 124.194  1.00251.71      AP1  C
ATOM    749  CD  GLU A  97     110.515 175.264 124.424  1.00251.71      AP1  C
ATOM    750  OE1 GLU A  97     110.411 176.289 123.718  1.00251.71      AP1  O
ATOM    751  OE2 GLU A  97     109.690 174.961 125.310  1.00251.71      AP1  O
ATOM    752  N   GLU A  98     115.681 175.454 122.260  1.00250.31      AP1  N
ATOM    753  CA  GLU A  98     116.608 176.139 121.366  1.00250.31      AP1  C
ATOM    754  C   GLU A  98     117.388 175.142 120.520  1.00250.31      AP1  C
ATOM    755  O   GLU A  98     117.649 175.386 119.337  1.00250.31      AP1  O
ATOM    756  CB  GLU A  98     117.566 177.015 122.170  1.00250.31      AP1  C
ATOM    757  CG  GLU A  98     118.740 177.531 121.358  1.00250.31      AP1  C
ATOM    758  CD  GLU A  98     120.001 177.667 122.183  1.00250.31      AP1  C
ATOM    759  OE1 GLU A  98     119.890 177.927 123.400  1.00250.31      AP1  O
ATOM    760  OE2 GLU A  98     121.103 177.509 121.616  1.00250.31      AP1  O
ATOM    761  N   ALA A  99     117.771 174.013 121.115  1.00250.08      AP1  N
ATOM    762  CA  ALA A  99     118.508 172.998 120.373  1.00250.08      AP1  C
ATOM    763  C   ALA A  99     117.660 172.423 119.250  1.00250.08      AP1  C
ATOM    764  O   ALA A  99     118.136 172.264 118.121  1.00250.08      AP1  O
ATOM    765  CB  ALA A  99     118.971 171.893 121.319  1.00250.08      AP1  C
ATOM    766  N   LEU A 100     116.399 172.106 119.544  1.00279.30      AP1  N
ATOM    767  CA  LEU A 100     115.505 171.603 118.506  1.00279.30      AP1  C
ATOM    768  C   LEU A 100     115.320 172.627 117.394  1.00279.30      AP1  C
ATOM    769  O   LEU A 100     115.358 172.279 116.207  1.00279.30      AP1  O
ATOM    770  CB  LEU A 100     114.157 171.221 119.115  1.00279.30      AP1  C
ATOM    771  CG  LEU A 100     113.143 170.545 118.191  1.00279.30      AP1  C
ATOM    772  CD1 LEU A 100     112.383 169.468 118.945  1.00279.30      AP1  C
ATOM    773  CD2 LEU A 100     112.175 171.565 117.607  1.00279.30      AP1  C
ATOM    774  N   GLU A 101     115.107 173.893 117.762  1.00316.03      AP1  N
ATOM    775  CA  GLU A 101     114.971 174.947 116.761  1.00316.03      AP1  C
ATOM    776  C   GLU A 101     116.202 175.021 115.870  1.00316.03      AP1  C
ATOM    777  O   GLU A 101     116.091 174.989 114.639  1.00316.03      AP1  O
ATOM    778  CB  GLU A 101     114.735 176.291 117.446  1.00316.03      AP1  C
ATOM    779  CG  GLU A 101     113.496 176.339 118.311  1.00316.03      AP1  C
ATOM    780  CD  GLU A 101     113.649 177.297 119.472  1.00316.03      AP1  C
ATOM    781  OE1 GLU A 101     114.597 178.111 119.449  1.00316.03      AP1  O
ATOM    782  OE2 GLU A 101     112.830 177.230 120.411  1.00316.03      AP1  O
ATOM    783  N   ARG A 102     117.385 175.117 116.478  1.00290.29      AP1  N
ATOM    784  CA  ARG A 102     118.617 175.229 115.707  1.00290.29      AP1  C
ATOM    785  C   ARG A 102     118.854 173.989 114.857  1.00290.29      AP1  C
ATOM    786  O   ARG A 102     119.471 174.070 113.789  1.00290.29      AP1  O
ATOM    787  CB  ARG A 102     119.794 175.480 116.646  1.00290.29      AP1  C
ATOM    788  CG  ARG A 102     119.838 176.894 117.191  1.00290.29      AP1  C
ATOM    789  CD  ARG A 102     121.019 177.090 118.117  1.00290.29      AP1  C
ATOM    790  NE  ARG A 102     122.263 176.629 117.510  1.00290.29      AP1  N
ATOM    791  CZ  ARG A 102     123.445 176.665 118.115  1.00290.29      AP1  C
ATOM    792  NH1 ARG A 102     123.544 177.149 119.344  1.00290.29      AP1  N
ATOM    793  NH2 ARG A 102     124.528 176.222 117.493  1.00290.29      AP1  N
ATOM    794  N   TYR A 103     118.374 172.831 115.312  1.00268.44      AP1  N
ATOM    795  CA  TYR A 103     118.476 171.633 114.490  1.00268.44      AP1  C
ATOM    796  C   TYR A 103     117.581 171.740 113.266  1.00268.44      AP1  C
ATOM    797  O   TYR A 103     118.004 171.425 112.148  1.00268.44      AP1  O
ATOM    798  CB  TYR A 103     118.124 170.398 115.314  1.00268.44      AP1  C
ATOM    799  CG  TYR A 103     118.250 169.120 114.532  1.00268.44      AP1  C
ATOM    800  CD1 TYR A 103     117.211 168.204 114.486  1.00268.44      AP1  C
ATOM    801  CD2 TYR A 103     119.407 168.841 113.817  1.00268.44      AP1  C
ATOM    802  CE1 TYR A 103     117.327 167.035 113.765  1.00268.44      AP1  C
ATOM    803  CE2 TYR A 103     119.533 167.677 113.094  1.00268.44      AP1  C
ATOM    804  CZ  TYR A 103     118.490 166.777 113.069  1.00268.44      AP1  C
ATOM    805  OH  TYR A 103     118.610 165.613 112.346  1.00268.44      AP1  O
ATOM    806  N   LYS A 104     116.339 172.188 113.457  1.00305.73      AP1  N
ATOM    807  CA  LYS A 104     115.490 172.498 112.315  1.00305.73      AP1  C
ATOM    808  C   LYS A 104     116.030 173.670 111.511  1.00305.73      AP1  C
ATOM    809  O   LYS A 104     115.670 173.822 110.339  1.00305.73      AP1  O
ATOM    810  CB  LYS A 104     114.061 172.786 112.776  1.00305.73      AP1  C
ATOM    811  CG  LYS A 104     113.360 171.614 113.459  1.00305.73      AP1  C
ATOM    812  CD  LYS A 104     112.965 170.513 112.476  1.00305.73      AP1  C
ATOM    813  CE  LYS A 104     113.970 169.367 112.454  1.00305.73      AP1  C
ATOM    814  NZ  LYS A 104     113.516 168.242 111.590  1.00305.73      AP1  N
ATOM    815  N   LYS A 105     116.888 174.498 112.106  1.00298.16      AP1  N
ATOM    816  CA  LYS A 105     117.614 175.522 111.367  1.00298.16      AP1  C
ATOM    817  C   LYS A 105     118.748 174.941 110.534  1.00298.16      AP1  C
ATOM    818  O   LYS A 105     119.551 175.703 109.987  1.00298.16      AP1  O
ATOM    819  CB  LYS A 105     118.167 176.585 112.322  1.00298.16      AP1  C
ATOM    820  CG  LYS A 105     117.104 177.483 112.939  1.00298.16      AP1  C
ATOM    821  CD  LYS A 105     117.681 178.344 114.054  1.00298.16      AP1  C
ATOM    822  CE  LYS A 105     116.587 179.095 114.800  1.00298.16      AP1  C
ATOM    823  NZ  LYS A 105     117.136 179.928 115.906  1.00298.16      AP1  N
ATOM    824  N   GLY A 106     118.833 173.617 110.435  1.00292.62      AP1  N
ATOM    825  CA  GLY A 106     119.810 172.982 109.581  1.00292.62      AP1  C
ATOM    826  C   GLY A 106     121.199 172.870 110.156  1.00292.62      AP1  C
ATOM    827  O   GLY A 106     122.127 172.492 109.432  1.00292.62      AP1  O
ATOM    828  N   GLU A 107     121.380 173.178 111.435  1.00287.91      AP1  N
ATOM    829  CA  GLU A 107     122.694 173.047 112.043  1.00287.91      AP1  C
ATOM    830  C   GLU A 107     123.041 171.577 112.244  1.00287.91      AP1  C
ATOM    831  O   GLU A 107     122.189 170.757 112.602  1.00287.91      AP1  O
ATOM    832  CB  GLU A 107     122.757 173.800 113.372  1.00287.91      AP1  C
ATOM    833  CG  GLU A 107     123.344 175.200 113.243  1.00287.91      AP1  C
ATOM    834  CD  GLU A 107     123.398 175.943 114.562  1.00287.91      AP1  C
ATOM    835  OE1 GLU A 107     122.343 176.428 115.017  1.00287.91      AP1  O
ATOM    836  OE2 GLU A 107     124.498 176.045 115.143  1.00287.91      AP1  O
ATOM    837  N   ASP A 108     124.308 171.247 111.992  1.00340.67      AP1  N
ATOM    838  CA  ASP A 108     124.753 169.860 112.052  1.00340.67      AP1  C
ATOM    839  C   ASP A 108     124.655 169.325 113.476  1.00340.67      AP1  C
ATOM    840  O   ASP A 108     124.642 170.092 114.443  1.00340.67      AP1  O
ATOM    841  CB  ASP A 108     126.187 169.740 111.533  1.00340.67      AP1  C
ATOM    842  CG  ASP A 108     126.470 168.387 110.898  1.00340.67      AP1  C
ATOM    843  OD1 ASP A 108     125.506 167.640 110.628  1.00340.67      AP1  O
ATOM    844  OD2 ASP A 108     127.658 168.071 110.667  1.00340.67      AP1  O
ATOM    845  N   VAL A 109     124.596 167.998 113.596  1.00255.68      AP1  N
ATOM    846  CA  VAL A 109     124.332 167.359 114.883  1.00255.68      AP1  C
ATOM    847  C   VAL A 109     125.442 167.667 115.885  1.00255.68      AP1  C
ATOM    848  O   VAL A 109     125.207 167.731 117.099  1.00255.68      AP1  O
ATOM    849  CB  VAL A 109     124.144 165.842 114.686  1.00255.68      AP1  C
ATOM    850  CG1 VAL A 109     125.422 165.206 114.160  1.00255.68      AP1  C
ATOM    851  CG2 VAL A 109     123.707 165.178 115.974  1.00255.68      AP1  C
ATOM    852  N   SER A 110     126.664 167.888 115.389  1.00237.55      AP1  N
ATOM    853  CA  SER A 110     127.834 167.917 116.263  1.00237.55      AP1  C
ATOM    854  C   SER A 110     127.752 169.035 117.295  1.00237.55      AP1  C
ATOM    855  O   SER A 110     127.680 168.771 118.503  1.00237.55      AP1  O
ATOM    856  CB  SER A 110     129.103 168.064 115.426  1.00237.55      AP1  C
ATOM    857  OG  SER A 110     129.230 169.386 114.931  1.00237.55      AP1  O
ATOM    858  N   GLU A 111     127.761 170.291 116.844  1.00242.07      AP1  N
ATOM    859  CA  GLU A 111     127.801 171.397 117.794  1.00242.07      AP1  C
ATOM    860  C   GLU A 111     126.518 171.467 118.605  1.00242.07      AP1  C
ATOM    861  O   GLU A 111     126.530 171.906 119.757  1.00242.07      AP1  O
ATOM    862  CB  GLU A 111     128.047 172.720 117.071  1.00242.07      AP1  C
ATOM    863  CG  GLU A 111     128.180 173.906 118.015  1.00242.07      AP1  C
ATOM    864  CD  GLU A 111     127.907 175.230 117.339  1.00242.07      AP1  C
ATOM    865  OE1 GLU A 111     128.349 175.411 116.185  1.00242.07      AP1  O
ATOM    866  OE2 GLU A 111     127.250 176.090 117.961  1.00242.07      AP1  O
ATOM    867  N   LEU A 112     125.404 171.021 118.027  1.00243.69      AP1  N
ATOM    868  CA  LEU A 112     124.149 171.004 118.768  1.00243.69      AP1  C
ATOM    869  C   LEU A 112     124.229 170.079 119.974  1.00243.69      AP1  C
ATOM    870  O   LEU A 112     124.001 170.514 121.113  1.00243.69      AP1  O
ATOM    871  CB  LEU A 112     123.008 170.590 117.845  1.00243.69      AP1  C
ATOM    872  CG  LEU A 112     122.859 171.470 116.607  1.00243.69      AP1  C
ATOM    873  CD1 LEU A 112     121.701 170.989 115.764  1.00243.69      AP1  C
ATOM    874  CD2 LEU A 112     122.673 172.927 116.998  1.00243.69      AP1  C
ATOM    875  N   VAL A 113     124.525 168.795 119.745  1.00220.19      AP1  N
ATOM    876  CA  VAL A 113     124.649 167.869 120.866  1.00220.19      AP1  C
ATOM    877  C   VAL A 113     125.703 168.366 121.844  1.00220.19      AP1  C
ATOM    878  O   VAL A 113     125.516 168.299 123.065  1.00220.19      AP1  O
ATOM    879  CB  VAL A 113     124.937 166.435 120.376  1.00220.19      AP1  C
ATOM    880  CG1 VAL A 113     123.836 165.968 119.450  1.00220.19      AP1  C
ATOM    881  CG2 VAL A 113     126.291 166.323 119.692  1.00220.19      AP1  C
ATOM    882  N   ALA A 114     126.804 168.917 121.323  1.00221.30      AP1  N
ATOM    883  CA  ALA A 114     127.863 169.417 122.188  1.00221.30      AP1  C
ATOM    884  C   ALA A 114     127.341 170.492 123.132  1.00221.30      AP1  C
ATOM    885  O   ALA A 114     127.431 170.355 124.357  1.00221.30      AP1  O
ATOM    886  CB  ALA A 114     129.016 169.955 121.341  1.00221.30      AP1  C
ATOM    887  N   GLU A 115     126.801 171.576 122.573  1.00233.77      AP1  N
ATOM    888  CA  GLU A 115     126.329 172.681 123.395  1.00233.77      AP1  C
ATOM    889  C   GLU A 115     125.266 172.220 124.380  1.00233.77      AP1  C
ATOM    890  O   GLU A 115     125.260 172.651 125.540  1.00233.77      AP1  O
ATOM    891  CB  GLU A 115     125.794 173.807 122.507  1.00233.77      AP1  C
ATOM    892  CG  GLU A 115     124.548 173.448 121.710  1.00233.77      AP1  C
ATOM    893  CD  GLU A 115     124.196 174.473 120.652  1.00233.77      AP1  C
ATOM    894  OE1 GLU A 115     124.958 175.447 120.482  1.00233.77      AP1  O
ATOM    895  OE2 GLU A 115     123.152 174.304 119.988  1.00233.77      AP1  O
ATOM    896  N   LEU A 116     124.368 171.329 123.953  1.00177.36      AP1  N
ATOM    897  CA  LEU A 116     123.269 170.972 124.839  1.00177.36      AP1  C
ATOM    898  C   LEU A 116     123.762 170.130 126.007  1.00177.36      AP1  C
ATOM    899  O   LEU A 116     123.418 170.406 127.165  1.00177.36      AP1  O
ATOM    900  CB  LEU A 116     122.157 170.266 124.060  1.00177.36      AP1  C
ATOM    901  CG  LEU A 116     122.326 168.925 123.347  1.00177.36      AP1  C
ATOM    902  CD1 LEU A 116     122.027 167.770 124.277  1.00177.36      AP1  C
ATOM    903  CD2 LEU A 116     121.415 168.868 122.132  1.00177.36      AP1  C
ATOM    904  N   ILE A 117     124.577 169.109 125.733  1.00187.76      AP1  N
ATOM    905  CA  ILE A 117     125.102 168.305 126.829  1.00187.76      AP1  C
ATOM    906  C   ILE A 117     125.977 169.158 127.730  1.00187.76      AP1  C
ATOM    907  O   ILE A 117     126.004 168.963 128.948  1.00187.76      AP1  O
ATOM    908  CB  ILE A 117     125.864 167.079 126.298  1.00187.76      AP1  C
ATOM    909  CG1 ILE A 117     127.084 167.511 125.494  1.00187.76      AP1  C
ATOM    910  CG2 ILE A 117     124.955 166.200 125.468  1.00187.76      AP1  C
ATOM    911  CD1 ILE A 117     127.777 166.384 124.797  1.00187.76      AP1  C
ATOM    912  N   ARG A 118     126.681 170.134 127.156  1.00189.65      AP1  N
ATOM    913  CA  ARG A 118     127.516 171.002 127.972  1.00189.65      AP1  C
ATOM    914  C   ARG A 118     126.672 171.821 128.929  1.00189.65      AP1  C
ATOM    915  O   ARG A 118     126.970 171.895 130.126  1.00189.65      AP1  O
ATOM    916  CB  ARG A 118     128.348 171.918 127.079  1.00189.65      AP1  C
ATOM    917  CG  ARG A 118     129.575 171.255 126.494  1.00189.65      AP1  C
ATOM    918  CD  ARG A 118     130.336 172.211 125.598  1.00189.65      AP1  C
ATOM    919  NE  ARG A 118     129.639 172.430 124.336  1.00189.65      AP1  N
ATOM    920  CZ  ARG A 118     130.183 173.022 123.278  1.00189.65      AP1  C
ATOM    921  NH1 ARG A 118     131.434 173.453 123.331  1.00189.65      AP1  N
ATOM    922  NH2 ARG A 118     129.475 173.181 122.169  1.00189.65      AP1  N
ATOM    923  N   GLU A 119     125.622 172.458 128.413  1.00202.85      AP1  N
ATOM    924  CA  GLU A 119     124.752 173.255 129.267  1.00202.85      AP1  C
ATOM    925  C   GLU A 119     124.129 172.397 130.355  1.00202.85      AP1  C
ATOM    926  O   GLU A 119     124.102 172.788 131.527  1.00202.85      AP1  O
ATOM    927  CB  GLU A 119     123.669 173.932 128.427  1.00202.85      AP1  C
ATOM    928  CG  GLU A 119     124.166 175.121 127.615  1.00202.85      AP1  C
ATOM    929  CD  GLU A 119     123.148 176.242 127.528  1.00202.85      AP1  C
ATOM    930  OE1 GLU A 119     121.943 175.944 127.395  1.00202.85      AP1  O
ATOM    931  OE2 GLU A 119     123.552 177.421 127.588  1.00202.85      AP1  O
ATOM    932  N   THR A 120     123.623 171.222 129.984  1.00167.89      AP1  N
ATOM    933  CA  THR A 120     123.006 170.337 130.965  1.00167.89      AP1  C
ATOM    934  C   THR A 120     123.999 169.936 132.044  1.00167.89      AP1  C
ATOM    935  O   THR A 120     123.690 169.983 133.239  1.00167.89      AP1  O
ATOM    936  CB  THR A 120     122.453 169.101 130.267  1.00167.89      AP1  C
ATOM    937  OG1 THR A 120     123.510 168.455 129.549  1.00167.89      AP1  O
ATOM    938  CG2 THR A 120     121.354 169.494 129.302  1.00167.89      AP1  C
ATOM    939  N   SER A 121     125.188 169.499 131.631  1.00210.06      AP1  N
ATOM    940  CA  SER A 121     126.223 169.109 132.576  1.00210.06      AP1  C
ATOM    941  C   SER A 121     126.562 170.246 133.520  1.00210.06      AP1  C
ATOM    942  O   SER A 121     126.615 170.057 134.740  1.00210.06      AP1  O
ATOM    943  CB  SER A 121     127.464 168.677 131.808  1.00210.06      AP1  C
ATOM    944  OG  SER A 121     127.832 169.692 130.895  1.00210.06      AP1  O
ATOM    945  N   ARG A 122     126.837 171.424 132.968  1.00212.44      AP1  N
ATOM    946  CA  ARG A 122     127.126 172.577 133.805  1.00212.44      AP1  C
ATOM    947  C   ARG A 122     126.008 172.817 134.804  1.00212.44      AP1  C
ATOM    948  O   ARG A 122     126.266 172.978 135.998  1.00212.44      AP1  O
ATOM    949  CB  ARG A 122     127.344 173.813 132.934  1.00212.44      AP1  C
ATOM    950  CG  ARG A 122     127.540 175.100 133.716  1.00212.44      AP1  C
ATOM    951  CD  ARG A 122     127.116 176.306 132.893  1.00212.44      AP1  C
ATOM    952  NE  ARG A 122     125.725 176.213 132.461  1.00212.44      AP1  N
ATOM    953  CZ  ARG A 122     125.005 177.248 132.040  1.00212.44      AP1  C
ATOM    954  NH1 ARG A 122     125.544 178.458 131.995  1.00212.44      AP1  N
ATOM    955  NH2 ARG A 122     123.746 177.073 131.666  1.00212.44      AP1  N
ATOM    956  N   GLN A 123     124.760 172.818 134.335  1.00237.71      AP1  N
ATOM    957  CA  GLN A 123     123.637 173.125 135.210  1.00237.71      AP1  C
ATOM    958  C   GLN A 123     123.517 172.109 136.333  1.00237.71      AP1  C
ATOM    959  O   GLN A 123     123.319 172.479 137.496  1.00237.71      AP1  O
ATOM    960  CB  GLN A 123     122.345 173.179 134.400  1.00237.71      AP1  C
ATOM    961  CG  GLN A 123     121.118 173.550 135.217  1.00237.71      AP1  C
ATOM    962  CD  GLN A 123     120.930 175.049 135.355  1.00237.71      AP1  C
ATOM    963  OE1 GLN A 123     121.892 175.796 135.536  1.00237.71      AP1  O
ATOM    964  NE2 GLN A 123     119.683 175.496 135.271  1.00237.71      AP1  N
ATOM    965  N   ILE A 124     123.615 170.823 136.005  1.00229.72      AP1  N
ATOM    966  CA  ILE A 124     123.455 169.802 137.031  1.00229.72      AP1  C
ATOM    967  C   ILE A 124     124.622 169.850 138.003  1.00229.72      AP1  C
ATOM    968  O   ILE A 124     124.459 169.606 139.203  1.00229.72      AP1  O
ATOM    969  CB  ILE A 124     123.290 168.416 136.387  1.00229.72      AP1  C
ATOM    970  CG1 ILE A 124     124.533 168.033 135.593  1.00229.72      AP1  C
ATOM    971  CG2 ILE A 124     122.081 168.406 135.476  1.00229.72      AP1  C
ATOM    972  CD1 ILE A 124     124.513 166.619 135.081  1.00229.72      AP1  C
ATOM    973  N   ALA A 125     125.810 170.203 137.513  1.00274.82      AP1  N
ATOM    974  CA  ALA A 125     126.939 170.392 138.411  1.00274.82      AP1  C
ATOM    975  C   ALA A 125     126.694 171.562 139.353  1.00274.82      AP1  C
ATOM    976  O   ALA A 125     127.046 171.503 140.537  1.00274.82      AP1  O
ATOM    977  CB  ALA A 125     128.216 170.607 137.602  1.00274.82      AP1  C
ATOM    978  N   GLU A 126     126.098 172.639 138.839  1.00281.84      AP1  N
ATOM    979  CA  GLU A 126     125.796 173.782 139.691  1.00281.84      AP1  C
ATOM    980  C   GLU A 126     124.772 173.410 140.747  1.00281.84      AP1  C
ATOM    981  O   GLU A 126     124.886 173.823 141.902  1.00281.84      AP1  O
ATOM    982  CB  GLU A 126     125.293 174.967 138.866  1.00281.84      AP1  C
ATOM    983  CG  GLU A 126     126.154 175.381 137.676  1.00281.84      AP1  C
ATOM    984  CD  GLU A 126     127.653 175.282 137.921  1.00281.84      AP1  C
ATOM    985  OE1 GLU A 126     128.379 174.913 136.973  1.00281.84      AP1  O
ATOM    986  OE2 GLU A 126     128.115 175.615 139.035  1.00281.84      AP1  O
ATOM    987  N   ILE A 127     123.760 172.634 140.367  1.00305.15      AP1  N
ATOM    988  CA  ILE A 127     122.780 172.178 141.349  1.00305.15      AP1  C
ATOM    989  C   ILE A 127     123.455 171.297 142.388  1.00305.15      AP1  C
ATOM    990  O   ILE A 127     123.155 171.372 143.586  1.00305.15      AP1  O
ATOM    991  CB  ILE A 127     121.619 171.447 140.655  1.00305.15      AP1  C
ATOM    992  CG1 ILE A 127     120.981 172.354 139.608  1.00305.15      AP1  C
ATOM    993  CG2 ILE A 127     120.583 171.015 141.675  1.00305.15      AP1  C
ATOM    994  CD1 ILE A 127     120.444 173.646 140.179  1.00305.15      AP1  C
ATOM    995  N   ALA A 128     124.397 170.466 141.944  1.00357.36      AP1  N
ATOM    996  CA  ALA A 128     125.135 169.619 142.870  1.00357.36      AP1  C
ATOM    997  C   ALA A 128     125.899 170.450 143.891  1.00357.36      AP1  C
ATOM    998  O   ALA A 128     125.779 170.225 145.100  1.00357.36      AP1  O
ATOM    999  CB  ALA A 128     126.088 168.713 142.093  1.00357.36      AP1  C
ATOM   1000  N   GLU A 129     126.685 171.422 143.427  1.00365.99      AP1  N
ATOM   1001  CA  GLU A 129     127.493 172.212 144.352  1.00365.99      AP1  C
ATOM   1002  C   GLU A 129     126.619 173.122 145.208  1.00365.99      AP1  C
ATOM   1003  O   GLU A 129     126.968 173.439 146.351  1.00365.99      AP1  O
ATOM   1004  CB  GLU A 129     128.543 173.023 143.591  1.00365.99      AP1  C
ATOM   1005  CG  GLU A 129     128.004 173.864 142.451  1.00365.99      AP1  C
ATOM   1006  CD  GLU A 129     127.479 175.211 142.908  1.00365.99      AP1  C
ATOM   1007  OE1 GLU A 129     127.800 175.623 144.043  1.00365.99      AP1  O
ATOM   1008  OE2 GLU A 129     126.750 175.861 142.130  1.00365.99      AP1  O
ATOM   1009  N   ALA A 130     125.476 173.554 144.672  1.00386.04      AP1  N
ATOM   1010  CA  ALA A 130     124.548 174.352 145.463  1.00386.04      AP1  C
ATOM   1011  C   ALA A 130     123.957 173.528 146.594  1.00386.04      AP1  C
ATOM   1012  O   ALA A 130     123.840 174.008 147.726  1.00386.04      AP1  O
ATOM   1013  CB  ALA A 130     123.443 174.911 144.569  1.00386.04      AP1  C
ATOM   1014  N   THR A 131     123.587 172.279 146.307  1.00423.60      AP1  N
ATOM   1015  CA  THR A 131     123.153 171.378 147.367  1.00423.60      AP1  C
ATOM   1016  C   THR A 131     124.281 171.125 148.357  1.00423.60      AP1  C
ATOM   1017  O   THR A 131     124.046 171.028 149.567  1.00423.60      AP1  O
ATOM   1018  CB  THR A 131     122.662 170.062 146.765  1.00423.60      AP1  C
ATOM   1019  OG1 THR A 131     121.602 170.328 145.840  1.00423.60      AP1  O
ATOM   1020  CG2 THR A 131     122.148 169.135 147.855  1.00423.60      AP1  C
ATOM   1021  N   ILE A 132     125.514 171.027 147.858  1.00419.13      AP1  N
ATOM   1022  CA  ILE A 132     126.664 170.793 148.725  1.00419.13      AP1  C
ATOM   1023  C   ILE A 132     126.827 171.936 149.718  1.00419.13      AP1  C
ATOM   1024  O   ILE A 132     126.970 171.714 150.926  1.00419.13      AP1  O
ATOM   1025  CB  ILE A 132     127.933 170.594 147.878  1.00419.13      AP1  C
ATOM   1026  CG1 ILE A 132     127.962 169.184 147.289  1.00419.13      AP1  C
ATOM   1027  CG2 ILE A 132     129.174 170.851 148.711  1.00419.13      AP1  C
ATOM   1028  CD1 ILE A 132     129.105 168.947 146.327  1.00419.13      AP1  C
ATOM   1029  N   LYS A 133     126.804 173.176 149.229  1.00422.48      AP1  N
ATOM   1030  CA  LYS A 133     126.926 174.318 150.130  1.00422.48      AP1  C
ATOM   1031  C   LYS A 133     125.635 174.583 150.892  1.00422.48      AP1  C
ATOM   1032  O   LYS A 133     125.626 175.390 151.827  1.00422.48      AP1  O
ATOM   1033  CB  LYS A 133     127.344 175.569 149.361  1.00422.48      AP1  C
ATOM   1034  CG  LYS A 133     128.843 175.725 149.187  1.00422.48      AP1  C
ATOM   1035  CD  LYS A 133     129.189 177.147 148.778  1.00422.48      AP1  C
ATOM   1036  CE  LYS A 133     130.688 177.389 148.804  1.00422.48      AP1  C
ATOM   1037  NZ  LYS A 133     131.417 176.468 147.895  1.00422.48      AP1  N
ATOM   1038  N   ALA A 134     124.542 173.924 150.515  1.00450.49      AP1  N
ATOM   1039  CA  ALA A 134     123.260 174.101 151.181  1.00450.49      AP1  C
ATOM   1040  C   ALA A 134     122.891 172.930 152.082  1.00450.49      AP1  C
ATOM   1041  O   ALA A 134     121.739 172.842 152.520  1.00450.49      AP1  O
ATOM   1042  CB  ALA A 134     122.158 174.325 150.144  1.00450.49      AP1  C
ATOM   1043  N   THR A 135     123.833 172.033 152.369  1.00442.49      AP1  N
ATOM   1044  CA  THR A 135     123.569 170.866 153.199  1.00442.49      AP1  C
ATOM   1045  C   THR A 135     124.762 170.596 154.105  1.00442.49      AP1  C
ATOM   1046  O   THR A 135     125.915 170.822 153.728  1.00442.49      AP1  O
ATOM   1047  CB  THR A 135     123.272 169.613 152.357  1.00442.49      AP1  C
ATOM   1048  OG1 THR A 135     124.286 169.452 151.357  1.00442.49      AP1  O
ATOM   1049  CG2 THR A 135     121.907 169.717 151.687  1.00442.49      AP1  C
ATOM   1050  N   ASP A 136     124.468 170.103 155.303  1.00400.09      AP1  N
ATOM   1051  CA  ASP A 136     125.469 169.736 156.292  1.00400.09      AP1  C
ATOM   1052  C   ASP A 136     125.905 168.295 156.059  1.00400.09      AP1  C
ATOM   1053  O   ASP A 136     125.656 167.716 154.998  1.00400.09      AP1  O
ATOM   1054  CB  ASP A 136     124.923 169.910 157.716  1.00400.09      AP1  C
ATOM   1055  CG  ASP A 136     126.022 170.121 158.746  1.00400.09      AP1  C
ATOM   1056  OD1 ASP A 136     127.206 169.919 158.406  1.00400.09      AP1  O
ATOM   1057  OD2 ASP A 136     125.700 170.491 159.894  1.00400.09      AP1  O
ATOM   1058  N   ASP A 137     126.580 167.730 157.063  1.00418.72      AP1  N
ATOM   1059  CA  ASP A 137     127.017 166.340 157.033  1.00418.72      AP1  C
ATOM   1060  C   ASP A 137     127.967 166.115 155.863  1.00418.72      AP1  C
ATOM   1061  O   ASP A 137     127.569 165.534 154.847  1.00418.72      AP1  O
ATOM   1062  CB  ASP A 137     125.813 165.398 156.943  1.00418.72      AP1  C
ATOM   1063  CG  ASP A 137     125.981 164.153 157.788  1.00418.72      AP1  C
ATOM   1064  OD1 ASP A 137     127.071 163.971 158.367  1.00418.72      AP1  O
ATOM   1065  OD2 ASP A 137     125.022 163.358 157.877  1.00418.72      AP1  O
ATOM   1066  N   PRO A 138     129.215 166.591 155.958  1.00392.87      AP1  N
ATOM   1067  CA  PRO A 138     130.146 166.485 154.817  1.00392.87      AP1  C
ATOM   1068  C   PRO A 138     130.238 165.096 154.202  1.00392.87      AP1  C
ATOM   1069  O   PRO A 138     130.644 164.971 153.040  1.00392.87      AP1  O
ATOM   1070  CB  PRO A 138     131.485 166.919 155.426  1.00392.87      AP1  C
ATOM   1071  CG  PRO A 138     131.107 167.812 156.561  1.00392.87      AP1  C
ATOM   1072  CD  PRO A 138     129.834 167.249 157.122  1.00392.87      AP1  C
ATOM   1073  N   GLU A 139     129.884 164.046 154.946  1.00414.19      AP1  N
ATOM   1074  CA  GLU A 139     129.727 162.733 154.330  1.00414.19      AP1  C
ATOM   1075  C   GLU A 139     128.675 162.775 153.228  1.00414.19      AP1  C
ATOM   1076  O   GLU A 139     128.871 162.203 152.149  1.00414.19      AP1  O
ATOM   1077  CB  GLU A 139     129.352 161.696 155.388  1.00414.19      AP1  C
ATOM   1078  CG  GLU A 139     130.411 161.461 156.456  1.00414.19      AP1  C
ATOM   1079  CD  GLU A 139     130.401 162.524 157.540  1.00414.19      AP1  C
ATOM   1080  OE1 GLU A 139     129.631 163.498 157.416  1.00414.19      AP1  O
ATOM   1081  OE2 GLU A 139     131.160 162.382 158.520  1.00414.19      AP1  O
ATOM   1082  N   VAL A 140     127.554 163.451 153.487  1.00415.59      AP1  N
ATOM   1083  CA  VAL A 140     126.525 163.621 152.466  1.00415.59      AP1  C
ATOM   1084  C   VAL A 140     127.077 164.412 151.288  1.00415.59      AP1  C
ATOM   1085  O   VAL A 140     126.759 164.131 150.127  1.00415.59      AP1  O
ATOM   1086  CB  VAL A 140     125.280 164.294 153.073  1.00415.59      AP1  C
ATOM   1087  CG1 VAL A 140     124.274 164.639 151.994  1.00415.59      AP1  C
ATOM   1088  CG2 VAL A 140     124.648 163.387 154.116  1.00415.59      AP1  C
ATOM   1089  N   LEU A 141     127.913 165.415 151.569  1.00377.15      AP1  N
ATOM   1090  CA  LEU A 141     128.578 166.143 150.493  1.00377.15      AP1  C
ATOM   1091  C   LEU A 141     129.412 165.203 149.637  1.00377.15      AP1  C
ATOM   1092  O   LEU A 141     129.425 165.315 148.407  1.00377.15      AP1  O
ATOM   1093  CB  LEU A 141     129.455 167.255 151.067  1.00377.15      AP1  C
ATOM   1094  CG  LEU A 141     128.783 168.273 151.987  1.00377.15      AP1  C
ATOM   1095  CD1 LEU A 141     129.651 169.517 152.131  1.00377.15      AP1  C
ATOM   1096  CD2 LEU A 141     127.395 168.626 151.482  1.00377.15      AP1  C
ATOM   1097  N   GLU A 142     130.110 164.262 150.272  1.00374.71      AP1  N
ATOM   1098  CA  GLU A 142     130.939 163.330 149.519  1.00374.71      AP1  C
ATOM   1099  C   GLU A 142     130.088 162.392 148.672  1.00374.71      AP1  C
ATOM   1100  O   GLU A 142     130.429 162.104 147.519  1.00374.71      AP1  O
ATOM   1101  CB  GLU A 142     131.831 162.536 150.472  1.00374.71      AP1  C
ATOM   1102  CG  GLU A 142     132.977 161.822 149.785  1.00374.71      AP1  C
ATOM   1103  CD  GLU A 142     133.885 162.778 149.042  1.00374.71      AP1  C
ATOM   1104  OE1 GLU A 142     133.644 163.018 147.840  1.00374.71      AP1  O
ATOM   1105  OE2 GLU A 142     134.835 163.296 149.662  1.00374.71      AP1  O
ATOM   1106  N   GLU A 143     128.979 161.899 149.229  1.00380.16      AP1  N
ATOM   1107  CA  GLU A 143     128.083 161.053 148.442  1.00380.16      AP1  C
ATOM   1108  C   GLU A 143     127.521 161.816 147.248  1.00380.16      AP1  C
ATOM   1109  O   GLU A 143     127.422 161.273 146.139  1.00380.16      AP1  O
ATOM   1110  CB  GLU A 143     126.940 160.513 149.306  1.00380.16      AP1  C
ATOM   1111  CG  GLU A 143     127.316 160.073 150.715  1.00380.16      AP1  C
ATOM   1112  CD  GLU A 143     128.534 159.170 150.761  1.00380.16      AP1  C
ATOM   1113  OE1 GLU A 143     129.383 159.365 151.655  1.00380.16      AP1  O
ATOM   1114  OE2 GLU A 143     128.635 158.255 149.917  1.00380.16      AP1  O
ATOM   1115  N   ILE A 144     127.130 163.073 147.466  1.00344.75      AP1  N
ATOM   1116  CA  ILE A 144     126.641 163.905 146.375  1.00344.75      AP1  C
ATOM   1117  C   ILE A 144     127.722 164.085 145.323  1.00344.75      AP1  C
ATOM   1118  O   ILE A 144     127.450 164.034 144.120  1.00344.75      AP1  O
ATOM   1119  CB  ILE A 144     126.149 165.256 146.920  1.00344.75      AP1  C
ATOM   1120  CG1 ILE A 144     124.908 165.053 147.787  1.00344.75      AP1  C
ATOM   1121  CG2 ILE A 144     125.852 166.216 145.782  1.00344.75      AP1  C
ATOM   1122  CD1 ILE A 144     124.555 166.245 148.641  1.00344.75      AP1  C
ATOM   1123  N   SER A 145     128.962 164.310 145.759  1.00326.28      AP1  N
ATOM   1124  CA  SER A 145     130.078 164.425 144.827  1.00326.28      AP1  C
ATOM   1125  C   SER A 145     130.218 163.165 143.986  1.00326.28      AP1  C
ATOM   1126  O   SER A 145     130.385 163.235 142.762  1.00326.28      AP1  O
ATOM   1127  CB  SER A 145     131.368 164.696 145.600  1.00326.28      AP1  C
ATOM   1128  OG  SER A 145     131.150 165.638 146.636  1.00326.28      AP1  O
ATOM   1129  N   GLU A 146     130.157 162.003 144.634  1.00340.06      AP1  N
ATOM   1130  CA  GLU A 146     130.274 160.741 143.914  1.00340.06      AP1  C
ATOM   1131  C   GLU A 146     129.173 160.599 142.875  1.00340.06      AP1  C
ATOM   1132  O   GLU A 146     129.445 160.296 141.708  1.00340.06      AP1  O
ATOM   1133  CB  GLU A 146     130.238 159.577 144.900  1.00340.06      AP1  C
ATOM   1134  CG  GLU A 146     131.359 159.618 145.919  1.00340.06      AP1  C
ATOM   1135  CD  GLU A 146     130.943 159.062 147.260  1.00340.06      AP1  C
ATOM   1136  OE1 GLU A 146     131.734 159.165 148.219  1.00340.06      AP1  O
ATOM   1137  OE2 GLU A 146     129.821 158.524 147.353  1.00340.06      AP1  O
ATOM   1138  N   PHE A 147     127.923 160.819 143.277  1.00290.24      AP1  N
ATOM   1139  CA  PHE A 147     126.825 160.643 142.335  1.00290.24      AP1  C
ATOM   1140  C   PHE A 147     126.895 161.666 141.209  1.00290.24      AP1  C
ATOM   1141  O   PHE A 147     126.535 161.374 140.063  1.00290.24      AP1  O
ATOM   1142  CB  PHE A 147     125.483 160.739 143.045  1.00290.24      AP1  C
ATOM   1143  CG  PHE A 147     124.325 160.659 142.109  1.00290.24      AP1  C
ATOM   1144  CD1 PHE A 147     123.588 161.785 141.794  1.00290.24      AP1  C
ATOM   1145  CD2 PHE A 147     123.995 159.458 141.510  1.00290.24      AP1  C
ATOM   1146  CE1 PHE A 147     122.529 161.709 140.915  1.00290.24      AP1  C
ATOM   1147  CE2 PHE A 147     122.940 159.377 140.635  1.00290.24      AP1  C
ATOM   1148  CZ  PHE A 147     122.204 160.503 140.338  1.00290.24      AP1  C
ATOM   1149  N   ALA A 148     127.331 162.885 141.524  1.00243.86      AP1  N
ATOM   1150  CA  ALA A 148     127.526 163.884 140.485  1.00243.86      AP1  C
ATOM   1151  C   ALA A 148     128.573 163.429 139.488  1.00243.86      AP1  C
ATOM   1152  O   ALA A 148     128.408 163.622 138.281  1.00243.86      AP1  O
ATOM   1153  CB  ALA A 148     127.926 165.217 141.109  1.00243.86      AP1  C
ATOM   1154  N   GLU A 149     129.656 162.826 139.974  1.00248.95      AP1  N
ATOM   1155  CA  GLU A 149     130.644 162.260 139.067  1.00248.95      AP1  C
ATOM   1156  C   GLU A 149     130.039 161.148 138.225  1.00248.95      AP1  C
ATOM   1157  O   GLU A 149     130.396 160.981 137.054  1.00248.95      AP1  O
ATOM   1158  CB  GLU A 149     131.842 161.740 139.854  1.00248.95      AP1  C
ATOM   1159  CG  GLU A 149     132.947 161.175 138.982  1.00248.95      AP1  C
ATOM   1160  CD  GLU A 149     134.292 161.212 139.667  1.00248.95      AP1  C
ATOM   1161  OE1 GLU A 149     134.725 162.319 140.044  1.00248.95      AP1  O
ATOM   1162  OE2 GLU A 149     134.913 160.140 139.826  1.00248.95      AP1  O
ATOM   1163  N   GLU A 150     129.136 160.366 138.810  1.00256.64      AP1  N
ATOM   1164  CA  GLU A 150     128.468 159.329 138.033  1.00256.64      AP1  C
ATOM   1165  C   GLU A 150     127.658 159.941 136.902  1.00256.64      AP1  C
ATOM   1166  O   GLU A 150     127.709 159.471 135.760  1.00256.64      AP1  O
ATOM   1167  CB  GLU A 150     127.573 158.483 138.934  1.00256.64      AP1  C
ATOM   1168  CG  GLU A 150     128.260 157.943 140.171  1.00256.64      AP1  C
ATOM   1169  CD  GLU A 150     129.686 157.501 139.904  1.00256.64      AP1  C
ATOM   1170  OE1 GLU A 150     130.612 158.098 140.489  1.00256.64      AP1  O
ATOM   1171  OE2 GLU A 150     129.880 156.553 139.116  1.00256.64      AP1  O
ATOM   1172  N   ARG A 151     126.900 160.992 137.208  1.00214.30      AP1  N
ATOM   1173  CA  ARG A 151     126.162 161.711 136.176  1.00214.30      AP1  C
ATOM   1174  C   ARG A 151     127.107 162.253 135.114  1.00214.30      AP1  C
ATOM   1175  O   ARG A 151     126.813 162.199 133.912  1.00214.30      AP1  O
ATOM   1176  CB  ARG A 151     125.367 162.853 136.806  1.00214.30      AP1  C
ATOM   1177  CG  ARG A 151     124.400 162.422 137.896  1.00214.30      AP1  C
ATOM   1178  CD  ARG A 151     123.075 161.962 137.319  1.00214.30      AP1  C
ATOM   1179  NE  ARG A 151     123.018 160.510 137.187  1.00214.30      AP1  N
ATOM   1180  CZ  ARG A 151     121.990 159.847 136.668  1.00214.30      AP1  C
ATOM   1181  NH1 ARG A 151     120.930 160.511 136.228  1.00214.30      AP1  N
ATOM   1182  NH2 ARG A 151     122.022 158.524 136.582  1.00214.30      AP1  N
ATOM   1183  N   SER A 152     128.237 162.801 135.551  1.00197.57      AP1  N
ATOM   1184  CA  SER A 152     129.241 163.300 134.626  1.00197.57      AP1  C
ATOM   1185  C   SER A 152     129.690 162.214 133.666  1.00197.57      AP1  C
ATOM   1186  O   SER A 152     129.697 162.417 132.450  1.00197.57      AP1  O
ATOM   1187  CB  SER A 152     130.437 163.830 135.403  1.00197.57      AP1  C
ATOM   1188  OG  SER A 152     131.154 162.751 135.971  1.00197.57      AP1  O
ATOM   1189  N   ARG A 153     130.117 161.074 134.203  1.00203.44      AP1  N
ATOM   1190  CA  ARG A 153     130.573 159.983 133.353  1.00203.44      AP1  C
ATOM   1191  C   ARG A 153     129.459 159.515 132.427  1.00203.44      AP1  C
ATOM   1192  O   ARG A 153     129.715 159.150 131.272  1.00203.44      AP1  O
ATOM   1193  CB  ARG A 153     131.106 158.835 134.213  1.00203.44      AP1  C
ATOM   1194  CG  ARG A 153     130.115 157.724 134.492  1.00203.44      AP1  C
ATOM   1195  CD  ARG A 153     130.787 156.503 135.090  1.00203.44      AP1  C
ATOM   1196  NE  ARG A 153     129.860 155.379 135.177  1.00203.44      AP1  N
ATOM   1197  CZ  ARG A 153     129.909 154.307 134.395  1.00203.44      AP1  C
ATOM   1198  NH1 ARG A 153     130.851 154.205 133.469  1.00203.44      AP1  N
ATOM   1199  NH2 ARG A 153     129.020 153.336 134.542  1.00203.44      AP1  N
ATOM   1200  N   ARG A 154     128.215 159.533 132.913  1.00167.74      AP1  N
ATOM   1201  CA  ARG A 154     127.084 159.243 132.046  1.00167.74      AP1  C
ATOM   1202  C   ARG A 154     127.089 160.162 130.839  1.00167.74      AP1  C
ATOM   1203  O   ARG A 154     127.070 159.699 129.694  1.00167.74      AP1  O
ATOM   1204  CB  ARG A 154     125.772 159.395 132.814  1.00167.74      AP1  C
ATOM   1205  CG  ARG A 154     125.382 158.200 133.664  1.00167.74      AP1  C
ATOM   1206  CD  ARG A 154     123.865 158.125 133.837  1.00167.74      AP1  C
ATOM   1207  NE  ARG A 154     123.167 158.142 132.553  1.00167.74      AP1  N
ATOM   1208  CZ  ARG A 154     122.933 157.065 131.810  1.00167.74      AP1  C
ATOM   1209  NH1 ARG A 154     123.335 155.870 132.221  1.00167.74      AP1  N
ATOM   1210  NH2 ARG A 154     122.293 157.182 130.656  1.00167.74      AP1  N
ATOM   1211  N   LEU A 155     127.135 161.469 131.082  1.00155.13      AP1  N
ATOM   1212  CA  LEU A 155     127.086 162.421 129.978  1.00155.13      AP1  C
ATOM   1213  C   LEU A 155     128.315 162.307 129.092  1.00155.13      AP1  C
ATOM   1214  O   LEU A 155     128.235 162.523 127.882  1.00155.13      AP1  O
ATOM   1215  CB  LEU A 155     126.934 163.845 130.506  1.00155.13      AP1  C
ATOM   1216  CG  LEU A 155     125.494 164.308 130.754  1.00155.13      AP1  C
ATOM   1217  CD1 LEU A 155     124.813 163.511 131.858  1.00155.13      AP1  C
ATOM   1218  CD2 LEU A 155     125.444 165.801 131.047  1.00155.13      AP1  C
ATOM   1219  N   SER A 156     129.457 161.962 129.673  1.00166.99      AP1  N
ATOM   1220  CA  SER A 156     130.671 161.835 128.879  1.00166.99      AP1  C
ATOM   1221  C   SER A 156     130.558 160.684 127.894  1.00166.99      AP1  C
ATOM   1222  O   SER A 156     130.790 160.859 126.691  1.00166.99      AP1  O
ATOM   1223  CB  SER A 156     131.874 161.629 129.790  1.00166.99      AP1  C
ATOM   1224  OG  SER A 156     131.710 160.458 130.564  1.00166.99      AP1  O
ATOM   1225  N   GLU A 157     130.241 159.491 128.397  1.00203.56      AP1  N
ATOM   1226  CA  GLU A 157     130.021 158.359 127.506  1.00203.56      AP1  C
ATOM   1227  C   GLU A 157     128.923 158.667 126.501  1.00203.56      AP1  C
ATOM   1228  O   GLU A 157     129.027 158.295 125.327  1.00203.56      AP1  O
ATOM   1229  CB  GLU A 157     129.675 157.109 128.313  1.00203.56      AP1  C
ATOM   1230  CG  GLU A 157     130.831 156.552 129.122  1.00203.56      AP1  C
ATOM   1231  CD  GLU A 157     130.621 155.102 129.508  1.00203.56      AP1  C
ATOM   1232  OE1 GLU A 157     129.497 154.593 129.315  1.00203.56      AP1  O
ATOM   1233  OE2 GLU A 157     131.578 154.471 130.002  1.00203.56      AP1  O
ATOM   1234  N   TYR A 158     127.871 159.358 126.941  1.00192.71      AP1  N
ATOM   1235  CA  TYR A 158     126.782 159.699 126.037  1.00192.71      AP1  C
ATOM   1236  C   TYR A 158     127.273 160.584 124.903  1.00192.71      AP1  C
ATOM   1237  O   TYR A 158     126.900 160.385 123.742  1.00192.71      AP1  O
ATOM   1238  CB  TYR A 158     125.663 160.385 126.814  1.00192.71      AP1  C
ATOM   1239  CG  TYR A 158     124.377 160.470 126.042  1.00192.71      AP1  C
ATOM   1240  CD1 TYR A 158     124.119 161.545 125.208  1.00192.71      AP1  C
ATOM   1241  CD2 TYR A 158     123.426 159.468 126.135  1.00192.71      AP1  C
ATOM   1242  CE1 TYR A 158     122.947 161.624 124.492  1.00192.71      AP1  C
ATOM   1243  CE2 TYR A 158     122.251 159.538 125.425  1.00192.71      AP1  C
ATOM   1244  CZ  TYR A 158     122.016 160.619 124.604  1.00192.71      AP1  C
ATOM   1245  OH  TYR A 158     120.845 160.696 123.889  1.00192.71      AP1  O
ATOM   1246  N   ALA A 159     128.108 161.570 125.223  1.00171.48      AP1  N
ATOM   1247  CA  ALA A 159     128.745 162.371 124.188  1.00171.48      AP1  C
ATOM   1248  C   ALA A 159     129.549 161.493 123.246  1.00171.48      AP1  C
ATOM   1249  O   ALA A 159     129.372 161.551 122.023  1.00171.48      AP1  O
ATOM   1250  CB  ALA A 159     129.645 163.425 124.826  1.00171.48      AP1  C
ATOM   1251  N   GLU A 160     130.430 160.662 123.803  1.00185.01      AP1  N
ATOM   1252  CA  GLU A 160     131.234 159.770 122.976  1.00185.01      AP1  C
ATOM   1253  C   GLU A 160     130.361 158.928 122.057  1.00185.01      AP1  C
ATOM   1254  O   GLU A 160     130.710 158.718 120.890  1.00185.01      AP1  O
ATOM   1255  CB  GLU A 160     132.102 158.874 123.859  1.00185.01      AP1  C
ATOM   1256  CG  GLU A 160     133.410 158.440 123.210  1.00185.01      AP1  C
ATOM   1257  CD  GLU A 160     133.211 157.438 122.088  1.00185.01      AP1  C
ATOM   1258  OE1 GLU A 160     132.297 156.595 122.196  1.00185.01      AP1  O
ATOM   1259  OE2 GLU A 160     133.966 157.495 121.096  1.00185.01      AP1  O
ATOM   1260  N   ARG A 161     129.222 158.456 122.555  1.00202.44      AP1  N
ATOM   1261  CA  ARG A 161     128.288 157.700 121.735  1.00202.44      AP1  C
ATOM   1262  C   ARG A 161     127.439 158.585 120.835  1.00202.44      AP1  C
ATOM   1263  O   ARG A 161     126.695 158.065 119.996  1.00202.44      AP1  O
ATOM   1264  CB  ARG A 161     127.367 156.863 122.627  1.00202.44      AP1  C
ATOM   1265  CG  ARG A 161     128.087 155.863 123.518  1.00202.44      AP1  C
ATOM   1266  CD  ARG A 161     127.305 154.564 123.625  1.00202.44      AP1  C
ATOM   1267  NE  ARG A 161     125.935 154.787 124.083  1.00202.44      AP1  N
ATOM   1268  CZ  ARG A 161     125.508 154.539 125.317  1.00202.44      AP1  C
ATOM   1269  NH1 ARG A 161     126.342 154.053 126.225  1.00202.44      AP1  N
ATOM   1270  NH2 ARG A 161     124.245 154.774 125.646  1.00202.44      AP1  N
ATOM   1271  N   HIS A 162     127.526 159.908 120.984  1.00220.64      AP1  N
ATOM   1272  CA  HIS A 162     126.584 160.804 120.329  1.00220.64      AP1  C
ATOM   1273  C   HIS A 162     127.215 162.012 119.649  1.00220.64      AP1  C
ATOM   1274  O   HIS A 162     126.495 162.761 118.979  1.00220.64      AP1  O
ATOM   1275  CB  HIS A 162     125.541 161.292 121.345  1.00220.64      AP1  C
ATOM   1276  CG  HIS A 162     124.592 160.225 121.792  1.00220.64      AP1  C
ATOM   1277  ND1 HIS A 162     124.963 159.213 122.650  1.00220.64      AP1  N
ATOM   1278  CD2 HIS A 162     123.289 160.009 121.496  1.00220.64      AP1  C
ATOM   1279  CE1 HIS A 162     123.929 158.419 122.864  1.00220.64      AP1  C
ATOM   1280  NE2 HIS A 162     122.900 158.880 122.176  1.00220.64      AP1  N
ATOM   1281  N   VAL A 163     128.517 162.231 119.792  1.00236.27      AP1  N
ATOM   1282  CA  VAL A 163     129.185 163.372 119.171  1.00236.27      AP1  C
ATOM   1283  C   VAL A 163     129.982 162.859 117.982  1.00236.27      AP1  C
ATOM   1284  O   VAL A 163     130.869 162.010 118.127  1.00236.27      AP1  O
ATOM   1285  CB  VAL A 163     130.081 164.132 120.154  1.00236.27      AP1  C
ATOM   1286  CG1 VAL A 163     130.652 165.365 119.482  1.00236.27      AP1  C
ATOM   1287  CG2 VAL A 163     129.284 164.555 121.367  1.00236.27      AP1  C
ATOM   1288  N   THR A 164     129.666 163.379 116.801  1.00280.83      AP1  N
ATOM   1289  CA  THR A 164     130.507 163.225 115.627  1.00280.83      AP1  C
ATOM   1290  C   THR A 164     131.545 164.338 115.628  1.00280.83      AP1  C
ATOM   1291  O   THR A 164     131.436 165.301 116.391  1.00280.83      AP1  O
ATOM   1292  CB  THR A 164     129.687 163.277 114.336  1.00280.83      AP1  C
ATOM   1293  OG1 THR A 164     130.544 163.031 113.215  1.00280.83      AP1  O
ATOM   1294  CG2 THR A 164     129.035 164.640 114.176  1.00280.83      AP1  C
ATOM   1295  N   ASN A 165     132.542 164.206 114.752  1.00304.13      AP1  N
ATOM   1296  CA  ASN A 165     133.697 165.093 114.788  1.00304.13      AP1  C
ATOM   1297  C   ASN A 165     134.261 165.068 116.204  1.00304.13      AP1  C
ATOM   1298  O   ASN A 165     134.094 166.032 116.962  1.00304.13      AP1  O
ATOM   1299  CB  ASN A 165     133.316 166.511 114.356  1.00304.13      AP1  C
ATOM   1300  CG  ASN A 165     134.511 167.331 113.925  1.00304.13      AP1  C
ATOM   1301  OD1 ASN A 165     135.591 166.795 113.676  1.00304.13      AP1  O
ATOM   1302  ND2 ASN A 165     134.325 168.643 113.832  1.00304.13      AP1  N
ATOM   1303  N   PRO A 166     134.923 163.976 116.595  1.00257.59      AP1  N
ATOM   1304  CA  PRO A 166     135.212 163.764 118.025  1.00257.59      AP1  C
ATOM   1305  C   PRO A 166     136.112 164.812 118.658  1.00257.59      AP1  C
ATOM   1306  O   PRO A 166     136.428 164.693 119.846  1.00257.59      AP1  O
ATOM   1307  CB  PRO A 166     135.866 162.374 118.038  1.00257.59      AP1  C
ATOM   1308  CG  PRO A 166     135.390 161.718 116.783  1.00257.59      AP1  C
ATOM   1309  CD  PRO A 166     135.317 162.819 115.776  1.00257.59      AP1  C
ATOM   1310  N   ILE A 167     136.558 165.821 117.910  1.00260.18      AP1  N
ATOM   1311  CA  ILE A 167     137.254 166.937 118.544  1.00260.18      AP1  C
ATOM   1312  C   ILE A 167     136.333 167.641 119.538  1.00260.18      AP1  C
ATOM   1313  O   ILE A 167     136.722 167.922 120.682  1.00260.18      AP1  O
ATOM   1314  CB  ILE A 167     137.808 167.898 117.472  1.00260.18      AP1  C
ATOM   1315  CG1 ILE A 167     138.490 169.104 118.122  1.00260.18      AP1  C
ATOM   1316  CG2 ILE A 167     136.726 168.314 116.480  1.00260.18      AP1  C
ATOM   1317  CD1 ILE A 167     139.804 168.776 118.781  1.00260.18      AP1  C
ATOM   1318  N   LEU A 168     135.089 167.910 119.132  1.00227.97      AP1  N
ATOM   1319  CA  LEU A 168     134.108 168.445 120.067  1.00227.97      AP1  C
ATOM   1320  C   LEU A 168     133.895 167.493 121.233  1.00227.97      AP1  C
ATOM   1321  O   LEU A 168     133.822 167.920 122.391  1.00227.97      AP1  O
ATOM   1322  CB  LEU A 168     132.783 168.712 119.354  1.00227.97      AP1  C
ATOM   1323  CG  LEU A 168     132.776 169.696 118.184  1.00227.97      AP1  C
ATOM   1324  CD1 LEU A 168     132.689 168.963 116.861  1.00227.97      AP1  C
ATOM   1325  CD2 LEU A 168     131.624 170.677 118.326  1.00227.97      AP1  C
ATOM   1326  N   ALA A 169     133.782 166.195 120.941  1.00205.71      AP1  N
ATOM   1327  CA  ALA A 169     133.634 165.204 122.000  1.00205.71      AP1  C
ATOM   1328  C   ALA A 169     134.759 165.327 123.016  1.00205.71      AP1  C
ATOM   1329  O   ALA A 169     134.523 165.280 124.225  1.00205.71      AP1  O
ATOM   1330  CB  ALA A 169     133.592 163.798 121.402  1.00205.71      AP1  C
ATOM   1331  N   ALA A 170     135.992 165.494 122.541  1.00166.60      AP1  N
ATOM   1332  CA  ALA A 170     137.110 165.696 123.451  1.00166.60      AP1  C
ATOM   1333  C   ALA A 170     136.913 166.954 124.279  1.00166.60      AP1  C
ATOM   1334  O   ALA A 170     137.174 166.960 125.488  1.00166.60      AP1  O
ATOM   1335  CB  ALA A 170     138.417 165.768 122.663  1.00166.60      AP1  C
ATOM   1336  N   THR A 171     136.450 168.030 123.643  1.00164.39      AP1  N
ATOM   1337  CA  THR A 171     136.195 169.261 124.383  1.00164.39      AP1  C
ATOM   1338  C   THR A 171     135.212 169.028 125.524  1.00164.39      AP1  C
ATOM   1339  O   THR A 171     135.486 169.392 126.674  1.00164.39      AP1  O
ATOM   1340  CB  THR A 171     135.663 170.348 123.451  1.00164.39      AP1  C
ATOM   1341  OG1 THR A 171     134.389 169.951 122.933  1.00164.39      AP1  O
ATOM   1342  CG2 THR A 171     136.626 170.595 122.303  1.00164.39      AP1  C
ATOM   1343  N   VAL A 172     134.062 168.426 125.227  1.00143.49      AP1  N
ATOM   1344  CA  VAL A 172     133.033 168.286 126.250  1.00143.49      AP1  C
ATOM   1345  C   VAL A 172     133.454 167.268 127.302  1.00143.49      AP1  C
ATOM   1346  O   VAL A 172     133.089 167.386 128.476  1.00143.49      AP1  O
ATOM   1347  CB  VAL A 172     131.684 167.921 125.606  1.00143.49      AP1  C
ATOM   1348  CG1 VAL A 172     131.808 166.659 124.779  1.00143.49      AP1  C
ATOM   1349  CG2 VAL A 172     130.612 167.765 126.671  1.00143.49      AP1  C
ATOM   1350  N   VAL A 173     134.221 166.252 126.907  1.00141.87      AP1  N
ATOM   1351  CA  VAL A 173     134.786 165.346 127.897  1.00141.87      AP1  C
ATOM   1352  C   VAL A 173     135.685 166.109 128.849  1.00141.87      AP1  C
ATOM   1353  O   VAL A 173     135.607 165.935 130.068  1.00141.87      AP1  O
ATOM   1354  CB  VAL A 173     135.537 164.193 127.214  1.00141.87      AP1  C
ATOM   1355  CG1 VAL A 173     136.287 163.381 128.246  1.00141.87      AP1  C
ATOM   1356  CG2 VAL A 173     134.553 163.295 126.506  1.00141.87      AP1  C
ATOM   1357  N   ALA A 174     136.562 166.950 128.308  1.00115.68      AP1  N
ATOM   1358  CA  ALA A 174     137.389 167.798 129.152  1.00115.68      AP1  C
ATOM   1359  C   ALA A 174     136.534 168.614 130.103  1.00115.68      AP1  C
ATOM   1360  O   ALA A 174     136.831 168.702 131.298  1.00115.68      AP1  O
ATOM   1361  CB  ALA A 174     138.243 168.715 128.283  1.00115.68      AP1  C
ATOM   1362  N   LEU A 175     135.472 169.223 129.583  1.00134.11      AP1  N
ATOM   1363  CA  LEU A 175     134.603 170.052 130.411  1.00134.11      AP1  C
ATOM   1364  C   LEU A 175     133.997 169.245 131.551  1.00134.11      AP1  C
ATOM   1365  O   LEU A 175     134.070 169.646 132.720  1.00134.11      AP1  O
ATOM   1366  CB  LEU A 175     133.511 170.674 129.540  1.00134.11      AP1  C
ATOM   1367  CG  LEU A 175     132.802 171.956 129.990  1.00134.11      AP1  C
ATOM   1368  CD1 LEU A 175     132.003 172.534 128.838  1.00134.11      AP1  C
ATOM   1369  CD2 LEU A 175     131.881 171.718 131.173  1.00134.11      AP1  C
ATOM   1370  N   ALA A 176     133.382 168.112 131.227  1.00138.67      AP1  N
ATOM   1371  CA  ALA A 176     132.763 167.289 132.254  1.00138.67      AP1  C
ATOM   1372  C   ALA A 176     133.790 166.825 133.272  1.00138.67      AP1  C
ATOM   1373  O   ALA A 176     133.532 166.839 134.481  1.00138.67      AP1  O
ATOM   1374  CB  ALA A 176     132.064 166.095 131.609  1.00138.67      AP1  C
ATOM   1375  N   GLU A 177     134.967 166.415 132.800  1.00162.56      AP1  N
ATOM   1376  CA  GLU A 177     135.987 165.914 133.706  1.00162.56      AP1  C
ATOM   1377  C   GLU A 177     136.477 167.008 134.637  1.00162.56      AP1  C
ATOM   1378  O   GLU A 177     136.656 166.775 135.836  1.00162.56      AP1  O
ATOM   1379  CB  GLU A 177     137.147 165.315 132.913  1.00162.56      AP1  C
ATOM   1380  CG  GLU A 177     136.796 164.054 132.129  1.00162.56      AP1  C
ATOM   1381  CD  GLU A 177     136.743 162.803 132.990  1.00162.56      AP1  C
ATOM   1382  OE1 GLU A 177     136.113 162.838 134.067  1.00162.56      AP1  O
ATOM   1383  OE2 GLU A 177     137.328 161.775 132.586  1.00162.56      AP1  O
ATOM   1384  N   VAL A 178     136.696 168.212 134.113  1.00173.97      AP1  N
ATOM   1385  CA  VAL A 178     137.207 169.272 134.969  1.00173.97      AP1  C
ATOM   1386  C   VAL A 178     136.142 169.698 135.966  1.00173.97      AP1  C
ATOM   1387  O   VAL A 178     136.449 170.024 137.116  1.00173.97      AP1  O
ATOM   1388  CB  VAL A 178     137.726 170.458 134.136  1.00173.97      AP1  C
ATOM   1389  CG1 VAL A 178     136.634 171.052 133.289  1.00173.97      AP1  C
ATOM   1390  CG2 VAL A 178     138.331 171.517 135.043  1.00173.97      AP1  C
ATOM   1391  N   LEU A 179     134.873 169.673 135.560  1.00212.18      AP1  N
ATOM   1392  CA  LEU A 179     133.816 169.966 136.521  1.00212.18      AP1  C
ATOM   1393  C   LEU A 179     133.769 168.911 137.615  1.00212.18      AP1  C
ATOM   1394  O   LEU A 179     133.624 169.238 138.800  1.00212.18      AP1  O
ATOM   1395  CB  LEU A 179     132.470 170.076 135.812  1.00212.18      AP1  C
ATOM   1396  CG  LEU A 179     132.080 171.484 135.356  1.00212.18      AP1  C
ATOM   1397  CD1 LEU A 179     131.851 172.375 136.565  1.00212.18      AP1  C
ATOM   1398  CD2 LEU A 179     133.135 172.091 134.454  1.00212.18      AP1  C
ATOM   1399  N   SER A 180     133.882 167.639 137.234  1.00237.41      AP1  N
ATOM   1400  CA  SER A 180     133.990 166.577 138.226  1.00237.41      AP1  C
ATOM   1401  C   SER A 180     135.156 166.832 139.165  1.00237.41      AP1  C
ATOM   1402  O   SER A 180     135.064 166.577 140.369  1.00237.41      AP1  O
ATOM   1403  CB  SER A 180     134.163 165.232 137.530  1.00237.41      AP1  C
ATOM   1404  OG  SER A 180     135.357 165.221 136.771  1.00237.41      AP1  O
ATOM   1405  N   ALA A 181     136.268 167.323 138.624  1.00269.56      AP1  N
ATOM   1406  CA  ALA A 181     137.423 167.633 139.455  1.00269.56      AP1  C
ATOM   1407  C   ALA A 181     137.108 168.752 140.433  1.00269.56      AP1  C
ATOM   1408  O   ALA A 181     137.555 168.722 141.584  1.00269.56      AP1  O
ATOM   1409  CB  ALA A 181     138.614 168.011 138.580  1.00269.56      AP1  C
ATOM   1410  N   VAL A 182     136.356 169.756 139.989  1.00278.20      AP1  N
ATOM   1411  CA  VAL A 182     135.960 170.831 140.893  1.00278.20      AP1  C
ATOM   1412  C   VAL A 182     135.087 170.283 142.011  1.00278.20      AP1  C
ATOM   1413  O   VAL A 182     135.211 170.681 143.174  1.00278.20      AP1  O
ATOM   1414  CB  VAL A 182     135.249 171.960 140.128  1.00278.20      AP1  C
ATOM   1415  CG1 VAL A 182     135.025 173.145 141.050  1.00278.20      AP1  C
ATOM   1416  CG2 VAL A 182     136.077 172.395 138.946  1.00278.20      AP1  C
ATOM   1417  N   VAL A 183     134.188 169.363 141.672  1.00321.85      AP1  N
ATOM   1418  CA  VAL A 183     133.350 168.749 142.699  1.00321.85      AP1  C
ATOM   1419  C   VAL A 183     134.208 167.952 143.672  1.00321.85      AP1  C
ATOM   1420  O   VAL A 183     133.991 167.979 144.889  1.00321.85      AP1  O
ATOM   1421  CB  VAL A 183     132.262 167.874 142.058  1.00321.85      AP1  C
ATOM   1422  CG1 VAL A 183     131.257 167.453 143.107  1.00321.85      AP1  C
ATOM   1423  CG2 VAL A 183     131.563 168.636 140.958  1.00321.85      AP1  C
ATOM   1424  N   ARG A 184     135.197 167.231 143.146  1.00354.01      AP1  N
ATOM   1425  CA  ARG A 184     136.091 166.458 144.000  1.00354.01      AP1  C
ATOM   1426  C   ARG A 184     136.866 167.373 144.940  1.00354.01      AP1  C
ATOM   1427  O   ARG A 184     137.077 167.047 146.114  1.00354.01      AP1  O
ATOM   1428  CB  ARG A 184     137.045 165.631 143.138  1.00354.01      AP1  C
ATOM   1429  CG  ARG A 184     137.514 164.340 143.785  1.00354.01      AP1  C
ATOM   1430  CD  ARG A 184     136.379 163.339 143.906  1.00354.01      AP1  C
ATOM   1431  NE  ARG A 184     136.740 162.207 144.754  1.00354.01      AP1  N
ATOM   1432  CZ  ARG A 184     135.936 161.180 145.011  1.00354.01      AP1  C
ATOM   1433  NH1 ARG A 184     134.721 161.141 144.483  1.00354.01      AP1  N
ATOM   1434  NH2 ARG A 184     136.345 160.193 145.794  1.00354.01      AP1  N
ATOM   1435  N   ALA A 185     137.304 168.525 144.431  1.00362.78      AP1  N
ATOM   1436  CA  ALA A 185     137.958 169.517 145.275  1.00362.78      AP1  C
ATOM   1437  C   ALA A 185     137.017 170.012 146.363  1.00362.78      AP1  C
ATOM   1438  O   ALA A 185     137.398 170.095 147.537  1.00362.78      AP1  O
ATOM   1439  CB  ALA A 185     138.452 170.682 144.418  1.00362.78      AP1  C
ATOM   1440  N   ARG A 186     135.780 170.342 145.988  1.00392.15      AP1  N
ATOM   1441  CA  ARG A 186     134.798 170.808 146.962  1.00392.15      AP1  C
ATOM   1442  C   ARG A 186     134.522 169.749 148.020  1.00392.15      AP1  C
ATOM   1443  O   ARG A 186     134.150 170.077 149.152  1.00392.15      AP1  O
ATOM   1444  CB  ARG A 186     133.504 171.199 146.250  1.00392.15      AP1  C
ATOM   1445  CG  ARG A 186     133.556 172.558 145.581  1.00392.15      AP1  C
ATOM   1446  CD  ARG A 186     133.707 173.656 146.613  1.00392.15      AP1  C
ATOM   1447  NE  ARG A 186     132.514 173.784 147.443  1.00392.15      AP1  N
ATOM   1448  CZ  ARG A 186     132.418 173.333 148.688  1.00392.15      AP1  C
ATOM   1449  NH1 ARG A 186     133.448 172.723 149.256  1.00392.15      AP1  N
ATOM   1450  NH2 ARG A 186     131.292 173.494 149.368  1.00392.15      AP1  N
ATOM   1451  N   SER A 187     134.695 168.475 147.664  1.00413.09      AP1  N
ATOM   1452  CA  SER A 187     134.510 167.398 148.630  1.00413.09      AP1  C
ATOM   1453  C   SER A 187     135.494 167.487 149.788  1.00413.09      AP1  C
ATOM   1454  O   SER A 187     135.182 167.023 150.891  1.00413.09      AP1  O
ATOM   1455  CB  SER A 187     134.651 166.040 147.941  1.00413.09      AP1  C
ATOM   1456  OG  SER A 187     135.996 165.799 147.568  1.00413.09      AP1  O
ATOM   1457  N   TYR A 188     136.672 168.070 149.565  1.00381.85      AP1  N
ATOM   1458  CA  TYR A 188     137.705 168.165 150.588  1.00381.85      AP1  C
ATOM   1459  C   TYR A 188     137.946 169.603 151.033  1.00381.85      AP1  C
ATOM   1460  O   TYR A 188     139.045 169.929 151.492  1.00381.85      AP1  O
ATOM   1461  CB  TYR A 188     139.004 167.540 150.078  1.00381.85      AP1  C
ATOM   1462  CG  TYR A 188     138.816 166.182 149.437  1.00381.85      AP1  C
ATOM   1463  CD1 TYR A 188     137.981 165.230 150.007  1.00381.85      AP1  C
ATOM   1464  CD2 TYR A 188     139.458 165.859 148.251  1.00381.85      AP1  C
ATOM   1465  CE1 TYR A 188     137.804 163.991 149.420  1.00381.85      AP1  C
ATOM   1466  CE2 TYR A 188     139.284 164.624 147.657  1.00381.85      AP1  C
ATOM   1467  CZ  TYR A 188     138.458 163.694 148.245  1.00381.85      AP1  C
ATOM   1468  OH  TYR A 188     138.288 162.464 147.653  1.00381.85      AP1  O
ATOM   1469  N   GLY A 189     136.942 170.468 150.909  1.00355.03      AP1  N
ATOM   1470  CA  GLY A 189     137.078 171.849 151.325  1.00355.03      AP1  C
ATOM   1471  C   GLY A 189     138.102 172.652 150.561  1.00355.03      AP1  C
ATOM   1472  O   GLY A 189     138.590 173.661 151.083  1.00355.03      AP1  O
ATOM   1473  N   ALA A 190     138.447 172.238 149.348  1.00350.12      AP1  N
ATOM   1474  CA  ALA A 190     139.492 172.917 148.600  1.00350.12      AP1  C
ATOM   1475  C   ALA A 190     139.032 174.316 148.200  1.00350.12      AP1  C
ATOM   1476  O   ALA A 190     137.828 174.602 148.215  1.00350.12      AP1  O
ATOM   1477  CB  ALA A 190     139.862 172.111 147.357  1.00350.12      AP1  C
ATOM   1478  N   PRO A 191     139.954 175.214 147.852  1.00405.42      AP1  N
ATOM   1479  CA  PRO A 191     139.550 176.543 147.380  1.00405.42      AP1  C
ATOM   1480  C   PRO A 191     138.694 176.456 146.124  1.00405.42      AP1  C
ATOM   1481  O   PRO A 191     139.149 176.024 145.062  1.00405.42      AP1  O
ATOM   1482  CB  PRO A 191     140.885 177.244 147.109  1.00405.42      AP1  C
ATOM   1483  CG  PRO A 191     141.862 176.544 147.987  1.00405.42      AP1  C
ATOM   1484  CD  PRO A 191     141.414 175.117 148.041  1.00405.42      AP1  C
ATOM   1485  N   GLU A 192     137.437 176.883 146.256  1.00413.93      AP1  N
ATOM   1486  CA  GLU A 192     136.501 176.800 145.141  1.00413.93      AP1  C
ATOM   1487  C   GLU A 192     136.751 177.890 144.109  1.00413.93      AP1  C
ATOM   1488  O   GLU A 192     136.500 177.683 142.916  1.00413.93      AP1  O
ATOM   1489  CB  GLU A 192     135.066 176.876 145.663  1.00413.93      AP1  C
ATOM   1490  CG  GLU A 192     134.856 177.918 146.749  1.00413.93      AP1  C
ATOM   1491  CD  GLU A 192     134.907 177.322 148.145  1.00413.93      AP1  C
ATOM   1492  OE1 GLU A 192     135.738 176.420 148.378  1.00413.93      AP1  O
ATOM   1493  OE2 GLU A 192     134.116 177.756 149.010  1.00413.93      AP1  O
ATOM   1494  N   GLU A 193     137.228 179.058 144.547  1.00379.45      AP1  N
ATOM   1495  CA  GLU A 193     137.510 180.142 143.612  1.00379.45      AP1  C
ATOM   1496  C   GLU A 193     138.507 179.714 142.545  1.00379.45      AP1  C
ATOM   1497  O   GLU A 193     138.303 179.989 141.356  1.00379.45      AP1  O
ATOM   1498  CB  GLU A 193     138.037 181.364 144.367  1.00379.45      AP1  C
ATOM   1499  CG  GLU A 193     136.953 182.275 144.925  1.00379.45      AP1  C
ATOM   1500  CD  GLU A 193     136.413 181.791 146.257  1.00379.45      AP1  C
ATOM   1501  OE1 GLU A 193     135.179 181.645 146.382  1.00379.45      AP1  O
ATOM   1502  OE2 GLU A 193     137.222 181.554 147.177  1.00379.45      AP1  O
ATOM   1503  N   VAL A 194     139.589 179.045 142.947  1.00401.88      AP1  N
ATOM   1504  CA  VAL A 194     140.574 178.586 141.976  1.00401.88      AP1  C
ATOM   1505  C   VAL A 194     139.970 177.521 141.073  1.00401.88      AP1  C
ATOM   1506  O   VAL A 194     140.325 177.413 139.895  1.00401.88      AP1  O
ATOM   1507  CB  VAL A 194     141.836 178.081 142.696  1.00401.88      AP1  C
ATOM   1508  CG1 VAL A 194     142.919 177.732 141.690  1.00401.88      AP1  C
ATOM   1509  CG2 VAL A 194     142.333 179.128 143.678  1.00401.88      AP1  C
ATOM   1510  N   GLY A 195     139.035 176.729 141.599  1.00388.94      AP1  N
ATOM   1511  CA  GLY A 195     138.328 175.782 140.754  1.00388.94      AP1  C
ATOM   1512  C   GLY A 195     137.520 176.466 139.668  1.00388.94      AP1  C
ATOM   1513  O   GLY A 195     137.541 176.049 138.508  1.00388.94      AP1  O
ATOM   1514  N   GLU A 196     136.798 177.527 140.029  1.00332.42      AP1  N
ATOM   1515  CA  GLU A 196     136.042 178.281 139.034  1.00332.42      AP1  C
ATOM   1516  C   GLU A 196     136.970 178.952 138.031  1.00332.42      AP1  C
ATOM   1517  O   GLU A 196     136.657 179.029 136.835  1.00332.42      AP1  O
ATOM   1518  CB  GLU A 196     135.164 179.318 139.728  1.00332.42      AP1  C
ATOM   1519  CG  GLU A 196     134.355 178.753 140.874  1.00332.42      AP1  C
ATOM   1520  CD  GLU A 196     134.065 179.786 141.938  1.00332.42      AP1  C
ATOM   1521  OE1 GLU A 196     133.597 180.889 141.585  1.00332.42      AP1  O
ATOM   1522  OE2 GLU A 196     134.309 179.497 143.128  1.00332.42      AP1  O
ATOM   1523  N   LYS A 197     138.108 179.458 138.506  1.00319.22      AP1  N
ATOM   1524  CA  LYS A 197     139.113 179.997 137.598  1.00319.22      AP1  C
ATOM   1525  C   LYS A 197     139.570 178.932 136.613  1.00319.22      AP1  C
ATOM   1526  O   LYS A 197     139.732 179.198 135.418  1.00319.22      AP1  O
ATOM   1527  CB  LYS A 197     140.301 180.540 138.393  1.00319.22      AP1  C
ATOM   1528  CG  LYS A 197     141.381 181.166 137.526  1.00319.22      AP1  C
ATOM   1529  CD  LYS A 197     142.501 181.760 138.361  1.00319.22      AP1  C
ATOM   1530  CE  LYS A 197     143.387 180.673 138.943  1.00319.22      AP1  C
ATOM   1531  NZ  LYS A 197     144.570 181.241 139.645  1.00319.22      AP1  N
ATOM   1532  N   ALA A 198     139.785 177.714 137.106  1.00303.44      AP1  N
ATOM   1533  CA  ALA A 198     140.161 176.611 136.234  1.00303.44      AP1  C
ATOM   1534  C   ALA A 198     139.071 176.326 135.216  1.00303.44      AP1  C
ATOM   1535  O   ALA A 198     139.359 176.040 134.051  1.00303.44      AP1  O
ATOM   1536  CB  ALA A 198     140.448 175.368 137.070  1.00303.44      AP1  C
ATOM   1537  N   VAL A 199     137.813 176.367 135.650  1.00253.54      AP1  N
ATOM   1538  CA  VAL A 199     136.699 176.186 134.724  1.00253.54      AP1  C
ATOM   1539  C   VAL A 199     136.776 177.214 133.606  1.00253.54      AP1  C
ATOM   1540  O   VAL A 199     136.667 176.885 132.419  1.00253.54      AP1  O
ATOM   1541  CB  VAL A 199     135.356 176.278 135.469  1.00253.54      AP1  C
ATOM   1542  CG1 VAL A 199     134.208 176.122 134.491  1.00253.54      AP1  C
ATOM   1543  CG2 VAL A 199     135.276 175.224 136.549  1.00253.54      AP1  C
ATOM   1544  N   LYS A 200     136.949 178.480 133.977  1.00255.56      AP1  N
ATOM   1545  CA  LYS A 200     137.062 179.538 132.981  1.00255.56      AP1  C
ATOM   1546  C   LYS A 200     138.225 179.270 132.034  1.00255.56      AP1  C
ATOM   1547  O   LYS A 200     138.099 179.414 130.812  1.00255.56      AP1  O
ATOM   1548  CB  LYS A 200     137.231 180.888 133.677  1.00255.56      AP1  C
ATOM   1549  CG  LYS A 200     137.132 182.089 132.753  1.00255.56      AP1  C
ATOM   1550  CD  LYS A 200     137.215 183.393 133.532  1.00255.56      AP1  C
ATOM   1551  CE  LYS A 200     136.907 184.586 132.643  1.00255.56      AP1  C
ATOM   1552  NZ  LYS A 200     136.724 185.836 133.429  1.00255.56      AP1  N
ATOM   1553  N   GLU A 201     139.368 178.871 132.589  1.00256.49      AP1  N
ATOM   1554  CA  GLU A 201     140.560 178.666 131.777  1.00256.49      AP1  C
ATOM   1555  C   GLU A 201     140.362 177.529 130.788  1.00256.49      AP1  C
ATOM   1556  O   GLU A 201     140.736 177.639 129.614  1.00256.49      AP1  O
ATOM   1557  CB  GLU A 201     141.758 178.387 132.681  1.00256.49      AP1  C
ATOM   1558  CG  GLU A 201     142.187 179.583 133.510  1.00256.49      AP1  C
ATOM   1559  CD  GLU A 201     143.671 179.588 133.802  1.00256.49      AP1  C
ATOM   1560  OE1 GLU A 201     144.425 178.911 133.072  1.00256.49      AP1  O
ATOM   1561  OE2 GLU A 201     144.083 180.268 134.765  1.00256.49      AP1  O
ATOM   1562  N   VAL A 202     139.771 176.428 131.243  1.00250.78      AP1  N
ATOM   1563  CA  VAL A 202     139.572 175.300 130.348  1.00250.78      AP1  C
ATOM   1564  C   VAL A 202     138.504 175.622 129.320  1.00250.78      AP1  C
ATOM   1565  O   VAL A 202     138.562 175.134 128.188  1.00250.78      AP1  O
ATOM   1566  CB  VAL A 202     139.240 174.028 131.146  1.00250.78      AP1  C
ATOM   1567  CG1 VAL A 202     140.337 173.751 132.154  1.00250.78      AP1  C
ATOM   1568  CG2 VAL A 202     137.905 174.162 131.840  1.00250.78      AP1  C
ATOM   1569  N   ARG A 203     137.528 176.460 129.671  1.00219.70      AP1  N
ATOM   1570  CA  ARG A 203     136.559 176.901 128.676  1.00219.70      AP1  C
ATOM   1571  C   ARG A 203     137.241 177.723 127.593  1.00219.70      AP1  C
ATOM   1572  O   ARG A 203     136.974 177.550 126.397  1.00219.70      AP1  O
ATOM   1573  CB  ARG A 203     135.446 177.700 129.350  1.00219.70      AP1  C
ATOM   1574  CG  ARG A 203     134.384 176.822 129.982  1.00219.70      AP1  C
ATOM   1575  CD  ARG A 203     133.160 177.612 130.404  1.00219.70      AP1  C
ATOM   1576  NE  ARG A 203     132.027 176.726 130.654  1.00219.70      AP1  N
ATOM   1577  CZ  ARG A 203     130.884 177.105 131.214  1.00219.70      AP1  C
ATOM   1578  NH1 ARG A 203     130.712 178.363 131.593  1.00219.70      AP1  N
ATOM   1579  NH2 ARG A 203     129.915 176.222 131.396  1.00219.70      AP1  N
ATOM   1580  N   GLU A 204     138.131 178.627 128.004  1.00244.71      AP1  N
ATOM   1581  CA  GLU A 204     138.913 179.396 127.043  1.00244.71      AP1  C
ATOM   1582  C   GLU A 204     139.709 178.474 126.133  1.00244.71      AP1  C
ATOM   1583  O   GLU A 204     139.719 178.643 124.908  1.00244.71      AP1  O
ATOM   1584  CB  GLU A 204     139.848 180.358 127.776  1.00244.71      AP1  C
ATOM   1585  CG  GLU A 204     139.146 181.482 128.520  1.00244.71      AP1  C
ATOM   1586  CD  GLU A 204     140.107 182.557 128.996  1.00244.71      AP1  C
ATOM   1587  OE1 GLU A 204     139.820 183.753 128.781  1.00244.71      AP1  O
ATOM   1588  OE2 GLU A 204     141.151 182.204 129.585  1.00244.71      AP1  O
ATOM   1589  N   ALA A 205     140.394 177.496 126.724  1.00212.46      AP1  N
ATOM   1590  CA  ALA A 205     141.203 176.575 125.936  1.00212.46      AP1  C
ATOM   1591  C   ALA A 205     140.346 175.789 124.955  1.00212.46      AP1  C
ATOM   1592  O   ALA A 205     140.732 175.600 123.796  1.00212.46      AP1  O
ATOM   1593  CB  ALA A 205     141.964 175.629 126.861  1.00212.46      AP1  C
ATOM   1594  N   SER A 206     139.183 175.318 125.405  1.00210.79      AP1  N
ATOM   1595  CA  SER A 206     138.289 174.564 124.535  1.00210.79      AP1  C
ATOM   1596  C   SER A 206     137.820 175.410 123.363  1.00210.79      AP1  C
ATOM   1597  O   SER A 206     137.839 174.956 122.211  1.00210.79      AP1  O
ATOM   1598  CB  SER A 206     137.095 174.058 125.339  1.00210.79      AP1  C
ATOM   1599  OG  SER A 206     136.364 175.148 125.877  1.00210.79      AP1  O
ATOM   1600  N   GLU A 207     137.377 176.635 123.643  1.00238.81      AP1  N
ATOM   1601  CA  GLU A 207     136.973 177.535 122.572  1.00238.81      AP1  C
ATOM   1602  C   GLU A 207     138.113 177.747 121.587  1.00238.81      AP1  C
ATOM   1603  O   GLU A 207     137.914 177.682 120.367  1.00238.81      AP1  O
ATOM   1604  CB  GLU A 207     136.505 178.864 123.163  1.00238.81      AP1  C
ATOM   1605  CG  GLU A 207     135.185 178.769 123.904  1.00238.81      AP1  C
ATOM   1606  CD  GLU A 207     135.036 179.840 124.965  1.00238.81      AP1  C
ATOM   1607  OE1 GLU A 207     135.996 180.052 125.735  1.00238.81      AP1  O
ATOM   1608  OE2 GLU A 207     133.958 180.465 125.036  1.00238.81      AP1  O
ATOM   1609  N   GLU A 208     139.317 177.999 122.104  1.00254.76      AP1  N
ATOM   1610  CA  GLU A 208     140.458 178.258 121.236  1.00254.76      AP1  C
ATOM   1611  C   GLU A 208     140.762 177.052 120.362  1.00254.76      AP1  C
ATOM   1612  O   GLU A 208     141.092 177.196 119.182  1.00254.76      AP1  O
ATOM   1613  CB  GLU A 208     141.678 178.648 122.070  1.00254.76      AP1  C
ATOM   1614  CG  GLU A 208     142.942 178.904 121.253  1.00254.76      AP1  C
ATOM   1615  CD  GLU A 208     142.724 179.816 120.055  1.00254.76      AP1  C
ATOM   1616  OE1 GLU A 208     143.442 179.645 119.049  1.00254.76      AP1  O
ATOM   1617  OE2 GLU A 208     141.860 180.716 120.119  1.00254.76      AP1  O
ATOM   1618  N   ALA A 209     140.660 175.849 120.926  1.00235.30      AP1  N
ATOM   1619  CA  ALA A 209     140.857 174.646 120.125  1.00235.30      AP1  C
ATOM   1620  C   ALA A 209     139.790 174.532 119.046  1.00235.30      AP1  C
ATOM   1621  O   ALA A 209     140.074 174.114 117.915  1.00235.30      AP1  O
ATOM   1622  CB  ALA A 209     140.848 173.410 121.023  1.00235.30      AP1  C
ATOM   1623  N   LEU A 210     138.553 174.900 119.379  1.00257.64      AP1  N
ATOM   1624  CA  LEU A 210     137.490 174.894 118.381  1.00257.64      AP1  C
ATOM   1625  C   LEU A 210     137.825 175.813 117.214  1.00257.64      AP1  C
ATOM   1626  O   LEU A 210     137.765 175.395 116.050  1.00257.64      AP1  O
ATOM   1627  CB  LEU A 210     136.164 175.300 119.023  1.00257.64      AP1  C
ATOM   1628  CG  LEU A 210     134.906 175.197 118.159  1.00257.64      AP1  C
ATOM   1629  CD1 LEU A 210     133.733 174.713 118.996  1.00257.64      AP1  C
ATOM   1630  CD2 LEU A 210     134.578 176.535 117.509  1.00257.64      AP1  C
ATOM   1631  N   GLU A 211     138.190 177.065 117.502  1.00301.87      AP1  N
ATOM   1632  CA  GLU A 211     138.516 177.979 116.409  1.00301.87      AP1  C
ATOM   1633  C   GLU A 211     139.753 177.511 115.654  1.00301.87      AP1  C
ATOM   1634  O   GLU A 211     139.844 177.680 114.433  1.00301.87      AP1  O
ATOM   1635  CB  GLU A 211     138.720 179.415 116.900  1.00301.87      AP1  C
ATOM   1636  CG  GLU A 211     137.475 180.106 117.425  1.00301.87      AP1  C
ATOM   1637  CD  GLU A 211     137.459 180.236 118.931  1.00301.87      AP1  C
ATOM   1638  OE1 GLU A 211     138.517 180.015 119.547  1.00301.87      AP1  O
ATOM   1639  OE2 GLU A 211     136.394 180.562 119.492  1.00301.87      AP1  O
ATOM   1640  N   ARG A 212     140.716 176.920 116.365  1.00282.17      AP1  N
ATOM   1641  CA  ARG A 212     141.920 176.425 115.710  1.00282.17      AP1  C
ATOM   1642  C   ARG A 212     141.586 175.329 114.711  1.00282.17      AP1  C
ATOM   1643  O   ARG A 212     142.160 175.281 113.616  1.00282.17      AP1  O
ATOM   1644  CB  ARG A 212     142.917 175.923 116.752  1.00282.17      AP1  C
ATOM   1645  CG  ARG A 212     143.779 177.016 117.350  1.00282.17      AP1  C
ATOM   1646  CD  ARG A 212     144.698 176.468 118.426  1.00282.17      AP1  C
ATOM   1647  NE  ARG A 212     145.712 175.574 117.876  1.00282.17      AP1  N
ATOM   1648  CZ  ARG A 212     146.547 174.852 118.616  1.00282.17      AP1  C
ATOM   1649  NH1 ARG A 212     146.484 174.915 119.938  1.00282.17      AP1  N
ATOM   1650  NH2 ARG A 212     147.440 174.064 118.035  1.00282.17      AP1  N
ATOM   1651  N   TYR A 213     140.663 174.435 115.068  1.00240.66      AP1  N
ATOM   1652  CA  TYR A 213     140.167 173.494 114.072  1.00240.66      AP1  C
ATOM   1653  C   TYR A 213     139.490 174.231 112.929  1.00240.66      AP1  C
ATOM   1654  O   TYR A 213     139.757 173.953 111.755  1.00240.66      AP1  O
ATOM   1655  CB  TYR A 213     139.198 172.491 114.688  1.00240.66      AP1  C
ATOM   1656  CG  TYR A 213     138.536 171.661 113.619  1.00240.66      AP1  C
ATOM   1657  CD1 TYR A 213     139.251 170.690 112.931  1.00240.66      AP1  C
ATOM   1658  CD2 TYR A 213     137.211 171.876 113.264  1.00240.66      AP1  C
ATOM   1659  CE1 TYR A 213     138.660 169.939 111.937  1.00240.66      AP1  C
ATOM   1660  CE2 TYR A 213     136.610 171.130 112.269  1.00240.66      AP1  C
ATOM   1661  CZ  TYR A 213     137.339 170.162 111.609  1.00240.66      AP1  C
ATOM   1662  OH  TYR A 213     136.745 169.414 110.617  1.00240.66      AP1  O
ATOM   1663  N   LYS A 214     138.607 175.177 113.256  1.00300.89      AP1  N
ATOM   1664  CA  LYS A 214     137.992 175.991 112.216  1.00300.89      AP1  C
ATOM   1665  C   LYS A 214     139.029 176.828 111.482  1.00300.89      AP1  C
ATOM   1666  O   LYS A 214     138.808 177.219 110.331  1.00300.89      AP1  O
ATOM   1667  CB  LYS A 214     136.904 176.878 112.817  1.00300.89      AP1  C
ATOM   1668  CG  LYS A 214     135.553 176.191 112.905  1.00300.89      AP1  C
ATOM   1669  CD  LYS A 214     134.472 177.144 113.376  1.00300.89      AP1  C
ATOM   1670  CE  LYS A 214     133.112 176.468 113.367  1.00300.89      AP1  C
ATOM   1671  NZ  LYS A 214     132.048 177.361 113.899  1.00300.89      AP1  N
ATOM   1672  N   LYS A 215     140.165 177.106 112.121  1.00312.81      AP1  N
ATOM   1673  CA  LYS A 215     141.303 177.704 111.438  1.00312.81      AP1  C
ATOM   1674  C   LYS A 215     142.044 176.704 110.561  1.00312.81      AP1  C
ATOM   1675  O   LYS A 215     143.110 177.035 110.032  1.00312.81      AP1  O
ATOM   1676  CB  LYS A 215     142.274 178.322 112.450  1.00312.81      AP1  C
ATOM   1677  CG  LYS A 215     141.849 179.692 112.958  1.00312.81      AP1  C
ATOM   1678  CD  LYS A 215     142.977 180.392 113.705  1.00312.81      AP1  C
ATOM   1679  CE  LYS A 215     143.197 179.791 115.084  1.00312.81      AP1  C
ATOM   1680  NZ  LYS A 215     142.058 180.057 116.007  1.00312.81      AP1  N
ATOM   1681  N   GLY A 216     141.510 175.495 110.402  1.00296.67      AP1  N
ATOM   1682  CA  GLY A 216     142.064 174.501 109.508  1.00296.67      AP1  C
ATOM   1683  C   GLY A 216     142.954 173.478 110.171  1.00296.67      AP1  C
ATOM   1684  O   GLY A 216     143.257 172.454 109.546  1.00296.67      AP1  O
ATOM   1685  N   GLU A 217     143.383 173.713 111.409  1.00268.07      AP1  N
ATOM   1686  CA  GLU A 217     144.327 172.810 112.053  1.00268.07      AP1  C
ATOM   1687  C   GLU A 217     143.698 171.438 112.272  1.00268.07      AP1  C
ATOM   1688  O   GLU A 217     142.555 171.323 112.722  1.00268.07      AP1  O
ATOM   1689  CB  GLU A 217     144.807 173.409 113.377  1.00268.07      AP1  C
ATOM   1690  CG  GLU A 217     145.855 174.502 113.188  1.00268.07      AP1  C
ATOM   1691  CD  GLU A 217     146.472 174.975 114.489  1.00268.07      AP1  C
ATOM   1692  OE1 GLU A 217     145.753 175.037 115.506  1.00268.07      AP1  O
ATOM   1693  OE2 GLU A 217     147.681 175.289 114.493  1.00268.07      AP1  O
ATOM   1694  N   ASP A 218     144.458 170.396 111.930  1.00331.42      AP1  N
ATOM   1695  CA  ASP A 218     143.940 169.033 111.952  1.00331.42      AP1  C
ATOM   1696  C   ASP A 218     143.624 168.594 113.377  1.00331.42      AP1  C
ATOM   1697  O   ASP A 218     144.013 169.251 114.345  1.00331.42      AP1  O
ATOM   1698  CB  ASP A 218     144.949 168.077 111.312  1.00331.42      AP1  C
ATOM   1699  CG  ASP A 218     144.287 166.859 110.688  1.00331.42      AP1  C
ATOM   1700  OD1 ASP A 218     143.062 166.692 110.860  1.00331.42      AP1  O
ATOM   1701  OD2 ASP A 218     144.994 166.070 110.026  1.00331.42      AP1  O
ATOM   1702  N   VAL A 219     142.927 167.462 113.498  1.00254.29      AP1  N
ATOM   1703  CA  VAL A 219     142.371 167.052 114.785  1.00254.29      AP1  C
ATOM   1704  C   VAL A 219     143.474 166.684 115.774  1.00254.29      AP1  C
ATOM   1705  O   VAL A 219     143.394 167.021 116.962  1.00254.29      AP1  O
ATOM   1706  CB  VAL A 219     141.368 165.898 114.580  1.00254.29      AP1  C
ATOM   1707  CG1 VAL A 219     142.043 164.686 113.945  1.00254.29      AP1  C
ATOM   1708  CG2 VAL A 219     140.698 165.524 115.891  1.00254.29      AP1  C
ATOM   1709  N   SER A 220     144.525 166.006 115.301  1.00231.52      AP1  N
ATOM   1710  CA  SER A 220     145.466 165.344 116.203  1.00231.52      AP1  C
ATOM   1711  C   SER A 220     146.137 166.326 117.156  1.00231.52      AP1  C
ATOM   1712  O   SER A 220     146.014 166.196 118.382  1.00231.52      AP1  O
ATOM   1713  CB  SER A 220     146.521 164.594 115.391  1.00231.52      AP1  C
ATOM   1714  OG  SER A 220     147.479 165.489 114.854  1.00231.52      AP1  O
ATOM   1715  N   GLU A 221     146.872 167.297 116.611  1.00264.24      AP1  N
ATOM   1716  CA  GLU A 221     147.646 168.214 117.441  1.00264.24      AP1  C
ATOM   1717  C   GLU A 221     146.742 169.021 118.364  1.00264.24      AP1  C
ATOM   1718  O   GLU A 221     147.124 169.352 119.493  1.00264.24      AP1  O
ATOM   1719  CB  GLU A 221     148.478 169.131 116.547  1.00264.24      AP1  C
ATOM   1720  CG  GLU A 221     149.101 168.406 115.361  1.00264.24      AP1  C
ATOM   1721  CD  GLU A 221     149.953 169.312 114.492  1.00264.24      AP1  C
ATOM   1722  OE1 GLU A 221     150.499 170.305 115.017  1.00264.24      AP1  O
ATOM   1723  OE2 GLU A 221     150.081 169.025 113.282  1.00264.24      AP1  O
ATOM   1724  N   LEU A 222     145.534 169.341 117.900  1.00272.41      AP1  N
ATOM   1725  CA  LEU A 222     144.595 170.084 118.731  1.00272.41      AP1  C
ATOM   1726  C   LEU A 222     144.146 169.259 119.928  1.00272.41      AP1  C
ATOM   1727  O   LEU A 222     144.185 169.739 121.067  1.00272.41      AP1  O
ATOM   1728  CB  LEU A 222     143.394 170.522 117.902  1.00272.41      AP1  C
ATOM   1729  CG  LEU A 222     143.782 171.280 116.641  1.00272.41      AP1  C
ATOM   1730  CD1 LEU A 222     142.544 171.738 115.921  1.00272.41      AP1  C
ATOM   1731  CD2 LEU A 222     144.668 172.456 116.991  1.00272.41      AP1  C
ATOM   1732  N   VAL A 223     143.666 168.036 119.683  1.00223.73      AP1  N
ATOM   1733  CA  VAL A 223     143.349 167.132 120.786  1.00223.73      AP1  C
ATOM   1734  C   VAL A 223     144.516 167.060 121.756  1.00223.73      AP1  C
ATOM   1735  O   VAL A 223     144.341 167.165 122.976  1.00223.73      AP1  O
ATOM   1736  CB  VAL A 223     142.971 165.735 120.261  1.00223.73      AP1  C
ATOM   1737  CG1 VAL A 223     142.523 164.858 121.409  1.00223.73      AP1  C
ATOM   1738  CG2 VAL A 223     141.851 165.838 119.261  1.00223.73      AP1  C
ATOM   1739  N   ALA A 224     145.725 166.886 121.219  1.00229.05      AP1  N
ATOM   1740  CA  ALA A 224     146.906 166.771 122.064  1.00229.05      AP1  C
ATOM   1741  C   ALA A 224     147.049 167.976 122.982  1.00229.05      AP1  C
ATOM   1742  O   ALA A 224     147.058 167.831 124.210  1.00229.05      AP1  O
ATOM   1743  CB  ALA A 224     148.154 166.607 121.198  1.00229.05      AP1  C
ATOM   1744  N   GLU A 225     147.164 169.171 122.404  1.00231.25      AP1  N
ATOM   1745  CA  GLU A 225     147.379 170.364 123.215  1.00231.25      AP1  C
ATOM   1746  C   GLU A 225     146.244 170.580 124.207  1.00231.25      AP1  C
ATOM   1747  O   GLU A 225     146.480 170.986 125.353  1.00231.25      AP1  O
ATOM   1748  CB  GLU A 225     147.561 171.589 122.316  1.00231.25      AP1  C
ATOM   1749  CG  GLU A 225     146.432 171.842 121.327  1.00231.25      AP1  C
ATOM   1750  CD  GLU A 225     145.287 172.639 121.917  1.00231.25      AP1  C
ATOM   1751  OE1 GLU A 225     145.494 173.302 122.953  1.00231.25      AP1  O
ATOM   1752  OE2 GLU A 225     144.178 172.599 121.345  1.00231.25      AP1  O
ATOM   1753  N   LEU A 226     145.004 170.299 123.801  1.00206.05      AP1  N
ATOM   1754  CA  LEU A 226     143.888 170.616 124.680  1.00206.05      AP1  C
ATOM   1755  C   LEU A 226     143.847 169.670 125.868  1.00206.05      AP1  C
ATOM   1756  O   LEU A 226     143.700 170.114 127.012  1.00206.05      AP1  O
ATOM   1757  CB  LEU A 226     142.567 170.601 123.905  1.00206.05      AP1  C
ATOM   1758  CG  LEU A 226     141.958 169.356 123.261  1.00206.05      AP1  C
ATOM   1759  CD1 LEU A 226     141.080 168.603 124.237  1.00206.05      AP1  C
ATOM   1760  CD2 LEU A 226     141.152 169.754 122.039  1.00206.05      AP1  C
ATOM   1761  N   ILE A 227     143.980 168.365 125.625  1.00209.55      AP1  N
ATOM   1762  CA  ILE A 227     144.007 167.436 126.745  1.00209.55      AP1  C
ATOM   1763  C   ILE A 227     145.223 167.702 127.613  1.00209.55      AP1  C
ATOM   1764  O   ILE A 227     145.178 167.527 128.834  1.00209.55      AP1  O
ATOM   1765  CB  ILE A 227     143.966 165.978 126.259  1.00209.55      AP1  C
ATOM   1766  CG1 ILE A 227     145.193 165.654 125.416  1.00209.55      AP1  C
ATOM   1767  CG2 ILE A 227     142.697 165.710 125.482  1.00209.55      AP1  C
ATOM   1768  CD1 ILE A 227     145.130 164.307 124.760  1.00209.55      AP1  C
ATOM   1769  N   ARG A 228     146.322 168.155 127.006  1.00212.50      AP1  N
ATOM   1770  CA  ARG A 228     147.488 168.523 127.793  1.00212.50      AP1  C
ATOM   1771  C   ARG A 228     147.146 169.629 128.774  1.00212.50      AP1  C
ATOM   1772  O   ARG A 228     147.370 169.491 129.981  1.00212.50      AP1  O
ATOM   1773  CB  ARG A 228     148.626 168.962 126.874  1.00212.50      AP1  C
ATOM   1774  CG  ARG A 228     149.457 167.821 126.320  1.00212.50      AP1  C
ATOM   1775  CD  ARG A 228     150.754 168.332 125.718  1.00212.50      AP1  C
ATOM   1776  NE  ARG A 228     150.536 168.963 124.421  1.00212.50      AP1  N
ATOM   1777  CZ  ARG A 228     150.710 168.350 123.256  1.00212.50      AP1  C
ATOM   1778  NH1 ARG A 228     151.107 167.085 123.225  1.00212.50      AP1  N
ATOM   1779  NH2 ARG A 228     150.486 168.999 122.122  1.00212.50      AP1  N
ATOM   1780  N   GLU A 229     146.600 170.735 128.269  1.00215.44      AP1  N
ATOM   1781  CA  GLU A 229     146.274 171.859 129.140  1.00215.44      AP1  C
ATOM   1782  C   GLU A 229     145.259 171.456 130.199  1.00215.44      AP1  C
ATOM   1783  O   GLU A 229     145.388 171.838 131.371  1.00215.44      AP1  O
ATOM   1784  CB  GLU A 229     145.754 173.034 128.312  1.00215.44      AP1  C
ATOM   1785  CG  GLU A 229     146.850 173.952 127.783  1.00215.44      AP1  C
ATOM   1786  CD  GLU A 229     146.361 175.365 127.527  1.00215.44      AP1  C
ATOM   1787  OE1 GLU A 229     147.203 176.285 127.467  1.00215.44      AP1  O
ATOM   1788  OE2 GLU A 229     145.136 175.556 127.388  1.00215.44      AP1  O
ATOM   1789  N   THR A 230     144.242 170.688 129.807  1.00177.53      AP1  N
ATOM   1790  CA  THR A 230     143.256 170.240 130.780  1.00177.53      AP1  C
ATOM   1791  C   THR A 230     143.913 169.422 131.876  1.00177.53      AP1  C
ATOM   1792  O   THR A 230     143.964 169.864 133.025  1.00177.53      AP1  O
ATOM   1793  CB  THR A 230     142.168 169.423 130.094  1.00177.53      AP1  C
ATOM   1794  OG1 THR A 230     142.762 168.283 129.462  1.00177.53      AP1  O
ATOM   1795  CG2 THR A 230     141.448 170.264 129.061  1.00177.53      AP1  C
ATOM   1796  N   SER A 231     144.469 168.262 131.514  1.00229.26      AP1  N
ATOM   1797  CA  SER A 231     145.211 167.423 132.447  1.00229.26      AP1  C
ATOM   1798  C   SER A 231     146.093 168.247 133.366  1.00229.26      AP1  C
ATOM   1799  O   SER A 231     146.118 168.026 134.583  1.00229.26      AP1  O
ATOM   1800  CB  SER A 231     146.062 166.437 131.660  1.00229.26      AP1  C
ATOM   1801  OG  SER A 231     146.865 167.142 130.731  1.00229.26      AP1  O
ATOM   1802  N   ARG A 232     146.833 169.196 132.796  1.00228.51      AP1  N
ATOM   1803  CA  ARG A 232     147.665 170.070 133.606  1.00228.51      AP1  C
ATOM   1804  C   ARG A 232     146.831 170.755 134.675  1.00228.51      AP1  C
ATOM   1805  O   ARG A 232     147.023 170.508 135.867  1.00228.51      AP1  O
ATOM   1806  CB  ARG A 232     148.357 171.095 132.707  1.00228.51      AP1  C
ATOM   1807  CG  ARG A 232     148.763 172.391 133.391  1.00228.51      AP1  C
ATOM   1808  CD  ARG A 232     149.441 173.326 132.406  1.00228.51      AP1  C
ATOM   1809  NE  ARG A 232     149.174 174.727 132.705  1.00228.51      AP1  N
ATOM   1810  CZ  ARG A 232     148.204 175.434 132.137  1.00228.51      AP1  C
ATOM   1811  NH1 ARG A 232     147.408 174.867 131.242  1.00228.51      AP1  N
ATOM   1812  NH2 ARG A 232     148.028 176.706 132.465  1.00228.51      AP1  N
ATOM   1813  N   GLN A 233     145.853 171.561 134.257  1.00254.69      AP1  N
ATOM   1814  CA  GLN A 233     145.057 172.335 135.205  1.00254.69      AP1  C
ATOM   1815  C   GLN A 233     144.406 171.434 136.248  1.00254.69      AP1  C
ATOM   1816  O   GLN A 233     144.296 171.803 137.424  1.00254.69      AP1  O
ATOM   1817  CB  GLN A 233     143.998 173.132 134.447  1.00254.69      AP1  C
ATOM   1818  CG  GLN A 233     143.241 174.130 135.295  1.00254.69      AP1  C
ATOM   1819  CD  GLN A 233     144.120 175.267 135.781  1.00254.69      AP1  C
ATOM   1820  OE1 GLN A 233     144.540 175.293 136.936  1.00254.69      AP1  O
ATOM   1821  NE2 GLN A 233     144.389 176.223 134.900  1.00254.69      AP1  N
ATOM   1822  N   ILE A 234     143.965 170.252 135.826  1.00260.88      AP1  N
ATOM   1823  CA  ILE A 234     143.383 169.285 136.746  1.00260.88      AP1  C
ATOM   1824  C   ILE A 234     144.388 168.909 137.819  1.00260.88      AP1  C
ATOM   1825  O   ILE A 234     144.091 168.963 139.018  1.00260.88      AP1  O
ATOM   1826  CB  ILE A 234     142.896 168.048 135.976  1.00260.88      AP1  C
ATOM   1827  CG1 ILE A 234     141.920 168.463 134.878  1.00260.88      AP1  C
ATOM   1828  CG2 ILE A 234     142.263 167.054 136.928  1.00260.88      AP1  C
ATOM   1829  CD1 ILE A 234     141.819 167.470 133.751  1.00260.88      AP1  C
ATOM   1830  N   ALA A 235     145.589 168.512 137.403  1.00282.38      AP1  N
ATOM   1831  CA  ALA A 235     146.620 168.159 138.369  1.00282.38      AP1  C
ATOM   1832  C   ALA A 235     146.973 169.344 139.256  1.00282.38      AP1  C
ATOM   1833  O   ALA A 235     147.321 169.168 140.427  1.00282.38      AP1  O
ATOM   1834  CB  ALA A 235     147.858 167.641 137.641  1.00282.38      AP1  C
ATOM   1835  N   GLU A 236     146.887 170.560 138.716  1.00300.10      AP1  N
ATOM   1836  CA  GLU A 236     147.200 171.737 139.518  1.00300.10      AP1  C
ATOM   1837  C   GLU A 236     146.174 171.927 140.621  1.00300.10      AP1  C
ATOM   1838  O   GLU A 236     146.533 172.180 141.775  1.00300.10      AP1  O
ATOM   1839  CB  GLU A 236     147.277 172.990 138.646  1.00300.10      AP1  C
ATOM   1840  CG  GLU A 236     148.051 172.846 137.345  1.00300.10      AP1  C
ATOM   1841  CD  GLU A 236     149.330 172.041 137.492  1.00300.10      AP1  C
ATOM   1842  OE1 GLU A 236     150.114 172.325 138.422  1.00300.10      AP1  O
ATOM   1843  OE2 GLU A 236     149.556 171.126 136.671  1.00300.10      AP1  O
ATOM   1844  N   ILE A 237     144.892 171.819 140.283  1.00307.14      AP1  N
ATOM   1845  CA  ILE A 237     143.858 171.878 141.310  1.00307.14      AP1  C
ATOM   1846  C   ILE A 237     144.049 170.745 142.307  1.00307.14      AP1  C
ATOM   1847  O   ILE A 237     143.845 170.912 143.516  1.00307.14      AP1  O
ATOM   1848  CB  ILE A 237     142.461 171.839 140.672  1.00307.14      AP1  C
ATOM   1849  CG1 ILE A 237     142.308 172.984 139.676  1.00307.14      AP1  C
ATOM   1850  CG2 ILE A 237     141.390 171.932 141.741  1.00307.14      AP1  C
ATOM   1851  CD1 ILE A 237     142.446 174.350 140.304  1.00307.14      AP1  C
ATOM   1852  N   ALA A 238     144.465 169.580 141.812  1.00359.33      AP1  N
ATOM   1853  CA  ALA A 238     144.706 168.442 142.688  1.00359.33      AP1  C
ATOM   1854  C   ALA A 238     145.780 168.753 143.722  1.00359.33      AP1  C
ATOM   1855  O   ALA A 238     145.577 168.541 144.921  1.00359.33      AP1  O
ATOM   1856  CB  ALA A 238     145.095 167.223 141.856  1.00359.33      AP1  C
ATOM   1857  N   GLU A 239     146.931 169.259 143.278  1.00365.07      AP1  N
ATOM   1858  CA  GLU A 239     148.024 169.525 144.211  1.00365.07      AP1  C
ATOM   1859  C   GLU A 239     147.708 170.721 145.101  1.00365.07      AP1  C
ATOM   1860  O   GLU A 239     148.173 170.795 146.245  1.00365.07      AP1  O
ATOM   1861  CB  GLU A 239     149.337 169.739 143.456  1.00365.07      AP1  C
ATOM   1862  CG  GLU A 239     149.268 170.721 142.300  1.00365.07      AP1  C
ATOM   1863  CD  GLU A 239     149.431 172.164 142.737  1.00365.07      AP1  C
ATOM   1864  OE1 GLU A 239     149.881 172.396 143.878  1.00365.07      AP1  O
ATOM   1865  OE2 GLU A 239     149.117 173.067 141.933  1.00365.07      AP1  O
ATOM   1866  N   ALA A 240     146.925 171.675 144.592  1.00385.33      AP1  N
ATOM   1867  CA  ALA A 240     146.459 172.767 145.437  1.00385.33      AP1  C
ATOM   1868  C   ALA A 240     145.611 172.234 146.579  1.00385.33      AP1  C
ATOM   1869  O   ALA A 240     145.791 172.627 147.738  1.00385.33      AP1  O
ATOM   1870  CB  ALA A 240     145.669 173.776 144.605  1.00385.33      AP1  C
ATOM   1871  N   THR A 241     144.688 171.323 146.270  1.00405.91      AP1  N
ATOM   1872  CA  THR A 241     143.923 170.655 147.316  1.00405.91      AP1  C
ATOM   1873  C   THR A 241     144.837 169.881 148.256  1.00405.91      AP1  C
ATOM   1874  O   THR A 241     144.643 169.897 149.476  1.00405.91      AP1  O
ATOM   1875  CB  THR A 241     142.893 169.718 146.690  1.00405.91      AP1  C
ATOM   1876  OG1 THR A 241     142.194 170.405 145.644  1.00405.91      AP1  O
ATOM   1877  CG2 THR A 241     141.902 169.240 147.738  1.00405.91      AP1  C
ATOM   1878  N   ILE A 242     145.841 169.200 147.701  1.00388.02      AP1  N
ATOM   1879  CA  ILE A 242     146.761 168.409 148.512  1.00388.02      AP1  C
ATOM   1880  C   ILE A 242     147.462 169.277 149.543  1.00388.02      AP1  C
ATOM   1881  O   ILE A 242     147.487 168.946 150.734  1.00388.02      AP1  O
ATOM   1882  CB  ILE A 242     147.775 167.688 147.604  1.00388.02      AP1  C
ATOM   1883  CG1 ILE A 242     147.110 166.508 146.898  1.00388.02      AP1  C
ATOM   1884  CG2 ILE A 242     148.972 167.220 148.411  1.00388.02      AP1  C
ATOM   1885  CD1 ILE A 242     147.914 165.952 145.746  1.00388.02      AP1  C
ATOM   1886  N   LYS A 243     148.035 170.398 149.113  1.00407.27      AP1  N
ATOM   1887  CA  LYS A 243     148.724 171.278 150.050  1.00407.27      AP1  C
ATOM   1888  C   LYS A 243     147.758 172.146 150.844  1.00407.27      AP1  C
ATOM   1889  O   LYS A 243     148.185 172.850 151.765  1.00407.27      AP1  O
ATOM   1890  CB  LYS A 243     149.732 172.155 149.308  1.00407.27      AP1  C
ATOM   1891  CG  LYS A 243     151.102 171.518 149.162  1.00407.27      AP1  C
ATOM   1892  CD  LYS A 243     151.946 172.244 148.132  1.00407.27      AP1  C
ATOM   1893  CE  LYS A 243     151.300 172.181 146.760  1.00407.27      AP1  C
ATOM   1894  NZ  LYS A 243     152.129 172.856 145.725  1.00407.27      AP1  N
ATOM   1895  N   ALA A 244     146.468 172.115 150.513  1.00431.49      AP1  N
ATOM   1896  CA  ALA A 244     145.481 172.915 151.225  1.00431.49      AP1  C
ATOM   1897  C   ALA A 244     144.571 172.099 152.137  1.00431.49      AP1  C
ATOM   1898  O   ALA A 244     143.588 172.648 152.648  1.00431.49      AP1  O
ATOM   1899  CB  ALA A 244     144.622 173.697 150.226  1.00431.49      AP1  C
ATOM   1900  N   THR A 245     144.859 170.819 152.355  1.00414.52      AP1  N
ATOM   1901  CA  THR A 245     144.025 169.958 153.184  1.00414.52      AP1  C
ATOM   1902  C   THR A 245     144.861 169.196 154.207  1.00414.52      AP1  C
ATOM   1903  O   THR A 245     146.083 169.080 154.097  1.00414.52      AP1  O
ATOM   1904  CB  THR A 245     143.228 168.968 152.323  1.00414.52      AP1  C
ATOM   1905  OG1 THR A 245     144.127 168.191 151.520  1.00414.52      AP1  O
ATOM   1906  CG2 THR A 245     142.229 169.698 151.432  1.00414.52      AP1  C
ATOM   1907  N   ASP A 246     144.167 168.669 155.211  1.00385.16      AP1  N
ATOM   1908  CA  ASP A 246     144.741 167.821 156.244  1.00385.16      AP1  C
ATOM   1909  C   ASP A 246     144.504 166.357 155.901  1.00385.16      AP1  C
ATOM   1910  O   ASP A 246     144.076 166.017 154.795  1.00385.16      AP1  O
ATOM   1911  CB  ASP A 246     144.132 168.134 157.616  1.00385.16      AP1  C
ATOM   1912  CG  ASP A 246     144.897 169.201 158.368  1.00385.16      AP1  C
ATOM   1913  OD1 ASP A 246     146.121 169.038 158.553  1.00385.16      AP1  O
ATOM   1914  OD2 ASP A 246     144.274 170.203 158.776  1.00385.16      AP1  O
ATOM   1915  N   ASP A 247     144.793 165.489 156.876  1.00401.39      AP1  N
ATOM   1916  CA  ASP A 247     144.467 164.071 156.783  1.00401.39      AP1  C
ATOM   1917  C   ASP A 247     145.130 163.432 155.568  1.00401.39      AP1  C
ATOM   1918  O   ASP A 247     144.460 163.194 154.557  1.00401.39      AP1  O
ATOM   1919  CB  ASP A 247     142.951 163.872 156.732  1.00401.39      AP1  C
ATOM   1920  CG  ASP A 247     142.517 162.554 157.340  1.00401.39      AP1  C
ATOM   1921  OD1 ASP A 247     143.389 161.688 157.566  1.00401.39      AP1  O
ATOM   1922  OD2 ASP A 247     141.306 162.384 157.596  1.00401.39      AP1  O
ATOM   1923  N   PRO A 248     146.442 163.170 155.621  1.00386.65      AP1  N
ATOM   1924  CA  PRO A 248     147.151 162.650 154.435  1.00386.65      AP1  C
ATOM   1925  C   PRO A 248     146.462 161.489 153.730  1.00386.65      AP1  C
ATOM   1926  O   PRO A 248     146.786 161.207 152.569  1.00386.65      AP1  O
ATOM   1927  CB  PRO A 248     148.510 162.230 155.009  1.00386.65      AP1  C
ATOM   1928  CG  PRO A 248     148.707 163.136 156.183  1.00386.65      AP1  C
ATOM   1929  CD  PRO A 248     147.341 163.351 156.774  1.00386.65      AP1  C
ATOM   1930  N   GLU A 249     145.524 160.805 154.389  1.00395.93      AP1  N
ATOM   1931  CA  GLU A 249     144.653 159.880 153.671  1.00395.93      AP1  C
ATOM   1932  C   GLU A 249     143.867 160.604 152.585  1.00395.93      AP1  C
ATOM   1933  O   GLU A 249     143.600 160.040 151.516  1.00395.93      AP1  O
ATOM   1934  CB  GLU A 249     143.702 159.185 154.644  1.00395.93      AP1  C
ATOM   1935  CG  GLU A 249     144.372 158.622 155.880  1.00395.93      AP1  C
ATOM   1936  CD  GLU A 249     143.391 157.918 156.793  1.00395.93      AP1  C
ATOM   1937  OE1 GLU A 249     142.282 157.583 156.328  1.00395.93      AP1  O
ATOM   1938  OE2 GLU A 249     143.730 157.696 157.974  1.00395.93      AP1  O
ATOM   1939  N   VAL A 250     143.482 161.856 152.844  1.00380.19      AP1  N
ATOM   1940  CA  VAL A 250     142.820 162.653 151.816  1.00380.19      AP1  C
ATOM   1941  C   VAL A 250     143.772 162.908 150.657  1.00380.19      AP1  C
ATOM   1942  O   VAL A 250     143.370 162.877 149.490  1.00380.19      AP1  O
ATOM   1943  CB  VAL A 250     142.282 163.967 152.411  1.00380.19      AP1  C
ATOM   1944  CG1 VAL A 250     141.632 164.816 151.327  1.00380.19      AP1  C
ATOM   1945  CG2 VAL A 250     141.290 163.674 153.524  1.00380.19      AP1  C
ATOM   1946  N   LEU A 251     145.049 163.156 150.957  1.00355.23      AP1  N
ATOM   1947  CA  LEU A 251     146.035 163.314 149.893  1.00355.23      AP1  C
ATOM   1948  C   LEU A 251     146.161 162.037 149.076  1.00355.23      AP1  C
ATOM   1949  O   LEU A 251     146.286 162.083 147.847  1.00355.23      AP1  O
ATOM   1950  CB  LEU A 251     147.391 163.706 150.480  1.00355.23      AP1  C
ATOM   1951  CG  LEU A 251     147.396 164.767 151.581  1.00355.23      AP1  C
ATOM   1952  CD1 LEU A 251     148.821 165.154 151.950  1.00355.23      AP1  C
ATOM   1953  CD2 LEU A 251     146.586 165.985 151.172  1.00355.23      AP1  C
ATOM   1954  N   GLU A 252     146.128 160.886 149.747  1.00347.06      AP1  N
ATOM   1955  CA  GLU A 252     146.198 159.612 149.042  1.00347.06      AP1  C
ATOM   1956  C   GLU A 252     144.996 159.423 148.123  1.00347.06      AP1  C
ATOM   1957  O   GLU A 252     145.148 159.030 146.961  1.00347.06      AP1  O
ATOM   1958  CB  GLU A 252     146.301 158.471 150.054  1.00347.06      AP1  C
ATOM   1959  CG  GLU A 252     146.084 157.085 149.483  1.00347.06      AP1  C
ATOM   1960  CD  GLU A 252     147.074 156.740 148.392  1.00347.06      AP1  C
ATOM   1961  OE1 GLU A 252     146.651 156.178 147.360  1.00347.06      AP1  O
ATOM   1962  OE2 GLU A 252     148.275 157.035 148.566  1.00347.06      AP1  O
ATOM   1963  N   GLU A 253     143.791 159.697 148.629  1.00334.21      AP1  N
ATOM   1964  CA  GLU A 253     142.593 159.589 147.798  1.00334.21      AP1  C
ATOM   1965  C   GLU A 253     142.638 160.565 146.629  1.00334.21      AP1  C
ATOM   1966  O   GLU A 253     142.195 160.242 145.517  1.00334.21      AP1  O
ATOM   1967  CB  GLU A 253     141.343 159.830 148.645  1.00334.21      AP1  C
ATOM   1968  CG  GLU A 253     140.026 159.650 147.896  1.00334.21      AP1  C
ATOM   1969  CD  GLU A 253     139.876 158.271 147.279  1.00334.21      AP1  C
ATOM   1970  OE1 GLU A 253     140.377 158.059 146.154  1.00334.21      AP1  O
ATOM   1971  OE2 GLU A 253     139.253 157.398 147.918  1.00334.21      AP1  O
ATOM   1972  N   ILE A 254     143.144 161.774 146.870  1.00303.23      AP1  N
ATOM   1973  CA  ILE A 254     143.286 162.753 145.803  1.00303.23      AP1  C
ATOM   1974  C   ILE A 254     144.221 162.227 144.731  1.00303.23      AP1  C
ATOM   1975  O   ILE A 254     143.932 162.325 143.536  1.00303.23      AP1  O
ATOM   1976  CB  ILE A 254     143.779 164.093 146.372  1.00303.23      AP1  C
ATOM   1977  CG1 ILE A 254     142.663 164.782 147.153  1.00303.23      AP1  C
ATOM   1978  CG2 ILE A 254     144.273 164.992 145.257  1.00303.23      AP1  C
ATOM   1979  CD1 ILE A 254     143.155 165.847 148.100  1.00303.23      AP1  C
ATOM   1980  N   SER A 255     145.363 161.674 145.141  1.00295.55      AP1  N
ATOM   1981  CA  SER A 255     146.285 161.071 144.186  1.00295.55      AP1  C
ATOM   1982  C   SER A 255     145.605 159.962 143.398  1.00295.55      AP1  C
ATOM   1983  O   SER A 255     145.772 159.865 142.176  1.00295.55      AP1  O
ATOM   1984  CB  SER A 255     147.514 160.536 144.917  1.00295.55      AP1  C
ATOM   1985  OG  SER A 255     147.150 159.540 145.856  1.00295.55      AP1  O
ATOM   1986  N   GLU A 256     144.831 159.119 144.084  1.00327.65      AP1  N
ATOM   1987  CA  GLU A 256     144.109 158.057 143.395  1.00327.65      AP1  C
ATOM   1988  C   GLU A 256     143.214 158.621 142.307  1.00327.65      AP1  C
ATOM   1989  O   GLU A 256     143.389 158.304 141.127  1.00327.65      AP1  O
ATOM   1990  CB  GLU A 256     143.272 157.246 144.381  1.00327.65      AP1  C
ATOM   1991  CG  GLU A 256     144.054 156.563 145.475  1.00327.65      AP1  C
ATOM   1992  CD  GLU A 256     143.181 156.205 146.656  1.00327.65      AP1  C
ATOM   1993  OE1 GLU A 256     142.102 155.616 146.439  1.00327.65      AP1  O
ATOM   1994  OE2 GLU A 256     143.568 156.515 147.800  1.00327.65      AP1  O
ATOM   1995  N   PHE A 257     142.254 159.463 142.688  1.00258.92      AP1  N
ATOM   1996  CA  PHE A 257     141.300 159.988 141.716  1.00258.92      AP1  C
ATOM   1997  C   PHE A 257     142.000 160.776 140.616  1.00258.92      AP1  C
ATOM   1998  O   PHE A 257     141.582 160.746 139.452  1.00258.92      AP1  O
ATOM   1999  CB  PHE A 257     140.258 160.854 142.414  1.00258.92      AP1  C
ATOM   2000  CG  PHE A 257     139.370 161.592 141.465  1.00258.92      AP1  C
ATOM   2001  CD1 PHE A 257     139.527 162.952 141.261  1.00258.92      AP1  C
ATOM   2002  CD2 PHE A 257     138.406 160.919 140.739  1.00258.92      AP1  C
ATOM   2003  CE1 PHE A 257     138.713 163.631 140.376  1.00258.92      AP1  C
ATOM   2004  CE2 PHE A 257     137.600 161.592 139.851  1.00258.92      AP1  C
ATOM   2005  CZ  PHE A 257     137.747 162.950 139.672  1.00258.92      AP1  C
ATOM   2006  N   ALA A 258     143.055 161.508 140.973  1.00196.37      AP1  N
ATOM   2007  CA  ALA A 258     143.833 162.222 139.974  1.00196.37      AP1  C
ATOM   2008  C   ALA A 258     144.387 161.264 138.937  1.00196.37      AP1  C
ATOM   2009  O   ALA A 258     144.246 161.494 137.733  1.00196.37      AP1  O
ATOM   2010  CB  ALA A 258     144.962 162.995 140.651  1.00196.37      AP1  C
ATOM   2011  N   GLU A 259     145.020 160.180 139.384  1.00233.03      AP1  N
ATOM   2012  CA  GLU A 259     145.561 159.217 138.436  1.00233.03      AP1  C
ATOM   2013  C   GLU A 259     144.453 158.538 137.647  1.00233.03      AP1  C
ATOM   2014  O   GLU A 259     144.656 158.148 136.495  1.00233.03      AP1  O
ATOM   2015  CB  GLU A 259     146.421 158.183 139.158  1.00233.03      AP1  C
ATOM   2016  CG  GLU A 259     147.215 157.301 138.207  1.00233.03      AP1  C
ATOM   2017  CD  GLU A 259     148.375 156.598 138.878  1.00233.03      AP1  C
ATOM   2018  OE1 GLU A 259     149.511 157.091 138.739  1.00233.03      AP1  O
ATOM   2019  OE2 GLU A 259     148.156 155.555 139.530  1.00233.03      AP1  O
ATOM   2020  N   GLU A 260     143.278 158.376 138.250  1.00252.34      AP1  N
ATOM   2021  CA  GLU A 260     142.166 157.791 137.510  1.00252.34      AP1  C
ATOM   2022  C   GLU A 260     141.759 158.689 136.355  1.00252.34      AP1  C
ATOM   2023  O   GLU A 260     141.628 158.234 135.213  1.00252.34      AP1  O
ATOM   2024  CB  GLU A 260     140.977 157.540 138.435  1.00252.34      AP1  C
ATOM   2025  CG  GLU A 260     141.297 156.724 139.674  1.00252.34      AP1  C
ATOM   2026  CD  GLU A 260     142.354 155.664 139.430  1.00252.34      AP1  C
ATOM   2027  OE1 GLU A 260     142.109 154.749 138.616  1.00252.34      AP1  O
ATOM   2028  OE2 GLU A 260     143.431 155.743 140.054  1.00252.34      AP1  O
ATOM   2029  N   ARG A 261     141.546 159.970 136.635  1.00198.25      AP1  N
ATOM   2030  CA  ARG A 261     141.262 160.909 135.559  1.00198.25      AP1  C
ATOM   2031  C   ARG A 261     142.407 160.949 134.557  1.00198.25      AP1  C
ATOM   2032  O   ARG A 261     142.181 161.068 133.349  1.00198.25      AP1  O
ATOM   2033  CB  ARG A 261     140.984 162.291 136.142  1.00198.25      AP1  C
ATOM   2034  CG  ARG A 261     139.723 162.322 136.990  1.00198.25      AP1  C
ATOM   2035  CD  ARG A 261     138.484 162.590 136.142  1.00198.25      AP1  C
ATOM   2036  NE  ARG A 261     137.987 161.392 135.464  1.00198.25      AP1  N
ATOM   2037  CZ  ARG A 261     136.973 160.646 135.892  1.00198.25      AP1  C
ATOM   2038  NH1 ARG A 261     136.327 160.971 137.001  1.00198.25      AP1  N
ATOM   2039  NH2 ARG A 261     136.598 159.578 135.202  1.00198.25      AP1  N
ATOM   2040  N   SER A 262     143.640 160.828 135.043  1.00174.80      AP1  N
ATOM   2041  CA  SER A 262     144.796 160.810 134.158  1.00174.80      AP1  C
ATOM   2042  C   SER A 262     144.715 159.663 133.166  1.00174.80      AP1  C
ATOM   2043  O   SER A 262     144.825 159.873 131.955  1.00174.80      AP1  O
ATOM   2044  CB  SER A 262     146.070 160.687 134.980  1.00174.80      AP1  C
ATOM   2045  OG  SER A 262     146.243 159.343 135.389  1.00174.80      AP1  O
ATOM   2046  N   ARG A 263     144.579 158.438 133.669  1.00210.66      AP1  N
ATOM   2047  CA  ARG A 263     144.502 157.287 132.783  1.00210.66      AP1  C
ATOM   2048  C   ARG A 263     143.294 157.399 131.867  1.00210.66      AP1  C
ATOM   2049  O   ARG A 263     143.335 156.961 130.712  1.00210.66      AP1  O
ATOM   2050  CB  ARG A 263     144.469 155.984 133.584  1.00210.66      AP1  C
ATOM   2051  CG  ARG A 263     143.370 155.883 134.613  1.00210.66      AP1  C
ATOM   2052  CD  ARG A 263     143.476 154.601 135.421  1.00210.66      AP1  C
ATOM   2053  NE  ARG A 263     143.074 153.427 134.652  1.00210.66      AP1  N
ATOM   2054  CZ  ARG A 263     141.813 153.045 134.473  1.00210.66      AP1  C
ATOM   2055  NH1 ARG A 263     140.820 153.746 135.003  1.00210.66      AP1  N
ATOM   2056  NH2 ARG A 263     141.542 151.961 133.760  1.00210.66      AP1  N
ATOM   2057  N   ARG A 264     142.211 158.003 132.359  1.00192.59      AP1  N
ATOM   2058  CA  ARG A 264     141.098 158.316 131.473  1.00192.59      AP1  C
ATOM   2059  C   ARG A 264     141.559 159.159 130.298  1.00192.59      AP1  C
ATOM   2060  O   ARG A 264     141.267 158.838 129.144  1.00192.59      AP1  O
ATOM   2061  CB  ARG A 264     139.987 159.031 132.235  1.00192.59      AP1  C
ATOM   2062  CG  ARG A 264     139.182 158.129 133.140  1.00192.59      AP1  C
ATOM   2063  CD  ARG A 264     138.375 157.141 132.303  1.00192.59      AP1  C
ATOM   2064  NE  ARG A 264     137.482 157.820 131.366  1.00192.59      AP1  N
ATOM   2065  CZ  ARG A 264     136.245 158.206 131.655  1.00192.59      AP1  C
ATOM   2066  NH1 ARG A 264     135.737 157.974 132.856  1.00192.59      AP1  N
ATOM   2067  NH2 ARG A 264     135.512 158.819 130.737  1.00192.59      AP1  N
ATOM   2068  N   LEU A 265     142.298 160.231 130.571  1.00163.26      AP1  N
ATOM   2069  CA  LEU A 265     142.731 161.100 129.483  1.00163.26      AP1  C
ATOM   2070  C   LEU A 265     143.732 160.407 128.574  1.00163.26      AP1  C
ATOM   2071  O   LEU A 265     143.755 160.667 127.369  1.00163.26      AP1  O
ATOM   2072  CB  LEU A 265     143.316 162.398 130.031  1.00163.26      AP1  C
ATOM   2073  CG  LEU A 265     142.505 163.087 131.128  1.00163.26      AP1  C
ATOM   2074  CD1 LEU A 265     143.099 164.440 131.465  1.00163.26      AP1  C
ATOM   2075  CD2 LEU A 265     141.038 163.223 130.737  1.00163.26      AP1  C
ATOM   2076  N   SER A 266     144.568 159.536 129.125  1.00192.42      AP1  N
ATOM   2077  CA  SER A 266     145.521 158.818 128.287  1.00192.42      AP1  C
ATOM   2078  C   SER A 266     144.801 157.889 127.322  1.00192.42      AP1  C
ATOM   2079  O   SER A 266     145.052 157.923 126.111  1.00192.42      AP1  O
ATOM   2080  CB  SER A 266     146.497 158.024 129.146  1.00192.42      AP1  C
ATOM   2081  OG  SER A 266     145.802 157.244 130.093  1.00192.42      AP1  O
ATOM   2082  N   GLU A 267     143.927 157.029 127.850  1.00215.17      AP1  N
ATOM   2083  CA  GLU A 267     143.114 156.182 126.986  1.00215.17      AP1  C
ATOM   2084  C   GLU A 267     142.299 157.022 126.018  1.00215.17      AP1  C
ATOM   2085  O   GLU A 267     142.042 156.606 124.885  1.00215.17      AP1  O
ATOM   2086  CB  GLU A 267     142.197 155.293 127.824  1.00215.17      AP1  C
ATOM   2087  CG  GLU A 267     142.910 154.474 128.883  1.00215.17      AP1  C
ATOM   2088  CD  GLU A 267     142.125 153.243 129.285  1.00215.17      AP1  C
ATOM   2089  OE1 GLU A 267     142.751 152.200 129.565  1.00215.17      AP1  O
ATOM   2090  OE2 GLU A 267     140.878 153.316 129.315  1.00215.17      AP1  O
ATOM   2091  N   TYR A 268     141.902 158.221 126.440  1.00219.56      AP1  N
ATOM   2092  CA  TYR A 268     141.114 159.080 125.572  1.00219.56      AP1  C
ATOM   2093  C   TYR A 268     141.944 159.566 124.395  1.00219.56      AP1  C
ATOM   2094  O   TYR A 268     141.495 159.534 123.247  1.00219.56      AP1  O
ATOM   2095  CB  TYR A 268     140.560 160.254 126.374  1.00219.56      AP1  C
ATOM   2096  CG  TYR A 268     139.378 160.892 125.708  1.00219.56      AP1  C
ATOM   2097  CD1 TYR A 268     139.540 161.978 124.867  1.00219.56      AP1  C
ATOM   2098  CD2 TYR A 268     138.100 160.392 125.896  1.00219.56      AP1  C
ATOM   2099  CE1 TYR A 268     138.465 162.560 124.243  1.00219.56      AP1  C
ATOM   2100  CE2 TYR A 268     137.016 160.967 125.276  1.00219.56      AP1  C
ATOM   2101  CZ  TYR A 268     137.204 162.053 124.449  1.00219.56      AP1  C
ATOM   2102  OH  TYR A 268     136.130 162.636 123.822  1.00219.56      AP1  O
ATOM   2103  N   ALA A 269     143.165 160.019 124.666  1.00219.47      AP1  N
ATOM   2104  CA  ALA A 269     144.081 160.362 123.586  1.00219.47      AP1  C
ATOM   2105  C   ALA A 269     144.293 159.175 122.661  1.00219.47      AP1  C
ATOM   2106  O   ALA A 269     144.197 159.310 121.436  1.00219.47      AP1  O
ATOM   2107  CB  ALA A 269     145.413 160.835 124.158  1.00219.47      AP1  C
ATOM   2108  N   GLU A 270     144.555 157.999 123.234  1.00212.64      AP1  N
ATOM   2109  CA  GLU A 270     144.804 156.811 122.425  1.00212.64      AP1  C
ATOM   2110  C   GLU A 270     143.630 156.492 121.509  1.00212.64      AP1  C
ATOM   2111  O   GLU A 270     143.830 156.200 120.325  1.00212.64      AP1  O
ATOM   2112  CB  GLU A 270     145.111 155.620 123.331  1.00212.64      AP1  C
ATOM   2113  CG  GLU A 270     146.469 155.700 124.001  1.00212.64      AP1  C
ATOM   2114  CD  GLU A 270     146.565 154.828 125.236  1.00212.64      AP1  C
ATOM   2115  OE1 GLU A 270     145.994 155.209 126.277  1.00212.64      AP1  O
ATOM   2116  OE2 GLU A 270     147.212 153.762 125.165  1.00212.64      AP1  O
ATOM   2117  N   ARG A 271     142.408 156.548 122.032  1.00233.31      AP1  N
ATOM   2118  CA  ARG A 271     141.216 156.325 121.228  1.00233.31      AP1  C
ATOM   2119  C   ARG A 271     140.836 157.543 120.401  1.00233.31      AP1  C
ATOM   2120  O   ARG A 271     139.864 157.486 119.639  1.00233.31      AP1  O
ATOM   2121  CB  ARG A 271     140.039 155.939 122.130  1.00233.31      AP1  C
ATOM   2122  CG  ARG A 271     140.314 154.763 123.052  1.00233.31      AP1  C
ATOM   2123  CD  ARG A 271     139.056 154.330 123.786  1.00233.31      AP1  C
ATOM   2124  NE  ARG A 271     138.468 155.429 124.548  1.00233.31      AP1  N
ATOM   2125  CZ  ARG A 271     137.371 155.323 125.291  1.00233.31      AP1  C
ATOM   2126  NH1 ARG A 271     136.738 154.162 125.383  1.00233.31      AP1  N
ATOM   2127  NH2 ARG A 271     136.907 156.377 125.949  1.00233.31      AP1  N
ATOM   2128  N   HIS A 272     141.581 158.641 120.531  1.00263.54      AP1  N
ATOM   2129  CA  HIS A 272     141.187 159.909 119.943  1.00263.54      AP1  C
ATOM   2130  C   HIS A 272     142.303 160.643 119.211  1.00263.54      AP1  C
ATOM   2131  O   HIS A 272     142.043 161.718 118.657  1.00263.54      AP1  O
ATOM   2132  CB  HIS A 272     140.611 160.833 121.029  1.00263.54      AP1  C
ATOM   2133  CG  HIS A 272     139.205 160.499 121.421  1.00263.54      AP1  C
ATOM   2134  ND1 HIS A 272     138.112 160.923 120.698  1.00263.54      AP1  N
ATOM   2135  CD2 HIS A 272     138.714 159.771 122.452  1.00263.54      AP1  C
ATOM   2136  CE1 HIS A 272     137.008 160.479 121.271  1.00263.54      AP1  C
ATOM   2137  NE2 HIS A 272     137.345 159.776 122.337  1.00263.54      AP1  N
ATOM   2138  N   VAL A 273     143.525 160.114 119.186  1.00285.73      AP1  N
ATOM   2139  CA  VAL A 273     144.613 160.704 118.415  1.00285.73      AP1  C
ATOM   2140  C   VAL A 273     144.868 159.831 117.196  1.00285.73      AP1  C
ATOM   2141  O   VAL A 273     144.627 158.617 117.229  1.00285.73      AP1  O
ATOM   2142  CB  VAL A 273     145.891 160.863 119.258  1.00285.73      AP1  C
ATOM   2143  CG1 VAL A 273     146.602 159.530 119.417  1.00285.73      AP1  C
ATOM   2144  CG2 VAL A 273     146.818 161.892 118.627  1.00285.73      AP1  C
ATOM   2145  N   THR A 274     145.323 160.451 116.113  1.00315.48      AP1  N
ATOM   2146  CA  THR A 274     145.730 159.754 114.900  1.00315.48      AP1  C
ATOM   2147  C   THR A 274     147.240 159.837 114.720  1.00315.48      AP1  C
ATOM   2148  O   THR A 274     147.775 159.587 113.638  1.00315.48      AP1  O
ATOM   2149  CB  THR A 274     145.005 160.311 113.677  1.00315.48      AP1  C
ATOM   2150  OG1 THR A 274     145.338 159.529 112.523  1.00315.48      AP1  O
ATOM   2151  CG2 THR A 274     145.392 161.762 113.439  1.00315.48      AP1  C
ATOM   2152  N   ASN A 275     147.944 160.181 115.792  1.00280.97      AP1  N
ATOM   2153  CA  ASN A 275     149.389 160.336 115.731  1.00280.97      AP1  C
ATOM   2154  C   ASN A 275     150.034 159.677 116.943  1.00280.97      AP1  C
ATOM   2155  O   ASN A 275     149.805 160.103 118.082  1.00280.97      AP1  O
ATOM   2156  CB  ASN A 275     149.765 161.814 115.653  1.00280.97      AP1  C
ATOM   2157  CG  ASN A 275     150.949 162.067 114.742  1.00280.97      AP1  C
ATOM   2158  OD1 ASN A 275     151.476 161.145 114.120  1.00280.97      AP1  O
ATOM   2159  ND2 ASN A 275     151.372 163.323 114.656  1.00280.97      AP1  N
ATOM   2160  N   PRO A 276     150.834 158.630 116.736  1.00246.90      AP1  N
ATOM   2161  CA  PRO A 276     151.476 157.961 117.878  1.00246.90      AP1  C
ATOM   2162  C   PRO A 276     152.433 158.853 118.645  1.00246.90      AP1  C
ATOM   2163  O   PRO A 276     152.553 158.707 119.866  1.00246.90      AP1  O
ATOM   2164  CB  PRO A 276     152.212 156.782 117.224  1.00246.90      AP1  C
ATOM   2165  CG  PRO A 276     151.568 156.607 115.887  1.00246.90      AP1  C
ATOM   2166  CD  PRO A 276     151.145 157.972 115.459  1.00246.90      AP1  C
ATOM   2167  N   ILE A 277     153.129 159.765 117.964  1.00262.49      AP1  N
ATOM   2168  CA  ILE A 277     154.113 160.601 118.643  1.00262.49      AP1  C
ATOM   2169  C   ILE A 277     153.433 161.547 119.627  1.00262.49      AP1  C
ATOM   2170  O   ILE A 277     153.868 161.683 120.778  1.00262.49      AP1  O
ATOM   2171  CB  ILE A 277     154.969 161.358 117.610  1.00262.49      AP1  C
ATOM   2172  CG1 ILE A 277     155.869 162.382 118.303  1.00262.49      AP1  C
ATOM   2173  CG2 ILE A 277     154.095 162.003 116.538  1.00262.49      AP1  C
ATOM   2174  CD1 ILE A 277     156.930 161.757 119.172  1.00262.49      AP1  C
ATOM   2175  N   LEU A 278     152.363 162.218 119.195  1.00236.21      AP1  N
ATOM   2176  CA  LEU A 278     151.625 163.081 120.109  1.00236.21      AP1  C
ATOM   2177  C   LEU A 278     151.040 162.281 121.263  1.00236.21      AP1  C
ATOM   2178  O   LEU A 278     151.024 162.751 122.407  1.00236.21      AP1  O
ATOM   2179  CB  LEU A 278     150.522 163.831 119.363  1.00236.21      AP1  C
ATOM   2180  CG  LEU A 278     150.842 164.367 117.968  1.00236.21      AP1  C
ATOM   2181  CD1 LEU A 278     149.597 164.967 117.337  1.00236.21      AP1  C
ATOM   2182  CD2 LEU A 278     151.958 165.393 118.029  1.00236.21      AP1  C
ATOM   2183  N   ALA A 279     150.539 161.077 120.975  1.00198.48      AP1  N
ATOM   2184  CA  ALA A 279     150.028 160.216 122.034  1.00198.48      AP1  C
ATOM   2185  C   ALA A 279     151.107 159.913 123.060  1.00198.48      AP1  C
ATOM   2186  O   ALA A 279     150.861 159.983 124.269  1.00198.48      AP1  O
ATOM   2187  CB  ALA A 279     149.479 158.922 121.437  1.00198.48      AP1  C
ATOM   2188  N   ALA A 280     152.303 159.560 122.594  1.00174.74      AP1  N
ATOM   2189  CA  ALA A 280     153.408 159.305 123.507  1.00174.74      AP1  C
ATOM   2190  C   ALA A 280     153.714 160.535 124.345  1.00174.74      AP1  C
ATOM   2191  O   ALA A 280     153.886 160.439 125.564  1.00174.74      AP1  O
ATOM   2192  CB  ALA A 280     154.642 158.866 122.722  1.00174.74      AP1  C
ATOM   2193  N   THR A 281     153.782 161.702 123.707  1.00175.48      AP1  N
ATOM   2194  CA  THR A 281     154.041 162.928 124.452  1.00175.48      AP1  C
ATOM   2195  C   THR A 281     153.007 163.150 125.544  1.00175.48      AP1  C
ATOM   2196  O   THR A 281     153.366 163.429 126.695  1.00175.48      AP1  O
ATOM   2197  CB  THR A 281     154.055 164.129 123.510  1.00175.48      AP1  C
ATOM   2198  OG1 THR A 281     152.797 164.215 122.834  1.00175.48      AP1  O
ATOM   2199  CG2 THR A 281     155.171 163.997 122.488  1.00175.48      AP1  C
ATOM   2200  N   VAL A 282     151.725 163.027 125.209  1.00155.47      AP1  N
ATOM   2201  CA  VAL A 282     150.696 163.391 126.172  1.00155.47      AP1  C
ATOM   2202  C   VAL A 282     150.613 162.355 127.282  1.00155.47      AP1  C
ATOM   2203  O   VAL A 282     150.382 162.699 128.447  1.00155.47      AP1  O
ATOM   2204  CB  VAL A 282     149.338 163.594 125.478  1.00155.47      AP1  C
ATOM   2205  CG1 VAL A 282     148.915 162.347 124.729  1.00155.47      AP1  C
ATOM   2206  CG2 VAL A 282     148.287 163.996 126.499  1.00155.47      AP1  C
ATOM   2207  N   VAL A 283     150.787 161.074 126.954  1.00146.94      AP1  N
ATOM   2208  CA  VAL A 283     150.780 160.066 128.006  1.00146.94      AP1  C
ATOM   2209  C   VAL A 283     151.986 160.263 128.909  1.00146.94      AP1  C
ATOM   2210  O   VAL A 283     151.907 160.084 130.126  1.00146.94      AP1  O
ATOM   2211  CB  VAL A 283     150.730 158.646 127.415  1.00146.94      AP1  C
ATOM   2212  CG1 VAL A 283     151.987 158.326 126.649  1.00146.94      AP1  C
ATOM   2213  CG2 VAL A 283     150.518 157.630 128.518  1.00146.94      AP1  C
ATOM   2214  N   ALA A 284     153.112 160.675 128.327  1.00120.61      AP1  N
ATOM   2215  CA  ALA A 284     154.278 161.002 129.131  1.00120.61      AP1  C
ATOM   2216  C   ALA A 284     153.957 162.118 130.106  1.00120.61      AP1  C
ATOM   2217  O   ALA A 284     154.260 162.021 131.298  1.00120.61      AP1  O
ATOM   2218  CB  ALA A 284     155.438 161.396 128.220  1.00120.61      AP1  C
ATOM   2219  N   LEU A 285     153.346 163.191 129.609  1.00132.87      AP1  N
ATOM   2220  CA  LEU A 285     153.004 164.318 130.469  1.00132.87      AP1  C
ATOM   2221  C   LEU A 285     152.055 163.885 131.578  1.00132.87      AP1  C
ATOM   2222  O   LEU A 285     152.288 164.165 132.761  1.00132.87      AP1  O
ATOM   2223  CB  LEU A 285     152.388 165.440 129.629  1.00132.87      AP1  C
ATOM   2224  CG  LEU A 285     152.344 166.872 130.178  1.00132.87      AP1  C
ATOM   2225  CD1 LEU A 285     152.019 167.848 129.061  1.00132.87      AP1  C
ATOM   2226  CD2 LEU A 285     151.341 167.039 131.309  1.00132.87      AP1  C
ATOM   2227  N   ALA A 286     150.964 163.219 131.205  1.00157.28      AP1  N
ATOM   2228  CA  ALA A 286     149.998 162.765 132.192  1.00157.28      AP1  C
ATOM   2229  C   ALA A 286     150.647 161.874 133.235  1.00157.28      AP1  C
ATOM   2230  O   ALA A 286     150.402 162.037 134.434  1.00157.28      AP1  O
ATOM   2231  CB  ALA A 286     148.857 162.026 131.499  1.00157.28      AP1  C
ATOM   2232  N   GLU A 287     151.498 160.949 132.805  1.00156.04      AP1  N
ATOM   2233  CA  GLU A 287     152.081 159.999 133.733  1.00156.04      AP1  C
ATOM   2234  C   GLU A 287     153.134 160.637 134.618  1.00156.04      AP1  C
ATOM   2235  O   GLU A 287     153.239 160.281 135.793  1.00156.04      AP1  O
ATOM   2236  CB  GLU A 287     152.663 158.822 132.962  1.00156.04      AP1  C
ATOM   2237  CG  GLU A 287     151.589 157.977 132.319  1.00156.04      AP1  C
ATOM   2238  CD  GLU A 287     152.049 156.574 132.030  1.00156.04      AP1  C
ATOM   2239  OE1 GLU A 287     151.593 155.655 132.738  1.00156.04      AP1  O
ATOM   2240  OE2 GLU A 287     152.854 156.390 131.094  1.00156.04      AP1  O
ATOM   2241  N   VAL A 288     153.918 161.575 134.095  1.00182.46      AP1  N
ATOM   2242  CA  VAL A 288     154.883 162.235 134.959  1.00182.46      AP1  C
ATOM   2243  C   VAL A 288     154.159 163.099 135.977  1.00182.46      AP1  C
ATOM   2244  O   VAL A 288     154.571 163.187 137.138  1.00182.46      AP1  O
ATOM   2245  CB  VAL A 288     155.905 163.042 134.138  1.00182.46      AP1  C
ATOM   2246  CG1 VAL A 288     155.230 164.111 133.326  1.00182.46      AP1  C
ATOM   2247  CG2 VAL A 288     156.955 163.650 135.051  1.00182.46      AP1  C
ATOM   2248  N   LEU A 289     153.048 163.720 135.579  1.00210.66      AP1  N
ATOM   2249  CA  LEU A 289     152.256 164.459 136.553  1.00210.66      AP1  C
ATOM   2250  C   LEU A 289     151.666 163.519 137.593  1.00210.66      AP1  C
ATOM   2251  O   LEU A 289     151.585 163.859 138.779  1.00210.66      AP1  O
ATOM   2252  CB  LEU A 289     151.156 165.248 135.848  1.00210.66      AP1  C
ATOM   2253  CG  LEU A 289     151.499 166.707 135.544  1.00210.66      AP1  C
ATOM   2254  CD1 LEU A 289     151.715 167.477 136.836  1.00210.66      AP1  C
ATOM   2255  CD2 LEU A 289     152.720 166.808 134.648  1.00210.66      AP1  C
ATOM   2256  N   SER A 290     151.242 162.333 137.159  1.00233.71      AP1  N
ATOM   2257  CA  SER A 290     150.797 161.314 138.099  1.00233.71      AP1  C
ATOM   2258  C   SER A 290     151.901 160.970 139.084  1.00233.71      AP1  C
ATOM   2259  O   SER A 290     151.649 160.811 140.280  1.00233.71      AP1  O
ATOM   2260  CB  SER A 290     150.356 160.065 137.347  1.00233.71      AP1  C
ATOM   2261  OG  SER A 290     151.475 159.396 136.798  1.00233.71      AP1  O
ATOM   2262  N   ALA A 291     153.130 160.844 138.593  1.00261.25      AP1  N
ATOM   2263  CA  ALA A 291     154.251 160.562 139.477  1.00261.25      AP1  C
ATOM   2264  C   ALA A 291     154.469 161.692 140.466  1.00261.25      AP1  C
ATOM   2265  O   ALA A 291     154.752 161.443 141.643  1.00261.25      AP1  O
ATOM   2266  CB  ALA A 291     155.519 160.324 138.662  1.00261.25      AP1  C
ATOM   2267  N   VAL A 292     154.345 162.936 140.009  1.00299.59      AP1  N
ATOM   2268  CA  VAL A 292     154.533 164.070 140.907  1.00299.59      AP1  C
ATOM   2269  C   VAL A 292     153.475 164.064 141.999  1.00299.59      AP1  C
ATOM   2270  O   VAL A 292     153.779 164.260 143.181  1.00299.59      AP1  O
ATOM   2271  CB  VAL A 292     154.528 165.396 140.127  1.00299.59      AP1  C
ATOM   2272  CG1 VAL A 292     154.884 166.539 141.060  1.00299.59      AP1  C
ATOM   2273  CG2 VAL A 292     155.533 165.344 139.003  1.00299.59      AP1  C
ATOM   2274  N   VAL A 293     152.217 163.837 141.629  1.00335.40      AP1  N
ATOM   2275  CA  VAL A 293     151.168 163.877 142.641  1.00335.40      AP1  C
ATOM   2276  C   VAL A 293     151.256 162.655 143.542  1.00335.40      AP1  C
ATOM   2277  O   VAL A 293     150.853 162.697 144.709  1.00335.40      AP1  O
ATOM   2278  CB  VAL A 293     149.780 164.010 141.990  1.00335.40      AP1  C
ATOM   2279  CG1 VAL A 293     149.631 165.377 141.345  1.00335.40      AP1  C
ATOM   2280  CG2 VAL A 293     149.538 162.905 140.996  1.00335.40      AP1  C
ATOM   2281  N   ARG A 294     151.801 161.552 143.026  1.00355.92      AP1  N
ATOM   2282  CA  ARG A 294     152.036 160.384 143.865  1.00355.92      AP1  C
ATOM   2283  C   ARG A 294     153.106 160.680 144.905  1.00355.92      AP1  C
ATOM   2284  O   ARG A 294     152.961 160.334 146.084  1.00355.92      AP1  O
ATOM   2285  CB  ARG A 294     152.439 159.192 142.998  1.00355.92      AP1  C
ATOM   2286  CG  ARG A 294     152.347 157.849 143.699  1.00355.92      AP1  C
ATOM   2287  CD  ARG A 294     150.904 157.459 143.966  1.00355.92      AP1  C
ATOM   2288  NE  ARG A 294     150.807 156.265 144.801  1.00355.92      AP1  N
ATOM   2289  CZ  ARG A 294     149.664 155.674 145.129  1.00355.92      AP1  C
ATOM   2290  NH1 ARG A 294     148.512 156.163 144.691  1.00355.92      AP1  N
ATOM   2291  NH2 ARG A 294     149.670 154.591 145.894  1.00355.92      AP1  N
ATOM   2292  N   ALA A 295     154.200 161.310 144.475  1.00370.77      AP1  N
ATOM   2293  CA  ALA A 295     155.197 161.805 145.415  1.00370.77      AP1  C
ATOM   2294  C   ALA A 295     154.571 162.736 146.441  1.00370.77      AP1  C
ATOM   2295  O   ALA A 295     154.873 162.642 147.636  1.00370.77      AP1  O
ATOM   2296  CB  ALA A 295     156.313 162.520 144.654  1.00370.77      AP1  C
ATOM   2297  N   ARG A 296     153.687 163.629 145.994  1.00394.00      AP1  N
ATOM   2298  CA  ARG A 296     153.010 164.538 146.913  1.00394.00      AP1  C
ATOM   2299  C   ARG A 296     152.119 163.777 147.885  1.00394.00      AP1  C
ATOM   2300  O   ARG A 296     151.858 164.248 148.997  1.00394.00      AP1  O
ATOM   2301  CB  ARG A 296     152.196 165.565 146.127  1.00394.00      AP1  C
ATOM   2302  CG  ARG A 296     153.040 166.582 145.374  1.00394.00      AP1  C
ATOM   2303  CD  ARG A 296     153.860 167.432 146.327  1.00394.00      AP1  C
ATOM   2304  NE  ARG A 296     153.023 168.088 147.327  1.00394.00      AP1  N
ATOM   2305  CZ  ARG A 296     153.029 167.785 148.620  1.00394.00      AP1  C
ATOM   2306  NH1 ARG A 296     153.836 166.839 149.077  1.00394.00      AP1  N
ATOM   2307  NH2 ARG A 296     152.232 168.432 149.457  1.00394.00      AP1  N
ATOM   2308  N   SER A 297     151.638 162.599 147.480  1.00386.22      AP1  N
ATOM   2309  CA  SER A 297     150.889 161.739 148.387  1.00386.22      AP1  C
ATOM   2310  C   SER A 297     151.793 161.049 149.398  1.00386.22      AP1  C
ATOM   2311  O   SER A 297     151.291 160.391 150.316  1.00386.22      AP1  O
ATOM   2312  CB  SER A 297     150.102 160.692 147.596  1.00386.22      AP1  C
ATOM   2313  OG  SER A 297     149.409 159.808 148.460  1.00386.22      AP1  O
ATOM   2314  N   TYR A 298     153.109 161.185 149.252  1.00397.28      AP1  N
ATOM   2315  CA  TYR A 298     154.070 160.564 150.150  1.00397.28      AP1  C
ATOM   2316  C   TYR A 298     154.947 161.578 150.873  1.00397.28      AP1  C
ATOM   2317  O   TYR A 298     155.993 161.199 151.410  1.00397.28      AP1  O
ATOM   2318  CB  TYR A 298     154.950 159.581 149.372  1.00397.28      AP1  C
ATOM   2319  CG  TYR A 298     154.191 158.426 148.755  1.00397.28      AP1  C
ATOM   2320  CD1 TYR A 298     152.989 157.989 149.292  1.00397.28      AP1  C
ATOM   2321  CD2 TYR A 298     154.676 157.778 147.630  1.00397.28      AP1  C
ATOM   2322  CE1 TYR A 298     152.294 156.936 148.729  1.00397.28      AP1  C
ATOM   2323  CE2 TYR A 298     153.990 156.724 147.060  1.00397.28      AP1  C
ATOM   2324  CZ  TYR A 298     152.801 156.306 147.613  1.00397.28      AP1  C
ATOM   2325  OH  TYR A 298     152.117 155.256 147.045  1.00397.28      AP1  O
ATOM   2326  N   GLY A 299     154.552 162.850 150.898  1.00359.79      AP1  N
ATOM   2327  CA  GLY A 299     155.346 163.868 151.557  1.00359.79      AP1  C
ATOM   2328  C   GLY A 299     156.679 164.145 150.906  1.00359.79      AP1  C
ATOM   2329  O   GLY A 299     157.647 164.458 151.606  1.00359.79      AP1  O
ATOM   2330  N   ALA A 300     156.760 164.039 149.585  1.00335.98      AP1  N
ATOM   2331  CA  ALA A 300     158.045 164.054 148.915  1.00335.98      AP1  C
ATOM   2332  C   ALA A 300     158.461 165.476 148.542  1.00335.98      AP1  C
ATOM   2333  O   ALA A 300     157.649 166.404 148.590  1.00335.98      AP1  O
ATOM   2334  CB  ALA A 300     157.987 163.187 147.665  1.00335.98      AP1  C
ATOM   2335  N   PRO A 301     159.729 165.673 148.180  1.00388.81      AP1  N
ATOM   2336  CA  PRO A 301     160.163 166.984 147.683  1.00388.81      AP1  C
ATOM   2337  C   PRO A 301     159.397 167.411 146.439  1.00388.81      AP1  C
ATOM   2338  O   PRO A 301     159.431 166.746 145.401  1.00388.81      AP1  O
ATOM   2339  CB  PRO A 301     161.650 166.767 147.384  1.00388.81      AP1  C
ATOM   2340  CG  PRO A 301     162.061 165.700 148.326  1.00388.81      AP1  C
ATOM   2341  CD  PRO A 301     160.875 164.788 148.459  1.00388.81      AP1  C
ATOM   2342  N   GLU A 302     158.699 168.542 146.555  1.00367.96      AP1  N
ATOM   2343  CA  GLU A 302     157.953 169.090 145.428  1.00367.96      AP1  C
ATOM   2344  C   GLU A 302     158.877 169.655 144.356  1.00367.96      AP1  C
ATOM   2345  O   GLU A 302     158.581 169.548 143.159  1.00367.96      AP1  O
ATOM   2346  CB  GLU A 302     156.999 170.172 145.934  1.00367.96      AP1  C
ATOM   2347  CG  GLU A 302     156.163 170.842 144.866  1.00367.96      AP1  C
ATOM   2348  CD  GLU A 302     155.468 172.085 145.384  1.00367.96      AP1  C
ATOM   2349  OE1 GLU A 302     156.044 172.766 146.257  1.00367.96      AP1  O
ATOM   2350  OE2 GLU A 302     154.347 172.380 144.922  1.00367.96      AP1  O
ATOM   2351  N   GLU A 303     159.996 170.256 144.767  1.00369.27      AP1  N
ATOM   2352  CA  GLU A 303     160.854 170.979 143.834  1.00369.27      AP1  C
ATOM   2353  C   GLU A 303     161.404 170.075 142.741  1.00369.27      AP1  C
ATOM   2354  O   GLU A 303     161.408 170.457 141.563  1.00369.27      AP1  O
ATOM   2355  CB  GLU A 303     161.997 171.645 144.598  1.00369.27      AP1  C
ATOM   2356  CG  GLU A 303     161.541 172.738 145.547  1.00369.27      AP1  C
ATOM   2357  CD  GLU A 303     162.685 173.337 146.331  1.00369.27      AP1  C
ATOM   2358  OE1 GLU A 303     163.813 172.812 146.227  1.00369.27      AP1  O
ATOM   2359  OE2 GLU A 303     162.458 174.331 147.051  1.00369.27      AP1  O
ATOM   2360  N   VAL A 304     161.892 168.890 143.107  1.00361.92      AP1  N
ATOM   2361  CA  VAL A 304     162.402 167.971 142.097  1.00361.92      AP1  C
ATOM   2362  C   VAL A 304     161.281 167.532 141.168  1.00361.92      AP1  C
ATOM   2363  O   VAL A 304     161.507 167.278 139.982  1.00361.92      AP1  O
ATOM   2364  CB  VAL A 304     163.097 166.772 142.765  1.00361.92      AP1  C
ATOM   2365  CG1 VAL A 304     164.394 167.216 143.421  1.00361.92      AP1  C
ATOM   2366  CG2 VAL A 304     162.176 166.127 143.786  1.00361.92      AP1  C
ATOM   2367  N   GLY A 305     160.050 167.468 141.679  1.00346.14      AP1  N
ATOM   2368  CA  GLY A 305     158.922 167.163 140.814  1.00346.14      AP1  C
ATOM   2369  C   GLY A 305     158.660 168.257 139.798  1.00346.14      AP1  C
ATOM   2370  O   GLY A 305     158.387 167.978 138.628  1.00346.14      AP1  O
ATOM   2371  N   GLU A 306     158.727 169.516 140.232  1.00298.64      AP1  N
ATOM   2372  CA  GLU A 306     158.581 170.627 139.295  1.00298.64      AP1  C
ATOM   2373  C   GLU A 306     159.689 170.612 138.250  1.00298.64      AP1  C
ATOM   2374  O   GLU A 306     159.439 170.849 137.060  1.00298.64      AP1  O
ATOM   2375  CB  GLU A 306     158.581 171.949 140.055  1.00298.64      AP1  C
ATOM   2376  CG  GLU A 306     157.752 171.921 141.319  1.00298.64      AP1  C
ATOM   2377  CD  GLU A 306     158.018 173.113 142.210  1.00298.64      AP1  C
ATOM   2378  OE1 GLU A 306     157.994 174.254 141.701  1.00298.64      AP1  O
ATOM   2379  OE2 GLU A 306     158.251 172.909 143.419  1.00298.64      AP1  O
ATOM   2380  N   LYS A 307     160.923 170.355 138.687  1.00299.64      AP1  N
ATOM   2381  CA  LYS A 307     162.027 170.201 137.747  1.00299.64      AP1  C
ATOM   2382  C   LYS A 307     161.741 169.084 136.755  1.00299.64      AP1  C
ATOM   2383  O   LYS A 307     162.033 169.210 135.560  1.00299.64      AP1  O
ATOM   2384  CB  LYS A 307     163.325 169.923 138.505  1.00299.64      AP1  C
ATOM   2385  CG  LYS A 307     164.541 169.757 137.607  1.00299.64      AP1  C
ATOM   2386  CD  LYS A 307     165.700 169.109 138.347  1.00299.64      AP1  C
ATOM   2387  CE  LYS A 307     166.053 169.872 139.610  1.00299.64      AP1  C
ATOM   2388  NZ  LYS A 307     167.214 169.260 140.315  1.00299.64      AP1  N
ATOM   2389  N   ALA A 308     161.180 167.977 137.239  1.00298.60      AP1  N
ATOM   2390  CA  ALA A 308     160.824 166.878 136.357  1.00298.60      AP1  C
ATOM   2391  C   ALA A 308     159.807 167.318 135.320  1.00298.60      AP1  C
ATOM   2392  O   ALA A 308     159.937 166.994 134.137  1.00298.60      AP1  O
ATOM   2393  CB  ALA A 308     160.280 165.709 137.174  1.00298.60      AP1  C
ATOM   2394  N   VAL A 309     158.773 168.034 135.756  1.00259.67      AP1  N
ATOM   2395  CA  VAL A 309     157.780 168.555 134.822  1.00259.67      AP1  C
ATOM   2396  C   VAL A 309     158.455 169.393 133.749  1.00259.67      AP1  C
ATOM   2397  O   VAL A 309     158.209 169.216 132.550  1.00259.67      AP1  O
ATOM   2398  CB  VAL A 309     156.709 169.367 135.570  1.00259.67      AP1  C
ATOM   2399  CG1 VAL A 309     155.662 169.868 134.595  1.00259.67      AP1  C
ATOM   2400  CG2 VAL A 309     156.063 168.526 136.648  1.00259.67      AP1  C
ATOM   2401  N   LYS A 310     159.311 170.323 134.166  1.00255.39      AP1  N
ATOM   2402  CA  LYS A 310     159.979 171.193 133.205  1.00255.39      AP1  C
ATOM   2403  C   LYS A 310     160.803 170.380 132.215  1.00255.39      AP1  C
ATOM   2404  O   LYS A 310     160.749 170.611 131.000  1.00255.39      AP1  O
ATOM   2405  CB  LYS A 310     160.857 172.204 133.943  1.00255.39      AP1  C
ATOM   2406  CG  LYS A 310     161.521 173.230 133.041  1.00255.39      AP1  C
ATOM   2407  CD  LYS A 310     162.458 174.133 133.827  1.00255.39      AP1  C
ATOM   2408  CE  LYS A 310     163.538 173.328 134.527  1.00255.39      AP1  C
ATOM   2409  NZ  LYS A 310     164.256 172.427 133.584  1.00255.39      AP1  N
ATOM   2410  N   GLU A 311     161.561 169.407 132.716  1.00230.26      AP1  N
ATOM   2411  CA  GLU A 311     162.466 168.666 131.847  1.00230.26      AP1  C
ATOM   2412  C   GLU A 311     161.701 167.766 130.889  1.00230.26      AP1  C
ATOM   2413  O   GLU A 311     162.092 167.610 129.728  1.00230.26      AP1  O
ATOM   2414  CB  GLU A 311     163.454 167.861 132.685  1.00230.26      AP1  C
ATOM   2415  CG  GLU A 311     164.431 168.721 133.465  1.00230.26      AP1  C
ATOM   2416  CD  GLU A 311     165.591 167.924 134.023  1.00230.26      AP1  C
ATOM   2417  OE1 GLU A 311     166.024 166.958 133.361  1.00230.26      AP1  O
ATOM   2418  OE2 GLU A 311     166.073 168.266 135.123  1.00230.26      AP1  O
ATOM   2419  N   VAL A 312     160.602 167.169 131.346  1.00239.32      AP1  N
ATOM   2420  CA  VAL A 312     159.820 166.339 130.440  1.00239.32      AP1  C
ATOM   2421  C   VAL A 312     159.111 167.203 129.411  1.00239.32      AP1  C
ATOM   2422  O   VAL A 312     158.899 166.778 128.272  1.00239.32      AP1  O
ATOM   2423  CB  VAL A 312     158.832 165.448 131.213  1.00239.32      AP1  C
ATOM   2424  CG1 VAL A 312     159.570 164.580 132.209  1.00239.32      AP1  C
ATOM   2425  CG2 VAL A 312     157.776 166.280 131.903  1.00239.32      AP1  C
ATOM   2426  N   ARG A 313     158.743 168.430 129.781  1.00245.45      AP1  N
ATOM   2427  CA  ARG A 313     158.184 169.340 128.790  1.00245.45      AP1  C
ATOM   2428  C   ARG A 313     159.224 169.679 127.733  1.00245.45      AP1  C
ATOM   2429  O   ARG A 313     158.925 169.716 126.533  1.00245.45      AP1  O
ATOM   2430  CB  ARG A 313     157.662 170.603 129.472  1.00245.45      AP1  C
ATOM   2431  CG  ARG A 313     156.366 170.378 130.225  1.00245.45      AP1  C
ATOM   2432  CD  ARG A 313     155.637 171.677 130.508  1.00245.45      AP1  C
ATOM   2433  NE  ARG A 313     154.286 171.426 130.996  1.00245.45      AP1  N
ATOM   2434  CZ  ARG A 313     153.488 172.356 131.508  1.00245.45      AP1  C
ATOM   2435  NH1 ARG A 313     153.902 173.612 131.603  1.00245.45      AP1  N
ATOM   2436  NH2 ARG A 313     152.276 172.028 131.927  1.00245.45      AP1  N
ATOM   2437  N   GLU A 314     160.459 169.922 128.170  1.00253.67      AP1  N
ATOM   2438  CA  GLU A 314     161.555 170.125 127.229  1.00253.67      AP1  C
ATOM   2439  C   GLU A 314     161.709 168.928 126.302  1.00253.67      AP1  C
ATOM   2440  O   GLU A 314     161.850 169.087 125.083  1.00253.67      AP1  O
ATOM   2441  CB  GLU A 314     162.857 170.376 127.989  1.00253.67      AP1  C
ATOM   2442  CG  GLU A 314     163.012 171.792 128.521  1.00253.67      AP1  C
ATOM   2443  CD  GLU A 314     164.324 171.995 129.255  1.00253.67      AP1  C
ATOM   2444  OE1 GLU A 314     165.087 171.015 129.390  1.00253.67      AP1  O
ATOM   2445  OE2 GLU A 314     164.593 173.133 129.695  1.00253.67      AP1  O
ATOM   2446  N   ALA A 315     161.696 167.723 126.868  1.00243.24      AP1  N
ATOM   2447  CA  ALA A 315     161.863 166.521 126.062  1.00243.24      AP1  C
ATOM   2448  C   ALA A 315     160.729 166.368 125.059  1.00243.24      AP1  C
ATOM   2449  O   ALA A 315     160.958 165.996 123.905  1.00243.24      AP1  O
ATOM   2450  CB  ALA A 315     161.952 165.293 126.965  1.00243.24      AP1  C
ATOM   2451  N   SER A 316     159.497 166.652 125.482  1.00217.14      AP1  N
ATOM   2452  CA  SER A 316     158.357 166.544 124.578  1.00217.14      AP1  C
ATOM   2453  C   SER A 316     158.471 167.547 123.440  1.00217.14      AP1  C
ATOM   2454  O   SER A 316     158.192 167.225 122.278  1.00217.14      AP1  O
ATOM   2455  CB  SER A 316     157.059 166.756 125.351  1.00217.14      AP1  C
ATOM   2456  OG  SER A 316     157.162 167.885 126.198  1.00217.14      AP1  O
ATOM   2457  N   GLU A 317     158.859 168.781 123.762  1.00247.85      AP1  N
ATOM   2458  CA  GLU A 317     159.063 169.776 122.719  1.00247.85      AP1  C
ATOM   2459  C   GLU A 317     160.133 169.323 121.737  1.00247.85      AP1  C
ATOM   2460  O   GLU A 317     159.957 169.440 120.518  1.00247.85      AP1  O
ATOM   2461  CB  GLU A 317     159.431 171.120 123.342  1.00247.85      AP1  C
ATOM   2462  CG  GLU A 317     158.310 171.743 124.155  1.00247.85      AP1  C
ATOM   2463  CD  GLU A 317     158.648 173.137 124.640  1.00247.85      AP1  C
ATOM   2464  OE1 GLU A 317     159.792 173.584 124.413  1.00247.85      AP1  O
ATOM   2465  OE2 GLU A 317     157.772 173.785 125.250  1.00247.85      AP1  O
ATOM   2466  N   GLU A 318     161.249 168.802 122.249  1.00262.58      AP1  N
ATOM   2467  CA  GLU A 318     162.303 168.309 121.369  1.00262.58      AP1  C
ATOM   2468  C   GLU A 318     161.801 167.155 120.516  1.00262.58      AP1  C
ATOM   2469  O   GLU A 318     162.210 166.995 119.362  1.00262.58      AP1  O
ATOM   2470  CB  GLU A 318     163.519 167.882 122.191  1.00262.58      AP1  C
ATOM   2471  CG  GLU A 318     164.676 167.326 121.364  1.00262.58      AP1  C
ATOM   2472  CD  GLU A 318     165.077 168.228 120.208  1.00262.58      AP1  C
ATOM   2473  OE1 GLU A 318     165.001 169.466 120.351  1.00262.58      AP1  O
ATOM   2474  OE2 GLU A 318     165.481 167.697 119.154  1.00262.58      AP1  O
ATOM   2475  N   ALA A 319     160.905 166.340 121.070  1.00242.58      AP1  N
ATOM   2476  CA  ALA A 319     160.330 165.243 120.304  1.00242.58      AP1  C
ATOM   2477  C   ALA A 319     159.486 165.765 119.153  1.00242.58      AP1  C
ATOM   2478  O   ALA A 319     159.565 165.254 118.029  1.00242.58      AP1  O
ATOM   2479  CB  ALA A 319     159.495 164.353 121.220  1.00242.58      AP1  C
ATOM   2480  N   LEU A 320     158.654 166.772 119.423  1.00253.53      AP1  N
ATOM   2481  CA  LEU A 320     157.882 167.401 118.355  1.00253.53      AP1  C
ATOM   2482  C   LEU A 320     158.797 167.975 117.283  1.00253.53      AP1  C
ATOM   2483  O   LEU A 320     158.549 167.798 116.083  1.00253.53      AP1  O
ATOM   2484  CB  LEU A 320     156.981 168.495 118.925  1.00253.53      AP1  C
ATOM   2485  CG  LEU A 320     156.104 168.114 120.117  1.00253.53      AP1  C
ATOM   2486  CD1 LEU A 320     155.478 169.352 120.739  1.00253.53      AP1  C
ATOM   2487  CD2 LEU A 320     155.035 167.120 119.698  1.00253.53      AP1  C
ATOM   2488  N   GLU A 321     159.863 168.662 117.699  1.00288.40      AP1  N
ATOM   2489  CA  GLU A 321     160.793 169.241 116.734  1.00288.40      AP1  C
ATOM   2490  C   GLU A 321     161.461 168.161 115.894  1.00288.40      AP1  C
ATOM   2491  O   GLU A 321     161.613 168.317 114.678  1.00288.40      AP1  O
ATOM   2492  CB  GLU A 321     161.847 170.080 117.452  1.00288.40      AP1  C
ATOM   2493  CG  GLU A 321     161.283 171.137 118.375  1.00288.40      AP1  C
ATOM   2494  CD  GLU A 321     162.232 171.475 119.503  1.00288.40      AP1  C
ATOM   2495  OE1 GLU A 321     163.452 171.545 119.248  1.00288.40      AP1  O
ATOM   2496  OE2 GLU A 321     161.761 171.665 120.644  1.00288.40      AP1  O
ATOM   2497  N   ARG A 322     161.865 167.057 116.523  1.00277.13      AP1  N
ATOM   2498  CA  ARG A 322     162.529 165.989 115.787  1.00277.13      AP1  C
ATOM   2499  C   ARG A 322     161.574 165.315 114.814  1.00277.13      AP1  C
ATOM   2500  O   ARG A 322     161.952 165.007 113.678  1.00277.13      AP1  O
ATOM   2501  CB  ARG A 322     163.120 164.970 116.758  1.00277.13      AP1  C
ATOM   2502  CG  ARG A 322     164.458 165.383 117.334  1.00277.13      AP1  C
ATOM   2503  CD  ARG A 322     164.978 164.358 118.325  1.00277.13      AP1  C
ATOM   2504  NE  ARG A 322     165.199 163.055 117.704  1.00277.13      AP1  N
ATOM   2505  CZ  ARG A 322     165.518 161.955 118.376  1.00277.13      AP1  C
ATOM   2506  NH1 ARG A 322     165.653 161.998 119.694  1.00277.13      AP1  N
ATOM   2507  NH2 ARG A 322     165.702 160.810 117.732  1.00277.13      AP1  N
ATOM   2508  N   TYR A 323     160.335 165.064 115.242  1.00258.54      AP1  N
ATOM   2509  CA  TYR A 323     159.328 164.562 114.317  1.00258.54      AP1  C
ATOM   2510  C   TYR A 323     159.174 165.491 113.121  1.00258.54      AP1  C
ATOM   2511  O   TYR A 323     159.167 165.045 111.968  1.00258.54      AP1  O
ATOM   2512  CB  TYR A 323     157.988 164.382 115.025  1.00258.54      AP1  C
ATOM   2513  CG  TYR A 323     156.908 163.949 114.071  1.00258.54      AP1  C
ATOM   2514  CD1 TYR A 323     156.864 162.648 113.589  1.00258.54      AP1  C
ATOM   2515  CD2 TYR A 323     155.950 164.848 113.624  1.00258.54      AP1  C
ATOM   2516  CE1 TYR A 323     155.885 162.250 112.703  1.00258.54      AP1  C
ATOM   2517  CE2 TYR A 323     154.967 164.461 112.738  1.00258.54      AP1  C
ATOM   2518  CZ  TYR A 323     154.938 163.161 112.280  1.00258.54      AP1  C
ATOM   2519  OH  TYR A 323     153.957 162.773 111.396  1.00258.54      AP1  O
ATOM   2520  N   LYS A 324     159.050 166.795 113.380  1.00295.65      AP1  N
ATOM   2521  CA  LYS A 324     158.938 167.753 112.287  1.00295.65      AP1  C
ATOM   2522  C   LYS A 324     160.217 167.837 111.465  1.00295.65      AP1  C
ATOM   2523  O   LYS A 324     160.188 168.363 110.347  1.00295.65      AP1  O
ATOM   2524  CB  LYS A 324     158.566 169.132 112.831  1.00295.65      AP1  C
ATOM   2525  CG  LYS A 324     157.072 169.323 113.037  1.00295.65      AP1  C
ATOM   2526  CD  LYS A 324     156.734 170.775 113.327  1.00295.65      AP1  C
ATOM   2527  CE  LYS A 324     157.467 171.278 114.560  1.00295.65      AP1  C
ATOM   2528  NZ  LYS A 324     157.236 170.402 115.743  1.00295.65      AP1  N
ATOM   2529  N   LYS A 325     161.332 167.331 111.986  1.00295.45      AP1  N
ATOM   2530  CA  LYS A 325     162.555 167.169 111.212  1.00295.45      AP1  C
ATOM   2531  C   LYS A 325     162.494 165.959 110.293  1.00295.45      AP1  C
ATOM   2532  O   LYS A 325     163.530 165.538 109.769  1.00295.45      AP1  O
ATOM   2533  CB  LYS A 325     163.768 167.048 112.139  1.00295.45      AP1  C
ATOM   2534  CG  LYS A 325     164.194 168.344 112.804  1.00295.45      AP1  C
ATOM   2535  CD  LYS A 325     165.318 168.096 113.800  1.00295.45      AP1  C
ATOM   2536  CE  LYS A 325     165.698 169.363 114.549  1.00295.45      AP1  C
ATOM   2537  NZ  LYS A 325     166.740 169.100 115.581  1.00295.45      AP1  N
ATOM   2538  N   GLY A 326     161.309 165.391 110.097  1.00256.89      AP1  N
ATOM   2539  CA  GLY A 326     161.153 164.214 109.274  1.00256.89      AP1  C
ATOM   2540  C   GLY A 326     161.465 162.911 109.965  1.00256.89      AP1  C
ATOM   2541  O   GLY A 326     161.343 161.852 109.339  1.00256.89      AP1  O
ATOM   2542  N   GLU A 327     161.857 162.946 111.235  1.00242.55      AP1  N
ATOM   2543  CA  GLU A 327     162.166 161.720 111.953  1.00242.55      AP1  C
ATOM   2544  C   GLU A 327     160.889 160.932 112.215  1.00242.55      AP1  C
ATOM   2545  O   GLU A 327     159.990 161.391 112.927  1.00242.55      AP1  O
ATOM   2546  CB  GLU A 327     162.888 162.029 113.264  1.00242.55      AP1  C
ATOM   2547  CG  GLU A 327     164.318 162.516 113.067  1.00242.55      AP1  C
ATOM   2548  CD  GLU A 327     165.162 162.399 114.321  1.00242.55      AP1  C
ATOM   2549  OE1 GLU A 327     164.587 162.387 115.429  1.00242.55      AP1  O
ATOM   2550  OE2 GLU A 327     166.402 162.319 114.198  1.00242.55      AP1  O
ATOM   2551  N   ASP A 328     160.815 159.744 111.619  1.00286.06      AP1  N
ATOM   2552  CA  ASP A 328     159.619 158.918 111.711  1.00286.06      AP1  C
ATOM   2553  C   ASP A 328     159.365 158.488 113.149  1.00286.06      AP1  C
ATOM   2554  O   ASP A 328     160.285 158.418 113.969  1.00286.06      AP1  O
ATOM   2555  CB  ASP A 328     159.758 157.689 110.811  1.00286.06      AP1  C
ATOM   2556  CG  ASP A 328     158.426 157.033 110.508  1.00286.06      AP1  C
ATOM   2557  OD1 ASP A 328     157.858 157.304 109.429  1.00286.06      AP1  O
ATOM   2558  OD2 ASP A 328     157.946 156.244 111.349  1.00286.06      AP1  O
ATOM   2559  N   VAL A 329     158.100 158.200 113.452  1.00247.07      AP1  N
ATOM   2560  CA  VAL A 329     157.734 157.752 114.791  1.00247.07      AP1  C
ATOM   2561  C   VAL A 329     158.333 156.383 115.083  1.00247.07      AP1  C
ATOM   2562  O   VAL A 329     159.022 156.192 116.090  1.00247.07      AP1  O
ATOM   2563  CB  VAL A 329     156.201 157.741 114.944  1.00247.07      AP1  C
ATOM   2564  CG1 VAL A 329     155.803 157.131 116.276  1.00247.07      AP1  C
ATOM   2565  CG2 VAL A 329     155.644 159.147 114.802  1.00247.07      AP1  C
ATOM   2566  N   SER A 330     158.092 155.419 114.201  1.00237.89      AP1  N
ATOM   2567  CA  SER A 330     158.532 154.046 114.417  1.00237.89      AP1  C
ATOM   2568  C   SER A 330     160.052 153.918 114.406  1.00237.89      AP1  C
ATOM   2569  O   SER A 330     160.707 154.154 113.391  0.00237.89      AP1  O
ATOM   2570  CB  SER A 330     157.926 153.128 113.356  1.00237.89      AP1  C
ATOM   2571  OG  SER A 330     156.528 153.330 113.248  1.00237.89      AP1  O
ATOM   2572  OXT SER A 330     160.659 153.566 115.417  0.00237.89      AP1  O
TER
ATOM   2573  N   GLU B   1     104.264 109.907 116.515  1.00254.13      BP1  N
ATOM   2574  CA  GLU B   1     102.924 109.884 117.088  1.00254.13      BP1  C
ATOM   2575  C   GLU B   1     102.797 108.764 118.114  1.00254.13      BP1  C
ATOM   2576  O   GLU B   1     102.246 108.960 119.197  1.00254.13      BP1  O
ATOM   2577  CB  GLU B   1     101.875 109.724 115.988  1.00254.13      BP1  C
ATOM   2578  CG  GLU B   1     102.054 110.689 114.829  1.00254.13      BP1  C
ATOM   2579  CD  GLU B   1     100.996 110.521 113.758  1.00254.13      BP1  C
ATOM   2580  OE1 GLU B   1     100.132 111.413 113.627  1.00254.13      BP1  O
ATOM   2581  OE2 GLU B   1     101.027 109.495 113.048  1.00254.13      BP1  O
ATOM   2582  N   LEU B   2     103.302 107.583 117.754  1.00250.54      BP1  N
ATOM   2583  CA  LEU B   2     103.396 106.495 118.721  1.00250.54      BP1  C
ATOM   2584  C   LEU B   2     104.242 106.905 119.916  1.00250.54      BP1  C
ATOM   2585  O   LEU B   2     103.973 106.492 121.052  1.00250.54      BP1  O
ATOM   2586  CB  LEU B   2     103.989 105.254 118.059  1.00250.54      BP1  C
ATOM   2587  CG  LEU B   2     103.334 104.819 116.752  1.00250.54      BP1  C
ATOM   2588  CD1 LEU B   2     104.005 103.565 116.219  1.00250.54      BP1  C
ATOM   2589  CD2 LEU B   2     101.849 104.600 116.963  1.00250.54      BP1  C
ATOM   2590  N   VAL B   3     105.291 107.693 119.666  1.00211.11      BP1  N
ATOM   2591  CA  VAL B   3     106.149 108.190 120.736  1.00211.11      BP1  C
ATOM   2592  C   VAL B   3     105.312 108.836 121.828  1.00211.11      BP1  C
ATOM   2593  O   VAL B   3     105.471 108.539 123.017  1.00211.11      BP1  O
ATOM   2594  CB  VAL B   3     107.183 109.179 120.170  1.00211.11      BP1  C
ATOM   2595  CG1 VAL B   3     108.288 109.430 121.180  1.00211.11      BP1  C
ATOM   2596  CG2 VAL B   3     107.739 108.666 118.860  1.00211.11      BP1  C
ATOM   2597  N   ALA B   4     104.423 109.750 121.433  1.00207.79      BP1  N
ATOM   2598  CA  ALA B   4     103.567 110.431 122.395  1.00207.79      BP1  C
ATOM   2599  C   ALA B   4     102.738 109.434 123.189  1.00207.79      BP1  C
ATOM   2600  O   ALA B   4     102.681 109.497 124.421  1.00207.79      BP1  O
ATOM   2601  CB  ALA B   4     102.664 111.429 121.671  1.00207.79      BP1  C
ATOM   2602  N   GLU B   5     102.076 108.514 122.490  1.00212.06      BP1  N
ATOM   2603  CA  GLU B   5     101.240 107.518 123.149  1.00212.06      BP1  C
ATOM   2604  C   GLU B   5     102.024 106.768 124.219  1.00212.06      BP1  C
ATOM   2605  O   GLU B   5     101.590 106.656 125.375  1.00212.06      BP1  O
ATOM   2606  CB  GLU B   5     100.691 106.558 122.093  1.00212.06      BP1  C
ATOM   2607  CG  GLU B   5      99.830 107.259 121.041  1.00212.06      BP1  C
ATOM   2608  CD  GLU B   5      99.408 106.355 119.893  1.00212.06      BP1  C
ATOM   2609  OE1 GLU B   5      99.878 105.200 119.831  1.00212.06      BP1  O
ATOM   2610  OE2 GLU B   5      98.611 106.808 119.044  1.00212.06      BP1  O
ATOM   2611  N   LEU B   6     103.207 106.274 123.854  1.00157.98      BP1  N
ATOM   2612  CA  LEU B   6     103.954 105.417 124.763  1.00157.98      BP1  C
ATOM   2613  C   LEU B   6     104.519 106.208 125.934  1.00157.98      BP1  C
ATOM   2614  O   LEU B   6     104.467 105.748 127.081  1.00157.98      BP1  O
ATOM   2615  CB  LEU B   6     105.056 104.684 123.996  1.00157.98      BP1  C
ATOM   2616  CG  LEU B   6     106.170 105.461 123.292  1.00157.98      BP1  C
ATOM   2617  CD1 LEU B   6     107.368 105.656 124.201  1.00157.98      BP1  C
ATOM   2618  CD2 LEU B   6     106.582 104.767 122.011  1.00157.98      BP1  C
ATOM   2619  N   ILE B   7     105.071 107.395 125.673  1.00151.65      BP1  N
ATOM   2620  CA  ILE B   7     105.608 108.185 126.774  1.00151.65      BP1  C
ATOM   2621  C   ILE B   7     104.488 108.613 127.704  1.00151.65      BP1  C
ATOM   2622  O   ILE B   7     104.681 108.718 128.918  1.00151.65      BP1  O
ATOM   2623  CB  ILE B   7     106.401 109.396 126.256  1.00151.65      BP1  C
ATOM   2624  CG1 ILE B   7     105.499 110.323 125.451  1.00151.65      BP1  C
ATOM   2625  CG2 ILE B   7     107.586 108.948 125.431  1.00151.65      BP1  C
ATOM   2626  CD1 ILE B   7     106.243 111.386 124.706  1.00151.65      BP1  C
ATOM   2627  N   ARG B   8     103.297 108.854 127.157  1.00175.90      BP1  N
ATOM   2628  CA  ARG B   8     102.164 109.184 128.005  1.00175.90      BP1  C
ATOM   2629  C   ARG B   8     101.826 108.024 128.919  1.00175.90      BP1  C
ATOM   2630  O   ARG B   8     101.684 108.204 130.133  1.00175.90      BP1  O
ATOM   2631  CB  ARG B   8     100.957 109.560 127.150  1.00175.90      BP1  C
ATOM   2632  CG  ARG B   8     100.979 110.991 126.661  1.00175.90      BP1  C
ATOM   2633  CD  ARG B   8      99.816 111.273 125.733  1.00175.90      BP1  C
ATOM   2634  NE  ARG B   8      99.993 110.641 124.432  1.00175.90      BP1  N
ATOM   2635  CZ  ARG B   8      99.220 110.882 123.380  1.00175.90      BP1  C
ATOM   2636  NH1 ARG B   8      98.217 111.741 123.479  1.00175.90      BP1  N
ATOM   2637  NH2 ARG B   8      99.450 110.267 122.229  1.00175.90      BP1  N
ATOM   2638  N   GLU B   9     101.690 106.826 128.350  1.00187.63      BP1  N
ATOM   2639  CA  GLU B   9     101.422 105.653 129.174  1.00187.63      BP1  C
ATOM   2640  C   GLU B   9     102.466 105.493 130.268  1.00187.63      BP1  C
ATOM   2641  O   GLU B   9     102.117 105.310 131.446  1.00187.63      BP1  O
ATOM   2642  CB  GLU B   9     101.379 104.401 128.301  1.00187.63      BP1  C
ATOM   2643  CG  GLU B   9     100.542 103.266 128.868  1.00187.63      BP1  C
ATOM   2644  CD  GLU B   9     100.091 102.289 127.802  1.00187.63      BP1  C
ATOM   2645  OE1 GLU B   9      98.991 101.716 127.942  1.00187.63      BP1  O
ATOM   2646  OE2 GLU B   9     100.840 102.092 126.822  1.00187.63      BP1  O
ATOM   2647  N   THR B  10     103.744 105.576 129.899  1.00155.21      BP1  N
ATOM   2648  CA  THR B  10     104.806 105.430 130.885  1.00155.21      BP1  C
ATOM   2649  C   THR B  10     104.677 106.482 131.970  1.00155.21      BP1  C
ATOM   2650  O   THR B  10     104.334 106.160 133.110  1.00155.21      BP1  O
ATOM   2651  CB  THR B  10     106.165 105.539 130.204  1.00155.21      BP1  C
ATOM   2652  OG1 THR B  10     106.255 106.803 129.536  1.00155.21      BP1  O
ATOM   2653  CG2 THR B  10     106.340 104.425 129.193  1.00155.21      BP1  C
ATOM   2654  N   SER B  11     104.863 107.752 131.600  1.00174.38      BP1  N
ATOM   2655  CA  SER B  11     104.746 108.869 132.530  1.00174.38      BP1  C
ATOM   2656  C   SER B  11     103.564 108.702 133.467  1.00174.38      BP1  C
ATOM   2657  O   SER B  11     103.696 108.875 134.686  1.00174.38      BP1  O
ATOM   2658  CB  SER B  11     104.611 110.162 131.737  1.00174.38      BP1  C
ATOM   2659  OG  SER B  11     103.554 110.038 130.804  1.00174.38      BP1  O
ATOM   2660  N   ARG B  12     102.398 108.377 132.914  1.00186.50      BP1  N
ATOM   2661  CA  ARG B  12     101.230 108.139 133.744  1.00186.50      BP1  C
ATOM   2662  C   ARG B  12     101.512 107.079 134.794  1.00186.50      BP1  C
ATOM   2663  O   ARG B  12     101.426 107.360 135.992  1.00186.50      BP1  O
ATOM   2664  CB  ARG B  12     100.047 107.722 132.874  1.00186.50      BP1  C
ATOM   2665  CG  ARG B  12      98.937 107.016 133.638  1.00186.50      BP1  C
ATOM   2666  CD  ARG B  12      97.675 106.869 132.801  1.00186.50      BP1  C
ATOM   2667  NE  ARG B  12      97.945 106.391 131.447  1.00186.50      BP1  N
ATOM   2668  CZ  ARG B  12      97.895 107.155 130.360  1.00186.50      BP1  C
ATOM   2669  NH1 ARG B  12      97.586 108.441 130.467  1.00186.50      BP1  N
ATOM   2670  NH2 ARG B  12      98.156 106.634 129.169  1.00186.50      BP1  N
ATOM   2671  N   GLN B  13     101.862 105.864 134.369  1.00216.69      BP1  N
ATOM   2672  CA  GLN B  13     101.987 104.781 135.339  1.00216.69      BP1  C
ATOM   2673  C   GLN B  13     103.092 105.076 136.347  1.00216.69      BP1  C
ATOM   2674  O   GLN B  13     103.009 104.674 137.513  1.00216.69      BP1  O
ATOM   2675  CB  GLN B  13     102.219 103.456 134.620  1.00216.69      BP1  C
ATOM   2676  CG  GLN B  13     101.960 102.258 135.508  1.00216.69      BP1  C
ATOM   2677  CD  GLN B  13     101.956 100.942 134.757  1.00216.69      BP1  C
ATOM   2678  OE1 GLN B  13     102.305 100.877 133.580  1.00216.69      BP1  O
ATOM   2679  NE2 GLN B  13     101.506  99.894 135.426  1.00216.69      BP1  N
ATOM   2680  N   ILE B  14     104.126 105.792 135.914  1.00231.39      BP1  N
ATOM   2681  CA  ILE B  14     105.155 106.264 136.831  1.00231.39      BP1  C
ATOM   2682  C   ILE B  14     104.543 107.150 137.903  1.00231.39      BP1  C
ATOM   2683  O   ILE B  14     104.815 106.988 139.099  1.00231.39      BP1  O
ATOM   2684  CB  ILE B  14     106.255 107.006 136.057  1.00231.39      BP1  C
ATOM   2685  CG1 ILE B  14     106.817 106.116 134.950  1.00231.39      BP1  C
ATOM   2686  CG2 ILE B  14     107.349 107.462 137.004  1.00231.39      BP1  C
ATOM   2687  CD1 ILE B  14     107.462 106.880 133.828  1.00231.39      BP1  C
ATOM   2688  N   ALA B  15     103.733 108.120 137.489  1.00271.46      BP1  N
ATOM   2689  CA  ALA B  15     103.080 108.989 138.456  1.00271.46      BP1  C
ATOM   2690  C   ALA B  15     102.162 108.195 139.375  1.00271.46      BP1  C
ATOM   2691  O   ALA B  15     101.996 108.541 140.548  1.00271.46      BP1  O
ATOM   2692  CB  ALA B  15     102.305 110.086 137.730  1.00271.46      BP1  C
ATOM   2693  N   GLU B  16     101.560 107.123 138.860  1.00270.20      BP1  N
ATOM   2694  CA  GLU B  16     100.708 106.291 139.704  1.00270.20      BP1  C
ATOM   2695  C   GLU B  16     101.530 105.584 140.768  1.00270.20      BP1  C
ATOM   2696  O   GLU B  16     101.118 105.501 141.931  1.00270.20      BP1  O
ATOM   2697  CB  GLU B  16      99.940 105.269 138.866  1.00270.20      BP1  C
ATOM   2698  CG  GLU B  16      99.367 105.794 137.564  1.00270.20      BP1  C
ATOM   2699  CD  GLU B  16      98.668 107.131 137.722  1.00270.20      BP1  C
ATOM   2700  OE1 GLU B  16      97.821 107.260 138.632  1.00270.20      BP1  O
ATOM   2701  OE2 GLU B  16      98.960 108.052 136.930  1.00270.20      BP1  O
ATOM   2702  N   ILE B  17     102.688 105.051 140.381  1.00301.28      BP1  N
ATOM   2703  CA  ILE B  17     103.606 104.476 141.361  1.00301.28      BP1  C
ATOM   2704  C   ILE B  17     103.988 105.526 142.392  1.00301.28      BP1  C
ATOM   2705  O   ILE B  17     104.064 105.252 143.597  1.00301.28      BP1  O
ATOM   2706  CB  ILE B  17     104.852 103.907 140.663  1.00301.28      BP1  C
ATOM   2707  CG1 ILE B  17     104.457 102.842 139.648  1.00301.28      BP1  C
ATOM   2708  CG2 ILE B  17     105.807 103.324 141.687  1.00301.28      BP1  C
ATOM   2709  CD1 ILE B  17     103.838 101.627 140.273  1.00301.28      BP1  C
ATOM   2710  N   ALA B  18     104.241 106.747 141.923  1.00379.04      BP1  N
ATOM   2711  CA  ALA B  18     104.595 107.832 142.827  1.00379.04      BP1  C
ATOM   2712  C   ALA B  18     103.489 108.086 143.841  1.00379.04      BP1  C
ATOM   2713  O   ALA B  18     103.755 108.230 145.037  1.00379.04      BP1  O
ATOM   2714  CB  ALA B  18     104.896 109.095 142.025  1.00379.04      BP1  C
ATOM   2715  N   GLU B  19     102.239 108.136 143.379  1.00369.92      BP1  N
ATOM   2716  CA  GLU B  19     101.121 108.395 144.282  1.00369.92      BP1  C
ATOM   2717  C   GLU B  19     100.917 107.242 145.257  1.00369.92      BP1  C
ATOM   2718  O   GLU B  19     100.583 107.461 146.427  1.00369.92      BP1  O
ATOM   2719  CB  GLU B  19      99.846 108.646 143.479  1.00369.92      BP1  C
ATOM   2720  CG  GLU B  19      98.586 108.802 144.321  1.00369.92      BP1  C
ATOM   2721  CD  GLU B  19      98.649 109.983 145.273  1.00369.92      BP1  C
ATOM   2722  OE1 GLU B  19      99.246 109.853 146.362  1.00369.92      BP1  O
ATOM   2723  OE2 GLU B  19      98.095 111.049 144.931  1.00369.92      BP1  O
ATOM   2724  N   ALA B  20     101.094 106.006 144.787  1.00373.44      BP1  N
ATOM   2725  CA  ALA B  20     101.016 104.859 145.684  1.00373.44      BP1  C
ATOM   2726  C   ALA B  20     102.052 104.967 146.793  1.00373.44      BP1  C
ATOM   2727  O   ALA B  20     101.728 104.816 147.979  1.00373.44      BP1  O
ATOM   2728  CB  ALA B  20     101.202 103.564 144.897  1.00373.44      BP1  C
ATOM   2729  N   THR B  21     103.304 105.243 146.426  1.00404.81      BP1  N
ATOM   2730  CA  THR B  21     104.357 105.390 147.426  1.00404.81      BP1  C
ATOM   2731  C   THR B  21     104.077 106.566 148.353  1.00404.81      BP1  C
ATOM   2732  O   THR B  21     104.407 106.526 149.544  1.00404.81      BP1  O
ATOM   2733  CB  THR B  21     105.706 105.555 146.734  1.00404.81      BP1  C
ATOM   2734  OG1 THR B  21     105.664 106.698 145.872  1.00404.81      BP1  O
ATOM   2735  CG2 THR B  21     106.020 104.323 145.917  1.00404.81      BP1  C
ATOM   2736  N   ILE B  22     103.473 107.630 147.819  1.00405.66      BP1  N
ATOM   2737  CA  ILE B  22     103.083 108.765 148.646  1.00405.66      BP1  C
ATOM   2738  C   ILE B  22     102.083 108.334 149.705  1.00405.66      BP1  C
ATOM   2739  O   ILE B  22     102.290 108.569 150.900  1.00405.66      BP1  O
ATOM   2740  CB  ILE B  22     102.520 109.895 147.764  1.00405.66      BP1  C
ATOM   2741  CG1 ILE B  22     103.657 110.657 147.083  1.00405.66      BP1  C
ATOM   2742  CG2 ILE B  22     101.656 110.837 148.584  1.00405.66      BP1  C
ATOM   2743  CD1 ILE B  22     103.206 111.514 145.923  1.00405.66      BP1  C
ATOM   2744  N   LYS B  23     100.999 107.679 149.295  1.00416.36      BP1  N
ATOM   2745  CA  LYS B  23     100.020 107.212 150.270  1.00416.36      BP1  C
ATOM   2746  C   LYS B  23     100.486 105.958 150.996  1.00416.36      BP1  C
ATOM   2747  O   LYS B  23      99.700 105.343 151.725  1.00416.36      BP1  O
ATOM   2748  CB  LYS B  23      98.673 106.961 149.593  1.00416.36      BP1  C
ATOM   2749  CG  LYS B  23      97.863 108.225 149.371  1.00416.36      BP1  C
ATOM   2750  CD  LYS B  23      96.613 107.950 148.558  1.00416.36      BP1  C
ATOM   2751  CE  LYS B  23      95.814 109.223 148.339  1.00416.36      BP1  C
ATOM   2752  NZ  LYS B  23      94.625 108.990 147.476  1.00416.36      BP1  N
ATOM   2753  N   ALA B  24     101.745 105.562 150.812  1.00411.37      BP1  N
ATOM   2754  CA  ALA B  24     102.310 104.431 151.534  1.00411.37      BP1  C
ATOM   2755  C   ALA B  24     103.263 104.828 152.660  1.00411.37      BP1  C
ATOM   2756  O   ALA B  24     103.899 103.942 153.241  1.00411.37      BP1  O
ATOM   2757  CB  ALA B  24     103.043 103.501 150.560  1.00411.37      BP1  C
ATOM   2758  N   THR B  25     103.386 106.117 152.987  1.00372.18      BP1  N
ATOM   2759  CA  THR B  25     104.331 106.565 154.005  1.00372.18      BP1  C
ATOM   2760  C   THR B  25     103.787 107.752 154.788  1.00372.18      BP1  C
ATOM   2761  O   THR B  25     102.796 108.377 154.400  1.00372.18      BP1  O
ATOM   2762  CB  THR B  25     105.680 106.954 153.392  1.00372.18      BP1  C
ATOM   2763  OG1 THR B  25     106.606 107.270 154.439  1.00372.18      BP1  O
ATOM   2764  CG2 THR B  25     105.522 108.159 152.481  1.00372.18      BP1  C
ATOM   2765  N   ASP B  26     104.459 108.057 155.898  1.00353.51      BP1  N
ATOM   2766  CA  ASP B  26     104.135 109.184 156.758  1.00353.51      BP1  C
ATOM   2767  C   ASP B  26     104.959 110.406 156.359  1.00353.51      BP1  C
ATOM   2768  O   ASP B  26     105.556 110.462 155.281  1.00353.51      BP1  O
ATOM   2769  CB  ASP B  26     104.381 108.832 158.228  1.00353.51      BP1  C
ATOM   2770  CG  ASP B  26     103.571 107.639 158.690  1.00353.51      BP1  C
ATOM   2771  OD1 ASP B  26     103.934 106.498 158.335  1.00353.51      BP1  O
ATOM   2772  OD2 ASP B  26     102.575 107.843 159.416  1.00353.51      BP1  O
ATOM   2773  N   ASP B  27     104.999 111.394 157.263  1.00411.98      BP1  N
ATOM   2774  CA  ASP B  27     105.799 112.606 157.110  1.00411.98      BP1  C
ATOM   2775  C   ASP B  27     105.494 113.313 155.795  1.00411.98      BP1  C
ATOM   2776  O   ASP B  27     106.261 113.184 154.834  1.00411.98      BP1  O
ATOM   2777  CB  ASP B  27     107.292 112.286 157.204  1.00411.98      BP1  C
ATOM   2778  CG  ASP B  27     108.155 113.536 157.230  1.00411.98      BP1  C
ATOM   2779  OD1 ASP B  27     107.616 114.631 157.501  1.00411.98      BP1  O
ATOM   2780  OD2 ASP B  27     109.373 113.426 156.977  1.00411.98      BP1  O
ATOM   2781  N   PRO B  28     104.376 114.044 155.710  1.00361.73      BP1  N
ATOM   2782  CA  PRO B  28     103.990 114.686 154.437  1.00361.73      BP1  C
ATOM   2783  C   PRO B  28     105.117 115.394 153.692  1.00361.73      BP1  C
ATOM   2784  O   PRO B  28     105.020 115.577 152.472  1.00361.73      BP1  O
ATOM   2785  CB  PRO B  28     102.900 115.672 154.878  1.00361.73      BP1  C
ATOM   2786  CG  PRO B  28     102.292 115.033 156.084  1.00361.73      BP1  C
ATOM   2787  CD  PRO B  28     103.406 114.306 156.788  1.00361.73      BP1  C
ATOM   2788  N   GLU B  29     106.182 115.806 154.383  1.00405.37      BP1  N
ATOM   2789  CA  GLU B  29     107.337 116.346 153.673  1.00405.37      BP1  C
ATOM   2790  C   GLU B  29     108.007 115.274 152.821  1.00405.37      BP1  C
ATOM   2791  O   GLU B  29     108.596 115.577 151.776  1.00405.37      BP1  O
ATOM   2792  CB  GLU B  29     108.328 116.956 154.661  1.00405.37      BP1  C
ATOM   2793  CG  GLU B  29     107.991 118.386 155.046  1.00405.37      BP1  C
ATOM   2794  CD  GLU B  29     109.172 119.126 155.638  1.00405.37      BP1  C
ATOM   2795  OE1 GLU B  29     110.201 118.477 155.920  1.00405.37      BP1  O
ATOM   2796  OE2 GLU B  29     109.071 120.357 155.821  1.00405.37      BP1  O
ATOM   2797  N   VAL B  30     107.929 114.011 153.249  1.00390.86      BP1  N
ATOM   2798  CA  VAL B  30     108.364 112.921 152.382  1.00390.86      BP1  C
ATOM   2799  C   VAL B  30     107.539 112.911 151.103  1.00390.86      BP1  C
ATOM   2800  O   VAL B  30     108.066 112.681 150.009  1.00390.86      BP1  O
ATOM   2801  CB  VAL B  30     108.283 111.573 153.122  1.00390.86      BP1  C
ATOM   2802  CG1 VAL B  30     108.565 110.423 152.171  1.00390.86      BP1  C
ATOM   2803  CG2 VAL B  30     109.258 111.548 154.284  1.00390.86      BP1  C
ATOM   2804  N   LEU B  31     106.236 113.175 151.219  1.00354.26      BP1  N
ATOM   2805  CA  LEU B  31     105.398 113.282 150.031  1.00354.26      BP1  C
ATOM   2806  C   LEU B  31     105.832 114.457 149.168  1.00354.26      BP1  C
ATOM   2807  O   LEU B  31     105.841 114.361 147.937  1.00354.26      BP1  O
ATOM   2808  CB  LEU B  31     103.928 113.426 150.428  1.00354.26      BP1  C
ATOM   2809  CG  LEU B  31     103.458 112.617 151.636  1.00354.26      BP1  C
ATOM   2810  CD1 LEU B  31     101.966 112.793 151.863  1.00354.26      BP1  C
ATOM   2811  CD2 LEU B  31     103.809 111.154 151.474  1.00354.26      BP1  C
ATOM   2812  N   GLU B  32     106.186 115.578 149.801  1.00366.58      BP1  N
ATOM   2813  CA  GLU B  32     106.725 116.711 149.055  1.00366.58      BP1  C
ATOM   2814  C   GLU B  32     107.955 116.309 148.252  1.00366.58      BP1  C
ATOM   2815  O   GLU B  32     108.066 116.645 147.071  1.00366.58      BP1  O
ATOM   2816  CB  GLU B  32     107.071 117.857 150.006  1.00366.58      BP1  C
ATOM   2817  CG  GLU B  32     105.924 118.343 150.870  1.00366.58      BP1  C
ATOM   2818  CD  GLU B  32     104.977 119.256 150.120  1.00366.58      BP1  C
ATOM   2819  OE1 GLU B  32     103.891 119.558 150.656  1.00366.58      BP1  O
ATOM   2820  OE2 GLU B  32     105.313 119.667 148.990  1.00366.58      BP1  O
ATOM   2821  N   GLU B  33     108.883 115.584 148.876  1.00358.79      BP1  N
ATOM   2822  CA  GLU B  33     110.125 115.224 148.195  1.00358.79      BP1  C
ATOM   2823  C   GLU B  33     109.873 114.215 147.078  1.00358.79      BP1  C
ATOM   2824  O   GLU B  33     110.491 114.289 146.005  1.00358.79      BP1  O
ATOM   2825  CB  GLU B  33     111.131 114.674 149.206  1.00358.79      BP1  C
ATOM   2826  CG  GLU B  33     111.529 115.672 150.286  1.00358.79      BP1  C
ATOM   2827  CD  GLU B  33     112.008 115.001 151.558  1.00358.79      BP1  C
ATOM   2828  OE1 GLU B  33     111.235 114.953 152.537  1.00358.79      BP1  O
ATOM   2829  OE2 GLU B  33     113.159 114.520 151.580  1.00358.79      BP1  O
ATOM   2830  N   ILE B  34     108.987 113.249 147.322  1.00307.60      BP1  N
ATOM   2831  CA  ILE B  34     108.597 112.322 146.267  1.00307.60      BP1  C
ATOM   2832  C   ILE B  34     107.980 113.078 145.102  1.00307.60      BP1  C
ATOM   2833  O   ILE B  34     108.260 112.781 143.936  1.00307.60      BP1  O
ATOM   2834  CB  ILE B  34     107.640 111.250 146.816  1.00307.60      BP1  C
ATOM   2835  CG1 ILE B  34     108.320 110.453 147.926  1.00307.60      BP1  C
ATOM   2836  CG2 ILE B  34     107.186 110.325 145.703  1.00307.60      BP1  C
ATOM   2837  CD1 ILE B  34     107.363 109.656 148.779  1.00307.60      BP1  C
ATOM   2838  N   SER B  35     107.127 114.059 145.397  1.00313.24      BP1  N
ATOM   2839  CA  SER B  35     106.559 114.904 144.354  1.00313.24      BP1  C
ATOM   2840  C   SER B  35     107.647 115.649 143.599  1.00313.24      BP1  C
ATOM   2841  O   SER B  35     107.576 115.794 142.376  1.00313.24      BP1  O
ATOM   2842  CB  SER B  35     105.569 115.891 144.972  1.00313.24      BP1  C
ATOM   2843  OG  SER B  35     106.248 116.982 145.568  1.00313.24      BP1  O
ATOM   2844  N   GLU B  36     108.650 116.142 144.322  1.00325.70      BP1  N
ATOM   2845  CA  GLU B  36     109.777 116.812 143.687  1.00325.70      BP1  C
ATOM   2846  C   GLU B  36     110.441 115.905 142.667  1.00325.70      BP1  C
ATOM   2847  O   GLU B  36     110.594 116.273 141.495  1.00325.70      BP1  O
ATOM   2848  CB  GLU B  36     110.781 117.241 144.754  1.00325.70      BP1  C
ATOM   2849  CG  GLU B  36     110.246 118.289 145.708  1.00325.70      BP1  C
ATOM   2850  CD  GLU B  36     111.182 118.558 146.863  1.00325.70      BP1  C
ATOM   2851  OE1 GLU B  36     112.200 117.845 146.979  1.00325.70      BP1  O
ATOM   2852  OE2 GLU B  36     110.893 119.472 147.663  1.00325.70      BP1  O
ATOM   2853  N   PHE B  37     110.828 114.704 143.090  1.00275.19      BP1  N
ATOM   2854  CA  PHE B  37     111.519 113.807 142.172  1.00275.19      BP1  C
ATOM   2855  C   PHE B  37     110.608 113.378 141.029  1.00275.19      BP1  C
ATOM   2856  O   PHE B  37     111.057 113.210 139.890  1.00275.19      BP1  O
ATOM   2857  CB  PHE B  37     112.048 112.580 142.899  1.00275.19      BP1  C
ATOM   2858  CG  PHE B  37     112.690 111.600 141.977  1.00275.19      BP1  C
ATOM   2859  CD1 PHE B  37     112.045 110.429 141.626  1.00275.19      BP1  C
ATOM   2860  CD2 PHE B  37     113.924 111.876 141.418  1.00275.19      BP1  C
ATOM   2861  CE1 PHE B  37     112.633 109.538 140.755  1.00275.19      BP1  C
ATOM   2862  CE2 PHE B  37     114.514 110.989 140.552  1.00275.19      BP1  C
ATOM   2863  CZ  PHE B  37     113.869 109.818 140.220  1.00275.19      BP1  C
ATOM   2864  N   ALA B  38     109.327 113.162 141.323  1.00211.80      BP1  N
ATOM   2865  CA  ALA B  38     108.383 112.818 140.271  1.00211.80      BP1  C
ATOM   2866  C   ALA B  38     108.297 113.931 139.242  1.00211.80      BP1  C
ATOM   2867  O   ALA B  38     108.202 113.672 138.039  1.00211.80      BP1  O
ATOM   2868  CB  ALA B  38     107.010 112.533 140.873  1.00211.80      BP1  C
ATOM   2869  N   GLU B  39     108.334 115.181 139.697  1.00235.14      BP1  N
ATOM   2870  CA  GLU B  39     108.343 116.299 138.766  1.00235.14      BP1  C
ATOM   2871  C   GLU B  39     109.630 116.318 137.958  1.00235.14      BP1  C
ATOM   2872  O   GLU B  39     109.634 116.707 136.789  1.00235.14      BP1  O
ATOM   2873  CB  GLU B  39     108.157 117.618 139.514  1.00235.14      BP1  C
ATOM   2874  CG  GLU B  39     108.248 118.835 138.606  1.00235.14      BP1  C
ATOM   2875  CD  GLU B  39     107.394 119.988 139.076  1.00235.14      BP1  C
ATOM   2876  OE1 GLU B  39     107.963 121.048 139.409  1.00235.14      BP1  O
ATOM   2877  OE2 GLU B  39     106.156 119.834 139.103  1.00235.14      BP1  O
ATOM   2878  N   GLU B  40     110.742 115.925 138.574  1.00236.22      BP1  N
ATOM   2879  CA  GLU B  40     111.977 115.810 137.804  1.00236.22      BP1  C
ATOM   2880  C   GLU B  40     111.828 114.775 136.698  1.00236.22      BP1  C
ATOM   2881  O   GLU B  40     112.255 114.995 135.557  1.00236.22      BP1  O
ATOM   2882  CB  GLU B  40     113.146 115.448 138.717  1.00236.22      BP1  C
ATOM   2883  CG  GLU B  40     113.221 116.265 139.989  1.00236.22      BP1  C
ATOM   2884  CD  GLU B  40     113.015 117.746 139.745  1.00236.22      BP1  C
ATOM   2885  OE1 GLU B  40     112.024 118.302 140.261  1.00236.22      BP1  O
ATOM   2886  OE2 GLU B  40     113.847 118.357 139.043  1.00236.22      BP1  O
ATOM   2887  N   ARG B  41     111.221 113.637 137.025  1.00196.72      BP1  N
ATOM   2888  CA  ARG B  41     110.924 112.633 136.011  1.00196.72      BP1  C
ATOM   2889  C   ARG B  41     110.029 113.209 134.924  1.00196.72      BP1  C
ATOM   2890  O   ARG B  41     110.245 112.965 133.732  1.00196.72      BP1  O
ATOM   2891  CB  ARG B  41     110.264 111.416 136.657  1.00196.72      BP1  C
ATOM   2892  CG  ARG B  41     111.074 110.776 137.775  1.00196.72      BP1  C
ATOM   2893  CD  ARG B  41     111.974 109.670 137.246  1.00196.72      BP1  C
ATOM   2894  NE  ARG B  41     113.237 110.187 136.726  1.00196.72      BP1  N
ATOM   2895  CZ  ARG B  41     114.159 109.442 136.124  1.00196.72      BP1  C
ATOM   2896  NH1 ARG B  41     113.955 108.143 135.956  1.00196.72      BP1  N
ATOM   2897  NH2 ARG B  41     115.281 109.995 135.684  1.00196.72      BP1  N
ATOM   2898  N   SER B  42     109.013 113.967 135.325  1.00165.75      BP1  N
ATOM   2899  CA  SER B  42     108.121 114.599 134.363  1.00165.75      BP1  C
ATOM   2900  C   SER B  42     108.881 115.546 133.452  1.00165.75      BP1  C
ATOM   2901  O   SER B  42     108.608 115.619 132.253  1.00165.75      BP1  O
ATOM   2902  CB  SER B  42     107.028 115.359 135.100  1.00165.75      BP1  C
ATOM   2903  OG  SER B  42     107.584 116.496 135.733  1.00165.75      BP1  O
ATOM   2904  N   ARG B  43     109.800 116.319 134.020  1.00182.23      BP1  N
ATOM   2905  CA  ARG B  43     110.624 117.213 133.222  1.00182.23      BP1  C
ATOM   2906  C   ARG B  43     111.433 116.426 132.208  1.00182.23      BP1  C
ATOM   2907  O   ARG B  43     111.534 116.818 131.039  1.00182.23      BP1  O
ATOM   2908  CB  ARG B  43     111.544 118.023 134.133  1.00182.23      BP1  C
ATOM   2909  CG  ARG B  43     112.158 119.246 133.478  1.00182.23      BP1  C
ATOM   2910  CD  ARG B  43     113.336 119.771 134.286  1.00182.23      BP1  C
ATOM   2911  NE  ARG B  43     114.432 118.807 134.340  1.00182.23      BP1  N
ATOM   2912  CZ  ARG B  43     115.714 119.137 134.458  1.00182.23      BP1  C
ATOM   2913  NH1 ARG B  43     116.066 120.412 134.532  1.00182.23      BP1  N
ATOM   2914  NH2 ARG B  43     116.643 118.193 134.499  1.00182.23      BP1  N
ATOM   2915  N   ARG B  44     112.029 115.318 132.646  1.00156.42      BP1  N
ATOM   2916  CA  ARG B  44     112.732 114.446 131.714  1.00156.42      BP1  C
ATOM   2917  C   ARG B  44     111.817 114.017 130.579  1.00156.42      BP1  C
ATOM   2918  O   ARG B  44     112.185 114.112 129.403  1.00156.42      BP1  O
ATOM   2919  CB  ARG B  44     113.278 113.222 132.446  1.00156.42      BP1  C
ATOM   2920  CG  ARG B  44     114.444 113.514 133.370  1.00156.42      BP1  C
ATOM   2921  CD  ARG B  44     115.395 112.325 133.453  1.00156.42      BP1  C
ATOM   2922  NE  ARG B  44     115.715 111.783 132.135  1.00156.42      BP1  N
ATOM   2923  CZ  ARG B  44     116.747 112.174 131.395  1.00156.42      BP1  C
ATOM   2924  NH1 ARG B  44     117.570 113.111 131.845  1.00156.42      BP1  N
ATOM   2925  NH2 ARG B  44     116.957 111.625 130.208  1.00156.42      BP1  N
ATOM   2926  N   LEU B  45     110.616 113.554 130.916  1.00152.83      BP1  N
ATOM   2927  CA  LEU B  45     109.687 113.077 129.897  1.00152.83      BP1  C
ATOM   2928  C   LEU B  45     109.294 114.191 128.941  1.00152.83      BP1  C
ATOM   2929  O   LEU B  45     109.236 113.985 127.725  1.00152.83      BP1  O
ATOM   2930  CB  LEU B  45     108.445 112.482 130.555  1.00152.83      BP1  C
ATOM   2931  CG  LEU B  45     108.452 110.986 130.887  1.00152.83      BP1  C
ATOM   2932  CD1 LEU B  45     108.490 110.152 129.611  1.00152.83      BP1  C
ATOM   2933  CD2 LEU B  45     109.607 110.614 131.803  1.00152.83      BP1  C
ATOM   2934  N   SER B  46     109.001 115.369 129.477  1.00167.48      BP1  N
ATOM   2935  CA  SER B  46     108.626 116.505 128.650  1.00167.48      BP1  C
ATOM   2936  C   SER B  46     109.733 116.867 127.675  1.00167.48      BP1  C
ATOM   2937  O   SER B  46     109.486 117.013 126.471  1.00167.48      BP1  O
ATOM   2938  CB  SER B  46     108.295 117.697 129.541  1.00167.48      BP1  C
ATOM   2939  OG  SER B  46     109.370 117.967 130.421  1.00167.48      BP1  O
ATOM   2940  N   GLU B  47     110.947 117.069 128.189  1.00209.46      BP1  N
ATOM   2941  CA  GLU B  47     112.065 117.400 127.318  1.00209.46      BP1  C
ATOM   2942  C   GLU B  47     112.286 116.312 126.282  1.00209.46      BP1  C
ATOM   2943  O   GLU B  47     112.570 116.607 125.118  1.00209.46      BP1  O
ATOM   2944  CB  GLU B  47     113.331 117.627 128.141  1.00209.46      BP1  C
ATOM   2945  CG  GLU B  47     113.204 118.724 129.183  1.00209.46      BP1  C
ATOM   2946  CD  GLU B  47     114.512 119.447 129.426  1.00209.46      BP1  C
ATOM   2947  OE1 GLU B  47     114.473 120.645 129.777  1.00209.46      BP1  O
ATOM   2948  OE2 GLU B  47     115.579 118.820 129.265  1.00209.46      BP1  O
ATOM   2949  N   TYR B  48     112.130 115.051 126.678  1.00202.88      BP1  N
ATOM   2950  CA  TYR B  48     112.332 113.963 125.735  1.00202.88      BP1  C
ATOM   2951  C   TYR B  48     111.288 114.003 124.630  1.00202.88      BP1  C
ATOM   2952  O   TYR B  48     111.611 113.822 123.451  1.00202.88      BP1  O
ATOM   2953  CB  TYR B  48     112.294 112.628 126.471  1.00202.88      BP1  C
ATOM   2954  CG  TYR B  48     113.003 111.537 125.724  1.00202.88      BP1  C
ATOM   2955  CD1 TYR B  48     112.339 110.782 124.772  1.00202.88      BP1  C
ATOM   2956  CD2 TYR B  48     114.343 111.277 125.951  1.00202.88      BP1  C
ATOM   2957  CE1 TYR B  48     112.985 109.788 124.078  1.00202.88      BP1  C
ATOM   2958  CE2 TYR B  48     114.999 110.285 125.262  1.00202.88      BP1  C
ATOM   2959  CZ  TYR B  48     114.315 109.542 124.326  1.00202.88      BP1  C
ATOM   2960  OH  TYR B  48     114.961 108.548 123.631  1.00202.88      BP1  O
ATOM   2961  N   ALA B  49     110.032 114.250 124.993  1.00180.30      BP1  N
ATOM   2962  CA  ALA B  49     108.980 114.372 123.994  1.00180.30      BP1  C
ATOM   2963  C   ALA B  49     109.272 115.507 123.026  1.00180.30      BP1  C
ATOM   2964  O   ALA B  49     109.264 115.311 121.805  1.00180.30      BP1  O
ATOM   2965  CB  ALA B  49     107.635 114.597 124.679  1.00180.30      BP1  C
ATOM   2966  N   GLU B  50     109.540 116.701 123.554  1.00221.77      BP1  N
ATOM   2967  CA  GLU B  50     109.701 117.862 122.686  1.00221.77      BP1  C
ATOM   2968  C   GLU B  50     110.959 117.763 121.833  1.00221.77      BP1  C
ATOM   2969  O   GLU B  50     110.983 118.279 120.710  1.00221.77      BP1  O
ATOM   2970  CB  GLU B  50     109.711 119.146 123.514  1.00221.77      BP1  C
ATOM   2971  CG  GLU B  50     110.778 119.194 124.580  1.00221.77      BP1  C
ATOM   2972  CD  GLU B  50     110.516 120.273 125.607  1.00221.77      BP1  C
ATOM   2973  OE1 GLU B  50     109.495 120.980 125.478  1.00221.77      BP1  O
ATOM   2974  OE2 GLU B  50     111.329 120.419 126.543  1.00221.77      BP1  O
ATOM   2975  N   ARG B  51     112.005 117.108 122.335  1.00235.43      BP1  N
ATOM   2976  CA  ARG B  51     113.216 116.917 121.554  1.00235.43      BP1  C
ATOM   2977  C   ARG B  51     113.160 115.667 120.693  1.00235.43      BP1  C
ATOM   2978  O   ARG B  51     114.089 115.415 119.918  1.00235.43      BP1  O
ATOM   2979  CB  ARG B  51     114.431 116.851 122.481  1.00235.43      BP1  C
ATOM   2980  CG  ARG B  51     114.649 118.112 123.303  1.00235.43      BP1  C
ATOM   2981  CD  ARG B  51     116.078 118.210 123.808  1.00235.43      BP1  C
ATOM   2982  NE  ARG B  51     116.501 116.999 124.504  1.00235.43      BP1  N
ATOM   2983  CZ  ARG B  51     117.317 116.085 123.988  1.00235.43      BP1  C
ATOM   2984  NH1 ARG B  51     117.801 116.240 122.763  1.00235.43      BP1  N
ATOM   2985  NH2 ARG B  51     117.647 115.014 124.698  1.00235.43      BP1  N
ATOM   2986  N   HIS B  52     112.091 114.879 120.812  1.00240.93      BP1  N
ATOM   2987  CA  HIS B  52     111.945 113.666 120.025  1.00240.93      BP1  C
ATOM   2988  C   HIS B  52     110.716 113.658 119.128  1.00240.93      BP1  C
ATOM   2989  O   HIS B  52     110.613 112.783 118.264  1.00240.93      BP1  O
ATOM   2990  CB  HIS B  52     111.909 112.440 120.949  1.00240.93      BP1  C
ATOM   2991  CG  HIS B  52     113.262 112.019 121.431  1.00240.93      BP1  C
ATOM   2992  ND1 HIS B  52     113.934 110.937 120.906  1.00240.93      BP1  N
ATOM   2993  CD2 HIS B  52     114.075 112.545 122.377  1.00240.93      BP1  C
ATOM   2994  CE1 HIS B  52     115.101 110.810 121.512  1.00240.93      BP1  C
ATOM   2995  NE2 HIS B  52     115.210 111.772 122.410  1.00240.93      BP1  N
ATOM   2996  N   VAL B  53     109.793 114.600 119.306  1.00247.16      BP1  N
ATOM   2997  CA  VAL B  53     108.656 114.780 118.411  1.00247.16      BP1  C
ATOM   2998  C   VAL B  53     108.472 116.272 118.177  1.00247.16      BP1  C
ATOM   2999  O   VAL B  53     108.313 117.042 119.132  1.00247.16      BP1  O
ATOM   3000  CB  VAL B  53     107.373 114.149 118.979  1.00247.16      BP1  C
ATOM   3001  CG1 VAL B  53     106.155 114.700 118.265  1.00247.16      BP1  C
ATOM   3002  CG2 VAL B  53     107.420 112.636 118.840  1.00247.16      BP1  C
ATOM   3003  N   THR B  54     108.491 116.676 116.907  1.00292.01      BP1  N
ATOM   3004  CA  THR B  54     108.311 118.070 116.524  1.00292.01      BP1  C
ATOM   3005  C   THR B  54     106.848 118.423 116.299  1.00292.01      BP1  C
ATOM   3006  O   THR B  54     106.530 119.598 116.088  1.00292.01      BP1  O
ATOM   3007  CB  THR B  54     109.118 118.389 115.262  1.00292.01      BP1  C
ATOM   3008  OG1 THR B  54     109.152 119.808 115.061  1.00292.01      BP1  O
ATOM   3009  CG2 THR B  54     108.483 117.730 114.044  1.00292.01      BP1  C
ATOM   3010  N   ASN B  55     105.956 117.436 116.332  1.00284.53      BP1  N
ATOM   3011  CA  ASN B  55     104.536 117.688 116.149  1.00284.53      BP1  C
ATOM   3012  C   ASN B  55     104.043 118.601 117.259  1.00284.53      BP1  C
ATOM   3013  O   ASN B  55     104.044 118.192 118.428  1.00284.53      BP1  O
ATOM   3014  CB  ASN B  55     103.755 116.388 116.153  1.00284.53      BP1  C
ATOM   3015  CG  ASN B  55     102.395 116.524 115.498  1.00284.53      BP1  C
ATOM   3016  OD1 ASN B  55     101.651 117.467 115.770  1.00284.53      BP1  O
ATOM   3017  ND2 ASN B  55     102.064 115.581 114.622  1.00284.53      BP1  N
ATOM   3018  N   PRO B  56     103.631 119.833 116.953  1.00274.35      BP1  N
ATOM   3019  CA  PRO B  56     103.231 120.757 118.023  1.00274.35      BP1  C
ATOM   3020  C   PRO B  56     102.041 120.268 118.823  1.00274.35      BP1  C
ATOM   3021  O   PRO B  56     102.058 120.358 120.056  1.00274.35      BP1  O
ATOM   3022  CB  PRO B  56     102.908 122.055 117.267  1.00274.35      BP1  C
ATOM   3023  CG  PRO B  56     103.527 121.892 115.911  1.00274.35      BP1  C
ATOM   3024  CD  PRO B  56     103.477 120.431 115.618  1.00274.35      BP1  C
ATOM   3025  N   ILE B  57     101.011 119.746 118.157  1.00262.87      BP1  N
ATOM   3026  CA  ILE B  57      99.827 119.279 118.870  1.00262.87      BP1  C
ATOM   3027  C   ILE B  57     100.178 118.116 119.787  1.00262.87      BP1  C
ATOM   3028  O   ILE B  57      99.802 118.101 120.964  1.00262.87      BP1  O
ATOM   3029  CB  ILE B  57      98.723 118.898 117.869  1.00262.87      BP1  C
ATOM   3030  CG1 ILE B  57      98.414 120.078 116.947  1.00262.87      BP1  C
ATOM   3031  CG2 ILE B  57      97.470 118.444 118.602  1.00262.87      BP1  C
ATOM   3032  CD1 ILE B  57      97.838 121.271 117.669  1.00262.87      BP1  C
ATOM   3033  N   LEU B  58     100.905 117.126 119.265  1.00224.19      BP1  N
ATOM   3034  CA  LEU B  58     101.269 115.965 120.072  1.00224.19      BP1  C
ATOM   3035  C   LEU B  58     102.119 116.367 121.269  1.00224.19      BP1  C
ATOM   3036  O   LEU B  58     101.836 115.966 122.407  1.00224.19      BP1  O
ATOM   3037  CB  LEU B  58     102.011 114.946 119.209  1.00224.19      BP1  C
ATOM   3038  CG  LEU B  58     101.191 114.241 118.130  1.00224.19      BP1  C
ATOM   3039  CD1 LEU B  58     102.090 113.404 117.243  1.00224.19      BP1  C
ATOM   3040  CD2 LEU B  58     100.114 113.378 118.762  1.00224.19      BP1  C
ATOM   3041  N   ALA B  59     103.180 117.139 121.025  1.00197.03      BP1  N
ATOM   3042  CA  ALA B  59     104.071 117.545 122.105  1.00197.03      BP1  C
ATOM   3043  C   ALA B  59     103.324 118.367 123.144  1.00197.03      BP1  C
ATOM   3044  O   ALA B  59     103.513 118.185 124.352  1.00197.03      BP1  O
ATOM   3045  CB  ALA B  59     105.253 118.330 121.539  1.00197.03      BP1  C
ATOM   3046  N   ALA B  60     102.471 119.284 122.690  1.00187.41      BP1  N
ATOM   3047  CA  ALA B  60     101.677 120.074 123.619  1.00187.41      BP1  C
ATOM   3048  C   ALA B  60     100.786 119.183 124.469  1.00187.41      BP1  C
ATOM   3049  O   ALA B  60     100.717 119.346 125.691  1.00187.41      BP1  O
ATOM   3050  CB  ALA B  60     100.843 121.097 122.851  1.00187.41      BP1  C
ATOM   3051  N   THR B  61     100.099 118.231 123.838  1.00173.48      BP1  N
ATOM   3052  CA  THR B  61      99.236 117.328 124.587  1.00173.48      BP1  C
ATOM   3053  C   THR B  61     100.019 116.573 125.648  1.00173.48      BP1  C
ATOM   3054  O   THR B  61      99.595 116.495 126.806  1.00173.48      BP1  O
ATOM   3055  CB  THR B  61      98.555 116.345 123.638  1.00173.48      BP1  C
ATOM   3056  OG1 THR B  61      99.533 115.781 122.757  1.00173.48      BP1  O
ATOM   3057  CG2 THR B  61      97.481 117.045 122.820  1.00173.48      BP1  C
ATOM   3058  N   VAL B  62     101.168 116.013 125.275  1.00151.89      BP1  N
ATOM   3059  CA  VAL B  62     101.874 115.154 126.217  1.00151.89      BP1  C
ATOM   3060  C   VAL B  62     102.490 115.980 127.338  1.00151.89      BP1  C
ATOM   3061  O   VAL B  62     102.491 115.562 128.503  1.00151.89      BP1  O
ATOM   3062  CB  VAL B  62     102.927 114.293 125.498  1.00151.89      BP1  C
ATOM   3063  CG1 VAL B  62     103.887 115.152 124.710  1.00151.89      BP1  C
ATOM   3064  CG2 VAL B  62     103.681 113.437 126.503  1.00151.89      BP1  C
ATOM   3065  N   VAL B  63     103.025 117.159 127.018  1.00147.40      BP1  N
ATOM   3066  CA  VAL B  63     103.578 117.993 128.075  1.00147.40      BP1  C
ATOM   3067  C   VAL B  63     102.468 118.455 129.001  1.00147.40      BP1  C
ATOM   3068  O   VAL B  63     102.652 118.534 130.217  1.00147.40      BP1  O
ATOM   3069  CB  VAL B  63     104.371 119.176 127.491  1.00147.40      BP1  C
ATOM   3070  CG1 VAL B  63     103.462 120.145 126.778  1.00147.40      BP1  C
ATOM   3071  CG2 VAL B  63     105.133 119.885 128.590  1.00147.40      BP1  C
ATOM   3072  N   ALA B  64     101.289 118.735 128.446  1.00115.50      BP1  N
ATOM   3073  CA  ALA B  64     100.148 119.085 129.273  1.00115.50      BP1  C
ATOM   3074  C   ALA B  64      99.804 117.949 130.216  1.00115.50      BP1  C
ATOM   3075  O   ALA B  64      99.581 118.163 131.410  1.00115.50      BP1  O
ATOM   3076  CB  ALA B  64      98.954 119.429 128.387  1.00115.50      BP1  C
ATOM   3077  N   LEU B  65      99.740 116.730 129.685  1.00156.78      BP1  N
ATOM   3078  CA  LEU B  65      99.410 115.575 130.510  1.00156.78      BP1  C
ATOM   3079  C   LEU B  65     100.420 115.406 131.634  1.00156.78      BP1  C
ATOM   3080  O   LEU B  65     100.042 115.258 132.803  1.00156.78      BP1  O
ATOM   3081  CB  LEU B  65      99.343 114.320 129.637  1.00156.78      BP1  C
ATOM   3082  CG  LEU B  65      98.691 113.032 130.161  1.00156.78      BP1  C
ATOM   3083  CD1 LEU B  65      98.466 112.065 129.014  1.00156.78      BP1  C
ATOM   3084  CD2 LEU B  65      99.510 112.345 131.243  1.00156.78      BP1  C
ATOM   3085  N   ALA B  66     101.707 115.407 131.296  1.00158.07      BP1  N
ATOM   3086  CA  ALA B  66     102.735 115.261 132.317  1.00158.07      BP1  C
ATOM   3087  C   ALA B  66     102.634 116.369 133.352  1.00158.07      BP1  C
ATOM   3088  O   ALA B  66     102.709 116.116 134.561  1.00158.07      BP1  O
ATOM   3089  CB  ALA B  66     104.115 115.257 131.667  1.00158.07      BP1  C
ATOM   3090  N   GLU B  67     102.455 117.605 132.892  1.00171.97      BP1  N
ATOM   3091  CA  GLU B  67     102.387 118.742 133.793  1.00171.97      BP1  C
ATOM   3092  C   GLU B  67     101.208 118.625 134.738  1.00171.97      BP1  C
ATOM   3093  O   GLU B  67     101.354 118.843 135.942  1.00171.97      BP1  O
ATOM   3094  CB  GLU B  67     102.305 120.028 132.981  1.00171.97      BP1  C
ATOM   3095  CG  GLU B  67     103.651 120.529 132.512  1.00171.97      BP1  C
ATOM   3096  CD  GLU B  67     103.538 121.438 131.311  1.00171.97      BP1  C
ATOM   3097  OE1 GLU B  67     102.566 121.284 130.544  1.00171.97      BP1  O
ATOM   3098  OE2 GLU B  67     104.415 122.309 131.136  1.00171.97      BP1  O
ATOM   3099  N   VAL B  68     100.035 118.274 134.220  1.00195.67      BP1  N
ATOM   3100  CA  VAL B  68      98.853 118.231 135.069  1.00195.67      BP1  C
ATOM   3101  C   VAL B  68      98.947 117.064 136.040  1.00195.67      BP1  C
ATOM   3102  O   VAL B  68      98.524 117.165 137.196  1.00195.67      BP1  O
ATOM   3103  CB  VAL B  68      97.570 118.169 134.221  1.00195.67      BP1  C
ATOM   3104  CG1 VAL B  68      97.556 116.945 133.341  1.00195.67      BP1  C
ATOM   3105  CG2 VAL B  68      96.343 118.198 135.117  1.00195.67      BP1  C
ATOM   3106  N   LEU B  69      99.509 115.941 135.594  1.00231.50      BP1  N
ATOM   3107  CA  LEU B  69      99.732 114.841 136.521  1.00231.50      BP1  C
ATOM   3108  C   LEU B  69     100.651 115.263 137.653  1.00231.50      BP1  C
ATOM   3109  O   LEU B  69     100.310 115.089 138.829  1.00231.50      BP1  O
ATOM   3110  CB  LEU B  69     100.307 113.636 135.783  1.00231.50      BP1  C
ATOM   3111  CG  LEU B  69      99.288 112.600 135.306  1.00231.50      BP1  C
ATOM   3112  CD1 LEU B  69      98.675 111.889 136.500  1.00231.50      BP1  C
ATOM   3113  CD2 LEU B  69      98.205 113.238 134.456  1.00231.50      BP1  C
ATOM   3114  N   SER B  70     101.809 115.829 137.316  1.00241.14      BP1  N
ATOM   3115  CA  SER B  70     102.695 116.387 138.328  1.00241.14      BP1  C
ATOM   3116  C   SER B  70     101.956 117.360 139.233  1.00241.14      BP1  C
ATOM   3117  O   SER B  70     102.220 117.421 140.437  1.00241.14      BP1  O
ATOM   3118  CB  SER B  70     103.864 117.086 137.648  1.00241.14      BP1  C
ATOM   3119  OG  SER B  70     103.383 118.074 136.757  1.00241.14      BP1  O
ATOM   3120  N   ALA B  71     101.042 118.143 138.664  1.00258.84      BP1  N
ATOM   3121  CA  ALA B  71     100.302 119.115 139.456  1.00258.84      BP1  C
ATOM   3122  C   ALA B  71      99.401 118.427 140.465  1.00258.84      BP1  C
ATOM   3123  O   ALA B  71      99.257 118.895 141.597  1.00258.84      BP1  O
ATOM   3124  CB  ALA B  71      99.485 120.021 138.539  1.00258.84      BP1  C
ATOM   3125  N   VAL B  72      98.778 117.319 140.072  1.00306.00      BP1  N
ATOM   3126  CA  VAL B  72      97.946 116.576 141.014  1.00306.00      BP1  C
ATOM   3127  C   VAL B  72      98.805 115.994 142.127  1.00306.00      BP1  C
ATOM   3128  O   VAL B  72      98.394 115.933 143.293  1.00306.00      BP1  O
ATOM   3129  CB  VAL B  72      97.143 115.481 140.291  1.00306.00      BP1  C
ATOM   3130  CG1 VAL B  72      96.136 114.861 141.245  1.00306.00      BP1  C
ATOM   3131  CG2 VAL B  72      96.417 116.062 139.101  1.00306.00      BP1  C
ATOM   3132  N   VAL B  73     100.014 115.554 141.782  1.00340.41      BP1  N
ATOM   3133  CA  VAL B  73     100.940 115.075 142.800  1.00340.41      BP1  C
ATOM   3134  C   VAL B  73     101.274 116.197 143.769  1.00340.41      BP1  C
ATOM   3135  O   VAL B  73     101.232 116.022 144.993  1.00340.41      BP1  O
ATOM   3136  CB  VAL B  73     102.202 114.502 142.135  1.00340.41      BP1  C
ATOM   3137  CG1 VAL B  73     103.168 114.007 143.186  1.00340.41      BP1  C
ATOM   3138  CG2 VAL B  73     101.827 113.393 141.170  1.00340.41      BP1  C
ATOM   3139  N   ARG B  74     101.607 117.370 143.231  1.00345.20      BP1  N
ATOM   3140  CA  ARG B  74     101.878 118.541 144.058  1.00345.20      BP1  C
ATOM   3141  C   ARG B  74     100.687 118.866 144.951  1.00345.20      BP1  C
ATOM   3142  O   ARG B  74     100.852 119.277 146.105  1.00345.20      BP1  O
ATOM   3143  CB  ARG B  74     102.222 119.734 143.164  1.00345.20      BP1  C
ATOM   3144  CG  ARG B  74     103.038 120.824 143.837  1.00345.20      BP1  C
ATOM   3145  CD  ARG B  74     104.495 120.424 143.990  1.00345.20      BP1  C
ATOM   3146  NE  ARG B  74     105.237 121.386 144.800  1.00345.20      BP1  N
ATOM   3147  CZ  ARG B  74     106.536 121.297 145.064  1.00345.20      BP1  C
ATOM   3148  NH1 ARG B  74     107.245 120.288 144.580  1.00345.20      BP1  N
ATOM   3149  NH2 ARG B  74     107.129 122.218 145.811  1.00345.20      BP1  N
ATOM   3150  N   ALA B  75      99.476 118.693 144.423  1.00371.76      BP1  N
ATOM   3151  CA  ALA B  75      98.273 118.916 145.212  1.00371.76      BP1  C
ATOM   3152  C   ALA B  75      98.190 117.947 146.381  1.00371.76      BP1  C
ATOM   3153  O   ALA B  75      97.914 118.359 147.513  1.00371.76      BP1  O
ATOM   3154  CB  ALA B  75      97.037 118.786 144.323  1.00371.76      BP1  C
ATOM   3155  N   ARG B  76      98.430 116.659 146.124  1.00376.99      BP1  N
ATOM   3156  CA  ARG B  76      98.398 115.670 147.199  1.00376.99      BP1  C
ATOM   3157  C   ARG B  76      99.415 115.987 148.287  1.00376.99      BP1  C
ATOM   3158  O   ARG B  76      99.237 115.575 149.438  1.00376.99      BP1  O
ATOM   3159  CB  ARG B  76      98.640 114.266 146.642  1.00376.99      BP1  C
ATOM   3160  CG  ARG B  76      98.349 113.141 147.631  1.00376.99      BP1  C
ATOM   3161  CD  ARG B  76      96.857 112.867 147.762  1.00376.99      BP1  C
ATOM   3162  NE  ARG B  76      96.179 113.860 148.591  1.00376.99      BP1  N
ATOM   3163  CZ  ARG B  76      94.859 113.971 148.698  1.00376.99      BP1  C
ATOM   3164  NH1 ARG B  76      94.065 113.146 148.032  1.00376.99      BP1  N
ATOM   3165  NH2 ARG B  76      94.330 114.908 149.473  1.00376.99      BP1  N
ATOM   3166  N   SER B  77     100.476 116.723 147.947  1.00398.23      BP1  N
ATOM   3167  CA  SER B  77     101.467 117.114 148.941  1.00398.23      BP1  C
ATOM   3168  C   SER B  77     100.882 118.020 150.017  1.00398.23      BP1  C
ATOM   3169  O   SER B  77     101.404 118.050 151.137  1.00398.23      BP1  O
ATOM   3170  CB  SER B  77     102.646 117.808 148.259  1.00398.23      BP1  C
ATOM   3171  OG  SER B  77     102.267 119.073 147.748  1.00398.23      BP1  O
ATOM   3172  N   TYR B  78      99.814 118.754 149.705  1.00366.47      BP1  N
ATOM   3173  CA  TYR B  78      99.165 119.627 150.672  1.00366.47      BP1  C
ATOM   3174  C   TYR B  78      97.804 119.115 151.121  1.00366.47      BP1  C
ATOM   3175  O   TYR B  78      97.054 119.870 151.748  1.00366.47      BP1  O
ATOM   3176  CB  TYR B  78      99.006 121.036 150.088  1.00366.47      BP1  C
ATOM   3177  CG  TYR B  78     100.282 121.595 149.501  1.00366.47      BP1  C
ATOM   3178  CD1 TYR B  78     101.314 122.030 150.320  1.00366.47      BP1  C
ATOM   3179  CD2 TYR B  78     100.462 121.671 148.127  1.00366.47      BP1  C
ATOM   3180  CE1 TYR B  78     102.485 122.538 149.786  1.00366.47      BP1  C
ATOM   3181  CE2 TYR B  78     101.630 122.173 147.585  1.00366.47      BP1  C
ATOM   3182  CZ  TYR B  78     102.637 122.607 148.418  1.00366.47      BP1  C
ATOM   3183  OH  TYR B  78     103.800 123.110 147.882  1.00366.47      BP1  O
ATOM   3184  N   GLY B  79      97.469 117.864 150.814  1.00355.86      BP1  N
ATOM   3185  CA  GLY B  79      96.207 117.293 151.241  1.00355.86      BP1  C
ATOM   3186  C   GLY B  79      95.035 117.784 150.419  1.00355.86      BP1  C
ATOM   3187  O   GLY B  79      93.887 117.745 150.872  1.00355.86      BP1  O
ATOM   3188  N   ALA B  80      95.318 118.252 149.208  1.00349.94      BP1  N
ATOM   3189  CA  ALA B  80      94.304 118.816 148.329  1.00349.94      BP1  C
ATOM   3190  C   ALA B  80      93.315 117.746 147.884  1.00349.94      BP1  C
ATOM   3191  O   ALA B  80      93.622 116.550 147.957  1.00349.94      BP1  O
ATOM   3192  CB  ALA B  80      94.961 119.467 147.113  1.00349.94      BP1  C
ATOM   3193  N   PRO B  81      92.125 118.131 147.423  1.00379.34      BP1  N
ATOM   3194  CA  PRO B  81      91.146 117.128 146.977  1.00379.34      BP1  C
ATOM   3195  C   PRO B  81      91.634 116.353 145.762  1.00379.34      BP1  C
ATOM   3196  O   PRO B  81      91.809 116.906 144.673  1.00379.34      BP1  O
ATOM   3197  CB  PRO B  81      89.903 117.969 146.653  1.00379.34      BP1  C
ATOM   3198  CG  PRO B  81      90.394 119.379 146.541  1.00379.34      BP1  C
ATOM   3199  CD  PRO B  81      91.531 119.475 147.497  1.00379.34      BP1  C
ATOM   3200  N   GLU B  82      91.860 115.052 145.968  1.00376.26      BP1  N
ATOM   3201  CA  GLU B  82      92.106 114.137 144.858  1.00376.26      BP1  C
ATOM   3202  C   GLU B  82      90.982 114.190 143.833  1.00376.26      BP1  C
ATOM   3203  O   GLU B  82      91.206 113.922 142.645  1.00376.26      BP1  O
ATOM   3204  CB  GLU B  82      92.264 112.717 145.399  1.00376.26      BP1  C
ATOM   3205  CG  GLU B  82      92.874 111.720 144.440  1.00376.26      BP1  C
ATOM   3206  CD  GLU B  82      93.035 110.351 145.072  1.00376.26      BP1  C
ATOM   3207  OE1 GLU B  82      92.090 109.894 145.749  1.00376.26      BP1  O
ATOM   3208  OE2 GLU B  82      94.105 109.732 144.897  1.00376.26      BP1  O
ATOM   3209  N   GLU B  83      89.768 114.510 144.286  1.00394.85      BP1  N
ATOM   3210  CA  GLU B  83      88.610 114.578 143.402  1.00394.85      BP1  C
ATOM   3211  C   GLU B  83      88.866 115.502 142.221  1.00394.85      BP1  C
ATOM   3212  O   GLU B  83      88.781 115.081 141.061  1.00394.85      BP1  O
ATOM   3213  CB  GLU B  83      87.397 115.060 144.194  1.00394.85      BP1  C
ATOM   3214  CG  GLU B  83      86.980 114.133 145.318  1.00394.85      BP1  C
ATOM   3215  CD  GLU B  83      85.866 114.718 146.158  1.00394.85      BP1  C
ATOM   3216  OE1 GLU B  83      85.517 115.896 145.939  1.00394.85      BP1  O
ATOM   3217  OE2 GLU B  83      85.342 114.004 147.038  1.00394.85      BP1  O
ATOM   3218  N   VAL B  84      89.173 116.768 142.499  1.00360.34      BP1  N
ATOM   3219  CA  VAL B  84      89.347 117.733 141.423  1.00360.34      BP1  C
ATOM   3220  C   VAL B  84      90.582 117.395 140.600  1.00360.34      BP1  C
ATOM   3221  O   VAL B  84      90.636 117.674 139.400  1.00360.34      BP1  O
ATOM   3222  CB  VAL B  84      89.408 119.158 142.001  1.00360.34      BP1  C
ATOM   3223  CG1 VAL B  84      89.580 120.185 140.892  1.00360.34      BP1  C
ATOM   3224  CG2 VAL B  84      88.158 119.449 142.818  1.00360.34      BP1  C
ATOM   3225  N   GLY B  85      91.573 116.746 141.212  1.00355.31      BP1  N
ATOM   3226  CA  GLY B  85      92.757 116.358 140.461  1.00355.31      BP1  C
ATOM   3227  C   GLY B  85      92.465 115.307 139.407  1.00355.31      BP1  C
ATOM   3228  O   GLY B  85      92.831 115.464 138.239  1.00355.31      BP1  O
ATOM   3229  N   GLU B  86      91.801 114.220 139.803  1.00315.58      BP1  N
ATOM   3230  CA  GLU B  86      91.423 113.200 138.831  1.00315.58      BP1  C
ATOM   3231  C   GLU B  86      90.417 113.748 137.824  1.00315.58      BP1  C
ATOM   3232  O   GLU B  86      90.441 113.374 136.642  1.00315.58      BP1  O
ATOM   3233  CB  GLU B  86      90.880 111.971 139.561  1.00315.58      BP1  C
ATOM   3234  CG  GLU B  86      89.638 112.234 140.387  1.00315.58      BP1  C
ATOM   3235  CD  GLU B  86      89.240 111.051 141.242  1.00315.58      BP1  C
ATOM   3236  OE1 GLU B  86      89.955 110.026 141.213  1.00315.58      BP1  O
ATOM   3237  OE2 GLU B  86      88.216 111.148 141.950  1.00315.58      BP1  O
ATOM   3238  N   LYS B  87      89.527 114.639 138.270  1.00309.55      BP1  N
ATOM   3239  CA  LYS B  87      88.634 115.323 137.343  1.00309.55      BP1  C
ATOM   3240  C   LYS B  87      89.424 116.098 136.296  1.00309.55      BP1  C
ATOM   3241  O   LYS B  87      89.081 116.087 135.109  1.00309.55      BP1  O
ATOM   3242  CB  LYS B  87      87.703 116.252 138.122  1.00309.55      BP1  C
ATOM   3243  CG  LYS B  87      86.769 117.089 137.269  1.00309.55      BP1  C
ATOM   3244  CD  LYS B  87      85.898 117.976 138.144  1.00309.55      BP1  C
ATOM   3245  CE  LYS B  87      85.092 118.960 137.316  1.00309.55      BP1  C
ATOM   3246  NZ  LYS B  87      84.354 119.924 138.176  1.00309.55      BP1  N
ATOM   3247  N   ALA B  88      90.491 116.771 136.721  1.00308.92      BP1  N
ATOM   3248  CA  ALA B  88      91.333 117.498 135.785  1.00308.92      BP1  C
ATOM   3249  C   ALA B  88      92.033 116.547 134.833  1.00308.92      BP1  C
ATOM   3250  O   ALA B  88      92.196 116.857 133.651  1.00308.92      BP1  O
ATOM   3251  CB  ALA B  88      92.352 118.343 136.543  1.00308.92      BP1  C
ATOM   3252  N   VAL B  89      92.491 115.405 135.341  1.00277.80      BP1  N
ATOM   3253  CA  VAL B  89      93.050 114.385 134.459  1.00277.80      BP1  C
ATOM   3254  C   VAL B  89      92.056 114.046 133.358  1.00277.80      BP1  C
ATOM   3255  O   VAL B  89      92.393 114.039 132.166  1.00277.80      BP1  O
ATOM   3256  CB  VAL B  89      93.440 113.133 135.262  1.00277.80      BP1  C
ATOM   3257  CG1 VAL B  89      94.064 112.099 134.344  1.00277.80      BP1  C
ATOM   3258  CG2 VAL B  89      94.391 113.494 136.381  1.00277.80      BP1  C
ATOM   3259  N   LYS B  90      90.817 113.755 133.748  1.00281.15      BP1  N
ATOM   3260  CA  LYS B  90      89.775 113.457 132.771  1.00281.15      BP1  C
ATOM   3261  C   LYS B  90      89.622 114.595 131.770  1.00281.15      BP1  C
ATOM   3262  O   LYS B  90      89.582 114.372 130.553  1.00281.15      BP1  O
ATOM   3263  CB  LYS B  90      88.455 113.188 133.493  1.00281.15      BP1  C
ATOM   3264  CG  LYS B  90      87.234 113.177 132.589  1.00281.15      BP1  C
ATOM   3265  CD  LYS B  90      85.954 113.385 133.385  1.00281.15      BP1  C
ATOM   3266  CE  LYS B  90      84.766 113.617 132.464  1.00281.15      BP1  C
ATOM   3267  NZ  LYS B  90      83.564 114.092 133.205  1.00281.15      BP1  N
ATOM   3268  N   GLU B  91      89.534 115.825 132.272  1.00255.27      BP1  N
ATOM   3269  CA  GLU B  91      89.276 116.965 131.400  1.00255.27      BP1  C
ATOM   3270  C   GLU B  91      90.415 117.182 130.417  1.00255.27      BP1  C
ATOM   3271  O   GLU B  91      90.181 117.505 129.249  1.00255.27      BP1  O
ATOM   3272  CB  GLU B  91      89.045 118.221 132.234  1.00255.27      BP1  C
ATOM   3273  CG  GLU B  91      87.790 118.167 133.078  1.00255.27      BP1  C
ATOM   3274  CD  GLU B  91      87.846 119.112 134.257  1.00255.27      BP1  C
ATOM   3275  OE1 GLU B  91      88.957 119.357 134.771  1.00255.27      BP1  O
ATOM   3276  OE2 GLU B  91      86.780 119.614 134.666  1.00255.27      BP1  O
ATOM   3277  N   VAL B  92      91.654 117.006 130.867  1.00255.11      BP1  N
ATOM   3278  CA  VAL B  92      92.775 117.231 129.968  1.00255.11      BP1  C
ATOM   3279  C   VAL B  92      92.878 116.107 128.954  1.00255.11      BP1  C
ATOM   3280  O   VAL B  92      93.294 116.335 127.813  1.00255.11      BP1  O
ATOM   3281  CB  VAL B  92      94.083 117.418 130.756  1.00255.11      BP1  C
ATOM   3282  CG1 VAL B  92      93.932 118.542 131.762  1.00255.11      BP1  C
ATOM   3283  CG2 VAL B  92      94.487 116.133 131.448  1.00255.11      BP1  C
ATOM   3284  N   ARG B  93      92.493 114.886 129.327  1.00245.36      BP1  N
ATOM   3285  CA  ARG B  93      92.427 113.827 128.327  1.00245.36      BP1  C
ATOM   3286  C   ARG B  93      91.386 114.160 127.270  1.00245.36      BP1  C
ATOM   3287  O   ARG B  93      91.614 113.970 126.069  1.00245.36      BP1  O
ATOM   3288  CB  ARG B  93      92.117 112.489 128.992  1.00245.36      BP1  C
ATOM   3289  CG  ARG B  93      93.204 112.012 129.930  1.00245.36      BP1  C
ATOM   3290  CD  ARG B  93      93.096 110.523 130.187  1.00245.36      BP1  C
ATOM   3291  NE  ARG B  93      94.028 110.089 131.221  1.00245.36      BP1  N
ATOM   3292  CZ  ARG B  93      94.170 108.829 131.617  1.00245.36      BP1  C
ATOM   3293  NH1 ARG B  93      93.442 107.870 131.062  1.00245.36      BP1  N
ATOM   3294  NH2 ARG B  93      95.038 108.531 132.569  1.00245.36      BP1  N
ATOM   3295  N   GLU B  94      90.233 114.668 127.708  1.00262.06      BP1  N
ATOM   3296  CA  GLU B  94      89.214 115.121 126.768  1.00262.06      BP1  C
ATOM   3297  C   GLU B  94      89.765 116.190 125.838  1.00262.06      BP1  C
ATOM   3298  O   GLU B  94      89.556 116.141 124.619  1.00262.06      BP1  O
ATOM   3299  CB  GLU B  94      88.003 115.657 127.529  1.00262.06      BP1  C
ATOM   3300  CG  GLU B  94      87.238 114.603 128.310  1.00262.06      BP1  C
ATOM   3301  CD  GLU B  94      86.053 115.179 129.060  1.00262.06      BP1  C
ATOM   3302  OE1 GLU B  94      86.072 116.390 129.365  1.00262.06      BP1  O
ATOM   3303  OE2 GLU B  94      85.102 114.419 129.344  1.00262.06      BP1  O
ATOM   3304  N   ALA B  95      90.460 117.174 126.405  1.00241.81      BP1  N
ATOM   3305  CA  ALA B  95      91.010 118.259 125.606  1.00241.81      BP1  C
ATOM   3306  C   ALA B  95      92.019 117.741 124.592  1.00241.81      BP1  C
ATOM   3307  O   ALA B  95      92.012 118.166 123.434  1.00241.81      BP1  O
ATOM   3308  CB  ALA B  95      91.649 119.305 126.516  1.00241.81      BP1  C
ATOM   3309  N   SER B  96      92.893 116.825 125.009  1.00228.67      BP1  N
ATOM   3310  CA  SER B  96      93.880 116.260 124.095  1.00228.67      BP1  C
ATOM   3311  C   SER B  96      93.204 115.511 122.955  1.00228.67      BP1  C
ATOM   3312  O   SER B  96      93.582 115.652 121.783  1.00228.67      BP1  O
ATOM   3313  CB  SER B  96      94.817 115.331 124.863  1.00228.67      BP1  C
ATOM   3314  OG  SER B  96      94.086 114.275 125.462  1.00228.67      BP1  O
ATOM   3315  N   GLU B  97      92.212 114.686 123.291  1.00271.05      BP1  N
ATOM   3316  CA  GLU B  97      91.486 113.954 122.264  1.00271.05      BP1  C
ATOM   3317  C   GLU B  97      90.841 114.905 121.269  1.00271.05      BP1  C
ATOM   3318  O   GLU B  97      90.961 114.717 120.052  1.00271.05      BP1  O
ATOM   3319  CB  GLU B  97      90.437 113.056 122.914  1.00271.05      BP1  C
ATOM   3320  CG  GLU B  97      91.030 111.933 123.741  1.00271.05      BP1  C
ATOM   3321  CD  GLU B  97      90.025 111.325 124.692  1.00271.05      BP1  C
ATOM   3322  OE1 GLU B  97      88.956 111.938 124.894  1.00271.05      BP1  O
ATOM   3323  OE2 GLU B  97      90.303 110.238 125.240  1.00271.05      BP1  O
ATOM   3324  N   GLU B  98      90.164 115.942 121.764  1.00296.25      BP1  N
ATOM   3325  CA  GLU B  98      89.501 116.870 120.858  1.00296.25      BP1  C
ATOM   3326  C   GLU B  98      90.518 117.671 120.059  1.00296.25      BP1  C
ATOM   3327  O   GLU B  98      90.251 118.079 118.926  1.00296.25      BP1  O
ATOM   3328  CB  GLU B  98      88.573 117.803 121.630  1.00296.25      BP1  C
ATOM   3329  CG  GLU B  98      87.701 118.647 120.718  1.00296.25      BP1  C
ATOM   3330  CD  GLU B  98      86.848 119.635 121.475  1.00296.25      BP1  C
ATOM   3331  OE1 GLU B  98      86.974 119.702 122.716  1.00296.25      BP1  O
ATOM   3332  OE2 GLU B  98      86.053 120.347 120.828  1.00296.25      BP1  O
ATOM   3333  N   ALA B  99      91.700 117.897 120.631  1.00263.03      BP1  N
ATOM   3334  CA  ALA B  99      92.752 118.579 119.890  1.00263.03      BP1  C
ATOM   3335  C   ALA B  99      93.201 117.746 118.701  1.00263.03      BP1  C
ATOM   3336  O   ALA B  99      93.345 118.263 117.586  1.00263.03      BP1  O
ATOM   3337  CB  ALA B  99      93.931 118.882 120.813  1.00263.03      BP1  C
ATOM   3338  N   LEU B 100      93.432 116.452 118.924  1.00278.57      BP1  N
ATOM   3339  CA  LEU B 100      93.749 115.561 117.811  1.00278.57      BP1  C
ATOM   3340  C   LEU B 100      92.627 115.545 116.780  1.00278.57      BP1  C
ATOM   3341  O   LEU B 100      92.884 115.620 115.571  1.00278.57      BP1  O
ATOM   3342  CB  LEU B 100      94.023 114.150 118.324  1.00278.57      BP1  C
ATOM   3343  CG  LEU B 100      95.482 113.850 118.657  1.00278.57      BP1  C
ATOM   3344  CD1 LEU B 100      95.629 112.439 119.197  1.00278.57      BP1  C
ATOM   3345  CD2 LEU B 100      96.349 114.051 117.425  1.00278.57      BP1  C
ATOM   3346  N   GLU B 101      91.380 115.436 117.244  1.00335.55      BP1  N
ATOM   3347  CA  GLU B 101      90.240 115.435 116.331  1.00335.55      BP1  C
ATOM   3348  C   GLU B 101      90.213 116.692 115.473  1.00335.55      BP1  C
ATOM   3349  O   GLU B 101      90.031 116.617 114.252  1.00335.55      BP1  O
ATOM   3350  CB  GLU B 101      88.938 115.307 117.120  1.00335.55      BP1  C
ATOM   3351  CG  GLU B 101      88.820 114.036 117.932  1.00335.55      BP1  C
ATOM   3352  CD  GLU B 101      87.894 114.197 119.118  1.00335.55      BP1  C
ATOM   3353  OE1 GLU B 101      86.813 114.801 118.949  1.00335.55      BP1  O
ATOM   3354  OE2 GLU B 101      88.246 113.724 120.218  1.00335.55      BP1  O
ATOM   3355  N   ARG B 102      90.395 117.858 116.093  1.00306.27      BP1  N
ATOM   3356  CA  ARG B 102      90.286 119.115 115.364  1.00306.27      BP1  C
ATOM   3357  C   ARG B 102      91.468 119.316 114.427  1.00306.27      BP1  C
ATOM   3358  O   ARG B 102      91.312 119.883 113.338  1.00306.27      BP1  O
ATOM   3359  CB  ARG B 102      90.167 120.277 116.346  1.00306.27      BP1  C
ATOM   3360  CG  ARG B 102      88.863 120.292 117.122  1.00306.27      BP1  C
ATOM   3361  CD  ARG B 102      88.884 121.372 118.182  1.00306.27      BP1  C
ATOM   3362  NE  ARG B 102      89.142 122.685 117.600  1.00306.27      BP1  N
ATOM   3363  CZ  ARG B 102      89.383 123.782 118.307  1.00306.27      BP1  C
ATOM   3364  NH1 ARG B 102      89.403 123.728 119.631  1.00306.27      BP1  N
ATOM   3365  NH2 ARG B 102      89.605 124.933 117.690  1.00306.27      BP1  N
ATOM   3366  N   TYR B 103      92.662 118.874 114.831  1.00279.43      BP1  N
ATOM   3367  CA  TYR B 103      93.783 118.886 113.900  1.00279.43      BP1  C
ATOM   3368  C   TYR B 103      93.474 118.043 112.675  1.00279.43      BP1  C
ATOM   3369  O   TYR B 103      93.679 118.485 111.539  1.00279.43      BP1  O
ATOM   3370  CB  TYR B 103      95.056 118.380 114.571  1.00279.43      BP1  C
ATOM   3371  CG  TYR B 103      96.046 117.866 113.557  1.00279.43      BP1  C
ATOM   3372  CD1 TYR B 103      96.261 116.503 113.392  1.00279.43      BP1  C
ATOM   3373  CD2 TYR B 103      96.737 118.744 112.733  1.00279.43      BP1  C
ATOM   3374  CE1 TYR B 103      97.154 116.031 112.449  1.00279.43      BP1  C
ATOM   3375  CE2 TYR B 103      97.631 118.282 111.788  1.00279.43      BP1  C
ATOM   3376  CZ  TYR B 103      97.836 116.925 111.650  1.00279.43      BP1  C
ATOM   3377  OH  TYR B 103      98.728 116.463 110.709  1.00279.43      BP1  O
ATOM   3378  N   LYS B 104      92.977 116.822 112.887  1.00332.93      BP1  N
ATOM   3379  CA  LYS B 104      92.623 115.976 111.755  1.00332.93      BP1  C
ATOM   3380  C   LYS B 104      91.466 116.565 110.961  1.00332.93      BP1  C
ATOM   3381  O   LYS B 104      91.272 116.215 109.791  1.00332.93      BP1  O
ATOM   3382  CB  LYS B 104      92.292 114.565 112.238  1.00332.93      BP1  C
ATOM   3383  CG  LYS B 104      93.518 113.684 112.400  1.00332.93      BP1  C
ATOM   3384  CD  LYS B 104      93.138 112.227 112.584  1.00332.93      BP1  C
ATOM   3385  CE  LYS B 104      94.329 111.316 112.340  1.00332.93      BP1  C
ATOM   3386  NZ  LYS B 104      94.841 111.429 110.946  1.00332.93      BP1  N
ATOM   3387  N   LYS B 105      90.692 117.461 111.571  1.00324.78      BP1  N
ATOM   3388  CA  LYS B 105      89.723 118.268 110.844  1.00324.78      BP1  C
ATOM   3389  C   LYS B 105      90.377 119.420 110.096  1.00324.78      BP1  C
ATOM   3390  O   LYS B 105      89.666 120.261 109.537  1.00324.78      BP1  O
ATOM   3391  CB  LYS B 105      88.652 118.809 111.795  1.00324.78      BP1  C
ATOM   3392  CG  LYS B 105      87.483 117.862 112.006  1.00324.78      BP1  C
ATOM   3393  CD  LYS B 105      86.388 118.501 112.847  1.00324.78      BP1  C
ATOM   3394  CE  LYS B 105      86.821 118.671 114.295  1.00324.78      BP1  C
ATOM   3395  NZ  LYS B 105      85.727 119.216 115.148  1.00324.78      BP1  N
ATOM   3396  N   GLY B 106      91.702 119.482 110.083  1.00305.61      BP1  N
ATOM   3397  CA  GLY B 106      92.428 120.444 109.292  1.00305.61      BP1  C
ATOM   3398  C   GLY B 106      92.507 121.844 109.852  1.00305.61      BP1  C
ATOM   3399  O   GLY B 106      92.780 122.778 109.089  1.00305.61      BP1  O
ATOM   3400  N   GLU B 107      92.286 122.025 111.148  1.00308.76      BP1  N
ATOM   3401  CA  GLU B 107      92.400 123.343 111.751  1.00308.76      BP1  C
ATOM   3402  C   GLU B 107      93.868 123.725 111.902  1.00308.76      BP1  C
ATOM   3403  O   GLU B 107      94.723 122.878 112.177  1.00308.76      BP1  O
ATOM   3404  CB  GLU B 107      91.697 123.384 113.109  1.00308.76      BP1  C
ATOM   3405  CG  GLU B 107      90.202 123.108 113.039  1.00308.76      BP1  C
ATOM   3406  CD  GLU B 107      89.466 123.531 114.296  1.00308.76      BP1  C
ATOM   3407  OE1 GLU B 107      89.968 124.424 115.009  1.00308.76      BP1  O
ATOM   3408  OE2 GLU B 107      88.384 122.972 114.571  1.00308.76      BP1  O
ATOM   3409  N   ASP B 108      94.153 125.012 111.695  1.00360.51      BP1  N
ATOM   3410  CA  ASP B 108      95.508 125.543 111.790  1.00360.51      BP1  C
ATOM   3411  C   ASP B 108      96.144 125.177 113.123  1.00360.51      BP1  C
ATOM   3412  O   ASP B 108      95.506 125.275 114.177  1.00360.51      BP1  O
ATOM   3413  CB  ASP B 108      95.489 127.066 111.613  1.00360.51      BP1  C
ATOM   3414  CG  ASP B 108      96.814 127.616 111.101  1.00360.51      BP1  C
ATOM   3415  OD1 ASP B 108      97.612 126.833 110.544  1.00360.51      BP1  O
ATOM   3416  OD2 ASP B 108      97.058 128.832 111.257  1.00360.51      BP1  O
ATOM   3417  N   VAL B 109      97.404 124.734 113.068  1.00304.01      BP1  N
ATOM   3418  CA  VAL B 109      98.075 124.205 114.254  1.00304.01      BP1  C
ATOM   3419  C   VAL B 109      98.084 125.225 115.387  1.00304.01      BP1  C
ATOM   3420  O   VAL B 109      97.675 124.920 116.513  1.00304.01      BP1  O
ATOM   3421  CB  VAL B 109      99.498 123.735 113.896  1.00304.01      BP1  C
ATOM   3422  CG1 VAL B 109     100.245 124.803 113.104  1.00304.01      BP1  C
ATOM   3423  CG2 VAL B 109     100.263 123.371 115.155  1.00304.01      BP1  C
ATOM   3424  N   SER B 110      98.523 126.454 115.099  1.00278.21      BP1  N
ATOM   3425  CA  SER B 110      98.740 127.447 116.148  1.00278.21      BP1  C
ATOM   3426  C   SER B 110      97.479 127.692 116.967  1.00278.21      BP1  C
ATOM   3427  O   SER B 110      97.536 127.764 118.201  1.00278.21      BP1  O
ATOM   3428  CB  SER B 110      99.237 128.753 115.529  1.00278.21      BP1  C
ATOM   3429  OG  SER B 110      98.228 129.354 114.735  1.00278.21      BP1  O
ATOM   3430  N   GLU B 111      96.333 127.826 116.298  1.00284.24      BP1  N
ATOM   3431  CA  GLU B 111      95.083 128.072 117.007  1.00284.24      BP1  C
ATOM   3432  C   GLU B 111      94.739 126.917 117.936  1.00284.24      BP1  C
ATOM   3433  O   GLU B 111      94.312 127.134 119.077  1.00284.24      BP1  O
ATOM   3434  CB  GLU B 111      93.959 128.310 115.999  1.00284.24      BP1  C
ATOM   3435  CG  GLU B 111      94.017 129.664 115.303  1.00284.24      BP1  C
ATOM   3436  CD  GLU B 111      94.990 129.695 114.134  1.00284.24      BP1  C
ATOM   3437  OE1 GLU B 111      96.023 128.995 114.188  1.00284.24      BP1  O
ATOM   3438  OE2 GLU B 111      94.720 130.427 113.158  1.00284.24      BP1  O
ATOM   3439  N   LEU B 112      94.923 125.682 117.466  1.00277.61      BP1  N
ATOM   3440  CA  LEU B 112      94.650 124.520 118.302  1.00277.61      BP1  C
ATOM   3441  C   LEU B 112      95.573 124.482 119.510  1.00277.61      BP1  C
ATOM   3442  O   LEU B 112      95.119 124.248 120.637  1.00277.61      BP1  O
ATOM   3443  CB  LEU B 112      94.795 123.245 117.479  1.00277.61      BP1  C
ATOM   3444  CG  LEU B 112      93.925 123.215 116.228  1.00277.61      BP1  C
ATOM   3445  CD1 LEU B 112      94.341 122.075 115.326  1.00277.61      BP1  C
ATOM   3446  CD2 LEU B 112      92.466 123.092 116.623  1.00277.61      BP1  C
ATOM   3447  N   VAL B 113      96.877 124.669 119.285  1.00241.21      BP1  N
ATOM   3448  CA  VAL B 113      97.829 124.747 120.390  1.00241.21      BP1  C
ATOM   3449  C   VAL B 113      97.357 125.760 121.420  1.00241.21      BP1  C
ATOM   3450  O   VAL B 113      97.297 125.470 122.621  1.00241.21      BP1  O
ATOM   3451  CB  VAL B 113      99.237 125.094 119.872  1.00241.21      BP1  C
ATOM   3452  CG1 VAL B 113     100.253 124.953 120.988  1.00241.21      BP1  C
ATOM   3453  CG2 VAL B 113      99.620 124.194 118.723  1.00241.21      BP1  C
ATOM   3454  N   ALA B 114      97.023 126.968 120.960  1.00245.47      BP1  N
ATOM   3455  CA  ALA B 114      96.602 128.024 121.871  1.00245.47      BP1  C
ATOM   3456  C   ALA B 114      95.378 127.609 122.672  1.00245.47      BP1  C
ATOM   3457  O   ALA B 114      95.362 127.726 123.903  1.00245.47      BP1  O
ATOM   3458  CB  ALA B 114      96.318 129.305 121.087  1.00245.47      BP1  C
ATOM   3459  N   GLU B 115      94.339 127.130 121.990  1.00232.79      BP1  N
ATOM   3460  CA  GLU B 115      93.115 126.751 122.684  1.00232.79      BP1  C
ATOM   3461  C   GLU B 115      93.378 125.667 123.721  1.00232.79      BP1  C
ATOM   3462  O   GLU B 115      92.895 125.753 124.859  1.00232.79      BP1  O
ATOM   3463  CB  GLU B 115      92.066 126.295 121.670  1.00232.79      BP1  C
ATOM   3464  CG  GLU B 115      91.607 127.405 120.732  1.00232.79      BP1  C
ATOM   3465  CD  GLU B 115      91.326 126.918 119.322  1.00232.79      BP1  C
ATOM   3466  OE1 GLU B 115      91.789 125.815 118.965  1.00232.79      BP1  O
ATOM   3467  OE2 GLU B 115      90.646 127.644 118.567  1.00232.79      BP1  O
ATOM   3468  N   LEU B 116      94.164 124.653 123.360  1.00193.46      BP1  N
ATOM   3469  CA  LEU B 116      94.356 123.533 124.271  1.00193.46      BP1  C
ATOM   3470  C   LEU B 116      95.204 123.936 125.468  1.00193.46      BP1  C
ATOM   3471  O   LEU B 116      94.909 123.545 126.604  1.00193.46      BP1  O
ATOM   3472  CB  LEU B 116      94.971 122.344 123.528  1.00193.46      BP1  C
ATOM   3473  CG  LEU B 116      96.368 122.408 122.908  1.00193.46      BP1  C
ATOM   3474  CD1 LEU B 116      97.430 121.983 123.902  1.00193.46      BP1  C
ATOM   3475  CD2 LEU B 116      96.438 121.543 121.660  1.00193.46      BP1  C
ATOM   3476  N   ILE B 117      96.261 124.718 125.242  1.00192.63      BP1  N
ATOM   3477  CA  ILE B 117      97.085 125.138 126.368  1.00192.63      BP1  C
ATOM   3478  C   ILE B 117      96.304 126.084 127.261  1.00192.63      BP1  C
ATOM   3479  O   ILE B 117      96.495 126.100 128.479  1.00192.63      BP1  O
ATOM   3480  CB  ILE B 117      98.401 125.772 125.889  1.00192.63      BP1  C
ATOM   3481  CG1 ILE B 117      98.128 127.027 125.071  1.00192.63      BP1  C
ATOM   3482  CG2 ILE B 117      99.220 124.780 125.095  1.00192.63      BP1  C
ATOM   3483  CD1 ILE B 117      99.361 127.652 124.510  1.00192.63      BP1  C
ATOM   3484  N   ARG B 118      95.412 126.885 126.678  1.00186.90      BP1  N
ATOM   3485  CA  ARG B 118      94.538 127.710 127.498  1.00186.90      BP1  C
ATOM   3486  C   ARG B 118      93.674 126.843 128.395  1.00186.90      BP1  C
ATOM   3487  O   ARG B 118      93.601 127.069 129.608  1.00186.90      BP1  O
ATOM   3488  CB  ARG B 118      93.666 128.595 126.612  1.00186.90      BP1  C
ATOM   3489  CG  ARG B 118      94.297 129.924 126.258  1.00186.90      BP1  C
ATOM   3490  CD  ARG B 118      93.423 130.711 125.303  1.00186.90      BP1  C
ATOM   3491  NE  ARG B 118      93.452 130.146 123.959  1.00186.90      BP1  N
ATOM   3492  CZ  ARG B 118      92.990 130.768 122.880  1.00186.90      BP1  C
ATOM   3493  NH1 ARG B 118      92.464 131.979 122.987  1.00186.90      BP1  N
ATOM   3494  NH2 ARG B 118      93.057 130.180 121.694  1.00186.90      BP1  N
ATOM   3495  N   GLU B 119      92.990 125.864 127.801  1.00193.88      BP1  N
ATOM   3496  CA  GLU B 119      92.223 124.898 128.579  1.00193.88      BP1  C
ATOM   3497  C   GLU B 119      93.043 124.350 129.739  1.00193.88      BP1  C
ATOM   3498  O   GLU B 119      92.655 124.487 130.910  1.00193.88      BP1  O
ATOM   3499  CB  GLU B 119      91.764 123.759 127.666  1.00193.88      BP1  C
ATOM   3500  CG  GLU B 119      90.687 122.851 128.242  1.00193.88      BP1  C
ATOM   3501  CD  GLU B 119      89.284 123.387 128.028  1.00193.88      BP1  C
ATOM   3502  OE1 GLU B 119      89.101 124.244 127.138  1.00193.88      BP1  O
ATOM   3503  OE2 GLU B 119      88.362 122.942 128.743  1.00193.88      BP1  O
ATOM   3504  N   THR B 120      94.172 123.718 129.417  1.00162.01      BP1  N
ATOM   3505  CA  THR B 120      95.031 123.137 130.440  1.00162.01      BP1  C
ATOM   3506  C   THR B 120      95.366 124.153 131.518  1.00162.01      BP1  C
ATOM   3507  O   THR B 120      94.922 124.018 132.659  1.00162.01      BP1  O
ATOM   3508  CB  THR B 120      96.308 122.609 129.797  1.00162.01      BP1  C
ATOM   3509  OG1 THR B 120      97.014 123.698 129.189  1.00162.01      BP1  O
ATOM   3510  CG2 THR B 120      95.974 121.575 128.742  1.00162.01      BP1  C
ATOM   3511  N   SER B 121      96.092 125.210 131.143  1.00196.79      BP1  N
ATOM   3512  CA  SER B 121      96.496 126.258 132.072  1.00196.79      BP1  C
ATOM   3513  C   SER B 121      95.369 126.656 133.004  1.00196.79      BP1  C
ATOM   3514  O   SER B 121      95.558 126.727 134.224  1.00196.79      BP1  O
ATOM   3515  CB  SER B 121      96.968 127.471 131.283  1.00196.79      BP1  C
ATOM   3516  OG  SER B 121      95.975 127.841 130.346  1.00196.79      BP1  O
ATOM   3517  N   ARG B 122      94.200 126.959 132.442  1.00182.88      BP1  N
ATOM   3518  CA  ARG B 122      93.056 127.293 133.275  1.00182.88      BP1  C
ATOM   3519  C   ARG B 122      92.808 126.215 134.315  1.00182.88      BP1  C
ATOM   3520  O   ARG B 122      92.817 126.501 135.515  1.00182.88      BP1  O
ATOM   3521  CB  ARG B 122      91.817 127.511 132.407  1.00182.88      BP1  C
ATOM   3522  CG  ARG B 122      91.638 128.952 131.949  1.00182.88      BP1  C
ATOM   3523  CD  ARG B 122      91.236 129.049 130.485  1.00182.88      BP1  C
ATOM   3524  NE  ARG B 122      90.224 128.064 130.118  1.00182.88      BP1  N
ATOM   3525  CZ  ARG B 122      89.856 127.807 128.867  1.00182.88      BP1  C
ATOM   3526  NH1 ARG B 122      90.418 128.466 127.862  1.00182.88      BP1  N
ATOM   3527  NH2 ARG B 122      88.927 126.895 128.619  1.00182.88      BP1  N
ATOM   3528  N   GLN B 123      92.620 124.969 133.877  1.00208.46      BP1  N
ATOM   3529  CA  GLN B 123      92.263 123.915 134.825  1.00208.46      BP1  C
ATOM   3530  C   GLN B 123      93.356 123.710 135.868  1.00208.46      BP1  C
ATOM   3531  O   GLN B 123      93.066 123.413 137.034  1.00208.46      BP1  O
ATOM   3532  CB  GLN B 123      91.969 122.612 134.083  1.00208.46      BP1  C
ATOM   3533  CG  GLN B 123      91.076 122.743 132.844  1.00208.46      BP1  C
ATOM   3534  CD  GLN B 123      90.038 123.858 132.935  1.00208.46      BP1  C
ATOM   3535  OE1 GLN B 123      89.286 123.951 133.907  1.00208.46      BP1  O
ATOM   3536  NE2 GLN B 123      89.998 124.711 131.916  1.00208.46      BP1  N
ATOM   3537  N   ILE B 124      94.614 123.841 135.458  1.00204.60      BP1  N
ATOM   3538  CA  ILE B 124      95.726 123.751 136.397  1.00204.60      BP1  C
ATOM   3539  C   ILE B 124      95.600 124.829 137.460  1.00204.60      BP1  C
ATOM   3540  O   ILE B 124      95.774 124.576 138.656  1.00204.60      BP1  O
ATOM   3541  CB  ILE B 124      97.066 123.850 135.653  1.00204.60      BP1  C
ATOM   3542  CG1 ILE B 124      97.111 122.842 134.507  1.00204.60      BP1  C
ATOM   3543  CG2 ILE B 124      98.215 123.625 136.614  1.00204.60      BP1  C
ATOM   3544  CD1 ILE B 124      98.021 123.249 133.381  1.00204.60      BP1  C
ATOM   3545  N   ALA B 125      95.301 126.053 137.036  1.00236.85      BP1  N
ATOM   3546  CA  ALA B 125      95.103 127.126 138.000  1.00236.85      BP1  C
ATOM   3547  C   ALA B 125      93.925 126.823 138.916  1.00236.85      BP1  C
ATOM   3548  O   ALA B 125      93.958 127.134 140.112  1.00236.85      BP1  O
ATOM   3549  CB  ALA B 125      94.894 128.450 137.270  1.00236.85      BP1  C
ATOM   3550  N   GLU B 126      92.877 126.204 138.373  1.00236.04      BP1  N
ATOM   3551  CA  GLU B 126      91.697 125.915 139.182  1.00236.04      BP1  C
ATOM   3552  C   GLU B 126      92.010 124.891 140.261  1.00236.04      BP1  C
ATOM   3553  O   GLU B 126      91.607 125.057 141.418  1.00236.04      BP1  O
ATOM   3554  CB  GLU B 126      90.543 125.423 138.308  1.00236.04      BP1  C
ATOM   3555  CG  GLU B 126      90.289 126.201 137.020  1.00236.04      BP1  C
ATOM   3556  CD  GLU B 126      90.406 127.710 137.172  1.00236.04      BP1  C
ATOM   3557  OE1 GLU B 126      90.899 128.363 136.228  1.00236.04      BP1  O
ATOM   3558  OE2 GLU B 126      89.977 128.252 138.213  1.00236.04      BP1  O
ATOM   3559  N   ILE B 127      92.713 123.818 139.902  1.00262.49      BP1  N
ATOM   3560  CA  ILE B 127      93.073 122.820 140.903  1.00262.49      BP1  C
ATOM   3561  C   ILE B 127      94.085 123.402 141.881  1.00262.49      BP1  C
ATOM   3562  O   ILE B 127      94.099 123.053 143.066  1.00262.49      BP1  O
ATOM   3563  CB  ILE B 127      93.586 121.531 140.236  1.00262.49      BP1  C
ATOM   3564  CG1 ILE B 127      94.059 120.530 141.291  1.00262.49      BP1  C
ATOM   3565  CG2 ILE B 127      94.707 121.824 139.275  1.00262.49      BP1  C
ATOM   3566  CD1 ILE B 127      92.974 120.070 142.231  1.00262.49      BP1  C
ATOM   3567  N   ALA B 128      94.925 124.324 141.409  1.00314.68      BP1  N
ATOM   3568  CA  ALA B 128      95.810 125.040 142.318  1.00314.68      BP1  C
ATOM   3569  C   ALA B 128      95.013 125.819 143.356  1.00314.68      BP1  C
ATOM   3570  O   ALA B 128      95.346 125.812 144.545  1.00314.68      BP1  O
ATOM   3571  CB  ALA B 128      96.722 125.973 141.524  1.00314.68      BP1  C
ATOM   3572  N   GLU B 129      93.950 126.495 142.922  1.00353.54      BP1  N
ATOM   3573  CA  GLU B 129      93.107 127.235 143.856  1.00353.54      BP1  C
ATOM   3574  C   GLU B 129      92.394 126.291 144.817  1.00353.54      BP1  C
ATOM   3575  O   GLU B 129      92.281 126.573 146.016  1.00353.54      BP1  O
ATOM   3576  CB  GLU B 129      92.094 128.083 143.089  1.00353.54      BP1  C
ATOM   3577  CG  GLU B 129      91.028 128.734 143.962  1.00353.54      BP1  C
ATOM   3578  CD  GLU B 129      91.605 129.702 144.978  1.00353.54      BP1  C
ATOM   3579  OE1 GLU B 129      91.636 130.915 144.683  1.00353.54      BP1  O
ATOM   3580  OE2 GLU B 129      92.013 129.262 146.072  1.00353.54      BP1  O
ATOM   3581  N   ALA B 130      91.874 125.179 144.294  1.00353.43      BP1  N
ATOM   3582  CA  ALA B 130      91.268 124.166 145.152  1.00353.43      BP1  C
ATOM   3583  C   ALA B 130      92.246 123.708 146.225  1.00353.43      BP1  C
ATOM   3584  O   ALA B 130      91.868 123.531 147.389  1.00353.43      BP1  O
ATOM   3585  CB  ALA B 130      90.797 122.980 144.313  1.00353.43      BP1  C
ATOM   3586  N   THR B 131      93.510 123.515 145.847  1.00361.94      BP1  N
ATOM   3587  CA  THR B 131      94.553 123.225 146.823  1.00361.94      BP1  C
ATOM   3588  C   THR B 131      94.698 124.359 147.827  1.00361.94      BP1  C
ATOM   3589  O   THR B 131      94.845 124.119 149.031  1.00361.94      BP1  O
ATOM   3590  CB  THR B 131      95.881 122.986 146.107  1.00361.94      BP1  C
ATOM   3591  OG1 THR B 131      95.675 122.109 144.993  1.00361.94      BP1  O
ATOM   3592  CG2 THR B 131      96.908 122.391 147.058  1.00361.94      BP1  C
ATOM   3593  N   ILE B 132      94.670 125.601 147.342  1.00374.95      BP1  N
ATOM   3594  CA  ILE B 132      94.860 126.758 148.212  1.00374.95      BP1  C
ATOM   3595  C   ILE B 132      93.795 126.793 149.299  1.00374.95      BP1  C
ATOM   3596  O   ILE B 132      94.107 126.864 150.492  1.00374.95      BP1  O
ATOM   3597  CB  ILE B 132      94.860 128.053 147.381  1.00374.95      BP1  C
ATOM   3598  CG1 ILE B 132      96.176 128.194 146.618  1.00374.95      BP1  C
ATOM   3599  CG2 ILE B 132      94.625 129.256 148.276  1.00374.95      BP1  C
ATOM   3600  CD1 ILE B 132      96.113 129.179 145.477  1.00374.95      BP1  C
ATOM   3601  N   LYS B 133      92.525 126.720 148.911  1.00397.76      BP1  N
ATOM   3602  CA  LYS B 133      91.456 126.824 149.896  1.00397.76      BP1  C
ATOM   3603  C   LYS B 133      91.175 125.509 150.608  1.00397.76      BP1  C
ATOM   3604  O   LYS B 133      90.089 125.349 151.175  1.00397.76      BP1  O
ATOM   3605  CB  LYS B 133      90.176 127.344 149.242  1.00397.76      BP1  C
ATOM   3606  CG  LYS B 133      90.139 128.855 149.116  1.00397.76      BP1  C
ATOM   3607  CD  LYS B 133      88.755 129.350 148.749  1.00397.76      BP1  C
ATOM   3608  CE  LYS B 133      88.673 130.859 148.875  1.00397.76      BP1  C
ATOM   3609  NZ  LYS B 133      87.352 131.388 148.442  1.00397.76      BP1  N
ATOM   3610  N   ALA B 134      92.115 124.567 150.586  1.00432.88      BP1  N
ATOM   3611  CA  ALA B 134      91.991 123.322 151.329  1.00432.88      BP1  C
ATOM   3612  C   ALA B 134      93.101 123.121 152.354  1.00432.88      BP1  C
ATOM   3613  O   ALA B 134      93.278 121.999 152.838  1.00432.88      BP1  O
ATOM   3614  CB  ALA B 134      91.964 122.133 150.363  1.00432.88      BP1  C
ATOM   3615  N   THR B 135      93.853 124.170 152.695  1.00410.43      BP1  N
ATOM   3616  CA  THR B 135      94.983 124.062 153.611  1.00410.43      BP1  C
ATOM   3617  C   THR B 135      95.030 125.266 154.542  1.00410.43      BP1  C
ATOM   3618  O   THR B 135      94.408 126.301 154.292  1.00410.43      BP1  O
ATOM   3619  CB  THR B 135      96.334 123.962 152.873  1.00410.43      BP1  C
ATOM   3620  OG1 THR B 135      96.727 125.261 152.411  1.00410.43      BP1  O
ATOM   3621  CG2 THR B 135      96.269 122.999 151.693  1.00410.43      BP1  C
ATOM   3622  N   ASP B 136      95.789 125.114 155.623  1.00380.96      BP1  N
ATOM   3623  CA  ASP B 136      96.063 126.174 156.580  1.00380.96      BP1  C
ATOM   3624  C   ASP B 136      97.432 126.774 156.284  1.00380.96      BP1  C
ATOM   3625  O   ASP B 136      98.045 126.484 155.252  1.00380.96      BP1  O
ATOM   3626  CB  ASP B 136      96.007 125.641 158.020  1.00380.96      BP1  C
ATOM   3627  CG  ASP B 136      95.789 126.739 159.050  1.00380.96      BP1  C
ATOM   3628  OD1 ASP B 136      94.627 127.148 159.255  1.00380.96      BP1  O
ATOM   3629  OD2 ASP B 136      96.784 127.195 159.652  1.00380.96      BP1  O
ATOM   3630  N   ASP B 137      97.905 127.624 157.203  1.00412.36      BP1  N
ATOM   3631  CA  ASP B 137      99.239 128.206 157.115  1.00412.36      BP1  C
ATOM   3632  C   ASP B 137      99.397 129.009 155.830  1.00412.36      BP1  C
ATOM   3633  O   ASP B 137     100.031 128.533 154.881  1.00412.36      BP1  O
ATOM   3634  CB  ASP B 137     100.312 127.119 157.200  1.00412.36      BP1  C
ATOM   3635  CG  ASP B 137     101.644 127.652 157.688  1.00412.36      BP1  C
ATOM   3636  OD1 ASP B 137     101.900 128.865 157.529  1.00412.36      BP1  O
ATOM   3637  OD2 ASP B 137     102.439 126.855 158.228  1.00412.36      BP1  O
ATOM   3638  N   PRO B 138      98.815 130.212 155.757  1.00372.80      BP1  N
ATOM   3639  CA  PRO B 138      98.847 130.988 154.501  1.00372.80      BP1  C
ATOM   3640  C   PRO B 138     100.209 131.058 153.823  1.00372.80      BP1  C
ATOM   3641  O   PRO B 138     100.274 131.344 152.620  1.00372.80      BP1  O
ATOM   3642  CB  PRO B 138      98.369 132.376 154.947  1.00372.80      BP1  C
ATOM   3643  CG  PRO B 138      97.502 132.100 156.135  1.00372.80      BP1  C
ATOM   3644  CD  PRO B 138      98.142 130.943 156.846  1.00372.80      BP1  C
ATOM   3645  N   GLU B 139     101.301 130.817 154.552  1.00397.79      BP1  N
ATOM   3646  CA  GLU B 139     102.591 130.626 153.897  1.00397.79      BP1  C
ATOM   3647  C   GLU B 139     102.533 129.470 152.906  1.00397.79      BP1  C
ATOM   3648  O   GLU B 139     103.161 129.520 151.841  1.00397.79      BP1  O
ATOM   3649  CB  GLU B 139     103.681 130.384 154.941  1.00397.79      BP1  C
ATOM   3650  CG  GLU B 139     103.917 131.554 155.879  1.00397.79      BP1  C
ATOM   3651  CD  GLU B 139     104.566 132.736 155.186  1.00397.79      BP1  C
ATOM   3652  OE1 GLU B 139     103.838 133.526 154.550  1.00397.79      BP1  O
ATOM   3653  OE2 GLU B 139     105.804 132.873 155.275  1.00397.79      BP1  O
ATOM   3654  N   VAL B 140     101.793 128.411 153.247  1.00392.44      BP1  N
ATOM   3655  CA  VAL B 140     101.602 127.308 152.312  1.00392.44      BP1  C
ATOM   3656  C   VAL B 140     100.902 127.799 151.053  1.00392.44      BP1  C
ATOM   3657  O   VAL B 140     101.266 127.415 149.936  1.00392.44      BP1  O
ATOM   3658  CB  VAL B 140     100.824 126.162 152.984  1.00392.44      BP1  C
ATOM   3659  CG1 VAL B 140     100.522 125.064 151.981  1.00392.44      BP1  C
ATOM   3660  CG2 VAL B 140     101.608 125.608 154.161  1.00392.44      BP1  C
ATOM   3661  N   LEU B 141      99.885 128.650 151.213  1.00362.92      BP1  N
ATOM   3662  CA  LEU B 141      99.242 129.261 150.055  1.00362.92      BP1  C
ATOM   3663  C   LEU B 141     100.245 130.057 149.236  1.00362.92      BP1  C
ATOM   3664  O   LEU B 141     100.209 130.036 148.002  1.00362.92      BP1  O
ATOM   3665  CB  LEU B 141      98.091 130.162 150.502  1.00362.92      BP1  C
ATOM   3666  CG  LEU B 141      97.215 129.630 151.634  1.00362.92      BP1  C
ATOM   3667  CD1 LEU B 141      96.083 130.596 151.952  1.00362.92      BP1  C
ATOM   3668  CD2 LEU B 141      96.679 128.263 151.276  1.00362.92      BP1  C
ATOM   3669  N   GLU B 142     101.148 130.768 149.911  1.00349.58      BP1  N
ATOM   3670  CA  GLU B 142     102.159 131.547 149.207  1.00349.58      BP1  C
ATOM   3671  C   GLU B 142     103.065 130.651 148.368  1.00349.58      BP1  C
ATOM   3672  O   GLU B 142     103.328 130.947 147.197  1.00349.58      BP1  O
ATOM   3673  CB  GLU B 142     102.973 132.364 150.209  1.00349.58      BP1  C
ATOM   3674  CG  GLU B 142     104.259 132.936 149.652  1.00349.58      BP1  C
ATOM   3675  CD  GLU B 142     104.017 133.930 148.536  1.00349.58      BP1  C
ATOM   3676  OE1 GLU B 142     104.889 134.054 147.651  1.00349.58      BP1  O
ATOM   3677  OE2 GLU B 142     102.955 134.590 148.546  1.00349.58      BP1  O
ATOM   3678  N   GLU B 143     103.544 129.547 148.945  1.00357.45      BP1  N
ATOM   3679  CA  GLU B 143     104.418 128.653 148.187  1.00357.45      BP1  C
ATOM   3680  C   GLU B 143     103.664 127.975 147.047  1.00357.45      BP1  C
ATOM   3681  O   GLU B 143     104.214 127.784 145.953  1.00357.45      BP1  O
ATOM   3682  CB  GLU B 143     105.056 127.605 149.102  1.00357.45      BP1  C
ATOM   3683  CG  GLU B 143     106.167 128.142 149.996  1.00357.45      BP1  C
ATOM   3684  CD  GLU B 143     105.797 128.151 151.462  1.00357.45      BP1  C
ATOM   3685  OE1 GLU B 143     104.846 127.435 151.840  1.00357.45      BP1  O
ATOM   3686  OE2 GLU B 143     106.455 128.873 152.239  1.00357.45      BP1  O
ATOM   3687  N   ILE B 144     102.410 127.593 147.289  1.00300.86      BP1  N
ATOM   3688  CA  ILE B 144     101.592 127.027 146.225  1.00300.86      BP1  C
ATOM   3689  C   ILE B 144     101.436 128.027 145.090  1.00300.86      BP1  C
ATOM   3690  O   ILE B 144     101.503 127.662 143.913  1.00300.86      BP1  O
ATOM   3691  CB  ILE B 144     100.229 126.577 146.779  1.00300.86      BP1  C
ATOM   3692  CG1 ILE B 144     100.412 125.415 147.753  1.00300.86      BP1  C
ATOM   3693  CG2 ILE B 144      99.296 126.180 145.649  1.00300.86      BP1  C
ATOM   3694  CD1 ILE B 144      99.180 125.102 148.567  1.00300.86      BP1  C
ATOM   3695  N   SER B 145     101.230 129.302 145.424  1.00294.61      BP1  N
ATOM   3696  CA  SER B 145     101.118 130.328 144.395  1.00294.61      BP1  C
ATOM   3697  C   SER B 145     102.424 130.485 143.633  1.00294.61      BP1  C
ATOM   3698  O   SER B 145     102.417 130.661 142.411  1.00294.61      BP1  O
ATOM   3699  CB  SER B 145     100.699 131.658 145.020  1.00294.61      BP1  C
ATOM   3700  OG  SER B 145     101.472 131.949 146.167  1.00294.61      BP1  O
ATOM   3701  N   GLU B 146     103.554 130.438 144.340  1.00308.07      BP1  N
ATOM   3702  CA  GLU B 146     104.846 130.472 143.663  1.00308.07      BP1  C
ATOM   3703  C   GLU B 146     104.947 129.353 142.640  1.00308.07      BP1  C
ATOM   3704  O   GLU B 146     105.278 129.586 141.472  1.00308.07      BP1  O
ATOM   3705  CB  GLU B 146     105.988 130.364 144.672  1.00308.07      BP1  C
ATOM   3706  CG  GLU B 146     106.008 131.440 145.733  1.00308.07      BP1  C
ATOM   3707  CD  GLU B 146     106.656 130.964 147.012  1.00308.07      BP1  C
ATOM   3708  OE1 GLU B 146     106.630 131.711 148.010  1.00308.07      BP1  O
ATOM   3709  OE2 GLU B 146     107.195 129.837 147.018  1.00308.07      BP1  O
ATOM   3710  N   PHE B 147     104.662 128.125 143.064  1.00263.95      BP1  N
ATOM   3711  CA  PHE B 147     104.819 126.992 142.161  1.00263.95      BP1  C
ATOM   3712  C   PHE B 147     103.823 127.064 141.009  1.00263.95      BP1  C
ATOM   3713  O   PHE B 147     104.135 126.683 139.873  1.00263.95      BP1  O
ATOM   3714  CB  PHE B 147     104.662 125.684 142.921  1.00263.95      BP1  C
ATOM   3715  CG  PHE B 147     104.805 124.486 142.051  1.00263.95      BP1  C
ATOM   3716  CD1 PHE B 147     103.713 123.695 141.749  1.00263.95      BP1  C
ATOM   3717  CD2 PHE B 147     106.032 124.173 141.497  1.00263.95      BP1  C
ATOM   3718  CE1 PHE B 147     103.851 122.596 140.932  1.00263.95      BP1  C
ATOM   3719  CE2 PHE B 147     106.173 123.081 140.682  1.00263.95      BP1  C
ATOM   3720  CZ  PHE B 147     105.083 122.291 140.399  1.00263.95      BP1  C
ATOM   3721  N   ALA B 148     102.609 127.534 141.288  1.00196.57      BP1  N
ATOM   3722  CA  ALA B 148     101.639 127.740 140.223  1.00196.57      BP1  C
ATOM   3723  C   ALA B 148     102.154 128.752 139.214  1.00196.57      BP1  C
ATOM   3724  O   ALA B 148     101.972 128.586 138.005  1.00196.57      BP1  O
ATOM   3725  CB  ALA B 148     100.306 128.196 140.812  1.00196.57      BP1  C
ATOM   3726  N   GLU B 149     102.801 129.812 139.695  1.00213.01      BP1  N
ATOM   3727  CA  GLU B 149     103.398 130.776 138.783  1.00213.01      BP1  C
ATOM   3728  C   GLU B 149     104.521 130.142 137.979  1.00213.01      BP1  C
ATOM   3729  O   GLU B 149     104.741 130.501 136.820  1.00213.01      BP1  O
ATOM   3730  CB  GLU B 149     103.906 131.990 139.558  1.00213.01      BP1  C
ATOM   3731  CG  GLU B 149     104.609 133.025 138.692  1.00213.01      BP1  C
ATOM   3732  CD  GLU B 149     104.459 134.429 139.230  1.00213.01      BP1  C
ATOM   3733  OE1 GLU B 149     105.488 135.077 139.517  1.00213.01      BP1  O
ATOM   3734  OE2 GLU B 149     103.305 134.881 139.366  1.00213.01      BP1  O
ATOM   3735  N   GLU B 150     105.253 129.209 138.582  1.00231.44      BP1  N
ATOM   3736  CA  GLU B 150     106.260 128.486 137.815  1.00231.44      BP1  C
ATOM   3737  C   GLU B 150     105.611 127.694 136.691  1.00231.44      BP1  C
ATOM   3738  O   GLU B 150     106.097 127.692 135.554  1.00231.44      BP1  O
ATOM   3739  CB  GLU B 150     107.063 127.560 138.724  1.00231.44      BP1  C
ATOM   3740  CG  GLU B 150     107.537 128.196 140.018  1.00231.44      BP1  C
ATOM   3741  CD  GLU B 150     108.115 129.588 139.827  1.00231.44      BP1  C
ATOM   3742  OE1 GLU B 150     107.799 130.476 140.645  1.00231.44      BP1  O
ATOM   3743  OE2 GLU B 150     108.900 129.794 138.877  1.00231.44      BP1  O
ATOM   3744  N   ARG B 151     104.513 127.009 137.000  1.00185.44      BP1  N
ATOM   3745  CA  ARG B 151     103.734 126.333 135.968  1.00185.44      BP1  C
ATOM   3746  C   ARG B 151     103.295 127.311 134.887  1.00185.44      BP1  C
ATOM   3747  O   ARG B 151     103.327 126.994 133.691  1.00185.44      BP1  O
ATOM   3748  CB  ARG B 151     102.517 125.663 136.601  1.00185.44      BP1  C
ATOM   3749  CG  ARG B 151     102.846 124.566 137.598  1.00185.44      BP1  C
ATOM   3750  CD  ARG B 151     102.605 123.196 136.992  1.00185.44      BP1  C
ATOM   3751  NE  ARG B 151     102.782 122.121 137.961  1.00185.44      BP1  N
ATOM   3752  CZ  ARG B 151     103.503 121.027 137.744  1.00185.44      BP1  C
ATOM   3753  NH1 ARG B 151     104.117 120.855 136.583  1.00185.44      BP1  N
ATOM   3754  NH2 ARG B 151     103.602 120.103 138.688  1.00185.44      BP1  N
ATOM   3755  N   SER B 152     102.865 128.498 135.300  1.00166.31      BP1  N
ATOM   3756  CA  SER B 152     102.445 129.515 134.349  1.00166.31      BP1  C
ATOM   3757  C   SER B 152     103.589 129.911 133.434  1.00166.31      BP1  C
ATOM   3758  O   SER B 152     103.404 130.057 132.224  1.00166.31      BP1  O
ATOM   3759  CB  SER B 152     101.933 130.738 135.096  1.00166.31      BP1  C
ATOM   3760  OG  SER B 152     103.016 131.414 135.707  1.00166.31      BP1  O
ATOM   3761  N   ARG B 153     104.765 130.144 134.009  1.00184.08      BP1  N
ATOM   3762  CA  ARG B 153     105.946 130.450 133.214  1.00184.08      BP1  C
ATOM   3763  C   ARG B 153     106.217 129.338 132.216  1.00184.08      BP1  C
ATOM   3764  O   ARG B 153     106.518 129.593 131.042  1.00184.08      BP1  O
ATOM   3765  CB  ARG B 153     107.147 130.657 134.135  1.00184.08      BP1  C
ATOM   3766  CG  ARG B 153     108.404 131.151 133.439  1.00184.08      BP1  C
ATOM   3767  CD  ARG B 153     109.539 131.330 134.435  1.00184.08      BP1  C
ATOM   3768  NE  ARG B 153     110.039 130.048 134.925  1.00184.08      BP1  N
ATOM   3769  CZ  ARG B 153     111.099 129.418 134.429  1.00184.08      BP1  C
ATOM   3770  NH1 ARG B 153     111.783 129.957 133.431  1.00184.08      BP1  N
ATOM   3771  NH2 ARG B 153     111.479 128.253 134.934  1.00184.08      BP1  N
ATOM   3772  N   ARG B 154     106.122 128.091 132.678  1.00164.02      BP1  N
ATOM   3773  CA  ARG B 154     106.249 126.953 131.779  1.00164.02      BP1  C
ATOM   3774  C   ARG B 154     105.323 127.097 130.586  1.00164.02      BP1  C
ATOM   3775  O   ARG B 154     105.774 127.098 129.437  1.00164.02      BP1  O
ATOM   3776  CB  ARG B 154     105.934 125.654 132.516  1.00164.02      BP1  C
ATOM   3777  CG  ARG B 154     106.842 125.325 133.677  1.00164.02      BP1  C
ATOM   3778  CD  ARG B 154     106.703 123.857 134.039  1.00164.02      BP1  C
ATOM   3779  NE  ARG B 154     107.672 123.430 135.040  1.00164.02      BP1  N
ATOM   3780  CZ  ARG B 154     107.815 122.174 135.439  1.00164.02      BP1  C
ATOM   3781  NH1 ARG B 154     107.047 121.225 134.922  1.00164.02      BP1  N
ATOM   3782  NH2 ARG B 154     108.721 121.865 136.355  1.00164.02      BP1  N
ATOM   3783  N   LEU B 155     104.026 127.236 130.844  1.00142.84      BP1  N
ATOM   3784  CA  LEU B 155     103.065 127.217 129.747  1.00142.84      BP1  C
ATOM   3785  C   LEU B 155     103.191 128.454 128.872  1.00142.84      BP1  C
ATOM   3786  O   LEU B 155     102.950 128.392 127.665  1.00142.84      BP1  O
ATOM   3787  CB  LEU B 155     101.644 127.069 130.282  1.00142.84      BP1  C
ATOM   3788  CG  LEU B 155     101.242 125.608 130.514  1.00142.84      BP1  C
ATOM   3789  CD1 LEU B 155     101.860 125.034 131.782  1.00142.84      BP1  C
ATOM   3790  CD2 LEU B 155      99.731 125.430 130.509  1.00142.84      BP1  C
ATOM   3791  N   SER B 156     103.580 129.580 129.456  1.00162.82      BP1  N
ATOM   3792  CA  SER B 156     103.786 130.786 128.667  1.00162.82      BP1  C
ATOM   3793  C   SER B 156     104.936 130.611 127.689  1.00162.82      BP1  C
ATOM   3794  O   SER B 156     104.771 130.820 126.479  1.00162.82      BP1  O
ATOM   3795  CB  SER B 156     104.048 131.968 129.594  1.00162.82      BP1  C
ATOM   3796  OG  SER B 156     105.132 131.687 130.458  1.00162.82      BP1  O
ATOM   3797  N   GLU B 157     106.117 130.262 128.202  1.00193.70      BP1  N
ATOM   3798  CA  GLU B 157     107.247 130.004 127.320  1.00193.70      BP1  C
ATOM   3799  C   GLU B 157     106.917 128.905 126.323  1.00193.70      BP1  C
ATOM   3800  O   GLU B 157     107.421 128.910 125.196  1.00193.70      BP1  O
ATOM   3801  CB  GLU B 157     108.482 129.634 128.138  1.00193.70      BP1  C
ATOM   3802  CG  GLU B 157     109.020 130.765 128.993  1.00193.70      BP1  C
ATOM   3803  CD  GLU B 157     110.449 130.525 129.435  1.00193.70      BP1  C
ATOM   3804  OE1 GLU B 157     110.933 129.382 129.292  1.00193.70      BP1  O
ATOM   3805  OE2 GLU B 157     111.088 131.478 129.926  1.00193.70      BP1  O
ATOM   3806  N   TYR B 158     106.055 127.967 126.713  1.00208.25      BP1  N
ATOM   3807  CA  TYR B 158     105.681 126.896 125.803  1.00208.25      BP1  C
ATOM   3808  C   TYR B 158     104.832 127.427 124.658  1.00208.25      BP1  C
ATOM   3809  O   TYR B 158     105.053 127.076 123.495  1.00208.25      BP1  O
ATOM   3810  CB  TYR B 158     104.941 125.806 126.569  1.00208.25      BP1  C
ATOM   3811  CG  TYR B 158     104.999 124.472 125.884  1.00208.25      BP1  C
ATOM   3812  CD1 TYR B 158     104.072 124.132 124.913  1.00208.25      BP1  C
ATOM   3813  CD2 TYR B 158     105.994 123.559 126.190  1.00208.25      BP1  C
ATOM   3814  CE1 TYR B 158     104.125 122.915 124.275  1.00208.25      BP1  C
ATOM   3815  CE2 TYR B 158     106.056 122.339 125.556  1.00208.25      BP1  C
ATOM   3816  CZ  TYR B 158     105.119 122.023 124.599  1.00208.25      BP1  C
ATOM   3817  OH  TYR B 158     105.171 120.806 123.962  1.00208.25      BP1  O
ATOM   3818  N   ALA B 159     103.849 128.268 124.973  1.00207.88      BP1  N
ATOM   3819  CA  ALA B 159     103.077 128.934 123.933  1.00207.88      BP1  C
ATOM   3820  C   ALA B 159     103.985 129.719 123.003  1.00207.88      BP1  C
ATOM   3821  O   ALA B 159     103.817 129.685 121.779  1.00207.88      BP1  O
ATOM   3822  CB  ALA B 159     102.042 129.861 124.564  1.00207.88      BP1  C
ATOM   3823  N   GLU B 160     104.958 130.432 123.571  1.00231.46      BP1  N
ATOM   3824  CA  GLU B 160     105.848 131.239 122.744  1.00231.46      BP1  C
ATOM   3825  C   GLU B 160     106.695 130.372 121.821  1.00231.46      BP1  C
ATOM   3826  O   GLU B 160     106.764 130.636 120.615  1.00231.46      BP1  O
ATOM   3827  CB  GLU B 160     106.741 132.111 123.625  1.00231.46      BP1  C
ATOM   3828  CG  GLU B 160     107.209 133.393 122.950  1.00231.46      BP1  C
ATOM   3829  CD  GLU B 160     108.358 133.168 121.986  1.00231.46      BP1  C
ATOM   3830  OE1 GLU B 160     108.549 134.006 121.080  1.00231.46      BP1  O
ATOM   3831  OE2 GLU B 160     109.075 132.158 122.136  1.00231.46      BP1  O
ATOM   3832  N   ARG B 161     107.336 129.337 122.360  1.00245.54      BP1  N
ATOM   3833  CA  ARG B 161     108.170 128.445 121.566  1.00245.54      BP1  C
ATOM   3834  C   ARG B 161     107.358 127.546 120.649  1.00245.54      BP1  C
ATOM   3835  O   ARG B 161     107.931 126.888 119.773  1.00245.54      BP1  O
ATOM   3836  CB  ARG B 161     109.037 127.580 122.485  1.00245.54      BP1  C
ATOM   3837  CG  ARG B 161     109.973 128.366 123.386  1.00245.54      BP1  C
ATOM   3838  CD  ARG B 161     110.913 127.444 124.145  1.00245.54      BP1  C
ATOM   3839  NE  ARG B 161     110.233 126.242 124.620  1.00245.54      BP1  N
ATOM   3840  CZ  ARG B 161     110.802 125.307 125.375  1.00245.54      BP1  C
ATOM   3841  NH1 ARG B 161     112.065 125.434 125.754  1.00245.54      BP1  N
ATOM   3842  NH2 ARG B 161     110.105 124.246 125.759  1.00245.54      BP1  N
ATOM   3843  N   HIS B 162     106.039 127.503 120.828  1.00237.96      BP1  N
ATOM   3844  CA  HIS B 162     105.188 126.611 120.060  1.00237.96      BP1  C
ATOM   3845  C   HIS B 162     104.138 127.331 119.228  1.00237.96      BP1  C
ATOM   3846  O   HIS B 162     103.555 126.711 118.330  1.00237.96      BP1  O
ATOM   3847  CB  HIS B 162     104.507 125.605 121.000  1.00237.96      BP1  C
ATOM   3848  CG  HIS B 162     105.442 124.568 121.538  1.00237.96      BP1  C
ATOM   3849  ND1 HIS B 162     105.464 123.272 121.072  1.00237.96      BP1  N
ATOM   3850  CD2 HIS B 162     106.405 124.642 122.487  1.00237.96      BP1  C
ATOM   3851  CE1 HIS B 162     106.391 122.589 121.718  1.00237.96      BP1  C
ATOM   3852  NE2 HIS B 162     106.976 123.397 122.584  1.00237.96      BP1  N
ATOM   3853  N   VAL B 163     103.877 128.608 119.493  1.00252.45      BP1  N
ATOM   3854  CA  VAL B 163     103.021 129.433 118.649  1.00252.45      BP1  C
ATOM   3855  C   VAL B 163     103.707 130.776 118.451  1.00252.45      BP1  C
ATOM   3856  O   VAL B 163     103.990 131.487 119.423  1.00252.45      BP1  O
ATOM   3857  CB  VAL B 163     101.618 129.615 119.253  1.00252.45      BP1  C
ATOM   3858  CG1 VAL B 163     100.927 130.820 118.631  1.00252.45      BP1  C
ATOM   3859  CG2 VAL B 163     100.788 128.361 119.043  1.00252.45      BP1  C
ATOM   3860  N   THR B 164     103.976 131.117 117.192  1.00272.36      BP1  N
ATOM   3861  CA  THR B 164     104.592 132.387 116.828  1.00272.36      BP1  C
ATOM   3862  C   THR B 164     103.532 133.439 116.511  1.00272.36      BP1  C
ATOM   3863  O   THR B 164     103.815 134.642 116.554  1.00272.36      BP1  O
ATOM   3864  CB  THR B 164     105.543 132.180 115.642  1.00272.36      BP1  C
ATOM   3865  OG1 THR B 164     106.591 131.283 116.029  1.00272.36      BP1  O
ATOM   3866  CG2 THR B 164     106.177 133.491 115.184  1.00272.36      BP1  C
ATOM   3867  N   ASN B 165     102.301 133.002 116.241  1.00293.43      BP1  N
ATOM   3868  CA  ASN B 165     101.200 133.884 115.885  1.00293.43      BP1  C
ATOM   3869  C   ASN B 165     101.022 134.932 116.970  1.00293.43      BP1  C
ATOM   3870  O   ASN B 165     100.674 134.586 118.109  1.00293.43      BP1  O
ATOM   3871  CB  ASN B 165      99.914 133.081 115.694  1.00293.43      BP1  C
ATOM   3872  CG  ASN B 165      98.883 133.820 114.863  1.00293.43      BP1  C
ATOM   3873  OD1 ASN B 165      99.016 135.015 114.605  1.00293.43      BP1  O
ATOM   3874  ND2 ASN B 165      97.855 133.104 114.422  1.00293.43      BP1  N
ATOM   3875  N   PRO B 166     101.266 136.210 116.666  1.00283.18      BP1  N
ATOM   3876  CA  PRO B 166     101.288 137.232 117.727  1.00283.18      BP1  C
ATOM   3877  C   PRO B 166      99.991 137.347 118.506  1.00283.18      BP1  C
ATOM   3878  O   PRO B 166     100.021 137.342 119.741  1.00283.18      BP1  O
ATOM   3879  CB  PRO B 166     101.600 138.525 116.958  1.00283.18      BP1  C
ATOM   3880  CG  PRO B 166     102.200 138.082 115.669  1.00283.18      BP1  C
ATOM   3881  CD  PRO B 166     101.550 136.779 115.340  1.00283.18      BP1  C
ATOM   3882  N   ILE B 167      98.854 137.464 117.820  1.00290.51      BP1  N
ATOM   3883  CA  ILE B 167      97.579 137.609 118.514  1.00290.51      BP1  C
ATOM   3884  C   ILE B 167      97.303 136.398 119.399  1.00290.51      BP1  C
ATOM   3885  O   ILE B 167      96.951 136.540 120.579  1.00290.51      BP1  O
ATOM   3886  CB  ILE B 167      96.449 137.851 117.494  1.00290.51      BP1  C
ATOM   3887  CG1 ILE B 167      95.082 137.749 118.172  1.00290.51      BP1  C
ATOM   3888  CG2 ILE B 167      96.572 136.904 116.303  1.00290.51      BP1  C
ATOM   3889  CD1 ILE B 167      94.824 138.847 119.166  1.00290.51      BP1  C
ATOM   3890  N   LEU B 168      97.463 135.192 118.849  1.00261.16      BP1  N
ATOM   3891  CA  LEU B 168      97.225 133.980 119.624  1.00261.16      BP1  C
ATOM   3892  C   LEU B 168      98.110 133.931 120.859  1.00261.16      BP1  C
ATOM   3893  O   LEU B 168      97.608 133.850 121.987  1.00261.16      BP1  O
ATOM   3894  CB  LEU B 168      97.464 132.748 118.754  1.00261.16      BP1  C
ATOM   3895  CG  LEU B 168      96.360 132.363 117.772  1.00261.16      BP1  C
ATOM   3896  CD1 LEU B 168      96.839 131.235 116.889  1.00261.16      BP1  C
ATOM   3897  CD2 LEU B 168      95.100 131.962 118.515  1.00261.16      BP1  C
ATOM   3898  N   ALA B 169      99.430 133.975 120.663  1.00212.18      BP1  N
ATOM   3899  CA  ALA B 169     100.353 133.901 121.788  1.00212.18      BP1  C
ATOM   3900  C   ALA B 169     100.063 134.986 122.814  1.00212.18      BP1  C
ATOM   3901  O   ALA B 169     100.089 134.727 124.020  1.00212.18      BP1  O
ATOM   3902  CB  ALA B 169     101.794 134.002 121.290  1.00212.18      BP1  C
ATOM   3903  N   ALA B 170      99.787 136.205 122.354  1.00194.11      BP1  N
ATOM   3904  CA  ALA B 170      99.483 137.289 123.277  1.00194.11      BP1  C
ATOM   3905  C   ALA B 170      98.267 136.958 124.127  1.00194.11      BP1  C
ATOM   3906  O   ALA B 170      98.272 137.183 125.341  1.00194.11      BP1  O
ATOM   3907  CB  ALA B 170      99.263 138.587 122.503  1.00194.11      BP1  C
ATOM   3908  N   THR B 171      97.219 136.414 123.507  1.00195.34      BP1  N
ATOM   3909  CA  THR B 171      96.019 136.069 124.260  1.00195.34      BP1  C
ATOM   3910  C   THR B 171      96.331 135.084 125.377  1.00195.34      BP1  C
ATOM   3911  O   THR B 171      95.995 135.324 126.544  1.00195.34      BP1  O
ATOM   3912  CB  THR B 171      94.961 135.488 123.325  1.00195.34      BP1  C
ATOM   3913  OG1 THR B 171      95.563 134.503 122.477  1.00195.34      BP1  O
ATOM   3914  CG2 THR B 171      94.346 136.582 122.466  1.00195.34      BP1  C
ATOM   3915  N   VAL B 172      96.967 133.964 125.038  1.00160.15      BP1  N
ATOM   3916  CA  VAL B 172      97.200 132.923 126.030  1.00160.15      BP1  C
ATOM   3917  C   VAL B 172      98.173 133.400 127.098  1.00160.15      BP1  C
ATOM   3918  O   VAL B 172      98.038 133.048 128.276  1.00160.15      BP1  O
ATOM   3919  CB  VAL B 172      97.685 131.633 125.345  1.00160.15      BP1  C
ATOM   3920  CG1 VAL B 172      98.979 131.876 124.592  1.00160.15      BP1  C
ATOM   3921  CG2 VAL B 172      97.868 130.530 126.374  1.00160.15      BP1  C
ATOM   3922  N   VAL B 173      99.170 134.199 126.716  1.00137.44      BP1  N
ATOM   3923  CA  VAL B 173     100.074 134.746 127.719  1.00137.44      BP1  C
ATOM   3924  C   VAL B 173      99.320 135.661 128.663  1.00137.44      BP1  C
ATOM   3925  O   VAL B 173      99.518 135.613 129.877  1.00137.44      BP1  O
ATOM   3926  CB  VAL B 173     101.259 135.463 127.054  1.00137.44      BP1  C
ATOM   3927  CG1 VAL B 173     102.133 136.091 128.113  1.00137.44      BP1  C
ATOM   3928  CG2 VAL B 173     102.080 134.460 126.285  1.00137.44      BP1  C
ATOM   3929  N   ALA B 174      98.455 136.514 128.122  1.00119.36      BP1  N
ATOM   3930  CA  ALA B 174      97.624 137.352 128.973  1.00119.36      BP1  C
ATOM   3931  C   ALA B 174      96.821 136.509 129.946  1.00119.36      BP1  C
ATOM   3932  O   ALA B 174      96.728 136.834 131.134  1.00119.36      BP1  O
ATOM   3933  CB  ALA B 174      96.695 138.203 128.111  1.00119.36      BP1  C
ATOM   3934  N   LEU B 175      96.228 135.425 129.453  1.00146.03      BP1  N
ATOM   3935  CA  LEU B 175      95.430 134.561 130.312  1.00146.03      BP1  C
ATOM   3936  C   LEU B 175      96.276 133.969 131.430  1.00146.03      BP1  C
ATOM   3937  O   LEU B 175      95.907 134.042 132.609  1.00146.03      BP1  O
ATOM   3938  CB  LEU B 175      94.783 133.459 129.472  1.00146.03      BP1  C
ATOM   3939  CG  LEU B 175      93.511 132.770 129.976  1.00146.03      BP1  C
ATOM   3940  CD1 LEU B 175      92.890 131.946 128.862  1.00146.03      BP1  C
ATOM   3941  CD2 LEU B 175      93.779 131.881 131.177  1.00146.03      BP1  C
ATOM   3942  N   ALA B 176      97.408 133.366 131.075  1.00142.29      BP1  N
ATOM   3943  CA  ALA B 176      98.279 132.784 132.085  1.00142.29      BP1  C
ATOM   3944  C   ALA B 176      98.747 133.838 133.075  1.00142.29      BP1  C
ATOM   3945  O   ALA B 176      98.825 133.578 134.280  1.00142.29      BP1  O
ATOM   3946  CB  ALA B 176      99.471 132.107 131.414  1.00142.29      BP1  C
ATOM   3947  N   GLU B 177      99.049 135.037 132.584  1.00147.30      BP1  N
ATOM   3948  CA  GLU B 177      99.529 136.099 133.452  1.00147.30      BP1  C
ATOM   3949  C   GLU B 177      98.460 136.522 134.441  1.00147.30      BP1  C
ATOM   3950  O   GLU B 177      98.732 136.646 135.637  1.00147.30      BP1  O
ATOM   3951  CB  GLU B 177      99.986 137.291 132.615  1.00147.30      BP1  C
ATOM   3952  CG  GLU B 177     101.259 137.055 131.821  1.00147.30      BP1  C
ATOM   3953  CD  GLU B 177     102.514 137.334 132.618  1.00147.30      BP1  C
ATOM   3954  OE1 GLU B 177     102.569 136.952 133.804  1.00147.30      BP1  O
ATOM   3955  OE2 GLU B 177     103.448 137.939 132.053  1.00147.30      BP1  O
ATOM   3956  N   VAL B 178      97.239 136.751 133.964  1.00185.44      BP1  N
ATOM   3957  CA  VAL B 178      96.190 137.202 134.867  1.00185.44      BP1  C
ATOM   3958  C   VAL B 178      95.837 136.099 135.851  1.00185.44      BP1  C
ATOM   3959  O   VAL B 178      95.465 136.366 137.000  1.00185.44      BP1  O
ATOM   3960  CB  VAL B 178      94.960 137.682 134.075  1.00185.44      BP1  C
ATOM   3961  CG1 VAL B 178      94.408 136.577 133.212  1.00185.44      BP1  C
ATOM   3962  CG2 VAL B 178      93.892 138.211 135.018  1.00185.44      BP1  C
ATOM   3963  N   LEU B 179      95.983 134.841 135.438  1.00197.12      BP1  N
ATOM   3964  CA  LEU B 179      95.734 133.757 136.377  1.00197.12      BP1  C
ATOM   3965  C   LEU B 179      96.810 133.715 137.450  1.00197.12      BP1  C
ATOM   3966  O   LEU B 179      96.508 133.579 138.641  1.00197.12      BP1  O
ATOM   3967  CB  LEU B 179      95.643 132.428 135.635  1.00197.12      BP1  C
ATOM   3968  CG  LEU B 179      94.203 132.009 135.339  1.00197.12      BP1  C
ATOM   3969  CD1 LEU B 179      93.459 131.748 136.636  1.00197.12      BP1  C
ATOM   3970  CD2 LEU B 179      93.483 133.064 134.522  1.00197.12      BP1  C
ATOM   3971  N   SER B 180      98.074 133.824 137.047  1.00230.87      BP1  N
ATOM   3972  CA  SER B 180      99.145 133.990 138.019  1.00230.87      BP1  C
ATOM   3973  C   SER B 180      98.840 135.137 138.965  1.00230.87      BP1  C
ATOM   3974  O   SER B 180      99.069 135.039 140.174  1.00230.87      BP1  O
ATOM   3975  CB  SER B 180     100.466 134.241 137.300  1.00230.87      BP1  C
ATOM   3976  OG  SER B 180     100.370 135.393 136.481  1.00230.87      BP1  O
ATOM   3977  N   ALA B 181      98.310 136.232 138.426  1.00250.99      BP1  N
ATOM   3978  CA  ALA B 181      98.035 137.407 139.237  1.00250.99      BP1  C
ATOM   3979  C   ALA B 181      96.953 137.137 140.266  1.00250.99      BP1  C
ATOM   3980  O   ALA B 181      97.094 137.532 141.427  1.00250.99      BP1  O
ATOM   3981  CB  ALA B 181      97.630 138.577 138.345  1.00250.99      BP1  C
ATOM   3982  N   VAL B 182      95.865 136.483 139.866  1.00272.11      BP1  N
ATOM   3983  CA  VAL B 182      94.786 136.239 140.817  1.00272.11      BP1  C
ATOM   3984  C   VAL B 182      95.232 135.235 141.870  1.00272.11      BP1  C
ATOM   3985  O   VAL B 182      94.877 135.348 143.050  1.00272.11      BP1  O
ATOM   3986  CB  VAL B 182      93.501 135.788 140.099  1.00272.11      BP1  C
ATOM   3987  CG1 VAL B 182      92.879 136.952 139.343  1.00272.11      BP1  C
ATOM   3988  CG2 VAL B 182      93.763 134.629 139.175  1.00272.11      BP1  C
ATOM   3989  N   VAL B 183      96.042 134.253 141.473  1.00299.55      BP1  N
ATOM   3990  CA  VAL B 183      96.591 133.338 142.468  1.00299.55      BP1  C
ATOM   3991  C   VAL B 183      97.476 134.088 143.452  1.00299.55      BP1  C
ATOM   3992  O   VAL B 183      97.386 133.886 144.668  1.00299.55      BP1  O
ATOM   3993  CB  VAL B 183      97.346 132.183 141.791  1.00299.55      BP1  C
ATOM   3994  CG1 VAL B 183      97.778 131.177 142.832  1.00299.55      BP1  C
ATOM   3995  CG2 VAL B 183      96.448 131.498 140.790  1.00299.55      BP1  C
ATOM   3996  N   ARG B 184      98.341 134.968 142.945  1.00323.21      BP1  N
ATOM   3997  CA  ARG B 184      99.209 135.749 143.819  1.00323.21      BP1  C
ATOM   3998  C   ARG B 184      98.389 136.610 144.771  1.00323.21      BP1  C
ATOM   3999  O   ARG B 184      98.732 136.760 145.949  1.00323.21      BP1  O
ATOM   4000  CB  ARG B 184     100.150 136.613 142.980  1.00323.21      BP1  C
ATOM   4001  CG  ARG B 184     101.295 137.228 143.763  1.00323.21      BP1  C
ATOM   4002  CD  ARG B 184     102.407 136.222 144.003  1.00323.21      BP1  C
ATOM   4003  NE  ARG B 184     103.431 136.747 144.902  1.00323.21      BP1  N
ATOM   4004  CZ  ARG B 184     104.529 136.086 145.252  1.00323.21      BP1  C
ATOM   4005  NH1 ARG B 184     104.752 134.868 144.779  1.00323.21      BP1  N
ATOM   4006  NH2 ARG B 184     105.406 136.641 146.076  1.00323.21      BP1  N
ATOM   4007  N   ALA B 185      97.304 137.196 144.265  1.00351.79      BP1  N
ATOM   4008  CA  ALA B 185      96.390 137.944 145.119  1.00351.79      BP1  C
ATOM   4009  C   ALA B 185      95.810 137.052 146.204  1.00351.79      BP1  C
ATOM   4010  O   ALA B 185      95.644 137.479 147.353  1.00351.79      BP1  O
ATOM   4011  CB  ALA B 185      95.275 138.559 144.274  1.00351.79      BP1  C
ATOM   4012  N   ARG B 186      95.507 135.800 145.857  1.00357.16      BP1  N
ATOM   4013  CA  ARG B 186      94.927 134.876 146.827  1.00357.16      BP1  C
ATOM   4014  C   ARG B 186      95.890 134.582 147.971  1.00357.16      BP1  C
ATOM   4015  O   ARG B 186      95.490 134.014 148.994  1.00357.16      BP1  O
ATOM   4016  CB  ARG B 186      94.512 133.582 146.128  1.00357.16      BP1  C
ATOM   4017  CG  ARG B 186      93.098 133.612 145.585  1.00357.16      BP1  C
ATOM   4018  CD  ARG B 186      92.098 133.636 146.722  1.00357.16      BP1  C
ATOM   4019  NE  ARG B 186      92.414 132.630 147.730  1.00357.16      BP1  N
ATOM   4020  CZ  ARG B 186      91.799 132.531 148.903  1.00357.16      BP1  C
ATOM   4021  NH1 ARG B 186      90.833 133.381 149.220  1.00357.16      BP1  N
ATOM   4022  NH2 ARG B 186      92.151 131.582 149.759  1.00357.16      BP1  N
ATOM   4023  N   SER B 187      97.163 134.958 147.821  1.00376.57      BP1  N
ATOM   4024  CA  SER B 187      98.128 134.747 148.895  1.00376.57      BP1  C
ATOM   4025  C   SER B 187      97.916 135.702 150.062  1.00376.57      BP1  C
ATOM   4026  O   SER B 187      98.365 135.409 151.176  1.00376.57      BP1  O
ATOM   4027  CB  SER B 187      99.555 134.885 148.361  1.00376.57      BP1  C
ATOM   4028  OG  SER B 187      99.794 136.195 147.880  1.00376.57      BP1  O
ATOM   4029  N   TYR B 188      97.244 136.832 149.838  1.00362.32      BP1  N
ATOM   4030  CA  TYR B 188      96.973 137.803 150.890  1.00362.32      BP1  C
ATOM   4031  C   TYR B 188      95.481 137.949 151.167  1.00362.32      BP1  C
ATOM   4032  O   TYR B 188      95.045 139.001 151.645  1.00362.32      BP1  O
ATOM   4033  CB  TYR B 188      97.579 139.159 150.529  1.00362.32      BP1  C
ATOM   4034  CG  TYR B 188      98.903 139.058 149.808  1.00362.32      BP1  C
ATOM   4035  CD1 TYR B 188     100.063 138.711 150.487  1.00362.32      BP1  C
ATOM   4036  CD2 TYR B 188      98.992 139.304 148.445  1.00362.32      BP1  C
ATOM   4037  CE1 TYR B 188     101.275 138.616 149.828  1.00362.32      BP1  C
ATOM   4038  CE2 TYR B 188     100.199 139.211 147.778  1.00362.32      BP1  C
ATOM   4039  CZ  TYR B 188     101.337 138.868 148.474  1.00362.32      BP1  C
ATOM   4040  OH  TYR B 188     102.540 138.775 147.813  1.00362.32      BP1  O
ATOM   4041  N   GLY B 189      94.693 136.915 150.881  1.00335.30      BP1  N
ATOM   4042  CA  GLY B 189      93.260 136.989 151.090  1.00335.30      BP1  C
ATOM   4043  C   GLY B 189      92.583 138.095 150.317  1.00335.30      BP1  C
ATOM   4044  O   GLY B 189      91.638 138.708 150.822  1.00335.30      BP1  O
ATOM   4045  N   ALA B 190      93.051 138.372 149.103  1.00324.60      BP1  N
ATOM   4046  CA  ALA B 190      92.554 139.507 148.347  1.00324.60      BP1  C
ATOM   4047  C   ALA B 190      91.080 139.318 147.992  1.00324.60      BP1  C
ATOM   4048  O   ALA B 190      90.562 138.197 148.035  1.00324.60      BP1  O
ATOM   4049  CB  ALA B 190      93.375 139.693 147.075  1.00324.60      BP1  C
ATOM   4050  N   PRO B 191      90.378 140.402 147.661  1.00342.42      BP1  N
ATOM   4051  CA  PRO B 191      88.991 140.274 147.197  1.00342.42      BP1  C
ATOM   4052  C   PRO B 191      88.883 139.335 146.003  1.00342.42      BP1  C
ATOM   4053  O   PRO B 191      89.434 139.593 144.930  1.00342.42      BP1  O
ATOM   4054  CB  PRO B 191      88.614 141.712 146.828  1.00342.42      BP1  C
ATOM   4055  CG  PRO B 191      89.433 142.541 147.751  1.00342.42      BP1  C
ATOM   4056  CD  PRO B 191      90.743 141.809 147.910  1.00342.42      BP1  C
ATOM   4057  N   GLU B 192      88.159 138.234 146.208  1.00344.43      BP1  N
ATOM   4058  CA  GLU B 192      88.023 137.217 145.172  1.00344.43      BP1  C
ATOM   4059  C   GLU B 192      87.210 137.721 143.989  1.00344.43      BP1  C
ATOM   4060  O   GLU B 192      87.649 137.600 142.839  1.00344.43      BP1  O
ATOM   4061  CB  GLU B 192      87.371 135.971 145.769  1.00344.43      BP1  C
ATOM   4062  CG  GLU B 192      87.807 134.663 145.150  1.00344.43      BP1  C
ATOM   4063  CD  GLU B 192      87.483 133.480 146.036  1.00344.43      BP1  C
ATOM   4064  OE1 GLU B 192      87.947 133.465 147.195  1.00344.43      BP1  O
ATOM   4065  OE2 GLU B 192      86.764 132.568 145.579  1.00344.43      BP1  O
ATOM   4066  N   GLU B 193      86.036 138.302 144.257  1.00341.46      BP1  N
ATOM   4067  CA  GLU B 193      85.093 138.658 143.199  1.00341.46      BP1  C
ATOM   4068  C   GLU B 193      85.726 139.546 142.138  1.00341.46      BP1  C
ATOM   4069  O   GLU B 193      85.440 139.389 140.944  1.00341.46      BP1  O
ATOM   4070  CB  GLU B 193      83.872 139.353 143.807  1.00341.46      BP1  C
ATOM   4071  CG  GLU B 193      84.213 140.551 144.686  1.00341.46      BP1  C
ATOM   4072  CD  GLU B 193      84.228 140.212 146.163  1.00341.46      BP1  C
ATOM   4073  OE1 GLU B 193      84.706 139.114 146.518  1.00341.46      BP1  O
ATOM   4074  OE2 GLU B 193      83.767 141.045 146.971  1.00341.46      BP1  O
ATOM   4075  N   VAL B 194      86.575 140.489 142.549  1.00335.29      BP1  N
ATOM   4076  CA  VAL B 194      87.197 141.383 141.582  1.00335.29      BP1  C
ATOM   4077  C   VAL B 194      88.143 140.602 140.683  1.00335.29      BP1  C
ATOM   4078  O   VAL B 194      88.211 140.841 139.474  1.00335.29      BP1  O
ATOM   4079  CB  VAL B 194      87.912 142.537 142.307  1.00335.29      BP1  C
ATOM   4080  CG1 VAL B 194      88.359 143.592 141.311  1.00335.29      BP1  C
ATOM   4081  CG2 VAL B 194      86.999 143.139 143.364  1.00335.29      BP1  C
ATOM   4082  N   GLY B 195      88.855 139.625 141.247  1.00314.45      BP1  N
ATOM   4083  CA  GLY B 195      89.705 138.779 140.424  1.00314.45      BP1  C
ATOM   4084  C   GLY B 195      88.910 137.907 139.472  1.00314.45      BP1  C
ATOM   4085  O   GLY B 195      89.307 137.705 138.321  1.00314.45      BP1  O
ATOM   4086  N   GLU B 196      87.784 137.368 139.943  1.00286.51      BP1  N
ATOM   4087  CA  GLU B 196      86.904 136.606 139.062  1.00286.51      BP1  C
ATOM   4088  C   GLU B 196      86.453 137.449 137.878  1.00286.51      BP1  C
ATOM   4089  O   GLU B 196      86.624 137.050 136.718  1.00286.51      BP1  O
ATOM   4090  CB  GLU B 196      85.692 136.091 139.836  1.00286.51      BP1  C
ATOM   4091  CG  GLU B 196      86.008 135.601 141.229  1.00286.51      BP1  C
ATOM   4092  CD  GLU B 196      87.196 134.668 141.253  1.00286.51      BP1  C
ATOM   4093  OE1 GLU B 196      87.198 133.684 140.486  1.00286.51      BP1  O
ATOM   4094  OE2 GLU B 196      88.138 134.928 142.027  1.00286.51      BP1  O
ATOM   4095  N   LYS B 197      85.869 138.615 138.156  1.00285.92      BP1  N
ATOM   4096  CA  LYS B 197      85.413 139.480 137.075  1.00285.92      BP1  C
ATOM   4097  C   LYS B 197      86.580 139.930 136.207  1.00285.92      BP1  C
ATOM   4098  O   LYS B 197      86.405 140.190 135.014  1.00285.92      BP1  O
ATOM   4099  CB  LYS B 197      84.647 140.679 137.639  1.00285.92      BP1  C
ATOM   4100  CG  LYS B 197      85.506 141.826 138.140  1.00285.92      BP1  C
ATOM   4101  CD  LYS B 197      84.670 143.085 138.314  1.00285.92      BP1  C
ATOM   4102  CE  LYS B 197      85.537 144.295 138.609  1.00285.92      BP1  C
ATOM   4103  NZ  LYS B 197      84.739 145.551 138.627  1.00285.92      BP1  N
ATOM   4104  N   ALA B 198      87.783 139.998 136.777  1.00258.09      BP1  N
ATOM   4105  CA  ALA B 198      88.959 140.297 135.974  1.00258.09      BP1  C
ATOM   4106  C   ALA B 198      89.217 139.198 134.960  1.00258.09      BP1  C
ATOM   4107  O   ALA B 198      89.448 139.476 133.779  1.00258.09      BP1  O
ATOM   4108  CB  ALA B 198      90.173 140.485 136.880  1.00258.09      BP1  C
ATOM   4109  N   VAL B 199      89.225 137.947 135.415  1.00227.54      BP1  N
ATOM   4110  CA  VAL B 199      89.352 136.824 134.493  1.00227.54      BP1  C
ATOM   4111  C   VAL B 199      88.288 136.908 133.410  1.00227.54      BP1  C
ATOM   4112  O   VAL B 199      88.566 136.696 132.223  1.00227.54      BP1  O
ATOM   4113  CB  VAL B 199      89.271 135.489 135.250  1.00227.54      BP1  C
ATOM   4114  CG1 VAL B 199      89.555 134.338 134.305  1.00227.54      BP1  C
ATOM   4115  CG2 VAL B 199      90.246 135.476 136.404  1.00227.54      BP1  C
ATOM   4116  N   LYS B 200      87.054 137.213 133.801  1.00242.14      BP1  N
ATOM   4117  CA  LYS B 200      85.984 137.293 132.813  1.00242.14      BP1  C
ATOM   4118  C   LYS B 200      86.268 138.385 131.791  1.00242.14      BP1  C
ATOM   4119  O   LYS B 200      86.115 138.174 130.582  1.00242.14      BP1  O
ATOM   4120  CB  LYS B 200      84.638 137.535 133.497  1.00242.14      BP1  C
ATOM   4121  CG  LYS B 200      84.353 136.635 134.690  1.00242.14      BP1  C
ATOM   4122  CD  LYS B 200      84.742 135.187 134.429  1.00242.14      BP1  C
ATOM   4123  CE  LYS B 200      84.925 134.433 135.736  1.00242.14      BP1  C
ATOM   4124  NZ  LYS B 200      86.273 134.656 136.324  1.00242.14      BP1  N
ATOM   4125  N   GLU B 201      86.696 139.555 132.260  1.00249.19      BP1  N
ATOM   4126  CA  GLU B 201      86.924 140.676 131.360  1.00249.19      BP1  C
ATOM   4127  C   GLU B 201      88.099 140.409 130.436  1.00249.19      BP1  C
ATOM   4128  O   GLU B 201      88.087 140.824 129.274  1.00249.19      BP1  O
ATOM   4129  CB  GLU B 201      87.143 141.955 132.163  1.00249.19      BP1  C
ATOM   4130  CG  GLU B 201      85.887 142.449 132.859  1.00249.19      BP1  C
ATOM   4131  CD  GLU B 201      86.182 143.418 133.983  1.00249.19      BP1  C
ATOM   4132  OE1 GLU B 201      86.594 142.962 135.069  1.00249.19      BP1  O
ATOM   4133  OE2 GLU B 201      86.000 144.637 133.782  1.00249.19      BP1  O
ATOM   4134  N   VAL B 202      89.121 139.709 130.921  1.00220.88      BP1  N
ATOM   4135  CA  VAL B 202      90.252 139.419 130.050  1.00220.88      BP1  C
ATOM   4136  C   VAL B 202      89.875 138.352 129.033  1.00220.88      BP1  C
ATOM   4137  O   VAL B 202      90.347 138.376 127.891  1.00220.88      BP1  O
ATOM   4138  CB  VAL B 202      91.496 139.032 130.869  1.00220.88      BP1  C
ATOM   4139  CG1 VAL B 202      91.802 140.106 131.895  1.00220.88      BP1  C
ATOM   4140  CG2 VAL B 202      91.320 137.689 131.537  1.00220.88      BP1  C
ATOM   4141  N   ARG B 203      89.005 137.414 129.412  1.00207.28      BP1  N
ATOM   4142  CA  ARG B 203      88.479 136.478 128.424  1.00207.28      BP1  C
ATOM   4143  C   ARG B 203      87.692 137.221 127.353  1.00207.28      BP1  C
ATOM   4144  O   ARG B 203      87.822 136.940 126.153  1.00207.28      BP1  O
ATOM   4145  CB  ARG B 203      87.607 135.425 129.107  1.00207.28      BP1  C
ATOM   4146  CG  ARG B 203      88.388 134.413 129.932  1.00207.28      BP1  C
ATOM   4147  CD  ARG B 203      87.528 133.209 130.293  1.00207.28      BP1  C
ATOM   4148  NE  ARG B 203      88.290 132.170 130.982  1.00207.28      BP1  N
ATOM   4149  CZ  ARG B 203      87.771 131.026 131.417  1.00207.28      BP1  C
ATOM   4150  NH1 ARG B 203      86.483 130.770 131.235  1.00207.28      BP1  N
ATOM   4151  NH2 ARG B 203      88.537 130.139 132.035  1.00207.28      BP1  N
ATOM   4152  N   GLU B 204      86.872 138.183 127.778  1.00257.50      BP1  N
ATOM   4153  CA  GLU B 204      86.147 139.023 126.832  1.00257.50      BP1  C
ATOM   4154  C   GLU B 204      87.103 139.744 125.896  1.00257.50      BP1  C
ATOM   4155  O   GLU B 204      86.890 139.778 124.679  1.00257.50      BP1  O
ATOM   4156  CB  GLU B 204      85.286 140.036 127.587  1.00257.50      BP1  C
ATOM   4157  CG  GLU B 204      84.124 139.429 128.352  1.00257.50      BP1  C
ATOM   4158  CD  GLU B 204      83.285 140.476 129.061  1.00257.50      BP1  C
ATOM   4159  OE1 GLU B 204      83.822 141.562 129.364  1.00257.50      BP1  O
ATOM   4160  OE2 GLU B 204      82.091 140.212 129.315  1.00257.50      BP1  O
ATOM   4161  N   ALA B 205      88.153 140.343 126.456  1.00255.22      BP1  N
ATOM   4162  CA  ALA B 205      89.107 141.086 125.645  1.00255.22      BP1  C
ATOM   4163  C   ALA B 205      89.812 140.174 124.653  1.00255.22      BP1  C
ATOM   4164  O   ALA B 205      90.037 140.557 123.502  1.00255.22      BP1  O
ATOM   4165  CB  ALA B 205      90.121 141.788 126.545  1.00255.22      BP1  C
ATOM   4166  N   SER B 206      90.160 138.959 125.076  1.00234.36      BP1  N
ATOM   4167  CA  SER B 206      90.823 138.023 124.175  1.00234.36      BP1  C
ATOM   4168  C   SER B 206      89.902 137.628 123.030  1.00234.36      BP1  C
ATOM   4169  O   SER B 206      90.318 137.577 121.864  1.00234.36      BP1  O
ATOM   4170  CB  SER B 206      91.272 136.787 124.950  1.00234.36      BP1  C
ATOM   4171  OG  SER B 206      90.235 136.326 125.797  1.00234.36      BP1  O
ATOM   4172  N   GLU B 207      88.643 137.329 123.350  1.00244.23      BP1  N
ATOM   4173  CA  GLU B 207      87.681 136.996 122.308  1.00244.23      BP1  C
ATOM   4174  C   GLU B 207      87.521 138.152 121.330  1.00244.23      BP1  C
ATOM   4175  O   GLU B 207      87.521 137.956 120.108  1.00244.23      BP1  O
ATOM   4176  CB  GLU B 207      86.339 136.628 122.938  1.00244.23      BP1  C
ATOM   4177  CG  GLU B 207      86.385 135.370 123.784  1.00244.23      BP1  C
ATOM   4178  CD  GLU B 207      85.025 134.990 124.327  1.00244.23      BP1  C
ATOM   4179  OE1 GLU B 207      84.066 135.763 124.122  1.00244.23      BP1  O
ATOM   4180  OE2 GLU B 207      84.914 133.919 124.960  1.00244.23      BP1  O
ATOM   4181  N   GLU B 208      87.393 139.372 121.855  1.00275.52      BP1  N
ATOM   4182  CA  GLU B 208      87.231 140.531 120.987  1.00275.52      BP1  C
ATOM   4183  C   GLU B 208      88.475 140.762 120.145  1.00275.52      BP1  C
ATOM   4184  O   GLU B 208      88.382 141.213 119.001  1.00275.52      BP1  O
ATOM   4185  CB  GLU B 208      86.916 141.773 121.816  1.00275.52      BP1  C
ATOM   4186  CG  GLU B 208      86.751 143.029 120.982  1.00275.52      BP1  C
ATOM   4187  CD  GLU B 208      87.040 144.287 121.767  1.00275.52      BP1  C
ATOM   4188  OE1 GLU B 208      86.157 145.166 121.831  1.00275.52      BP1  O
ATOM   4189  OE2 GLU B 208      88.153 144.397 122.322  1.00275.52      BP1  O
ATOM   4190  N   ALA B 209      89.649 140.455 120.692  1.00285.02      BP1  N
ATOM   4191  CA  ALA B 209      90.880 140.617 119.930  1.00285.02      BP1  C
ATOM   4192  C   ALA B 209      90.940 139.626 118.779  1.00285.02      BP1  C
ATOM   4193  O   ALA B 209      91.339 139.979 117.662  1.00285.02      BP1  O
ATOM   4194  CB  ALA B 209      92.085 140.452 120.851  1.00285.02      BP1  C
ATOM   4195  N   LEU B 210      90.558 138.374 119.038  1.00296.04      BP1  N
ATOM   4196  CA  LEU B 210      90.446 137.403 117.954  1.00296.04      BP1  C
ATOM   4197  C   LEU B 210      89.476 137.886 116.885  1.00296.04      BP1  C
ATOM   4198  O   LEU B 210      89.786 137.838 115.687  1.00296.04      BP1  O
ATOM   4199  CB  LEU B 210      90.005 136.048 118.502  1.00296.04      BP1  C
ATOM   4200  CG  LEU B 210      91.135 135.066 118.798  1.00296.04      BP1  C
ATOM   4201  CD1 LEU B 210      90.579 133.734 119.271  1.00296.04      BP1  C
ATOM   4202  CD2 LEU B 210      92.000 134.884 117.562  1.00296.04      BP1  C
ATOM   4203  N   GLU B 211      88.297 138.354 117.303  1.00322.93      BP1  N
ATOM   4204  CA  GLU B 211      87.329 138.893 116.352  1.00322.93      BP1  C
ATOM   4205  C   GLU B 211      87.933 140.019 115.522  1.00322.93      BP1  C
ATOM   4206  O   GLU B 211      87.817 140.026 114.291  1.00322.93      BP1  O
ATOM   4207  CB  GLU B 211      86.091 139.394 117.092  1.00322.93      BP1  C
ATOM   4208  CG  GLU B 211      85.374 138.337 117.903  1.00322.93      BP1  C
ATOM   4209  CD  GLU B 211      84.512 138.939 118.992  1.00322.93      BP1  C
ATOM   4210  OE1 GLU B 211      83.654 139.788 118.671  1.00322.93      BP1  O
ATOM   4211  OE2 GLU B 211      84.695 138.567 120.170  1.00322.93      BP1  O
ATOM   4212  N   ARG B 212      88.595 140.971 116.181  1.00315.46      BP1  N
ATOM   4213  CA  ARG B 212      89.087 142.158 115.493  1.00315.46      BP1  C
ATOM   4214  C   ARG B 212      90.211 141.812 114.529  1.00315.46      BP1  C
ATOM   4215  O   ARG B 212      90.312 142.403 113.447  1.00315.46      BP1  O
ATOM   4216  CB  ARG B 212      89.546 143.199 116.511  1.00315.46      BP1  C
ATOM   4217  CG  ARG B 212      88.409 143.874 117.253  1.00315.46      BP1  C
ATOM   4218  CD  ARG B 212      88.940 144.886 118.247  1.00315.46      BP1  C
ATOM   4219  NE  ARG B 212      89.858 145.829 117.616  1.00315.46      BP1  N
ATOM   4220  CZ  ARG B 212      90.702 146.607 118.283  1.00315.46      BP1  C
ATOM   4221  NH1 ARG B 212      90.750 146.554 119.606  1.00315.46      BP1  N
ATOM   4222  NH2 ARG B 212      91.501 147.437 117.627  1.00315.46      BP1  N
ATOM   4223  N   TYR B 213      91.076 140.866 114.902  1.00297.47      BP1  N
ATOM   4224  CA  TYR B 213      92.034 140.360 113.928  1.00297.47      BP1  C
ATOM   4225  C   TYR B 213      91.310 139.752 112.739  1.00297.47      BP1  C
ATOM   4226  O   TYR B 213      91.613 140.074 111.584  1.00297.47      BP1  O
ATOM   4227  CB  TYR B 213      92.965 139.327 114.556  1.00297.47      BP1  C
ATOM   4228  CG  TYR B 213      93.635 138.483 113.502  1.00297.47      BP1  C
ATOM   4229  CD1 TYR B 213      93.239 137.171 113.274  1.00297.47      BP1  C
ATOM   4230  CD2 TYR B 213      94.640 139.013 112.705  1.00297.47      BP1  C
ATOM   4231  CE1 TYR B 213      93.842 136.405 112.294  1.00297.47      BP1  C
ATOM   4232  CE2 TYR B 213      95.248 138.256 111.725  1.00297.47      BP1  C
ATOM   4233  CZ  TYR B 213      94.846 136.953 111.523  1.00297.47      BP1  C
ATOM   4234  OH  TYR B 213      95.452 136.196 110.546  1.00297.47      BP1  O
ATOM   4235  N   LYS B 214      90.342 138.871 113.004  1.00317.35      BP1  N
ATOM   4236  CA  LYS B 214      89.515 138.338 111.931  1.00317.35      BP1  C
ATOM   4237  C   LYS B 214      88.697 139.426 111.251  1.00317.35      BP1  C
ATOM   4238  O   LYS B 214      88.274 139.243 110.104  1.00317.35      BP1  O
ATOM   4239  CB  LYS B 214      88.601 137.240 112.471  1.00317.35      BP1  C
ATOM   4240  CG  LYS B 214      89.330 135.948 112.803  1.00317.35      BP1  C
ATOM   4241  CD  LYS B 214      90.154 135.465 111.621  1.00317.35      BP1  C
ATOM   4242  CE  LYS B 214      90.757 134.095 111.885  1.00317.35      BP1  C
ATOM   4243  NZ  LYS B 214      91.702 134.111 113.034  1.00317.35      BP1  N
ATOM   4244  N   LYS B 215      88.466 140.551 111.926  1.00318.15      BP1  N
ATOM   4245  CA  LYS B 215      87.891 141.730 111.295  1.00318.15      BP1  C
ATOM   4246  C   LYS B 215      88.908 142.494 110.459  1.00318.15      BP1  C
ATOM   4247  O   LYS B 215      88.591 143.579 109.963  1.00318.15      BP1  O
ATOM   4248  CB  LYS B 215      87.290 142.665 112.349  1.00318.15      BP1  C
ATOM   4249  CG  LYS B 215      85.950 142.210 112.906  1.00318.15      BP1  C
ATOM   4250  CD  LYS B 215      85.386 143.235 113.880  1.00318.15      BP1  C
ATOM   4251  CE  LYS B 215      84.084 142.755 114.504  1.00318.15      BP1  C
ATOM   4252  NZ  LYS B 215      83.533 143.747 115.468  1.00318.15      BP1  N
ATOM   4253  N   GLY B 216      90.114 141.955 110.298  1.00313.28      BP1  N
ATOM   4254  CA  GLY B 216      91.122 142.577 109.466  1.00313.28      BP1  C
ATOM   4255  C   GLY B 216      91.714 143.843 110.044  1.00313.28      BP1  C
ATOM   4256  O   GLY B 216      91.498 144.936 109.512  1.00313.28      BP1  O
ATOM   4257  N   GLU B 217      92.452 143.713 111.142  1.00337.19      BP1  N
ATOM   4258  CA  GLU B 217      93.188 144.825 111.724  1.00337.19      BP1  C
ATOM   4259  C   GLU B 217      94.645 144.418 111.913  1.00337.19      BP1  C
ATOM   4260  O   GLU B 217      94.964 143.243 112.110  1.00337.19      BP1  O
ATOM   4261  CB  GLU B 217      92.575 145.273 113.058  1.00337.19      BP1  C
ATOM   4262  CG  GLU B 217      91.074 145.512 113.011  1.00337.19      BP1  C
ATOM   4263  CD  GLU B 217      90.565 146.252 114.233  1.00337.19      BP1  C
ATOM   4264  OE1 GLU B 217      91.277 147.152 114.724  1.00337.19      BP1  O
ATOM   4265  OE2 GLU B 217      89.453 145.934 114.703  1.00337.19      BP1  O
ATOM   4266  N   ASP B 218      95.531 145.412 111.838  1.00405.37      BP1  N
ATOM   4267  CA  ASP B 218      96.959 145.178 112.029  1.00405.37      BP1  C
ATOM   4268  C   ASP B 218      97.200 144.590 113.414  1.00405.37      BP1  C
ATOM   4269  O   ASP B 218      96.740 145.143 114.419  1.00405.37      BP1  O
ATOM   4270  CB  ASP B 218      97.742 146.479 111.849  1.00405.37      BP1  C
ATOM   4271  CG  ASP B 218      99.131 146.255 111.267  1.00405.37      BP1  C
ATOM   4272  OD1 ASP B 218      99.376 145.168 110.703  1.00405.37      BP1  O
ATOM   4273  OD2 ASP B 218      99.979 147.167 111.375  1.00405.37      BP1  O
ATOM   4274  N   VAL B 219      97.915 143.462 113.461  1.00328.76      BP1  N
ATOM   4275  CA  VAL B 219      98.098 142.738 114.717  1.00328.76      BP1  C
ATOM   4276  C   VAL B 219      98.766 143.623 115.763  1.00328.76      BP1  C
ATOM   4277  O   VAL B 219      98.548 143.454 116.968  1.00328.76      BP1  O
ATOM   4278  CB  VAL B 219      98.894 141.441 114.470  1.00328.76      BP1  C
ATOM   4279  CG1 VAL B 219     100.351 141.749 114.149  1.00328.76      BP1  C
ATOM   4280  CG2 VAL B 219      98.784 140.510 115.668  1.00328.76      BP1  C
ATOM   4281  N   SER B 220      99.576 144.589 115.321  1.00286.78      BP1  N
ATOM   4282  CA  SER B 220     100.281 145.458 116.259  1.00286.78      BP1  C
ATOM   4283  C   SER B 220      99.315 146.167 117.200  1.00286.78      BP1  C
ATOM   4284  O   SER B 220      99.412 146.023 118.426  1.00286.78      BP1  O
ATOM   4285  CB  SER B 220     101.124 146.475 115.492  1.00286.78      BP1  C
ATOM   4286  OG  SER B 220     100.302 147.387 114.785  1.00286.78      BP1  O
ATOM   4287  N   GLU B 221      98.375 146.935 116.641  1.00255.31      BP1  N
ATOM   4288  CA  GLU B 221      97.454 147.709 117.466  1.00255.31      BP1  C
ATOM   4289  C   GLU B 221      96.581 146.803 118.324  1.00255.31      BP1  C
ATOM   4290  O   GLU B 221      96.268 147.136 119.472  1.00255.31      BP1  O
ATOM   4291  CB  GLU B 221      96.592 148.606 116.579  1.00255.31      BP1  C
ATOM   4292  CG  GLU B 221      95.421 149.254 117.297  1.00255.31      BP1  C
ATOM   4293  CD  GLU B 221      94.499 150.007 116.358  1.00255.31      BP1  C
ATOM   4294  OE1 GLU B 221      95.004 150.668 115.426  1.00255.31      BP1  O
ATOM   4295  OE2 GLU B 221      93.268 149.938 116.554  1.00255.31      BP1  O
ATOM   4296  N   LEU B 222      96.179 145.652 117.783  1.00283.84      BP1  N
ATOM   4297  CA  LEU B 222      95.353 144.720 118.544  1.00283.84      BP1  C
ATOM   4298  C   LEU B 222      96.086 144.207 119.776  1.00283.84      BP1  C
ATOM   4299  O   LEU B 222      95.558 144.277 120.895  1.00283.84      BP1  O
ATOM   4300  CB  LEU B 222      94.928 143.558 117.652  1.00283.84      BP1  C
ATOM   4301  CG  LEU B 222      94.335 143.981 116.311  1.00283.84      BP1  C
ATOM   4302  CD1 LEU B 222      94.244 142.801 115.363  1.00283.84      BP1  C
ATOM   4303  CD2 LEU B 222      92.970 144.605 116.530  1.00283.84      BP1  C
ATOM   4304  N   VAL B 223      97.288 143.656 119.581  1.00242.86      BP1  N
ATOM   4305  CA  VAL B 223      98.090 143.196 120.710  1.00242.86      BP1  C
ATOM   4306  C   VAL B 223      98.303 144.326 121.705  1.00242.86      BP1  C
ATOM   4307  O   VAL B 223      98.205 144.130 122.921  1.00242.86      BP1  O
ATOM   4308  CB  VAL B 223      99.427 142.607 120.225  1.00242.86      BP1  C
ATOM   4309  CG1 VAL B 223     100.186 142.016 121.393  1.00242.86      BP1  C
ATOM   4310  CG2 VAL B 223      99.175 141.523 119.198  1.00242.86      BP1  C
ATOM   4311  N   ALA B 224      98.597 145.527 121.201  1.00226.59      BP1  N
ATOM   4312  CA  ALA B 224      98.807 146.664 122.088  1.00226.59      BP1  C
ATOM   4313  C   ALA B 224      97.587 146.913 122.964  1.00226.59      BP1  C
ATOM   4314  O   ALA B 224      97.699 146.979 124.194  1.00226.59      BP1  O
ATOM   4315  CB  ALA B 224      99.143 147.909 121.269  1.00226.59      BP1  C
ATOM   4316  N   GLU B 225      96.416 147.060 122.345  1.00229.02      BP1  N
ATOM   4317  CA  GLU B 225      95.200 147.323 123.106  1.00229.02      BP1  C
ATOM   4318  C   GLU B 225      94.940 146.227 124.128  1.00229.02      BP1  C
ATOM   4319  O   GLU B 225      94.588 146.511 125.280  1.00229.02      BP1  O
ATOM   4320  CB  GLU B 225      94.010 147.462 122.158  1.00229.02      BP1  C
ATOM   4321  CG  GLU B 225      94.076 148.681 121.253  1.00229.02      BP1  C
ATOM   4322  CD  GLU B 225      93.440 148.440 119.896  1.00229.02      BP1  C
ATOM   4323  OE1 GLU B 225      93.484 147.291 119.408  1.00229.02      BP1  O
ATOM   4324  OE2 GLU B 225      92.897 149.403 119.315  1.00229.02      BP1  O
ATOM   4325  N   LEU B 226      95.112 144.967 123.731  1.00183.47      BP1  N
ATOM   4326  CA  LEU B 226      94.744 143.884 124.633  1.00183.47      BP1  C
ATOM   4327  C   LEU B 226      95.703 143.801 125.812  1.00183.47      BP1  C
ATOM   4328  O   LEU B 226      95.271 143.633 126.959  1.00183.47      BP1  O
ATOM   4329  CB  LEU B 226      94.671 142.557 123.875  1.00183.47      BP1  C
ATOM   4330  CG  LEU B 226      95.885 141.919 123.201  1.00183.47      BP1  C
ATOM   4331  CD1 LEU B 226      96.641 141.018 124.156  1.00183.47      BP1  C
ATOM   4332  CD2 LEU B 226      95.447 141.134 121.980  1.00183.47      BP1  C
ATOM   4333  N   ILE B 227      97.008 143.919 125.559  1.00169.77      BP1  N
ATOM   4334  CA  ILE B 227      97.954 143.885 126.665  1.00169.77      BP1  C
ATOM   4335  C   ILE B 227      97.754 145.094 127.560  1.00169.77      BP1  C
ATOM   4336  O   ILE B 227      97.956 145.018 128.774  1.00169.77      BP1  O
ATOM   4337  CB  ILE B 227      99.402 143.792 126.157  1.00169.77      BP1  C
ATOM   4338  CG1 ILE B 227      99.766 145.025 125.341  1.00169.77      BP1  C
ATOM   4339  CG2 ILE B 227      99.607 142.534 125.345  1.00169.77      BP1  C
ATOM   4340  CD1 ILE B 227     101.147 144.977 124.779  1.00169.77      BP1  C
ATOM   4341  N   ARG B 228      97.345 146.225 126.984  1.00161.12      BP1  N
ATOM   4342  CA  ARG B 228      97.030 147.381 127.810  1.00161.12      BP1  C
ATOM   4343  C   ARG B 228      95.875 147.075 128.746  1.00161.12      BP1  C
ATOM   4344  O   ARG B 228      95.951 147.346 129.949  1.00161.12      BP1  O
ATOM   4345  CB  ARG B 228      96.698 148.583 126.929  1.00161.12      BP1  C
ATOM   4346  CG  ARG B 228      97.915 149.338 126.441  1.00161.12      BP1  C
ATOM   4347  CD  ARG B 228      97.523 150.482 125.527  1.00161.12      BP1  C
ATOM   4348  NE  ARG B 228      97.248 150.022 124.170  1.00161.12      BP1  N
ATOM   4349  CZ  ARG B 228      97.135 150.827 123.120  1.00161.12      BP1  C
ATOM   4350  NH1 ARG B 228      97.275 152.136 123.270  1.00161.12      BP1  N
ATOM   4351  NH2 ARG B 228      96.884 150.323 121.920  1.00161.12      BP1  N
ATOM   4352  N   GLU B 229      94.788 146.528 128.201  1.00198.17      BP1  N
ATOM   4353  CA  GLU B 229      93.648 146.150 129.030  1.00198.17      BP1  C
ATOM   4354  C   GLU B 229      94.075 145.209 130.146  1.00198.17      BP1  C
ATOM   4355  O   GLU B 229      93.730 145.416 131.317  1.00198.17      BP1  O
ATOM   4356  CB  GLU B 229      92.570 145.497 128.164  1.00198.17      BP1  C
ATOM   4357  CG  GLU B 229      91.902 146.434 127.164  1.00198.17      BP1  C
ATOM   4358  CD  GLU B 229      90.780 147.249 127.779  1.00198.17      BP1  C
ATOM   4359  OE1 GLU B 229      90.020 146.692 128.599  1.00198.17      BP1  O
ATOM   4360  OE2 GLU B 229      90.657 148.446 127.442  1.00198.17      BP1  O
ATOM   4361  N   THR B 230      94.824 144.165 129.795  1.00147.66      BP1  N
ATOM   4362  CA  THR B 230      95.253 143.183 130.782  1.00147.66      BP1  C
ATOM   4363  C   THR B 230      96.110 143.818 131.863  1.00147.66      BP1  C
ATOM   4364  O   THR B 230      95.875 143.600 133.056  1.00147.66      BP1  O
ATOM   4365  CB  THR B 230      96.022 142.063 130.093  1.00147.66      BP1  C
ATOM   4366  OG1 THR B 230      97.168 142.617 129.435  1.00147.66      BP1  O
ATOM   4367  CG2 THR B 230      95.142 141.373 129.073  1.00147.66      BP1  C
ATOM   4368  N   SER B 231      97.141 144.558 131.457  1.00184.51      BP1  N
ATOM   4369  CA  SER B 231      98.009 145.246 132.401  1.00184.51      BP1  C
ATOM   4370  C   SER B 231      97.209 146.127 133.339  1.00184.51      BP1  C
ATOM   4371  O   SER B 231      97.401 146.085 134.559  1.00184.51      BP1  O
ATOM   4372  CB  SER B 231      99.019 146.085 131.632  1.00184.51      BP1  C
ATOM   4373  OG  SER B 231      98.338 146.915 130.710  1.00184.51      BP1  O
ATOM   4374  N   ARG B 232      96.338 146.964 132.781  1.00205.94      BP1  N
ATOM   4375  CA  ARG B 232      95.478 147.792 133.609  1.00205.94      BP1  C
ATOM   4376  C   ARG B 232      94.743 146.952 134.637  1.00205.94      BP1  C
ATOM   4377  O   ARG B 232      94.855 147.204 135.840  1.00205.94      BP1  O
ATOM   4378  CB  ARG B 232      94.486 148.554 132.732  1.00205.94      BP1  C
ATOM   4379  CG  ARG B 232      93.525 149.442 133.505  1.00205.94      BP1  C
ATOM   4380  CD  ARG B 232      92.243 149.671 132.720  1.00205.94      BP1  C
ATOM   4381  NE  ARG B 232      91.545 148.422 132.432  1.00205.94      BP1  N
ATOM   4382  CZ  ARG B 232      90.281 148.352 132.030  1.00205.94      BP1  C
ATOM   4383  NH1 ARG B 232      89.573 149.461 131.868  1.00205.94      BP1  N
ATOM   4384  NH2 ARG B 232      89.723 147.174 131.791  1.00205.94      BP1  N
ATOM   4385  N   GLN B 233      94.004 145.941 134.180  1.00227.69      BP1  N
ATOM   4386  CA  GLN B 233      93.163 145.166 135.084  1.00227.69      BP1  C
ATOM   4387  C   GLN B 233      93.982 144.498 136.177  1.00227.69      BP1  C
ATOM   4388  O   GLN B 233      93.573 144.471 137.344  1.00227.69      BP1  O
ATOM   4389  CB  GLN B 233      92.372 144.125 134.296  1.00227.69      BP1  C
ATOM   4390  CG  GLN B 233      91.313 143.395 135.111  1.00227.69      BP1  C
ATOM   4391  CD  GLN B 233      90.059 144.220 135.355  1.00227.69      BP1  C
ATOM   4392  OE1 GLN B 233      90.113 145.442 135.495  1.00227.69      BP1  O
ATOM   4393  NE2 GLN B 233      88.917 143.547 135.411  1.00227.69      BP1  N
ATOM   4394  N   ILE B 234      95.139 143.943 135.823  1.00217.54      BP1  N
ATOM   4395  CA  ILE B 234      95.931 143.229 136.817  1.00217.54      BP1  C
ATOM   4396  C   ILE B 234      96.538 144.214 137.803  1.00217.54      BP1  C
ATOM   4397  O   ILE B 234      96.671 143.924 138.997  1.00217.54      BP1  O
ATOM   4398  CB  ILE B 234      96.998 142.358 136.135  1.00217.54      BP1  C
ATOM   4399  CG1 ILE B 234      97.969 143.212 135.331  1.00217.54      BP1  C
ATOM   4400  CG2 ILE B 234      96.338 141.341 135.229  1.00217.54      BP1  C
ATOM   4401  CD1 ILE B 234      99.037 142.417 134.632  1.00217.54      BP1  C
ATOM   4402  N   ALA B 235      96.889 145.408 137.326  1.00271.97      BP1  N
ATOM   4403  CA  ALA B 235      97.317 146.456 138.239  1.00271.97      BP1  C
ATOM   4404  C   ALA B 235      96.190 146.842 139.185  1.00271.97      BP1  C
ATOM   4405  O   ALA B 235      96.428 147.146 140.359  1.00271.97      BP1  O
ATOM   4406  CB  ALA B 235      97.800 147.669 137.448  1.00271.97      BP1  C
ATOM   4407  N   GLU B 236      94.952 146.835 138.689  1.00296.08      BP1  N
ATOM   4408  CA  GLU B 236      93.819 147.148 139.553  1.00296.08      BP1  C
ATOM   4409  C   GLU B 236      93.645 146.082 140.621  1.00296.08      BP1  C
ATOM   4410  O   GLU B 236      93.394 146.398 141.788  1.00296.08      BP1  O
ATOM   4411  CB  GLU B 236      92.531 147.291 138.740  1.00296.08      BP1  C
ATOM   4412  CG  GLU B 236      92.611 148.167 137.495  1.00296.08      BP1  C
ATOM   4413  CD  GLU B 236      93.446 149.425 137.676  1.00296.08      BP1  C
ATOM   4414  OE1 GLU B 236      93.356 150.066 138.746  1.00296.08      BP1  O
ATOM   4415  OE2 GLU B 236      94.195 149.776 136.739  1.00296.08      BP1  O
ATOM   4416  N   ILE B 237      93.762 144.814 140.233  1.00309.25      BP1  N
ATOM   4417  CA  ILE B 237      93.720 143.738 141.219  1.00309.25      BP1  C
ATOM   4418  C   ILE B 237      94.819 143.936 142.248  1.00309.25      BP1  C
ATOM   4419  O   ILE B 237      94.601 143.785 143.458  1.00309.25      BP1  O
ATOM   4420  CB  ILE B 237      93.841 142.368 140.532  1.00309.25      BP1  C
ATOM   4421  CG1 ILE B 237      92.812 142.237 139.415  1.00309.25      BP1  C
ATOM   4422  CG2 ILE B 237      93.655 141.258 141.548  1.00309.25      BP1  C
ATOM   4423  CD1 ILE B 237      91.399 142.434 139.880  1.00309.25      BP1  C
ATOM   4424  N   ALA B 238      96.015 144.290 141.779  1.00363.86      BP1  N
ATOM   4425  CA  ALA B 238      97.129 144.529 142.682  1.00363.86      BP1  C
ATOM   4426  C   ALA B 238      96.793 145.607 143.700  1.00363.86      BP1  C
ATOM   4427  O   ALA B 238      96.886 145.375 144.908  1.00363.86      BP1  O
ATOM   4428  CB  ALA B 238      98.371 144.911 141.881  1.00363.86      BP1  C
ATOM   4429  N   GLU B 239      96.374 146.785 143.232  1.00368.41      BP1  N
ATOM   4430  CA  GLU B 239      96.144 147.899 144.148  1.00368.41      BP1  C
ATOM   4431  C   GLU B 239      94.971 147.613 145.078  1.00368.41      BP1  C
ATOM   4432  O   GLU B 239      94.974 148.033 146.240  1.00368.41      BP1  O
ATOM   4433  CB  GLU B 239      95.921 149.199 143.374  1.00368.41      BP1  C
ATOM   4434  CG  GLU B 239      94.904 149.121 142.254  1.00368.41      BP1  C
ATOM   4435  CD  GLU B 239      93.481 149.333 142.733  1.00368.41      BP1  C
ATOM   4436  OE1 GLU B 239      93.299 149.807 143.874  1.00368.41      BP1  O
ATOM   4437  OE2 GLU B 239      92.544 149.030 141.965  1.00368.41      BP1  O
ATOM   4438  N   ALA B 240      93.953 146.904 144.582  1.00374.19      BP1  N
ATOM   4439  CA  ALA B 240      92.870 146.471 145.456  1.00374.19      BP1  C
ATOM   4440  C   ALA B 240      93.394 145.555 146.550  1.00374.19      BP1  C
ATOM   4441  O   ALA B 240      92.911 145.592 147.688  1.00374.19      BP1  O
ATOM   4442  CB  ALA B 240      91.785 145.770 144.641  1.00374.19      BP1  C
ATOM   4443  N   THR B 241      94.386 144.726 146.224  1.00401.65      BP1  N
ATOM   4444  CA  THR B 241      95.006 143.887 147.243  1.00401.65      BP1  C
ATOM   4445  C   THR B 241      95.833 144.719 148.217  1.00401.65      BP1  C
ATOM   4446  O   THR B 241      95.916 144.391 149.406  1.00401.65      BP1  O
ATOM   4447  CB  THR B 241      95.872 142.818 146.581  1.00401.65      BP1  C
ATOM   4448  OG1 THR B 241      95.136 142.202 145.517  1.00401.65      BP1  O
ATOM   4449  CG2 THR B 241      96.271 141.756 147.593  1.00401.65      BP1  C
ATOM   4450  N   ILE B 242      96.459 145.794 147.729  1.00406.31      BP1  N
ATOM   4451  CA  ILE B 242      97.278 146.640 148.594  1.00406.31      BP1  C
ATOM   4452  C   ILE B 242      96.440 147.275 149.692  1.00406.31      BP1  C
ATOM   4453  O   ILE B 242      96.876 147.356 150.846  1.00406.31      BP1  O
ATOM   4454  CB  ILE B 242      98.021 147.710 147.769  1.00406.31      BP1  C
ATOM   4455  CG1 ILE B 242      98.755 147.075 146.589  1.00406.31      BP1  C
ATOM   4456  CG2 ILE B 242      98.987 148.489 148.639  1.00406.31      BP1  C
ATOM   4457  CD1 ILE B 242      99.451 148.074 145.692  1.00406.31      BP1  C
ATOM   4458  N   LYS B 243      95.230 147.731 149.364  1.00407.25      BP1  N
ATOM   4459  CA  LYS B 243      94.393 148.381 150.366  1.00407.25      BP1  C
ATOM   4460  C   LYS B 243      93.681 147.386 151.272  1.00407.25      BP1  C
ATOM   4461  O   LYS B 243      92.828 147.795 152.066  1.00407.25      BP1  O
ATOM   4462  CB  LYS B 243      93.368 149.288 149.686  1.00407.25      BP1  C
ATOM   4463  CG  LYS B 243      93.985 150.328 148.774  1.00407.25      BP1  C
ATOM   4464  CD  LYS B 243      92.937 150.968 147.885  1.00407.25      BP1  C
ATOM   4465  CE  LYS B 243      93.578 151.864 146.842  1.00407.25      BP1  C
ATOM   4466  NZ  LYS B 243      92.580 152.369 145.863  1.00407.25      BP1  N
ATOM   4467  N   ALA B 244      94.005 146.097 151.173  1.00454.44      BP1  N
ATOM   4468  CA  ALA B 244      93.337 145.081 151.979  1.00454.44      BP1  C
ATOM   4469  C   ALA B 244      94.050 144.783 153.293  1.00454.44      BP1  C
ATOM   4470  O   ALA B 244      93.435 144.206 154.198  1.00454.44      BP1  O
ATOM   4471  CB  ALA B 244      93.192 143.785 151.177  1.00454.44      BP1  C
ATOM   4472  N   THR B 245      95.323 145.152 153.429  1.00414.16      BP1  N
ATOM   4473  CA  THR B 245      96.100 144.860 154.628  1.00414.16      BP1  C
ATOM   4474  C   THR B 245      96.813 146.113 155.113  1.00414.16      BP1  C
ATOM   4475  O   THR B 245      96.989 147.069 154.351  1.00414.16      BP1  O
ATOM   4476  CB  THR B 245      97.128 143.756 154.369  1.00414.16      BP1  C
ATOM   4477  OG1 THR B 245      97.755 143.388 155.604  1.00414.16      BP1  O
ATOM   4478  CG2 THR B 245      98.191 144.240 153.396  1.00414.16      BP1  C
ATOM   4479  N   ASP B 246      97.219 146.103 156.383  1.00408.01      BP1  N
ATOM   4480  CA  ASP B 246      98.058 147.161 156.929  1.00408.01      BP1  C
ATOM   4481  C   ASP B 246      99.478 146.644 157.106  1.00408.01      BP1  C
ATOM   4482  O   ASP B 246     100.202 147.080 158.007  1.00408.01      BP1  O
ATOM   4483  CB  ASP B 246      97.493 147.682 158.256  1.00408.01      BP1  C
ATOM   4484  CG  ASP B 246      97.266 146.579 159.282  1.00408.01      BP1  C
ATOM   4485  OD1 ASP B 246      96.500 146.818 160.238  1.00408.01      BP1  O
ATOM   4486  OD2 ASP B 246      97.841 145.479 159.142  1.00408.01      BP1  O
ATOM   4487  N   ASP B 247      99.877 145.710 156.249  1.00395.77      BP1  N
ATOM   4488  CA  ASP B 247     101.169 145.048 156.357  1.00395.77      BP1  C
ATOM   4489  C   ASP B 247     102.140 145.654 155.356  1.00395.77      BP1  C
ATOM   4490  O   ASP B 247     102.081 145.315 154.163  1.00395.77      BP1  O
ATOM   4491  CB  ASP B 247     101.016 143.546 156.114  1.00395.77      BP1  C
ATOM   4492  CG  ASP B 247     101.967 142.721 156.952  1.00395.77      BP1  C
ATOM   4493  OD1 ASP B 247     102.880 143.309 157.568  1.00395.77      BP1  O
ATOM   4494  OD2 ASP B 247     101.799 141.485 156.999  1.00395.77      BP1  O
ATOM   4495  N   PRO B 248     103.044 146.539 155.782  1.00401.11      BP1  N
ATOM   4496  CA  PRO B 248     103.921 147.224 154.817  1.00401.11      BP1  C
ATOM   4497  C   PRO B 248     104.815 146.286 154.032  1.00401.11      BP1  C
ATOM   4498  O   PRO B 248     105.090 146.549 152.853  1.00401.11      BP1  O
ATOM   4499  CB  PRO B 248     104.743 148.171 155.704  1.00401.11      BP1  C
ATOM   4500  CG  PRO B 248     103.963 148.288 156.983  1.00401.11      BP1  C
ATOM   4501  CD  PRO B 248     103.307 146.961 157.167  1.00401.11      BP1  C
ATOM   4502  N   GLU B 249     105.286 145.200 154.650  1.00387.04      BP1  N
ATOM   4503  CA  GLU B 249     106.023 144.192 153.896  1.00387.04      BP1  C
ATOM   4504  C   GLU B 249     105.161 143.606 152.788  1.00387.04      BP1  C
ATOM   4505  O   GLU B 249     105.634 143.409 151.664  1.00387.04      BP1  O
ATOM   4506  CB  GLU B 249     106.517 143.085 154.826  1.00387.04      BP1  C
ATOM   4507  CG  GLU B 249     107.570 143.524 155.823  1.00387.04      BP1  C
ATOM   4508  CD  GLU B 249     107.983 142.402 156.752  1.00387.04      BP1  C
ATOM   4509  OE1 GLU B 249     107.088 141.709 157.279  1.00387.04      BP1  O
ATOM   4510  OE2 GLU B 249     109.200 142.209 156.953  1.00387.04      BP1  O
ATOM   4511  N   VAL B 250     103.888 143.337 153.084  1.00372.13      BP1  N
ATOM   4512  CA  VAL B 250     102.978 142.824 152.064  1.00372.13      BP1  C
ATOM   4513  C   VAL B 250     102.727 143.881 150.997  1.00372.13      BP1  C
ATOM   4514  O   VAL B 250     102.660 143.572 149.802  1.00372.13      BP1  O
ATOM   4515  CB  VAL B 250     101.668 142.342 152.714  1.00372.13      BP1  C
ATOM   4516  CG1 VAL B 250     100.632 142.016 151.653  1.00372.13      BP1  C
ATOM   4517  CG2 VAL B 250     101.933 141.127 153.590  1.00372.13      BP1  C
ATOM   4518  N   LEU B 251     102.583 145.143 151.411  1.00367.52      BP1  N
ATOM   4519  CA  LEU B 251     102.435 146.226 150.443  1.00367.52      BP1  C
ATOM   4520  C   LEU B 251     103.597 146.239 149.460  1.00367.52      BP1  C
ATOM   4521  O   LEU B 251     103.393 146.258 148.239  1.00367.52      BP1  O
ATOM   4522  CB  LEU B 251     102.343 147.573 151.161  1.00367.52      BP1  C
ATOM   4523  CG  LEU B 251     101.292 147.755 152.258  1.00367.52      BP1  C
ATOM   4524  CD1 LEU B 251     101.253 149.203 152.724  1.00367.52      BP1  C
ATOM   4525  CD2 LEU B 251      99.922 147.286 151.808  1.00367.52      BP1  C
ATOM   4526  N   GLU B 252     104.825 146.215 149.977  1.00342.42      BP1  N
ATOM   4527  CA  GLU B 252     105.993 146.289 149.109  1.00342.42      BP1  C
ATOM   4528  C   GLU B 252     106.146 145.026 148.273  1.00342.42      BP1  C
ATOM   4529  O   GLU B 252     106.591 145.094 147.126  1.00342.42      BP1  O
ATOM   4530  CB  GLU B 252     107.252 146.545 149.937  1.00342.42      BP1  C
ATOM   4531  CG  GLU B 252     107.246 147.857 150.713  1.00342.42      BP1  C
ATOM   4532  CD  GLU B 252     107.211 149.086 149.818  1.00342.42      BP1  C
ATOM   4533  OE1 GLU B 252     107.500 148.967 148.610  1.00342.42      BP1  O
ATOM   4534  OE2 GLU B 252     106.901 150.181 150.331  1.00342.42      BP1  O
ATOM   4535  N   GLU B 253     105.786 143.864 148.822  1.00336.43      BP1  N
ATOM   4536  CA  GLU B 253     105.859 142.632 148.042  1.00336.43      BP1  C
ATOM   4537  C   GLU B 253     104.885 142.665 146.872  1.00336.43      BP1  C
ATOM   4538  O   GLU B 253     105.230 142.268 145.751  1.00336.43      BP1  O
ATOM   4539  CB  GLU B 253     105.576 141.426 148.938  1.00336.43      BP1  C
ATOM   4540  CG  GLU B 253     105.605 140.079 148.224  1.00336.43      BP1  C
ATOM   4541  CD  GLU B 253     106.908 139.823 147.486  1.00336.43      BP1  C
ATOM   4542  OE1 GLU B 253     107.035 140.252 146.320  1.00336.43      BP1  O
ATOM   4543  OE2 GLU B 253     107.809 139.189 148.074  1.00336.43      BP1  O
ATOM   4544  N   ILE B 254     103.654 143.109 147.123  1.00303.83      BP1  N
ATOM   4545  CA  ILE B 254     102.690 143.267 146.043  1.00303.83      BP1  C
ATOM   4546  C   ILE B 254     103.210 144.259 145.017  1.00303.83      BP1  C
ATOM   4547  O   ILE B 254     103.109 144.028 143.807  1.00303.83      BP1  O
ATOM   4548  CB  ILE B 254     101.326 143.696 146.606  1.00303.83      BP1  C
ATOM   4549  CG1 ILE B 254     100.782 142.619 147.541  1.00303.83      BP1  C
ATOM   4550  CG2 ILE B 254     100.348 143.962 145.478  1.00303.83      BP1  C
ATOM   4551  CD1 ILE B 254      99.581 143.058 148.337  1.00303.83      BP1  C
ATOM   4552  N   SER B 255     103.767 145.378 145.482  1.00284.22      BP1  N
ATOM   4553  CA  SER B 255     104.367 146.351 144.575  1.00284.22      BP1  C
ATOM   4554  C   SER B 255     105.424 145.695 143.698  1.00284.22      BP1  C
ATOM   4555  O   SER B 255     105.440 145.878 142.475  1.00284.22      BP1  O
ATOM   4556  CB  SER B 255     104.975 147.499 145.380  1.00284.22      BP1  C
ATOM   4557  OG  SER B 255     103.987 148.165 146.148  1.00284.22      BP1  O
ATOM   4558  N   GLU B 256     106.310 144.916 144.316  1.00288.76      BP1  N
ATOM   4559  CA  GLU B 256     107.388 144.264 143.587  1.00288.76      BP1  C
ATOM   4560  C   GLU B 256     106.844 143.321 142.530  1.00288.76      BP1  C
ATOM   4561  O   GLU B 256     107.218 143.415 141.359  1.00288.76      BP1  O
ATOM   4562  CB  GLU B 256     108.291 143.512 144.560  1.00288.76      BP1  C
ATOM   4563  CG  GLU B 256     109.066 144.417 145.493  1.00288.76      BP1  C
ATOM   4564  CD  GLU B 256     109.861 143.648 146.521  1.00288.76      BP1  C
ATOM   4565  OE1 GLU B 256     109.729 142.407 146.566  1.00288.76      BP1  O
ATOM   4566  OE2 GLU B 256     110.608 144.286 147.292  1.00288.76      BP1  O
ATOM   4567  N   PHE B 257     105.974 142.394 142.927  1.00253.76      BP1  N
ATOM   4568  CA  PHE B 257     105.467 141.416 141.972  1.00253.76      BP1  C
ATOM   4569  C   PHE B 257     104.673 142.088 140.860  1.00253.76      BP1  C
ATOM   4570  O   PHE B 257     104.731 141.666 139.698  1.00253.76      BP1  O
ATOM   4571  CB  PHE B 257     104.608 140.373 142.676  1.00253.76      BP1  C
ATOM   4572  CG  PHE B 257     103.889 139.469 141.727  1.00253.76      BP1  C
ATOM   4573  CD1 PHE B 257     102.524 139.585 141.534  1.00253.76      BP1  C
ATOM   4574  CD2 PHE B 257     104.586 138.525 140.996  1.00253.76      BP1  C
ATOM   4575  CE1 PHE B 257     101.865 138.756 140.647  1.00253.76      BP1  C
ATOM   4576  CE2 PHE B 257     103.934 137.699 140.109  1.00253.76      BP1  C
ATOM   4577  CZ  PHE B 257     102.571 137.811 139.936  1.00253.76      BP1  C
ATOM   4578  N   ALA B 258     103.900 143.120 141.201  1.00206.36      BP1  N
ATOM   4579  CA  ALA B 258     103.203 143.880 140.175  1.00206.36      BP1  C
ATOM   4580  C   ALA B 258     104.189 144.479 139.188  1.00206.36      BP1  C
ATOM   4581  O   ALA B 258     103.974 144.426 137.974  1.00206.36      BP1  O
ATOM   4582  CB  ALA B 258     102.356 144.973 140.821  1.00206.36      BP1  C
ATOM   4583  N   GLU B 259     105.282 145.049 139.694  1.00213.50      BP1  N
ATOM   4584  CA  GLU B 259     106.297 145.597 138.806  1.00213.50      BP1  C
ATOM   4585  C   GLU B 259     106.924 144.506 137.951  1.00213.50      BP1  C
ATOM   4586  O   GLU B 259     107.280 144.742 136.794  1.00213.50      BP1  O
ATOM   4587  CB  GLU B 259     107.366 146.324 139.618  1.00213.50      BP1  C
ATOM   4588  CG  GLU B 259     108.496 146.888 138.775  1.00213.50      BP1  C
ATOM   4589  CD  GLU B 259     109.071 148.162 139.351  1.00213.50      BP1  C
ATOM   4590  OE1 GLU B 259     110.110 148.100 140.041  1.00213.50      BP1  O
ATOM   4591  OE2 GLU B 259     108.471 149.229 139.112  1.00213.50      BP1  O
ATOM   4592  N   GLU B 260     107.072 143.307 138.506  1.00213.36      BP1  N
ATOM   4593  CA  GLU B 260     107.646 142.217 137.728  1.00213.36      BP1  C
ATOM   4594  C   GLU B 260     106.723 141.826 136.588  1.00213.36      BP1  C
ATOM   4595  O   GLU B 260     107.171 141.609 135.457  1.00213.36      BP1  O
ATOM   4596  CB  GLU B 260     107.928 141.010 138.620  1.00213.36      BP1  C
ATOM   4597  CG  GLU B 260     108.748 141.315 139.857  1.00213.36      BP1  C
ATOM   4598  CD  GLU B 260     109.828 142.351 139.611  1.00213.36      BP1  C
ATOM   4599  OE1 GLU B 260     109.767 143.431 140.233  1.00213.36      BP1  O
ATOM   4600  OE2 GLU B 260     110.741 142.084 138.803  1.00213.36      BP1  O
ATOM   4601  N   ARG B 261     105.427 141.729 136.870  1.00184.69      BP1  N
ATOM   4602  CA  ARG B 261     104.465 141.462 135.808  1.00184.69      BP1  C
ATOM   4603  C   ARG B 261     104.458 142.591 134.788  1.00184.69      BP1  C
ATOM   4604  O   ARG B 261     104.309 142.355 133.584  1.00184.69      BP1  O
ATOM   4605  CB  ARG B 261     103.074 141.261 136.404  1.00184.69      BP1  C
ATOM   4606  CG  ARG B 261     102.970 140.063 137.338  1.00184.69      BP1  C
ATOM   4607  CD  ARG B 261     103.105 138.743 136.585  1.00184.69      BP1  C
ATOM   4608  NE  ARG B 261     104.447 138.174 136.703  1.00184.69      BP1  N
ATOM   4609  CZ  ARG B 261     104.835 137.036 136.133  1.00184.69      BP1  C
ATOM   4610  NH1 ARG B 261     103.987 136.337 135.395  1.00184.69      BP1  N
ATOM   4611  NH2 ARG B 261     106.075 136.598 136.298  1.00184.69      BP1  N
ATOM   4612  N   SER B 262     104.620 143.826 135.256  1.00166.78      BP1  N
ATOM   4613  CA  SER B 262     104.714 144.959 134.348  1.00166.78      BP1  C
ATOM   4614  C   SER B 262     105.907 144.817 133.419  1.00166.78      BP1  C
ATOM   4615  O   SER B 262     105.795 145.045 132.213  1.00166.78      BP1  O
ATOM   4616  CB  SER B 262     104.831 146.248 135.149  1.00166.78      BP1  C
ATOM   4617  OG  SER B 262     106.120 146.337 135.726  1.00166.78      BP1  O
ATOM   4618  N   ARG B 263     107.068 144.487 133.977  1.00179.76      BP1  N
ATOM   4619  CA  ARG B 263     108.257 144.256 133.169  1.00179.76      BP1  C
ATOM   4620  C   ARG B 263     108.015 143.140 132.168  1.00179.76      BP1  C
ATOM   4621  O   ARG B 263     108.425 143.227 131.003  1.00179.76      BP1  O
ATOM   4622  CB  ARG B 263     109.438 143.922 134.079  1.00179.76      BP1  C
ATOM   4623  CG  ARG B 263     110.787 143.901 133.386  1.00179.76      BP1  C
ATOM   4624  CD  ARG B 263     111.815 143.141 134.212  1.00179.76      BP1  C
ATOM   4625  NE  ARG B 263     111.491 141.720 134.308  1.00179.76      BP1  N
ATOM   4626  CZ  ARG B 263     112.393 140.754 134.443  1.00179.76      BP1  C
ATOM   4627  NH1 ARG B 263     113.683 141.051 134.501  1.00179.76      BP1  N
ATOM   4628  NH2 ARG B 263     112.005 139.488 134.520  1.00179.76      BP1  N
ATOM   4629  N   ARG B 264     107.368 142.066 132.620  1.00150.80      BP1  N
ATOM   4630  CA  ARG B 264     106.999 140.984 131.718  1.00150.80      BP1  C
ATOM   4631  C   ARG B 264     106.215 141.516 130.532  1.00150.80      BP1  C
ATOM   4632  O   ARG B 264     106.583 141.286 129.378  1.00150.80      BP1  O
ATOM   4633  CB  ARG B 264     106.186 139.929 132.465  1.00150.80      BP1  C
ATOM   4634  CG  ARG B 264     107.025 138.898 133.196  1.00150.80      BP1  C
ATOM   4635  CD  ARG B 264     106.363 137.525 133.160  1.00150.80      BP1  C
ATOM   4636  NE  ARG B 264     106.058 137.095 131.799  1.00150.80      BP1  N
ATOM   4637  CZ  ARG B 264     106.873 136.363 131.048  1.00150.80      BP1  C
ATOM   4638  NH1 ARG B 264     108.046 135.973 131.527  1.00150.80      BP1  N
ATOM   4639  NH2 ARG B 264     106.513 136.019 129.820  1.00150.80      BP1  N
ATOM   4640  N   LEU B 265     105.142 142.254 130.802  1.00140.50      BP1  N
ATOM   4641  CA  LEU B 265     104.305 142.749 129.717  1.00140.50      BP1  C
ATOM   4642  C   LEU B 265     105.018 143.778 128.859  1.00140.50      BP1  C
ATOM   4643  O   LEU B 265     104.747 143.861 127.662  1.00140.50      BP1  O
ATOM   4644  CB  LEU B 265     103.004 143.332 130.266  1.00140.50      BP1  C
ATOM   4645  CG  LEU B 265     101.877 142.311 130.464  1.00140.50      BP1  C
ATOM   4646  CD1 LEU B 265     102.206 141.275 131.532  1.00140.50      BP1  C
ATOM   4647  CD2 LEU B 265     100.554 142.999 130.764  1.00140.50      BP1  C
ATOM   4648  N   SER B 266     105.929 144.549 129.436  1.00162.24      BP1  N
ATOM   4649  CA  SER B 266     106.688 145.511 128.650  1.00162.24      BP1  C
ATOM   4650  C   SER B 266     107.591 144.803 127.651  1.00162.24      BP1  C
ATOM   4651  O   SER B 266     107.523 145.057 126.441  1.00162.24      BP1  O
ATOM   4652  CB  SER B 266     107.507 146.399 129.581  1.00162.24      BP1  C
ATOM   4653  OG  SER B 266     108.471 145.630 130.277  1.00162.24      BP1  O
ATOM   4654  N   GLU B 267     108.463 143.926 128.150  1.00212.75      BP1  N
ATOM   4655  CA  GLU B 267     109.296 143.129 127.259  1.00212.75      BP1  C
ATOM   4656  C   GLU B 267     108.442 142.336 126.284  1.00212.75      BP1  C
ATOM   4657  O   GLU B 267     108.862 142.064 125.156  1.00212.75      BP1  O
ATOM   4658  CB  GLU B 267     110.193 142.194 128.068  1.00212.75      BP1  C
ATOM   4659  CG  GLU B 267     110.992 142.884 129.158  1.00212.75      BP1  C
ATOM   4660  CD  GLU B 267     112.325 142.212 129.412  1.00212.75      BP1  C
ATOM   4661  OE1 GLU B 267     113.280 142.912 129.808  1.00212.75      BP1  O
ATOM   4662  OE2 GLU B 267     112.420 140.982 129.213  1.00212.75      BP1  O
ATOM   4663  N   TYR B 268     107.225 141.980 126.692  1.00200.40      BP1  N
ATOM   4664  CA  TYR B 268     106.353 141.208 125.823  1.00200.40      BP1  C
ATOM   4665  C   TYR B 268     105.851 142.060 124.667  1.00200.40      BP1  C
ATOM   4666  O   TYR B 268     105.855 141.627 123.511  1.00200.40      BP1  O
ATOM   4667  CB  TYR B 268     105.189 140.652 126.636  1.00200.40      BP1  C
ATOM   4668  CG  TYR B 268     104.462 139.543 125.934  1.00200.40      BP1  C
ATOM   4669  CD1 TYR B 268     103.410 139.816 125.078  1.00200.40      BP1  C
ATOM   4670  CD2 TYR B 268     104.838 138.223 126.116  1.00200.40      BP1  C
ATOM   4671  CE1 TYR B 268     102.746 138.806 124.426  1.00200.40      BP1  C
ATOM   4672  CE2 TYR B 268     104.180 137.206 125.469  1.00200.40      BP1  C
ATOM   4673  CZ  TYR B 268     103.133 137.503 124.626  1.00200.40      BP1  C
ATOM   4674  OH  TYR B 268     102.470 136.495 123.971  1.00200.40      BP1  O
ATOM   4675  N   ALA B 269     105.405 143.277 124.969  1.00180.06      BP1  N
ATOM   4676  CA  ALA B 269     105.039 144.217 123.919  1.00180.06      BP1  C
ATOM   4677  C   ALA B 269     106.208 144.456 122.979  1.00180.06      BP1  C
ATOM   4678  O   ALA B 269     106.030 144.530 121.759  1.00180.06      BP1  O
ATOM   4679  CB  ALA B 269     104.579 145.535 124.535  1.00180.06      BP1  C
ATOM   4680  N   GLU B 270     107.415 144.575 123.533  1.00204.81      BP1  N
ATOM   4681  CA  GLU B 270     108.583 144.793 122.688  1.00204.81      BP1  C
ATOM   4682  C   GLU B 270     108.833 143.611 121.760  1.00204.81      BP1  C
ATOM   4683  O   GLU B 270     108.965 143.795 120.545  1.00204.81      BP1  O
ATOM   4684  CB  GLU B 270     109.814 145.066 123.551  1.00204.81      BP1  C
ATOM   4685  CG  GLU B 270     110.816 146.018 122.914  1.00204.81      BP1  C
ATOM   4686  CD  GLU B 270     111.693 145.347 121.873  1.00204.81      BP1  C
ATOM   4687  OE1 GLU B 270     111.748 144.101 121.849  1.00204.81      BP1  O
ATOM   4688  OE2 GLU B 270     112.333 146.067 121.080  1.00204.81      BP1  O
ATOM   4689  N   ARG B 271     108.897 142.400 122.309  1.00209.89      BP1  N
ATOM   4690  CA  ARG B 271     109.158 141.203 121.522  1.00209.89      BP1  C
ATOM   4691  C   ARG B 271     107.990 140.814 120.630  1.00209.89      BP1  C
ATOM   4692  O   ARG B 271     108.147 139.949 119.760  1.00209.89      BP1  O
ATOM   4693  CB  ARG B 271     109.495 140.030 122.448  1.00209.89      BP1  C
ATOM   4694  CG  ARG B 271     110.698 140.266 123.345  1.00209.89      BP1  C
ATOM   4695  CD  ARG B 271     111.128 138.985 124.039  1.00209.89      BP1  C
ATOM   4696  NE  ARG B 271     109.996 138.280 124.635  1.00209.89      BP1  N
ATOM   4697  CZ  ARG B 271     110.108 137.227 125.438  1.00209.89      BP1  C
ATOM   4698  NH1 ARG B 271     111.305 136.753 125.753  1.00209.89      BP1  N
ATOM   4699  NH2 ARG B 271     109.023 136.647 125.933  1.00209.89      BP1  N
ATOM   4700  N   HIS B 272     106.824 141.431 120.818  1.00221.48      BP1  N
ATOM   4701  CA  HIS B 272     105.624 141.036 120.100  1.00221.48      BP1  C
ATOM   4702  C   HIS B 272     105.019 142.146 119.252  1.00221.48      BP1  C
ATOM   4703  O   HIS B 272     104.297 141.843 118.296  1.00221.48      BP1  O
ATOM   4704  CB  HIS B 272     104.573 140.512 121.089  1.00221.48      BP1  C
ATOM   4705  CG  HIS B 272     104.916 139.176 121.670  1.00221.48      BP1  C
ATOM   4706  ND1 HIS B 272     104.288 138.013 121.281  1.00221.48      BP1  N
ATOM   4707  CD2 HIS B 272     105.834 138.815 122.597  1.00221.48      BP1  C
ATOM   4708  CE1 HIS B 272     104.798 136.994 121.950  1.00221.48      BP1  C
ATOM   4709  NE2 HIS B 272     105.738 137.454 122.755  1.00221.48      BP1  N
ATOM   4710  N   VAL B 273     105.288 143.411 119.566  1.00222.26      BP1  N
ATOM   4711  CA  VAL B 273     104.916 144.529 118.706  1.00222.26      BP1  C
ATOM   4712  C   VAL B 273     106.110 145.467 118.641  1.00222.26      BP1  C
ATOM   4713  O   VAL B 273     106.357 146.233 119.581  1.00222.26      BP1  O
ATOM   4714  CB  VAL B 273     103.664 145.271 119.205  1.00222.26      BP1  C
ATOM   4715  CG1 VAL B 273     103.487 146.583 118.450  1.00222.26      BP1  C
ATOM   4716  CG2 VAL B 273     102.429 144.400 119.046  1.00222.26      BP1  C
ATOM   4717  N   THR B 274     106.852 145.399 117.542  1.00261.97      BP1  N
ATOM   4718  CA  THR B 274     108.012 146.248 117.322  1.00261.97      BP1  C
ATOM   4719  C   THR B 274     107.621 147.640 116.843  1.00261.97      BP1  C
ATOM   4720  O   THR B 274     108.483 148.521 116.761  1.00261.97      BP1  O
ATOM   4721  CB  THR B 274     108.958 145.583 116.312  1.00261.97      BP1  C
ATOM   4722  OG1 THR B 274     109.031 144.179 116.588  1.00261.97      BP1  O
ATOM   4723  CG2 THR B 274     110.362 146.166 116.412  1.00261.97      BP1  C
ATOM   4724  N   ASN B 275     106.340 147.853 116.531  1.00254.80      BP1  N
ATOM   4725  CA  ASN B 275     105.854 149.149 116.082  1.00254.80      BP1  C
ATOM   4726  C   ASN B 275     106.246 150.199 117.112  1.00254.80      BP1  C
ATOM   4727  O   ASN B 275     105.741 150.155 118.245  1.00254.80      BP1  O
ATOM   4728  CB  ASN B 275     104.345 149.117 115.889  1.00254.80      BP1  C
ATOM   4729  CG  ASN B 275     103.842 150.266 115.040  1.00254.80      BP1  C
ATOM   4730  OD1 ASN B 275     104.589 151.186 114.713  1.00254.80      BP1  O
ATOM   4731  ND2 ASN B 275     102.571 150.208 114.660  1.00254.80      BP1  N
ATOM   4732  N   PRO B 276     107.132 151.138 116.779  1.00244.27      BP1  N
ATOM   4733  CA  PRO B 276     107.715 152.008 117.815  1.00244.27      BP1  C
ATOM   4734  C   PRO B 276     106.698 152.831 118.582  1.00244.27      BP1  C
ATOM   4735  O   PRO B 276     106.759 152.879 119.815  1.00244.27      BP1  O
ATOM   4736  CB  PRO B 276     108.675 152.901 117.015  1.00244.27      BP1  C
ATOM   4737  CG  PRO B 276     108.945 152.156 115.755  1.00244.27      BP1  C
ATOM   4738  CD  PRO B 276     107.687 151.414 115.445  1.00244.27      BP1  C
ATOM   4739  N   ILE B 277     105.774 153.493 117.889  1.00260.62      BP1  N
ATOM   4740  CA  ILE B 277     104.800 154.338 118.569  1.00260.62      BP1  C
ATOM   4741  C   ILE B 277     103.924 153.519 119.512  1.00260.62      BP1  C
ATOM   4742  O   ILE B 277     103.729 153.892 120.674  1.00260.62      BP1  O
ATOM   4743  CB  ILE B 277     103.965 155.111 117.532  1.00260.62      BP1  C
ATOM   4744  CG1 ILE B 277     102.816 155.858 118.213  1.00260.62      BP1  C
ATOM   4745  CG2 ILE B 277     103.461 154.179 116.436  1.00260.62      BP1  C
ATOM   4746  CD1 ILE B 277     103.275 156.944 119.150  1.00260.62      BP1  C
ATOM   4747  N   LEU B 278     103.395 152.390 119.036  1.00255.58      BP1  N
ATOM   4748  CA  LEU B 278     102.530 151.566 119.873  1.00255.58      BP1  C
ATOM   4749  C   LEU B 278     103.286 151.015 121.072  1.00255.58      BP1  C
ATOM   4750  O   LEU B 278     102.790 151.063 122.207  1.00255.58      BP1  O
ATOM   4751  CB  LEU B 278     101.935 150.427 119.046  1.00255.58      BP1  C
ATOM   4752  CG  LEU B 278     100.828 150.809 118.063  1.00255.58      BP1  C
ATOM   4753  CD1 LEU B 278     100.518 149.650 117.139  1.00255.58      BP1  C
ATOM   4754  CD2 LEU B 278      99.579 151.242 118.812  1.00255.58      BP1  C
ATOM   4755  N   ALA B 279     104.478 150.462 120.834  1.00203.41      BP1  N
ATOM   4756  CA  ALA B 279     105.278 149.923 121.925  1.00203.41      BP1  C
ATOM   4757  C   ALA B 279     105.605 151.001 122.947  1.00203.41      BP1  C
ATOM   4758  O   ALA B 279     105.525 150.763 124.156  1.00203.41      BP1  O
ATOM   4759  CB  ALA B 279     106.556 149.293 121.376  1.00203.41      BP1  C
ATOM   4760  N   ALA B 280     105.974 152.192 122.477  1.00179.65      BP1  N
ATOM   4761  CA  ALA B 280     106.255 153.291 123.390  1.00179.65      BP1  C
ATOM   4762  C   ALA B 280     105.032 153.632 124.226  1.00179.65      BP1  C
ATOM   4763  O   ALA B 280     105.131 153.792 125.446  1.00179.65      BP1  O
ATOM   4764  CB  ALA B 280     106.730 154.512 122.604  1.00179.65      BP1  C
ATOM   4765  N   THR B 281     103.869 153.744 123.586  1.00175.11      BP1  N
ATOM   4766  CA  THR B 281     102.651 154.036 124.329  1.00175.11      BP1  C
ATOM   4767  C   THR B 281     102.388 152.998 125.407  1.00175.11      BP1  C
ATOM   4768  O   THR B 281     102.133 153.354 126.565  1.00175.11      BP1  O
ATOM   4769  CB  THR B 281     101.457 154.106 123.379  1.00175.11      BP1  C
ATOM   4770  OG1 THR B 281     101.430 152.928 122.566  1.00175.11      BP1  O
ATOM   4771  CG2 THR B 281     101.553 155.332 122.488  1.00175.11      BP1  C
ATOM   4772  N   VAL B 282     102.447 151.717 125.054  1.00148.92      BP1  N
ATOM   4773  CA  VAL B 282     102.050 150.689 126.009  1.00148.92      BP1  C
ATOM   4774  C   VAL B 282     103.077 150.575 127.127  1.00148.92      BP1  C
ATOM   4775  O   VAL B 282     102.724 150.364 128.293  1.00148.92      BP1  O
ATOM   4776  CB  VAL B 282     101.824 149.340 125.303  1.00148.92      BP1  C
ATOM   4777  CG1 VAL B 282     103.051 148.921 124.525  1.00148.92      BP1  C
ATOM   4778  CG2 VAL B 282     101.441 148.275 126.319  1.00148.92      BP1  C
ATOM   4779  N   VAL B 283     104.363 150.707 126.797  1.00140.66      BP1  N
ATOM   4780  CA  VAL B 283     105.372 150.657 127.845  1.00140.66      BP1  C
ATOM   4781  C   VAL B 283     105.221 151.858 128.760  1.00140.66      BP1  C
ATOM   4782  O   VAL B 283     105.408 151.755 129.973  1.00140.66      BP1  O
ATOM   4783  CB  VAL B 283     106.788 150.561 127.246  1.00140.66      BP1  C
ATOM   4784  CG1 VAL B 283     107.197 151.858 126.590  1.00140.66      BP1  C
ATOM   4785  CG2 VAL B 283     107.783 150.183 128.323  1.00140.66      BP1  C
ATOM   4786  N   ALA B 284     104.847 153.008 128.199  1.00111.04      BP1  N
ATOM   4787  CA  ALA B 284     104.585 154.177 129.020  1.00111.04      BP1  C
ATOM   4788  C   ALA B 284     103.446 153.906 129.983  1.00111.04      BP1  C
ATOM   4789  O   ALA B 284     103.529 154.232 131.169  1.00111.04      BP1  O
ATOM   4790  CB  ALA B 284     104.266 155.374 128.129  1.00111.04      BP1  C
ATOM   4791  N   LEU B 285     102.364 153.318 129.478  1.00131.50      BP1  N
ATOM   4792  CA  LEU B 285     101.228 152.999 130.334  1.00131.50      BP1  C
ATOM   4793  C   LEU B 285     101.641 152.049 131.450  1.00131.50      BP1  C
ATOM   4794  O   LEU B 285     101.350 152.294 132.628  1.00131.50      BP1  O
ATOM   4795  CB  LEU B 285     100.099 152.402 129.491  1.00131.50      BP1  C
ATOM   4796  CG  LEU B 285      98.666 152.325 130.035  1.00131.50      BP1  C
ATOM   4797  CD1 LEU B 285      97.705 151.971 128.911  1.00131.50      BP1  C
ATOM   4798  CD2 LEU B 285      98.508 151.326 131.170  1.00131.50      BP1  C
ATOM   4799  N   ALA B 286     102.309 150.955 131.093  1.00122.18      BP1  N
ATOM   4800  CA  ALA B 286     102.753 150.001 132.099  1.00122.18      BP1  C
ATOM   4801  C   ALA B 286     103.666 150.658 133.120  1.00122.18      BP1  C
ATOM   4802  O   ALA B 286     103.525 150.425 134.325  1.00122.18      BP1  O
ATOM   4803  CB  ALA B 286     103.463 148.830 131.427  1.00122.18      BP1  C
ATOM   4804  N   GLU B 287     104.588 151.497 132.661  1.00159.19      BP1  N
ATOM   4805  CA  GLU B 287     105.539 152.133 133.552  1.00159.19      BP1  C
ATOM   4806  C   GLU B 287     104.865 153.120 134.483  1.00159.19      BP1  C
ATOM   4807  O   GLU B 287     105.187 153.159 135.673  1.00159.19      BP1  O
ATOM   4808  CB  GLU B 287     106.620 152.834 132.736  1.00159.19      BP1  C
ATOM   4809  CG  GLU B 287     107.656 151.889 132.170  1.00159.19      BP1  C
ATOM   4810  CD  GLU B 287     108.408 152.487 131.003  1.00159.19      BP1  C
ATOM   4811  OE1 GLU B 287     107.755 153.048 130.100  1.00159.19      BP1  O
ATOM   4812  OE2 GLU B 287     109.653 152.396 130.989  1.00159.19      BP1  O
ATOM   4813  N   VAL B 288     103.940 153.926 133.972  1.00191.05      BP1  N
ATOM   4814  CA  VAL B 288     103.276 154.884 134.841  1.00191.05      BP1  C
ATOM   4815  C   VAL B 288     102.403 154.155 135.848  1.00191.05      BP1  C
ATOM   4816  O   VAL B 288     102.294 154.572 137.003  1.00191.05      BP1  O
ATOM   4817  CB  VAL B 288     102.479 155.915 134.021  1.00191.05      BP1  C
ATOM   4818  CG1 VAL B 288     101.421 155.247 133.185  1.00191.05      BP1  C
ATOM   4819  CG2 VAL B 288     101.858 156.954 134.938  1.00191.05      BP1  C
ATOM   4820  N   LEU B 289     101.792 153.041 135.445  1.00189.89      BP1  N
ATOM   4821  CA  LEU B 289     101.025 152.262 136.409  1.00189.89      BP1  C
ATOM   4822  C   LEU B 289     101.935 151.673 137.476  1.00189.89      BP1  C
ATOM   4823  O   LEU B 289     101.576 151.630 138.660  1.00189.89      BP1  O
ATOM   4824  CB  LEU B 289     100.241 151.164 135.696  1.00189.89      BP1  C
ATOM   4825  CG  LEU B 289      98.799 151.525 135.336  1.00189.89      BP1  C
ATOM   4826  CD1 LEU B 289      97.980 151.729 136.599  1.00189.89      BP1  C
ATOM   4827  CD2 LEU B 289      98.740 152.760 134.458  1.00189.89      BP1  C
ATOM   4828  N   SER B 290     103.114 151.202 137.070  1.00214.60      BP1  N
ATOM   4829  CA  SER B 290     104.112 150.770 138.038  1.00214.60      BP1  C
ATOM   4830  C   SER B 290     104.449 151.895 139.001  1.00214.60      BP1  C
ATOM   4831  O   SER B 290     104.572 151.677 140.209  1.00214.60      BP1  O
ATOM   4832  CB  SER B 290     105.370 150.299 137.317  1.00214.60      BP1  C
ATOM   4833  OG  SER B 290     105.993 151.380 136.650  1.00214.60      BP1  O
ATOM   4834  N   ALA B 291     104.612 153.106 138.477  1.00258.29      BP1  N
ATOM   4835  CA  ALA B 291     104.903 154.246 139.333  1.00258.29      BP1  C
ATOM   4836  C   ALA B 291     103.771 154.506 140.310  1.00258.29      BP1  C
ATOM   4837  O   ALA B 291     104.018 154.817 141.478  1.00258.29      BP1  O
ATOM   4838  CB  ALA B 291     105.162 155.488 138.485  1.00258.29      BP1  C
ATOM   4839  N   VAL B 292     102.527 154.377 139.855  1.00276.99      BP1  N
ATOM   4840  CA  VAL B 292     101.393 154.637 140.735  1.00276.99      BP1  C
ATOM   4841  C   VAL B 292     101.333 153.600 141.846  1.00276.99      BP1  C
ATOM   4842  O   VAL B 292     101.112 153.935 143.015  1.00276.99      BP1  O
ATOM   4843  CB  VAL B 292     100.078 154.685 139.939  1.00276.99      BP1  C
ATOM   4844  CG1 VAL B 292      98.939 155.093 140.853  1.00276.99      BP1  C
ATOM   4845  CG2 VAL B 292     100.185 155.689 138.818  1.00276.99      BP1  C
ATOM   4846  N   VAL B 293     101.527 152.327 141.505  1.00305.81      BP1  N
ATOM   4847  CA  VAL B 293     101.448 151.303 142.541  1.00305.81      BP1  C
ATOM   4848  C   VAL B 293     102.641 151.412 143.478  1.00305.81      BP1  C
ATOM   4849  O   VAL B 293     102.543 151.101 144.671  1.00305.81      BP1  O
ATOM   4850  CB  VAL B 293     101.329 149.899 141.922  1.00305.81      BP1  C
ATOM   4851  CG1 VAL B 293      99.976 149.736 141.250  1.00305.81      BP1  C
ATOM   4852  CG2 VAL B 293     102.452 149.633 140.955  1.00305.81      BP1  C
ATOM   4853  N   ARG B 294     103.783 151.867 142.960  1.00342.37      BP1  N
ATOM   4854  CA  ARG B 294     104.927 152.150 143.818  1.00342.37      BP1  C
ATOM   4855  C   ARG B 294     104.596 153.265 144.800  1.00342.37      BP1  C
ATOM   4856  O   ARG B 294     104.913 153.178 145.992  1.00342.37      BP1  O
ATOM   4857  CB  ARG B 294     106.134 152.524 142.957  1.00342.37      BP1  C
ATOM   4858  CG  ARG B 294     107.430 152.697 143.725  1.00342.37      BP1  C
ATOM   4859  CD  ARG B 294     108.077 151.359 144.029  1.00342.37      BP1  C
ATOM   4860  NE  ARG B 294     109.191 151.496 144.961  1.00342.37      BP1  N
ATOM   4861  CZ  ARG B 294     109.939 150.483 145.387  1.00342.37      BP1  C
ATOM   4862  NH1 ARG B 294     109.694 149.250 144.964  1.00342.37      BP1  N
ATOM   4863  NH2 ARG B 294     110.932 150.703 146.236  1.00342.37      BP1  N
ATOM   4864  N   ALA B 295     103.960 154.327 144.305  1.00358.26      BP1  N
ATOM   4865  CA  ALA B 295     103.502 155.406 145.169  1.00358.26      BP1  C
ATOM   4866  C   ALA B 295     102.537 154.891 146.226  1.00358.26      BP1  C
ATOM   4867  O   ALA B 295     102.578 155.327 147.383  1.00358.26      BP1  O
ATOM   4868  CB  ALA B 295     102.840 156.494 144.324  1.00358.26      BP1  C
ATOM   4869  N   ARG B 296     101.666 153.954 145.846  1.00362.63      BP1  N
ATOM   4870  CA  ARG B 296     100.654 153.454 146.770  1.00362.63      BP1  C
ATOM   4871  C   ARG B 296     101.285 152.713 147.941  1.00362.63      BP1  C
ATOM   4872  O   ARG B 296     100.627 152.480 148.961  1.00362.63      BP1  O
ATOM   4873  CB  ARG B 296      99.671 152.551 146.026  1.00362.63      BP1  C
ATOM   4874  CG  ARG B 296      98.511 153.295 145.386  1.00362.63      BP1  C
ATOM   4875  CD  ARG B 296      97.631 153.952 146.435  1.00362.63      BP1  C
ATOM   4876  NE  ARG B 296      97.058 152.975 147.355  1.00362.63      BP1  N
ATOM   4877  CZ  ARG B 296      97.436 152.827 148.619  1.00362.63      BP1  C
ATOM   4878  NH1 ARG B 296      98.390 153.597 149.122  1.00362.63      BP1  N
ATOM   4879  NH2 ARG B 296      96.858 151.911 149.383  1.00362.63      BP1  N
ATOM   4880  N   SER B 297     102.557 152.330 147.812  1.00390.79      BP1  N
ATOM   4881  CA  SER B 297     103.257 151.680 148.913  1.00390.79      BP1  C
ATOM   4882  C   SER B 297     103.638 152.660 150.017  1.00390.79      BP1  C
ATOM   4883  O   SER B 297     103.951 152.227 151.131  1.00390.79      BP1  O
ATOM   4884  CB  SER B 297     104.507 150.967 148.391  1.00390.79      BP1  C
ATOM   4885  OG  SER B 297     105.475 151.895 147.935  1.00390.79      BP1  O
ATOM   4886  N   TYR B 298     103.618 153.962 149.736  1.00372.64      BP1  N
ATOM   4887  CA  TYR B 298     103.971 154.972 150.725  1.00372.64      BP1  C
ATOM   4888  C   TYR B 298     102.777 155.774 151.217  1.00372.64      BP1  C
ATOM   4889  O   TYR B 298     102.951 156.676 152.042  1.00372.64      BP1  O
ATOM   4890  CB  TYR B 298     105.016 155.935 150.150  1.00372.64      BP1  C
ATOM   4891  CG  TYR B 298     106.241 155.245 149.596  1.00372.64      BP1  C
ATOM   4892  CD1 TYR B 298     107.322 154.946 150.412  1.00372.64      BP1  C
ATOM   4893  CD2 TYR B 298     106.316 154.890 148.255  1.00372.64      BP1  C
ATOM   4894  CE1 TYR B 298     108.445 154.314 149.909  1.00372.64      BP1  C
ATOM   4895  CE2 TYR B 298     107.433 154.258 147.744  1.00372.64      BP1  C
ATOM   4896  CZ  TYR B 298     108.494 153.971 148.574  1.00372.64      BP1  C
ATOM   4897  OH  TYR B 298     109.609 153.342 148.068  1.00372.64      BP1  O
ATOM   4898  N   GLY B 299     101.575 155.477 150.730  1.00318.52      BP1  N
ATOM   4899  CA  GLY B 299     100.406 156.236 151.121  1.00318.52      BP1  C
ATOM   4900  C   GLY B 299     100.310 157.528 150.340  1.00318.52      BP1  C
ATOM   4901  O   GLY B 299      99.781 158.531 150.829  1.00318.52      BP1  O
ATOM   4902  N   ALA B 300     100.825 157.507 149.123  1.00337.16      BP1  N
ATOM   4903  CA  ALA B 300     100.917 158.693 148.294  1.00337.16      BP1  C
ATOM   4904  C   ALA B 300      99.536 159.121 147.801  1.00337.16      BP1  C
ATOM   4905  O   ALA B 300      98.570 158.359 147.908  1.00337.16      BP1  O
ATOM   4906  CB  ALA B 300     101.831 158.427 147.106  1.00337.16      BP1  C
ATOM   4907  N   PRO B 301      99.414 160.342 147.280  1.00390.78      BP1  N
ATOM   4908  CA  PRO B 301      98.133 160.779 146.715  1.00390.78      BP1  C
ATOM   4909  C   PRO B 301      97.620 159.827 145.643  1.00390.78      BP1  C
ATOM   4910  O   PRO B 301      98.220 159.674 144.576  1.00390.78      BP1  O
ATOM   4911  CB  PRO B 301      98.463 162.157 146.138  1.00390.78      BP1  C
ATOM   4912  CG  PRO B 301      99.527 162.672 147.039  1.00390.78      BP1  C
ATOM   4913  CD  PRO B 301     100.349 161.473 147.443  1.00390.78      BP1  C
ATOM   4914  N   GLU B 302      96.484 159.195 145.939  1.00390.76      BP1  N
ATOM   4915  CA  GLU B 302      95.890 158.235 145.017  1.00390.76      BP1  C
ATOM   4916  C   GLU B 302      95.208 158.928 143.846  1.00390.76      BP1  C
ATOM   4917  O   GLU B 302      95.450 158.575 142.684  1.00390.76      BP1  O
ATOM   4918  CB  GLU B 302      94.895 157.358 145.774  1.00390.76      BP1  C
ATOM   4919  CG  GLU B 302      94.123 156.380 144.918  1.00390.76      BP1  C
ATOM   4920  CD  GLU B 302      93.270 155.449 145.752  1.00390.76      BP1  C
ATOM   4921  OE1 GLU B 302      93.690 155.108 146.877  1.00390.76      BP1  O
ATOM   4922  OE2 GLU B 302      92.179 155.060 145.287  1.00390.76      BP1  O
ATOM   4923  N   GLU B 303      94.342 159.902 144.133  1.00352.84      BP1  N
ATOM   4924  CA  GLU B 303      93.648 160.622 143.073  1.00352.84      BP1  C
ATOM   4925  C   GLU B 303      94.624 161.319 142.137  1.00352.84      BP1  C
ATOM   4926  O   GLU B 303      94.361 161.418 140.935  1.00352.84      BP1  O
ATOM   4927  CB  GLU B 303      92.671 161.634 143.676  1.00352.84      BP1  C
ATOM   4928  CG  GLU B 303      91.599 161.013 144.560  1.00352.84      BP1  C
ATOM   4929  CD  GLU B 303      92.033 160.884 146.008  1.00352.84      BP1  C
ATOM   4930  OE1 GLU B 303      93.093 161.441 146.363  1.00352.84      BP1  O
ATOM   4931  OE2 GLU B 303      91.318 160.223 146.789  1.00352.84      BP1  O
ATOM   4932  N   VAL B 304      95.757 161.793 142.657  1.00355.44      BP1  N
ATOM   4933  CA  VAL B 304      96.740 162.440 141.796  1.00355.44      BP1  C
ATOM   4934  C   VAL B 304      97.409 161.414 140.892  1.00355.44      BP1  C
ATOM   4935  O   VAL B 304      97.717 161.699 139.729  1.00355.44      BP1  O
ATOM   4936  CB  VAL B 304      97.763 163.215 142.644  1.00355.44      BP1  C
ATOM   4937  CG1 VAL B 304      98.782 163.900 141.752  1.00355.44      BP1  C
ATOM   4938  CG2 VAL B 304      97.050 164.234 143.518  1.00355.44      BP1  C
ATOM   4939  N   GLY B 305      97.626 160.200 141.398  1.00343.68      BP1  N
ATOM   4940  CA  GLY B 305      98.108 159.135 140.535  1.00343.68      BP1  C
ATOM   4941  C   GLY B 305      97.116 158.792 139.441  1.00343.68      BP1  C
ATOM   4942  O   GLY B 305      97.497 158.586 138.285  1.00343.68      BP1  O
ATOM   4943  N   GLU B 306      95.830 158.731 139.789  1.00292.35      BP1  N
ATOM   4944  CA  GLU B 306      94.802 158.489 138.782  1.00292.35      BP1  C
ATOM   4945  C   GLU B 306      94.771 159.608 137.748  1.00292.35      BP1  C
ATOM   4946  O   GLU B 306      94.578 159.357 136.553  1.00292.35      BP1  O
ATOM   4947  CB  GLU B 306      93.440 158.344 139.455  1.00292.35      BP1  C
ATOM   4948  CG  GLU B 306      93.375 157.234 140.488  1.00292.35      BP1  C
ATOM   4949  CD  GLU B 306      92.084 157.257 141.279  1.00292.35      BP1  C
ATOM   4950  OE1 GLU B 306      91.698 158.346 141.753  1.00292.35      BP1  O
ATOM   4951  OE2 GLU B 306      91.449 156.190 141.419  1.00292.35      BP1  O
ATOM   4952  N   LYS B 307      94.950 160.850 138.196  1.00277.10      BP1  N
ATOM   4953  CA  LYS B 307      95.016 161.979 137.276  1.00277.10      BP1  C
ATOM   4954  C   LYS B 307      96.219 161.857 136.351  1.00277.10      BP1  C
ATOM   4955  O   LYS B 307      96.134 162.174 135.160  1.00277.10      BP1  O
ATOM   4956  CB  LYS B 307      95.061 163.284 138.072  1.00277.10      BP1  C
ATOM   4957  CG  LYS B 307      95.959 164.367 137.497  1.00277.10      BP1  C
ATOM   4958  CD  LYS B 307      96.021 165.565 138.432  1.00277.10      BP1  C
ATOM   4959  CE  LYS B 307      97.013 166.605 137.942  1.00277.10      BP1  C
ATOM   4960  NZ  LYS B 307      97.181 167.716 138.917  1.00277.10      BP1  N
ATOM   4961  N   ALA B 308      97.352 161.409 136.888  1.00252.33      BP1  N
ATOM   4962  CA  ALA B 308      98.509 161.133 136.049  1.00252.33      BP1  C
ATOM   4963  C   ALA B 308      98.181 160.078 135.004  1.00252.33      BP1  C
ATOM   4964  O   ALA B 308      98.587 160.194 133.843  1.00252.33      BP1  O
ATOM   4965  CB  ALA B 308      99.684 160.683 136.912  1.00252.33      BP1  C
ATOM   4966  N   VAL B 309      97.473 159.026 135.413  1.00220.29      BP1  N
ATOM   4967  CA  VAL B 309      97.034 158.010 134.462  1.00220.29      BP1  C
ATOM   4968  C   VAL B 309      96.205 158.645 133.358  1.00220.29      BP1  C
ATOM   4969  O   VAL B 309      96.406 158.371 132.169  1.00220.29      BP1  O
ATOM   4970  CB  VAL B 309      96.247 156.902 135.183  1.00220.29      BP1  C
ATOM   4971  CG1 VAL B 309      95.768 155.867 134.184  1.00220.29      BP1  C
ATOM   4972  CG2 VAL B 309      97.102 156.255 136.248  1.00220.29      BP1  C
ATOM   4973  N   LYS B 310      95.244 159.487 133.738  1.00242.27      BP1  N
ATOM   4974  CA  LYS B 310      94.428 160.178 132.746  1.00242.27      BP1  C
ATOM   4975  C   LYS B 310      95.295 160.975 131.785  1.00242.27      BP1  C
ATOM   4976  O   LYS B 310      95.093 160.932 130.565  1.00242.27      BP1  O
ATOM   4977  CB  LYS B 310      93.427 161.104 133.436  1.00242.27      BP1  C
ATOM   4978  CG  LYS B 310      92.521 160.431 134.448  1.00242.27      BP1  C
ATOM   4979  CD  LYS B 310      91.672 161.463 135.180  1.00242.27      BP1  C
ATOM   4980  CE  LYS B 310      90.839 160.824 136.279  1.00242.27      BP1  C
ATOM   4981  NZ  LYS B 310      89.861 161.780 136.868  1.00242.27      BP1  N
ATOM   4982  N   GLU B 311      96.260 161.718 132.322  1.00220.32      BP1  N
ATOM   4983  CA  GLU B 311      97.071 162.596 131.490  1.00220.32      BP1  C
ATOM   4984  C   GLU B 311      97.922 161.794 130.520  1.00220.32      BP1  C
ATOM   4985  O   GLU B 311      98.033 162.141 129.339  1.00220.32      BP1  O
ATOM   4986  CB  GLU B 311      97.947 163.483 132.371  1.00220.32      BP1  C
ATOM   4987  CG  GLU B 311      97.163 164.483 133.196  1.00220.32      BP1  C
ATOM   4988  CD  GLU B 311      98.039 165.576 133.768  1.00220.32      BP1  C
ATOM   4989  OE1 GLU B 311      99.010 165.975 133.092  1.00220.32      BP1  O
ATOM   4990  OE2 GLU B 311      97.755 166.038 134.891  1.00220.32      BP1  O
ATOM   4991  N   VAL B 312      98.528 160.711 131.001  1.00215.76      BP1  N
ATOM   4992  CA  VAL B 312      99.349 159.904 130.113  1.00215.76      BP1  C
ATOM   4993  C   VAL B 312      98.482 159.201 129.084  1.00215.76      BP1  C
ATOM   4994  O   VAL B 312      98.911 158.992 127.944  1.00215.76      BP1  O
ATOM   4995  CB  VAL B 312     100.210 158.915 130.918  1.00215.76      BP1  C
[truncated: 418,164 more chars]
