# Supplementary material for: Blueprinting extendable nanomaterials with standardized protein blocks
Source: Nature. 2024 Mar 13;627(8005):898–904. doi: 10.1038/s41586-024-07188-4 (PMC10972742; doi:10.1038/s41586-024-07188-4)
Supplement: Supplementary file 4 — Design models with ideal backbones as well as experimentally determined structures for comparison. For reference to design names, see Supplementary Fig. 1. [file 41586_2024_7188_MOESM4_ESM.zip › R12B_design.pdb]

ATOM      1  N   PRO A   1     -14.877 -23.178  26.328  1.00  0.00           N  
ATOM      2  CA  PRO A   1     -15.519 -22.148  25.521  1.00  0.00           C  
ATOM      3  C   PRO A   1     -14.600 -21.673  24.400  1.00  0.00           C  
ATOM      4  O   PRO A   1     -15.044 -21.446  23.275  1.00  0.00           O  
ATOM      5  CB  PRO A   1     -15.793 -21.035  26.538  1.00  0.00           C  
ATOM      6  CG  PRO A   1     -16.040 -21.761  27.817  1.00  0.00           C  
ATOM      7  CD  PRO A   1     -15.070 -22.912  27.788  1.00  0.00           C  
ATOM      8 1H   PRO A   1     -13.922 -23.165  26.121  1.00  0.00           H  
ATOM      9 2H   PRO A   1     -15.303 -24.035  26.101  1.00  0.00           H  
ATOM     10  HA  PRO A   1     -16.458 -22.545  25.109  1.00  0.00           H  
ATOM     11 1HB  PRO A   1     -14.929 -20.355  26.594  1.00  0.00           H  
ATOM     12 2HB  PRO A   1     -16.655 -20.434  26.215  1.00  0.00           H  
ATOM     13 1HG  PRO A   1     -15.876 -21.090  28.673  1.00  0.00           H  
ATOM     14 2HG  PRO A   1     -17.088 -22.092  27.869  1.00  0.00           H  
ATOM     15 1HD  PRO A   1     -14.124 -22.605  28.258  1.00  0.00           H  
ATOM     16 2HD  PRO A   1     -15.505 -23.773  28.317  1.00  0.00           H  
ATOM     17  N   GLU A   2     -13.317 -21.524  24.716  1.00  0.00           N  
ATOM     18  CA  GLU A   2     -12.304 -21.220  23.711  1.00  0.00           C  
ATOM     19  C   GLU A   2     -12.273 -22.285  22.622  1.00  0.00           C  
ATOM     20  O   GLU A   2     -12.252 -21.969  21.433  1.00  0.00           O  
ATOM     21  CB  GLU A   2     -10.924 -21.102  24.362  1.00  0.00           C  
ATOM     22  CG  GLU A   2     -10.774 -19.917  25.306  1.00  0.00           C  
ATOM     23  CD  GLU A   2     -11.337 -20.185  26.674  1.00  0.00           C  
ATOM     24  OE1 GLU A   2     -11.814 -21.271  26.897  1.00  0.00           O  
ATOM     25  OE2 GLU A   2     -11.291 -19.301  27.496  1.00  0.00           O1-
ATOM     26  H   GLU A   2     -13.033 -21.625  25.680  1.00  0.00           H  
ATOM     27  HA  GLU A   2     -12.553 -20.266  23.246  1.00  0.00           H  
ATOM     28 1HB  GLU A   2     -10.709 -22.010  24.926  1.00  0.00           H  
ATOM     29 2HB  GLU A   2     -10.164 -21.011  23.586  1.00  0.00           H  
ATOM     30 1HG  GLU A   2      -9.716 -19.676  25.403  1.00  0.00           H  
ATOM     31 2HG  GLU A   2     -11.277 -19.055  24.872  1.00  0.00           H  
ATOM     32  N   VAL A   3     -12.271 -23.547  23.036  1.00  0.00           N  
ATOM     33  CA  VAL A   3     -12.241 -24.661  22.095  1.00  0.00           C  
ATOM     34  C   VAL A   3     -13.425 -24.605  21.138  1.00  0.00           C  
ATOM     35  O   VAL A   3     -13.264 -24.759  19.927  1.00  0.00           O  
ATOM     36  CB  VAL A   3     -12.260 -26.001  22.853  1.00  0.00           C  
ATOM     37  CG1 VAL A   3     -12.521 -27.153  21.894  1.00  0.00           C  
ATOM     38  CG2 VAL A   3     -10.943 -26.200  23.589  1.00  0.00           C  
ATOM     39  H   VAL A   3     -12.289 -23.740  24.027  1.00  0.00           H  
ATOM     40  HA  VAL A   3     -11.319 -24.600  21.515  1.00  0.00           H  
ATOM     41  HB  VAL A   3     -13.079 -25.990  23.572  1.00  0.00           H  
ATOM     42 1HG1 VAL A   3     -12.531 -28.094  22.447  1.00  0.00           H  
ATOM     43 2HG1 VAL A   3     -13.485 -27.009  21.406  1.00  0.00           H  
ATOM     44 3HG1 VAL A   3     -11.733 -27.185  21.142  1.00  0.00           H  
ATOM     45 1HG2 VAL A   3     -10.964 -27.149  24.123  1.00  0.00           H  
ATOM     46 2HG2 VAL A   3     -10.123 -26.205  22.870  1.00  0.00           H  
ATOM     47 3HG2 VAL A   3     -10.796 -25.387  24.299  1.00  0.00           H  
ATOM     48  N   LEU A   4     -14.613 -24.386  21.688  1.00  0.00           N  
ATOM     49  CA  LEU A   4     -15.828 -24.309  20.883  1.00  0.00           C  
ATOM     50  C   LEU A   4     -15.720 -23.218  19.827  1.00  0.00           C  
ATOM     51  O   LEU A   4     -16.041 -23.438  18.659  1.00  0.00           O  
ATOM     52  CB  LEU A   4     -17.042 -24.043  21.781  1.00  0.00           C  
ATOM     53  CG  LEU A   4     -17.353 -25.127  22.821  1.00  0.00           C  
ATOM     54  CD1 LEU A   4     -18.391 -24.605  23.805  1.00  0.00           C  
ATOM     55  CD2 LEU A   4     -17.848 -26.380  22.116  1.00  0.00           C  
ATOM     56  H   LEU A   4     -14.679 -24.269  22.689  1.00  0.00           H  
ATOM     57  HA  LEU A   4     -15.969 -25.264  20.378  1.00  0.00           H  
ATOM     58 1HB  LEU A   4     -16.881 -23.107  22.315  1.00  0.00           H  
ATOM     59 2HB  LEU A   4     -17.923 -23.928  21.149  1.00  0.00           H  
ATOM     60  HG  LEU A   4     -16.448 -25.359  23.384  1.00  0.00           H  
ATOM     61 1HD1 LEU A   4     -18.611 -25.374  24.544  1.00  0.00           H  
ATOM     62 2HD1 LEU A   4     -18.003 -23.719  24.309  1.00  0.00           H  
ATOM     63 3HD1 LEU A   4     -19.303 -24.347  23.268  1.00  0.00           H  
ATOM     64 1HD2 LEU A   4     -18.068 -27.151  22.856  1.00  0.00           H  
ATOM     65 2HD2 LEU A   4     -18.753 -26.147  21.554  1.00  0.00           H  
ATOM     66 3HD2 LEU A   4     -17.078 -26.741  21.432  1.00  0.00           H  
ATOM     67  N   GLU A   5     -15.266 -22.042  20.242  1.00  0.00           N  
ATOM     68  CA  GLU A   5     -15.114 -20.912  19.331  1.00  0.00           C  
ATOM     69  C   GLU A   5     -14.060 -21.200  18.271  1.00  0.00           C  
ATOM     70  O   GLU A   5     -14.238 -20.865  17.099  1.00  0.00           O  
ATOM     71  CB  GLU A   5     -14.741 -19.647  20.105  1.00  0.00           C  
ATOM     72  CG  GLU A   5     -15.840 -19.120  21.017  1.00  0.00           C  
ATOM     73  CD  GLU A   5     -15.391 -17.967  21.869  1.00  0.00           C  
ATOM     74  OE1 GLU A   5     -14.228 -17.643  21.833  1.00  0.00           O  
ATOM     75  OE2 GLU A   5     -16.213 -17.408  22.559  1.00  0.00           O1-
ATOM     76  H   GLU A   5     -15.020 -21.925  21.215  1.00  0.00           H  
ATOM     77  HA  GLU A   5     -16.066 -20.743  18.827  1.00  0.00           H  
ATOM     78 1HB  GLU A   5     -13.862 -19.843  20.720  1.00  0.00           H  
ATOM     79 2HB  GLU A   5     -14.480 -18.855  19.404  1.00  0.00           H  
ATOM     80 1HG  GLU A   5     -16.682 -18.799  20.404  1.00  0.00           H  
ATOM     81 2HG  GLU A   5     -16.184 -19.930  21.660  1.00  0.00           H  
ATOM     82  N   GLU A   6     -12.961 -21.820  18.687  1.00  0.00           N  
ATOM     83  CA  GLU A   6     -11.876 -22.152  17.772  1.00  0.00           C  
ATOM     84  C   GLU A   6     -12.324 -23.167  16.730  1.00  0.00           C  
ATOM     85  O   GLU A   6     -11.976 -23.059  15.554  1.00  0.00           O  
ATOM     86  CB  GLU A   6     -10.675 -22.699  18.546  1.00  0.00           C  
ATOM     87  CG  GLU A   6      -9.908 -21.651  19.342  1.00  0.00           C  
ATOM     88  CD  GLU A   6      -8.846 -22.247  20.223  1.00  0.00           C  
ATOM     89  OE1 GLU A   6      -8.779 -23.450  20.311  1.00  0.00           O  
ATOM     90  OE2 GLU A   6      -8.101 -21.500  20.810  1.00  0.00           O1-
ATOM     91  H   GLU A   6     -12.877 -22.068  19.662  1.00  0.00           H  
ATOM     92  HA  GLU A   6     -11.572 -21.243  17.251  1.00  0.00           H  
ATOM     93 1HB  GLU A   6     -11.010 -23.468  19.243  1.00  0.00           H  
ATOM     94 2HB  GLU A   6      -9.976 -23.168  17.853  1.00  0.00           H  
ATOM     95 1HG  GLU A   6      -9.440 -20.955  18.648  1.00  0.00           H  
ATOM     96 2HG  GLU A   6     -10.612 -21.091  19.957  1.00  0.00           H  
ATOM     97  N   ILE A   7     -13.100 -24.154  17.167  1.00  0.00           N  
ATOM     98  CA  ILE A   7     -13.599 -25.191  16.272  1.00  0.00           C  
ATOM     99  C   ILE A   7     -14.542 -24.608  15.227  1.00  0.00           C  
ATOM    100  O   ILE A   7     -14.496 -24.987  14.057  1.00  0.00           O  
ATOM    101  CB  ILE A   7     -14.325 -26.296  17.061  1.00  0.00           C  
ATOM    102  CG1 ILE A   7     -13.333 -27.062  17.941  1.00  0.00           C  
ATOM    103  CG2 ILE A   7     -15.042 -27.244  16.113  1.00  0.00           C  
ATOM    104  CD1 ILE A   7     -13.992 -27.944  18.977  1.00  0.00           C  
ATOM    105  H   ILE A   7     -13.350 -24.187  18.146  1.00  0.00           H  
ATOM    106  HA  ILE A   7     -12.751 -25.638  15.755  1.00  0.00           H  
ATOM    107  HB  ILE A   7     -15.056 -25.844  17.730  1.00  0.00           H  
ATOM    108 1HG1 ILE A   7     -12.698 -27.687  17.314  1.00  0.00           H  
ATOM    109 2HG1 ILE A   7     -12.685 -26.355  18.459  1.00  0.00           H  
ATOM    110 1HG2 ILE A   7     -15.548 -28.019  16.687  1.00  0.00           H  
ATOM    111 2HG2 ILE A   7     -15.774 -26.688  15.528  1.00  0.00           H  
ATOM    112 3HG2 ILE A   7     -14.316 -27.705  15.441  1.00  0.00           H  
ATOM    113 1HD1 ILE A   7     -13.225 -28.454  19.561  1.00  0.00           H  
ATOM    114 2HD1 ILE A   7     -14.606 -27.333  19.638  1.00  0.00           H  
ATOM    115 3HD1 ILE A   7     -14.618 -28.684  18.480  1.00  0.00           H  
ATOM    116  N   SER A   8     -15.398 -23.688  15.657  1.00  0.00           N  
ATOM    117  CA  SER A   8     -16.354 -23.053  14.759  1.00  0.00           C  
ATOM    118  C   SER A   8     -15.646 -22.223  13.698  1.00  0.00           C  
ATOM    119  O   SER A   8     -16.035 -22.228  12.530  1.00  0.00           O  
ATOM    120  CB  SER A   8     -17.307 -22.175  15.547  1.00  0.00           C  
ATOM    121  OG  SER A   8     -18.107 -22.945  16.403  1.00  0.00           O  
ATOM    122  H   SER A   8     -15.386 -23.422  16.632  1.00  0.00           H  
ATOM    123  HA  SER A   8     -16.928 -23.833  14.257  1.00  0.00           H  
ATOM    124 1HB  SER A   8     -16.737 -21.452  16.131  1.00  0.00           H  
ATOM    125 2HB  SER A   8     -17.939 -21.615  14.859  1.00  0.00           H  
ATOM    126  HG  SER A   8     -18.673 -22.323  16.867  1.00  0.00           H  
ATOM    127  N   GLU A   9     -14.603 -21.510  14.109  1.00  0.00           N  
ATOM    128  CA  GLU A   9     -13.838 -20.672  13.193  1.00  0.00           C  
ATOM    129  C   GLU A   9     -13.132 -21.514  12.138  1.00  0.00           C  
ATOM    130  O   GLU A   9     -13.088 -21.146  10.964  1.00  0.00           O  
ATOM    131  CB  GLU A   9     -12.813 -19.838  13.963  1.00  0.00           C  
ATOM    132  CG  GLU A   9     -13.413 -18.703  14.780  1.00  0.00           C  
ATOM    133  CD  GLU A   9     -12.386 -17.958  15.590  1.00  0.00           C  
ATOM    134  OE1 GLU A   9     -11.256 -18.380  15.612  1.00  0.00           O  
ATOM    135  OE2 GLU A   9     -12.735 -16.967  16.187  1.00  0.00           O1-
ATOM    136  H   GLU A   9     -14.334 -21.548  15.081  1.00  0.00           H  
ATOM    137  HA  GLU A   9     -14.527 -19.997  12.684  1.00  0.00           H  
ATOM    138 1HB  GLU A   9     -12.256 -20.482  14.643  1.00  0.00           H  
ATOM    139 2HB  GLU A   9     -12.098 -19.404  13.263  1.00  0.00           H  
ATOM    140 1HG  GLU A   9     -13.904 -18.003  14.105  1.00  0.00           H  
ATOM    141 2HG  GLU A   9     -14.168 -19.111  15.448  1.00  0.00           H  
ATOM    142  N   PHE A  10     -12.580 -22.646  12.562  1.00  0.00           N  
ATOM    143  CA  PHE A  10     -11.874 -23.541  11.654  1.00  0.00           C  
ATOM    144  C   PHE A  10     -12.819 -24.129  10.614  1.00  0.00           C  
ATOM    145  O   PHE A  10     -12.471 -24.247   9.439  1.00  0.00           O  
ATOM    146  CB  PHE A  10     -11.200 -24.672  12.435  1.00  0.00           C  
ATOM    147  CG  PHE A  10     -10.523 -25.691  11.563  1.00  0.00           C  
ATOM    148  CD1 PHE A  10      -9.213 -25.508  11.147  1.00  0.00           C  
ATOM    149  CD2 PHE A  10     -11.196 -26.833  11.156  1.00  0.00           C  
ATOM    150  CE1 PHE A  10      -8.589 -26.445  10.346  1.00  0.00           C  
ATOM    151  CE2 PHE A  10     -10.575 -27.772  10.356  1.00  0.00           C  
ATOM    152  CZ  PHE A  10      -9.270 -27.576   9.949  1.00  0.00           C  
ATOM    153  H   PHE A  10     -12.651 -22.892  13.540  1.00  0.00           H  
ATOM    154  HA  PHE A  10     -11.105 -22.969  11.133  1.00  0.00           H  
ATOM    155 1HB  PHE A  10     -10.455 -24.253  13.110  1.00  0.00           H  
ATOM    156 2HB  PHE A  10     -11.943 -25.184  13.044  1.00  0.00           H  
ATOM    157  HD1 PHE A  10      -8.675 -24.614  11.462  1.00  0.00           H  
ATOM    158  HD2 PHE A  10     -12.227 -26.987  11.476  1.00  0.00           H  
ATOM    159  HE1 PHE A  10      -7.559 -26.289  10.027  1.00  0.00           H  
ATOM    160  HE2 PHE A  10     -11.114 -28.665  10.043  1.00  0.00           H  
ATOM    161  HZ  PHE A  10      -8.780 -28.315   9.317  1.00  0.00           H  
ATOM    162  N   ALA A  11     -14.018 -24.497  11.054  1.00  0.00           N  
ATOM    163  CA  ALA A  11     -15.017 -25.073  10.161  1.00  0.00           C  
ATOM    164  C   ALA A  11     -15.463 -24.067   9.109  1.00  0.00           C  
ATOM    165  O   ALA A  11     -15.637 -24.411   7.941  1.00  0.00           O  
ATOM    166  CB  ALA A  11     -16.214 -25.573  10.957  1.00  0.00           C  
ATOM    167  H   ALA A  11     -14.243 -24.375  12.030  1.00  0.00           H  
ATOM    168  HA  ALA A  11     -14.562 -25.917   9.643  1.00  0.00           H  
ATOM    169 1HB  ALA A  11     -16.951 -25.999  10.277  1.00  0.00           H  
ATOM    170 2HB  ALA A  11     -15.889 -26.334  11.665  1.00  0.00           H  
ATOM    171 3HB  ALA A  11     -16.661 -24.741  11.500  1.00  0.00           H  
ATOM    172  N   GLU A  12     -15.644 -22.820   9.532  1.00  0.00           N  
ATOM    173  CA  GLU A  12     -16.070 -21.759   8.626  1.00  0.00           C  
ATOM    174  C   GLU A  12     -15.015 -21.485   7.563  1.00  0.00           C  
ATOM    175  O   GLU A  12     -15.337 -21.275   6.393  1.00  0.00           O  
ATOM    176  CB  GLU A  12     -16.367 -20.477   9.408  1.00  0.00           C  
ATOM    177  CG  GLU A  12     -16.725 -19.280   8.540  1.00  0.00           C  
ATOM    178  CD  GLU A  12     -17.000 -18.037   9.341  1.00  0.00           C  
ATOM    179  OE1 GLU A  12     -17.002 -18.119  10.545  1.00  0.00           O  
ATOM    180  OE2 GLU A  12     -17.205 -17.005   8.746  1.00  0.00           O1-
ATOM    181  H   GLU A  12     -15.483 -22.601  10.504  1.00  0.00           H  
ATOM    182  HA  GLU A  12     -16.983 -22.079   8.123  1.00  0.00           H  
ATOM    183 1HB  GLU A  12     -17.194 -20.653  10.095  1.00  0.00           H  
ATOM    184 2HB  GLU A  12     -15.495 -20.207  10.006  1.00  0.00           H  
ATOM    185 1HG  GLU A  12     -15.904 -19.081   7.853  1.00  0.00           H  
ATOM    186 2HG  GLU A  12     -17.606 -19.525   7.948  1.00  0.00           H  
ATOM    187  N   GLU A  13     -13.752 -21.487   7.976  1.00  0.00           N  
ATOM    188  CA  GLU A  13     -12.646 -21.238   7.059  1.00  0.00           C  
ATOM    189  C   GLU A  13     -12.541 -22.340   6.011  1.00  0.00           C  
ATOM    190  O   GLU A  13     -12.296 -22.069   4.834  1.00  0.00           O  
ATOM    191  CB  GLU A  13     -11.328 -21.129   7.830  1.00  0.00           C  
ATOM    192  CG  GLU A  13     -11.159 -19.829   8.602  1.00  0.00           C  
ATOM    193  CD  GLU A  13     -11.026 -18.628   7.707  1.00  0.00           C  
ATOM    194  OE1 GLU A  13     -10.375 -18.734   6.696  1.00  0.00           O  
ATOM    195  OE2 GLU A  13     -11.577 -17.603   8.034  1.00  0.00           O1-
ATOM    196  H   GLU A  13     -13.553 -21.666   8.950  1.00  0.00           H  
ATOM    197  HA  GLU A  13     -12.830 -20.295   6.543  1.00  0.00           H  
ATOM    198 1HB  GLU A  13     -11.251 -21.952   8.540  1.00  0.00           H  
ATOM    199 2HB  GLU A  13     -10.492 -21.216   7.135  1.00  0.00           H  
ATOM    200 1HG  GLU A  13     -12.022 -19.688   9.252  1.00  0.00           H  
ATOM    201 2HG  GLU A  13     -10.274 -19.904   9.233  1.00  0.00           H  
ATOM    202  N   ARG A  14     -12.731 -23.581   6.443  1.00  0.00           N  
ATOM    203  CA  ARG A  14     -12.659 -24.726   5.543  1.00  0.00           C  
ATOM    204  C   ARG A  14     -13.769 -24.678   4.501  1.00  0.00           C  
ATOM    205  O   ARG A  14     -13.547 -24.980   3.329  1.00  0.00           O  
ATOM    206  CB  ARG A  14     -12.752 -26.029   6.323  1.00  0.00           C  
ATOM    207  CG  ARG A  14     -11.559 -26.327   7.215  1.00  0.00           C  
ATOM    208  CD  ARG A  14     -10.403 -26.837   6.434  1.00  0.00           C  
ATOM    209  NE  ARG A  14      -9.688 -25.763   5.760  1.00  0.00           N  
ATOM    210  CZ  ARG A  14      -8.886 -24.874   6.378  1.00  0.00           C  
ATOM    211  NH1 ARG A  14      -8.707 -24.943   7.678  1.00  0.00           N1+
ATOM    212  NH2 ARG A  14      -8.280 -23.933   5.676  1.00  0.00           N  
ATOM    213  H   ARG A  14     -12.931 -23.736   7.421  1.00  0.00           H  
ATOM    214  HA  ARG A  14     -11.698 -24.701   5.028  1.00  0.00           H  
ATOM    215 1HB  ARG A  14     -13.640 -26.010   6.955  1.00  0.00           H  
ATOM    216 2HB  ARG A  14     -12.863 -26.862   5.629  1.00  0.00           H  
ATOM    217 1HG  ARG A  14     -11.250 -25.417   7.729  1.00  0.00           H  
ATOM    218 2HG  ARG A  14     -11.834 -27.084   7.951  1.00  0.00           H  
ATOM    219 1HD  ARG A  14      -9.707 -27.343   7.102  1.00  0.00           H  
ATOM    220 2HD  ARG A  14     -10.755 -27.537   5.678  1.00  0.00           H  
ATOM    221  HE  ARG A  14      -9.801 -25.681   4.759  1.00  0.00           H  
ATOM    222 1HH1 ARG A  14      -9.171 -25.662   8.215  1.00  0.00           H  
ATOM    223 2HH1 ARG A  14      -8.107 -24.275   8.141  1.00  0.00           H  
ATOM    224 1HH2 ARG A  14      -8.418 -23.881   4.675  1.00  0.00           H  
ATOM    225 2HH2 ARG A  14      -7.680 -23.267   6.138  1.00  0.00           H  
ATOM    226  N   SER A  15     -14.966 -24.298   4.938  1.00  0.00           N  
ATOM    227  CA  SER A  15     -16.115 -24.212   4.044  1.00  0.00           C  
ATOM    228  C   SER A  15     -15.909 -23.137   2.985  1.00  0.00           C  
ATOM    229  O   SER A  15     -16.249 -23.327   1.818  1.00  0.00           O  
ATOM    230  CB  SER A  15     -17.372 -23.918   4.838  1.00  0.00           C  
ATOM    231  OG  SER A  15     -17.709 -25.000   5.663  1.00  0.00           O  
ATOM    232  H   SER A  15     -15.082 -24.063   5.913  1.00  0.00           H  
ATOM    233  HA  SER A  15     -16.234 -25.172   3.539  1.00  0.00           H  
ATOM    234 1HB  SER A  15     -17.219 -23.027   5.447  1.00  0.00           H  
ATOM    235 2HB  SER A  15     -18.193 -23.711   4.153  1.00  0.00           H  
ATOM    236  HG  SER A  15     -18.510 -24.740   6.126  1.00  0.00           H  
ATOM    237  N   ARG A  16     -15.351 -22.003   3.401  1.00  0.00           N  
ATOM    238  CA  ARG A  16     -15.097 -20.895   2.489  1.00  0.00           C  
ATOM    239  C   ARG A  16     -14.073 -21.276   1.428  1.00  0.00           C  
ATOM    240  O   ARG A  16     -14.219 -20.928   0.256  1.00  0.00           O  
ATOM    241  CB  ARG A  16     -14.602 -19.676   3.252  1.00  0.00           C  
ATOM    242  CG  ARG A  16     -14.311 -18.457   2.392  1.00  0.00           C  
ATOM    243  CD  ARG A  16     -13.906 -17.288   3.214  1.00  0.00           C  
ATOM    244  NE  ARG A  16     -12.672 -17.539   3.942  1.00  0.00           N  
ATOM    245  CZ  ARG A  16     -11.438 -17.461   3.405  1.00  0.00           C  
ATOM    246  NH1 ARG A  16     -11.291 -17.138   2.140  1.00  0.00           N1+
ATOM    247  NH2 ARG A  16     -10.375 -17.707   4.153  1.00  0.00           N  
ATOM    248  H   ARG A  16     -15.094 -21.909   4.373  1.00  0.00           H  
ATOM    249  HA  ARG A  16     -16.032 -20.636   1.990  1.00  0.00           H  
ATOM    250 1HB  ARG A  16     -15.344 -19.386   3.994  1.00  0.00           H  
ATOM    251 2HB  ARG A  16     -13.686 -19.929   3.787  1.00  0.00           H  
ATOM    252 1HG  ARG A  16     -13.502 -18.685   1.698  1.00  0.00           H  
ATOM    253 2HG  ARG A  16     -15.206 -18.186   1.829  1.00  0.00           H  
ATOM    254 1HD  ARG A  16     -13.750 -16.424   2.568  1.00  0.00           H  
ATOM    255 2HD  ARG A  16     -14.688 -17.064   3.938  1.00  0.00           H  
ATOM    256  HE  ARG A  16     -12.745 -17.789   4.919  1.00  0.00           H  
ATOM    257 1HH1 ARG A  16     -12.103 -16.949   1.569  1.00  0.00           H  
ATOM    258 2HH1 ARG A  16     -10.366 -17.080   1.738  1.00  0.00           H  
ATOM    259 1HH2 ARG A  16     -10.489 -17.956   5.126  1.00  0.00           H  
ATOM    260 2HH2 ARG A  16      -9.452 -17.649   3.752  1.00  0.00           H  
ATOM    261  N   ARG A  17     -13.035 -21.992   1.846  1.00  0.00           N  
ATOM    262  CA  ARG A  17     -11.983 -22.422   0.933  1.00  0.00           C  
ATOM    263  C   ARG A  17     -12.521 -23.393  -0.110  1.00  0.00           C  
ATOM    264  O   ARG A  17     -12.163 -23.318  -1.285  1.00  0.00           O  
ATOM    265  CB  ARG A  17     -10.846 -23.082   1.698  1.00  0.00           C  
ATOM    266  CG  ARG A  17      -9.674 -23.532   0.841  1.00  0.00           C  
ATOM    267  CD  ARG A  17      -8.975 -22.378   0.219  1.00  0.00           C  
ATOM    268  NE  ARG A  17      -7.800 -22.796  -0.528  1.00  0.00           N  
ATOM    269  CZ  ARG A  17      -7.079 -21.990  -1.334  1.00  0.00           C  
ATOM    270  NH1 ARG A  17      -7.425 -20.731  -1.483  1.00  0.00           N1+
ATOM    271  NH2 ARG A  17      -6.023 -22.466  -1.970  1.00  0.00           N  
ATOM    272  H   ARG A  17     -12.974 -22.245   2.822  1.00  0.00           H  
ATOM    273  HA  ARG A  17     -11.591 -21.544   0.419  1.00  0.00           H  
ATOM    274 1HB  ARG A  17     -10.462 -22.391   2.446  1.00  0.00           H  
ATOM    275 2HB  ARG A  17     -11.224 -23.959   2.226  1.00  0.00           H  
ATOM    276 1HG  ARG A  17      -8.958 -24.074   1.458  1.00  0.00           H  
ATOM    277 2HG  ARG A  17     -10.034 -24.185   0.044  1.00  0.00           H  
ATOM    278 1HD  ARG A  17      -9.651 -21.869  -0.467  1.00  0.00           H  
ATOM    279 2HD  ARG A  17      -8.656 -21.685   0.996  1.00  0.00           H  
ATOM    280  HE  ARG A  17      -7.502 -23.759  -0.439  1.00  0.00           H  
ATOM    281 1HH1 ARG A  17      -8.231 -20.367  -0.995  1.00  0.00           H  
ATOM    282 2HH1 ARG A  17      -6.884 -20.127  -2.086  1.00  0.00           H  
ATOM    283 1HH2 ARG A  17      -5.757 -23.435  -1.856  1.00  0.00           H  
ATOM    284 2HH2 ARG A  17      -5.483 -21.863  -2.574  1.00  0.00           H  
ATOM    285  N   LEU A  18     -13.382 -24.306   0.329  1.00  0.00           N  
ATOM    286  CA  LEU A  18     -13.972 -25.295  -0.566  1.00  0.00           C  
ATOM    287  C   LEU A  18     -14.859 -24.631  -1.612  1.00  0.00           C  
ATOM    288  O   LEU A  18     -14.847 -25.012  -2.783  1.00  0.00           O  
ATOM    289  CB  LEU A  18     -14.791 -26.313   0.236  1.00  0.00           C  
ATOM    290  CG  LEU A  18     -13.984 -27.424   0.922  1.00  0.00           C  
ATOM    291  CD1 LEU A  18     -14.845 -28.095   1.983  1.00  0.00           C  
ATOM    292  CD2 LEU A  18     -13.517 -28.429  -0.120  1.00  0.00           C  
ATOM    293  H   LEU A  18     -13.634 -24.314   1.306  1.00  0.00           H  
ATOM    294  HA  LEU A  18     -13.167 -25.819  -1.080  1.00  0.00           H  
ATOM    295 1HB  LEU A  18     -15.346 -25.783   1.008  1.00  0.00           H  
ATOM    296 2HB  LEU A  18     -15.507 -26.789  -0.434  1.00  0.00           H  
ATOM    297  HG  LEU A  18     -13.118 -26.988   1.421  1.00  0.00           H  
ATOM    298 1HD1 LEU A  18     -14.271 -28.884   2.470  1.00  0.00           H  
ATOM    299 2HD1 LEU A  18     -15.149 -27.357   2.726  1.00  0.00           H  
ATOM    300 3HD1 LEU A  18     -15.729 -28.526   1.516  1.00  0.00           H  
ATOM    301 1HD2 LEU A  18     -12.943 -29.216   0.367  1.00  0.00           H  
ATOM    302 2HD2 LEU A  18     -14.382 -28.866  -0.619  1.00  0.00           H  
ATOM    303 3HD2 LEU A  18     -12.890 -27.925  -0.856  1.00  0.00           H  
ATOM    304  N   SER A  19     -15.629 -23.637  -1.184  1.00  0.00           N  
ATOM    305  CA  SER A  19     -16.524 -22.918  -2.082  1.00  0.00           C  
ATOM    306  C   SER A  19     -15.743 -22.156  -3.145  1.00  0.00           C  
ATOM    307  O   SER A  19     -16.131 -22.128  -4.313  1.00  0.00           O  
ATOM    308  CB  SER A  19     -17.392 -21.956  -1.294  1.00  0.00           C  
ATOM    309  OG  SER A  19     -18.318 -22.650  -0.502  1.00  0.00           O  
ATOM    310  H   SER A  19     -15.592 -23.372  -0.210  1.00  0.00           H  
ATOM    311  HA  SER A  19     -17.167 -23.643  -2.583  1.00  0.00           H  
ATOM    312 1HB  SER A  19     -16.763 -21.333  -0.660  1.00  0.00           H  
ATOM    313 2HB  SER A  19     -17.920 -21.297  -1.981  1.00  0.00           H  
ATOM    314  HG  SER A  19     -18.826 -21.978  -0.040  1.00  0.00           H  
ATOM    315  N   GLU A  20     -14.641 -21.539  -2.734  1.00  0.00           N  
ATOM    316  CA  GLU A  20     -13.803 -20.776  -3.649  1.00  0.00           C  
ATOM    317  C   GLU A  20     -13.175 -21.678  -4.704  1.00  0.00           C  
ATOM    318  O   GLU A  20     -13.098 -21.317  -5.878  1.00  0.00           O  
ATOM    319  CB  GLU A  20     -12.707 -20.035  -2.878  1.00  0.00           C  
ATOM    320  CG  GLU A  20     -13.206 -18.865  -2.045  1.00  0.00           C  
ATOM    321  CD  GLU A  20     -12.120 -18.228  -1.222  1.00  0.00           C  
ATOM    322  OE1 GLU A  20     -11.026 -18.739  -1.218  1.00  0.00           O  
ATOM    323  OE2 GLU A  20     -12.387 -17.229  -0.596  1.00  0.00           O1-
ATOM    324  H   GLU A  20     -14.376 -21.601  -1.760  1.00  0.00           H  
ATOM    325  HA  GLU A  20     -14.427 -20.042  -4.159  1.00  0.00           H  
ATOM    326 1HB  GLU A  20     -12.200 -20.732  -2.209  1.00  0.00           H  
ATOM    327 2HB  GLU A  20     -11.963 -19.655  -3.579  1.00  0.00           H  
ATOM    328 1HG  GLU A  20     -13.629 -18.113  -2.711  1.00  0.00           H  
ATOM    329 2HG  GLU A  20     -13.999 -19.213  -1.384  1.00  0.00           H  
ATOM    330  N   TYR A  21     -12.727 -22.854  -4.278  1.00  0.00           N  
ATOM    331  CA  TYR A  21     -12.104 -23.812  -5.184  1.00  0.00           C  
ATOM    332  C   TYR A  21     -13.099 -24.312  -6.224  1.00  0.00           C  
ATOM    333  O   TYR A  21     -12.762 -24.461  -7.399  1.00  0.00           O  
ATOM    334  CB  TYR A  21     -11.519 -24.988  -4.400  1.00  0.00           C  
ATOM    335  CG  TYR A  21     -10.637 -25.897  -5.229  1.00  0.00           C  
ATOM    336  CD1 TYR A  21      -9.260 -25.739  -5.202  1.00  0.00           C  
ATOM    337  CD2 TYR A  21     -11.208 -26.886  -6.016  1.00  0.00           C  
ATOM    338  CE1 TYR A  21      -8.455 -26.569  -5.959  1.00  0.00           C  
ATOM    339  CE2 TYR A  21     -10.403 -27.716  -6.773  1.00  0.00           C  
ATOM    340  CZ  TYR A  21      -9.033 -27.560  -6.747  1.00  0.00           C  
ATOM    341  OH  TYR A  21      -8.231 -28.385  -7.500  1.00  0.00           O  
ATOM    342  H   TYR A  21     -12.820 -23.091  -3.301  1.00  0.00           H  
ATOM    343  HA  TYR A  21     -11.294 -23.310  -5.715  1.00  0.00           H  
ATOM    344 1HB  TYR A  21     -10.928 -24.611  -3.565  1.00  0.00           H  
ATOM    345 2HB  TYR A  21     -12.329 -25.587  -3.985  1.00  0.00           H  
ATOM    346  HD1 TYR A  21      -8.811 -24.961  -4.584  1.00  0.00           H  
ATOM    347  HD2 TYR A  21     -12.291 -27.009  -6.039  1.00  0.00           H  
ATOM    348  HE1 TYR A  21      -7.372 -26.446  -5.938  1.00  0.00           H  
ATOM    349  HE2 TYR A  21     -10.851 -28.493  -7.393  1.00  0.00           H  
ATOM    350  HH  TYR A  21      -7.311 -28.144  -7.371  1.00  0.00           H  
ATOM    351  N   ALA A  22     -14.325 -24.571  -5.786  1.00  0.00           N  
ATOM    352  CA  ALA A  22     -15.372 -25.056  -6.678  1.00  0.00           C  
ATOM    353  C   ALA A  22     -15.726 -24.013  -7.730  1.00  0.00           C  
ATOM    354  O   ALA A  22     -15.932 -24.341  -8.898  1.00  0.00           O  
ATOM    355  CB  ALA A  22     -16.610 -25.444  -5.880  1.00  0.00           C  
ATOM    356  H   ALA A  22     -14.540 -24.428  -4.809  1.00  0.00           H  
ATOM    357  HA  ALA A  22     -14.994 -25.938  -7.196  1.00  0.00           H  
ATOM    358 1HB  ALA A  22     -17.382 -25.804  -6.560  1.00  0.00           H  
ATOM    359 2HB  ALA A  22     -16.354 -26.231  -5.171  1.00  0.00           H  
ATOM    360 3HB  ALA A  22     -16.980 -24.574  -5.338  1.00  0.00           H  
ATOM    361  N   GLU A  23     -15.793 -22.753  -7.310  1.00  0.00           N  
ATOM    362  CA  GLU A  23     -16.122 -21.661  -8.216  1.00  0.00           C  
ATOM    363  C   GLU A  23     -15.045 -21.484  -9.279  1.00  0.00           C  
ATOM    364  O   GLU A  23     -15.349 -21.248 -10.449  1.00  0.00           O  
ATOM    365  CB  GLU A  23     -16.299 -20.356  -7.435  1.00  0.00           C  
ATOM    366  CG  GLU A  23     -16.664 -19.154  -8.293  1.00  0.00           C  
ATOM    367  CD  GLU A  23     -16.883 -17.904  -7.487  1.00  0.00           C  
ATOM    368  OE1 GLU A  23     -16.811 -17.976  -6.283  1.00  0.00           O  
ATOM    369  OE2 GLU A  23     -17.124 -16.875  -8.075  1.00  0.00           O1-
ATOM    370  H   GLU A  23     -15.613 -22.549  -6.337  1.00  0.00           H  
ATOM    371  HA  GLU A  23     -17.060 -21.900  -8.719  1.00  0.00           H  
ATOM    372 1HB  GLU A  23     -17.084 -20.483  -6.688  1.00  0.00           H  
ATOM    373 2HB  GLU A  23     -15.376 -20.121  -6.903  1.00  0.00           H  
ATOM    374 1HG  GLU A  23     -15.860 -18.973  -9.008  1.00  0.00           H  
ATOM    375 2HG  GLU A  23     -17.567 -19.382  -8.855  1.00  0.00           H  
ATOM    376  N   ARG A  24     -13.788 -21.599  -8.866  1.00  0.00           N  
ATOM    377  CA  ARG A  24     -12.664 -21.453  -9.782  1.00  0.00           C  
ATOM    378  C   ARG A  24     -12.659 -22.559 -10.830  1.00  0.00           C  
ATOM    379  O   ARG A  24     -12.417 -22.309 -12.010  1.00  0.00           O  
ATOM    380  CB  ARG A  24     -11.346 -21.473  -9.021  1.00  0.00           C  
ATOM    381  CG  ARG A  24     -10.109 -21.249  -9.876  1.00  0.00           C  
ATOM    382  CD  ARG A  24      -8.882 -21.136  -9.047  1.00  0.00           C  
ATOM    383  NE  ARG A  24      -8.899 -19.946  -8.213  1.00  0.00           N  
ATOM    384  CZ  ARG A  24      -8.108 -19.753  -7.138  1.00  0.00           C  
ATOM    385  NH1 ARG A  24      -7.246 -20.679  -6.782  1.00  0.00           N1+
ATOM    386  NH2 ARG A  24      -8.200 -18.633  -6.443  1.00  0.00           N  
ATOM    387  H   ARG A  24     -13.606 -21.793  -7.892  1.00  0.00           H  
ATOM    388  HA  ARG A  24     -12.755 -20.493 -10.292  1.00  0.00           H  
ATOM    389 1HB  ARG A  24     -11.360 -20.702  -8.252  1.00  0.00           H  
ATOM    390 2HB  ARG A  24     -11.232 -22.434  -8.519  1.00  0.00           H  
ATOM    391 1HG  ARG A  24      -9.985 -22.089 -10.562  1.00  0.00           H  
ATOM    392 2HG  ARG A  24     -10.224 -20.328 -10.447  1.00  0.00           H  
ATOM    393 1HD  ARG A  24      -8.801 -22.007  -8.397  1.00  0.00           H  
ATOM    394 2HD  ARG A  24      -8.008 -21.085  -9.696  1.00  0.00           H  
ATOM    395  HE  ARG A  24      -9.549 -19.211  -8.455  1.00  0.00           H  
ATOM    396 1HH1 ARG A  24      -7.177 -21.535  -7.314  1.00  0.00           H  
ATOM    397 2HH1 ARG A  24      -6.654 -20.535  -5.977  1.00  0.00           H  
ATOM    398 1HH2 ARG A  24      -8.864 -17.921  -6.718  1.00  0.00           H  
ATOM    399 2HH2 ARG A  24      -7.608 -18.488  -5.639  1.00  0.00           H  
ATOM    400  N   HIS A  25     -12.931 -23.786 -10.384  1.00  0.00           N  
ATOM    401  CA  HIS A  25     -12.776 -24.966 -11.229  1.00  0.00           C  
ATOM    402  C   HIS A  25     -14.090 -25.448 -11.835  1.00  0.00           C  
ATOM    403  O   HIS A  25     -14.098 -26.268 -12.753  1.00  0.00           O  
ATOM    404  CB  HIS A  25     -12.144 -26.109 -10.429  1.00  0.00           C  
ATOM    405  CG  HIS A  25     -10.715 -25.860 -10.053  1.00  0.00           C  
ATOM    406  CD2 HIS A  25      -9.560 -26.301 -10.601  1.00  0.00           C  
ATOM    407  ND1 HIS A  25     -10.356 -25.064  -8.985  1.00  0.00           N  
ATOM    408  CE1 HIS A  25      -9.037 -25.028  -8.893  1.00  0.00           C  
ATOM    409  NE2 HIS A  25      -8.532 -25.769  -9.861  1.00  0.00           N  
ATOM    410  H   HIS A  25     -13.253 -23.904  -9.433  1.00  0.00           H  
ATOM    411  HA  HIS A  25     -12.120 -24.730 -12.067  1.00  0.00           H  
ATOM    412 1HB  HIS A  25     -12.715 -26.272  -9.514  1.00  0.00           H  
ATOM    413 2HB  HIS A  25     -12.188 -27.029 -11.010  1.00  0.00           H  
ATOM    414  HD1 HIS A  25     -10.978 -24.645  -8.324  1.00  0.00           H  
ATOM    415  HD2 HIS A  25      -9.343 -26.946 -11.452  1.00  0.00           H  
ATOM    416  HE1 HIS A  25      -8.552 -24.449  -8.108  1.00  0.00           H  
ATOM    417  N   VAL A  26     -15.210 -24.943 -11.328  1.00  0.00           N  
ATOM    418  CA  VAL A  26     -16.511 -25.441 -11.762  1.00  0.00           C  
ATOM    419  C   VAL A  26     -17.094 -24.574 -12.869  1.00  0.00           C  
ATOM    420  O   VAL A  26     -17.491 -23.434 -12.632  1.00  0.00           O  
ATOM    421  CB  VAL A  26     -17.492 -25.479 -10.575  1.00  0.00           C  
ATOM    422  CG1 VAL A  26     -18.911 -25.733 -11.064  1.00  0.00           C  
ATOM    423  CG2 VAL A  26     -17.065 -26.552  -9.584  1.00  0.00           C  
ATOM    424  H   VAL A  26     -15.150 -24.209 -10.636  1.00  0.00           H  
ATOM    425  HA  VAL A  26     -16.384 -26.455 -12.143  1.00  0.00           H  
ATOM    426  HB  VAL A  26     -17.490 -24.507 -10.083  1.00  0.00           H  
ATOM    427 1HG1 VAL A  26     -19.591 -25.756 -10.212  1.00  0.00           H  
ATOM    428 2HG1 VAL A  26     -19.209 -24.935 -11.744  1.00  0.00           H  
ATOM    429 3HG1 VAL A  26     -18.950 -26.688 -11.586  1.00  0.00           H  
ATOM    430 1HG2 VAL A  26     -17.762 -26.571  -8.747  1.00  0.00           H  
ATOM    431 2HG2 VAL A  26     -17.061 -27.523 -10.078  1.00  0.00           H  
ATOM    432 3HG2 VAL A  26     -16.063 -26.327  -9.215  1.00  0.00           H  
ATOM    433  N   THR A  27     -17.140 -25.125 -14.076  1.00  0.00           N  
ATOM    434  CA  THR A  27     -17.693 -24.420 -15.226  1.00  0.00           C  
ATOM    435  C   THR A  27     -19.209 -24.293 -15.148  1.00  0.00           C  
ATOM    436  O   THR A  27     -19.786 -23.319 -15.629  1.00  0.00           O  
ATOM    437  CB  THR A  27     -17.305 -25.126 -16.538  1.00  0.00           C  
ATOM    438  CG2 THR A  27     -15.792 -25.192 -16.683  1.00  0.00           C  
ATOM    439  OG1 THR A  27     -17.839 -26.455 -16.545  1.00  0.00           O  
ATOM    440  H   THR A  27     -16.783 -26.060 -14.205  1.00  0.00           H  
ATOM    441  HA  THR A  27     -17.282 -23.410 -15.243  1.00  0.00           H  
ATOM    442  HB  THR A  27     -17.722 -24.578 -17.384  1.00  0.00           H  
ATOM    443  HG1 THR A  27     -17.871 -26.784 -17.447  1.00  0.00           H  
ATOM    444 1HG2 THR A  27     -15.536 -25.693 -17.616  1.00  0.00           H  
ATOM    445 2HG2 THR A  27     -15.384 -24.180 -16.691  1.00  0.00           H  
ATOM    446 3HG2 THR A  27     -15.371 -25.746 -15.846  1.00  0.00           H  
ATOM    447  N   ASN A  28     -19.855 -25.283 -14.539  1.00  0.00           N  
ATOM    448  CA  ASN A  28     -21.315 -25.335 -14.528  1.00  0.00           C  
ATOM    449  C   ASN A  28     -21.884 -24.265 -13.613  1.00  0.00           C  
ATOM    450  O   ASN A  28     -21.697 -24.310 -12.397  1.00  0.00           O  
ATOM    451  CB  ASN A  28     -21.801 -26.711 -14.111  1.00  0.00           C  
ATOM    452  CG  ASN A  28     -23.297 -26.841 -14.183  1.00  0.00           C  
ATOM    453  ND2 ASN A  28     -23.768 -28.036 -14.427  1.00  0.00           N  
ATOM    454  OD1 ASN A  28     -24.026 -25.855 -14.017  1.00  0.00           O  
ATOM    455  H   ASN A  28     -19.324 -26.008 -14.077  1.00  0.00           H  
ATOM    456  HA  ASN A  28     -21.676 -25.132 -15.537  1.00  0.00           H  
ATOM    457 1HB  ASN A  28     -21.350 -27.466 -14.755  1.00  0.00           H  
ATOM    458 2HB  ASN A  28     -21.479 -26.916 -13.090  1.00  0.00           H  
ATOM    459 1HD2 ASN A  28     -24.756 -28.182 -14.486  1.00  0.00           H  
ATOM    460 2HD2 ASN A  28     -23.142 -28.805 -14.554  1.00  0.00           H  
ATOM    461  N   PRO A  29     -22.615 -23.187 -13.914  1.00  0.00           N  
ATOM    462  CA  PRO A  29     -22.808 -22.265 -12.800  1.00  0.00           C  
ATOM    463  C   PRO A  29     -23.628 -22.908 -11.694  1.00  0.00           C  
ATOM    464  O   PRO A  29     -23.428 -22.621 -10.514  1.00  0.00           O  
ATOM    465  CB  PRO A  29     -23.552 -21.092 -13.446  1.00  0.00           C  
ATOM    466  CG  PRO A  29     -23.139 -21.141 -14.877  1.00  0.00           C  
ATOM    467  CD  PRO A  29     -23.062 -22.612 -15.195  1.00  0.00           C  
ATOM    468  HA  PRO A  29     -21.826 -21.946 -12.420  1.00  0.00           H  
ATOM    469 1HB  PRO A  29     -24.637 -21.215 -13.310  1.00  0.00           H  
ATOM    470 2HB  PRO A  29     -23.269 -20.151 -12.953  1.00  0.00           H  
ATOM    471 1HG  PRO A  29     -23.872 -20.611 -15.502  1.00  0.00           H  
ATOM    472 2HG  PRO A  29     -22.177 -20.628 -15.013  1.00  0.00           H  
ATOM    473 1HD  PRO A  29     -24.057 -22.977 -15.485  1.00  0.00           H  
ATOM    474 2HD  PRO A  29     -22.337 -22.774 -16.006  1.00  0.00           H  
ATOM    475  N   ILE A  30     -24.547 -23.775 -12.088  1.00  0.00           N  
ATOM    476  CA  ILE A  30     -25.555 -24.296 -11.171  1.00  0.00           C  
ATOM    477  C   ILE A  30     -24.925 -25.205 -10.122  1.00  0.00           C  
ATOM    478  O   ILE A  30     -25.288 -25.156  -8.947  1.00  0.00           O  
ATOM    479  CB  ILE A  30     -26.646 -25.071 -11.933  1.00  0.00           C  
ATOM    480  CG1 ILE A  30     -27.475 -24.114 -12.796  1.00  0.00           C  
ATOM    481  CG2 ILE A  30     -27.539 -25.826 -10.963  1.00  0.00           C  
ATOM    482  CD1 ILE A  30     -28.376 -23.200 -11.999  1.00  0.00           C  
ATOM    483  H   ILE A  30     -24.553 -24.084 -13.050  1.00  0.00           H  
ATOM    484  HA  ILE A  30     -26.023 -23.456 -10.659  1.00  0.00           H  
ATOM    485  HB  ILE A  30     -26.178 -25.783 -12.613  1.00  0.00           H  
ATOM    486 1HG1 ILE A  30     -26.808 -23.497 -13.398  1.00  0.00           H  
ATOM    487 2HG1 ILE A  30     -28.094 -24.689 -13.483  1.00  0.00           H  
ATOM    488 1HG2 ILE A  30     -28.304 -26.367 -11.518  1.00  0.00           H  
ATOM    489 2HG2 ILE A  30     -26.939 -26.533 -10.391  1.00  0.00           H  
ATOM    490 3HG2 ILE A  30     -28.015 -25.120 -10.281  1.00  0.00           H  
ATOM    491 1HD1 ILE A  30     -28.931 -22.553 -12.680  1.00  0.00           H  
ATOM    492 2HD1 ILE A  30     -29.076 -23.797 -11.415  1.00  0.00           H  
ATOM    493 3HD1 ILE A  30     -27.774 -22.588 -11.329  1.00  0.00           H  
ATOM    494  N   LEU A  31     -23.981 -26.034 -10.553  1.00  0.00           N  
ATOM    495  CA  LEU A  31     -23.301 -26.955  -9.651  1.00  0.00           C  
ATOM    496  C   LEU A  31     -22.481 -26.203  -8.612  1.00  0.00           C  
ATOM    497  O   LEU A  31     -22.457 -26.573  -7.438  1.00  0.00           O  
ATOM    498  CB  LEU A  31     -22.388 -27.897 -10.445  1.00  0.00           C  
ATOM    499  CG  LEU A  31     -23.101 -28.989 -11.255  1.00  0.00           C  
ATOM    500  CD1 LEU A  31     -22.105 -29.660 -12.190  1.00  0.00           C  
ATOM    501  CD2 LEU A  31     -23.727 -29.998 -10.304  1.00  0.00           C  
ATOM    502  H   LEU A  31     -23.730 -26.026 -11.531  1.00  0.00           H  
ATOM    503  HA  LEU A  31     -24.053 -27.548  -9.132  1.00  0.00           H  
ATOM    504 1HB  LEU A  31     -21.797 -27.304 -11.140  1.00  0.00           H  
ATOM    505 2HB  LEU A  31     -21.709 -28.390  -9.750  1.00  0.00           H  
ATOM    506  HG  LEU A  31     -23.881 -28.535 -11.868  1.00  0.00           H  
ATOM    507 1HD1 LEU A  31     -22.612 -30.436 -12.765  1.00  0.00           H  
ATOM    508 2HD1 LEU A  31     -21.689 -28.919 -12.871  1.00  0.00           H  
ATOM    509 3HD1 LEU A  31     -21.303 -30.109 -11.606  1.00  0.00           H  
ATOM    510 1HD2 LEU A  31     -24.234 -30.773 -10.879  1.00  0.00           H  
ATOM    511 2HD2 LEU A  31     -22.947 -30.453  -9.691  1.00  0.00           H  
ATOM    512 3HD2 LEU A  31     -24.447 -29.495  -9.660  1.00  0.00           H  
ATOM    513  N   ALA A  32     -21.810 -25.142  -9.048  1.00  0.00           N  
ATOM    514  CA  ALA A  32     -20.987 -24.334  -8.154  1.00  0.00           C  
ATOM    515  C   ALA A  32     -21.839 -23.643  -7.097  1.00  0.00           C  
ATOM    516  O   ALA A  32     -21.456 -23.568  -5.930  1.00  0.00           O  
ATOM    517  CB  ALA A  32     -20.193 -23.309  -8.949  1.00  0.00           C  
ATOM    518  H   ALA A  32     -21.870 -24.889 -10.023  1.00  0.00           H  
ATOM    519  HA  ALA A  32     -20.291 -24.998  -7.641  1.00  0.00           H  
ATOM    520 1HB  ALA A  32     -19.584 -22.714  -8.268  1.00  0.00           H  
ATOM    521 2HB  ALA A  32     -19.545 -23.822  -9.660  1.00  0.00           H  
ATOM    522 3HB  ALA A  32     -20.877 -22.655  -9.487  1.00  0.00           H  
ATOM    523  N   ALA A  33     -22.994 -23.137  -7.513  1.00  0.00           N  
ATOM    524  CA  ALA A  33     -23.902 -22.449  -6.602  1.00  0.00           C  
ATOM    525  C   ALA A  33     -24.441 -23.400  -5.542  1.00  0.00           C  
ATOM    526  O   ALA A  33     -24.554 -23.038  -4.370  1.00  0.00           O  
ATOM    527  CB  ALA A  33     -25.049 -21.815  -7.375  1.00  0.00           C  
ATOM    528  H   ALA A  33     -23.251 -23.231  -8.485  1.00  0.00           H  
ATOM    529  HA  ALA A  33     -23.342 -21.664  -6.094  1.00  0.00           H  
ATOM    530 1HB  ALA A  33     -25.718 -21.305  -6.680  1.00  0.00           H  
ATOM    531 2HB  ALA A  33     -24.650 -21.094  -8.090  1.00  0.00           H  
ATOM    532 3HB  ALA A  33     -25.600 -22.587  -7.908  1.00  0.00           H  
ATOM    533  N   THR A  34     -24.774 -24.617  -5.958  1.00  0.00           N  
ATOM    534  CA  THR A  34     -25.303 -25.622  -5.043  1.00  0.00           C  
ATOM    535  C   THR A  34     -24.265 -26.018  -4.001  1.00  0.00           C  
ATOM    536  O   THR A  34     -24.586 -26.189  -2.825  1.00  0.00           O  
ATOM    537  CB  THR A  34     -25.773 -26.873  -5.806  1.00  0.00           C  
ATOM    538  CG2 THR A  34     -27.030 -26.569  -6.607  1.00  0.00           C  
ATOM    539  OG1 THR A  34     -24.739 -27.311  -6.696  1.00  0.00           O  
ATOM    540  H   THR A  34     -24.658 -24.851  -6.933  1.00  0.00           H  
ATOM    541  HA  THR A  34     -26.160 -25.197  -4.520  1.00  0.00           H  
ATOM    542  HB  THR A  34     -25.986 -27.673  -5.098  1.00  0.00           H  
ATOM    543  HG1 THR A  34     -24.082 -27.809  -6.204  1.00  0.00           H  
ATOM    544 1HG2 THR A  34     -27.349 -27.466  -7.139  1.00  0.00           H  
ATOM    545 2HG2 THR A  34     -27.822 -26.248  -5.932  1.00  0.00           H  
ATOM    546 3HG2 THR A  34     -26.821 -25.776  -7.324  1.00  0.00           H  
ATOM    547  N   VAL A  35     -23.020 -26.162  -4.438  1.00  0.00           N  
ATOM    548  CA  VAL A  35     -21.931 -26.537  -3.542  1.00  0.00           C  
ATOM    549  C   VAL A  35     -21.680 -25.458  -2.497  1.00  0.00           C  
ATOM    550  O   VAL A  35     -21.445 -25.756  -1.326  1.00  0.00           O  
ATOM    551  CB  VAL A  35     -20.640 -26.782  -4.344  1.00  0.00           C  
ATOM    552  CG1 VAL A  35     -19.432 -26.791  -3.418  1.00  0.00           C  
ATOM    553  CG2 VAL A  35     -20.744 -28.094  -5.107  1.00  0.00           C  
ATOM    554  H   VAL A  35     -22.819 -26.008  -5.416  1.00  0.00           H  
ATOM    555  HA  VAL A  35     -22.205 -27.461  -3.031  1.00  0.00           H  
ATOM    556  HB  VAL A  35     -20.499 -25.961  -5.048  1.00  0.00           H  
ATOM    557 1HG1 VAL A  35     -18.528 -26.965  -4.002  1.00  0.00           H  
ATOM    558 2HG1 VAL A  35     -19.356 -25.830  -2.911  1.00  0.00           H  
ATOM    559 3HG1 VAL A  35     -19.545 -27.586  -2.681  1.00  0.00           H  
ATOM    560 1HG2 VAL A  35     -19.828 -28.260  -5.672  1.00  0.00           H  
ATOM    561 2HG2 VAL A  35     -20.891 -28.913  -4.403  1.00  0.00           H  
ATOM    562 3HG2 VAL A  35     -21.591 -28.049  -5.793  1.00  0.00           H  
ATOM    563  N   VAL A  36     -21.732 -24.201  -2.928  1.00  0.00           N  
ATOM    564  CA  VAL A  36     -21.509 -23.074  -2.029  1.00  0.00           C  
ATOM    565  C   VAL A  36     -22.599 -22.994  -0.968  1.00  0.00           C  
ATOM    566  O   VAL A  36     -22.321 -22.721   0.200  1.00  0.00           O  
ATOM    567  CB  VAL A  36     -21.475 -21.756  -2.826  1.00  0.00           C  
ATOM    568  CG1 VAL A  36     -21.452 -20.564  -1.881  1.00  0.00           C  
ATOM    569  CG2 VAL A  36     -20.262 -21.740  -3.745  1.00  0.00           C  
ATOM    570  H   VAL A  36     -21.930 -24.024  -3.902  1.00  0.00           H  
ATOM    571  HA  VAL A  36     -20.547 -23.211  -1.534  1.00  0.00           H  
ATOM    572  HB  VAL A  36     -22.384 -21.678  -3.421  1.00  0.00           H  
ATOM    573 1HG1 VAL A  36     -21.426 -19.640  -2.461  1.00  0.00           H  
ATOM    574 2HG1 VAL A  36     -22.345 -20.577  -1.258  1.00  0.00           H  
ATOM    575 3HG1 VAL A  36     -20.565 -20.618  -1.249  1.00  0.00           H  
ATOM    576 1HG2 VAL A  36     -20.244 -20.805  -4.306  1.00  0.00           H  
ATOM    577 2HG2 VAL A  36     -19.353 -21.824  -3.151  1.00  0.00           H  
ATOM    578 3HG2 VAL A  36     -20.321 -22.577  -4.440  1.00  0.00           H  
ATOM    579  N   ALA A  37     -23.839 -23.231  -1.379  1.00  0.00           N  
ATOM    580  CA  ALA A  37     -24.972 -23.186  -0.464  1.00  0.00           C  
ATOM    581  C   ALA A  37     -24.872 -24.280   0.592  1.00  0.00           C  
ATOM    582  O   ALA A  37     -25.165 -24.051   1.765  1.00  0.00           O  
ATOM    583  CB  ALA A  37     -26.280 -23.312  -1.232  1.00  0.00           C  
ATOM    584  H   ALA A  37     -24.001 -23.450  -2.353  1.00  0.00           H  
ATOM    585  HA  ALA A  37     -24.955 -22.224   0.049  1.00  0.00           H  
ATOM    586 1HB  ALA A  37     -27.117 -23.275  -0.534  1.00  0.00           H  
ATOM    587 2HB  ALA A  37     -26.364 -22.489  -1.943  1.00  0.00           H  
ATOM    588 3HB  ALA A  37     -26.297 -24.258  -1.769  1.00  0.00           H  
ATOM    589  N   LEU A  38     -24.457 -25.468   0.167  1.00  0.00           N  
ATOM    590  CA  LEU A  38     -24.318 -26.600   1.076  1.00  0.00           C  
ATOM    591  C   LEU A  38     -23.236 -26.342   2.116  1.00  0.00           C  
ATOM    592  O   LEU A  38     -23.399 -26.671   3.291  1.00  0.00           O  
ATOM    593  CB  LEU A  38     -23.984 -27.874   0.288  1.00  0.00           C  
ATOM    594  CG  LEU A  38     -25.150 -28.503  -0.483  1.00  0.00           C  
ATOM    595  CD1 LEU A  38     -24.611 -29.530  -1.471  1.00  0.00           C  
ATOM    596  CD2 LEU A  38     -26.120 -29.145   0.498  1.00  0.00           C  
ATOM    597  H   LEU A  38     -24.232 -25.590  -0.810  1.00  0.00           H  
ATOM    598  HA  LEU A  38     -25.265 -26.745   1.595  1.00  0.00           H  
ATOM    599 1HB  LEU A  38     -23.197 -27.644  -0.429  1.00  0.00           H  
ATOM    600 2HB  LEU A  38     -23.603 -28.622   0.983  1.00  0.00           H  
ATOM    601  HG  LEU A  38     -25.668 -27.732  -1.053  1.00  0.00           H  
ATOM    602 1HD1 LEU A  38     -25.439 -29.977  -2.019  1.00  0.00           H  
ATOM    603 2HD1 LEU A  38     -23.935 -29.040  -2.173  1.00  0.00           H  
ATOM    604 3HD1 LEU A  38     -24.072 -30.307  -0.931  1.00  0.00           H  
ATOM    605 1HD2 LEU A  38     -26.949 -29.593  -0.051  1.00  0.00           H  
ATOM    606 2HD2 LEU A  38     -25.603 -29.918   1.067  1.00  0.00           H  
ATOM    607 3HD2 LEU A  38     -26.503 -28.387   1.180  1.00  0.00           H  
ATOM    608  N   ALA A  39     -22.129 -25.750   1.676  1.00  0.00           N  
ATOM    609  CA  ALA A  39     -21.016 -25.447   2.569  1.00  0.00           C  
ATOM    610  C   ALA A  39     -21.419 -24.420   3.620  1.00  0.00           C  
ATOM    611  O   ALA A  39     -21.051 -24.539   4.789  1.00  0.00           O  
ATOM    612  CB  ALA A  39     -19.819 -24.948   1.772  1.00  0.00           C  
ATOM    613  H   ALA A  39     -22.057 -25.505   0.698  1.00  0.00           H  
ATOM    614  HA  ALA A  39     -20.738 -26.365   3.087  1.00  0.00           H  
ATOM    615 1HB  ALA A  39     -18.997 -24.727   2.453  1.00  0.00           H  
ATOM    616 2HB  ALA A  39     -19.507 -25.716   1.065  1.00  0.00           H  
ATOM    617 3HB  ALA A  39     -20.094 -24.045   1.230  1.00  0.00           H  
ATOM    618  N   GLU A  40     -22.175 -23.414   3.198  1.00  0.00           N  
ATOM    619  CA  GLU A  40     -22.629 -22.365   4.103  1.00  0.00           C  
ATOM    620  C   GLU A  40     -23.567 -22.921   5.166  1.00  0.00           C  
ATOM    621  O   GLU A  40     -23.487 -22.544   6.336  1.00  0.00           O  
ATOM    622  CB  GLU A  40     -23.332 -21.253   3.320  1.00  0.00           C  
ATOM    623  CG  GLU A  40     -22.398 -20.374   2.500  1.00  0.00           C  
ATOM    624  CD  GLU A  40     -23.125 -19.304   1.734  1.00  0.00           C  
ATOM    625  OE1 GLU A  40     -23.392 -18.271   2.301  1.00  0.00           O  
ATOM    626  OE2 GLU A  40     -23.414 -19.520   0.580  1.00  0.00           O1-
ATOM    627  H   GLU A  40     -22.444 -23.374   2.224  1.00  0.00           H  
ATOM    628  HA  GLU A  40     -21.759 -21.942   4.606  1.00  0.00           H  
ATOM    629 1HB  GLU A  40     -24.061 -21.692   2.640  1.00  0.00           H  
ATOM    630 2HB  GLU A  40     -23.875 -20.609   4.012  1.00  0.00           H  
ATOM    631 1HG  GLU A  40     -21.680 -19.902   3.169  1.00  0.00           H  
ATOM    632 2HG  GLU A  40     -21.845 -21.002   1.802  1.00  0.00           H  
ATOM    633  N   VAL A  41     -24.455 -23.819   4.753  1.00  0.00           N  
ATOM    634  CA  VAL A  41     -25.410 -24.430   5.670  1.00  0.00           C  
ATOM    635  C   VAL A  41     -24.702 -25.278   6.719  1.00  0.00           C  
ATOM    636  O   VAL A  41     -25.066 -25.263   7.894  1.00  0.00           O  
ATOM    637  CB  VAL A  41     -26.410 -25.307   4.894  1.00  0.00           C  
ATOM    638  CG1 VAL A  41     -27.243 -26.143   5.855  1.00  0.00           C  
ATOM    639  CG2 VAL A  41     -27.303 -24.430   4.029  1.00  0.00           C  
ATOM    640  H   VAL A  41     -24.467 -24.087   3.779  1.00  0.00           H  
ATOM    641  HA  VAL A  41     -25.961 -23.636   6.176  1.00  0.00           H  
ATOM    642  HB  VAL A  41     -25.857 -26.000   4.262  1.00  0.00           H  
ATOM    643 1HG1 VAL A  41     -27.944 -26.756   5.290  1.00  0.00           H  
ATOM    644 2HG1 VAL A  41     -26.586 -26.787   6.439  1.00  0.00           H  
ATOM    645 3HG1 VAL A  41     -27.796 -25.484   6.526  1.00  0.00           H  
ATOM    646 1HG2 VAL A  41     -28.008 -25.058   3.482  1.00  0.00           H  
ATOM    647 2HG2 VAL A  41     -27.853 -23.733   4.661  1.00  0.00           H  
ATOM    648 3HG2 VAL A  41     -26.690 -23.873   3.321  1.00  0.00           H  
ATOM    649  N   LEU A  42     -23.686 -26.020   6.285  1.00  0.00           N  
ATOM    650  CA  LEU A  42     -22.925 -26.876   7.186  1.00  0.00           C  
ATOM    651  C   LEU A  42     -22.177 -26.054   8.228  1.00  0.00           C  
ATOM    652  O   LEU A  42     -22.120 -26.422   9.401  1.00  0.00           O  
ATOM    653  CB  LEU A  42     -21.931 -27.732   6.391  1.00  0.00           C  
ATOM    654  CG  LEU A  42     -22.551 -28.796   5.478  1.00  0.00           C  
ATOM    655  CD1 LEU A  42     -21.477 -29.374   4.567  1.00  0.00           C  
ATOM    656  CD2 LEU A  42     -23.190 -29.884   6.328  1.00  0.00           C  
ATOM    657  H   LEU A  42     -23.437 -25.988   5.308  1.00  0.00           H  
ATOM    658  HA  LEU A  42     -23.619 -27.536   7.704  1.00  0.00           H  
ATOM    659 1HB  LEU A  42     -21.326 -27.073   5.769  1.00  0.00           H  
ATOM    660 2HB  LEU A  42     -21.270 -28.240   7.093  1.00  0.00           H  
ATOM    661  HG  LEU A  42     -23.311 -28.336   4.846  1.00  0.00           H  
ATOM    662 1HD1 LEU A  42     -21.917 -30.131   3.918  1.00  0.00           H  
ATOM    663 2HD1 LEU A  42     -21.050 -28.577   3.957  1.00  0.00           H  
ATOM    664 3HD1 LEU A  42     -20.691 -29.827   5.172  1.00  0.00           H  
ATOM    665 1HD2 LEU A  42     -23.632 -30.641   5.678  1.00  0.00           H  
ATOM    666 2HD2 LEU A  42     -22.429 -30.345   6.959  1.00  0.00           H  
ATOM    667 3HD2 LEU A  42     -23.966 -29.447   6.956  1.00  0.00           H  
ATOM    668  N   SER A  43     -21.604 -24.938   7.792  1.00  0.00           N  
ATOM    669  CA  SER A  43     -20.857 -24.058   8.685  1.00  0.00           C  
ATOM    670  C   SER A  43     -21.766 -23.448   9.743  1.00  0.00           C  
ATOM    671  O   SER A  43     -21.391 -23.340  10.912  1.00  0.00           O  
ATOM    672  CB  SER A  43     -20.180 -22.957   7.891  1.00  0.00           C  
ATOM    673  OG  SER A  43     -19.199 -23.484   7.041  1.00  0.00           O  
ATOM    674  H   SER A  43     -21.687 -24.691   6.815  1.00  0.00           H  
ATOM    675  HA  SER A  43     -20.090 -24.647   9.190  1.00  0.00           H  
ATOM    676 1HB  SER A  43     -20.926 -22.424   7.303  1.00  0.00           H  
ATOM    677 2HB  SER A  43     -19.727 -22.242   8.575  1.00  0.00           H  
ATOM    678  HG  SER A  43     -18.814 -22.732   6.584  1.00  0.00           H  
ATOM    679  N   ALA A  44     -22.963 -23.048   9.329  1.00  0.00           N  
ATOM    680  CA  ALA A  44     -23.929 -22.445  10.240  1.00  0.00           C  
ATOM    681  C   ALA A  44     -24.380 -23.442  11.301  1.00  0.00           C  
ATOM    682  O   ALA A  44     -24.523 -23.093  12.473  1.00  0.00           O  
ATOM    683  CB  ALA A  44     -25.128 -21.917   9.467  1.00  0.00           C  
ATOM    684  H   ALA A  44     -23.211 -23.165   8.357  1.00  0.00           H  
ATOM    685  HA  ALA A  44     -23.442 -21.613  10.748  1.00  0.00           H  
ATOM    686 1HB  ALA A  44     -25.840 -21.470  10.161  1.00  0.00           H  
ATOM    687 2HB  ALA A  44     -24.797 -21.164   8.753  1.00  0.00           H  
ATOM    688 3HB  ALA A  44     -25.606 -22.736   8.934  1.00  0.00           H  
ATOM    689  N   VAL A  45     -24.601 -24.683  10.884  1.00  0.00           N  
ATOM    690  CA  VAL A  45     -25.037 -25.732  11.797  1.00  0.00           C  
ATOM    691  C   VAL A  45     -23.968 -26.035  12.839  1.00  0.00           C  
ATOM    692  O   VAL A  45     -24.273 -26.234  14.016  1.00  0.00           O  
ATOM    693  CB  VAL A  45     -25.365 -27.019  11.015  1.00  0.00           C  
ATOM    694  CG1 VAL A  45     -25.528 -28.194  11.968  1.00  0.00           C  
ATOM    695  CG2 VAL A  45     -26.626 -26.815  10.189  1.00  0.00           C  
ATOM    696  H   VAL A  45     -24.465 -24.907   9.908  1.00  0.00           H  
ATOM    697  HA  VAL A  45     -25.938 -25.393  12.309  1.00  0.00           H  
ATOM    698  HB  VAL A  45     -24.530 -27.254  10.354  1.00  0.00           H  
ATOM    699 1HG1 VAL A  45     -25.758 -29.095  11.398  1.00  0.00           H  
ATOM    700 2HG1 VAL A  45     -24.601 -28.343  12.522  1.00  0.00           H  
ATOM    701 3HG1 VAL A  45     -26.341 -27.988  12.664  1.00  0.00           H  
ATOM    702 1HG2 VAL A  45     -26.851 -27.728   9.638  1.00  0.00           H  
ATOM    703 2HG2 VAL A  45     -27.459 -26.575  10.850  1.00  0.00           H  
ATOM    704 3HG2 VAL A  45     -26.472 -25.997   9.486  1.00  0.00           H  
ATOM    705  N   VAL A  46     -22.715 -26.065  12.402  1.00  0.00           N  
ATOM    706  CA  VAL A  46     -21.597 -26.341  13.296  1.00  0.00           C  
ATOM    707  C   VAL A  46     -21.442 -25.245  14.341  1.00  0.00           C  
ATOM    708  O   VAL A  46     -21.181 -25.523  15.512  1.00  0.00           O  
ATOM    709  CB  VAL A  46     -20.288 -26.469  12.493  1.00  0.00           C  
ATOM    710  CG1 VAL A  46     -19.089 -26.481  13.427  1.00  0.00           C  
ATOM    711  CG2 VAL A  46     -20.322 -27.728  11.642  1.00  0.00           C  
ATOM    712  H   VAL A  46     -22.529 -25.893  11.424  1.00  0.00           H  
ATOM    713  HA  VAL A  46     -21.787 -27.286  13.807  1.00  0.00           H  
ATOM    714  HB  VAL A  46     -20.183 -25.595  11.847  1.00  0.00           H  
ATOM    715 1HG1 VAL A  46     -18.171 -26.571  12.843  1.00  0.00           H  
ATOM    716 2HG1 VAL A  46     -19.062 -25.554  14.000  1.00  0.00           H  
ATOM    717 3HG1 VAL A  46     -19.167 -27.329  14.109  1.00  0.00           H  
ATOM    718 1HG2 VAL A  46     -19.396 -27.811  11.076  1.00  0.00           H  
ATOM    719 2HG2 VAL A  46     -20.434 -28.601  12.287  1.00  0.00           H  
ATOM    720 3HG2 VAL A  46     -21.165 -27.678  10.951  1.00  0.00           H  
ATOM    721  N   ARG A  47     -21.608 -23.997  13.913  1.00  0.00           N  
ATOM    722  CA  ARG A  47     -21.488 -22.857  14.810  1.00  0.00           C  
ATOM    723  C   ARG A  47     -22.579 -22.875  15.874  1.00  0.00           C  
ATOM    724  O   ARG A  47     -22.326 -22.580  17.042  1.00  0.00           O  
ATOM    725  CB  ARG A  47     -21.564 -21.553  14.032  1.00  0.00           C  
ATOM    726  CG  ARG A  47     -21.272 -20.303  14.846  1.00  0.00           C  
ATOM    727  CD  ARG A  47     -21.174 -19.096  13.985  1.00  0.00           C  
ATOM    728  NE  ARG A  47     -20.806 -17.915  14.747  1.00  0.00           N  
ATOM    729  CZ  ARG A  47     -19.541 -17.557  15.043  1.00  0.00           C  
ATOM    730  NH1 ARG A  47     -18.536 -18.299  14.634  1.00  0.00           N1+
ATOM    731  NH2 ARG A  47     -19.310 -16.461  15.743  1.00  0.00           N  
ATOM    732  H   ARG A  47     -21.822 -23.836  12.939  1.00  0.00           H  
ATOM    733  HA  ARG A  47     -20.519 -22.908  15.307  1.00  0.00           H  
ATOM    734 1HB  ARG A  47     -20.855 -21.581  13.205  1.00  0.00           H  
ATOM    735 2HB  ARG A  47     -22.561 -21.442  13.605  1.00  0.00           H  
ATOM    736 1HG  ARG A  47     -22.072 -20.144  15.569  1.00  0.00           H  
ATOM    737 2HG  ARG A  47     -20.325 -20.425  15.373  1.00  0.00           H  
ATOM    738 1HD  ARG A  47     -20.416 -19.256  13.218  1.00  0.00           H  
ATOM    739 2HD  ARG A  47     -22.137 -18.909  13.510  1.00  0.00           H  
ATOM    740  HE  ARG A  47     -21.553 -17.317  15.080  1.00  0.00           H  
ATOM    741 1HH1 ARG A  47     -18.712 -19.137  14.097  1.00  0.00           H  
ATOM    742 2HH1 ARG A  47     -17.588 -18.032  14.853  1.00  0.00           H  
ATOM    743 1HH2 ARG A  47     -20.082 -15.889  16.058  1.00  0.00           H  
ATOM    744 2HH2 ARG A  47     -18.362 -16.193  15.964  1.00  0.00           H  
ATOM    745  N   ALA A  48     -23.793 -23.223  15.462  1.00  0.00           N  
ATOM    746  CA  ALA A  48     -24.926 -23.280  16.378  1.00  0.00           C  
ATOM    747  C   ALA A  48     -24.726 -24.362  17.433  1.00  0.00           C  
ATOM    748  O   ALA A  48     -25.038 -24.163  18.607  1.00  0.00           O  
ATOM    749  CB  ALA A  48     -26.216 -23.523  15.609  1.00  0.00           C  
ATOM    750  H   ALA A  48     -23.936 -23.454  14.489  1.00  0.00           H  
ATOM    751  HA  ALA A  48     -24.995 -22.321  16.891  1.00  0.00           H  
ATOM    752 1HB  ALA A  48     -27.053 -23.563  16.307  1.00  0.00           H  
ATOM    753 2HB  ALA A  48     -26.375 -22.711  14.900  1.00  0.00           H  
ATOM    754 3HB  ALA A  48     -26.148 -24.466  15.071  1.00  0.00           H  
ATOM    755  N   ARG A  49     -24.207 -25.508  17.008  1.00  0.00           N  
ATOM    756  CA  ARG A  49     -23.965 -26.623  17.914  1.00  0.00           C  
ATOM    757  C   ARG A  49     -23.039 -26.216  19.054  1.00  0.00           C  
ATOM    758  O   ARG A  49     -23.311 -26.504  20.219  1.00  0.00           O  
ATOM    759  CB  ARG A  49     -23.355 -27.798  17.165  1.00  0.00           C  
ATOM    760  CG  ARG A  49     -23.130 -29.046  18.005  1.00  0.00           C  
ATOM    761  CD  ARG A  49     -22.531 -30.145  17.207  1.00  0.00           C  
ATOM    762  NE  ARG A  49     -23.430 -30.612  16.164  1.00  0.00           N  
ATOM    763  CZ  ARG A  49     -24.397 -31.533  16.343  1.00  0.00           C  
ATOM    764  NH1 ARG A  49     -24.577 -32.075  17.527  1.00  0.00           N1+
ATOM    765  NH2 ARG A  49     -25.165 -31.890  15.328  1.00  0.00           N  
ATOM    766  H   ARG A  49     -23.972 -25.610  16.030  1.00  0.00           H  
ATOM    767  HA  ARG A  49     -24.919 -26.938  18.338  1.00  0.00           H  
ATOM    768 1HB  ARG A  49     -24.001 -28.074  16.333  1.00  0.00           H  
ATOM    769 2HB  ARG A  49     -22.392 -27.505  16.748  1.00  0.00           H  
ATOM    770 1HG  ARG A  49     -22.455 -28.812  18.829  1.00  0.00           H  
ATOM    771 2HG  ARG A  49     -24.084 -29.392  18.404  1.00  0.00           H  
ATOM    772 1HD  ARG A  49     -21.614 -29.793  16.734  1.00  0.00           H  
ATOM    773 2HD  ARG A  49     -22.302 -30.986  17.861  1.00  0.00           H  
ATOM    774  HE  ARG A  49     -23.323 -30.217  15.239  1.00  0.00           H  
ATOM    775 1HH1 ARG A  49     -23.991 -31.802  18.302  1.00  0.00           H  
ATOM    776 2HH1 ARG A  49     -25.302 -32.765  17.660  1.00  0.00           H  
ATOM    777 1HH2 ARG A  49     -25.027 -31.473  14.418  1.00  0.00           H  
ATOM    778 2HH2 ARG A  49     -25.889 -32.580  15.462  1.00  0.00           H  
ATOM    779  N   SER A  50     -21.946 -25.545  18.712  1.00  0.00           N  
ATOM    780  CA  SER A  50     -20.978 -25.097  19.706  1.00  0.00           C  
ATOM    781  C   SER A  50     -21.634 -24.198  20.745  1.00  0.00           C  
ATOM    782  O   SER A  50     -21.359 -24.310  21.940  1.00  0.00           O  
ATOM    783  CB  SER A  50     -19.840 -24.358  19.030  1.00  0.00           C  
ATOM    784  OG  SER A  50     -19.038 -25.238  18.291  1.00  0.00           O  
ATOM    785  H   SER A  50     -21.781 -25.340  17.737  1.00  0.00           H  
ATOM    786  HA  SER A  50     -20.575 -25.973  20.216  1.00  0.00           H  
ATOM    787 1HB  SER A  50     -20.245 -23.590  18.371  1.00  0.00           H  
ATOM    788 2HB  SER A  50     -19.234 -23.857  19.784  1.00  0.00           H  
ATOM    789  HG  SER A  50     -18.560 -24.694  17.660  1.00  0.00           H  
ATOM    790  N   TYR A  51     -22.507 -23.303  20.263  1.00  0.00           N  
ATOM    791  CA  TYR A  51     -23.331 -22.422  21.099  1.00  0.00           C  
ATOM    792  C   TYR A  51     -24.434 -23.161  21.865  1.00  0.00           C  
ATOM    793  O   TYR A  51     -24.805 -22.768  22.971  1.00  0.00           O  
ATOM    794  CB  TYR A  51     -23.951 -21.318  20.239  1.00  0.00           C  
ATOM    795  CG  TYR A  51     -22.966 -20.254  19.808  1.00  0.00           C  
ATOM    796  CD1 TYR A  51     -22.898 -19.871  18.477  1.00  0.00           C  
ATOM    797  CD2 TYR A  51     -22.130 -19.663  20.744  1.00  0.00           C  
ATOM    798  CE1 TYR A  51     -21.999 -18.899  18.082  1.00  0.00           C  
ATOM    799  CE2 TYR A  51     -21.232 -18.692  20.350  1.00  0.00           C  
ATOM    800  CZ  TYR A  51     -21.164 -18.310  19.025  1.00  0.00           C  
ATOM    801  OH  TYR A  51     -20.267 -17.342  18.633  1.00  0.00           O  
ATOM    802  H   TYR A  51     -22.620 -23.215  19.262  1.00  0.00           H  
ATOM    803  HA  TYR A  51     -22.691 -21.963  21.854  1.00  0.00           H  
ATOM    804 1HB  TYR A  51     -24.390 -21.760  19.344  1.00  0.00           H  
ATOM    805 2HB  TYR A  51     -24.754 -20.834  20.793  1.00  0.00           H  
ATOM    806  HD1 TYR A  51     -23.555 -20.337  17.741  1.00  0.00           H  
ATOM    807  HD2 TYR A  51     -22.183 -19.965  21.789  1.00  0.00           H  
ATOM    808  HE1 TYR A  51     -21.945 -18.597  17.037  1.00  0.00           H  
ATOM    809  HE2 TYR A  51     -20.573 -18.227  21.085  1.00  0.00           H  
ATOM    810  HH  TYR A  51     -19.779 -17.031  19.399  1.00  0.00           H  
ATOM    811  N   GLY A  52     -24.960 -24.233  21.282  1.00  0.00           N  
ATOM    812  CA  GLY A  52     -26.081 -24.965  21.878  1.00  0.00           C  
ATOM    813  C   GLY A  52     -27.427 -24.596  21.252  1.00  0.00           C  
ATOM    814  O   GLY A  52     -28.406 -24.352  21.959  1.00  0.00           O  
ATOM    815  H   GLY A  52     -24.579 -24.553  20.403  1.00  0.00           H  
ATOM    816 1HA  GLY A  52     -25.919 -26.037  21.761  1.00  0.00           H  
ATOM    817 2HA  GLY A  52     -26.121 -24.761  22.947  1.00  0.00           H  
ATOM    818  N   ALA A  53     -27.462 -24.559  19.922  1.00  0.00           N  
ATOM    819  CA  ALA A  53     -28.717 -24.533  19.168  1.00  0.00           C  
ATOM    820  C   ALA A  53     -29.279 -25.941  19.004  1.00  0.00           C  
ATOM    821  O   ALA A  53     -28.541 -26.886  18.728  1.00  0.00           O  
ATOM    822  CB  ALA A  53     -28.508 -23.884  17.807  1.00  0.00           C  
ATOM    823  H   ALA A  53     -26.595 -24.548  19.406  1.00  0.00           H  
ATOM    824  HA  ALA A  53     -29.439 -23.943  19.733  1.00  0.00           H  
ATOM    825 1HB  ALA A  53     -29.451 -23.879  17.259  1.00  0.00           H  
ATOM    826 2HB  ALA A  53     -28.161 -22.861  17.942  1.00  0.00           H  
ATOM    827 3HB  ALA A  53     -27.766 -24.448  17.245  1.00  0.00           H  
ATOM    828  N   PRO A  54     -30.591 -26.086  19.175  1.00  0.00           N  
ATOM    829  CA  PRO A  54     -31.212 -27.407  19.160  1.00  0.00           C  
ATOM    830  C   PRO A  54     -31.053 -28.072  17.795  1.00  0.00           C  
ATOM    831  O   PRO A  54     -31.431 -27.504  16.770  1.00  0.00           O  
ATOM    832  CB  PRO A  54     -32.680 -27.102  19.474  1.00  0.00           C  
ATOM    833  CG  PRO A  54     -32.631 -25.833  20.255  1.00  0.00           C  
ATOM    834  CD  PRO A  54     -31.547 -25.027  19.592  1.00  0.00           C  
ATOM    835  HA  PRO A  54     -30.762 -28.027  19.949  1.00  0.00           H  
ATOM    836 1HB  PRO A  54     -33.251 -27.006  18.540  1.00  0.00           H  
ATOM    837 2HB  PRO A  54     -33.124 -27.934  20.039  1.00  0.00           H  
ATOM    838 1HG  PRO A  54     -33.609 -25.332  20.227  1.00  0.00           H  
ATOM    839 2HG  PRO A  54     -32.414 -26.047  21.312  1.00  0.00           H  
ATOM    840 1HD  PRO A  54     -31.963 -24.491  18.727  1.00  0.00           H  
ATOM    841 2HD  PRO A  54     -31.119 -24.318  20.317  1.00  0.00           H  
ATOM    842  N   GLU A  55     -30.485 -29.267  17.923  1.00  0.00           N  
ATOM    843  CA  GLU A  55     -29.854 -30.025  16.845  1.00  0.00           C  
ATOM    844  C   GLU A  55     -30.877 -30.401  15.773  1.00  0.00           C  
ATOM    845  O   GLU A  55     -30.525 -30.614  14.613  1.00  0.00           O  
ATOM    846  CB  GLU A  55     -29.188 -31.288  17.397  1.00  0.00           C  
ATOM    847  CG  GLU A  55     -28.042 -31.023  18.363  1.00  0.00           C  
ATOM    848  CD  GLU A  55     -28.513 -30.722  19.760  1.00  0.00           C  
ATOM    849  OE1 GLU A  55     -29.701 -30.682  19.970  1.00  0.00           O  
ATOM    850  OE2 GLU A  55     -27.682 -30.532  20.617  1.00  0.00           O1-
ATOM    851  H   GLU A  55     -30.472 -29.712  18.830  1.00  0.00           H  
ATOM    852  HA  GLU A  55     -29.089 -29.400  16.384  1.00  0.00           H  
ATOM    853 1HB  GLU A  55     -29.931 -31.894  17.915  1.00  0.00           H  
ATOM    854 2HB  GLU A  55     -28.798 -31.884  16.572  1.00  0.00           H  
ATOM    855 1HG  GLU A  55     -27.395 -31.900  18.392  1.00  0.00           H  
ATOM    856 2HG  GLU A  55     -27.455 -30.184  17.994  1.00  0.00           H  
ATOM    857  N   GLU A  56     -32.134 -30.477  16.187  1.00  0.00           N  
ATOM    858  CA  GLU A  56     -33.257 -30.740  15.295  1.00  0.00           C  
ATOM    859  C   GLU A  56     -33.391 -29.649  14.241  1.00  0.00           C  
ATOM    860  O   GLU A  56     -33.658 -29.932  13.072  1.00  0.00           O  
ATOM    861  CB  GLU A  56     -34.558 -30.852  16.093  1.00  0.00           C  
ATOM    862  CG  GLU A  56     -34.658 -32.099  16.960  1.00  0.00           C  
ATOM    863  CD  GLU A  56     -35.913 -32.139  17.785  1.00  0.00           C  
ATOM    864  OE1 GLU A  56     -36.638 -31.174  17.777  1.00  0.00           O  
ATOM    865  OE2 GLU A  56     -36.148 -33.137  18.426  1.00  0.00           O1-
ATOM    866  H   GLU A  56     -32.338 -30.346  17.169  1.00  0.00           H  
ATOM    867  HA  GLU A  56     -33.078 -31.686  14.783  1.00  0.00           H  
ATOM    868 1HB  GLU A  56     -34.664 -29.984  16.742  1.00  0.00           H  
ATOM    869 2HB  GLU A  56     -35.406 -30.854  15.408  1.00  0.00           H  
ATOM    870 1HG  GLU A  56     -34.630 -32.979  16.318  1.00  0.00           H  
ATOM    871 2HG  GLU A  56     -33.793 -32.139  17.621  1.00  0.00           H  
ATOM    872  N   VAL A  57     -33.202 -28.403  14.658  1.00  0.00           N  
ATOM    873  CA  VAL A  57     -33.301 -27.266  13.749  1.00  0.00           C  
ATOM    874  C   VAL A  57     -32.210 -27.315  12.687  1.00  0.00           C  
ATOM    875  O   VAL A  57     -32.457 -27.026  11.517  1.00  0.00           O  
ATOM    876  CB  VAL A  57     -33.193 -25.945  14.532  1.00  0.00           C  
ATOM    877  CG1 VAL A  57     -33.106 -24.766  13.575  1.00  0.00           C  
ATOM    878  CG2 VAL A  57     -34.385 -25.796  15.464  1.00  0.00           C  
ATOM    879  H   VAL A  57     -32.984 -28.237  15.630  1.00  0.00           H  
ATOM    880  HA  VAL A  57     -34.273 -27.301  13.255  1.00  0.00           H  
ATOM    881  HB  VAL A  57     -32.272 -25.952  15.116  1.00  0.00           H  
ATOM    882 1HG1 VAL A  57     -33.030 -23.838  14.146  1.00  0.00           H  
ATOM    883 2HG1 VAL A  57     -32.226 -24.874  12.942  1.00  0.00           H  
ATOM    884 3HG1 VAL A  57     -34.000 -24.734  12.952  1.00  0.00           H  
ATOM    885 1HG2 VAL A  57     -34.303 -24.860  16.015  1.00  0.00           H  
ATOM    886 2HG2 VAL A  57     -35.306 -25.793  14.880  1.00  0.00           H  
ATOM    887 3HG2 VAL A  57     -34.404 -26.629  16.167  1.00  0.00           H  
ATOM    888  N   GLY A  58     -31.004 -27.683  13.102  1.00  0.00           N  
ATOM    889  CA  GLY A  58     -29.871 -27.769  12.186  1.00  0.00           C  
ATOM    890  C   GLY A  58     -30.091 -28.855  11.142  1.00  0.00           C  
ATOM    891  O   GLY A  58     -29.776 -28.672   9.965  1.00  0.00           O  
ATOM    892  H   GLY A  58     -30.866 -27.908  14.077  1.00  0.00           H  
ATOM    893 1HA  GLY A  58     -29.728 -26.807  11.693  1.00  0.00           H  
ATOM    894 2HA  GLY A  58     -28.963 -27.979  12.750  1.00  0.00           H  
ATOM    895  N   GLU A  59     -30.633 -29.988  11.577  1.00  0.00           N  
ATOM    896  CA  GLU A  59     -30.895 -31.107  10.679  1.00  0.00           C  
ATOM    897  C   GLU A  59     -31.944 -30.742   9.638  1.00  0.00           C  
ATOM    898  O   GLU A  59     -31.819 -31.099   8.466  1.00  0.00           O  
ATOM    899  CB  GLU A  59     -31.356 -32.330  11.473  1.00  0.00           C  
ATOM    900  CG  GLU A  59     -30.259 -32.995  12.294  1.00  0.00           C  
ATOM    901  CD  GLU A  59     -30.761 -34.150  13.114  1.00  0.00           C  
ATOM    902  OE1 GLU A  59     -31.949 -34.366  13.138  1.00  0.00           O  
ATOM    903  OE2 GLU A  59     -29.956 -34.820  13.720  1.00  0.00           O1-
ATOM    904  H   GLU A  59     -30.868 -30.077  12.555  1.00  0.00           H  
ATOM    905  HA  GLU A  59     -29.970 -31.356  10.157  1.00  0.00           H  
ATOM    906 1HB  GLU A  59     -32.155 -32.043  12.155  1.00  0.00           H  
ATOM    907 2HB  GLU A  59     -31.760 -33.077  10.790  1.00  0.00           H  
ATOM    908 1HG  GLU A  59     -29.482 -33.355  11.620  1.00  0.00           H  
ATOM    909 2HG  GLU A  59     -29.813 -32.254  12.955  1.00  0.00           H  
ATOM    910  N   LYS A  60     -32.980 -30.029  10.070  1.00  0.00           N  
ATOM    911  CA  LYS A  60     -34.051 -29.616   9.174  1.00  0.00           C  
ATOM    912  C   LYS A  60     -33.542 -28.649   8.113  1.00  0.00           C  
ATOM    913  O   LYS A  60     -33.922 -28.735   6.946  1.00  0.00           O  
ATOM    914  CB  LYS A  60     -35.193 -28.975   9.965  1.00  0.00           C  
ATOM    915  CG  LYS A  60     -36.015 -29.957  10.789  1.00  0.00           C  
ATOM    916  CD  LYS A  60     -37.094 -29.240  11.587  1.00  0.00           C  
ATOM    917  CE  LYS A  60     -37.904 -30.216  12.427  1.00  0.00           C  
ATOM    918  NZ  LYS A  60     -38.935 -29.525  13.247  1.00  0.00           N1+
ATOM    919  H   LYS A  60     -33.024 -29.768  11.044  1.00  0.00           H  
ATOM    920  HA  LYS A  60     -34.434 -30.500   8.662  1.00  0.00           H  
ATOM    921 1HB  LYS A  60     -34.789 -28.225  10.644  1.00  0.00           H  
ATOM    922 2HB  LYS A  60     -35.870 -28.465   9.279  1.00  0.00           H  
ATOM    923 1HG  LYS A  60     -36.488 -30.682  10.127  1.00  0.00           H  
ATOM    924 2HG  LYS A  60     -35.362 -30.491  11.476  1.00  0.00           H  
ATOM    925 1HD  LYS A  60     -36.631 -28.504  12.246  1.00  0.00           H  
ATOM    926 2HD  LYS A  60     -37.766 -28.718  10.905  1.00  0.00           H  
ATOM    927 1HE  LYS A  60     -38.398 -30.935  11.775  1.00  0.00           H  
ATOM    928 2HE  LYS A  60     -37.236 -30.764  13.093  1.00  0.00           H  
ATOM    929 1HZ  LYS A  60     -39.449 -30.205  13.788  1.00  0.00           H  
ATOM    930 2HZ  LYS A  60     -38.486 -28.868  13.870  1.00  0.00           H  
ATOM    931 3HZ  LYS A  60     -39.572 -29.029  12.639  1.00  0.00           H  
ATOM    932  N   ALA A  61     -32.679 -27.726   8.525  1.00  0.00           N  
ATOM    933  CA  ALA A  61     -32.114 -26.741   7.610  1.00  0.00           C  
ATOM    934  C   ALA A  61     -31.243 -27.407   6.552  1.00  0.00           C  
ATOM    935  O   ALA A  61     -31.281 -27.035   5.380  1.00  0.00           O  
ATOM    936  CB  ALA A  61     -31.310 -25.703   8.380  1.00  0.00           C  
ATOM    937  H   ALA A  61     -32.406 -27.707   9.498  1.00  0.00           H  
ATOM    938  HA  ALA A  61     -32.937 -26.242   7.099  1.00  0.00           H  
ATOM    939 1HB  ALA A  61     -30.895 -24.975   7.684  1.00  0.00           H  
ATOM    940 2HB  ALA A  61     -31.960 -25.195   9.092  1.00  0.00           H  
ATOM    941 3HB  ALA A  61     -30.500 -26.195   8.916  1.00  0.00           H  
ATOM    942  N   VAL A  62     -30.458 -28.392   6.975  1.00  0.00           N  
ATOM    943  CA  VAL A  62     -29.576 -29.112   6.064  1.00  0.00           C  
ATOM    944  C   VAL A  62     -30.372 -29.889   5.024  1.00  0.00           C  
ATOM    945  O   VAL A  62     -30.008 -29.925   3.848  1.00  0.00           O  
ATOM    946  CB  VAL A  62     -28.676 -30.085   6.850  1.00  0.00           C  
ATOM    947  CG1 VAL A  62     -27.969 -31.041   5.900  1.00  0.00           C  
ATOM    948  CG2 VAL A  62     -27.667 -29.304   7.677  1.00  0.00           C  
ATOM    949  H   VAL A  62     -30.474 -28.650   7.952  1.00  0.00           H  
ATOM    950  HA  VAL A  62     -28.943 -28.387   5.550  1.00  0.00           H  
ATOM    951  HB  VAL A  62     -29.299 -30.690   7.509  1.00  0.00           H  
ATOM    952 1HG1 VAL A  62     -27.338 -31.721   6.472  1.00  0.00           H  
ATOM    953 2HG1 VAL A  62     -28.711 -31.615   5.343  1.00  0.00           H  
ATOM    954 3HG1 VAL A  62     -27.353 -30.473   5.204  1.00  0.00           H  
ATOM    955 1HG2 VAL A  62     -27.035 -29.997   8.230  1.00  0.00           H  
ATOM    956 2HG2 VAL A  62     -27.049 -28.695   7.018  1.00  0.00           H  
ATOM    957 3HG2 VAL A  62     -28.194 -28.657   8.378  1.00  0.00           H  
ATOM    958  N   LYS A  63     -31.462 -30.510   5.463  1.00  0.00           N  
ATOM    959  CA  LYS A  63     -32.312 -31.287   4.570  1.00  0.00           C  
ATOM    960  C   LYS A  63     -32.968 -30.399   3.521  1.00  0.00           C  
ATOM    961  O   LYS A  63     -33.067 -30.773   2.351  1.00  0.00           O  
ATOM    962  CB  LYS A  63     -33.382 -32.038   5.367  1.00  0.00           C  
ATOM    963  CG  LYS A  63     -32.854 -33.213   6.177  1.00  0.00           C  
ATOM    964  CD  LYS A  63     -33.964 -33.874   6.980  1.00  0.00           C  
ATOM    965  CE  LYS A  63     -33.436 -35.037   7.806  1.00  0.00           C  
ATOM    966  NZ  LYS A  63     -34.503 -35.666   8.630  1.00  0.00           N1+
ATOM    967  H   LYS A  63     -31.706 -30.442   6.440  1.00  0.00           H  
ATOM    968  HA  LYS A  63     -31.691 -32.016   4.048  1.00  0.00           H  
ATOM    969 1HB  LYS A  63     -33.872 -31.349   6.056  1.00  0.00           H  
ATOM    970 2HB  LYS A  63     -34.145 -32.415   4.685  1.00  0.00           H  
ATOM    971 1HG  LYS A  63     -32.415 -33.951   5.504  1.00  0.00           H  
ATOM    972 2HG  LYS A  63     -32.080 -32.866   6.861  1.00  0.00           H  
ATOM    973 1HD  LYS A  63     -34.417 -33.140   7.649  1.00  0.00           H  
ATOM    974 2HD  LYS A  63     -34.734 -34.243   6.301  1.00  0.00           H  
ATOM    975 1HE  LYS A  63     -33.013 -35.790   7.143  1.00  0.00           H  
ATOM    976 2HE  LYS A  63     -32.645 -34.683   8.468  1.00  0.00           H  
ATOM    977 1HZ  LYS A  63     -34.112 -36.430   9.162  1.00  0.00           H  
ATOM    978 2HZ  LYS A  63     -34.889 -34.980   9.262  1.00  0.00           H  
ATOM    979 3HZ  LYS A  63     -35.233 -36.016   8.026  1.00  0.00           H  
ATOM    980  N   GLU A  64     -33.415 -29.222   3.946  1.00  0.00           N  
ATOM    981  CA  GLU A  64     -34.063 -28.279   3.044  1.00  0.00           C  
ATOM    982  C   GLU A  64     -33.093 -27.779   1.980  1.00  0.00           C  
ATOM    983  O   GLU A  64     -33.455 -27.644   0.811  1.00  0.00           O  
ATOM    984  CB  GLU A  64     -34.629 -27.093   3.829  1.00  0.00           C  
ATOM    985  CG  GLU A  64     -35.862 -27.419   4.659  1.00  0.00           C  
ATOM    986  CD  GLU A  64     -37.061 -27.758   3.818  1.00  0.00           C  
ATOM    987  OE1 GLU A  64     -37.245 -27.133   2.801  1.00  0.00           O  
ATOM    988  OE2 GLU A  64     -37.795 -28.643   4.193  1.00  0.00           O1-
ATOM    989  H   GLU A  64     -33.303 -28.976   4.919  1.00  0.00           H  
ATOM    990  HA  GLU A  64     -34.884 -28.790   2.541  1.00  0.00           H  
ATOM    991 1HB  GLU A  64     -33.865 -26.704   4.503  1.00  0.00           H  
ATOM    992 2HB  GLU A  64     -34.894 -26.292   3.138  1.00  0.00           H  
ATOM    993 1HG  GLU A  64     -35.636 -28.266   5.307  1.00  0.00           H  
ATOM    994 2HG  GLU A  64     -36.097 -26.565   5.292  1.00  0.00           H  
ATOM    995  N   VAL A  65     -31.860 -27.507   2.392  1.00  0.00           N  
ATOM    996  CA  VAL A  65     -30.834 -27.023   1.475  1.00  0.00           C  
ATOM    997  C   VAL A  65     -30.494 -28.072   0.424  1.00  0.00           C  
ATOM    998  O   VAL A  65     -30.316 -27.753  -0.751  1.00  0.00           O  
ATOM    999  CB  VAL A  65     -29.557 -26.647   2.250  1.00  0.00           C  
ATOM   1000  CG1 VAL A  65     -29.112 -27.801   3.136  1.00  0.00           C  
ATOM   1001  CG2 VAL A  65     -28.455 -26.259   1.276  1.00  0.00           C  
ATOM   1002  H   VAL A  65     -31.626 -27.638   3.366  1.00  0.00           H  
ATOM   1003  HA  VAL A  65     -31.212 -26.133   0.971  1.00  0.00           H  
ATOM   1004  HB  VAL A  65     -29.777 -25.803   2.906  1.00  0.00           H  
ATOM   1005 1HG1 VAL A  65     -28.211 -27.517   3.678  1.00  0.00           H  
ATOM   1006 2HG1 VAL A  65     -29.903 -28.038   3.849  1.00  0.00           H  
ATOM   1007 3HG1 VAL A  65     -28.906 -28.674   2.519  1.00  0.00           H  
ATOM   1008 1HG2 VAL A  65     -27.556 -25.993   1.831  1.00  0.00           H  
ATOM   1009 2HG2 VAL A  65     -28.240 -27.099   0.617  1.00  0.00           H  
ATOM   1010 3HG2 VAL A  65     -28.779 -25.406   0.681  1.00  0.00           H  
ATOM   1011  N   ARG A  66     -30.409 -29.327   0.854  1.00  0.00           N  
ATOM   1012  CA  ARG A  66     -30.090 -30.427  -0.049  1.00  0.00           C  
ATOM   1013  C   ARG A  66     -31.187 -30.620  -1.090  1.00  0.00           C  
ATOM   1014  O   ARG A  66     -30.907 -30.863  -2.264  1.00  0.00           O  
ATOM   1015  CB  ARG A  66     -29.901 -31.720   0.728  1.00  0.00           C  
ATOM   1016  CG  ARG A  66     -28.615 -31.797   1.536  1.00  0.00           C  
ATOM   1017  CD  ARG A  66     -28.543 -33.045   2.338  1.00  0.00           C  
ATOM   1018  NE  ARG A  66     -27.315 -33.124   3.113  1.00  0.00           N  
ATOM   1019  CZ  ARG A  66     -27.050 -34.072   4.032  1.00  0.00           C  
ATOM   1020  NH1 ARG A  66     -27.934 -35.014   4.278  1.00  0.00           N1+
ATOM   1021  NH2 ARG A  66     -25.900 -34.056   4.684  1.00  0.00           N  
ATOM   1022  H   ARG A  66     -30.568 -29.523   1.832  1.00  0.00           H  
ATOM   1023  HA  ARG A  66     -29.159 -30.192  -0.565  1.00  0.00           H  
ATOM   1024 1HB  ARG A  66     -30.732 -31.856   1.418  1.00  0.00           H  
ATOM   1025 2HB  ARG A  66     -29.907 -32.564   0.039  1.00  0.00           H  
ATOM   1026 1HG  ARG A  66     -27.758 -31.775   0.861  1.00  0.00           H  
ATOM   1027 2HG  ARG A  66     -28.562 -30.948   2.218  1.00  0.00           H  
ATOM   1028 1HD  ARG A  66     -29.386 -33.082   3.029  1.00  0.00           H  
ATOM   1029 2HD  ARG A  66     -28.583 -33.908   1.673  1.00  0.00           H  
ATOM   1030  HE  ARG A  66     -26.611 -32.417   2.950  1.00  0.00           H  
ATOM   1031 1HH1 ARG A  66     -28.812 -35.026   3.779  1.00  0.00           H  
ATOM   1032 2HH1 ARG A  66     -27.734 -35.725   4.968  1.00  0.00           H  
ATOM   1033 1HH2 ARG A  66     -25.220 -33.333   4.493  1.00  0.00           H  
ATOM   1034 2HH2 ARG A  66     -25.701 -34.768   5.372  1.00  0.00           H  
ATOM   1035  N   GLU A  67     -32.437 -30.509  -0.651  1.00  0.00           N  
ATOM   1036  CA  GLU A  67     -33.579 -30.671  -1.544  1.00  0.00           C  
ATOM   1037  C   GLU A  67     -33.613 -29.573  -2.601  1.00  0.00           C  
ATOM   1038  O   GLU A  67     -33.904 -29.832  -3.769  1.00  0.00           O  
ATOM   1039  CB  GLU A  67     -34.885 -30.667  -0.747  1.00  0.00           C  
ATOM   1040  CG  GLU A  67     -35.129 -31.929   0.069  1.00  0.00           C  
ATOM   1041  CD  GLU A  67     -36.392 -31.864   0.881  1.00  0.00           C  
ATOM   1042  OE1 GLU A  67     -37.013 -30.829   0.900  1.00  0.00           O  
ATOM   1043  OE2 GLU A  67     -36.739 -32.854   1.482  1.00  0.00           O1-
ATOM   1044  H   GLU A  67     -32.600 -30.307   0.324  1.00  0.00           H  
ATOM   1045  HA  GLU A  67     -33.486 -31.630  -2.054  1.00  0.00           H  
ATOM   1046 1HB  GLU A  67     -34.889 -29.818  -0.061  1.00  0.00           H  
ATOM   1047 2HB  GLU A  67     -35.726 -30.540  -1.428  1.00  0.00           H  
ATOM   1048 1HG  GLU A  67     -35.187 -32.780  -0.608  1.00  0.00           H  
ATOM   1049 2HG  GLU A  67     -34.282 -32.086   0.735  1.00  0.00           H  
ATOM   1050  N   ALA A  68     -33.312 -28.350  -2.183  1.00  0.00           N  
ATOM   1051  CA  ALA A  68     -33.308 -27.210  -3.093  1.00  0.00           C  
ATOM   1052  C   ALA A  68     -32.226 -27.357  -4.155  1.00  0.00           C  
ATOM   1053  O   ALA A  68     -32.445 -27.047  -5.327  1.00  0.00           O  
ATOM   1054  CB  ALA A  68     -33.117 -25.914  -2.319  1.00  0.00           C  
ATOM   1055  H   ALA A  68     -33.081 -28.204  -1.211  1.00  0.00           H  
ATOM   1056  HA  ALA A  68     -34.272 -27.178  -3.600  1.00  0.00           H  
ATOM   1057 1HB  ALA A  68     -33.116 -25.073  -3.011  1.00  0.00           H  
ATOM   1058 2HB  ALA A  68     -33.930 -25.793  -1.603  1.00  0.00           H  
ATOM   1059 3HB  ALA A  68     -32.167 -25.946  -1.786  1.00  0.00           H  
ATOM   1060  N   SER A  69     -31.057 -27.832  -3.739  1.00  0.00           N  
ATOM   1061  CA  SER A  69     -29.937 -28.020  -4.654  1.00  0.00           C  
ATOM   1062  C   SER A  69     -30.253 -29.083  -5.699  1.00  0.00           C  
ATOM   1063  O   SER A  69     -29.923 -28.930  -6.875  1.00  0.00           O  
ATOM   1064  CB  SER A  69     -28.691 -28.411  -3.883  1.00  0.00           C  
ATOM   1065  OG  SER A  69     -28.242 -27.352  -3.084  1.00  0.00           O  
ATOM   1066  H   SER A  69     -30.940 -28.069  -2.764  1.00  0.00           H  
ATOM   1067  HA  SER A  69     -29.749 -27.077  -5.170  1.00  0.00           H  
ATOM   1068 1HB  SER A  69     -28.909 -29.276  -3.257  1.00  0.00           H  
ATOM   1069 2HB  SER A  69     -27.908 -28.701  -4.581  1.00  0.00           H  
ATOM   1070  HG  SER A  69     -27.464 -27.678  -2.625  1.00  0.00           H  
ATOM   1071  N   GLU A  70     -30.895 -30.162  -5.263  1.00  0.00           N  
ATOM   1072  CA  GLU A  70     -31.257 -31.253  -6.158  1.00  0.00           C  
ATOM   1073  C   GLU A  70     -32.269 -30.797  -7.202  1.00  0.00           C  
ATOM   1074  O   GLU A  70     -32.175 -31.165  -8.373  1.00  0.00           O  
ATOM   1075  CB  GLU A  70     -31.827 -32.430  -5.363  1.00  0.00           C  
ATOM   1076  CG  GLU A  70     -30.793 -33.199  -4.551  1.00  0.00           C  
ATOM   1077  CD  GLU A  70     -31.401 -34.289  -3.713  1.00  0.00           C  
ATOM   1078  OE1 GLU A  70     -32.604 -34.377  -3.668  1.00  0.00           O  
ATOM   1079  OE2 GLU A  70     -30.662 -35.034  -3.116  1.00  0.00           O1-
ATOM   1080  H   GLU A  70     -31.138 -30.228  -4.285  1.00  0.00           H  
ATOM   1081  HA  GLU A  70     -30.359 -31.586  -6.679  1.00  0.00           H  
ATOM   1082 1HB  GLU A  70     -32.591 -32.067  -4.674  1.00  0.00           H  
ATOM   1083 2HB  GLU A  70     -32.307 -33.132  -6.044  1.00  0.00           H  
ATOM   1084 1HG  GLU A  70     -30.068 -33.643  -5.233  1.00  0.00           H  
ATOM   1085 2HG  GLU A  70     -30.263 -32.502  -3.903  1.00  0.00           H  
ATOM   1086  N   GLU A  71     -33.234 -29.994  -6.771  1.00  0.00           N  
ATOM   1087  CA  GLU A  71     -34.266 -29.485  -7.667  1.00  0.00           C  
ATOM   1088  C   GLU A  71     -33.669 -28.570  -8.729  1.00  0.00           C  
ATOM   1089  O   GLU A  71     -34.056 -28.625  -9.897  1.00  0.00           O  
ATOM   1090  CB  GLU A  71     -35.338 -28.733  -6.874  1.00  0.00           C  
ATOM   1091  CG  GLU A  71     -36.247 -29.627  -6.043  1.00  0.00           C  
ATOM   1092  CD  GLU A  71     -37.225 -28.849  -5.206  1.00  0.00           C  
ATOM   1093  OE1 GLU A  71     -37.127 -27.646  -5.176  1.00  0.00           O  
ATOM   1094  OE2 GLU A  71     -38.072 -29.459  -4.597  1.00  0.00           O1-
ATOM   1095  H   GLU A  71     -33.255 -29.728  -5.797  1.00  0.00           H  
ATOM   1096  HA  GLU A  71     -34.734 -30.331  -8.171  1.00  0.00           H  
ATOM   1097 1HB  GLU A  71     -34.859 -28.022  -6.200  1.00  0.00           H  
ATOM   1098 2HB  GLU A  71     -35.965 -28.163  -7.560  1.00  0.00           H  
ATOM   1099 1HG  GLU A  71     -36.802 -30.285  -6.711  1.00  0.00           H  
ATOM   1100 2HG  GLU A  71     -35.633 -30.249  -5.393  1.00  0.00           H  
ATOM   1101  N   ALA A  72     -32.729 -27.729  -8.317  1.00  0.00           N  
ATOM   1102  CA  ALA A  72     -32.076 -26.799  -9.232  1.00  0.00           C  
ATOM   1103  C   ALA A  72     -31.268 -27.541 -10.289  1.00  0.00           C  
ATOM   1104  O   ALA A  72     -31.274 -27.169 -11.462  1.00  0.00           O  
ATOM   1105  CB  ALA A  72     -31.183 -25.837  -8.462  1.00  0.00           C  
ATOM   1106  H   ALA A  72     -32.456 -27.732  -7.344  1.00  0.00           H  
ATOM   1107  HA  ALA A  72     -32.850 -26.228  -9.744  1.00  0.00           H  
ATOM   1108 1HB  ALA A  72     -30.703 -25.150  -9.158  1.00  0.00           H  
ATOM   1109 2HB  ALA A  72     -31.785 -25.272  -7.750  1.00  0.00           H  
ATOM   1110 3HB  ALA A  72     -30.420 -26.400  -7.926  1.00  0.00           H  
ATOM   1111  N   LEU A  73     -30.576 -28.594  -9.866  1.00  0.00           N  
ATOM   1112  CA  LEU A  73     -29.762 -29.391 -10.775  1.00  0.00           C  
ATOM   1113  C   LEU A  73     -30.625 -30.094 -11.815  1.00  0.00           C  
ATOM   1114  O   LEU A  73     -30.266 -30.161 -12.990  1.00  0.00           O  
ATOM   1115  CB  LEU A  73     -28.951 -30.430  -9.988  1.00  0.00           C  
ATOM   1116  CG  LEU A  73     -28.059 -31.352 -10.827  1.00  0.00           C  
ATOM   1117  CD1 LEU A  73     -27.099 -30.512 -11.660  1.00  0.00           C  
ATOM   1118  CD2 LEU A  73     -27.302 -32.299  -9.909  1.00  0.00           C  
ATOM   1119  H   LEU A  73     -30.615 -28.847  -8.890  1.00  0.00           H  
ATOM   1120  HA  LEU A  73     -29.072 -28.727 -11.294  1.00  0.00           H  
ATOM   1121 1HB  LEU A  73     -28.313 -29.906  -9.279  1.00  0.00           H  
ATOM   1122 2HB  LEU A  73     -29.644 -31.058  -9.427  1.00  0.00           H  
ATOM   1123  HG  LEU A  73     -28.677 -31.930 -11.515  1.00  0.00           H  
ATOM   1124 1HD1 LEU A  73     -26.465 -31.168 -12.256  1.00  0.00           H  
ATOM   1125 2HD1 LEU A  73     -27.669 -29.858 -12.321  1.00  0.00           H  
ATOM   1126 3HD1 LEU A  73     -26.477 -29.909 -10.998  1.00  0.00           H  
ATOM   1127 1HD2 LEU A  73     -26.667 -32.956 -10.505  1.00  0.00           H  
ATOM   1128 2HD2 LEU A  73     -26.683 -31.722  -9.222  1.00  0.00           H  
ATOM   1129 3HD2 LEU A  73     -28.011 -32.900  -9.340  1.00  0.00           H  
ATOM   1130  N   GLU A  74     -31.765 -30.613 -11.376  1.00  0.00           N  
ATOM   1131  CA  GLU A  74     -32.682 -31.312 -12.268  1.00  0.00           C  
ATOM   1132  C   GLU A  74     -33.255 -30.369 -13.319  1.00  0.00           C  
ATOM   1133  O   GLU A  74     -33.388 -30.732 -14.487  1.00  0.00           O  
ATOM   1134  CB  GLU A  74     -33.819 -31.953 -11.469  1.00  0.00           C  
ATOM   1135  CG  GLU A  74     -33.407 -33.169 -10.653  1.00  0.00           C  
ATOM   1136  CD  GLU A  74     -34.530 -33.724  -9.820  1.00  0.00           C  
ATOM   1137  OE1 GLU A  74     -35.573 -33.119  -9.785  1.00  0.00           O  
ATOM   1138  OE2 GLU A  74     -34.343 -34.756  -9.219  1.00  0.00           O1-
ATOM   1139  H   GLU A  74     -32.005 -30.522 -10.399  1.00  0.00           H  
ATOM   1140  HA  GLU A  74     -32.131 -32.099 -12.783  1.00  0.00           H  
ATOM   1141 1HB  GLU A  74     -34.242 -31.218 -10.783  1.00  0.00           H  
ATOM   1142 2HB  GLU A  74     -34.614 -32.261 -12.149  1.00  0.00           H  
ATOM   1143 1HG  GLU A  74     -33.054 -33.946 -11.330  1.00  0.00           H  
ATOM   1144 2HG  GLU A  74     -32.580 -32.892 -10.000  1.00  0.00           H  
ATOM   1145  N   ARG A  75     -33.595 -29.157 -12.896  1.00  0.00           N  
ATOM   1146  CA  ARG A  75     -34.154 -28.157 -13.798  1.00  0.00           C  
ATOM   1147  C   ARG A  75     -33.143 -27.750 -14.862  1.00  0.00           C  
ATOM   1148  O   ARG A  75     -33.490 -27.584 -16.031  1.00  0.00           O  
ATOM   1149  CB  ARG A  75     -34.597 -26.924 -13.025  1.00  0.00           C  
ATOM   1150  CG  ARG A  75     -35.822 -27.125 -12.148  1.00  0.00           C  
ATOM   1151  CD  ARG A  75     -37.069 -27.191 -12.954  1.00  0.00           C  
ATOM   1152  NE  ARG A  75     -38.245 -27.378 -12.120  1.00  0.00           N  
ATOM   1153  CZ  ARG A  75     -38.955 -26.377 -11.563  1.00  0.00           C  
ATOM   1154  NH1 ARG A  75     -38.597 -25.127 -11.760  1.00  0.00           N1+
ATOM   1155  NH2 ARG A  75     -40.012 -26.652 -10.818  1.00  0.00           N  
ATOM   1156  H   ARG A  75     -33.462 -28.920 -11.922  1.00  0.00           H  
ATOM   1157  HA  ARG A  75     -35.025 -28.586 -14.293  1.00  0.00           H  
ATOM   1158 1HB  ARG A  75     -33.785 -26.587 -12.382  1.00  0.00           H  
ATOM   1159 2HB  ARG A  75     -34.818 -26.117 -13.722  1.00  0.00           H  
ATOM   1160 1HG  ARG A  75     -35.724 -28.058 -11.592  1.00  0.00           H  
ATOM   1161 2HG  ARG A  75     -35.910 -26.293 -11.448  1.00  0.00           H  
ATOM   1162 1HD  ARG A  75     -37.190 -26.262 -13.511  1.00  0.00           H  
ATOM   1163 2HD  ARG A  75     -37.007 -28.026 -13.650  1.00  0.00           H  
ATOM   1164  HE  ARG A  75     -38.551 -28.326 -11.945  1.00  0.00           H  
ATOM   1165 1HH1 ARG A  75     -37.790 -24.918 -12.329  1.00  0.00           H  
ATOM   1166 2HH1 ARG A  75     -39.129 -24.378 -11.343  1.00  0.00           H  
ATOM   1167 1HH2 ARG A  75     -40.287 -27.612 -10.667  1.00  0.00           H  
ATOM   1168 2HH2 ARG A  75     -40.544 -25.903 -10.402  1.00  0.00           H  
ATOM   1169  N   TYR A  76     -31.889 -27.590 -14.450  1.00  0.00           N  
ATOM   1170  CA  TYR A  76     -30.826 -27.201 -15.367  1.00  0.00           C  
ATOM   1171  C   TYR A  76     -30.697 -28.193 -16.515  1.00  0.00           C  
ATOM   1172  O   TYR A  76     -30.608 -27.803 -17.679  1.00  0.00           O  
ATOM   1173  CB  TYR A  76     -29.496 -27.076 -14.621  1.00  0.00           C  
ATOM   1174  CG  TYR A  76     -28.310 -26.820 -15.524  1.00  0.00           C  
ATOM   1175  CD1 TYR A  76     -28.266 -25.672 -16.302  1.00  0.00           C  
ATOM   1176  CD2 TYR A  76     -27.268 -27.733 -15.574  1.00  0.00           C  
ATOM   1177  CE1 TYR A  76     -27.184 -25.439 -17.128  1.00  0.00           C  
ATOM   1178  CE2 TYR A  76     -26.185 -27.498 -16.400  1.00  0.00           C  
ATOM   1179  CZ  TYR A  76     -26.141 -26.358 -17.175  1.00  0.00           C  
ATOM   1180  OH  TYR A  76     -25.063 -26.124 -17.996  1.00  0.00           O  
ATOM   1181  H   TYR A  76     -31.668 -27.742 -13.477  1.00  0.00           H  
ATOM   1182  HA  TYR A  76     -31.077 -26.231 -15.796  1.00  0.00           H  
ATOM   1183 1HB  TYR A  76     -29.557 -26.259 -13.900  1.00  0.00           H  
ATOM   1184 2HB  TYR A  76     -29.306 -27.992 -14.061  1.00  0.00           H  
ATOM   1185  HD1 TYR A  76     -29.086 -24.955 -16.262  1.00  0.00           H  
ATOM   1186  HD2 TYR A  76     -27.302 -28.635 -14.964  1.00  0.00           H  
ATOM   1187  HE1 TYR A  76     -27.150 -24.537 -17.739  1.00  0.00           H  
ATOM   1188  HE2 TYR A  76     -25.364 -28.217 -16.440  1.00  0.00           H  
ATOM   1189  HH  TYR A  76     -24.437 -26.848 -17.914  1.00  0.00           H  
ATOM   1190  N   LYS A  77     -30.687 -29.480 -16.180  1.00  0.00           N  
ATOM   1191  CA  LYS A  77     -30.568 -30.531 -17.183  1.00  0.00           C  
ATOM   1192  C   LYS A  77     -31.690 -30.442 -18.210  1.00  0.00           C  
ATOM   1193  O   LYS A  77     -31.482 -30.699 -19.395  1.00  0.00           O  
ATOM   1194  CB  LYS A  77     -30.573 -31.908 -16.518  1.00  0.00           C  
ATOM   1195  CG  LYS A  77     -29.311 -32.228 -15.725  1.00  0.00           C  
ATOM   1196  CD  LYS A  77     -29.403 -33.598 -15.072  1.00  0.00           C  
ATOM   1197  CE  LYS A  77     -28.148 -33.915 -14.270  1.00  0.00           C  
ATOM   1198  NZ  LYS A  77     -28.239 -35.237 -13.593  1.00  0.00           N1+
ATOM   1199  H   LYS A  77     -30.763 -29.735 -15.207  1.00  0.00           H  
ATOM   1200  HA  LYS A  77     -29.622 -30.401 -17.710  1.00  0.00           H  
ATOM   1201 1HB  LYS A  77     -31.422 -31.983 -15.838  1.00  0.00           H  
ATOM   1202 2HB  LYS A  77     -30.693 -32.679 -17.279  1.00  0.00           H  
ATOM   1203 1HG  LYS A  77     -28.448 -32.209 -16.391  1.00  0.00           H  
ATOM   1204 2HG  LYS A  77     -29.168 -31.475 -14.951  1.00  0.00           H  
ATOM   1205 1HD  LYS A  77     -30.266 -33.628 -14.406  1.00  0.00           H  
ATOM   1206 2HD  LYS A  77     -29.532 -34.360 -15.840  1.00  0.00           H  
ATOM   1207 1HE  LYS A  77     -27.285 -33.920 -14.933  1.00  0.00           H  
ATOM   1208 2HE  LYS A  77     -27.996 -33.144 -13.515  1.00  0.00           H  
ATOM   1209 1HZ  LYS A  77     -27.389 -35.409 -13.073  1.00  0.00           H  
ATOM   1210 2HZ  LYS A  77     -29.027 -35.238 -12.961  1.00  0.00           H  
ATOM   1211 3HZ  LYS A  77     -28.362 -35.963 -14.284  1.00  0.00           H  
ATOM   1212  N   LYS A  78     -32.878 -30.069 -17.705  1.00  0.00           N  
ATOM   1213  CA  LYS A  78     -34.100 -29.896 -18.488  1.00  0.00           C  
ATOM   1214  C   LYS A  78     -34.069 -28.662 -19.394  1.00  0.00           C  
ATOM   1215  O   LYS A  78     -34.887 -28.527 -20.304  1.00  0.00           O  
ATOM   1216  CB  LYS A  78     -35.307 -29.817 -17.552  1.00  0.00           C  
ATOM   1217  CG  LYS A  78     -35.668 -31.132 -16.878  1.00  0.00           C  
ATOM   1218  CD  LYS A  78     -36.872 -30.972 -15.960  1.00  0.00           C  
ATOM   1219  CE  LYS A  78     -37.245 -32.291 -15.300  1.00  0.00           C  
ATOM   1220  NZ  LYS A  78     -38.405 -32.145 -14.380  1.00  0.00           N1+
ATOM   1221  H   LYS A  78     -32.956 -29.891 -16.714  1.00  0.00           H  
ATOM   1222  HA  LYS A  78     -34.215 -30.759 -19.145  1.00  0.00           H  
ATOM   1223 1HB  LYS A  78     -35.115 -29.081 -16.770  1.00  0.00           H  
ATOM   1224 2HB  LYS A  78     -36.180 -29.477 -18.111  1.00  0.00           H  
ATOM   1225 1HG  LYS A  78     -35.899 -31.880 -17.638  1.00  0.00           H  
ATOM   1226 2HG  LYS A  78     -34.821 -31.486 -16.293  1.00  0.00           H  
ATOM   1227 1HD  LYS A  78     -36.643 -30.240 -15.184  1.00  0.00           H  
ATOM   1228 2HD  LYS A  78     -37.724 -30.612 -16.536  1.00  0.00           H  
ATOM   1229 1HE  LYS A  78     -37.496 -33.023 -16.067  1.00  0.00           H  
ATOM   1230 2HE  LYS A  78     -36.394 -32.668 -14.733  1.00  0.00           H  
ATOM   1231 1HZ  LYS A  78     -38.620 -33.039 -13.962  1.00  0.00           H  
ATOM   1232 2HZ  LYS A  78     -38.178 -31.480 -13.653  1.00  0.00           H  
ATOM   1233 3HZ  LYS A  78     -39.206 -31.813 -14.898  1.00  0.00           H  
ATOM   1234  N   GLY A  79     -33.126 -27.750 -19.154  1.00  0.00           N  
ATOM   1235  CA  GLY A  79     -33.039 -26.541 -19.976  1.00  0.00           C  
ATOM   1236  C   GLY A  79     -33.595 -25.272 -19.328  1.00  0.00           C  
ATOM   1237  O   GLY A  79     -33.785 -24.254 -19.996  1.00  0.00           O  
ATOM   1238  H   GLY A  79     -32.474 -27.907 -18.400  1.00  0.00           H  
ATOM   1239 1HA  GLY A  79     -31.997 -26.350 -20.234  1.00  0.00           H  
ATOM   1240 2HA  GLY A  79     -33.577 -26.697 -20.910  1.00  0.00           H  
ATOM   1241  N   GLU A  80     -33.863 -25.313 -18.029  1.00  0.00           N  
ATOM   1242  CA  GLU A  80     -34.329 -24.117 -17.331  1.00  0.00           C  
ATOM   1243  C   GLU A  80     -33.250 -23.042 -17.347  1.00  0.00           C  
ATOM   1244  O   GLU A  80     -32.059 -23.342 -17.267  1.00  0.00           O  
ATOM   1245  CB  GLU A  80     -34.718 -24.449 -15.888  1.00  0.00           C  
ATOM   1246  CG  GLU A  80     -35.361 -23.297 -15.129  1.00  0.00           C  
ATOM   1247  CD  GLU A  80     -36.718 -22.932 -15.661  1.00  0.00           C  
ATOM   1248  OE1 GLU A  80     -37.315 -23.746 -16.324  1.00  0.00           O  
ATOM   1249  OE2 GLU A  80     -37.159 -21.836 -15.403  1.00  0.00           O1-
ATOM   1250  H   GLU A  80     -33.739 -26.181 -17.529  1.00  0.00           H  
ATOM   1251  HA  GLU A  80     -35.210 -23.736 -17.848  1.00  0.00           H  
ATOM   1252 1HB  GLU A  80     -35.417 -25.285 -15.884  1.00  0.00           H  
ATOM   1253 2HB  GLU A  80     -33.832 -24.761 -15.336  1.00  0.00           H  
ATOM   1254 1HG  GLU A  80     -35.456 -23.577 -14.080  1.00  0.00           H  
ATOM   1255 2HG  GLU A  80     -34.706 -22.429 -15.186  1.00  0.00           H  
ATOM   1256  N   ASP A  81     -33.656 -21.776 -17.449  1.00  0.00           N  
ATOM   1257  CA  ASP A  81     -32.690 -20.683 -17.445  1.00  0.00           C  
ATOM   1258  C   ASP A  81     -31.814 -20.786 -16.201  1.00  0.00           C  
ATOM   1259  O   ASP A  81     -32.315 -20.918 -15.085  1.00  0.00           O  
ATOM   1260  CB  ASP A  81     -33.397 -19.326 -17.482  1.00  0.00           C  
ATOM   1261  CG  ASP A  81     -32.428 -18.152 -17.500  1.00  0.00           C  
ATOM   1262  OD1 ASP A  81     -31.956 -17.813 -18.558  1.00  0.00           O  
ATOM   1263  OD2 ASP A  81     -32.168 -17.606 -16.454  1.00  0.00           O1-
ATOM   1264  H   ASP A  81     -34.643 -21.583 -17.529  1.00  0.00           H  
ATOM   1265  HA  ASP A  81     -32.065 -20.770 -18.335  1.00  0.00           H  
ATOM   1266 1HB  ASP A  81     -34.030 -19.269 -18.368  1.00  0.00           H  
ATOM   1267 2HB  ASP A  81     -34.046 -19.230 -16.610  1.00  0.00           H  
ATOM   1268  N   VAL A  82     -30.511 -20.723 -16.412  1.00  0.00           N  
ATOM   1269  CA  VAL A  82     -29.515 -20.812 -15.354  1.00  0.00           C  
ATOM   1270  C   VAL A  82     -29.618 -19.691 -14.326  1.00  0.00           C  
ATOM   1271  O   VAL A  82     -29.461 -19.919 -13.127  1.00  0.00           O  
ATOM   1272  CB  VAL A  82     -28.104 -20.792 -15.971  1.00  0.00           C  
ATOM   1273  CG1 VAL A  82     -27.050 -20.631 -14.886  1.00  0.00           C  
ATOM   1274  CG2 VAL A  82     -27.867 -22.069 -16.765  1.00  0.00           C  
ATOM   1275  H   VAL A  82     -30.171 -20.606 -17.355  1.00  0.00           H  
ATOM   1276  HA  VAL A  82     -29.659 -21.753 -14.821  1.00  0.00           H  
ATOM   1277  HB  VAL A  82     -28.017 -19.930 -16.633  1.00  0.00           H  
ATOM   1278 1HG1 VAL A  82     -26.058 -20.619 -15.339  1.00  0.00           H  
ATOM   1279 2HG1 VAL A  82     -27.216 -19.694 -14.354  1.00  0.00           H  
ATOM   1280 3HG1 VAL A  82     -27.117 -21.463 -14.186  1.00  0.00           H  
ATOM   1281 1HG2 VAL A  82     -26.868 -22.047 -17.199  1.00  0.00           H  
ATOM   1282 2HG2 VAL A  82     -27.959 -22.930 -16.104  1.00  0.00           H  
ATOM   1283 3HG2 VAL A  82     -28.608 -22.142 -17.562  1.00  0.00           H  
ATOM   1284  N   SER A  83     -29.881 -18.464 -14.776  1.00  0.00           N  
ATOM   1285  CA  SER A  83     -29.990 -17.356 -13.834  1.00  0.00           C  
ATOM   1286  C   SER A  83     -31.133 -17.576 -12.853  1.00  0.00           C  
ATOM   1287  O   SER A  83     -30.970 -17.401 -11.645  1.00  0.00           O  
ATOM   1288  CB  SER A  83     -30.195 -16.054 -14.582  1.00  0.00           C  
ATOM   1289  OG  SER A  83     -30.292 -14.974 -13.694  1.00  0.00           O  
ATOM   1290  H   SER A  83     -30.004 -18.319 -15.768  1.00  0.00           H  
ATOM   1291  HA  SER A  83     -29.060 -17.291 -13.267  1.00  0.00           H  
ATOM   1292 1HB  SER A  83     -29.363 -15.891 -15.267  1.00  0.00           H  
ATOM   1293 2HB  SER A  83     -31.104 -16.118 -15.181  1.00  0.00           H  
ATOM   1294  HG  SER A  83     -31.191 -14.988 -13.357  1.00  0.00           H  
ATOM   1295  N   GLU A  84     -32.291 -17.959 -13.379  1.00  0.00           N  
ATOM   1296  CA  GLU A  84     -33.466 -18.203 -12.550  1.00  0.00           C  
ATOM   1297  C   GLU A  84     -33.184 -19.267 -11.497  1.00  0.00           C  
ATOM   1298  O   GLU A  84     -33.510 -19.094 -10.322  1.00  0.00           O  
ATOM   1299  CB  GLU A  84     -34.653 -18.633 -13.417  1.00  0.00           C  
ATOM   1300  CG  GLU A  84     -35.917 -18.957 -12.635  1.00  0.00           C  
ATOM   1301  CD  GLU A  84     -36.595 -17.733 -12.085  1.00  0.00           C  
ATOM   1302  OE1 GLU A  84     -36.349 -16.663 -12.589  1.00  0.00           O  
ATOM   1303  OE2 GLU A  84     -37.357 -17.867 -11.157  1.00  0.00           O1-
ATOM   1304  H   GLU A  84     -32.359 -18.084 -14.379  1.00  0.00           H  
ATOM   1305  HA  GLU A  84     -33.726 -17.277 -12.036  1.00  0.00           H  
ATOM   1306 1HB  GLU A  84     -34.891 -17.839 -14.125  1.00  0.00           H  
ATOM   1307 2HB  GLU A  84     -34.379 -19.515 -13.994  1.00  0.00           H  
ATOM   1308 1HG  GLU A  84     -36.613 -19.479 -13.291  1.00  0.00           H  
ATOM   1309 2HG  GLU A  84     -35.663 -19.627 -11.815  1.00  0.00           H  
ATOM   1310  N   LEU A  85     -32.577 -20.370 -11.923  1.00  0.00           N  
ATOM   1311  CA  LEU A  85     -32.250 -21.464 -11.017  1.00  0.00           C  
ATOM   1312  C   LEU A  85     -31.226 -21.031  -9.977  1.00  0.00           C  
ATOM   1313  O   LEU A  85     -31.331 -21.385  -8.803  1.00  0.00           O  
ATOM   1314  CB  LEU A  85     -31.710 -22.663 -11.807  1.00  0.00           C  
ATOM   1315  CG  LEU A  85     -32.749 -23.441 -12.627  1.00  0.00           C  
ATOM   1316  CD1 LEU A  85     -32.076 -24.630 -13.300  1.00  0.00           C  
ATOM   1317  CD2 LEU A  85     -33.878 -23.896 -11.715  1.00  0.00           C  
ATOM   1318  H   LEU A  85     -32.335 -20.451 -12.900  1.00  0.00           H  
ATOM   1319  HA  LEU A  85     -33.159 -21.767 -10.498  1.00  0.00           H  
ATOM   1320 1HB  LEU A  85     -30.944 -22.309 -12.494  1.00  0.00           H  
ATOM   1321 2HB  LEU A  85     -31.250 -23.361 -11.108  1.00  0.00           H  
ATOM   1322  HG  LEU A  85     -33.150 -22.798 -13.410  1.00  0.00           H  
ATOM   1323 1HD1 LEU A  85     -32.814 -25.182 -13.884  1.00  0.00           H  
ATOM   1324 2HD1 LEU A  85     -31.285 -24.276 -13.961  1.00  0.00           H  
ATOM   1325 3HD1 LEU A  85     -31.650 -25.284 -12.541  1.00  0.00           H  
ATOM   1326 1HD2 LEU A  85     -34.616 -24.447 -12.299  1.00  0.00           H  
ATOM   1327 2HD2 LEU A  85     -33.479 -24.540 -10.933  1.00  0.00           H  
ATOM   1328 3HD2 LEU A  85     -34.352 -23.024 -11.262  1.00  0.00           H  
ATOM   1329  N   VAL A  86     -30.233 -20.263 -10.414  1.00  0.00           N  
ATOM   1330  CA  VAL A  86     -29.187 -19.779  -9.520  1.00  0.00           C  
ATOM   1331  C   VAL A  86     -29.755 -18.837  -8.467  1.00  0.00           C  
ATOM   1332  O   VAL A  86     -29.372 -18.893  -7.299  1.00  0.00           O  
ATOM   1333  CB  VAL A  86     -28.094 -19.049 -10.323  1.00  0.00           C  
ATOM   1334  CG1 VAL A  86     -27.183 -18.265  -9.390  1.00  0.00           C  
ATOM   1335  CG2 VAL A  86     -27.295 -20.053 -11.140  1.00  0.00           C  
ATOM   1336  H   VAL A  86     -30.203 -20.006 -11.391  1.00  0.00           H  
ATOM   1337  HA  VAL A  86     -28.738 -20.636  -9.017  1.00  0.00           H  
ATOM   1338  HB  VAL A  86     -28.566 -18.329 -10.991  1.00  0.00           H  
ATOM   1339 1HG1 VAL A  86     -26.416 -17.755  -9.974  1.00  0.00           H  
ATOM   1340 2HG1 VAL A  86     -27.771 -17.529  -8.841  1.00  0.00           H  
ATOM   1341 3HG1 VAL A  86     -26.708 -18.948  -8.686  1.00  0.00           H  
ATOM   1342 1HG2 VAL A  86     -26.524 -19.529 -11.705  1.00  0.00           H  
ATOM   1343 2HG2 VAL A  86     -26.827 -20.776 -10.472  1.00  0.00           H  
ATOM   1344 3HG2 VAL A  86     -27.959 -20.572 -11.829  1.00  0.00           H  
ATOM   1345  N   ALA A  87     -30.670 -17.970  -8.887  1.00  0.00           N  
ATOM   1346  CA  ALA A  87     -31.292 -17.013  -7.980  1.00  0.00           C  
ATOM   1347  C   ALA A  87     -32.124 -17.721  -6.918  1.00  0.00           C  
ATOM   1348  O   ALA A  87     -32.108 -17.340  -5.748  1.00  0.00           O  
ATOM   1349  CB  ALA A  87     -32.155 -16.029  -8.757  1.00  0.00           C  
ATOM   1350  H   ALA A  87     -30.943 -17.975  -9.860  1.00  0.00           H  
ATOM   1351  HA  ALA A  87     -30.499 -16.464  -7.472  1.00  0.00           H  
ATOM   1352 1HB  ALA A  87     -32.613 -15.322  -8.066  1.00  0.00           H  
ATOM   1353 2HB  ALA A  87     -31.535 -15.488  -9.472  1.00  0.00           H  
ATOM   1354 3HB  ALA A  87     -32.933 -16.571  -9.290  1.00  0.00           H  
ATOM   1355  N   GLU A  88     -32.849 -18.753  -7.334  1.00  0.00           N  
ATOM   1356  CA  GLU A  88     -33.689 -19.517  -6.418  1.00  0.00           C  
ATOM   1357  C   GLU A  88     -32.850 -20.238  -5.371  1.00  0.00           C  
ATOM   1358  O   GLU A  88     -33.212 -20.286  -4.196  1.00  0.00           O  
ATOM   1359  CB  GLU A  88     -34.538 -20.529  -7.190  1.00  0.00           C  
ATOM   1360  CG  GLU A  88     -35.704 -19.917  -7.955  1.00  0.00           C  
ATOM   1361  CD  GLU A  88     -36.737 -19.302  -7.053  1.00  0.00           C  
ATOM   1362  OE1 GLU A  88     -37.338 -20.021  -6.291  1.00  0.00           O  
ATOM   1363  OE2 GLU A  88     -36.926 -18.111  -7.126  1.00  0.00           O1-
ATOM   1364  H   GLU A  88     -32.818 -19.017  -8.308  1.00  0.00           H  
ATOM   1365  HA  GLU A  88     -34.355 -18.826  -5.901  1.00  0.00           H  
ATOM   1366 1HB  GLU A  88     -33.911 -21.060  -7.906  1.00  0.00           H  
ATOM   1367 2HB  GLU A  88     -34.943 -21.267  -6.498  1.00  0.00           H  
ATOM   1368 1HG  GLU A  88     -35.321 -19.150  -8.627  1.00  0.00           H  
ATOM   1369 2HG  GLU A  88     -36.172 -20.692  -8.561  1.00  0.00           H  
ATOM   1370  N   LEU A  89     -31.725 -20.798  -5.805  1.00  0.00           N  
ATOM   1371  CA  LEU A  89     -30.832 -21.516  -4.905  1.00  0.00           C  
ATOM   1372  C   LEU A  89     -30.231 -20.584  -3.863  1.00  0.00           C  
ATOM   1373  O   LEU A  89     -30.111 -20.939  -2.691  1.00  0.00           O  
ATOM   1374  CB  LEU A  89     -29.709 -22.194  -5.703  1.00  0.00           C  
ATOM   1375  CG  LEU A  89     -28.907 -23.261  -4.947  1.00  0.00           C  
ATOM   1376  CD1 LEU A  89     -27.689 -22.618  -4.298  1.00  0.00           C  
ATOM   1377  CD2 LEU A  89     -29.797 -23.923  -3.906  1.00  0.00           C  
ATOM   1378  H   LEU A  89     -31.483 -20.723  -6.783  1.00  0.00           H  
ATOM   1379  HA  LEU A  89     -31.407 -22.283  -4.387  1.00  0.00           H  
ATOM   1380 1HB  LEU A  89     -30.144 -22.665  -6.582  1.00  0.00           H  
ATOM   1381 2HB  LEU A  89     -29.009 -21.427  -6.036  1.00  0.00           H  
ATOM   1382  HG  LEU A  89     -28.551 -24.014  -5.651  1.00  0.00           H  
ATOM   1383 1HD1 LEU A  89     -27.119 -23.376  -3.762  1.00  0.00           H  
ATOM   1384 2HD1 LEU A  89     -27.061 -22.169  -5.067  1.00  0.00           H  
ATOM   1385 3HD1 LEU A  89     -28.015 -21.847  -3.600  1.00  0.00           H  
ATOM   1386 1HD2 LEU A  89     -29.227 -24.682  -3.370  1.00  0.00           H  
ATOM   1387 2HD2 LEU A  89     -30.153 -23.171  -3.201  1.00  0.00           H  
ATOM   1388 3HD2 LEU A  89     -30.650 -24.389  -4.399  1.00  0.00           H  
ATOM   1389  N   ILE A  90     -29.851 -19.386  -4.297  1.00  0.00           N  
ATOM   1390  CA  ILE A  90     -29.261 -18.399  -3.400  1.00  0.00           C  
ATOM   1391  C   ILE A  90     -30.260 -17.949  -2.342  1.00  0.00           C  
ATOM   1392  O   ILE A  90     -29.908 -17.783  -1.174  1.00  0.00           O  
ATOM   1393  CB  ILE A  90     -28.760 -17.173  -4.187  1.00  0.00           C  
ATOM   1394  CG1 ILE A  90     -27.642 -17.580  -5.150  1.00  0.00           C  
ATOM   1395  CG2 ILE A  90     -28.281 -16.090  -3.234  1.00  0.00           C  
ATOM   1396  CD1 ILE A  90     -26.395 -18.085  -4.460  1.00  0.00           C  
ATOM   1397  H   ILE A  90     -29.974 -19.154  -5.271  1.00  0.00           H  
ATOM   1398  HA  ILE A  90     -28.412 -18.856  -2.894  1.00  0.00           H  
ATOM   1399  HB  ILE A  90     -29.571 -16.775  -4.796  1.00  0.00           H  
ATOM   1400 1HG1 ILE A  90     -28.003 -18.360  -5.819  1.00  0.00           H  
ATOM   1401 2HG1 ILE A  90     -27.365 -16.724  -5.767  1.00  0.00           H  
ATOM   1402 1HG2 ILE A  90     -27.929 -15.233  -3.806  1.00  0.00           H  
ATOM   1403 2HG2 ILE A  90     -29.102 -15.783  -2.588  1.00  0.00           H  
ATOM   1404 3HG2 ILE A  90     -27.464 -16.478  -2.623  1.00  0.00           H  
ATOM   1405 1HD1 ILE A  90     -25.648 -18.352  -5.208  1.00  0.00           H  
ATOM   1406 2HD1 ILE A  90     -25.997 -17.305  -3.811  1.00  0.00           H  
ATOM   1407 3HD1 ILE A  90     -26.642 -18.963  -3.864  1.00  0.00           H  
ATOM   1408  N   ARG A  91     -31.507 -17.755  -2.756  1.00  0.00           N  
ATOM   1409  CA  ARG A  91     -32.560 -17.325  -1.843  1.00  0.00           C  
ATOM   1410  C   ARG A  91     -32.838 -18.384  -0.785  1.00  0.00           C  
ATOM   1411  O   ARG A  91     -33.036 -18.067   0.387  1.00  0.00           O  
ATOM   1412  CB  ARG A  91     -33.841 -17.024  -2.606  1.00  0.00           C  
ATOM   1413  CG  ARG A  91     -35.040 -16.686  -1.734  1.00  0.00           C  
ATOM   1414  CD  ARG A  91     -36.238 -16.361  -2.549  1.00  0.00           C  
ATOM   1415  NE  ARG A  91     -36.683 -17.498  -3.339  1.00  0.00           N  
ATOM   1416  CZ  ARG A  91     -37.419 -18.519  -2.860  1.00  0.00           C  
ATOM   1417  NH1 ARG A  91     -37.786 -18.531  -1.597  1.00  0.00           N1+
ATOM   1418  NH2 ARG A  91     -37.775 -19.510  -3.660  1.00  0.00           N  
ATOM   1419  H   ARG A  91     -31.733 -17.908  -3.728  1.00  0.00           H  
ATOM   1420  HA  ARG A  91     -32.233 -16.413  -1.343  1.00  0.00           H  
ATOM   1421 1HB  ARG A  91     -33.676 -16.185  -3.280  1.00  0.00           H  
ATOM   1422 2HB  ARG A  91     -34.112 -17.886  -3.217  1.00  0.00           H  
ATOM   1423 1HG  ARG A  91     -35.279 -17.539  -1.098  1.00  0.00           H  
ATOM   1424 2HG  ARG A  91     -34.805 -15.822  -1.111  1.00  0.00           H  
ATOM   1425 1HD  ARG A  91     -37.055 -16.060  -1.893  1.00  0.00           H  
ATOM   1426 2HD  ARG A  91     -36.003 -15.544  -3.232  1.00  0.00           H  
ATOM   1427  HE  ARG A  91     -36.422 -17.525  -4.314  1.00  0.00           H  
ATOM   1428 1HH1 ARG A  91     -37.514 -17.774  -0.986  1.00  0.00           H  
ATOM   1429 2HH1 ARG A  91     -38.337 -19.297  -1.238  1.00  0.00           H  
ATOM   1430 1HH2 ARG A  91     -37.494 -19.501  -4.630  1.00  0.00           H  
ATOM   1431 2HH2 ARG A  91     -38.327 -20.275  -3.301  1.00  0.00           H  
ATOM   1432  N   GLU A  92     -32.851 -19.644  -1.205  1.00  0.00           N  
ATOM   1433  CA  GLU A  92     -33.105 -20.751  -0.294  1.00  0.00           C  
ATOM   1434  C   GLU A  92     -32.000 -20.874   0.749  1.00  0.00           C  
ATOM   1435  O   GLU A  92     -32.268 -21.126   1.924  1.00  0.00           O  
ATOM   1436  CB  GLU A  92     -33.230 -22.063  -1.073  1.00  0.00           C  
ATOM   1437  CG  GLU A  92     -34.527 -22.206  -1.857  1.00  0.00           C  
ATOM   1438  CD  GLU A  92     -35.739 -22.301  -0.972  1.00  0.00           C  
ATOM   1439  OE1 GLU A  92     -35.649 -22.916   0.063  1.00  0.00           O  
ATOM   1440  OE2 GLU A  92     -36.756 -21.755  -1.331  1.00  0.00           O1-
ATOM   1441  H   GLU A  92     -32.680 -19.838  -2.182  1.00  0.00           H  
ATOM   1442  HA  GLU A  92     -34.043 -20.561   0.228  1.00  0.00           H  
ATOM   1443 1HB  GLU A  92     -32.403 -22.150  -1.776  1.00  0.00           H  
ATOM   1444 2HB  GLU A  92     -33.162 -22.905  -0.382  1.00  0.00           H  
ATOM   1445 1HG  GLU A  92     -34.638 -21.346  -2.516  1.00  0.00           H  
ATOM   1446 2HG  GLU A  92     -34.467 -23.100  -2.478  1.00  0.00           H  
ATOM   1447  N   THR A  93     -30.758 -20.694   0.310  1.00  0.00           N  
ATOM   1448  CA  THR A  93     -29.609 -20.783   1.205  1.00  0.00           C  
ATOM   1449  C   THR A  93     -29.642 -19.678   2.253  1.00  0.00           C  
ATOM   1450  O   THR A  93     -29.338 -19.910   3.423  1.00  0.00           O  
ATOM   1451  CB  THR A  93     -28.287 -20.713   0.419  1.00  0.00           C  
ATOM   1452  CG2 THR A  93     -27.113 -21.074   1.316  1.00  0.00           C  
ATOM   1453  OG1 THR A  93     -28.337 -21.623  -0.687  1.00  0.00           O  
ATOM   1454  H   THR A  93     -30.606 -20.491  -0.668  1.00  0.00           H  
ATOM   1455  HA  THR A  93     -29.648 -21.741   1.724  1.00  0.00           H  
ATOM   1456  HB  THR A  93     -28.146 -19.703   0.034  1.00  0.00           H  
ATOM   1457  HG1 THR A  93     -28.851 -21.235  -1.398  1.00  0.00           H  
ATOM   1458 1HG2 THR A  93     -26.187 -21.018   0.744  1.00  0.00           H  
ATOM   1459 2HG2 THR A  93     -27.067 -20.376   2.152  1.00  0.00           H  
ATOM   1460 3HG2 THR A  93     -27.244 -22.087   1.696  1.00  0.00           H  
ATOM   1461  N   SER A  94     -30.012 -18.476   1.826  1.00  0.00           N  
ATOM   1462  CA  SER A  94     -30.085 -17.332   2.728  1.00  0.00           C  
ATOM   1463  C   SER A  94     -31.157 -17.533   3.790  1.00  0.00           C  
ATOM   1464  O   SER A  94     -30.956 -17.204   4.959  1.00  0.00           O  
ATOM   1465  CB  SER A  94     -30.371 -16.067   1.943  1.00  0.00           C  
ATOM   1466  OG  SER A  94     -30.428 -14.952   2.791  1.00  0.00           O  
ATOM   1467  H   SER A  94     -30.249 -18.352   0.852  1.00  0.00           H  
ATOM   1468  HA  SER A  94     -29.122 -17.225   3.230  1.00  0.00           H  
ATOM   1469 1HB  SER A  94     -29.593 -15.918   1.195  1.00  0.00           H  
ATOM   1470 2HB  SER A  94     -31.317 -16.173   1.414  1.00  0.00           H  
ATOM   1471  HG  SER A  94     -30.602 -14.197   2.223  1.00  0.00           H  
ATOM   1472  N   ARG A  95     -32.296 -18.080   3.377  1.00  0.00           N  
ATOM   1473  CA  ARG A  95     -33.403 -18.328   4.294  1.00  0.00           C  
ATOM   1474  C   ARG A  95     -33.027 -19.363   5.346  1.00  0.00           C  
ATOM   1475  O   ARG A  95     -33.367 -19.220   6.520  1.00  0.00           O  
ATOM   1476  CB  ARG A  95     -34.632 -18.806   3.531  1.00  0.00           C  
ATOM   1477  CG  ARG A  95     -35.866 -19.036   4.389  1.00  0.00           C  
ATOM   1478  CD  ARG A  95     -37.074 -19.273   3.558  1.00  0.00           C  
ATOM   1479  NE  ARG A  95     -36.969 -20.498   2.785  1.00  0.00           N  
ATOM   1480  CZ  ARG A  95     -37.238 -21.730   3.262  1.00  0.00           C  
ATOM   1481  NH1 ARG A  95     -37.623 -21.882   4.509  1.00  0.00           N1+
ATOM   1482  NH2 ARG A  95     -37.111 -22.785   2.476  1.00  0.00           N  
ATOM   1483  H   ARG A  95     -32.399 -18.329   2.403  1.00  0.00           H  
ATOM   1484  HA  ARG A  95     -33.649 -17.394   4.800  1.00  0.00           H  
ATOM   1485 1HB  ARG A  95     -34.892 -18.077   2.767  1.00  0.00           H  
ATOM   1486 2HB  ARG A  95     -34.402 -19.744   3.025  1.00  0.00           H  
ATOM   1487 1HG  ARG A  95     -35.710 -19.908   5.025  1.00  0.00           H  
ATOM   1488 2HG  ARG A  95     -36.043 -18.159   5.012  1.00  0.00           H  
ATOM   1489 1HD  ARG A  95     -37.949 -19.350   4.204  1.00  0.00           H  
ATOM   1490 2HD  ARG A  95     -37.207 -18.442   2.865  1.00  0.00           H  
ATOM   1491  HE  ARG A  95     -36.674 -20.422   1.820  1.00  0.00           H  
ATOM   1492 1HH1 ARG A  95     -37.720 -21.075   5.109  1.00  0.00           H  
ATOM   1493 2HH1 ARG A  95     -37.823 -22.804   4.867  1.00  0.00           H  
ATOM   1494 1HH2 ARG A  95     -36.814 -22.668   1.517  1.00  0.00           H  
ATOM   1495 2HH2 ARG A  95     -37.311 -23.707   2.833  1.00  0.00           H  
ATOM   1496  N   GLN A  96     -32.323 -20.404   4.916  1.00  0.00           N  
ATOM   1497  CA  GLN A  96     -31.898 -21.466   5.821  1.00  0.00           C  
ATOM   1498  C   GLN A  96     -30.915 -20.944   6.863  1.00  0.00           C  
ATOM   1499  O   GLN A  96     -30.989 -21.309   8.036  1.00  0.00           O  
ATOM   1500  CB  GLN A  96     -31.265 -22.617   5.036  1.00  0.00           C  
ATOM   1501  CG  GLN A  96     -32.251 -23.421   4.206  1.00  0.00           C  
ATOM   1502  CD  GLN A  96     -33.426 -23.919   5.024  1.00  0.00           C  
ATOM   1503  NE2 GLN A  96     -34.575 -24.072   4.375  1.00  0.00           N  
ATOM   1504  OE1 GLN A  96     -33.304 -24.164   6.228  1.00  0.00           O  
ATOM   1505  H   GLN A  96     -32.076 -20.462   3.939  1.00  0.00           H  
ATOM   1506  HA  GLN A  96     -32.775 -21.844   6.347  1.00  0.00           H  
ATOM   1507 1HB  GLN A  96     -30.502 -22.224   4.365  1.00  0.00           H  
ATOM   1508 2HB  GLN A  96     -30.772 -23.301   5.728  1.00  0.00           H  
ATOM   1509 1HG  GLN A  96     -32.634 -22.789   3.405  1.00  0.00           H  
ATOM   1510 2HG  GLN A  96     -31.736 -24.285   3.785  1.00  0.00           H  
ATOM   1511 1HE2 GLN A  96     -35.387 -24.398   4.863  1.00  0.00           H  
ATOM   1512 2HE2 GLN A  96     -34.631 -23.862   3.399  1.00  0.00           H  
ATOM   1513  N   ILE A  97     -29.998 -20.088   6.425  1.00  0.00           N  
ATOM   1514  CA  ILE A  97     -29.000 -19.514   7.319  1.00  0.00           C  
ATOM   1515  C   ILE A  97     -29.650 -18.627   8.374  1.00  0.00           C  
ATOM   1516  O   ILE A  97     -29.263 -18.651   9.542  1.00  0.00           O  
ATOM   1517  CB  ILE A  97     -27.962 -18.696   6.529  1.00  0.00           C  
ATOM   1518  CG1 ILE A  97     -27.125 -19.615   5.635  1.00  0.00           C  
ATOM   1519  CG2 ILE A  97     -27.067 -17.914   7.478  1.00  0.00           C  
ATOM   1520  CD1 ILE A  97     -26.269 -20.598   6.400  1.00  0.00           C  
ATOM   1521  H   ILE A  97     -29.993 -19.830   5.448  1.00  0.00           H  
ATOM   1522  HA  ILE A  97     -28.484 -20.327   7.829  1.00  0.00           H  
ATOM   1523  HB  ILE A  97     -28.475 -17.996   5.870  1.00  0.00           H  
ATOM   1524 1HG1 ILE A  97     -27.785 -20.177   4.976  1.00  0.00           H  
ATOM   1525 2HG1 ILE A  97     -26.471 -19.012   5.005  1.00  0.00           H  
ATOM   1526 1HG2 ILE A  97     -26.338 -17.342   6.904  1.00  0.00           H  
ATOM   1527 2HG2 ILE A  97     -27.674 -17.233   8.074  1.00  0.00           H  
ATOM   1528 3HG2 ILE A  97     -26.544 -18.605   8.139  1.00  0.00           H  
ATOM   1529 1HD1 ILE A  97     -25.707 -21.214   5.698  1.00  0.00           H  
ATOM   1530 2HD1 ILE A  97     -25.576 -20.054   7.042  1.00  0.00           H  
ATOM   1531 3HD1 ILE A  97     -26.907 -21.236   7.011  1.00  0.00           H  
ATOM   1532  N   ALA A  98     -30.639 -17.845   7.954  1.00  0.00           N  
ATOM   1533  CA  ALA A  98     -31.345 -16.949   8.862  1.00  0.00           C  
ATOM   1534  C   ALA A  98     -32.108 -17.730   9.924  1.00  0.00           C  
ATOM   1535  O   ALA A  98     -32.128 -17.349  11.094  1.00  0.00           O  
ATOM   1536  CB  ALA A  98     -32.291 -16.047   8.086  1.00  0.00           C  
ATOM   1537  H   ALA A  98     -30.909 -17.873   6.981  1.00  0.00           H  
ATOM   1538  HA  ALA A  98     -30.605 -16.330   9.370  1.00  0.00           H  
ATOM   1539 1HB  ALA A  98     -32.810 -15.383   8.777  1.00  0.00           H  
ATOM   1540 2HB  ALA A  98     -31.723 -15.452   7.370  1.00  0.00           H  
ATOM   1541 3HB  ALA A  98     -33.020 -16.656   7.552  1.00  0.00           H  
ATOM   1542  N   GLU A  99     -32.738 -18.824   9.507  1.00  0.00           N  
ATOM   1543  CA  GLU A  99     -33.505 -19.661  10.423  1.00  0.00           C  
ATOM   1544  C   GLU A  99     -32.604 -20.304  11.469  1.00  0.00           C  
ATOM   1545  O   GLU A  99     -32.959 -20.386  12.644  1.00  0.00           O  
ATOM   1546  CB  GLU A  99     -34.260 -20.744   9.650  1.00  0.00           C  
ATOM   1547  CG  GLU A  99     -35.436 -20.230   8.831  1.00  0.00           C  
ATOM   1548  CD  GLU A  99     -36.094 -21.306   8.014  1.00  0.00           C  
ATOM   1549  OE1 GLU A  99     -35.592 -22.404   7.996  1.00  0.00           O  
ATOM   1550  OE2 GLU A  99     -37.100 -21.029   7.405  1.00  0.00           O1-
ATOM   1551  H   GLU A  99     -32.682 -19.082   8.532  1.00  0.00           H  
ATOM   1552  HA  GLU A  99     -34.230 -19.033  10.941  1.00  0.00           H  
ATOM   1553 1HB  GLU A  99     -33.574 -21.249   8.969  1.00  0.00           H  
ATOM   1554 2HB  GLU A  99     -34.640 -21.492  10.347  1.00  0.00           H  
ATOM   1555 1HG  GLU A  99     -36.174 -19.799   9.507  1.00  0.00           H  
ATOM   1556 2HG  GLU A  99     -35.086 -19.439   8.169  1.00  0.00           H  
ATOM   1557  N   ILE A 100     -31.433 -20.758  11.034  1.00  0.00           N  
ATOM   1558  CA  ILE A 100     -30.478 -21.396  11.933  1.00  0.00           C  
ATOM   1559  C   ILE A 100     -29.962 -20.413  12.976  1.00  0.00           C  
ATOM   1560  O   ILE A 100     -29.812 -20.759  14.148  1.00  0.00           O  
ATOM   1561  CB  ILE A 100     -29.290 -21.980  11.146  1.00  0.00           C  
ATOM   1562  CG1 ILE A 100     -29.746 -23.165  10.291  1.00  0.00           C  
ATOM   1563  CG2 ILE A 100     -28.179 -22.402  12.096  1.00  0.00           C  
ATOM   1564  CD1 ILE A 100     -28.726 -23.607   9.267  1.00  0.00           C  
ATOM   1565  H   ILE A 100     -31.200 -20.661  10.056  1.00  0.00           H  
ATOM   1566  HA  ILE A 100     -30.983 -22.210  12.452  1.00  0.00           H  
ATOM   1567  HB  ILE A 100     -28.902 -21.228  10.461  1.00  0.00           H  
ATOM   1568 1HG1 ILE A 100     -29.973 -24.013  10.936  1.00  0.00           H  
ATOM   1569 2HG1 ILE A 100     -30.665 -22.901   9.764  1.00  0.00           H  
ATOM   1570 1HG2 ILE A 100     -27.349 -22.814  11.524  1.00  0.00           H  
ATOM   1571 2HG2 ILE A 100     -27.837 -21.538  12.664  1.00  0.00           H  
ATOM   1572 3HG2 ILE A 100     -28.557 -23.161  12.783  1.00  0.00           H  
ATOM   1573 1HD1 ILE A 100     -29.122 -24.450   8.699  1.00  0.00           H  
ATOM   1574 2HD1 ILE A 100     -28.510 -22.782   8.588  1.00  0.00           H  
ATOM   1575 3HD1 ILE A 100     -27.811 -23.911   9.773  1.00  0.00           H  
ATOM   1576  N   ALA A 101     -29.695 -19.186  12.544  1.00  0.00           N  
ATOM   1577  CA  ALA A 101     -29.195 -18.150  13.440  1.00  0.00           C  
ATOM   1578  C   ALA A 101     -30.230 -17.795  14.500  1.00  0.00           C  
ATOM   1579  O   ALA A 101     -29.893 -17.599  15.669  1.00  0.00           O  
ATOM   1580  CB  ALA A 101     -28.801 -16.911  12.649  1.00  0.00           C  
ATOM   1581  H   ALA A 101     -29.840 -18.965  11.569  1.00  0.00           H  
ATOM   1582  HA  ALA A 101     -28.314 -18.539  13.950  1.00  0.00           H  
ATOM   1583 1HB  ALA A 101     -28.429 -16.147  13.332  1.00  0.00           H  
ATOM   1584 2HB  ALA A 101     -28.019 -17.169  11.935  1.00  0.00           H  
ATOM   1585 3HB  ALA A 101     -29.668 -16.529  12.115  1.00  0.00           H  
ATOM   1586  N   GLU A 102     -31.490 -17.711  14.086  1.00  0.00           N  
ATOM   1587  CA  GLU A 102     -32.576 -17.378  15.000  1.00  0.00           C  
ATOM   1588  C   GLU A 102     -32.757 -18.459  16.057  1.00  0.00           C  
ATOM   1589  O   GLU A 102     -32.983 -18.163  17.229  1.00  0.00           O  
ATOM   1590  CB  GLU A 102     -33.881 -17.183  14.226  1.00  0.00           C  
ATOM   1591  CG  GLU A 102     -33.901 -15.958  13.322  1.00  0.00           C  
ATOM   1592  CD  GLU A 102     -35.195 -15.803  12.575  1.00  0.00           C  
ATOM   1593  OE1 GLU A 102     -36.019 -16.683  12.660  1.00  0.00           O  
ATOM   1594  OE2 GLU A 102     -35.363 -14.802  11.918  1.00  0.00           O1-
ATOM   1595  H   GLU A 102     -31.700 -17.883  13.114  1.00  0.00           H  
ATOM   1596  HA  GLU A 102     -32.327 -16.445  15.507  1.00  0.00           H  
ATOM   1597 1HB  GLU A 102     -34.072 -18.060  13.605  1.00  0.00           H  
ATOM   1598 2HB  GLU A 102     -34.711 -17.094  14.928  1.00  0.00           H  
ATOM   1599 1HG  GLU A 102     -33.736 -15.069  13.929  1.00  0.00           H  
ATOM   1600 2HG  GLU A 102     -33.082 -16.035  12.608  1.00  0.00           H  
ATOM   1601  N   ALA A 103     -32.657 -19.716  15.635  1.00  0.00           N  
ATOM   1602  CA  ALA A 103     -32.808 -20.844  16.546  1.00  0.00           C  
ATOM   1603  C   ALA A 103     -31.698 -20.866  17.587  1.00  0.00           C  
ATOM   1604  O   ALA A 103     -31.940 -21.140  18.762  1.00  0.00           O  
ATOM   1605  CB  ALA A 103     -32.830 -22.151  15.767  1.00  0.00           C  
ATOM   1606  H   ALA A 103     -32.470 -19.893  14.659  1.00  0.00           H  
ATOM   1607  HA  ALA A 103     -33.756 -20.730  17.072  1.00  0.00           H  
ATOM   1608 1HB  ALA A 103     -32.944 -22.985  16.460  1.00  0.00           H  
ATOM   1609 2HB  ALA A 103     -33.665 -22.144  15.067  1.00  0.00           H  
ATOM   1610 3HB  ALA A 103     -31.897 -22.263  15.218  1.00  0.00           H  
ATOM   1611  N   THR A 104     -30.477 -20.575  17.150  1.00  0.00           N  
ATOM   1612  CA  THR A 104     -29.326 -20.560  18.043  1.00  0.00           C  
ATOM   1613  C   THR A 104     -29.456 -19.464  19.093  1.00  0.00           C  
ATOM   1614  O   THR A 104     -29.131 -19.668  20.262  1.00  0.00           O  
ATOM   1615  CB  THR A 104     -28.016 -20.371  17.256  1.00  0.00           C  
ATOM   1616  CG2 THR A 104     -26.814 -20.518  18.177  1.00  0.00           C  
ATOM   1617  OG1 THR A 104     -27.937 -21.351  16.213  1.00  0.00           O  
ATOM   1618  H   THR A 104     -30.344 -20.357  16.173  1.00  0.00           H  
ATOM   1619  HA  THR A 104     -29.278 -21.518  18.562  1.00  0.00           H  
ATOM   1620  HB  THR A 104     -28.003 -19.379  16.805  1.00  0.00           H  
ATOM   1621  HG1 THR A 104     -28.484 -21.075  15.473  1.00  0.00           H  
ATOM   1622 1HG2 THR A 104     -25.897 -20.380  17.603  1.00  0.00           H  
ATOM   1623 2HG2 THR A 104     -26.866 -19.767  18.965  1.00  0.00           H  
ATOM   1624 3HG2 THR A 104     -26.816 -21.510  18.623  1.00  0.00           H  
ATOM   1625  N   ILE A 105     -29.933 -18.299  18.668  1.00  0.00           N  
ATOM   1626  CA  ILE A 105     -30.110 -17.168  19.569  1.00  0.00           C  
ATOM   1627  C   ILE A 105     -31.029 -17.524  20.731  1.00  0.00           C  
ATOM   1628  O   ILE A 105     -30.721 -17.239  21.887  1.00  0.00           O  
ATOM   1629  CB  ILE A 105     -30.677 -15.950  18.818  1.00  0.00           C  
ATOM   1630  CG1 ILE A 105     -29.637 -15.388  17.846  1.00  0.00           C  
ATOM   1631  CG2 ILE A 105     -31.127 -14.880  19.801  1.00  0.00           C  
ATOM   1632  CD1 ILE A 105     -30.209 -14.435  16.822  1.00  0.00           C  
ATOM   1633  H   ILE A 105     -30.182 -18.194  17.695  1.00  0.00           H  
ATOM   1634  HA  ILE A 105     -29.137 -16.896  19.977  1.00  0.00           H  
ATOM   1635  HB  ILE A 105     -31.533 -16.260  18.218  1.00  0.00           H  
ATOM   1636 1HG1 ILE A 105     -28.864 -14.863  18.406  1.00  0.00           H  
ATOM   1637 2HG1 ILE A 105     -29.154 -16.208  17.315  1.00  0.00           H  
ATOM   1638 1HG2 ILE A 105     -31.526 -14.027  19.253  1.00  0.00           H  
ATOM   1639 2HG2 ILE A 105     -31.898 -15.286  20.453  1.00  0.00           H  
ATOM   1640 3HG2 ILE A 105     -30.276 -14.559  20.403  1.00  0.00           H  
ATOM   1641 1HD1 ILE A 105     -29.411 -14.078  16.170  1.00  0.00           H  
ATOM   1642 2HD1 ILE A 105     -30.962 -14.951  16.225  1.00  0.00           H  
ATOM   1643 3HD1 ILE A 105     -30.667 -13.587  17.330  1.00  0.00           H  
ATOM   1644  N   LYS A 106     -32.157 -18.148  20.414  1.00  0.00           N  
ATOM   1645  CA  LYS A 106     -33.124 -18.547  21.430  1.00  0.00           C  
ATOM   1646  C   LYS A 106     -32.488 -19.466  22.464  1.00  0.00           C  
ATOM   1647  O   LYS A 106     -32.727 -19.325  23.665  1.00  0.00           O  
ATOM   1648  CB  LYS A 106     -34.328 -19.233  20.784  1.00  0.00           C  
ATOM   1649  CG  LYS A 106     -35.421 -19.638  21.764  1.00  0.00           C  
ATOM   1650  CD  LYS A 106     -36.613 -20.248  21.041  1.00  0.00           C  
ATOM   1651  CE  LYS A 106     -37.691 -20.686  22.021  1.00  0.00           C  
ATOM   1652  NZ  LYS A 106     -38.863 -21.286  21.329  1.00  0.00           N1+
ATOM   1653  H   LYS A 106     -32.351 -18.353  19.444  1.00  0.00           H  
ATOM   1654  HA  LYS A 106     -33.471 -17.652  21.947  1.00  0.00           H  
ATOM   1655 1HB  LYS A 106     -34.773 -18.569  20.043  1.00  0.00           H  
ATOM   1656 2HB  LYS A 106     -33.997 -20.132  20.262  1.00  0.00           H  
ATOM   1657 1HG  LYS A 106     -35.025 -20.367  22.472  1.00  0.00           H  
ATOM   1658 2HG  LYS A 106     -35.754 -18.762  22.320  1.00  0.00           H  
ATOM   1659 1HD  LYS A 106     -37.034 -19.516  20.352  1.00  0.00           H  
ATOM   1660 2HD  LYS A 106     -36.285 -21.115  20.467  1.00  0.00           H  
ATOM   1661 1HE  LYS A 106     -37.278 -21.420  22.712  1.00  0.00           H  
ATOM   1662 2HE  LYS A 106     -38.028 -19.826  22.600  1.00  0.00           H  
ATOM   1663 1HZ  LYS A 106     -39.554 -21.562  22.011  1.00  0.00           H  
ATOM   1664 2HZ  LYS A 106     -39.267 -20.607  20.698  1.00  0.00           H  
ATOM   1665 3HZ  LYS A 106     -38.567 -22.097  20.804  1.00  0.00           H  
ATOM   1666  N   ALA A 107     -31.678 -20.411  22.014  1.00  0.00           N  
ATOM   1667  CA  ALA A 107     -31.042 -21.349  22.939  1.00  0.00           C  
ATOM   1668  C   ALA A 107     -30.084 -20.672  23.920  1.00  0.00           C  
ATOM   1669  O   ALA A 107     -30.002 -21.056  25.087  1.00  0.00           O  
ATOM   1670  CB  ALA A 107     -30.304 -22.424  22.153  1.00  0.00           C  
ATOM   1671  H   ALA A 107     -31.504 -20.478  21.021  1.00  0.00           H  
ATOM   1672  HA  ALA A 107     -31.824 -21.816  23.539  1.00  0.00           H  
ATOM   1673 1HB  ALA A 107     -29.846 -23.130  22.845  1.00  0.00           H  
ATOM   1674 2HB  ALA A 107     -31.007 -22.950  21.508  1.00  0.00           H  
ATOM   1675 3HB  ALA A 107     -29.530 -21.961  21.543  1.00  0.00           H  
ATOM   1676  N   THR A 108     -29.357 -19.664  23.451  1.00  0.00           N  
ATOM   1677  CA  THR A 108     -28.328 -19.020  24.268  1.00  0.00           C  
ATOM   1678  C   THR A 108     -28.593 -17.526  24.400  1.00  0.00           C  
ATOM   1679  O   THR A 108     -28.847 -16.840  23.410  1.00  0.00           O  
ATOM   1680  CB  THR A 108     -26.923 -19.243  23.677  1.00  0.00           C  
ATOM   1681  CG2 THR A 108     -26.558 -20.718  23.712  1.00  0.00           C  
ATOM   1682  OG1 THR A 108     -26.894 -18.779  22.320  1.00  0.00           O  
ATOM   1683  H   THR A 108     -29.519 -19.337  22.509  1.00  0.00           H  
ATOM   1684  HA  THR A 108     -28.353 -19.459  25.266  1.00  0.00           H  
ATOM   1685  HB  THR A 108     -26.191 -18.679  24.254  1.00  0.00           H  
ATOM   1686  HG1 THR A 108     -27.110 -17.844  22.297  1.00  0.00           H  
ATOM   1687 1HG2 THR A 108     -25.564 -20.858  23.291  1.00  0.00           H  
ATOM   1688 2HG2 THR A 108     -26.569 -21.072  24.743  1.00  0.00           H  
ATOM   1689 3HG2 THR A 108     -27.282 -21.286  23.128  1.00  0.00           H  
ATOM   1690  N   ASP A 109     -28.531 -17.026  25.629  1.00  0.00           N  
ATOM   1691  CA  ASP A 109     -28.797 -15.617  25.893  1.00  0.00           C  
ATOM   1692  C   ASP A 109     -27.544 -14.884  26.355  1.00  0.00           C  
ATOM   1693  O   ASP A 109     -27.620 -13.775  26.883  1.00  0.00           O  
ATOM   1694  CB  ASP A 109     -29.895 -15.471  26.950  1.00  0.00           C  
ATOM   1695  CG  ASP A 109     -29.549 -16.157  28.264  1.00  0.00           C  
ATOM   1696  OD1 ASP A 109     -28.744 -17.058  28.247  1.00  0.00           O  
ATOM   1697  OD2 ASP A 109     -30.092 -15.774  29.272  1.00  0.00           O1-
ATOM   1698  H   ASP A 109     -28.295 -17.637  26.398  1.00  0.00           H  
ATOM   1699  HA  ASP A 109     -29.137 -15.150  24.968  1.00  0.00           H  
ATOM   1700 1HB  ASP A 109     -30.073 -14.413  27.145  1.00  0.00           H  
ATOM   1701 2HB  ASP A 109     -30.826 -15.894  26.569  1.00  0.00           H  
ATOM   1702  N   ASP A 110     -26.387 -15.509  26.155  1.00  0.00           N  
ATOM   1703  CA  ASP A 110     -25.130 -14.952  26.643  1.00  0.00           C  
ATOM   1704  C   ASP A 110     -24.731 -13.709  25.858  1.00  0.00           C  
ATOM   1705  O   ASP A 110     -24.676 -13.730  24.629  1.00  0.00           O  
ATOM   1706  CB  ASP A 110     -24.013 -15.995  26.558  1.00  0.00           C  
ATOM   1707  CG  ASP A 110     -24.148 -17.094  27.603  1.00  0.00           C  
ATOM   1708  OD1 ASP A 110     -24.410 -16.778  28.740  1.00  0.00           O  
ATOM   1709  OD2 ASP A 110     -23.987 -18.240  27.256  1.00  0.00           O1-
ATOM   1710  H   ASP A 110     -26.382 -16.386  25.655  1.00  0.00           H  
ATOM   1711  HA  ASP A 110     -25.261 -14.666  27.687  1.00  0.00           H  
ATOM   1712 1HB  ASP A 110     -24.017 -16.451  25.569  1.00  0.00           H  
ATOM   1713 2HB  ASP A 110     -23.047 -15.505  26.689  1.00  0.00           H  
ATOM   1714  N   PRO A 111     -24.415 -12.523  26.390  1.00  0.00           N  
ATOM   1715  CA  PRO A 111     -24.456 -11.314  25.577  1.00  0.00           C  
ATOM   1716  C   PRO A 111     -23.421 -11.366  24.457  1.00  0.00           C  
ATOM   1717  O   PRO A 111     -23.691 -10.953  23.329  1.00  0.00           O  
ATOM   1718  CB  PRO A 111     -24.139 -10.207  26.589  1.00  0.00           C  
ATOM   1719  CG  PRO A 111     -24.719 -10.707  27.869  1.00  0.00           C  
ATOM   1720  CD  PRO A 111     -24.452 -12.189  27.848  1.00  0.00           C  
ATOM   1721  HA  PRO A 111     -25.468 -11.191  25.163  1.00  0.00           H  
ATOM   1722 1HB  PRO A 111     -23.053 -10.050  26.646  1.00  0.00           H  
ATOM   1723 2HB  PRO A 111     -24.586  -9.258  26.260  1.00  0.00           H  
ATOM   1724 1HG  PRO A 111     -24.244 -10.204  28.723  1.00  0.00           H  
ATOM   1725 2HG  PRO A 111     -25.792 -10.470  27.918  1.00  0.00           H  
ATOM   1726 1HD  PRO A 111     -23.480 -12.393  28.320  1.00  0.00           H  
ATOM   1727 2HD  PRO A 111     -25.259 -12.715  28.378  1.00  0.00           H  
ATOM   1728  N   GLU A 112     -22.236 -11.876  24.779  1.00  0.00           N  
ATOM   1729  CA  GLU A 112     -21.206 -12.122  23.776  1.00  0.00           C  
ATOM   1730  C   GLU A 112     -21.707 -13.066  22.691  1.00  0.00           C  
ATOM   1731  O   GLU A 112     -21.530 -12.808  21.500  1.00  0.00           O  
ATOM   1732  CB  GLU A 112     -19.950 -12.705  24.431  1.00  0.00           C  
ATOM   1733  CG  GLU A 112     -19.231 -11.749  25.372  1.00  0.00           C  
ATOM   1734  CD  GLU A 112     -19.854 -11.693  26.738  1.00  0.00           C  
ATOM   1735  OE1 GLU A 112     -20.811 -12.396  26.964  1.00  0.00           O  
ATOM   1736  OE2 GLU A 112     -19.376 -10.946  27.558  1.00  0.00           O1-
ATOM   1737  H   GLU A 112     -22.042 -12.101  25.744  1.00  0.00           H  
ATOM   1738  HA  GLU A 112     -20.947 -11.173  23.306  1.00  0.00           H  
ATOM   1739 1HB  GLU A 112     -20.218 -13.596  25.000  1.00  0.00           H  
ATOM   1740 2HB  GLU A 112     -19.245 -13.009  23.658  1.00  0.00           H  
ATOM   1741 1HG  GLU A 112     -18.192 -12.067  25.472  1.00  0.00           H  
ATOM   1742 2HG  GLU A 112     -19.236 -10.753  24.934  1.00  0.00           H  
ATOM   1743  N   VAL A 113     -22.335 -14.159  23.109  1.00  0.00           N  
ATOM   1744  CA  VAL A 113     -22.863 -15.144  22.173  1.00  0.00           C  
ATOM   1745  C   VAL A 113     -23.861 -14.510  21.210  1.00  0.00           C  
ATOM   1746  O   VAL A 113     -23.795 -14.728  20.000  1.00  0.00           O  
ATOM   1747  CB  VAL A 113     -23.550 -16.292  22.936  1.00  0.00           C  
ATOM   1748  CG1 VAL A 113     -24.349 -17.165  21.979  1.00  0.00           C  
ATOM   1749  CG2 VAL A 113     -22.508 -17.118  23.676  1.00  0.00           C  
ATOM   1750  H   VAL A 113     -22.449 -14.313  24.101  1.00  0.00           H  
ATOM   1751  HA  VAL A 113     -22.033 -15.553  21.596  1.00  0.00           H  
ATOM   1752  HB  VAL A 113     -24.256 -15.871  23.650  1.00  0.00           H  
ATOM   1753 1HG1 VAL A 113     -24.829 -17.971  22.536  1.00  0.00           H  
ATOM   1754 2HG1 VAL A 113     -25.112 -16.562  21.486  1.00  0.00           H  
ATOM   1755 3HG1 VAL A 113     -23.681 -17.590  21.229  1.00  0.00           H  
ATOM   1756 1HG2 VAL A 113     -23.001 -17.927  24.214  1.00  0.00           H  
ATOM   1757 2HG2 VAL A 113     -21.799 -17.535  22.961  1.00  0.00           H  
ATOM   1758 3HG2 VAL A 113     -21.978 -16.482  24.385  1.00  0.00           H  
ATOM   1759  N   LEU A 114     -24.781 -13.723  21.755  1.00  0.00           N  
ATOM   1760  CA  LEU A 114     -25.795 -13.056  20.946  1.00  0.00           C  
ATOM   1761  C   LEU A 114     -25.155 -12.170  19.886  1.00  0.00           C  
ATOM   1762  O   LEU A 114     -25.541 -12.205  18.717  1.00  0.00           O  
ATOM   1763  CB  LEU A 114     -26.716 -12.214  21.837  1.00  0.00           C  
ATOM   1764  CG  LEU A 114     -27.526 -12.993  22.880  1.00  0.00           C  
ATOM   1765  CD1 LEU A 114     -28.169 -12.018  23.858  1.00  0.00           C  
ATOM   1766  CD2 LEU A 114     -28.580 -13.836  22.178  1.00  0.00           C  
ATOM   1767  H   LEU A 114     -24.781 -13.585  22.756  1.00  0.00           H  
ATOM   1768  HA  LEU A 114     -26.393 -13.817  20.445  1.00  0.00           H  
ATOM   1769 1HB  LEU A 114     -26.110 -11.482  22.369  1.00  0.00           H  
ATOM   1770 2HB  LEU A 114     -27.419 -11.679  21.201  1.00  0.00           H  
ATOM   1771  HG  LEU A 114     -26.860 -13.645  23.447  1.00  0.00           H  
ATOM   1772 1HD1 LEU A 114     -28.745 -12.572  24.599  1.00  0.00           H  
ATOM   1773 2HD1 LEU A 114     -27.391 -11.443  24.360  1.00  0.00           H  
ATOM   1774 3HD1 LEU A 114     -28.829 -11.342  23.316  1.00  0.00           H  
ATOM   1775 1HD2 LEU A 114     -29.156 -14.391  22.918  1.00  0.00           H  
ATOM   1776 2HD2 LEU A 114     -29.248 -13.186  21.611  1.00  0.00           H  
ATOM   1777 3HD2 LEU A 114     -28.093 -14.537  21.499  1.00  0.00           H  
ATOM   1778  N   GLU A 115     -24.175 -11.374  20.299  1.00  0.00           N  
ATOM   1779  CA  GLU A 115     -23.479 -10.476  19.384  1.00  0.00           C  
ATOM   1780  C   GLU A 115     -22.706 -11.255  18.328  1.00  0.00           C  
ATOM   1781  O   GLU A 115     -22.691 -10.883  17.156  1.00  0.00           O  
ATOM   1782  CB  GLU A 115     -22.525  -9.562  20.156  1.00  0.00           C  
ATOM   1783  CG  GLU A 115     -23.218  -8.551  21.061  1.00  0.00           C  
ATOM   1784  CD  GLU A 115     -22.254  -7.772  21.911  1.00  0.00           C  
ATOM   1785  OE1 GLU A 115     -21.085  -8.071  21.877  1.00  0.00           O  
ATOM   1786  OE2 GLU A 115     -22.688  -6.875  22.595  1.00  0.00           O1-
ATOM   1787  H   GLU A 115     -23.905 -11.391  21.271  1.00  0.00           H  
ATOM   1788  HA  GLU A 115     -24.220  -9.858  18.875  1.00  0.00           H  
ATOM   1789 1HB  GLU A 115     -21.863 -10.166  20.775  1.00  0.00           H  
ATOM   1790 2HB  GLU A 115     -21.904  -9.009  19.452  1.00  0.00           H  
ATOM   1791 1HG  GLU A 115     -23.785  -7.856  20.444  1.00  0.00           H  
ATOM   1792 2HG  GLU A 115     -23.919  -9.080  21.705  1.00  0.00           H  
ATOM   1793  N   GLU A 116     -22.065 -12.339  18.752  1.00  0.00           N  
ATOM   1794  CA  GLU A 116     -21.288 -13.173  17.842  1.00  0.00           C  
ATOM   1795  C   GLU A 116     -22.182 -13.834  16.802  1.00  0.00           C  
ATOM   1796  O   GLU A 116     -21.824 -13.919  15.627  1.00  0.00           O  
ATOM   1797  CB  GLU A 116     -20.522 -14.243  18.623  1.00  0.00           C  
ATOM   1798  CG  GLU A 116     -19.337 -13.713  19.417  1.00  0.00           C  
ATOM   1799  CD  GLU A 116     -18.714 -14.755  20.305  1.00  0.00           C  
ATOM   1800  OE1 GLU A 116     -19.255 -15.830  20.397  1.00  0.00           O  
ATOM   1801  OE2 GLU A 116     -17.696 -14.475  20.892  1.00  0.00           O1-
ATOM   1802  H   GLU A 116     -22.117 -12.592  19.728  1.00  0.00           H  
ATOM   1803  HA  GLU A 116     -20.570 -12.540  17.320  1.00  0.00           H  
ATOM   1804 1HB  GLU A 116     -21.197 -14.739  19.321  1.00  0.00           H  
ATOM   1805 2HB  GLU A 116     -20.150 -15.001  17.933  1.00  0.00           H  
ATOM   1806 1HG  GLU A 116     -18.581 -13.347  18.723  1.00  0.00           H  
ATOM   1807 2HG  GLU A 116     -19.667 -12.874  20.028  1.00  0.00           H  
ATOM   1808  N   ILE A 117     -23.347 -14.301  17.239  1.00  0.00           N  
ATOM   1809  CA  ILE A 117     -24.295 -14.955  16.345  1.00  0.00           C  
ATOM   1810  C   ILE A 117     -24.820 -13.985  15.296  1.00  0.00           C  
ATOM   1811  O   ILE A 117     -24.967 -14.340  14.127  1.00  0.00           O  
ATOM   1812  CB  ILE A 117     -25.476 -15.546  17.136  1.00  0.00           C  
ATOM   1813  CG1 ILE A 117     -25.001 -16.700  18.022  1.00  0.00           C  
ATOM   1814  CG2 ILE A 117     -26.569 -16.014  16.187  1.00  0.00           C  
ATOM   1815  CD1 ILE A 117     -26.014 -17.132  19.058  1.00  0.00           C  
ATOM   1816  H   ILE A 117     -23.581 -14.201  18.216  1.00  0.00           H  
ATOM   1817  HA  ILE A 117     -23.782 -15.768  15.832  1.00  0.00           H  
ATOM   1818  HB  ILE A 117     -25.886 -14.787  17.800  1.00  0.00           H  
ATOM   1819 1HG1 ILE A 117     -24.761 -17.562  17.400  1.00  0.00           H  
ATOM   1820 2HG1 ILE A 117     -24.087 -16.408  18.540  1.00  0.00           H  
ATOM   1821 1HG2 ILE A 117     -27.396 -16.431  16.762  1.00  0.00           H  
ATOM   1822 2HG2 ILE A 117     -26.925 -15.170  15.598  1.00  0.00           H  
ATOM   1823 3HG2 ILE A 117     -26.169 -16.779  15.520  1.00  0.00           H  
ATOM   1824 1HD1 ILE A 117     -25.604 -17.953  19.648  1.00  0.00           H  
ATOM   1825 2HD1 ILE A 117     -26.242 -16.293  19.716  1.00  0.00           H  
ATOM   1826 3HD1 ILE A 117     -26.925 -17.462  18.561  1.00  0.00           H  
ATOM   1827  N   SER A 118     -25.104 -12.758  15.719  1.00  0.00           N  
ATOM   1828  CA  SER A 118     -25.614 -11.735  14.814  1.00  0.00           C  
ATOM   1829  C   SER A 118     -24.584 -11.374  13.753  1.00  0.00           C  
ATOM   1830  O   SER A 118     -24.922 -11.191  12.584  1.00  0.00           O  
ATOM   1831  CB  SER A 118     -26.002 -10.494  15.596  1.00  0.00           C  
ATOM   1832  OG  SER A 118     -27.081 -10.758  16.450  1.00  0.00           O  
ATOM   1833  H   SER A 118     -24.962 -12.528  16.692  1.00  0.00           H  
ATOM   1834  HA  SER A 118     -26.499 -12.127  14.312  1.00  0.00           H  
ATOM   1835 1HB  SER A 118     -25.150 -10.149  16.179  1.00  0.00           H  
ATOM   1836 2HB  SER A 118     -26.270  -9.698  14.904  1.00  0.00           H  
ATOM   1837  HG  SER A 118     -27.262  -9.934  16.910  1.00  0.00           H  
ATOM   1838  N   GLU A 119     -23.325 -11.273  14.166  1.00  0.00           N  
ATOM   1839  CA  GLU A 119     -22.243 -10.934  13.249  1.00  0.00           C  
ATOM   1840  C   GLU A 119     -22.049 -12.021  12.201  1.00  0.00           C  
ATOM   1841  O   GLU A 119     -21.826 -11.730  11.026  1.00  0.00           O  
ATOM   1842  CB  GLU A 119     -20.939 -10.719  14.021  1.00  0.00           C  
ATOM   1843  CG  GLU A 119     -20.894  -9.432  14.832  1.00  0.00           C  
ATOM   1844  CD  GLU A 119     -19.635  -9.295  15.643  1.00  0.00           C  
ATOM   1845  OE1 GLU A 119     -18.865 -10.224  15.670  1.00  0.00           O  
ATOM   1846  OE2 GLU A 119     -19.443  -8.260  16.235  1.00  0.00           O1-
ATOM   1847  H   GLU A 119     -23.112 -11.437  15.140  1.00  0.00           H  
ATOM   1848  HA  GLU A 119     -22.503 -10.008  12.734  1.00  0.00           H  
ATOM   1849 1HB  GLU A 119     -20.779 -11.552  14.706  1.00  0.00           H  
ATOM   1850 2HB  GLU A 119     -20.101 -10.703  13.323  1.00  0.00           H  
ATOM   1851 1HG  GLU A 119     -20.969  -8.583  14.152  1.00  0.00           H  
ATOM   1852 2HG  GLU A 119     -21.755  -9.405  15.499  1.00  0.00           H  
ATOM   1853  N   PHE A 120     -22.136 -13.275  12.632  1.00  0.00           N  
ATOM   1854  CA  PHE A 120     -21.971 -14.409  11.729  1.00  0.00           C  
ATOM   1855  C   PHE A 120     -23.081 -14.451  10.687  1.00  0.00           C  
ATOM   1856  O   PHE A 120     -22.834 -14.733   9.514  1.00  0.00           O  
ATOM   1857  CB  PHE A 120     -21.951 -15.720  12.516  1.00  0.00           C  
ATOM   1858  CG  PHE A 120     -21.871 -16.945  11.650  1.00  0.00           C  
ATOM   1859  CD1 PHE A 120     -20.644 -17.443  11.240  1.00  0.00           C  
ATOM   1860  CD2 PHE A 120     -23.024 -17.602  11.244  1.00  0.00           C  
ATOM   1861  CE1 PHE A 120     -20.569 -18.570  10.443  1.00  0.00           C  
ATOM   1862  CE2 PHE A 120     -22.952 -18.729  10.449  1.00  0.00           C  
ATOM   1863  CZ  PHE A 120     -21.723 -19.213  10.048  1.00  0.00           C  
ATOM   1864  H   PHE A 120     -22.321 -13.449  13.609  1.00  0.00           H  
ATOM   1865  HA  PHE A 120     -21.018 -14.302  11.209  1.00  0.00           H  
ATOM   1866 1HB  PHE A 120     -21.098 -15.725  13.193  1.00  0.00           H  
ATOM   1867 2HB  PHE A 120     -22.852 -15.791  13.125  1.00  0.00           H  
ATOM   1868  HD1 PHE A 120     -19.732 -16.936  11.553  1.00  0.00           H  
ATOM   1869  HD2 PHE A 120     -23.995 -17.219  11.561  1.00  0.00           H  
ATOM   1870  HE1 PHE A 120     -19.598 -18.950  10.127  1.00  0.00           H  
ATOM   1871  HE2 PHE A 120     -23.865 -19.236  10.137  1.00  0.00           H  
ATOM   1872  HZ  PHE A 120     -21.666 -20.101   9.420  1.00  0.00           H  
ATOM   1873  N   ALA A 121     -24.304 -14.170  11.123  1.00  0.00           N  
ATOM   1874  CA  ALA A 121     -25.456 -14.176  10.229  1.00  0.00           C  
ATOM   1875  C   ALA A 121     -25.338 -13.086   9.172  1.00  0.00           C  
ATOM   1876  O   ALA A 121     -25.660 -13.303   8.004  1.00  0.00           O  
ATOM   1877  CB  ALA A 121     -26.744 -14.006  11.022  1.00  0.00           C  
ATOM   1878  H   ALA A 121     -24.440 -13.947  12.099  1.00  0.00           H  
ATOM   1879  HA  ALA A 121     -25.482 -15.138   9.716  1.00  0.00           H  
ATOM   1880 1HB  ALA A 121     -27.594 -14.012  10.340  1.00  0.00           H  
ATOM   1881 2HB  ALA A 121     -26.843 -14.826  11.734  1.00  0.00           H  
ATOM   1882 3HB  ALA A 121     -26.717 -13.060  11.560  1.00  0.00           H  
ATOM   1883  N   GLU A 122     -24.874 -11.912   9.590  1.00  0.00           N  
ATOM   1884  CA  GLU A 122     -24.713 -10.785   8.678  1.00  0.00           C  
ATOM   1885  C   GLU A 122     -23.658 -11.080   7.618  1.00  0.00           C  
ATOM   1886  O   GLU A 122     -23.833 -10.742   6.447  1.00  0.00           O  
ATOM   1887  CB  GLU A 122     -24.331  -9.523   9.455  1.00  0.00           C  
ATOM   1888  CG  GLU A 122     -24.044  -8.310   8.581  1.00  0.00           C  
ATOM   1889  CD  GLU A 122     -23.661  -7.093   9.376  1.00  0.00           C  
ATOM   1890  OE1 GLU A 122     -23.707  -7.156  10.582  1.00  0.00           O  
ATOM   1891  OE2 GLU A 122     -23.325  -6.098   8.778  1.00  0.00           O1-
ATOM   1892  H   GLU A 122     -24.627 -11.798  10.562  1.00  0.00           H  
ATOM   1893  HA  GLU A 122     -25.663 -10.611   8.172  1.00  0.00           H  
ATOM   1894 1HB  GLU A 122     -25.137  -9.259  10.140  1.00  0.00           H  
ATOM   1895 2HB  GLU A 122     -23.442  -9.720  10.056  1.00  0.00           H  
ATOM   1896 1HG  GLU A 122     -23.230  -8.552   7.897  1.00  0.00           H  
ATOM   1897 2HG  GLU A 122     -24.928  -8.086   7.986  1.00  0.00           H  
ATOM   1898  N   GLU A 123     -22.567 -11.710   8.036  1.00  0.00           N  
ATOM   1899  CA  GLU A 123     -21.482 -12.050   7.122  1.00  0.00           C  
ATOM   1900  C   GLU A 123     -21.939 -13.062   6.078  1.00  0.00           C  
ATOM   1901  O   GLU A 123     -21.589 -12.957   4.903  1.00  0.00           O  
ATOM   1902  CB  GLU A 123     -20.287 -12.608   7.898  1.00  0.00           C  
ATOM   1903  CG  GLU A 123     -19.492 -11.562   8.667  1.00  0.00           C  
ATOM   1904  CD  GLU A 123     -18.777 -10.593   7.768  1.00  0.00           C  
ATOM   1905  OE1 GLU A 123     -18.264 -11.015   6.759  1.00  0.00           O  
ATOM   1906  OE2 GLU A 123     -18.744  -9.429   8.090  1.00  0.00           O1-
ATOM   1907  H   GLU A 123     -22.486 -11.959   9.011  1.00  0.00           H  
ATOM   1908  HA  GLU A 123     -21.170 -11.143   6.603  1.00  0.00           H  
ATOM   1909 1HB  GLU A 123     -20.634 -13.357   8.611  1.00  0.00           H  
ATOM   1910 2HB  GLU A 123     -19.604 -13.104   7.207  1.00  0.00           H  
ATOM   1911 1HG  GLU A 123     -20.173 -11.008   9.313  1.00  0.00           H  
ATOM   1912 2HG  GLU A 123     -18.765 -12.067   9.301  1.00  0.00           H  
ATOM   1913  N   ARG A 124     -22.724 -14.042   6.515  1.00  0.00           N  
ATOM   1914  CA  ARG A 124     -23.231 -15.074   5.619  1.00  0.00           C  
ATOM   1915  C   ARG A 124     -24.168 -14.483   4.573  1.00  0.00           C  
ATOM   1916  O   ARG A 124     -24.124 -14.861   3.402  1.00  0.00           O  
ATOM   1917  CB  ARG A 124     -23.963 -16.152   6.403  1.00  0.00           C  
ATOM   1918  CG  ARG A 124     -23.080 -17.002   7.301  1.00  0.00           C  
ATOM   1919  CD  ARG A 124     -22.330 -18.024   6.525  1.00  0.00           C  
ATOM   1920  NE  ARG A 124     -21.175 -17.455   5.852  1.00  0.00           N  
ATOM   1921  CZ  ARG A 124     -20.037 -17.080   6.469  1.00  0.00           C  
ATOM   1922  NH1 ARG A 124     -19.918 -17.221   7.770  1.00  0.00           N1+
ATOM   1923  NH2 ARG A 124     -19.041 -16.570   5.766  1.00  0.00           N  
ATOM   1924  H   ARG A 124     -22.976 -14.071   7.493  1.00  0.00           H  
ATOM   1925  HA  ARG A 124     -22.385 -15.534   5.107  1.00  0.00           H  
ATOM   1926 1HB  ARG A 124     -24.724 -15.691   7.031  1.00  0.00           H  
ATOM   1927 2HB  ARG A 124     -24.472 -16.822   5.711  1.00  0.00           H  
ATOM   1928 1HG  ARG A 124     -22.359 -16.364   7.812  1.00  0.00           H  
ATOM   1929 2HG  ARG A 124     -23.698 -17.516   8.039  1.00  0.00           H  
ATOM   1930 1HD  ARG A 124     -21.981 -18.807   7.198  1.00  0.00           H  
ATOM   1931 2HD  ARG A 124     -22.985 -18.459   5.770  1.00  0.00           H  
ATOM   1932  HE  ARG A 124     -21.228 -17.329   4.849  1.00  0.00           H  
ATOM   1933 1HH1 ARG A 124     -20.680 -17.611   8.307  1.00  0.00           H  
ATOM   1934 2HH1 ARG A 124     -19.065 -16.942   8.233  1.00  0.00           H  
ATOM   1935 1HH2 ARG A 124     -19.133 -16.462   4.765  1.00  0.00           H  
ATOM   1936 2HH2 ARG A 124     -18.188 -16.290   6.228  1.00  0.00           H  
ATOM   1937  N   SER A 125     -25.016 -13.555   5.003  1.00  0.00           N  
ATOM   1938  CA  SER A 125     -25.967 -12.911   4.105  1.00  0.00           C  
ATOM   1939  C   SER A 125     -25.250 -12.087   3.043  1.00  0.00           C  
ATOM   1940  O   SER A 125     -25.638 -12.088   1.875  1.00  0.00           O  
ATOM   1941  CB  SER A 125     -26.912 -12.026   4.893  1.00  0.00           C  
ATOM   1942  OG  SER A 125     -27.745 -12.791   5.720  1.00  0.00           O  
ATOM   1943  H   SER A 125     -25.000 -13.289   5.978  1.00  0.00           H  
ATOM   1944  HA  SER A 125     -26.548 -13.686   3.603  1.00  0.00           H  
ATOM   1945 1HB  SER A 125     -26.336 -11.326   5.499  1.00  0.00           H  
ATOM   1946 2HB  SER A 125     -27.520 -11.438   4.205  1.00  0.00           H  
ATOM   1947  HG  SER A 125     -28.310 -12.164   6.180  1.00  0.00           H  
ATOM   1948  N   ARG A 126     -24.202 -11.382   3.457  1.00  0.00           N  
ATOM   1949  CA  ARG A 126     -23.428 -10.552   2.542  1.00  0.00           C  
ATOM   1950  C   ARG A 126     -22.729 -11.398   1.486  1.00  0.00           C  
ATOM   1951  O   ARG A 126     -22.680 -11.030   0.313  1.00  0.00           O  
ATOM   1952  CB  ARG A 126     -22.392  -9.738   3.304  1.00  0.00           C  
ATOM   1953  CG  ARG A 126     -21.530  -8.832   2.439  1.00  0.00           C  
ATOM   1954  CD  ARG A 126     -20.597  -8.017   3.260  1.00  0.00           C  
ATOM   1955  NE  ARG A 126     -19.654  -8.847   3.993  1.00  0.00           N  
ATOM   1956  CZ  ARG A 126     -18.545  -9.397   3.461  1.00  0.00           C  
ATOM   1957  NH1 ARG A 126     -18.254  -9.197   2.194  1.00  0.00           N1+
ATOM   1958  NH2 ARG A 126     -17.749 -10.137   4.213  1.00  0.00           N  
ATOM   1959  H   ARG A 126     -23.935 -11.424   4.430  1.00  0.00           H  
ATOM   1960  HA  ARG A 126     -24.108  -9.864   2.039  1.00  0.00           H  
ATOM   1961 1HB  ARG A 126     -22.892  -9.113   4.042  1.00  0.00           H  
ATOM   1962 2HB  ARG A 126     -21.725 -10.412   3.842  1.00  0.00           H  
ATOM   1963 1HG  ARG A 126     -20.942  -9.437   1.750  1.00  0.00           H  
ATOM   1964 2HG  ARG A 126     -22.169  -8.153   1.873  1.00  0.00           H  
ATOM   1965 1HD  ARG A 126     -20.031  -7.350   2.611  1.00  0.00           H  
ATOM   1966 2HD  ARG A 126     -21.164  -7.429   3.979  1.00  0.00           H  
ATOM   1967  HE  ARG A 126     -19.843  -9.023   4.970  1.00  0.00           H  
ATOM   1968 1HH1 ARG A 126     -18.862  -8.631   1.620  1.00  0.00           H  
ATOM   1969 2HH1 ARG A 126     -17.422  -9.609   1.797  1.00  0.00           H  
ATOM   1970 1HH2 ARG A 126     -17.973 -10.291   5.187  1.00  0.00           H  
ATOM   1971 2HH2 ARG A 126     -16.918 -10.550   3.815  1.00  0.00           H  
ATOM   1972  N   ARG A 127     -22.187 -12.536   1.912  1.00  0.00           N  
ATOM   1973  CA  ARG A 127     -21.488 -13.437   1.003  1.00  0.00           C  
ATOM   1974  C   ARG A 127     -22.437 -14.016  -0.038  1.00  0.00           C  
ATOM   1975  O   ARG A 127     -22.088 -14.134  -1.212  1.00  0.00           O  
ATOM   1976  CB  ARG A 127     -20.834 -14.573   1.776  1.00  0.00           C  
ATOM   1977  CG  ARG A 127     -20.041 -15.551   0.924  1.00  0.00           C  
ATOM   1978  CD  ARG A 127     -18.858 -14.903   0.301  1.00  0.00           C  
ATOM   1979  NE  ARG A 127     -18.046 -15.856  -0.441  1.00  0.00           N  
ATOM   1980  CZ  ARG A 127     -17.019 -15.520  -1.244  1.00  0.00           C  
ATOM   1981  NH1 ARG A 127     -16.689 -14.257  -1.400  1.00  0.00           N1+
ATOM   1982  NH2 ARG A 127     -16.341 -16.463  -1.877  1.00  0.00           N  
ATOM   1983  H   ARG A 127     -22.261 -12.780   2.889  1.00  0.00           H  
ATOM   1984  HA  ARG A 127     -20.710 -12.873   0.487  1.00  0.00           H  
ATOM   1985 1HB  ARG A 127     -20.157 -14.161   2.523  1.00  0.00           H  
ATOM   1986 2HB  ARG A 127     -21.599 -15.141   2.305  1.00  0.00           H  
ATOM   1987 1HG  ARG A 127     -19.692 -16.376   1.547  1.00  0.00           H  
ATOM   1988 2HG  ARG A 127     -20.677 -15.941   0.129  1.00  0.00           H  
ATOM   1989 1HD  ARG A 127     -19.189 -14.128  -0.389  1.00  0.00           H  
ATOM   1990 2HD  ARG A 127     -18.237 -14.458   1.077  1.00  0.00           H  
ATOM   1991  HE  ARG A 127     -18.270 -16.836  -0.347  1.00  0.00           H  
ATOM   1992 1HH1 ARG A 127     -17.208 -13.537  -0.917  1.00  0.00           H  
ATOM   1993 2HH1 ARG A 127     -15.919 -14.007  -2.004  1.00  0.00           H  
ATOM   1994 1HH2 ARG A 127     -16.594 -17.434  -1.758  1.00  0.00           H  
ATOM   1995 2HH2 ARG A 127     -15.571 -16.212  -2.479  1.00  0.00           H  
ATOM   1996  N   LEU A 128     -23.640 -14.374   0.400  1.00  0.00           N  
ATOM   1997  CA  LEU A 128     -24.643 -14.941  -0.493  1.00  0.00           C  
ATOM   1998  C   LEU A 128     -25.079 -13.929  -1.545  1.00  0.00           C  
ATOM   1999  O   LEU A 128     -25.256 -14.272  -2.714  1.00  0.00           O  
ATOM   2000  CB  LEU A 128     -25.862 -15.411   0.309  1.00  0.00           C  
ATOM   2001  CG  LEU A 128     -25.718 -16.773   1.001  1.00  0.00           C  
ATOM   2002  CD1 LEU A 128     -26.800 -16.920   2.062  1.00  0.00           C  
ATOM   2003  CD2 LEU A 128     -25.813 -17.883  -0.034  1.00  0.00           C  
ATOM   2004  H   LEU A 128     -23.864 -14.252   1.378  1.00  0.00           H  
ATOM   2005  HA  LEU A 128     -24.207 -15.799  -1.002  1.00  0.00           H  
ATOM   2006 1HB  LEU A 128     -26.079 -14.671   1.077  1.00  0.00           H  
ATOM   2007 2HB  LEU A 128     -26.718 -15.470  -0.362  1.00  0.00           H  
ATOM   2008  HG  LEU A 128     -24.750 -16.826   1.503  1.00  0.00           H  
ATOM   2009 1HD1 LEU A 128     -26.698 -17.888   2.555  1.00  0.00           H  
ATOM   2010 2HD1 LEU A 128     -26.698 -16.126   2.801  1.00  0.00           H  
ATOM   2011 3HD1 LEU A 128     -27.781 -16.855   1.593  1.00  0.00           H  
ATOM   2012 1HD2 LEU A 128     -25.709 -18.850   0.457  1.00  0.00           H  
ATOM   2013 2HD2 LEU A 128     -26.780 -17.831  -0.535  1.00  0.00           H  
ATOM   2014 3HD2 LEU A 128     -25.017 -17.763  -0.770  1.00  0.00           H  
ATOM   2015  N   SER A 129     -25.250 -12.681  -1.123  1.00  0.00           N  
ATOM   2016  CA  SER A 129     -25.666 -11.616  -2.027  1.00  0.00           C  
ATOM   2017  C   SER A 129     -24.607 -11.351  -3.090  1.00  0.00           C  
ATOM   2018  O   SER A 129     -24.928 -11.139  -4.259  1.00  0.00           O  
ATOM   2019  CB  SER A 129     -25.940 -10.347  -1.245  1.00  0.00           C  
ATOM   2020  OG  SER A 129     -27.089 -10.481  -0.455  1.00  0.00           O  
ATOM   2021  H   SER A 129     -25.088 -12.464  -0.151  1.00  0.00           H  
ATOM   2022  HA  SER A 129     -26.584 -11.926  -2.528  1.00  0.00           H  
ATOM   2023 1HB  SER A 129     -25.084 -10.116  -0.612  1.00  0.00           H  
ATOM   2024 2HB  SER A 129     -26.068  -9.514  -1.938  1.00  0.00           H  
ATOM   2025  HG  SER A 129     -27.197  -9.644   0.002  1.00  0.00           H  
ATOM   2026  N   GLU A 130     -23.344 -11.364  -2.676  1.00  0.00           N  
ATOM   2027  CA  GLU A 130     -22.236 -11.125  -3.591  1.00  0.00           C  
ATOM   2028  C   GLU A 130     -22.141 -12.226  -4.640  1.00  0.00           C  
ATOM   2029  O   GLU A 130     -21.892 -11.957  -5.815  1.00  0.00           O  
ATOM   2030  CB  GLU A 130     -20.919 -11.027  -2.819  1.00  0.00           C  
ATOM   2031  CG  GLU A 130     -20.769  -9.757  -1.991  1.00  0.00           C  
ATOM   2032  CD  GLU A 130     -19.512  -9.744  -1.167  1.00  0.00           C  
ATOM   2033  OE1 GLU A 130     -18.818 -10.732  -1.157  1.00  0.00           O  
ATOM   2034  OE2 GLU A 130     -19.244  -8.743  -0.545  1.00  0.00           O1-
ATOM   2035  H   GLU A 130     -23.147 -11.545  -1.702  1.00  0.00           H  
ATOM   2036  HA  GLU A 130     -22.410 -10.180  -4.106  1.00  0.00           H  
ATOM   2037 1HB  GLU A 130     -20.829 -11.879  -2.145  1.00  0.00           H  
ATOM   2038 2HB  GLU A 130     -20.083 -11.071  -3.517  1.00  0.00           H  
ATOM   2039 1HG  GLU A 130     -20.759  -8.899  -2.662  1.00  0.00           H  
ATOM   2040 2HG  GLU A 130     -21.630  -9.662  -1.333  1.00  0.00           H  
ATOM   2041  N   TYR A 131     -22.340 -13.466  -4.209  1.00  0.00           N  
ATOM   2042  CA  TYR A 131     -22.277 -14.611  -5.109  1.00  0.00           C  
ATOM   2043  C   TYR A 131     -23.386 -14.553  -6.151  1.00  0.00           C  
ATOM   2044  O   TYR A 131     -23.166 -14.856  -7.324  1.00  0.00           O  
ATOM   2045  CB  TYR A 131     -22.358 -15.920  -4.319  1.00  0.00           C  
ATOM   2046  CG  TYR A 131     -22.045 -17.150  -5.141  1.00  0.00           C  
ATOM   2047  CD1 TYR A 131     -20.773 -17.701  -5.109  1.00  0.00           C  
ATOM   2048  CD2 TYR A 131     -23.032 -17.728  -5.927  1.00  0.00           C  
ATOM   2049  CE1 TYR A 131     -20.488 -18.826  -5.861  1.00  0.00           C  
ATOM   2050  CE2 TYR A 131     -22.747 -18.850  -6.678  1.00  0.00           C  
ATOM   2051  CZ  TYR A 131     -21.482 -19.399  -6.647  1.00  0.00           C  
ATOM   2052  OH  TYR A 131     -21.197 -20.518  -7.395  1.00  0.00           O  
ATOM   2053  H   TYR A 131     -22.541 -13.620  -3.231  1.00  0.00           H  
ATOM   2054  HA  TYR A 131     -21.324 -14.583  -5.638  1.00  0.00           H  
ATOM   2055 1HB  TYR A 131     -21.659 -15.883  -3.483  1.00  0.00           H  
ATOM   2056 2HB  TYR A 131     -23.359 -16.032  -3.904  1.00  0.00           H  
ATOM   2057  HD1 TYR A 131     -19.998 -17.248  -4.492  1.00  0.00           H  
ATOM   2058  HD2 TYR A 131     -24.032 -17.293  -5.953  1.00  0.00           H  
ATOM   2059  HE1 TYR A 131     -19.489 -19.258  -5.836  1.00  0.00           H  
ATOM   2060  HE2 TYR A 131     -23.523 -19.303  -7.297  1.00  0.00           H  
ATOM   2061  HH  TYR A 131     -20.280 -20.767  -7.261  1.00  0.00           H  
ATOM   2062  N   ALA A 132     -24.580 -14.164  -5.717  1.00  0.00           N  
ATOM   2063  CA  ALA A 132     -25.728 -14.066  -6.611  1.00  0.00           C  
ATOM   2064  C   ALA A 132     -25.512 -12.991  -7.669  1.00  0.00           C  
ATOM   2065  O   ALA A 132     -25.851 -13.179  -8.837  1.00  0.00           O  
ATOM   2066  CB  ALA A 132     -26.995 -13.781  -5.818  1.00  0.00           C  
ATOM   2067  H   ALA A 132     -24.696 -13.929  -4.741  1.00  0.00           H  
ATOM   2068  HA  ALA A 132     -25.841 -15.021  -7.124  1.00  0.00           H  
ATOM   2069 1HB  ALA A 132     -27.842 -13.710  -6.498  1.00  0.00           H  
ATOM   2070 2HB  ALA A 132     -27.166 -14.587  -5.105  1.00  0.00           H  
ATOM   2071 3HB  ALA A 132     -26.883 -12.841  -5.280  1.00  0.00           H  
ATOM   2072  N   GLU A 133     -24.943 -11.865  -7.253  1.00  0.00           N  
ATOM   2073  CA  GLU A 133     -24.680 -10.756  -8.163  1.00  0.00           C  
ATOM   2074  C   GLU A 133     -23.658 -11.147  -9.224  1.00  0.00           C  
ATOM   2075  O   GLU A 133     -23.801 -10.797 -10.396  1.00  0.00           O  
ATOM   2076  CB  GLU A 133     -24.185  -9.534  -7.388  1.00  0.00           C  
ATOM   2077  CG  GLU A 133     -23.899  -8.315  -8.252  1.00  0.00           C  
ATOM   2078  CD  GLU A 133     -23.468  -7.118  -7.451  1.00  0.00           C  
ATOM   2079  OE1 GLU A 133     -23.443  -7.210  -6.247  1.00  0.00           O  
ATOM   2080  OE2 GLU A 133     -23.163  -6.110  -8.044  1.00  0.00           O1-
ATOM   2081  H   GLU A 133     -24.685 -11.773  -6.281  1.00  0.00           H  
ATOM   2082  HA  GLU A 133     -25.611 -10.494  -8.667  1.00  0.00           H  
ATOM   2083 1HB  GLU A 133     -24.928  -9.250  -6.643  1.00  0.00           H  
ATOM   2084 2HB  GLU A 133     -23.269  -9.788  -6.854  1.00  0.00           H  
ATOM   2085 1HG  GLU A 133     -23.111  -8.564  -8.964  1.00  0.00           H  
ATOM   2086 2HG  GLU A 133     -24.796  -8.064  -8.817  1.00  0.00           H  
ATOM   2087  N   ARG A 134     -22.626 -11.871  -8.805  1.00  0.00           N  
ATOM   2088  CA  ARG A 134     -21.578 -12.310  -9.717  1.00  0.00           C  
ATOM   2089  C   ARG A 134     -22.124 -13.276 -10.761  1.00  0.00           C  
ATOM   2090  O   ARG A 134     -21.786 -13.186 -11.941  1.00  0.00           O  
ATOM   2091  CB  ARG A 134     -20.448 -12.981  -8.951  1.00  0.00           C  
ATOM   2092  CG  ARG A 134     -19.263 -13.409  -9.802  1.00  0.00           C  
ATOM   2093  CD  ARG A 134     -18.143 -13.920  -8.969  1.00  0.00           C  
ATOM   2094  NE  ARG A 134     -17.564 -12.875  -8.139  1.00  0.00           N  
ATOM   2095  CZ  ARG A 134     -16.786 -13.097  -7.063  1.00  0.00           C  
ATOM   2096  NH1 ARG A 134     -16.501 -14.328  -6.700  1.00  0.00           N1+
ATOM   2097  NH2 ARG A 134     -16.307 -12.077  -6.371  1.00  0.00           N  
ATOM   2098  H   ARG A 134     -22.568 -12.126  -7.830  1.00  0.00           H  
ATOM   2099  HA  ARG A 134     -21.178 -11.435 -10.231  1.00  0.00           H  
ATOM   2100 1HB  ARG A 134     -20.076 -12.303  -8.184  1.00  0.00           H  
ATOM   2101 2HB  ARG A 134     -20.827 -13.869  -8.445  1.00  0.00           H  
ATOM   2102 1HG  ARG A 134     -19.571 -14.201 -10.484  1.00  0.00           H  
ATOM   2103 2HG  ARG A 134     -18.901 -12.555 -10.376  1.00  0.00           H  
ATOM   2104 1HD  ARG A 134     -18.509 -14.711  -8.315  1.00  0.00           H  
ATOM   2105 2HD  ARG A 134     -17.361 -14.314  -9.615  1.00  0.00           H  
ATOM   2106  HE  ARG A 134     -17.761 -11.914  -8.387  1.00  0.00           H  
ATOM   2107 1HH1 ARG A 134     -16.867 -15.108  -7.227  1.00  0.00           H  
ATOM   2108 2HH1 ARG A 134     -15.917 -14.494  -5.893  1.00  0.00           H  
ATOM   2109 1HH2 ARG A 134     -16.526 -11.129  -6.650  1.00  0.00           H  
ATOM   2110 2HH2 ARG A 134     -15.724 -12.243  -5.565  1.00  0.00           H  
ATOM   2111  N   HIS A 135     -22.972 -14.201 -10.312  1.00  0.00           N  
ATOM   2112  CA  HIS A 135     -23.426 -15.305 -11.153  1.00  0.00           C  
ATOM   2113  C   HIS A 135     -24.803 -15.071 -11.762  1.00  0.00           C  
ATOM   2114  O   HIS A 135     -25.217 -15.782 -12.677  1.00  0.00           O  
ATOM   2115  CB  HIS A 135     -23.448 -16.609 -10.346  1.00  0.00           C  
ATOM   2116  CG  HIS A 135     -22.088 -17.103  -9.965  1.00  0.00           C  
ATOM   2117  CD2 HIS A 135     -21.304 -18.065 -10.507  1.00  0.00           C  
ATOM   2118  ND1 HIS A 135     -21.381 -16.587  -8.899  1.00  0.00           N  
ATOM   2119  CE1 HIS A 135     -20.220 -17.213  -8.802  1.00  0.00           C  
ATOM   2120  NE2 HIS A 135     -20.150 -18.113  -9.765  1.00  0.00           N  
ATOM   2121  H   HIS A 135     -23.311 -14.138  -9.363  1.00  0.00           H  
ATOM   2122  HA  HIS A 135     -22.739 -15.432 -11.989  1.00  0.00           H  
ATOM   2123 1HB  HIS A 135     -24.026 -16.461  -9.433  1.00  0.00           H  
ATOM   2124 2HB  HIS A 135     -23.945 -17.386 -10.926  1.00  0.00           H  
ATOM   2125  HD1 HIS A 135     -21.712 -15.910  -8.241  1.00  0.00           H  
ATOM   2126  HD2 HIS A 135     -21.437 -18.736 -11.355  1.00  0.00           H  
ATOM   2127  HE1 HIS A 135     -19.512 -16.949  -8.016  1.00  0.00           H  
ATOM   2128  N   VAL A 136     -25.523 -14.072 -11.261  1.00  0.00           N  
ATOM   2129  CA  VAL A 136     -26.899 -13.858 -11.698  1.00  0.00           C  
ATOM   2130  C   VAL A 136     -26.969 -12.820 -12.810  1.00  0.00           C  
ATOM   2131  O   VAL A 136     -26.744 -11.632 -12.579  1.00  0.00           O  
ATOM   2132  CB  VAL A 136     -27.770 -13.395 -10.515  1.00  0.00           C  
ATOM   2133  CG1 VAL A 136     -29.124 -12.909 -11.009  1.00  0.00           C  
ATOM   2134  CG2 VAL A 136     -27.934 -14.532  -9.518  1.00  0.00           C  
ATOM   2135  H   VAL A 136     -25.105 -13.463 -10.572  1.00  0.00           H  
ATOM   2136  HA  VAL A 136     -27.293 -14.802 -12.076  1.00  0.00           H  
ATOM   2137  HB  VAL A 136     -27.284 -12.551 -10.026  1.00  0.00           H  
ATOM   2138 1HG1 VAL A 136     -29.726 -12.586 -10.159  1.00  0.00           H  
ATOM   2139 2HG1 VAL A 136     -28.983 -12.073 -11.692  1.00  0.00           H  
ATOM   2140 3HG1 VAL A 136     -29.635 -13.720 -11.527  1.00  0.00           H  
ATOM   2141 1HG2 VAL A 136     -28.552 -14.198  -8.684  1.00  0.00           H  
ATOM   2142 2HG2 VAL A 136     -28.415 -15.379 -10.009  1.00  0.00           H  
ATOM   2143 3HG2 VAL A 136     -26.956 -14.836  -9.147  1.00  0.00           H  
ATOM   2144  N   THR A 137     -27.282 -13.280 -14.017  1.00  0.00           N  
ATOM   2145  CA  THR A 137     -27.407 -12.401 -15.171  1.00  0.00           C  
ATOM   2146  C   THR A 137     -28.658 -11.534 -15.098  1.00  0.00           C  
ATOM   2147  O   THR A 137     -28.670 -10.403 -15.585  1.00  0.00           O  
ATOM   2148  CB  THR A 137     -27.421 -13.211 -16.479  1.00  0.00           C  
ATOM   2149  CG2 THR A 137     -26.143 -14.023 -16.617  1.00  0.00           C  
ATOM   2150  OG1 THR A 137     -28.548 -14.098 -16.483  1.00  0.00           O  
ATOM   2151  H   THR A 137     -27.440 -14.270 -14.141  1.00  0.00           H  
ATOM   2152  HA  THR A 137     -26.547 -11.731 -15.190  1.00  0.00           H  
ATOM   2153  HB  THR A 137     -27.508 -12.532 -17.328  1.00  0.00           H  
ATOM   2154  HG1 THR A 137     -28.737 -14.370 -17.384  1.00  0.00           H  
ATOM   2155 1HG2 THR A 137     -26.170 -14.590 -17.548  1.00  0.00           H  
ATOM   2156 2HG2 THR A 137     -25.284 -13.351 -16.627  1.00  0.00           H  
ATOM   2157 3HG2 THR A 137     -26.054 -14.710 -15.778  1.00  0.00           H  
ATOM   2158  N   ASN A 138     -29.714 -12.065 -14.489  1.00  0.00           N  
ATOM   2159  CA  ASN A 138     -31.002 -11.382 -14.483  1.00  0.00           C  
ATOM   2160  C   ASN A 138     -30.964 -10.166 -13.574  1.00  0.00           C  
ATOM   2161  O   ASN A 138     -30.827 -10.293 -12.357  1.00  0.00           O  
ATOM   2162  CB  ASN A 138     -32.112 -12.331 -14.063  1.00  0.00           C  
ATOM   2163  CG  ASN A 138     -33.473 -11.696 -14.140  1.00  0.00           C  
ATOM   2164  ND2 ASN A 138     -34.478 -12.498 -14.382  1.00  0.00           N  
ATOM   2165  OD1 ASN A 138     -33.614 -10.478 -13.981  1.00  0.00           O  
ATOM   2166  H   ASN A 138     -29.615 -12.956 -14.023  1.00  0.00           H  
ATOM   2167  HA  ASN A 138     -31.212 -11.029 -15.494  1.00  0.00           H  
ATOM   2168 1HB  ASN A 138     -32.098 -13.213 -14.703  1.00  0.00           H  
ATOM   2169 2HB  ASN A 138     -31.937 -12.664 -13.041  1.00  0.00           H  
ATOM   2170 1HD2 ASN A 138     -35.407 -12.133 -14.446  1.00  0.00           H  
ATOM   2171 2HD2 ASN A 138     -34.317 -13.478 -14.505  1.00  0.00           H  
ATOM   2172  N   PRO A 139     -31.059  -8.868 -13.881  1.00  0.00           N  
ATOM   2173  CA  PRO A 139     -30.768  -7.969 -12.772  1.00  0.00           C  
ATOM   2174  C   PRO A 139     -31.801  -8.110 -11.667  1.00  0.00           C  
ATOM   2175  O   PRO A 139     -31.488  -7.955 -10.487  1.00  0.00           O  
ATOM   2176  CB  PRO A 139     -30.827  -6.584 -13.425  1.00  0.00           C  
ATOM   2177  CG  PRO A 139     -30.493  -6.840 -14.855  1.00  0.00           C  
ATOM   2178  CD  PRO A 139     -31.158  -8.153 -15.166  1.00  0.00           C  
ATOM   2179  HA  PRO A 139     -29.759  -8.182 -12.389  1.00  0.00           H  
ATOM   2180 1HB  PRO A 139     -31.829  -6.148 -13.293  1.00  0.00           H  
ATOM   2181 2HB  PRO A 139     -30.114  -5.906 -12.934  1.00  0.00           H  
ATOM   2182 1HG  PRO A 139     -30.863  -6.017 -15.485  1.00  0.00           H  
ATOM   2183 2HG  PRO A 139     -29.401  -6.875 -14.989  1.00  0.00           H  
ATOM   2184 1HD  PRO A 139     -32.203  -7.976 -15.459  1.00  0.00           H  
ATOM   2185 2HD  PRO A 139     -30.610  -8.660 -15.975  1.00  0.00           H  
ATOM   2186  N   ILE A 140     -33.031  -8.405 -12.061  1.00  0.00           N  
ATOM   2187  CA  ILE A 140     -34.166  -8.349 -11.147  1.00  0.00           C  
ATOM   2188  C   ILE A 140     -34.076  -9.446 -10.093  1.00  0.00           C  
ATOM   2189  O   ILE A 140     -34.367  -9.217  -8.918  1.00  0.00           O  
ATOM   2190  CB  ILE A 140     -35.495  -8.480 -11.911  1.00  0.00           C  
ATOM   2191  CG1 ILE A 140     -35.734  -7.243 -12.780  1.00  0.00           C  
ATOM   2192  CG2 ILE A 140     -36.649  -8.685 -10.941  1.00  0.00           C  
ATOM   2193  CD1 ILE A 140     -36.062  -5.996 -11.990  1.00  0.00           C  
ATOM   2194  H   ILE A 140     -33.188  -8.676 -13.022  1.00  0.00           H  
ATOM   2195  HA  ILE A 140     -34.154  -7.385 -10.639  1.00  0.00           H  
ATOM   2196  HB  ILE A 140     -35.446  -9.334 -12.586  1.00  0.00           H  
ATOM   2197 1HG1 ILE A 140     -34.848  -7.044 -13.381  1.00  0.00           H  
ATOM   2198 2HG1 ILE A 140     -36.559  -7.434 -13.467  1.00  0.00           H  
ATOM   2199 1HG2 ILE A 140     -37.581  -8.775 -11.497  1.00  0.00           H  
ATOM   2200 2HG2 ILE A 140     -36.482  -9.594 -10.364  1.00  0.00           H  
ATOM   2201 3HG2 ILE A 140     -36.711  -7.832 -10.264  1.00  0.00           H  
ATOM   2202 1HD1 ILE A 140     -36.219  -5.162 -12.675  1.00  0.00           H  
ATOM   2203 2HD1 ILE A 140     -36.968  -6.161 -11.406  1.00  0.00           H  
ATOM   2204 3HD1 ILE A 140     -35.236  -5.764 -11.319  1.00  0.00           H  
ATOM   2205  N   LEU A 141     -33.670 -10.638 -10.517  1.00  0.00           N  
ATOM   2206  CA  LEU A 141     -33.541 -11.771  -9.608  1.00  0.00           C  
ATOM   2207  C   LEU A 141     -32.457 -11.523  -8.568  1.00  0.00           C  
ATOM   2208  O   LEU A 141     -32.624 -11.850  -7.393  1.00  0.00           O  
ATOM   2209  CB  LEU A 141     -33.220 -13.048 -10.396  1.00  0.00           C  
ATOM   2210  CG  LEU A 141     -34.380 -13.641 -11.205  1.00  0.00           C  
ATOM   2211  CD1 LEU A 141     -33.850 -14.724 -12.133  1.00  0.00           C  
ATOM   2212  CD2 LEU A 141     -35.427 -14.200 -10.253  1.00  0.00           C  
ATOM   2213  H   LEU A 141     -33.447 -10.762 -11.494  1.00  0.00           H  
ATOM   2214  HA  LEU A 141     -34.489 -11.908  -9.089  1.00  0.00           H  
ATOM   2215 1HB  LEU A 141     -32.409 -12.831 -11.091  1.00  0.00           H  
ATOM   2216 2HB  LEU A 141     -32.877 -13.810  -9.697  1.00  0.00           H  
ATOM   2217  HG  LEU A 141     -34.829 -12.862 -11.822  1.00  0.00           H  
ATOM   2218 1HD1 LEU A 141     -34.675 -15.146 -12.708  1.00  0.00           H  
ATOM   2219 2HD1 LEU A 141     -33.118 -14.293 -12.816  1.00  0.00           H  
ATOM   2220 3HD1 LEU A 141     -33.381 -15.511 -11.544  1.00  0.00           H  
ATOM   2221 1HD2 LEU A 141     -36.253 -14.621 -10.828  1.00  0.00           H  
ATOM   2222 2HD2 LEU A 141     -34.979 -14.979  -9.636  1.00  0.00           H  
ATOM   2223 3HD2 LEU A 141     -35.802 -13.401  -9.613  1.00  0.00           H  
ATOM   2224  N   ALA A 142     -31.346 -10.941  -9.006  1.00  0.00           N  
ATOM   2225  CA  ALA A 142     -30.232 -10.647  -8.112  1.00  0.00           C  
ATOM   2226  C   ALA A 142     -30.626  -9.618  -7.061  1.00  0.00           C  
ATOM   2227  O   ALA A 142     -30.259  -9.737  -5.892  1.00  0.00           O  
ATOM   2228  CB  ALA A 142     -29.029 -10.159  -8.907  1.00  0.00           C  
ATOM   2229  H   ALA A 142     -31.271 -10.695  -9.983  1.00  0.00           H  
ATOM   2230  HA  ALA A 142     -29.962 -11.567  -7.594  1.00  0.00           H  
ATOM   2231 1HB  ALA A 142     -28.206  -9.944  -8.225  1.00  0.00           H  
ATOM   2232 2HB  ALA A 142     -28.723 -10.930  -9.614  1.00  0.00           H  
ATOM   2233 3HB  ALA A 142     -29.297  -9.254  -9.450  1.00  0.00           H  
ATOM   2234  N   ALA A 143     -31.374  -8.604  -7.483  1.00  0.00           N  
ATOM   2235  CA  ALA A 143     -31.819  -7.552  -6.577  1.00  0.00           C  
ATOM   2236  C   ALA A 143     -32.762  -8.101  -5.516  1.00  0.00           C  
ATOM   2237  O   ALA A 143     -32.681  -7.726  -4.346  1.00  0.00           O  
ATOM   2238  CB  ALA A 143     -32.494  -6.432  -7.357  1.00  0.00           C  
ATOM   2239  H   ALA A 143     -31.643  -8.564  -8.456  1.00  0.00           H  
ATOM   2240  HA  ALA A 143     -30.943  -7.150  -6.069  1.00  0.00           H  
ATOM   2241 1HB  ALA A 143     -32.822  -5.654  -6.667  1.00  0.00           H  
ATOM   2242 2HB  ALA A 143     -31.789  -6.009  -8.072  1.00  0.00           H  
ATOM   2243 3HB  ALA A 143     -33.357  -6.830  -7.890  1.00  0.00           H  
ATOM   2244  N   THR A 144     -33.657  -8.991  -5.929  1.00  0.00           N  
ATOM   2245  CA  THR A 144     -34.619  -9.593  -5.013  1.00  0.00           C  
ATOM   2246  C   THR A 144     -33.919 -10.450  -3.966  1.00  0.00           C  
ATOM   2247  O   THR A 144     -34.285 -10.432  -2.790  1.00  0.00           O  
ATOM   2248  CB  THR A 144     -35.650 -10.448  -5.774  1.00  0.00           C  
ATOM   2249  CG2 THR A 144     -36.586  -9.562  -6.581  1.00  0.00           C  
ATOM   2250  OG1 THR A 144     -34.969 -11.347  -6.659  1.00  0.00           O  
ATOM   2251  H   THR A 144     -33.672  -9.258  -6.903  1.00  0.00           H  
ATOM   2252  HA  THR A 144     -35.150  -8.794  -4.495  1.00  0.00           H  
ATOM   2253  HB  THR A 144     -36.234 -11.032  -5.063  1.00  0.00           H  
ATOM   2254  HG1 THR A 144     -34.651 -12.105  -6.162  1.00  0.00           H  
ATOM   2255 1HG2 THR A 144     -37.308 -10.182  -7.111  1.00  0.00           H  
ATOM   2256 2HG2 THR A 144     -37.113  -8.884  -5.910  1.00  0.00           H  
ATOM   2257 3HG2 THR A 144     -36.009  -8.982  -7.300  1.00  0.00           H  
ATOM   2258  N   VAL A 145     -32.909 -11.199  -4.397  1.00  0.00           N  
ATOM   2259  CA  VAL A 145     -32.156 -12.063  -3.496  1.00  0.00           C  
ATOM   2260  C   VAL A 145     -31.402 -11.248  -2.454  1.00  0.00           C  
ATOM   2261  O   VAL A 145     -31.348 -11.618  -1.281  1.00  0.00           O  
ATOM   2262  CB  VAL A 145     -31.157 -12.922  -4.291  1.00  0.00           C  
ATOM   2263  CG1 VAL A 145     -30.117 -13.529  -3.361  1.00  0.00           C  
ATOM   2264  CG2 VAL A 145     -31.901 -14.011  -5.050  1.00  0.00           C  
ATOM   2265  H   VAL A 145     -32.659 -11.170  -5.375  1.00  0.00           H  
ATOM   2266  HA  VAL A 145     -32.857 -12.723  -2.984  1.00  0.00           H  
ATOM   2267  HB  VAL A 145     -30.626 -12.286  -4.998  1.00  0.00           H  
ATOM   2268 1HG1 VAL A 145     -29.419 -14.134  -3.941  1.00  0.00           H  
ATOM   2269 2HG1 VAL A 145     -29.573 -12.731  -2.857  1.00  0.00           H  
ATOM   2270 3HG1 VAL A 145     -30.612 -14.156  -2.622  1.00  0.00           H  
ATOM   2271 1HG2 VAL A 145     -31.189 -14.615  -5.612  1.00  0.00           H  
ATOM   2272 2HG2 VAL A 145     -32.438 -14.645  -4.344  1.00  0.00           H  
ATOM   2273 3HG2 VAL A 145     -32.611 -13.554  -5.740  1.00  0.00           H  
ATOM   2274  N   VAL A 146     -30.818 -10.135  -2.889  1.00  0.00           N  
ATOM   2275  CA  VAL A 146     -30.065  -9.264  -1.994  1.00  0.00           C  
ATOM   2276  C   VAL A 146     -30.970  -8.646  -0.936  1.00  0.00           C  
ATOM   2277  O   VAL A 146     -30.595  -8.543   0.232  1.00  0.00           O  
ATOM   2278  CB  VAL A 146     -29.376  -8.144  -2.795  1.00  0.00           C  
ATOM   2279  CG1 VAL A 146     -28.762  -7.117  -1.854  1.00  0.00           C  
ATOM   2280  CG2 VAL A 146     -28.315  -8.738  -3.709  1.00  0.00           C  
ATOM   2281  H   VAL A 146     -30.900  -9.886  -3.865  1.00  0.00           H  
ATOM   2282  HA  VAL A 146     -29.300  -9.859  -1.495  1.00  0.00           H  
ATOM   2283  HB  VAL A 146     -30.124  -7.624  -3.393  1.00  0.00           H  
ATOM   2284 1HG1 VAL A 146     -28.279  -6.332  -2.436  1.00  0.00           H  
ATOM   2285 2HG1 VAL A 146     -29.544  -6.680  -1.233  1.00  0.00           H  
ATOM   2286 3HG1 VAL A 146     -28.022  -7.603  -1.218  1.00  0.00           H  
ATOM   2287 1HG2 VAL A 146     -27.833  -7.940  -4.273  1.00  0.00           H  
ATOM   2288 2HG2 VAL A 146     -27.571  -9.262  -3.111  1.00  0.00           H  
ATOM   2289 3HG2 VAL A 146     -28.783  -9.437  -4.402  1.00  0.00           H  
ATOM   2290  N   ALA A 147     -32.164  -8.235  -1.353  1.00  0.00           N  
ATOM   2291  CA  ALA A 147     -33.125  -7.626  -0.441  1.00  0.00           C  
ATOM   2292  C   ALA A 147     -33.585  -8.618   0.619  1.00  0.00           C  
ATOM   2293  O   ALA A 147     -33.727  -8.268   1.790  1.00  0.00           O  
ATOM   2294  CB  ALA A 147     -34.319  -7.085  -1.214  1.00  0.00           C  
ATOM   2295  H   ALA A 147     -32.411  -8.348  -2.325  1.00  0.00           H  
ATOM   2296  HA  ALA A 147     -32.631  -6.799   0.068  1.00  0.00           H  
ATOM   2297 1HB  ALA A 147     -35.027  -6.634  -0.520  1.00  0.00           H  
ATOM   2298 2HB  ALA A 147     -33.981  -6.334  -1.928  1.00  0.00           H  
ATOM   2299 3HB  ALA A 147     -34.805  -7.901  -1.748  1.00  0.00           H  
ATOM   2300  N   LEU A 148     -33.817  -9.858   0.200  1.00  0.00           N  
ATOM   2301  CA  LEU A 148     -34.262 -10.904   1.112  1.00  0.00           C  
ATOM   2302  C   LEU A 148     -33.197 -11.214   2.155  1.00  0.00           C  
ATOM   2303  O   LEU A 148     -33.506 -11.413   3.331  1.00  0.00           O  
ATOM   2304  CB  LEU A 148     -34.607 -12.179   0.331  1.00  0.00           C  
ATOM   2305  CG  LEU A 148     -35.932 -12.146  -0.443  1.00  0.00           C  
ATOM   2306  CD1 LEU A 148     -35.974 -13.308  -1.424  1.00  0.00           C  
ATOM   2307  CD2 LEU A 148     -37.094 -12.213   0.537  1.00  0.00           C  
ATOM   2308  H   LEU A 148     -33.683 -10.081  -0.776  1.00  0.00           H  
ATOM   2309  HA  LEU A 148     -35.157 -10.556   1.627  1.00  0.00           H  
ATOM   2310 1HB  LEU A 148     -33.810 -12.373  -0.385  1.00  0.00           H  
ATOM   2311 2HB  LEU A 148     -34.652 -13.013   1.030  1.00  0.00           H  
ATOM   2312  HG  LEU A 148     -35.994 -11.221  -1.017  1.00  0.00           H  
ATOM   2313 1HD1 LEU A 148     -36.916 -13.285  -1.975  1.00  0.00           H  
ATOM   2314 2HD1 LEU A 148     -35.143 -13.225  -2.125  1.00  0.00           H  
ATOM   2315 3HD1 LEU A 148     -35.896 -14.249  -0.879  1.00  0.00           H  
ATOM   2316 1HD2 LEU A 148     -38.035 -12.189  -0.014  1.00  0.00           H  
ATOM   2317 2HD2 LEU A 148     -37.032 -13.138   1.111  1.00  0.00           H  
ATOM   2318 3HD2 LEU A 148     -37.048 -11.360   1.214  1.00  0.00           H  
ATOM   2319  N   ALA A 149     -31.943 -11.255   1.718  1.00  0.00           N  
ATOM   2320  CA  ALA A 149     -30.829 -11.544   2.615  1.00  0.00           C  
ATOM   2321  C   ALA A 149     -30.667 -10.448   3.661  1.00  0.00           C  
ATOM   2322  O   ALA A 149     -30.409 -10.728   4.831  1.00  0.00           O  
ATOM   2323  CB  ALA A 149     -29.542 -11.713   1.821  1.00  0.00           C  
ATOM   2324  H   ALA A 149     -31.757 -11.083   0.741  1.00  0.00           H  
ATOM   2325  HA  ALA A 149     -31.048 -12.476   3.137  1.00  0.00           H  
ATOM   2326 1HB  ALA A 149     -28.720 -11.927   2.504  1.00  0.00           H  
ATOM   2327 2HB  ALA A 149     -29.653 -12.538   1.118  1.00  0.00           H  
ATOM   2328 3HB  ALA A 149     -29.329 -10.796   1.274  1.00  0.00           H  
ATOM   2329  N   GLU A 150     -30.820  -9.200   3.231  1.00  0.00           N  
ATOM   2330  CA  GLU A 150     -30.690  -8.060   4.132  1.00  0.00           C  
ATOM   2331  C   GLU A 150     -31.783  -8.069   5.194  1.00  0.00           C  
ATOM   2332  O   GLU A 150     -31.529  -7.776   6.362  1.00  0.00           O  
ATOM   2333  CB  GLU A 150     -30.744  -6.750   3.342  1.00  0.00           C  
ATOM   2334  CG  GLU A 150     -29.495  -6.458   2.523  1.00  0.00           C  
ATOM   2335  CD  GLU A 150     -29.590  -5.172   1.750  1.00  0.00           C  
ATOM   2336  OE1 GLU A 150     -29.307  -4.141   2.312  1.00  0.00           O  
ATOM   2337  OE2 GLU A 150     -29.947  -5.220   0.597  1.00  0.00           O1-
ATOM   2338  H   GLU A 150     -31.030  -9.037   2.258  1.00  0.00           H  
ATOM   2339  HA  GLU A 150     -29.726  -8.126   4.637  1.00  0.00           H  
ATOM   2340 1HB  GLU A 150     -31.595  -6.770   2.661  1.00  0.00           H  
ATOM   2341 2HB  GLU A 150     -30.896  -5.918   4.030  1.00  0.00           H  
ATOM   2342 1HG  GLU A 150     -28.639  -6.404   3.193  1.00  0.00           H  
ATOM   2343 2HG  GLU A 150     -29.329  -7.282   1.830  1.00  0.00           H  
ATOM   2344  N   VAL A 151     -33.001  -8.408   4.780  1.00  0.00           N  
ATOM   2345  CA  VAL A 151     -34.134  -8.455   5.695  1.00  0.00           C  
ATOM   2346  C   VAL A 151     -33.946  -9.539   6.750  1.00  0.00           C  
ATOM   2347  O   VAL A 151     -34.255  -9.337   7.923  1.00  0.00           O  
ATOM   2348  CB  VAL A 151     -35.437  -8.719   4.919  1.00  0.00           C  
ATOM   2349  CG1 VAL A 151     -36.577  -9.024   5.879  1.00  0.00           C  
ATOM   2350  CG2 VAL A 151     -35.773  -7.519   4.047  1.00  0.00           C  
ATOM   2351  H   VAL A 151     -33.144  -8.637   3.807  1.00  0.00           H  
ATOM   2352  HA  VAL A 151     -34.214  -7.490   6.196  1.00  0.00           H  
ATOM   2353  HB  VAL A 151     -35.303  -9.600   4.291  1.00  0.00           H  
ATOM   2354 1HG1 VAL A 151     -37.490  -9.208   5.313  1.00  0.00           H  
ATOM   2355 2HG1 VAL A 151     -36.331  -9.908   6.468  1.00  0.00           H  
ATOM   2356 3HG1 VAL A 151     -36.729  -8.174   6.545  1.00  0.00           H  
ATOM   2357 1HG2 VAL A 151     -36.695  -7.714   3.500  1.00  0.00           H  
ATOM   2358 2HG2 VAL A 151     -35.902  -6.638   4.675  1.00  0.00           H  
ATOM   2359 3HG2 VAL A 151     -34.961  -7.345   3.340  1.00  0.00           H  
ATOM   2360  N   LEU A 152     -33.435 -10.689   6.324  1.00  0.00           N  
ATOM   2361  CA  LEU A 152     -33.203 -11.807   7.230  1.00  0.00           C  
ATOM   2362  C   LEU A 152     -32.146 -11.462   8.272  1.00  0.00           C  
ATOM   2363  O   LEU A 152     -32.283 -11.805   9.446  1.00  0.00           O  
ATOM   2364  CB  LEU A 152     -32.767 -13.047   6.441  1.00  0.00           C  
ATOM   2365  CG  LEU A 152     -33.834 -13.667   5.529  1.00  0.00           C  
ATOM   2366  CD1 LEU A 152     -33.189 -14.708   4.624  1.00  0.00           C  
ATOM   2367  CD2 LEU A 152     -34.932 -14.287   6.380  1.00  0.00           C  
ATOM   2368  H   LEU A 152     -33.200 -10.791   5.346  1.00  0.00           H  
ATOM   2369  HA  LEU A 152     -34.135 -12.032   7.748  1.00  0.00           H  
ATOM   2370 1HB  LEU A 152     -31.914 -12.782   5.820  1.00  0.00           H  
ATOM   2371 2HB  LEU A 152     -32.450 -13.814   7.148  1.00  0.00           H  
ATOM   2372  HG  LEU A 152     -34.264 -12.891   4.894  1.00  0.00           H  
ATOM   2373 1HD1 LEU A 152     -33.948 -15.146   3.976  1.00  0.00           H  
ATOM   2374 2HD1 LEU A 152     -32.422 -14.233   4.013  1.00  0.00           H  
ATOM   2375 3HD1 LEU A 152     -32.737 -15.488   5.234  1.00  0.00           H  
ATOM   2376 1HD2 LEU A 152     -35.692 -14.724   5.732  1.00  0.00           H  
ATOM   2377 2HD2 LEU A 152     -34.506 -15.063   7.016  1.00  0.00           H  
ATOM   2378 3HD2 LEU A 152     -35.388 -13.517   7.005  1.00  0.00           H  
ATOM   2379  N   SER A 153     -31.092 -10.783   7.834  1.00  0.00           N  
ATOM   2380  CA  SER A 153     -30.008 -10.390   8.727  1.00  0.00           C  
ATOM   2381  C   SER A 153     -30.493  -9.402   9.779  1.00  0.00           C  
ATOM   2382  O   SER A 153     -30.116  -9.490  10.949  1.00  0.00           O  
ATOM   2383  CB  SER A 153     -28.872  -9.778   7.931  1.00  0.00           C  
ATOM   2384  OG  SER A 153     -28.281 -10.727   7.087  1.00  0.00           O  
ATOM   2385  H   SER A 153     -31.040 -10.533   6.856  1.00  0.00           H  
ATOM   2386  HA  SER A 153     -29.640 -11.281   9.237  1.00  0.00           H  
ATOM   2387 1HB  SER A 153     -29.250  -8.945   7.338  1.00  0.00           H  
ATOM   2388 2HB  SER A 153     -28.124  -9.378   8.615  1.00  0.00           H  
ATOM   2389  HG  SER A 153     -27.572 -10.269   6.629  1.00  0.00           H  
ATOM   2390  N   ALA A 154     -31.330  -8.460   9.358  1.00  0.00           N  
ATOM   2391  CA  ALA A 154     -31.868  -7.451  10.264  1.00  0.00           C  
ATOM   2392  C   ALA A 154     -32.757  -8.085  11.327  1.00  0.00           C  
ATOM   2393  O   ALA A 154     -32.711  -7.706  12.497  1.00  0.00           O  
ATOM   2394  CB  ALA A 154     -32.642  -6.399   9.485  1.00  0.00           C  
ATOM   2395  H   ALA A 154     -31.602  -8.443   8.386  1.00  0.00           H  
ATOM   2396  HA  ALA A 154     -31.031  -6.970  10.771  1.00  0.00           H  
ATOM   2397 1HB  ALA A 154     -33.039  -5.654  10.175  1.00  0.00           H  
ATOM   2398 2HB  ALA A 154     -31.978  -5.915   8.769  1.00  0.00           H  
ATOM   2399 3HB  ALA A 154     -33.465  -6.873   8.953  1.00  0.00           H  
ATOM   2400  N   VAL A 155     -33.569  -9.052  10.913  1.00  0.00           N  
ATOM   2401  CA  VAL A 155     -34.471  -9.740  11.828  1.00  0.00           C  
ATOM   2402  C   VAL A 155     -33.697 -10.530  12.876  1.00  0.00           C  
ATOM   2403  O   VAL A 155     -34.062 -10.544  14.051  1.00  0.00           O  
ATOM   2404  CB  VAL A 155     -35.396 -10.694  11.050  1.00  0.00           C  
ATOM   2405  CG1 VAL A 155     -36.124 -11.627  12.005  1.00  0.00           C  
ATOM   2406  CG2 VAL A 155     -36.385  -9.894  10.218  1.00  0.00           C  
ATOM   2407  H   VAL A 155     -33.560  -9.318   9.938  1.00  0.00           H  
ATOM   2408  HA  VAL A 155     -35.084  -8.994  12.335  1.00  0.00           H  
ATOM   2409  HB  VAL A 155     -34.788 -11.318  10.393  1.00  0.00           H  
ATOM   2410 1HG1 VAL A 155     -36.773 -12.295  11.438  1.00  0.00           H  
ATOM   2411 2HG1 VAL A 155     -35.397 -12.217  12.563  1.00  0.00           H  
ATOM   2412 3HG1 VAL A 155     -36.726 -11.041  12.698  1.00  0.00           H  
ATOM   2413 1HG2 VAL A 155     -37.035 -10.574   9.669  1.00  0.00           H  
ATOM   2414 2HG2 VAL A 155     -36.988  -9.266  10.875  1.00  0.00           H  
ATOM   2415 3HG2 VAL A 155     -35.842  -9.263   9.512  1.00  0.00           H  
ATOM   2416  N   VAL A 156     -32.624 -11.184  12.443  1.00  0.00           N  
ATOM   2417  CA  VAL A 156     -31.796 -11.977  13.342  1.00  0.00           C  
ATOM   2418  C   VAL A 156     -31.117 -11.098  14.385  1.00  0.00           C  
ATOM   2419  O   VAL A 156     -31.030 -11.464  15.557  1.00  0.00           O  
ATOM   2420  CB  VAL A 156     -30.724 -12.743  12.544  1.00  0.00           C  
ATOM   2421  CG1 VAL A 156     -29.692 -13.348  13.484  1.00  0.00           C  
ATOM   2422  CG2 VAL A 156     -31.381 -13.822  11.698  1.00  0.00           C  
ATOM   2423  H   VAL A 156     -32.377 -11.130  11.465  1.00  0.00           H  
ATOM   2424  HA  VAL A 156     -32.434 -12.698  13.854  1.00  0.00           H  
ATOM   2425  HB  VAL A 156     -30.197 -12.043  11.897  1.00  0.00           H  
ATOM   2426 1HG1 VAL A 156     -28.942 -13.885  12.903  1.00  0.00           H  
ATOM   2427 2HG1 VAL A 156     -29.208 -12.555  14.054  1.00  0.00           H  
ATOM   2428 3HG1 VAL A 156     -30.183 -14.040  14.168  1.00  0.00           H  
ATOM   2429 1HG2 VAL A 156     -30.617 -14.359  11.136  1.00  0.00           H  
ATOM   2430 2HG2 VAL A 156     -31.914 -14.519  12.346  1.00  0.00           H  
ATOM   2431 3HG2 VAL A 156     -32.085 -13.362  11.004  1.00  0.00           H  
ATOM   2432  N   ARG A 157     -30.636  -9.937  13.951  1.00  0.00           N  
ATOM   2433  CA  ARG A 157     -29.965  -9.004  14.846  1.00  0.00           C  
ATOM   2434  C   ARG A 157     -30.921  -8.470  15.905  1.00  0.00           C  
ATOM   2435  O   ARG A 157     -30.557  -8.335  17.073  1.00  0.00           O  
ATOM   2436  CB  ARG A 157     -29.379  -7.839  14.061  1.00  0.00           C  
ATOM   2437  CG  ARG A 157     -28.504  -6.898  14.873  1.00  0.00           C  
ATOM   2438  CD  ARG A 157     -27.816  -5.905  14.008  1.00  0.00           C  
ATOM   2439  NE  ARG A 157     -26.909  -5.060  14.768  1.00  0.00           N  
ATOM   2440  CZ  ARG A 157     -25.634  -5.380  15.067  1.00  0.00           C  
ATOM   2441  NH1 ARG A 157     -25.134  -6.527  14.663  1.00  0.00           N1+
ATOM   2442  NH2 ARG A 157     -24.889  -4.542  15.765  1.00  0.00           N  
ATOM   2443  H   ARG A 157     -30.740  -9.694  12.976  1.00  0.00           H  
ATOM   2444  HA  ARG A 157     -29.152  -9.530  15.348  1.00  0.00           H  
ATOM   2445 1HB  ARG A 157     -28.779  -8.221  13.238  1.00  0.00           H  
ATOM   2446 2HB  ARG A 157     -30.187  -7.247  13.630  1.00  0.00           H  
ATOM   2447 1HG  ARG A 157     -29.119  -6.357  15.592  1.00  0.00           H  
ATOM   2448 2HG  ARG A 157     -27.744  -7.473  15.404  1.00  0.00           H  
ATOM   2449 1HD  ARG A 157     -27.238  -6.425  13.245  1.00  0.00           H  
ATOM   2450 2HD  ARG A 157     -28.556  -5.265  13.529  1.00  0.00           H  
ATOM   2451  HE  ARG A 157     -27.258  -4.169  15.095  1.00  0.00           H  
ATOM   2452 1HH1 ARG A 157     -25.703  -7.168  14.130  1.00  0.00           H  
ATOM   2453 2HH1 ARG A 157     -24.178  -6.767  14.887  1.00  0.00           H  
ATOM   2454 1HH2 ARG A 157     -25.274  -3.660  16.074  1.00  0.00           H  
ATOM   2455 2HH2 ARG A 157     -23.934  -4.782  15.988  1.00  0.00           H  
ATOM   2456  N   ALA A 158     -32.147  -8.167  15.490  1.00  0.00           N  
ATOM   2457  CA  ALA A 158     -33.158  -7.647  16.401  1.00  0.00           C  
ATOM   2458  C   ALA A 158     -33.528  -8.678  17.460  1.00  0.00           C  
ATOM   2459  O   ALA A 158     -33.700  -8.345  18.632  1.00  0.00           O  
ATOM   2460  CB  ALA A 158     -34.397  -7.217  15.629  1.00  0.00           C  
ATOM   2461  H   ALA A 158     -32.385  -8.300  14.517  1.00  0.00           H  
ATOM   2462  HA  ALA A 158     -32.740  -6.779  16.912  1.00  0.00           H  
ATOM   2463 1HB  ALA A 158     -35.143  -6.831  16.323  1.00  0.00           H  
ATOM   2464 2HB  ALA A 158     -34.128  -6.438  14.915  1.00  0.00           H  
ATOM   2465 3HB  ALA A 158     -34.807  -8.073  15.094  1.00  0.00           H  
ATOM   2466  N   ARG A 159     -33.647  -9.934  17.042  1.00  0.00           N  
ATOM   2467  CA  ARG A 159     -33.996 -11.016  17.952  1.00  0.00           C  
ATOM   2468  C   ARG A 159     -32.993 -11.120  19.095  1.00  0.00           C  
ATOM   2469  O   ARG A 159     -33.374 -11.228  20.260  1.00  0.00           O  
ATOM   2470  CB  ARG A 159     -34.053 -12.343  17.209  1.00  0.00           C  
ATOM   2471  CG  ARG A 159     -34.482 -13.531  18.055  1.00  0.00           C  
ATOM   2472  CD  ARG A 159     -34.509 -14.787  17.263  1.00  0.00           C  
ATOM   2473  NE  ARG A 159     -35.520 -14.749  16.218  1.00  0.00           N  
ATOM   2474  CZ  ARG A 159     -36.817 -15.063  16.396  1.00  0.00           C  
ATOM   2475  NH1 ARG A 159     -37.246 -15.438  17.581  1.00  0.00           N1+
ATOM   2476  NH2 ARG A 159     -37.659 -14.995  15.380  1.00  0.00           N  
ATOM   2477  H   ARG A 159     -33.494 -10.144  16.065  1.00  0.00           H  
ATOM   2478  HA  ARG A 159     -34.981 -10.810  18.373  1.00  0.00           H  
ATOM   2479 1HB  ARG A 159     -34.749 -12.263  16.376  1.00  0.00           H  
ATOM   2480 2HB  ARG A 159     -33.070 -12.570  16.795  1.00  0.00           H  
ATOM   2481 1HG  ARG A 159     -33.782 -13.662  18.881  1.00  0.00           H  
ATOM   2482 2HG  ARG A 159     -35.483 -13.354  18.451  1.00  0.00           H  
ATOM   2483 1HD  ARG A 159     -33.539 -14.943  16.793  1.00  0.00           H  
ATOM   2484 2HD  ARG A 159     -34.732 -15.627  17.920  1.00  0.00           H  
ATOM   2485  HE  ARG A 159     -35.228 -14.464  15.293  1.00  0.00           H  
ATOM   2486 1HH1 ARG A 159     -36.602 -15.490  18.358  1.00  0.00           H  
ATOM   2487 2HH1 ARG A 159     -38.219 -15.673  17.715  1.00  0.00           H  
ATOM   2488 1HH2 ARG A 159     -37.330 -14.707  14.470  1.00  0.00           H  
ATOM   2489 2HH2 ARG A 159     -38.632 -15.230  15.514  1.00  0.00           H  
ATOM   2490  N   SER A 160     -31.710 -11.085  18.753  1.00  0.00           N  
ATOM   2491  CA  SER A 160     -30.649 -11.174  19.751  1.00  0.00           C  
ATOM   2492  C   SER A 160     -30.771 -10.063  20.784  1.00  0.00           C  
ATOM   2493  O   SER A 160     -30.590 -10.292  21.980  1.00  0.00           O  
ATOM   2494  CB  SER A 160     -29.293 -11.106  19.077  1.00  0.00           C  
ATOM   2495  OG  SER A 160     -29.036 -12.271  18.344  1.00  0.00           O  
ATOM   2496  H   SER A 160     -31.463 -10.994  17.779  1.00  0.00           H  
ATOM   2497  HA  SER A 160     -30.737 -12.132  20.266  1.00  0.00           H  
ATOM   2498 1HB  SER A 160     -29.259 -10.241  18.414  1.00  0.00           H  
ATOM   2499 2HB  SER A 160     -28.519 -10.969  19.831  1.00  0.00           H  
ATOM   2500  HG  SER A 160     -28.349 -12.041  17.713  1.00  0.00           H  
ATOM   2501  N   TYR A 161     -31.080  -8.854  20.295  1.00  0.00           N  
ATOM   2502  CA  TYR A 161     -31.356  -7.676  21.126  1.00  0.00           C  
ATOM   2503  C   TYR A 161     -32.681  -7.762  21.890  1.00  0.00           C  
ATOM   2504  O   TYR A 161     -32.809  -7.231  22.992  1.00  0.00           O  
ATOM   2505  CB  TYR A 161     -31.341  -6.415  20.259  1.00  0.00           C  
ATOM   2506  CG  TYR A 161     -29.956  -5.986  19.829  1.00  0.00           C  
ATOM   2507  CD1 TYR A 161     -29.704  -5.693  18.496  1.00  0.00           C  
ATOM   2508  CD2 TYR A 161     -28.939  -5.886  20.765  1.00  0.00           C  
ATOM   2509  CE1 TYR A 161     -28.439  -5.302  18.102  1.00  0.00           C  
ATOM   2510  CE2 TYR A 161     -27.673  -5.494  20.371  1.00  0.00           C  
ATOM   2511  CZ  TYR A 161     -27.422  -5.203  19.046  1.00  0.00           C  
ATOM   2512  OH  TYR A 161     -26.162  -4.813  18.653  1.00  0.00           O  
ATOM   2513  H   TYR A 161     -31.133  -8.727  19.294  1.00  0.00           H  
ATOM   2514  HA  TYR A 161     -30.574  -7.595  21.882  1.00  0.00           H  
ATOM   2515 1HB  TYR A 161     -31.941  -6.582  19.363  1.00  0.00           H  
ATOM   2516 2HB  TYR A 161     -31.797  -5.590  20.808  1.00  0.00           H  
ATOM   2517  HD1 TYR A 161     -30.504  -5.773  17.760  1.00  0.00           H  
ATOM   2518  HD2 TYR A 161     -29.136  -6.116  21.812  1.00  0.00           H  
ATOM   2519  HE1 TYR A 161     -28.241  -5.073  17.055  1.00  0.00           H  
ATOM   2520  HE2 TYR A 161     -26.874  -5.415  21.107  1.00  0.00           H  
ATOM   2521  HH  TYR A 161     -25.584  -4.783  19.420  1.00  0.00           H  
ATOM   2522  N   GLY A 162     -33.672  -8.431  21.308  1.00  0.00           N  
ATOM   2523  CA  GLY A 162     -35.010  -8.503  21.903  1.00  0.00           C  
ATOM   2524  C   GLY A 162     -35.990  -7.514  21.270  1.00  0.00           C  
ATOM   2525  O   GLY A 162     -36.718  -6.812  21.972  1.00  0.00           O  
ATOM   2526  H   GLY A 162     -33.500  -8.904  20.432  1.00  0.00           H  
ATOM   2527 1HA  GLY A 162     -35.404  -9.513  21.791  1.00  0.00           H  
ATOM   2528 2HA  GLY A 162     -34.944  -8.301  22.971  1.00  0.00           H  
ATOM   2529  N   ALA A 163     -36.001  -7.472  19.939  1.00  0.00           N  
ATOM   2530  CA  ALA A 163     -37.074  -6.829  19.180  1.00  0.00           C  
ATOM   2531  C   ALA A 163     -38.262  -7.769  19.020  1.00  0.00           C  
ATOM   2532  O   ALA A 163     -38.095  -8.957  18.749  1.00  0.00           O  
ATOM   2533  CB  ALA A 163     -36.567  -6.376  17.818  1.00  0.00           C  
ATOM   2534  H   ALA A 163     -35.242  -7.899  19.427  1.00  0.00           H  
ATOM   2535  HA  ALA A 163     -37.407  -5.954  19.739  1.00  0.00           H  
ATOM   2536 1HB  ALA A 163     -37.381  -5.904  17.266  1.00  0.00           H  
ATOM   2537 2HB  ALA A 163     -35.756  -5.661  17.950  1.00  0.00           H  
ATOM   2538 3HB  ALA A 163     -36.204  -7.238  17.261  1.00  0.00           H  
ATOM   2539  N   PRO A 164     -39.471  -7.239  19.186  1.00  0.00           N  
ATOM   2540  CA  PRO A 164     -40.670  -8.074  19.173  1.00  0.00           C  
ATOM   2541  C   PRO A 164     -40.862  -8.736  17.811  1.00  0.00           C  
ATOM   2542  O   PRO A 164     -40.903  -8.060  16.782  1.00  0.00           O  
ATOM   2543  CB  PRO A 164     -41.790  -7.075  19.480  1.00  0.00           C  
ATOM   2544  CG  PRO A 164     -41.116  -5.997  20.258  1.00  0.00           C  
ATOM   2545  CD  PRO A 164     -39.772  -5.842  19.596  1.00  0.00           C  
ATOM   2546  HA  PRO A 164     -40.591  -8.832  19.966  1.00  0.00           H  
ATOM   2547 1HB  PRO A 164     -42.237  -6.711  18.543  1.00  0.00           H  
ATOM   2548 2HB  PRO A 164     -42.592  -7.572  20.046  1.00  0.00           H  
ATOM   2549 1HG  PRO A 164     -41.714  -5.074  20.224  1.00  0.00           H  
ATOM   2550 2HG  PRO A 164     -41.036  -6.286  21.316  1.00  0.00           H  
ATOM   2551 1HD  PRO A 164     -39.866  -5.173  18.727  1.00  0.00           H  
ATOM   2552 2HD  PRO A 164     -39.051  -5.437  20.321  1.00  0.00           H  
ATOM   2553  N   GLU A 165     -40.965 -10.055  17.944  1.00  0.00           N  
ATOM   2554  CA  GLU A 165     -40.796 -11.033  16.872  1.00  0.00           C  
ATOM   2555  C   GLU A 165     -41.867 -10.853  15.799  1.00  0.00           C  
ATOM   2556  O   GLU A 165     -41.667 -11.218  14.640  1.00  0.00           O  
ATOM   2557  CB  GLU A 165     -40.849 -12.456  17.430  1.00  0.00           C  
ATOM   2558  CG  GLU A 165     -39.726 -12.794  18.401  1.00  0.00           C  
ATOM   2559  CD  GLU A 165     -39.986 -12.290  19.794  1.00  0.00           C  
ATOM   2560  OE1 GLU A 165     -40.996 -11.662  19.999  1.00  0.00           O  
ATOM   2561  OE2 GLU A 165     -39.172 -12.535  20.654  1.00  0.00           O1-
ATOM   2562  H   GLU A 165     -41.179 -10.442  18.853  1.00  0.00           H  
ATOM   2563  HA  GLU A 165     -39.820 -10.877  16.412  1.00  0.00           H  
ATOM   2564 1HB  GLU A 165     -41.796 -12.608  17.949  1.00  0.00           H  
ATOM   2565 2HB  GLU A 165     -40.808 -13.171  16.609  1.00  0.00           H  
ATOM   2566 1HG  GLU A 165     -39.602 -13.875  18.435  1.00  0.00           H  
ATOM   2567 2HG  GLU A 165     -38.798 -12.361  18.031  1.00  0.00           H  
ATOM   2568  N   GLU A 166     -42.995 -10.288  16.208  1.00  0.00           N  
ATOM   2569  CA  GLU A 166     -44.098  -9.961  15.311  1.00  0.00           C  
ATOM   2570  C   GLU A 166     -43.668  -8.954  14.253  1.00  0.00           C  
ATOM   2571  O   GLU A 166     -44.040  -9.071  13.085  1.00  0.00           O  
ATOM   2572  CB  GLU A 166     -45.283  -9.406  16.105  1.00  0.00           C  
ATOM   2573  CG  GLU A 166     -45.994 -10.432  16.976  1.00  0.00           C  
ATOM   2574  CD  GLU A 166     -47.102  -9.836  17.797  1.00  0.00           C  
ATOM   2575  OE1 GLU A 166     -47.249  -8.637  17.782  1.00  0.00           O  
ATOM   2576  OE2 GLU A 166     -47.806 -10.580  18.439  1.00  0.00           O1-
ATOM   2577  H   GLU A 166     -43.109 -10.069  17.187  1.00  0.00           H  
ATOM   2578  HA  GLU A 166     -44.413 -10.873  14.803  1.00  0.00           H  
ATOM   2579 1HB  GLU A 166     -44.942  -8.597  16.751  1.00  0.00           H  
ATOM   2580 2HB  GLU A 166     -46.018  -8.986  15.416  1.00  0.00           H  
ATOM   2581 1HG  GLU A 166     -46.408 -11.212  16.337  1.00  0.00           H  
ATOM   2582 2HG  GLU A 166     -45.264 -10.895  17.640  1.00  0.00           H  
ATOM   2583  N   VAL A 167     -42.884  -7.966  14.666  1.00  0.00           N  
ATOM   2584  CA  VAL A 167     -42.401  -6.936  13.754  1.00  0.00           C  
ATOM   2585  C   VAL A 167     -41.479  -7.528  12.696  1.00  0.00           C  
ATOM   2586  O   VAL A 167     -41.546  -7.160  11.524  1.00  0.00           O  
ATOM   2587  CB  VAL A 167     -41.650  -5.840  14.532  1.00  0.00           C  
ATOM   2588  CG1 VAL A 167     -40.984  -4.867  13.572  1.00  0.00           C  
ATOM   2589  CG2 VAL A 167     -42.610  -5.112  15.459  1.00  0.00           C  
ATOM   2590  H   VAL A 167     -42.614  -7.926  15.639  1.00  0.00           H  
ATOM   2591  HA  VAL A 167     -43.260  -6.483  13.257  1.00  0.00           H  
ATOM   2592  HB  VAL A 167     -40.858  -6.304  15.120  1.00  0.00           H  
ATOM   2593 1HG1 VAL A 167     -40.457  -4.099  14.139  1.00  0.00           H  
ATOM   2594 2HG1 VAL A 167     -40.274  -5.403  12.943  1.00  0.00           H  
ATOM   2595 3HG1 VAL A 167     -41.743  -4.397  12.946  1.00  0.00           H  
ATOM   2596 1HG2 VAL A 167     -42.073  -4.339  16.007  1.00  0.00           H  
ATOM   2597 2HG2 VAL A 167     -43.406  -4.654  14.872  1.00  0.00           H  
ATOM   2598 3HG2 VAL A 167     -43.044  -5.823  16.165  1.00  0.00           H  
ATOM   2599  N   GLY A 168     -40.618  -8.446  13.117  1.00  0.00           N  
ATOM   2600  CA  GLY A 168     -39.678  -9.091  12.205  1.00  0.00           C  
ATOM   2601  C   GLY A 168     -40.409  -9.928  11.164  1.00  0.00           C  
ATOM   2602  O   GLY A 168     -40.041  -9.933   9.988  1.00  0.00           O  
ATOM   2603  H   GLY A 168     -40.611  -8.705  14.092  1.00  0.00           H  
ATOM   2604 1HA  GLY A 168     -39.074  -8.332  11.708  1.00  0.00           H  
ATOM   2605 2HA  GLY A 168     -38.996  -9.723  12.773  1.00  0.00           H  
ATOM   2606  N   GLU A 169     -41.443 -10.638  11.601  1.00  0.00           N  
ATOM   2607  CA  GLU A 169     -42.227 -11.479  10.706  1.00  0.00           C  
ATOM   2608  C   GLU A 169     -42.953 -10.645   9.659  1.00  0.00           C  
ATOM   2609  O   GLU A 169     -43.021 -11.023   8.489  1.00  0.00           O  
ATOM   2610  CB  GLU A 169     -43.238 -12.307  11.503  1.00  0.00           C  
ATOM   2611  CG  GLU A 169     -42.621 -13.427  12.330  1.00  0.00           C  
ATOM   2612  CD  GLU A 169     -43.634 -14.173  13.152  1.00  0.00           C  
ATOM   2613  OE1 GLU A 169     -44.771 -13.766  13.172  1.00  0.00           O  
ATOM   2614  OE2 GLU A 169     -43.271 -15.150  13.763  1.00  0.00           O1-
ATOM   2615  H   GLU A 169     -41.693 -10.592  12.579  1.00  0.00           H  
ATOM   2616  HA  GLU A 169     -41.550 -12.158  10.188  1.00  0.00           H  
ATOM   2617 1HB  GLU A 169     -43.789 -11.656  12.181  1.00  0.00           H  
ATOM   2618 2HB  GLU A 169     -43.960 -12.756  10.820  1.00  0.00           H  
ATOM   2619 1HG  GLU A 169     -42.126 -14.129  11.660  1.00  0.00           H  
ATOM   2620 2HG  GLU A 169     -41.865 -13.002  12.989  1.00  0.00           H  
ATOM   2621  N   LYS A 170     -43.495  -9.510  10.085  1.00  0.00           N  
ATOM   2622  CA  LYS A 170     -44.217  -8.620   9.183  1.00  0.00           C  
ATOM   2623  C   LYS A 170     -43.289  -8.042   8.121  1.00  0.00           C  
ATOM   2624  O   LYS A 170     -43.661  -7.933   6.953  1.00  0.00           O  
ATOM   2625  CB  LYS A 170     -44.887  -7.492   9.967  1.00  0.00           C  
ATOM   2626  CG  LYS A 170     -46.091  -7.928  10.792  1.00  0.00           C  
ATOM   2627  CD  LYS A 170     -46.670  -6.765  11.584  1.00  0.00           C  
ATOM   2628  CE  LYS A 170     -47.860  -7.203  12.425  1.00  0.00           C  
ATOM   2629  NZ  LYS A 170     -48.410  -6.085  13.238  1.00  0.00           N1+
ATOM   2630  H   LYS A 170     -43.404  -9.256  11.058  1.00  0.00           H  
ATOM   2631  HA  LYS A 170     -44.990  -9.196   8.673  1.00  0.00           H  
ATOM   2632 1HB  LYS A 170     -44.163  -7.040  10.646  1.00  0.00           H  
ATOM   2633 2HB  LYS A 170     -45.219  -6.716   9.277  1.00  0.00           H  
ATOM   2634 1HG  LYS A 170     -46.861  -8.324  10.130  1.00  0.00           H  
ATOM   2635 2HG  LYS A 170     -45.793  -8.714  11.484  1.00  0.00           H  
ATOM   2636 1HD  LYS A 170     -45.903  -6.355  12.242  1.00  0.00           H  
ATOM   2637 2HD  LYS A 170     -46.991  -5.981  10.897  1.00  0.00           H  
ATOM   2638 1HE  LYS A 170     -48.645  -7.583  11.772  1.00  0.00           H  
ATOM   2639 2HE  LYS A 170     -47.556  -8.008  13.094  1.00  0.00           H  
ATOM   2640 1HZ  LYS A 170     -49.195  -6.415  13.779  1.00  0.00           H  
ATOM   2641 2HZ  LYS A 170     -47.694  -5.737  13.861  1.00  0.00           H  
ATOM   2642 3HZ  LYS A 170     -48.713  -5.340  12.626  1.00  0.00           H  
ATOM   2643  N   ALA A 171     -42.082  -7.671   8.535  1.00  0.00           N  
ATOM   2644  CA  ALA A 171     -41.100  -7.104   7.618  1.00  0.00           C  
ATOM   2645  C   ALA A 171     -40.676  -8.121   6.565  1.00  0.00           C  
ATOM   2646  O   ALA A 171     -40.521  -7.786   5.391  1.00  0.00           O  
ATOM   2647  CB  ALA A 171     -39.887  -6.601   8.387  1.00  0.00           C  
ATOM   2648  H   ALA A 171     -41.839  -7.785   9.508  1.00  0.00           H  
ATOM   2649  HA  ALA A 171     -41.564  -6.263   7.102  1.00  0.00           H  
ATOM   2650 1HB  ALA A 171     -39.163  -6.180   7.690  1.00  0.00           H  
ATOM   2651 2HB  ALA A 171     -40.199  -5.833   9.095  1.00  0.00           H  
ATOM   2652 3HB  ALA A 171     -39.432  -7.429   8.928  1.00  0.00           H  
ATOM   2653  N   VAL A 172     -40.489  -9.364   6.995  1.00  0.00           N  
ATOM   2654  CA  VAL A 172     -40.081 -10.433   6.090  1.00  0.00           C  
ATOM   2655  C   VAL A 172     -41.158 -10.714   5.048  1.00  0.00           C  
ATOM   2656  O   VAL A 172     -40.859 -10.932   3.875  1.00  0.00           O  
ATOM   2657  CB  VAL A 172     -39.788 -11.721   6.882  1.00  0.00           C  
ATOM   2658  CG1 VAL A 172     -39.651 -12.907   5.938  1.00  0.00           C  
ATOM   2659  CG2 VAL A 172     -38.526 -11.543   7.710  1.00  0.00           C  
ATOM   2660  H   VAL A 172     -40.634  -9.574   7.971  1.00  0.00           H  
ATOM   2661  HA  VAL A 172     -39.170 -10.123   5.577  1.00  0.00           H  
ATOM   2662  HB  VAL A 172     -40.630 -11.930   7.541  1.00  0.00           H  
ATOM   2663 1HG1 VAL A 172     -39.444 -13.808   6.515  1.00  0.00           H  
ATOM   2664 2HG1 VAL A 172     -40.579 -13.036   5.381  1.00  0.00           H  
ATOM   2665 3HG1 VAL A 172     -38.832 -12.726   5.243  1.00  0.00           H  
ATOM   2666 1HG2 VAL A 172     -38.325 -12.457   8.269  1.00  0.00           H  
ATOM   2667 2HG2 VAL A 172     -37.684 -11.327   7.052  1.00  0.00           H  
ATOM   2668 3HG2 VAL A 172     -38.661 -10.714   8.407  1.00  0.00           H  
ATOM   2669  N   LYS A 173     -42.412 -10.706   5.486  1.00  0.00           N  
ATOM   2670  CA  LYS A 173     -43.535 -10.960   4.593  1.00  0.00           C  
ATOM   2671  C   LYS A 173     -43.659  -9.868   3.537  1.00  0.00           C  
ATOM   2672  O   LYS A 173     -43.929 -10.149   2.369  1.00  0.00           O  
ATOM   2673  CB  LYS A 173     -44.838 -11.072   5.387  1.00  0.00           C  
ATOM   2674  CG  LYS A 173     -44.969 -12.351   6.204  1.00  0.00           C  
ATOM   2675  CD  LYS A 173     -46.262 -12.365   7.005  1.00  0.00           C  
ATOM   2676  CE  LYS A 173     -46.384 -13.633   7.837  1.00  0.00           C  
ATOM   2677  NZ  LYS A 173     -47.625 -13.642   8.659  1.00  0.00           N1+
ATOM   2678  H   LYS A 173     -42.592 -10.520   6.462  1.00  0.00           H  
ATOM   2679  HA  LYS A 173     -43.359 -11.904   4.076  1.00  0.00           H  
ATOM   2680 1HB  LYS A 173     -44.920 -10.227   6.072  1.00  0.00           H  
ATOM   2681 2HB  LYS A 173     -45.687 -11.023   4.704  1.00  0.00           H  
ATOM   2682 1HG  LYS A 173     -44.955 -13.212   5.536  1.00  0.00           H  
ATOM   2683 2HG  LYS A 173     -44.126 -12.431   6.890  1.00  0.00           H  
ATOM   2684 1HD  LYS A 173     -46.288 -11.500   7.669  1.00  0.00           H  
ATOM   2685 2HD  LYS A 173     -47.112 -12.305   6.325  1.00  0.00           H  
ATOM   2686 1HE  LYS A 173     -46.393 -14.501   7.178  1.00  0.00           H  
ATOM   2687 2HE  LYS A 173     -45.524 -13.717   8.500  1.00  0.00           H  
ATOM   2688 1HZ  LYS A 173     -47.668 -14.497   9.195  1.00  0.00           H  
ATOM   2689 2HZ  LYS A 173     -47.619 -12.850   9.287  1.00  0.00           H  
ATOM   2690 3HZ  LYS A 173     -48.432 -13.583   8.052  1.00  0.00           H  
ATOM   2691  N   GLU A 174     -43.460  -8.623   3.957  1.00  0.00           N  
ATOM   2692  CA  GLU A 174     -43.549  -7.486   3.048  1.00  0.00           C  
ATOM   2693  C   GLU A 174     -42.457  -7.543   1.987  1.00  0.00           C  
ATOM   2694  O   GLU A 174     -42.701  -7.251   0.816  1.00  0.00           O  
ATOM   2695  CB  GLU A 174     -43.450  -6.172   3.827  1.00  0.00           C  
ATOM   2696  CG  GLU A 174     -44.682  -5.836   4.654  1.00  0.00           C  
ATOM   2697  CD  GLU A 174     -45.889  -5.536   3.810  1.00  0.00           C  
ATOM   2698  OE1 GLU A 174     -45.734  -4.907   2.790  1.00  0.00           O  
ATOM   2699  OE2 GLU A 174     -46.966  -5.935   4.185  1.00  0.00           O1-
ATOM   2700  H   GLU A 174     -43.242  -8.461   4.930  1.00  0.00           H  
ATOM   2701  HA  GLU A 174     -44.515  -7.521   2.543  1.00  0.00           H  
ATOM   2702 1HB  GLU A 174     -42.595  -6.214   4.503  1.00  0.00           H  
ATOM   2703 2HB  GLU A 174     -43.279  -5.350   3.133  1.00  0.00           H  
ATOM   2704 1HG  GLU A 174     -44.910  -6.679   5.306  1.00  0.00           H  
ATOM   2705 2HG  GLU A 174     -44.461  -4.976   5.284  1.00  0.00           H  
ATOM   2706  N   VAL A 175     -41.254  -7.920   2.402  1.00  0.00           N  
ATOM   2707  CA  VAL A 175     -40.121  -8.017   1.488  1.00  0.00           C  
ATOM   2708  C   VAL A 175     -40.350  -9.101   0.442  1.00  0.00           C  
ATOM   2709  O   VAL A 175     -40.033  -8.919  -0.733  1.00  0.00           O  
ATOM   2710  CB  VAL A 175     -38.829  -8.324   2.267  1.00  0.00           C  
ATOM   2711  CG1 VAL A 175     -39.022  -9.541   3.159  1.00  0.00           C  
ATOM   2712  CG2 VAL A 175     -37.679  -8.543   1.296  1.00  0.00           C  
ATOM   2713  H   VAL A 175     -41.118  -8.146   3.378  1.00  0.00           H  
ATOM   2714  HA  VAL A 175     -40.003  -7.059   0.980  1.00  0.00           H  
ATOM   2715  HB  VAL A 175     -38.600  -7.481   2.919  1.00  0.00           H  
ATOM   2716 1HG1 VAL A 175     -38.098  -9.744   3.703  1.00  0.00           H  
ATOM   2717 2HG1 VAL A 175     -39.825  -9.348   3.869  1.00  0.00           H  
ATOM   2718 3HG1 VAL A 175     -39.277 -10.405   2.546  1.00  0.00           H  
ATOM   2719 1HG2 VAL A 175     -36.769  -8.758   1.853  1.00  0.00           H  
ATOM   2720 2HG2 VAL A 175     -37.911  -9.382   0.641  1.00  0.00           H  
ATOM   2721 3HG2 VAL A 175     -37.533  -7.644   0.697  1.00  0.00           H  
ATOM   2722  N   ARG A 176     -40.902 -10.229   0.877  1.00  0.00           N  
ATOM   2723  CA  ARG A 176     -41.173 -11.344  -0.021  1.00  0.00           C  
ATOM   2724  C   ARG A 176     -42.218 -10.970  -1.065  1.00  0.00           C  
ATOM   2725  O   ARG A 176     -42.095 -11.327  -2.237  1.00  0.00           O  
ATOM   2726  CB  ARG A 176     -41.655 -12.557   0.761  1.00  0.00           C  
ATOM   2727  CG  ARG A 176     -40.580 -13.261   1.575  1.00  0.00           C  
ATOM   2728  CD  ARG A 176     -41.143 -14.375   2.382  1.00  0.00           C  
ATOM   2729  NE  ARG A 176     -40.119 -15.051   3.161  1.00  0.00           N  
ATOM   2730  CZ  ARG A 176     -40.364 -16.001   4.084  1.00  0.00           C  
ATOM   2731  NH1 ARG A 176     -41.598 -16.375   4.331  1.00  0.00           N1+
ATOM   2732  NH2 ARG A 176     -39.361 -16.558   4.741  1.00  0.00           N  
ATOM   2733  H   ARG A 176     -41.140 -10.315   1.855  1.00  0.00           H  
ATOM   2734  HA  ARG A 176     -40.248 -11.607  -0.535  1.00  0.00           H  
ATOM   2735 1HB  ARG A 176     -42.444 -12.256   1.448  1.00  0.00           H  
ATOM   2736 2HB  ARG A 176     -42.081 -13.289   0.075  1.00  0.00           H  
ATOM   2737 1HG  ARG A 176     -39.826 -13.671   0.903  1.00  0.00           H  
ATOM   2738 2HG  ARG A 176     -40.112 -12.549   2.255  1.00  0.00           H  
ATOM   2739 1HD  ARG A 176     -41.892 -13.983   3.069  1.00  0.00           H  
ATOM   2740 2HD  ARG A 176     -41.606 -15.105   1.719  1.00  0.00           H  
ATOM   2741  HE  ARG A 176     -39.156 -14.790   2.998  1.00  0.00           H  
ATOM   2742 1HH1 ARG A 176     -42.365 -15.950   3.829  1.00  0.00           H  
ATOM   2743 2HH1 ARG A 176     -41.782 -17.088   5.023  1.00  0.00           H  
ATOM   2744 1HH2 ARG A 176     -38.411 -16.270   4.550  1.00  0.00           H  
ATOM   2745 2HH2 ARG A 176     -39.544 -17.271   5.432  1.00  0.00           H  
ATOM   2746  N   GLU A 177     -43.247 -10.248  -0.632  1.00  0.00           N  
ATOM   2747  CA  GLU A 177     -44.315  -9.825  -1.529  1.00  0.00           C  
ATOM   2748  C   GLU A 177     -43.796  -8.862  -2.589  1.00  0.00           C  
ATOM   2749  O   GLU A 177     -44.176  -8.945  -3.757  1.00  0.00           O  
ATOM   2750  CB  GLU A 177     -45.447  -9.165  -0.736  1.00  0.00           C  
ATOM   2751  CG  GLU A 177     -46.289 -10.131   0.082  1.00  0.00           C  
ATOM   2752  CD  GLU A 177     -47.353  -9.443   0.889  1.00  0.00           C  
ATOM   2753  OE1 GLU A 177     -47.374  -8.236   0.902  1.00  0.00           O  
ATOM   2754  OE2 GLU A 177     -48.148 -10.124   1.493  1.00  0.00           O1-
ATOM   2755  H   GLU A 177     -43.289  -9.988   0.342  1.00  0.00           H  
ATOM   2756  HA  GLU A 177     -44.710 -10.706  -2.036  1.00  0.00           H  
ATOM   2757 1HB  GLU A 177     -45.028  -8.424  -0.054  1.00  0.00           H  
ATOM   2758 2HB  GLU A 177     -46.111  -8.640  -1.422  1.00  0.00           H  
ATOM   2759 1HG  GLU A 177     -46.763 -10.845  -0.591  1.00  0.00           H  
ATOM   2760 2HG  GLU A 177     -45.635 -10.689   0.753  1.00  0.00           H  
ATOM   2761  N   ALA A 178     -42.925  -7.948  -2.175  1.00  0.00           N  
ATOM   2762  CA  ALA A 178     -42.351  -6.967  -3.088  1.00  0.00           C  
ATOM   2763  C   ALA A 178     -41.485  -7.639  -4.146  1.00  0.00           C  
ATOM   2764  O   ALA A 178     -41.519  -7.267  -5.319  1.00  0.00           O  
ATOM   2765  CB  ALA A 178     -41.540  -5.936  -2.318  1.00  0.00           C  
ATOM   2766  H   ALA A 178     -42.655  -7.933  -1.202  1.00  0.00           H  
ATOM   2767  HA  ALA A 178     -43.170  -6.460  -3.599  1.00  0.00           H  
ATOM   2768 1HB  ALA A 178     -41.119  -5.210  -3.013  1.00  0.00           H  
ATOM   2769 2HB  ALA A 178     -42.187  -5.423  -1.606  1.00  0.00           H  
ATOM   2770 3HB  ALA A 178     -40.735  -6.435  -1.782  1.00  0.00           H  
ATOM   2771  N   SER A 179     -40.710  -8.633  -3.724  1.00  0.00           N  
ATOM   2772  CA  SER A 179     -39.832  -9.360  -4.634  1.00  0.00           C  
ATOM   2773  C   SER A 179     -40.635 -10.128  -5.676  1.00  0.00           C  
ATOM   2774  O   SER A 179     -40.270 -10.165  -6.852  1.00  0.00           O  
ATOM   2775  CB  SER A 179     -38.949 -10.315  -3.857  1.00  0.00           C  
ATOM   2776  OG  SER A 179     -38.033  -9.618  -3.059  1.00  0.00           O  
ATOM   2777  H   SER A 179     -40.728  -8.890  -2.747  1.00  0.00           H  
ATOM   2778  HA  SER A 179     -39.198  -8.640  -5.152  1.00  0.00           H  
ATOM   2779 1HB  SER A 179     -39.570 -10.954  -3.228  1.00  0.00           H  
ATOM   2780 2HB  SER A 179     -38.413 -10.962  -4.551  1.00  0.00           H  
ATOM   2781  HG  SER A 179     -37.522 -10.286  -2.597  1.00  0.00           H  
ATOM   2782  N   GLU A 180     -41.730 -10.741  -5.238  1.00  0.00           N  
ATOM   2783  CA  GLU A 180     -42.587 -11.510  -6.132  1.00  0.00           C  
ATOM   2784  C   GLU A 180     -43.234 -10.615  -7.181  1.00  0.00           C  
ATOM   2785  O   GLU A 180     -43.335 -10.985  -8.351  1.00  0.00           O  
ATOM   2786  CB  GLU A 180     -43.669 -12.242  -5.334  1.00  0.00           C  
ATOM   2787  CG  GLU A 180     -43.158 -13.419  -4.517  1.00  0.00           C  
ATOM   2788  CD  GLU A 180     -44.231 -14.056  -3.676  1.00  0.00           C  
ATOM   2789  OE1 GLU A 180     -45.318 -13.532  -3.636  1.00  0.00           O  
ATOM   2790  OE2 GLU A 180     -43.961 -15.070  -3.074  1.00  0.00           O1-
ATOM   2791  H   GLU A 180     -41.975 -10.672  -4.261  1.00  0.00           H  
ATOM   2792  HA  GLU A 180     -41.974 -12.249  -6.649  1.00  0.00           H  
ATOM   2793 1HB  GLU A 180     -44.151 -11.542  -4.650  1.00  0.00           H  
ATOM   2794 2HB  GLU A 180     -44.433 -12.614  -6.015  1.00  0.00           H  
ATOM   2795 1HG  GLU A 180     -42.750 -14.169  -5.194  1.00  0.00           H  
ATOM   2796 2HG  GLU A 180     -42.352 -13.077  -3.869  1.00  0.00           H  
ATOM   2797  N   GLU A 181     -43.671  -9.435  -6.757  1.00  0.00           N  
ATOM   2798  CA  GLU A 181     -44.310  -8.483  -7.658  1.00  0.00           C  
ATOM   2799  C   GLU A 181     -43.335  -7.993  -8.721  1.00  0.00           C  
ATOM   2800  O   GLU A 181     -43.694  -7.854  -9.891  1.00  0.00           O  
ATOM   2801  CB  GLU A 181     -44.865  -7.293  -6.873  1.00  0.00           C  
ATOM   2802  CG  GLU A 181     -46.100  -7.610  -6.041  1.00  0.00           C  
ATOM   2803  CD  GLU A 181     -46.561  -6.445  -5.211  1.00  0.00           C  
ATOM   2804  OE1 GLU A 181     -45.875  -5.450  -5.185  1.00  0.00           O  
ATOM   2805  OE2 GLU A 181     -47.600  -6.548  -4.604  1.00  0.00           O1-
ATOM   2806  H   GLU A 181     -43.558  -9.190  -5.784  1.00  0.00           H  
ATOM   2807  HA  GLU A 181     -45.138  -8.984  -8.161  1.00  0.00           H  
ATOM   2808 1HB  GLU A 181     -44.097  -6.913  -6.199  1.00  0.00           H  
ATOM   2809 2HB  GLU A 181     -45.123  -6.490  -7.563  1.00  0.00           H  
ATOM   2810 1HG  GLU A 181     -46.909  -7.907  -6.710  1.00  0.00           H  
ATOM   2811 2HG  GLU A 181     -45.879  -8.452  -5.387  1.00  0.00           H  
ATOM   2812  N   ALA A 182     -42.100  -7.732  -8.309  1.00  0.00           N  
ATOM   2813  CA  ALA A 182     -41.069  -7.256  -9.223  1.00  0.00           C  
ATOM   2814  C   ALA A 182     -40.737  -8.308 -10.275  1.00  0.00           C  
ATOM   2815  O   ALA A 182     -40.554  -7.989 -11.449  1.00  0.00           O  
ATOM   2816  CB  ALA A 182     -39.817  -6.865  -8.453  1.00  0.00           C  
ATOM   2817  H   ALA A 182     -41.867  -7.867  -7.334  1.00  0.00           H  
ATOM   2818  HA  ALA A 182     -41.454  -6.377  -9.740  1.00  0.00           H  
ATOM   2819 1HB  ALA A 182     -39.057  -6.511  -9.150  1.00  0.00           H  
ATOM   2820 2HB  ALA A 182     -40.057  -6.072  -7.746  1.00  0.00           H  
ATOM   2821 3HB  ALA A 182     -39.438  -7.731  -7.912  1.00  0.00           H  
ATOM   2822  N   LEU A 183     -40.664  -9.563  -9.846  1.00  0.00           N  
ATOM   2823  CA  LEU A 183     -40.354 -10.666 -10.749  1.00  0.00           C  
ATOM   2824  C   LEU A 183     -41.452 -10.847 -11.790  1.00  0.00           C  
ATOM   2825  O   LEU A 183     -41.172 -11.092 -12.964  1.00  0.00           O  
ATOM   2826  CB  LEU A 183     -40.171 -11.964  -9.955  1.00  0.00           C  
ATOM   2827  CG  LEU A 183     -39.856 -13.214 -10.788  1.00  0.00           C  
ATOM   2828  CD1 LEU A 183     -38.605 -12.969 -11.619  1.00  0.00           C  
ATOM   2829  CD2 LEU A 183     -39.674 -14.408  -9.863  1.00  0.00           C  
ATOM   2830  H   LEU A 183     -40.824  -9.759  -8.869  1.00  0.00           H  
ATOM   2831  HA  LEU A 183     -39.423 -10.438 -11.266  1.00  0.00           H  
ATOM   2832 1HB  LEU A 183     -39.358 -11.826  -9.245  1.00  0.00           H  
ATOM   2833 2HB  LEU A 183     -41.086 -12.161  -9.395  1.00  0.00           H  
ATOM   2834  HG  LEU A 183     -40.681 -13.410 -11.476  1.00  0.00           H  
ATOM   2835 1HD1 LEU A 183     -38.381 -13.855 -12.211  1.00  0.00           H  
ATOM   2836 2HD1 LEU A 183     -38.771 -12.121 -12.286  1.00  0.00           H  
ATOM   2837 3HD1 LEU A 183     -37.766 -12.753 -10.958  1.00  0.00           H  
ATOM   2838 1HD2 LEU A 183     -39.451 -15.296 -10.456  1.00  0.00           H  
ATOM   2839 2HD2 LEU A 183     -38.850 -14.214  -9.176  1.00  0.00           H  
ATOM   2840 3HD2 LEU A 183     -40.590 -14.572  -9.295  1.00  0.00           H  
ATOM   2841  N   GLU A 184     -42.700 -10.728 -11.354  1.00  0.00           N  
ATOM   2842  CA  GLU A 184     -43.842 -10.881 -12.247  1.00  0.00           C  
ATOM   2843  C   GLU A 184     -43.866  -9.782 -13.303  1.00  0.00           C  
ATOM   2844  O   GLU A 184     -44.160 -10.036 -14.471  1.00  0.00           O  
ATOM   2845  CB  GLU A 184     -45.148 -10.864 -11.450  1.00  0.00           C  
ATOM   2846  CG  GLU A 184     -45.399 -12.121 -10.628  1.00  0.00           C  
ATOM   2847  CD  GLU A 184     -46.649 -12.038  -9.798  1.00  0.00           C  
ATOM   2848  OE1 GLU A 184     -47.252 -10.991  -9.769  1.00  0.00           O  
ATOM   2849  OE2 GLU A 184     -47.004 -13.021  -9.193  1.00  0.00           O1-
ATOM   2850  H   GLU A 184     -42.863 -10.524 -10.378  1.00  0.00           H  
ATOM   2851  HA  GLU A 184     -43.756 -11.841 -12.758  1.00  0.00           H  
ATOM   2852 1HB  GLU A 184     -45.148 -10.013 -10.769  1.00  0.00           H  
ATOM   2853 2HB  GLU A 184     -45.989 -10.738 -12.132  1.00  0.00           H  
ATOM   2854 1HG  GLU A 184     -45.479 -12.973 -11.302  1.00  0.00           H  
ATOM   2855 2HG  GLU A 184     -44.544 -12.290  -9.974  1.00  0.00           H  
ATOM   2856  N   ARG A 185     -43.556  -8.559 -12.885  1.00  0.00           N  
ATOM   2857  CA  ARG A 185     -43.541  -7.419 -13.793  1.00  0.00           C  
ATOM   2858  C   ARG A 185     -42.459  -7.576 -14.855  1.00  0.00           C  
ATOM   2859  O   ARG A 185     -42.676  -7.264 -16.026  1.00  0.00           O  
ATOM   2860  CB  ARG A 185     -43.310  -6.126 -13.025  1.00  0.00           C  
ATOM   2861  CG  ARG A 185     -44.474  -5.683 -12.154  1.00  0.00           C  
ATOM   2862  CD  ARG A 185     -45.586  -5.123 -12.964  1.00  0.00           C  
ATOM   2863  NE  ARG A 185     -46.699  -4.694 -12.134  1.00  0.00           N  
ATOM   2864  CZ  ARG A 185     -46.817  -3.470 -11.583  1.00  0.00           C  
ATOM   2865  NH1 ARG A 185     -45.882  -2.566 -11.784  1.00  0.00           N1+
ATOM   2866  NH2 ARG A 185     -47.872  -3.177 -10.842  1.00  0.00           N  
ATOM   2867  H   ARG A 185     -43.324  -8.416 -11.913  1.00  0.00           H  
ATOM   2868  HA  ARG A 185     -44.510  -7.360 -14.290  1.00  0.00           H  
ATOM   2869 1HB  ARG A 185     -42.438  -6.236 -12.381  1.00  0.00           H  
ATOM   2870 2HB  ARG A 185     -43.098  -5.319 -13.727  1.00  0.00           H  
ATOM   2871 1HG  ARG A 185     -44.854  -6.538 -11.594  1.00  0.00           H  
ATOM   2872 2HG  ARG A 185     -44.135  -4.915 -11.457  1.00  0.00           H  
ATOM   2873 1HD  ARG A 185     -45.225  -4.260 -13.525  1.00  0.00           H  
ATOM   2874 2HD  ARG A 185     -45.949  -5.881 -13.657  1.00  0.00           H  
ATOM   2875  HE  ARG A 185     -47.438  -5.362 -11.958  1.00  0.00           H  
ATOM   2876 1HH1 ARG A 185     -45.077  -2.791 -12.351  1.00  0.00           H  
ATOM   2877 2HH1 ARG A 185     -45.971  -1.649 -11.371  1.00  0.00           H  
ATOM   2878 1HH2 ARG A 185     -48.589  -3.872 -10.688  1.00  0.00           H  
ATOM   2879 2HH2 ARG A 185     -47.959  -2.260 -10.429  1.00  0.00           H  
ATOM   2880  N   TYR A 186     -41.294  -8.060 -14.439  1.00  0.00           N  
ATOM   2881  CA  TYR A 186     -40.177  -8.259 -15.353  1.00  0.00           C  
ATOM   2882  C   TYR A 186     -40.558  -9.189 -16.496  1.00  0.00           C  
ATOM   2883  O   TYR A 186     -40.284  -8.900 -17.661  1.00  0.00           O  
ATOM   2884  CB  TYR A 186     -38.963  -8.811 -14.601  1.00  0.00           C  
ATOM   2885  CG  TYR A 186     -37.806  -9.184 -15.501  1.00  0.00           C  
ATOM   2886  CD1 TYR A 186     -37.194  -8.215 -16.283  1.00  0.00           C  
ATOM   2887  CD2 TYR A 186     -37.356 -10.496 -15.545  1.00  0.00           C  
ATOM   2888  CE1 TYR A 186     -36.138  -8.557 -17.106  1.00  0.00           C  
ATOM   2889  CE2 TYR A 186     -36.301 -10.837 -16.367  1.00  0.00           C  
ATOM   2890  CZ  TYR A 186     -35.692  -9.873 -17.144  1.00  0.00           C  
ATOM   2891  OH  TYR A 186     -34.640 -10.213 -17.963  1.00  0.00           O  
ATOM   2892  H   TYR A 186     -41.179  -8.298 -13.464  1.00  0.00           H  
ATOM   2893  HA  TYR A 186     -39.909  -7.295 -15.787  1.00  0.00           H  
ATOM   2894 1HB  TYR A 186     -38.611  -8.068 -13.884  1.00  0.00           H  
ATOM   2895 2HB  TYR A 186     -39.256  -9.696 -14.038  1.00  0.00           H  
ATOM   2896  HD1 TYR A 186     -37.546  -7.185 -16.250  1.00  0.00           H  
ATOM   2897  HD2 TYR A 186     -37.839 -11.257 -14.931  1.00  0.00           H  
ATOM   2898  HE1 TYR A 186     -35.657  -7.797 -17.719  1.00  0.00           H  
ATOM   2899  HE2 TYR A 186     -35.948 -11.869 -16.401  1.00  0.00           H  
ATOM   2900  HH  TYR A 186     -34.458 -11.153 -17.877  1.00  0.00           H  
ATOM   2901  N   LYS A 187     -41.190 -10.306 -16.158  1.00  0.00           N  
ATOM   2902  CA  LYS A 187     -41.612 -11.282 -17.156  1.00  0.00           C  
ATOM   2903  C   LYS A 187     -42.537 -10.650 -18.187  1.00  0.00           C  
ATOM   2904  O   LYS A 187     -42.483 -10.982 -19.371  1.00  0.00           O  
ATOM   2905  CB  LYS A 187     -42.304 -12.471 -16.486  1.00  0.00           C  
ATOM   2906  CG  LYS A 187     -41.372 -13.372 -15.688  1.00  0.00           C  
ATOM   2907  CD  LYS A 187     -42.135 -14.511 -15.030  1.00  0.00           C  
ATOM   2908  CE  LYS A 187     -41.207 -15.407 -14.223  1.00  0.00           C  
ATOM   2909  NZ  LYS A 187     -41.947 -16.504 -13.541  1.00  0.00           N1+
ATOM   2910  H   LYS A 187     -41.385 -10.485 -15.183  1.00  0.00           H  
ATOM   2911  HA  LYS A 187     -40.727 -11.646 -17.680  1.00  0.00           H  
ATOM   2912 1HB  LYS A 187     -43.077 -12.107 -15.811  1.00  0.00           H  
ATOM   2913 2HB  LYS A 187     -42.793 -13.082 -17.245  1.00  0.00           H  
ATOM   2914 1HG  LYS A 187     -40.613 -13.790 -16.350  1.00  0.00           H  
ATOM   2915 2HG  LYS A 187     -40.872 -12.787 -14.916  1.00  0.00           H  
ATOM   2916 1HD  LYS A 187     -42.899 -14.102 -14.367  1.00  0.00           H  
ATOM   2917 2HD  LYS A 187     -42.626 -15.111 -15.796  1.00  0.00           H  
ATOM   2918 1HE  LYS A 187     -40.459 -15.845 -14.882  1.00  0.00           H  
ATOM   2919 2HE  LYS A 187     -40.691 -14.812 -13.469  1.00  0.00           H  
ATOM   2920 1HZ  LYS A 187     -41.297 -17.075 -13.017  1.00  0.00           H  
ATOM   2921 2HZ  LYS A 187     -42.631 -16.109 -12.911  1.00  0.00           H  
ATOM   2922 3HZ  LYS A 187     -42.414 -17.074 -14.230  1.00  0.00           H  
ATOM   2923  N   LYS A 188     -43.381  -9.733 -17.689  1.00  0.00           N  
ATOM   2924  CA  LYS A 188     -44.353  -8.977 -18.477  1.00  0.00           C  
ATOM   2925  C   LYS A 188     -43.709  -7.926 -19.387  1.00  0.00           C  
ATOM   2926  O   LYS A 188     -44.349  -7.406 -20.301  1.00  0.00           O  
ATOM   2927  CB  LYS A 188     -45.362  -8.300 -17.546  1.00  0.00           C  
ATOM   2928  CG  LYS A 188     -46.333  -9.257 -16.868  1.00  0.00           C  
ATOM   2929  CD  LYS A 188     -47.296  -8.513 -15.956  1.00  0.00           C  
ATOM   2930  CE  LYS A 188     -48.279  -9.467 -15.293  1.00  0.00           C  
ATOM   2931  NZ  LYS A 188     -49.213  -8.756 -14.377  1.00  0.00           N1+
ATOM   2932  H   LYS A 188     -43.361  -9.533 -16.699  1.00  0.00           H  
ATOM   2933  HA  LYS A 188     -44.882  -9.670 -19.132  1.00  0.00           H  
ATOM   2934 1HB  LYS A 188     -44.828  -7.756 -16.766  1.00  0.00           H  
ATOM   2935 2HB  LYS A 188     -45.947  -7.573 -18.110  1.00  0.00           H  
ATOM   2936 1HG  LYS A 188     -46.904  -9.793 -17.627  1.00  0.00           H  
ATOM   2937 2HG  LYS A 188     -45.774  -9.984 -16.279  1.00  0.00           H  
ATOM   2938 1HD  LYS A 188     -46.733  -7.989 -15.183  1.00  0.00           H  
ATOM   2939 2HD  LYS A 188     -47.853  -7.778 -16.536  1.00  0.00           H  
ATOM   2940 1HE  LYS A 188     -48.860  -9.981 -16.058  1.00  0.00           H  
ATOM   2941 2HE  LYS A 188     -47.730 -10.215 -14.722  1.00  0.00           H  
ATOM   2942 1HZ  LYS A 188     -49.847  -9.422 -13.958  1.00  0.00           H  
ATOM   2943 2HZ  LYS A 188     -48.685  -8.291 -13.652  1.00  0.00           H  
ATOM   2944 3HZ  LYS A 188     -49.740  -8.072 -14.899  1.00  0.00           H  
ATOM   2945  N   GLY A 189     -42.439  -7.606 -19.147  1.00  0.00           N  
ATOM   2946  CA  GLY A 189     -41.758  -6.604 -19.972  1.00  0.00           C  
ATOM   2947  C   GLY A 189     -41.608  -5.224 -19.332  1.00  0.00           C  
ATOM   2948  O   GLY A 189     -41.264  -4.251 -20.004  1.00  0.00           O  
ATOM   2949  H   GLY A 189     -41.950  -8.063 -18.390  1.00  0.00           H  
ATOM   2950 1HA  GLY A 189     -40.759  -6.959 -20.225  1.00  0.00           H  
ATOM   2951 2HA  GLY A 189     -42.300  -6.475 -20.908  1.00  0.00           H  
ATOM   2952  N   GLU A 190     -41.862  -5.120 -18.033  1.00  0.00           N  
ATOM   2953  CA  GLU A 190     -41.671  -3.847 -17.341  1.00  0.00           C  
ATOM   2954  C   GLU A 190     -40.199  -3.454 -17.356  1.00  0.00           C  
ATOM   2955  O   GLU A 190     -39.317  -4.308 -17.270  1.00  0.00           O  
ATOM   2956  CB  GLU A 190     -42.175  -3.934 -15.899  1.00  0.00           C  
ATOM   2957  CG  GLU A 190     -42.159  -2.613 -15.146  1.00  0.00           C  
ATOM   2958  CD  GLU A 190     -43.152  -1.620 -15.684  1.00  0.00           C  
ATOM   2959  OE1 GLU A 190     -44.073  -2.031 -16.347  1.00  0.00           O  
ATOM   2960  OE2 GLU A 190     -42.987  -0.449 -15.432  1.00  0.00           O1-
ATOM   2961  H   GLU A 190     -42.188  -5.932 -17.529  1.00  0.00           H  
ATOM   2962  HA  GLU A 190     -42.244  -3.080 -17.863  1.00  0.00           H  
ATOM   2963 1HB  GLU A 190     -43.199  -4.310 -15.894  1.00  0.00           H  
ATOM   2964 2HB  GLU A 190     -41.563  -4.644 -15.342  1.00  0.00           H  
ATOM   2965 1HG  GLU A 190     -42.384  -2.801 -14.096  1.00  0.00           H  
ATOM   2966 2HG  GLU A 190     -41.158  -2.185 -15.203  1.00  0.00           H  
ATOM   2967  N   ASP A 191     -39.919  -2.156 -17.464  1.00  0.00           N  
ATOM   2968  CA  ASP A 191     -38.536  -1.690 -17.461  1.00  0.00           C  
ATOM   2969  C   ASP A 191     -37.830  -2.210 -16.214  1.00  0.00           C  
ATOM   2970  O   ASP A 191     -38.332  -2.068 -15.099  1.00  0.00           O  
ATOM   2971  CB  ASP A 191     -38.472  -0.161 -17.504  1.00  0.00           C  
ATOM   2972  CG  ASP A 191     -37.047   0.373 -17.523  1.00  0.00           C  
ATOM   2973  OD1 ASP A 191     -36.466   0.426 -18.581  1.00  0.00           O  
ATOM   2974  OD2 ASP A 191     -36.551   0.721 -16.478  1.00  0.00           O1-
ATOM   2975  H   ASP A 191     -40.678  -1.495 -17.549  1.00  0.00           H  
ATOM   2976  HA  ASP A 191     -38.037  -2.081 -18.348  1.00  0.00           H  
ATOM   2977 1HB  ASP A 191     -38.991   0.199 -18.393  1.00  0.00           H  
ATOM   2978 2HB  ASP A 191     -38.988   0.250 -16.636  1.00  0.00           H  
ATOM   2979  N   VAL A 192     -36.669  -2.806 -16.419  1.00  0.00           N  
ATOM   2980  CA  VAL A 192     -35.851  -3.375 -15.357  1.00  0.00           C  
ATOM   2981  C   VAL A 192     -35.384  -2.347 -14.333  1.00  0.00           C  
ATOM   2982  O   VAL A 192     -35.364  -2.617 -13.132  1.00  0.00           O  
ATOM   2983  CB  VAL A 192     -34.619  -4.066 -15.968  1.00  0.00           C  
ATOM   2984  CG1 VAL A 192     -33.626  -4.446 -14.880  1.00  0.00           C  
ATOM   2985  CG2 VAL A 192     -35.050  -5.293 -16.757  1.00  0.00           C  
ATOM   2986  H   VAL A 192     -36.314  -2.879 -17.361  1.00  0.00           H  
ATOM   2987  HA  VAL A 192     -36.445  -4.117 -14.822  1.00  0.00           H  
ATOM   2988  HB  VAL A 192     -34.113  -3.365 -16.633  1.00  0.00           H  
ATOM   2989 1HG1 VAL A 192     -32.761  -4.933 -15.329  1.00  0.00           H  
ATOM   2990 2HG1 VAL A 192     -33.303  -3.550 -14.352  1.00  0.00           H  
ATOM   2991 3HG1 VAL A 192     -34.102  -5.131 -14.177  1.00  0.00           H  
ATOM   2992 1HG2 VAL A 192     -34.172  -5.775 -17.188  1.00  0.00           H  
ATOM   2993 2HG2 VAL A 192     -35.560  -5.991 -16.094  1.00  0.00           H  
ATOM   2994 3HG2 VAL A 192     -35.727  -4.991 -17.557  1.00  0.00           H  
ATOM   2995  N   SER A 193     -35.000  -1.154 -14.788  1.00  0.00           N  
ATOM   2996  CA  SER A 193     -34.541  -0.136 -13.851  1.00  0.00           C  
ATOM   2997  C   SER A 193     -35.645   0.249 -12.873  1.00  0.00           C  
ATOM   2998  O   SER A 193     -35.418   0.325 -11.666  1.00  0.00           O  
ATOM   2999  CB  SER A 193     -34.069   1.091 -14.605  1.00  0.00           C  
ATOM   3000  OG  SER A 193     -33.615   2.080 -13.721  1.00  0.00           O  
ATOM   3001  H   SER A 193     -35.033  -0.974 -15.781  1.00  0.00           H  
ATOM   3002  HA  SER A 193     -33.704  -0.542 -13.281  1.00  0.00           H  
ATOM   3003 1HB  SER A 193     -33.267   0.814 -15.287  1.00  0.00           H  
ATOM   3004 2HB  SER A 193     -34.888   1.486 -15.206  1.00  0.00           H  
ATOM   3005  HG  SER A 193     -34.402   2.518 -13.387  1.00  0.00           H  
ATOM   3006  N   GLU A 194     -36.839   0.492 -13.403  1.00  0.00           N  
ATOM   3007  CA  GLU A 194     -37.980   0.870 -12.577  1.00  0.00           C  
ATOM   3008  C   GLU A 194     -38.268  -0.188 -11.519  1.00  0.00           C  
ATOM   3009  O   GLU A 194     -38.465   0.132 -10.346  1.00  0.00           O  
ATOM   3010  CB  GLU A 194     -39.220   1.086 -13.448  1.00  0.00           C  
ATOM   3011  CG  GLU A 194     -40.480   1.439 -12.670  1.00  0.00           C  
ATOM   3012  CD  GLU A 194     -40.457   2.842 -12.125  1.00  0.00           C  
ATOM   3013  OE1 GLU A 194     -39.709   3.643 -12.632  1.00  0.00           O  
ATOM   3014  OE2 GLU A 194     -41.186   3.110 -11.200  1.00  0.00           O1-
ATOM   3015  H   GLU A 194     -36.959   0.412 -14.403  1.00  0.00           H  
ATOM   3016  HA  GLU A 194     -37.744   1.805 -12.067  1.00  0.00           H  
ATOM   3017 1HB  GLU A 194     -39.029   1.889 -14.159  1.00  0.00           H  
ATOM   3018 2HB  GLU A 194     -39.424   0.182 -14.021  1.00  0.00           H  
ATOM   3019 1HG  GLU A 194     -41.342   1.332 -13.327  1.00  0.00           H  
ATOM   3020 2HG  GLU A 194     -40.596   0.737 -11.847  1.00  0.00           H  
ATOM   3021  N   LEU A 195     -38.290  -1.447 -11.939  1.00  0.00           N  
ATOM   3022  CA  LEU A 195     -38.556  -2.555 -11.029  1.00  0.00           C  
ATOM   3023  C   LEU A 195     -37.453  -2.685  -9.986  1.00  0.00           C  
ATOM   3024  O   LEU A 195     -37.724  -2.934  -8.811  1.00  0.00           O  
ATOM   3025  CB  LEU A 195     -38.685  -3.867 -11.813  1.00  0.00           C  
ATOM   3026  CG  LEU A 195     -39.971  -4.027 -12.633  1.00  0.00           C  
ATOM   3027  CD1 LEU A 195     -39.980  -5.396 -13.300  1.00  0.00           C  
ATOM   3028  CD2 LEU A 195     -41.179  -3.852 -11.725  1.00  0.00           C  
ATOM   3029  H   LEU A 195     -38.121  -1.643 -12.915  1.00  0.00           H  
ATOM   3030  HA  LEU A 195     -39.496  -2.361 -10.514  1.00  0.00           H  
ATOM   3031 1HB  LEU A 195     -37.843  -3.947 -12.497  1.00  0.00           H  
ATOM   3032 2HB  LEU A 195     -38.635  -4.698 -11.108  1.00  0.00           H  
ATOM   3033  HG  LEU A 195     -39.996  -3.273 -13.420  1.00  0.00           H  
ATOM   3034 1HD1 LEU A 195     -40.893  -5.510 -13.883  1.00  0.00           H  
ATOM   3035 2HD1 LEU A 195     -39.116  -5.486 -13.958  1.00  0.00           H  
ATOM   3036 3HD1 LEU A 195     -39.939  -6.172 -12.537  1.00  0.00           H  
ATOM   3037 1HD2 LEU A 195     -42.092  -3.966 -12.309  1.00  0.00           H  
ATOM   3038 2HD2 LEU A 195     -41.155  -4.606 -10.938  1.00  0.00           H  
ATOM   3039 3HD2 LEU A 195     -41.155  -2.860 -11.276  1.00  0.00           H  
ATOM   3040  N   VAL A 196     -36.209  -2.516 -10.422  1.00  0.00           N  
ATOM   3041  CA  VAL A 196     -35.062  -2.615  -9.526  1.00  0.00           C  
ATOM   3042  C   VAL A 196     -35.086  -1.510  -8.478  1.00  0.00           C  
ATOM   3043  O   VAL A 196     -34.784  -1.744  -7.308  1.00  0.00           O  
ATOM   3044  CB  VAL A 196     -33.749  -2.531 -10.326  1.00  0.00           C  
ATOM   3045  CG1 VAL A 196     -32.571  -2.303  -9.392  1.00  0.00           C  
ATOM   3046  CG2 VAL A 196     -33.556  -3.804 -11.137  1.00  0.00           C  
ATOM   3047  H   VAL A 196     -36.054  -2.315 -11.399  1.00  0.00           H  
ATOM   3048  HA  VAL A 196     -35.101  -3.580  -9.019  1.00  0.00           H  
ATOM   3049  HB  VAL A 196     -33.799  -1.676 -10.999  1.00  0.00           H  
ATOM   3050 1HG1 VAL A 196     -31.651  -2.245  -9.975  1.00  0.00           H  
ATOM   3051 2HG1 VAL A 196     -32.713  -1.368  -8.849  1.00  0.00           H  
ATOM   3052 3HG1 VAL A 196     -32.501  -3.127  -8.685  1.00  0.00           H  
ATOM   3053 1HG2 VAL A 196     -32.627  -3.738 -11.701  1.00  0.00           H  
ATOM   3054 2HG2 VAL A 196     -33.513  -4.661 -10.464  1.00  0.00           H  
ATOM   3055 3HG2 VAL A 196     -34.390  -3.926 -11.827  1.00  0.00           H  
ATOM   3056  N   ALA A 197     -35.447  -0.305  -8.904  1.00  0.00           N  
ATOM   3057  CA  ALA A 197     -35.510   0.840  -8.003  1.00  0.00           C  
ATOM   3058  C   ALA A 197     -36.585   0.646  -6.943  1.00  0.00           C  
ATOM   3059  O   ALA A 197     -36.384   0.975  -5.773  1.00  0.00           O  
ATOM   3060  CB  ALA A 197     -35.764   2.120  -8.787  1.00  0.00           C  
ATOM   3061  H   ALA A 197     -35.683  -0.177  -9.879  1.00  0.00           H  
ATOM   3062  HA  ALA A 197     -34.550   0.924  -7.494  1.00  0.00           H  
ATOM   3063 1HB  ALA A 197     -35.810   2.965  -8.100  1.00  0.00           H  
ATOM   3064 2HB  ALA A 197     -34.956   2.275  -9.501  1.00  0.00           H  
ATOM   3065 3HB  ALA A 197     -36.710   2.036  -9.322  1.00  0.00           H  
ATOM   3066  N   GLU A 198     -37.728   0.111  -7.356  1.00  0.00           N  
ATOM   3067  CA  GLU A 198     -38.838  -0.126  -6.441  1.00  0.00           C  
ATOM   3068  C   GLU A 198     -38.472  -1.166  -5.390  1.00  0.00           C  
ATOM   3069  O   GLU A 198     -38.813  -1.020  -4.216  1.00  0.00           O  
ATOM   3070  CB  GLU A 198     -40.079  -0.583  -7.214  1.00  0.00           C  
ATOM   3071  CG  GLU A 198     -40.782   0.523  -7.985  1.00  0.00           C  
ATOM   3072  CD  GLU A 198     -41.372   1.578  -7.089  1.00  0.00           C  
ATOM   3073  OE1 GLU A 198     -42.253   1.257  -6.328  1.00  0.00           O  
ATOM   3074  OE2 GLU A 198     -40.941   2.703  -7.167  1.00  0.00           O1-
ATOM   3075  H   GLU A 198     -37.831  -0.138  -8.330  1.00  0.00           H  
ATOM   3076  HA  GLU A 198     -39.069   0.808  -5.928  1.00  0.00           H  
ATOM   3077 1HB  GLU A 198     -39.797  -1.361  -7.924  1.00  0.00           H  
ATOM   3078 2HB  GLU A 198     -40.798  -1.018  -6.520  1.00  0.00           H  
ATOM   3079 1HG  GLU A 198     -40.066   0.995  -8.659  1.00  0.00           H  
ATOM   3080 2HG  GLU A 198     -41.572   0.084  -8.591  1.00  0.00           H  
ATOM   3081  N   LEU A 199     -37.776  -2.213  -5.817  1.00  0.00           N  
ATOM   3082  CA  LEU A 199     -37.362  -3.278  -4.912  1.00  0.00           C  
ATOM   3083  C   LEU A 199     -36.376  -2.764  -3.870  1.00  0.00           C  
ATOM   3084  O   LEU A 199     -36.455  -3.126  -2.696  1.00  0.00           O  
ATOM   3085  CB  LEU A 199     -36.726  -4.429  -5.702  1.00  0.00           C  
ATOM   3086  CG  LEU A 199     -36.564  -5.750  -4.940  1.00  0.00           C  
ATOM   3087  CD1 LEU A 199     -35.189  -5.796  -4.288  1.00  0.00           C  
ATOM   3088  CD2 LEU A 199     -37.668  -5.874  -3.900  1.00  0.00           C  
ATOM   3089  H   LEU A 199     -37.528  -2.275  -6.794  1.00  0.00           H  
ATOM   3090  HA  LEU A 199     -38.244  -3.654  -4.394  1.00  0.00           H  
ATOM   3091 1HB  LEU A 199     -37.337  -4.626  -6.581  1.00  0.00           H  
ATOM   3092 2HB  LEU A 199     -35.736  -4.115  -6.036  1.00  0.00           H  
ATOM   3093  HG  LEU A 199     -36.630  -6.584  -5.640  1.00  0.00           H  
ATOM   3094 1HD1 LEU A 199     -35.075  -6.736  -3.748  1.00  0.00           H  
ATOM   3095 2HD1 LEU A 199     -34.420  -5.726  -5.056  1.00  0.00           H  
ATOM   3096 3HD1 LEU A 199     -35.088  -4.963  -3.594  1.00  0.00           H  
ATOM   3097 1HD2 LEU A 199     -37.553  -6.814  -3.358  1.00  0.00           H  
ATOM   3098 2HD2 LEU A 199     -37.602  -5.041  -3.199  1.00  0.00           H  
ATOM   3099 3HD2 LEU A 199     -38.638  -5.856  -4.395  1.00  0.00           H  
ATOM   3100  N   ILE A 200     -35.450  -1.918  -4.305  1.00  0.00           N  
ATOM   3101  CA  ILE A 200     -34.449  -1.351  -3.411  1.00  0.00           C  
ATOM   3102  C   ILE A 200     -35.092  -0.459  -2.358  1.00  0.00           C  
ATOM   3103  O   ILE A 200     -34.705  -0.484  -1.189  1.00  0.00           O  
ATOM   3104  CB  ILE A 200     -33.402  -0.545  -4.200  1.00  0.00           C  
ATOM   3105  CG1 ILE A 200     -32.633  -1.459  -5.157  1.00  0.00           C  
ATOM   3106  CG2 ILE A 200     -32.447   0.160  -3.248  1.00  0.00           C  
ATOM   3107  CD1 ILE A 200     -31.807  -2.515  -4.460  1.00  0.00           C  
ATOM   3108  H   ILE A 200     -35.440  -1.659  -5.282  1.00  0.00           H  
ATOM   3109  HA  ILE A 200     -33.940  -2.167  -2.900  1.00  0.00           H  
ATOM   3110  HB  ILE A 200     -33.905   0.203  -4.813  1.00  0.00           H  
ATOM   3111 1HG1 ILE A 200     -33.334  -1.958  -5.824  1.00  0.00           H  
ATOM   3112 2HG1 ILE A 200     -31.965  -0.858  -5.775  1.00  0.00           H  
ATOM   3113 1HG2 ILE A 200     -31.712   0.726  -3.822  1.00  0.00           H  
ATOM   3114 2HG2 ILE A 200     -33.006   0.840  -2.607  1.00  0.00           H  
ATOM   3115 3HG2 ILE A 200     -31.934  -0.579  -2.634  1.00  0.00           H  
ATOM   3116 1HD1 ILE A 200     -31.291  -3.122  -5.204  1.00  0.00           H  
ATOM   3117 2HD1 ILE A 200     -31.073  -2.035  -3.812  1.00  0.00           H  
ATOM   3118 3HD1 ILE A 200     -32.458  -3.150  -3.862  1.00  0.00           H  
ATOM   3119  N   ARG A 201     -36.075   0.330  -2.777  1.00  0.00           N  
ATOM   3120  CA  ARG A 201     -36.773   1.233  -1.870  1.00  0.00           C  
ATOM   3121  C   ARG A 201     -37.545   0.458  -0.809  1.00  0.00           C  
ATOM   3122  O   ARG A 201     -37.560   0.839   0.361  1.00  0.00           O  
ATOM   3123  CB  ARG A 201     -37.734   2.128  -2.639  1.00  0.00           C  
ATOM   3124  CG  ARG A 201     -38.605   3.025  -1.773  1.00  0.00           C  
ATOM   3125  CD  ARG A 201     -39.480   3.901  -2.595  1.00  0.00           C  
ATOM   3126  NE  ARG A 201     -40.431   3.133  -3.381  1.00  0.00           N  
ATOM   3127  CZ  ARG A 201     -41.580   2.617  -2.901  1.00  0.00           C  
ATOM   3128  NH1 ARG A 201     -41.905   2.795  -1.640  1.00  0.00           N1+
ATOM   3129  NH2 ARG A 201     -42.379   1.932  -3.699  1.00  0.00           N  
ATOM   3130  H   ARG A 201     -36.345   0.305  -3.750  1.00  0.00           H  
ATOM   3131  HA  ARG A 201     -36.035   1.862  -1.372  1.00  0.00           H  
ATOM   3132 1HB  ARG A 201     -37.170   2.771  -3.314  1.00  0.00           H  
ATOM   3133 2HB  ARG A 201     -38.396   1.513  -3.248  1.00  0.00           H  
ATOM   3134 1HG  ARG A 201     -39.238   2.408  -1.134  1.00  0.00           H  
ATOM   3135 2HG  ARG A 201     -37.971   3.658  -1.151  1.00  0.00           H  
ATOM   3136 1HD  ARG A 201     -40.038   4.571  -1.942  1.00  0.00           H  
ATOM   3137 2HD  ARG A 201     -38.866   4.487  -3.278  1.00  0.00           H  
ATOM   3138  HE  ARG A 201     -40.216   2.974  -4.356  1.00  0.00           H  
ATOM   3139 1HH1 ARG A 201     -41.293   3.320  -1.030  1.00  0.00           H  
ATOM   3140 2HH1 ARG A 201     -42.766   2.409  -1.280  1.00  0.00           H  
ATOM   3141 1HH2 ARG A 201     -42.131   1.794  -4.669  1.00  0.00           H  
ATOM   3142 2HH2 ARG A 201     -43.241   1.546  -3.341  1.00  0.00           H  
ATOM   3143  N   GLU A 202     -38.183  -0.628  -1.226  1.00  0.00           N  
ATOM   3144  CA  GLU A 202     -38.958  -1.459  -0.311  1.00  0.00           C  
ATOM   3145  C   GLU A 202     -38.063  -2.111   0.736  1.00  0.00           C  
ATOM   3146  O   GLU A 202     -38.423  -2.189   1.911  1.00  0.00           O  
ATOM   3147  CB  GLU A 202     -39.720  -2.536  -1.086  1.00  0.00           C  
ATOM   3148  CG  GLU A 202     -40.915  -2.017  -1.875  1.00  0.00           C  
ATOM   3149  CD  GLU A 202     -42.012  -1.490  -0.994  1.00  0.00           C  
ATOM   3150  OE1 GLU A 202     -42.244  -2.063   0.043  1.00  0.00           O  
ATOM   3151  OE2 GLU A 202     -42.620  -0.511  -1.359  1.00  0.00           O1-
ATOM   3152  H   GLU A 202     -38.132  -0.887  -2.201  1.00  0.00           H  
ATOM   3153  HA  GLU A 202     -39.678  -0.825   0.207  1.00  0.00           H  
ATOM   3154 1HB  GLU A 202     -39.045  -3.028  -1.786  1.00  0.00           H  
ATOM   3155 2HB  GLU A 202     -40.083  -3.296  -0.392  1.00  0.00           H  
ATOM   3156 1HG  GLU A 202     -40.580  -1.219  -2.537  1.00  0.00           H  
ATOM   3157 2HG  GLU A 202     -41.306  -2.825  -2.493  1.00  0.00           H  
ATOM   3158  N   THR A 203     -36.897  -2.575   0.302  1.00  0.00           N  
ATOM   3159  CA  THR A 203     -35.947  -3.221   1.201  1.00  0.00           C  
ATOM   3160  C   THR A 203     -35.426  -2.242   2.246  1.00  0.00           C  
ATOM   3161  O   THR A 203     -35.281  -2.589   3.418  1.00  0.00           O  
ATOM   3162  CB  THR A 203     -34.765  -3.825   0.420  1.00  0.00           C  
ATOM   3163  CG2 THR A 203     -33.930  -4.719   1.323  1.00  0.00           C  
ATOM   3164  OG1 THR A 203     -35.260  -4.594  -0.683  1.00  0.00           O  
ATOM   3165  H   THR A 203     -36.661  -2.480  -0.676  1.00  0.00           H  
ATOM   3166  HA  THR A 203     -36.459  -4.030   1.723  1.00  0.00           H  
ATOM   3167  HB  THR A 203     -34.137  -3.021   0.033  1.00  0.00           H  
ATOM   3168  HG1 THR A 203     -35.511  -4.003  -1.397  1.00  0.00           H  
ATOM   3169 1HG2 THR A 203     -33.097  -5.135   0.755  1.00  0.00           H  
ATOM   3170 2HG2 THR A 203     -33.542  -4.133   2.157  1.00  0.00           H  
ATOM   3171 3HG2 THR A 203     -34.549  -5.529   1.705  1.00  0.00           H  
ATOM   3172  N   SER A 204     -35.146  -1.018   1.813  1.00  0.00           N  
ATOM   3173  CA  SER A 204     -34.639   0.015   2.711  1.00  0.00           C  
ATOM   3174  C   SER A 204     -35.671   0.380   3.770  1.00  0.00           C  
ATOM   3175  O   SER A 204     -35.334   0.571   4.938  1.00  0.00           O  
ATOM   3176  CB  SER A 204     -34.256   1.251   1.920  1.00  0.00           C  
ATOM   3177  OG  SER A 204     -33.750   2.249   2.764  1.00  0.00           O  
ATOM   3178  H   SER A 204     -35.288  -0.797   0.838  1.00  0.00           H  
ATOM   3179  HA  SER A 204     -33.752  -0.370   3.216  1.00  0.00           H  
ATOM   3180 1HB  SER A 204     -33.505   0.987   1.175  1.00  0.00           H  
ATOM   3181 2HB  SER A 204     -35.127   1.627   1.387  1.00  0.00           H  
ATOM   3182  HG  SER A 204     -33.523   2.987   2.194  1.00  0.00           H  
ATOM   3183  N   ARG A 205     -36.930   0.473   3.353  1.00  0.00           N  
ATOM   3184  CA  ARG A 205     -38.014   0.815   4.266  1.00  0.00           C  
ATOM   3185  C   ARG A 205     -38.207  -0.265   5.324  1.00  0.00           C  
ATOM   3186  O   ARG A 205     -38.432   0.034   6.496  1.00  0.00           O  
ATOM   3187  CB  ARG A 205     -39.317   1.009   3.501  1.00  0.00           C  
ATOM   3188  CG  ARG A 205     -40.502   1.430   4.355  1.00  0.00           C  
ATOM   3189  CD  ARG A 205     -41.666   1.824   3.521  1.00  0.00           C  
ATOM   3190  NE  ARG A 205     -42.186   0.705   2.752  1.00  0.00           N  
ATOM   3191  CZ  ARG A 205     -43.032  -0.227   3.231  1.00  0.00           C  
ATOM   3192  NH1 ARG A 205     -43.446  -0.159   4.478  1.00  0.00           N1+
ATOM   3193  NH2 ARG A 205     -43.449  -1.208   2.450  1.00  0.00           N  
ATOM   3194  H   ARG A 205     -37.141   0.303   2.380  1.00  0.00           H  
ATOM   3195  HA  ARG A 205     -37.762   1.750   4.768  1.00  0.00           H  
ATOM   3196 1HB  ARG A 205     -39.178   1.767   2.733  1.00  0.00           H  
ATOM   3197 2HB  ARG A 205     -39.585   0.080   2.999  1.00  0.00           H  
ATOM   3198 1HG  ARG A 205     -40.804   0.600   4.994  1.00  0.00           H  
ATOM   3199 2HG  ARG A 205     -40.221   2.281   4.975  1.00  0.00           H  
ATOM   3200 1HD  ARG A 205     -42.464   2.196   4.162  1.00  0.00           H  
ATOM   3201 2HD  ARG A 205     -41.367   2.606   2.825  1.00  0.00           H  
ATOM   3202  HE  ARG A 205     -41.891   0.619   1.787  1.00  0.00           H  
ATOM   3203 1HH1 ARG A 205     -43.128   0.591   5.076  1.00  0.00           H  
ATOM   3204 2HH1 ARG A 205     -44.081  -0.857   4.838  1.00  0.00           H  
ATOM   3205 1HH2 ARG A 205     -43.131  -1.258   1.492  1.00  0.00           H  
ATOM   3206 2HH2 ARG A 205     -44.083  -1.905   2.809  1.00  0.00           H  
ATOM   3207  N   GLN A 206     -38.116  -1.521   4.901  1.00  0.00           N  
ATOM   3208  CA  GLN A 206     -38.279  -2.649   5.811  1.00  0.00           C  
ATOM   3209  C   GLN A 206     -37.170  -2.681   6.855  1.00  0.00           C  
ATOM   3210  O   GLN A 206     -37.416  -2.955   8.029  1.00  0.00           O  
ATOM   3211  CB  GLN A 206     -38.303  -3.966   5.033  1.00  0.00           C  
ATOM   3212  CG  GLN A 206     -39.557  -4.175   4.201  1.00  0.00           C  
ATOM   3213  CD  GLN A 206     -40.826  -4.017   5.017  1.00  0.00           C  
ATOM   3214  NE2 GLN A 206     -41.896  -3.579   4.364  1.00  0.00           N  
ATOM   3215  OE1 GLN A 206     -40.844  -4.284   6.221  1.00  0.00           O  
ATOM   3216  H   GLN A 206     -37.929  -1.699   3.924  1.00  0.00           H  
ATOM   3217  HA  GLN A 206     -39.229  -2.537   6.334  1.00  0.00           H  
ATOM   3218 1HB  GLN A 206     -37.444  -4.009   4.363  1.00  0.00           H  
ATOM   3219 2HB  GLN A 206     -38.219  -4.802   5.728  1.00  0.00           H  
ATOM   3220 1HG  GLN A 206     -39.573  -3.440   3.396  1.00  0.00           H  
ATOM   3221 2HG  GLN A 206     -39.542  -5.183   3.786  1.00  0.00           H  
ATOM   3222 1HE2 GLN A 206     -42.763  -3.454   4.850  1.00  0.00           H  
ATOM   3223 2HE2 GLN A 206     -41.839  -3.373   3.386  1.00  0.00           H  
ATOM   3224  N   ILE A 207     -35.946  -2.399   6.418  1.00  0.00           N  
ATOM   3225  CA  ILE A 207     -34.795  -2.395   7.313  1.00  0.00           C  
ATOM   3226  C   ILE A 207     -34.918  -1.297   8.363  1.00  0.00           C  
ATOM   3227  O   ILE A 207     -34.596  -1.505   9.532  1.00  0.00           O  
ATOM   3228  CB  ILE A 207     -33.486  -2.208   6.524  1.00  0.00           C  
ATOM   3229  CG1 ILE A 207     -33.219  -3.426   5.637  1.00  0.00           C  
ATOM   3230  CG2 ILE A 207     -32.322  -1.973   7.475  1.00  0.00           C  
ATOM   3231  CD1 ILE A 207     -32.969  -4.701   6.408  1.00  0.00           C  
ATOM   3232  H   ILE A 207     -35.809  -2.182   5.440  1.00  0.00           H  
ATOM   3233  HA  ILE A 207     -34.753  -3.355   7.827  1.00  0.00           H  
ATOM   3234  HB  ILE A 207     -33.580  -1.349   5.861  1.00  0.00           H  
ATOM   3235 1HG1 ILE A 207     -34.070  -3.588   4.976  1.00  0.00           H  
ATOM   3236 2HG1 ILE A 207     -32.350  -3.234   5.006  1.00  0.00           H  
ATOM   3237 1HG2 ILE A 207     -31.405  -1.843   6.901  1.00  0.00           H  
ATOM   3238 2HG2 ILE A 207     -32.511  -1.077   8.065  1.00  0.00           H  
ATOM   3239 3HG2 ILE A 207     -32.216  -2.830   8.140  1.00  0.00           H  
ATOM   3240 1HD1 ILE A 207     -32.787  -5.520   5.711  1.00  0.00           H  
ATOM   3241 2HD1 ILE A 207     -32.097  -4.573   7.051  1.00  0.00           H  
ATOM   3242 3HD1 ILE A 207     -33.839  -4.934   7.020  1.00  0.00           H  
ATOM   3243  N   ALA A 208     -35.385  -0.129   7.936  1.00  0.00           N  
ATOM   3244  CA  ALA A 208     -35.550   1.005   8.839  1.00  0.00           C  
ATOM   3245  C   ALA A 208     -36.603   0.715   9.901  1.00  0.00           C  
ATOM   3246  O   ALA A 208     -36.432   1.061  11.070  1.00  0.00           O  
ATOM   3247  CB  ALA A 208     -35.920   2.256   8.055  1.00  0.00           C  
ATOM   3248  H   ALA A 208     -35.630  -0.022   6.962  1.00  0.00           H  
ATOM   3249  HA  ALA A 208     -34.601   1.174   9.347  1.00  0.00           H  
ATOM   3250 1HB  ALA A 208     -36.039   3.093   8.742  1.00  0.00           H  
ATOM   3251 2HB  ALA A 208     -35.129   2.484   7.340  1.00  0.00           H  
ATOM   3252 3HB  ALA A 208     -36.854   2.089   7.521  1.00  0.00           H  
ATOM   3253  N   GLU A 209     -37.694   0.078   9.485  1.00  0.00           N  
ATOM   3254  CA  GLU A 209     -38.778  -0.259  10.400  1.00  0.00           C  
ATOM   3255  C   GLU A 209     -38.319  -1.262  11.452  1.00  0.00           C  
ATOM   3256  O   GLU A 209     -38.671  -1.149  12.626  1.00  0.00           O  
ATOM   3257  CB  GLU A 209     -39.972  -0.826   9.627  1.00  0.00           C  
ATOM   3258  CG  GLU A 209     -40.734   0.202   8.803  1.00  0.00           C  
ATOM   3259  CD  GLU A 209     -41.838  -0.405   7.986  1.00  0.00           C  
ATOM   3260  OE1 GLU A 209     -41.953  -1.607   7.975  1.00  0.00           O  
ATOM   3261  OE2 GLU A 209     -42.572   0.334   7.374  1.00  0.00           O1-
ATOM   3262  H   GLU A 209     -37.773  -0.178   8.512  1.00  0.00           H  
ATOM   3263  HA  GLU A 209     -39.093   0.650  10.913  1.00  0.00           H  
ATOM   3264 1HB  GLU A 209     -39.629  -1.610   8.951  1.00  0.00           H  
ATOM   3265 2HB  GLU A 209     -40.674  -1.281  10.326  1.00  0.00           H  
ATOM   3266 1HG  GLU A 209     -41.159   0.947   9.475  1.00  0.00           H  
ATOM   3267 2HG  GLU A 209     -40.034   0.709   8.140  1.00  0.00           H  
ATOM   3268  N   ILE A 210     -37.531  -2.242  11.023  1.00  0.00           N  
ATOM   3269  CA  ILE A 210     -37.022  -3.267  11.927  1.00  0.00           C  
ATOM   3270  C   ILE A 210     -36.088  -2.666  12.969  1.00  0.00           C  
ATOM   3271  O   ILE A 210     -36.132  -3.035  14.143  1.00  0.00           O  
ATOM   3272  CB  ILE A 210     -36.284  -4.369  11.148  1.00  0.00           C  
ATOM   3273  CG1 ILE A 210     -37.269  -5.172  10.295  1.00  0.00           C  
ATOM   3274  CG2 ILE A 210     -35.534  -5.285  12.104  1.00  0.00           C  
ATOM   3275  CD1 ILE A 210     -36.604  -6.070   9.277  1.00  0.00           C  
ATOM   3276  H   ILE A 210     -37.279  -2.278  10.046  1.00  0.00           H  
ATOM   3277  HA  ILE A 210     -37.866  -3.720  12.446  1.00  0.00           H  
ATOM   3278  HB  ILE A 210     -35.571  -3.913  10.462  1.00  0.00           H  
ATOM   3279 1HG1 ILE A 210     -37.890  -5.792  10.941  1.00  0.00           H  
ATOM   3280 2HG1 ILE A 210     -37.930  -4.488   9.763  1.00  0.00           H  
ATOM   3281 1HG2 ILE A 210     -35.017  -6.059  11.536  1.00  0.00           H  
ATOM   3282 2HG2 ILE A 210     -34.807  -4.702  12.669  1.00  0.00           H  
ATOM   3283 3HG2 ILE A 210     -36.240  -5.750  12.792  1.00  0.00           H  
ATOM   3284 1HD1 ILE A 210     -37.366  -6.605   8.711  1.00  0.00           H  
ATOM   3285 2HD1 ILE A 210     -36.003  -5.466   8.595  1.00  0.00           H  
ATOM   3286 3HD1 ILE A 210     -35.963  -6.787   9.787  1.00  0.00           H  
ATOM   3287  N   ALA A 211     -35.242  -1.737  12.535  1.00  0.00           N  
ATOM   3288  CA  ALA A 211     -34.294  -1.086  13.429  1.00  0.00           C  
ATOM   3289  C   ALA A 211     -35.014  -0.256  14.484  1.00  0.00           C  
ATOM   3290  O   ALA A 211     -34.628  -0.248  15.652  1.00  0.00           O  
ATOM   3291  CB  ALA A 211     -33.333  -0.213  12.635  1.00  0.00           C  
ATOM   3292  H   ALA A 211     -35.256  -1.479  11.559  1.00  0.00           H  
ATOM   3293  HA  ALA A 211     -33.727  -1.861  13.944  1.00  0.00           H  
ATOM   3294 1HB  ALA A 211     -32.631   0.268  13.316  1.00  0.00           H  
ATOM   3295 2HB  ALA A 211     -32.784  -0.830  11.924  1.00  0.00           H  
ATOM   3296 3HB  ALA A 211     -33.894   0.549  12.095  1.00  0.00           H  
ATOM   3297  N   GLU A 212     -36.065   0.442  14.065  1.00  0.00           N  
ATOM   3298  CA  GLU A 212     -36.841   1.278  14.972  1.00  0.00           C  
ATOM   3299  C   GLU A 212     -37.540   0.436  16.033  1.00  0.00           C  
ATOM   3300  O   GLU A 212     -37.590   0.812  17.205  1.00  0.00           O  
ATOM   3301  CB  GLU A 212     -37.875   2.093  14.193  1.00  0.00           C  
ATOM   3302  CG  GLU A 212     -37.279   3.160  13.284  1.00  0.00           C  
ATOM   3303  CD  GLU A 212     -38.323   3.938  12.532  1.00  0.00           C  
ATOM   3304  OE1 GLU A 212     -39.474   3.586  12.617  1.00  0.00           O  
ATOM   3305  OE2 GLU A 212     -37.967   4.885  11.872  1.00  0.00           O1-
ATOM   3306  H   GLU A 212     -36.331   0.394  13.092  1.00  0.00           H  
ATOM   3307  HA  GLU A 212     -36.161   1.965  15.477  1.00  0.00           H  
ATOM   3308 1HB  GLU A 212     -38.476   1.427  13.575  1.00  0.00           H  
ATOM   3309 2HB  GLU A 212     -38.550   2.589  14.891  1.00  0.00           H  
ATOM   3310 1HG  GLU A 212     -36.694   3.852  13.890  1.00  0.00           H  
ATOM   3311 2HG  GLU A 212     -36.606   2.682  12.574  1.00  0.00           H  
ATOM   3312  N   ALA A 213     -38.079  -0.705  15.616  1.00  0.00           N  
ATOM   3313  CA  ALA A 213     -38.776  -1.602  16.529  1.00  0.00           C  
ATOM   3314  C   ALA A 213     -37.824  -2.170  17.575  1.00  0.00           C  
ATOM   3315  O   ALA A 213     -38.174  -2.281  18.751  1.00  0.00           O  
ATOM   3316  CB  ALA A 213     -39.445  -2.729  15.756  1.00  0.00           C  
ATOM   3317  H   ALA A 213     -38.004  -0.957  14.641  1.00  0.00           H  
ATOM   3318  HA  ALA A 213     -39.541  -1.027  17.050  1.00  0.00           H  
ATOM   3319 1HB  ALA A 213     -39.961  -3.390  16.451  1.00  0.00           H  
ATOM   3320 2HB  ALA A 213     -40.164  -2.309  15.052  1.00  0.00           H  
ATOM   3321 3HB  ALA A 213     -38.691  -3.293  15.210  1.00  0.00           H  
ATOM   3322  N   THR A 214     -36.621  -2.528  17.142  1.00  0.00           N  
ATOM   3323  CA  THR A 214     -35.618  -3.086  18.039  1.00  0.00           C  
ATOM   3324  C   THR A 214     -35.185  -2.066  19.085  1.00  0.00           C  
ATOM   3325  O   THR A 214     -35.008  -2.400  20.256  1.00  0.00           O  
ATOM   3326  CB  THR A 214     -34.386  -3.579  17.257  1.00  0.00           C  
ATOM   3327  CG2 THR A 214     -33.420  -4.302  18.183  1.00  0.00           C  
ATOM   3328  OG1 THR A 214     -34.804  -4.474  16.218  1.00  0.00           O  
ATOM   3329  H   THR A 214     -36.396  -2.412  16.164  1.00  0.00           H  
ATOM   3330  HA  THR A 214     -36.056  -3.937  18.561  1.00  0.00           H  
ATOM   3331  HB  THR A 214     -33.880  -2.728  16.803  1.00  0.00           H  
ATOM   3332  HG1 THR A 214     -35.140  -3.966  15.475  1.00  0.00           H  
ATOM   3333 1HG2 THR A 214     -32.556  -4.643  17.613  1.00  0.00           H  
ATOM   3334 2HG2 THR A 214     -33.092  -3.621  18.968  1.00  0.00           H  
ATOM   3335 3HG2 THR A 214     -33.919  -5.160  18.632  1.00  0.00           H  
ATOM   3336  N   ILE A 215     -35.017  -0.820  18.654  1.00  0.00           N  
ATOM   3337  CA  ILE A 215     -34.606   0.252  19.551  1.00  0.00           C  
ATOM   3338  C   ILE A 215     -35.582   0.407  20.710  1.00  0.00           C  
ATOM   3339  O   ILE A 215     -35.176   0.506  21.868  1.00  0.00           O  
ATOM   3340  CB  ILE A 215     -34.491   1.587  18.793  1.00  0.00           C  
ATOM   3341  CG1 ILE A 215     -33.307   1.550  17.823  1.00  0.00           C  
ATOM   3342  CG2 ILE A 215     -34.347   2.743  19.771  1.00  0.00           C  
ATOM   3343  CD1 ILE A 215     -33.326   2.657  16.794  1.00  0.00           C  
ATOM   3344  H   ILE A 215     -35.179  -0.610  17.679  1.00  0.00           H  
ATOM   3345  HA  ILE A 215     -33.628   0.003  19.961  1.00  0.00           H  
ATOM   3346  HB  ILE A 215     -35.385   1.742  18.191  1.00  0.00           H  
ATOM   3347 1HG1 ILE A 215     -32.375   1.622  18.384  1.00  0.00           H  
ATOM   3348 2HG1 ILE A 215     -33.296   0.596  17.297  1.00  0.00           H  
ATOM   3349 1HG2 ILE A 215     -34.265   3.679  19.219  1.00  0.00           H  
ATOM   3350 2HG2 ILE A 215     -35.220   2.780  20.421  1.00  0.00           H  
ATOM   3351 3HG2 ILE A 215     -33.450   2.600  20.375  1.00  0.00           H  
ATOM   3352 1HD1 ILE A 215     -32.455   2.564  16.144  1.00  0.00           H  
ATOM   3353 2HD1 ILE A 215     -34.235   2.583  16.197  1.00  0.00           H  
ATOM   3354 3HD1 ILE A 215     -33.300   3.623  17.297  1.00  0.00           H  
ATOM   3355  N   LYS A 216     -36.873   0.428  20.391  1.00  0.00           N  
ATOM   3356  CA  LYS A 216     -37.909   0.570  21.405  1.00  0.00           C  
ATOM   3357  C   LYS A 216     -37.820  -0.539  22.445  1.00  0.00           C  
ATOM   3358  O   LYS A 216     -37.958  -0.292  23.643  1.00  0.00           O  
ATOM   3359  CB  LYS A 216     -39.295   0.573  20.757  1.00  0.00           C  
ATOM   3360  CG  LYS A 216     -40.446   0.772  21.734  1.00  0.00           C  
ATOM   3361  CD  LYS A 216     -41.783   0.833  21.009  1.00  0.00           C  
ATOM   3362  CE  LYS A 216     -42.937   0.998  21.987  1.00  0.00           C  
ATOM   3363  NZ  LYS A 216     -44.251   1.059  21.291  1.00  0.00           N1+
ATOM   3364  H   LYS A 216     -37.142   0.342  19.421  1.00  0.00           H  
ATOM   3365  HA  LYS A 216     -37.762   1.520  21.919  1.00  0.00           H  
ATOM   3366 1HB  LYS A 216     -39.348   1.366  20.012  1.00  0.00           H  
ATOM   3367 2HB  LYS A 216     -39.456  -0.373  20.239  1.00  0.00           H  
ATOM   3368 1HG  LYS A 216     -40.466  -0.055  22.446  1.00  0.00           H  
ATOM   3369 2HG  LYS A 216     -40.298   1.700  22.286  1.00  0.00           H  
ATOM   3370 1HD  LYS A 216     -41.781   1.676  20.315  1.00  0.00           H  
ATOM   3371 2HD  LYS A 216     -41.929  -0.083  20.438  1.00  0.00           H  
ATOM   3372 1HE  LYS A 216     -42.946   0.158  22.680  1.00  0.00           H  
ATOM   3373 2HE  LYS A 216     -42.801   1.913  22.560  1.00  0.00           H  
ATOM   3374 1HZ  LYS A 216     -44.989   1.168  21.972  1.00  0.00           H  
ATOM   3375 2HZ  LYS A 216     -44.260   1.845  20.657  1.00  0.00           H  
ATOM   3376 3HZ  LYS A 216     -44.397   0.205  20.770  1.00  0.00           H  
ATOM   3377  N   ALA A 217     -37.588  -1.764  22.002  1.00  0.00           N  
ATOM   3378  CA  ALA A 217     -37.506  -2.890  22.931  1.00  0.00           C  
ATOM   3379  C   ALA A 217     -36.340  -2.776  23.913  1.00  0.00           C  
ATOM   3380  O   ALA A 217     -36.463  -3.144  25.082  1.00  0.00           O  
ATOM   3381  CB  ALA A 217     -37.402  -4.192  22.152  1.00  0.00           C  
ATOM   3382  H   ALA A 217     -37.468  -1.914  21.009  1.00  0.00           H  
ATOM   3383  HA  ALA A 217     -38.417  -2.903  23.529  1.00  0.00           H  
ATOM   3384 1HB  ALA A 217     -37.359  -5.030  22.848  1.00  0.00           H  
ATOM   3385 2HB  ALA A 217     -38.273  -4.301  21.506  1.00  0.00           H  
ATOM   3386 3HB  ALA A 217     -36.499  -4.181  21.543  1.00  0.00           H  
ATOM   3387  N   THR A 218     -35.207  -2.268  23.444  1.00  0.00           N  
ATOM   3388  CA  THR A 218     -33.994  -2.218  24.262  1.00  0.00           C  
ATOM   3389  C   THR A 218     -33.479  -0.791  24.389  1.00  0.00           C  
ATOM   3390  O   THR A 218     -33.356  -0.075  23.396  1.00  0.00           O  
ATOM   3391  CB  THR A 218     -32.887  -3.115  23.678  1.00  0.00           C  
ATOM   3392  CG2 THR A 218     -33.308  -4.577  23.720  1.00  0.00           C  
ATOM   3393  OG1 THR A 218     -32.629  -2.736  22.319  1.00  0.00           O  
ATOM   3394  H   THR A 218     -35.183  -1.907  22.501  1.00  0.00           H  
ATOM   3395  HA  THR A 218     -34.235  -2.582  25.261  1.00  0.00           H  
ATOM   3396  HB  THR A 218     -31.973  -2.990  24.256  1.00  0.00           H  
ATOM   3397  HG1 THR A 218     -32.350  -1.817  22.293  1.00  0.00           H  
ATOM   3398 1HG2 THR A 218     -32.514  -5.196  23.303  1.00  0.00           H  
ATOM   3399 2HG2 THR A 218     -33.495  -4.872  24.752  1.00  0.00           H  
ATOM   3400 3HG2 THR A 218     -34.217  -4.710  23.135  1.00  0.00           H  
ATOM   3401  N   ASP A 219     -33.178  -0.383  25.616  1.00  0.00           N  
ATOM   3402  CA  ASP A 219     -32.706   0.974  25.874  1.00  0.00           C  
ATOM   3403  C   ASP A 219     -31.254   0.984  26.339  1.00  0.00           C  
ATOM   3404  O   ASP A 219     -30.767   1.987  26.863  1.00  0.00           O  
ATOM   3405  CB  ASP A 219     -33.587   1.653  26.926  1.00  0.00           C  
ATOM   3406  CG  ASP A 219     -33.631   0.891  28.244  1.00  0.00           C  
ATOM   3407  OD1 ASP A 219     -33.383  -0.291  28.234  1.00  0.00           O  
ATOM   3408  OD2 ASP A 219     -33.912   1.499  29.249  1.00  0.00           O1-
ATOM   3409  H   ASP A 219     -33.279  -1.026  26.388  1.00  0.00           H  
ATOM   3410  HA  ASP A 219     -32.766   1.543  24.946  1.00  0.00           H  
ATOM   3411 1HB  ASP A 219     -33.214   2.660  27.118  1.00  0.00           H  
ATOM   3412 2HB  ASP A 219     -34.603   1.748  26.544  1.00  0.00           H  
ATOM   3413  N   ASP A 220     -30.564  -0.135  26.145  1.00  0.00           N  
ATOM   3414  CA  ASP A 220     -29.197  -0.276  26.637  1.00  0.00           C  
ATOM   3415  C   ASP A 220     -28.230   0.598  25.849  1.00  0.00           C  
ATOM   3416  O   ASP A 220     -28.191   0.546  24.619  1.00  0.00           O  
ATOM   3417  CB  ASP A 220     -28.749  -1.738  26.559  1.00  0.00           C  
ATOM   3418  CG  ASP A 220     -29.417  -2.618  27.608  1.00  0.00           C  
ATOM   3419  OD1 ASP A 220     -29.487  -2.207  28.742  1.00  0.00           O  
ATOM   3420  OD2 ASP A 220     -29.848  -3.692  27.264  1.00  0.00           O1-
ATOM   3421  H   ASP A 220     -30.996  -0.900  25.648  1.00  0.00           H  
ATOM   3422  HA  ASP A 220     -29.170   0.043  27.679  1.00  0.00           H  
ATOM   3423 1HB  ASP A 220     -28.979  -2.138  25.571  1.00  0.00           H  
ATOM   3424 2HB  ASP A 220     -27.669  -1.795  26.692  1.00  0.00           H  
ATOM   3425  N   PRO A 221     -27.365   1.470  26.377  1.00  0.00           N  
ATOM   3426  CA  PRO A 221     -26.797   2.534  25.560  1.00  0.00           C  
ATOM   3427  C   PRO A 221     -25.924   1.968  24.445  1.00  0.00           C  
ATOM   3428  O   PRO A 221     -25.949   2.454  23.314  1.00  0.00           O  
ATOM   3429  CB  PRO A 221     -25.972   3.340  26.569  1.00  0.00           C  
ATOM   3430  CG  PRO A 221     -26.725   3.202  27.849  1.00  0.00           C  
ATOM   3431  CD  PRO A 221     -27.233   1.785  27.834  1.00  0.00           C  
ATOM   3432  HA  PRO A 221     -27.612   3.143  25.141  1.00  0.00           H  
ATOM   3433 1HB  PRO A 221     -24.951   2.935  26.629  1.00  0.00           H  
ATOM   3434 2HB  PRO A 221     -25.885   4.385  26.236  1.00  0.00           H  
ATOM   3435 1HG  PRO A 221     -26.062   3.406  28.703  1.00  0.00           H  
ATOM   3436 2HG  PRO A 221     -27.537   3.943  27.893  1.00  0.00           H  
ATOM   3437 1HD  PRO A 221     -26.493   1.126  28.311  1.00  0.00           H  
ATOM   3438 2HD  PRO A 221     -28.197   1.735  28.362  1.00  0.00           H  
ATOM   3439  N   GLU A 222     -25.151   0.935  24.773  1.00  0.00           N  
ATOM   3440  CA  GLU A 222     -24.379   0.203  23.774  1.00  0.00           C  
ATOM   3441  C   GLU A 222     -25.284  -0.369  22.691  1.00  0.00           C  
ATOM   3442  O   GLU A 222     -24.999  -0.240  21.501  1.00  0.00           O  
ATOM   3443  CB  GLU A 222     -23.584  -0.925  24.437  1.00  0.00           C  
ATOM   3444  CG  GLU A 222     -22.484  -0.451  25.378  1.00  0.00           C  
ATOM   3445  CD  GLU A 222     -23.000  -0.084  26.741  1.00  0.00           C  
ATOM   3446  OE1 GLU A 222     -24.179  -0.215  26.965  1.00  0.00           O  
ATOM   3447  OE2 GLU A 222     -22.212   0.329  27.560  1.00  0.00           O1-
ATOM   3448  H   GLU A 222     -25.097   0.650  25.739  1.00  0.00           H  
ATOM   3449  HA  GLU A 222     -23.679   0.894  23.303  1.00  0.00           H  
ATOM   3450 1HB  GLU A 222     -24.261  -1.560  25.007  1.00  0.00           H  
ATOM   3451 2HB  GLU A 222     -23.123  -1.544  23.668  1.00  0.00           H  
ATOM   3452 1HG  GLU A 222     -21.744  -1.243  25.482  1.00  0.00           H  
ATOM   3453 2HG  GLU A 222     -21.991   0.413  24.935  1.00  0.00           H  
ATOM   3454  N   VAL A 223     -26.373  -1.002  23.110  1.00  0.00           N  
ATOM   3455  CA  VAL A 223     -27.321  -1.597  22.175  1.00  0.00           C  
ATOM   3456  C   VAL A 223     -27.867  -0.553  21.207  1.00  0.00           C  
ATOM   3457  O   VAL A 223     -27.919  -0.782  19.998  1.00  0.00           O  
ATOM   3458  CB  VAL A 223     -28.491  -2.245  22.939  1.00  0.00           C  
ATOM   3459  CG1 VAL A 223     -29.616  -2.608  21.983  1.00  0.00           C  
ATOM   3460  CG2 VAL A 223     -28.001  -3.477  23.687  1.00  0.00           C  
ATOM   3461  H   VAL A 223     -26.551  -1.072  24.102  1.00  0.00           H  
ATOM   3462  HA  VAL A 223     -26.805  -2.369  21.603  1.00  0.00           H  
ATOM   3463  HB  VAL A 223     -28.892  -1.524  23.650  1.00  0.00           H  
ATOM   3464 1HG1 VAL A 223     -30.435  -3.064  22.540  1.00  0.00           H  
ATOM   3465 2HG1 VAL A 223     -29.976  -1.706  21.486  1.00  0.00           H  
ATOM   3466 3HG1 VAL A 223     -29.249  -3.312  21.237  1.00  0.00           H  
ATOM   3467 1HG2 VAL A 223     -28.833  -3.929  24.226  1.00  0.00           H  
ATOM   3468 2HG2 VAL A 223     -27.594  -4.195  22.976  1.00  0.00           H  
ATOM   3469 3HG2 VAL A 223     -27.225  -3.187  24.396  1.00  0.00           H  
ATOM   3470  N   LEU A 224     -28.275   0.590  21.745  1.00  0.00           N  
ATOM   3471  CA  LEU A 224     -28.818   1.669  20.930  1.00  0.00           C  
ATOM   3472  C   LEU A 224     -27.820   2.114  19.869  1.00  0.00           C  
ATOM   3473  O   LEU A 224     -28.170   2.269  18.699  1.00  0.00           O  
ATOM   3474  CB  LEU A 224     -29.198   2.863  21.815  1.00  0.00           C  
ATOM   3475  CG  LEU A 224     -30.291   2.598  22.857  1.00  0.00           C  
ATOM   3476  CD1 LEU A 224     -30.363   3.768  23.829  1.00  0.00           C  
ATOM   3477  CD2 LEU A 224     -31.623   2.390  22.153  1.00  0.00           C  
ATOM   3478  H   LEU A 224     -28.207   0.715  22.745  1.00  0.00           H  
ATOM   3479  HA  LEU A 224     -29.714   1.306  20.428  1.00  0.00           H  
ATOM   3480 1HB  LEU A 224     -28.308   3.199  22.346  1.00  0.00           H  
ATOM   3481 2HB  LEU A 224     -29.540   3.676  21.175  1.00  0.00           H  
ATOM   3482  HG  LEU A 224     -30.039   1.704  23.429  1.00  0.00           H  
ATOM   3483 1HD1 LEU A 224     -31.139   3.578  24.569  1.00  0.00           H  
ATOM   3484 2HD1 LEU A 224     -29.402   3.881  24.332  1.00  0.00           H  
ATOM   3485 3HD1 LEU A 224     -30.597   4.680  23.283  1.00  0.00           H  
ATOM   3486 1HD2 LEU A 224     -32.401   2.199  22.895  1.00  0.00           H  
ATOM   3487 2HD2 LEU A 224     -31.876   3.284  21.582  1.00  0.00           H  
ATOM   3488 3HD2 LEU A 224     -31.550   1.536  21.479  1.00  0.00           H  
ATOM   3489  N   GLU A 225     -26.574   2.317  20.283  1.00  0.00           N  
ATOM   3490  CA  GLU A 225     -25.522   2.743  19.368  1.00  0.00           C  
ATOM   3491  C   GLU A 225     -25.239   1.676  18.318  1.00  0.00           C  
ATOM   3492  O   GLU A 225     -25.038   1.986  17.144  1.00  0.00           O  
ATOM   3493  CB  GLU A 225     -24.240   3.064  20.140  1.00  0.00           C  
ATOM   3494  CG  GLU A 225     -24.338   4.288  21.039  1.00  0.00           C  
ATOM   3495  CD  GLU A 225     -23.114   4.488  21.891  1.00  0.00           C  
ATOM   3496  OE1 GLU A 225     -22.251   3.644  21.862  1.00  0.00           O  
ATOM   3497  OE2 GLU A 225     -23.045   5.485  22.570  1.00  0.00           O1-
ATOM   3498  H   GLU A 225     -26.349   2.171  21.257  1.00  0.00           H  
ATOM   3499  HA  GLU A 225     -25.855   3.645  18.854  1.00  0.00           H  
ATOM   3500 1HB  GLU A 225     -23.969   2.212  20.764  1.00  0.00           H  
ATOM   3501 2HB  GLU A 225     -23.423   3.229  19.438  1.00  0.00           H  
ATOM   3502 1HG  GLU A 225     -24.481   5.172  20.418  1.00  0.00           H  
ATOM   3503 2HG  GLU A 225     -25.210   4.185  21.683  1.00  0.00           H  
ATOM   3504  N   GLU A 226     -25.224   0.420  18.748  1.00  0.00           N  
ATOM   3505  CA  GLU A 226     -24.966  -0.696  17.844  1.00  0.00           C  
ATOM   3506  C   GLU A 226     -26.069  -0.828  16.802  1.00  0.00           C  
ATOM   3507  O   GLU A 226     -25.799  -1.086  15.630  1.00  0.00           O  
ATOM   3508  CB  GLU A 226     -24.837  -2.001  18.632  1.00  0.00           C  
ATOM   3509  CG  GLU A 226     -23.547  -2.129  19.429  1.00  0.00           C  
ATOM   3510  CD  GLU A 226     -23.528  -3.339  20.323  1.00  0.00           C  
ATOM   3511  OE1 GLU A 226     -24.534  -3.999  20.416  1.00  0.00           O  
ATOM   3512  OE2 GLU A 226     -22.507  -3.602  20.913  1.00  0.00           O1-
ATOM   3513  H   GLU A 226     -25.398   0.231  19.725  1.00  0.00           H  
ATOM   3514  HA  GLU A 226     -24.027  -0.509  17.322  1.00  0.00           H  
ATOM   3515 1HB  GLU A 226     -25.670  -2.091  19.329  1.00  0.00           H  
ATOM   3516 2HB  GLU A 226     -24.891  -2.847  17.946  1.00  0.00           H  
ATOM   3517 1HG  GLU A 226     -22.708  -2.192  18.736  1.00  0.00           H  
ATOM   3518 2HG  GLU A 226     -23.415  -1.233  20.035  1.00  0.00           H  
ATOM   3519  N   ILE A 227     -27.311  -0.648  17.237  1.00  0.00           N  
ATOM   3520  CA  ILE A 227     -28.458  -0.747  16.342  1.00  0.00           C  
ATOM   3521  C   ILE A 227     -28.428   0.352  15.287  1.00  0.00           C  
ATOM   3522  O   ILE A 227     -28.731   0.110  14.118  1.00  0.00           O  
ATOM   3523  CB  ILE A 227     -29.778  -0.666  17.130  1.00  0.00           C  
ATOM   3524  CG1 ILE A 227     -29.944  -1.899  18.022  1.00  0.00           C  
ATOM   3525  CG2 ILE A 227     -30.957  -0.532  16.178  1.00  0.00           C  
ATOM   3526  CD1 ILE A 227     -31.038  -1.763  19.056  1.00  0.00           C  
ATOM   3527  H   ILE A 227     -27.466  -0.439  18.213  1.00  0.00           H  
ATOM   3528  HA  ILE A 227     -28.417  -1.709  15.833  1.00  0.00           H  
ATOM   3529  HB  ILE A 227     -29.755   0.200  17.790  1.00  0.00           H  
ATOM   3530 1HG1 ILE A 227     -30.165  -2.768  17.404  1.00  0.00           H  
ATOM   3531 2HG1 ILE A 227     -29.008  -2.100  18.543  1.00  0.00           H  
ATOM   3532 1HG2 ILE A 227     -31.883  -0.477  16.751  1.00  0.00           H  
ATOM   3533 2HG2 ILE A 227     -30.845   0.374  15.585  1.00  0.00           H  
ATOM   3534 3HG2 ILE A 227     -30.992  -1.397  15.517  1.00  0.00           H  
ATOM   3535 1HD1 ILE A 227     -31.094  -2.675  19.649  1.00  0.00           H  
ATOM   3536 2HD1 ILE A 227     -30.818  -0.917  19.709  1.00  0.00           H  
ATOM   3537 3HD1 ILE A 227     -31.991  -1.597  18.556  1.00  0.00           H  
ATOM   3538  N   SER A 228     -28.062   1.558  15.704  1.00  0.00           N  
ATOM   3539  CA  SER A 228     -27.992   2.694  14.795  1.00  0.00           C  
ATOM   3540  C   SER A 228     -26.918   2.488  13.736  1.00  0.00           C  
ATOM   3541  O   SER A 228     -27.117   2.811  12.565  1.00  0.00           O  
ATOM   3542  CB  SER A 228     -27.712   3.967  15.571  1.00  0.00           C  
ATOM   3543  OG  SER A 228     -28.779   4.282  16.422  1.00  0.00           O  
ATOM   3544  H   SER A 228     -27.826   1.691  16.678  1.00  0.00           H  
ATOM   3545  HA  SER A 228     -28.954   2.794  14.291  1.00  0.00           H  
ATOM   3546 1HB  SER A 228     -26.801   3.843  16.156  1.00  0.00           H  
ATOM   3547 2HB  SER A 228     -27.544   4.787  14.875  1.00  0.00           H  
ATOM   3548  HG  SER A 228     -28.526   5.087  16.878  1.00  0.00           H  
ATOM   3549  N   GLU A 229     -25.778   1.949  14.153  1.00  0.00           N  
ATOM   3550  CA  GLU A 229     -24.669   1.697  13.240  1.00  0.00           C  
ATOM   3551  C   GLU A 229     -25.041   0.655  12.196  1.00  0.00           C  
ATOM   3552  O   GLU A 229     -24.701   0.791  11.021  1.00  0.00           O  
ATOM   3553  CB  GLU A 229     -23.433   1.239  14.016  1.00  0.00           C  
ATOM   3554  CG  GLU A 229     -22.753   2.336  14.823  1.00  0.00           C  
ATOM   3555  CD  GLU A 229     -21.595   1.830  15.638  1.00  0.00           C  
ATOM   3556  OE1 GLU A 229     -21.391   0.641  15.671  1.00  0.00           O  
ATOM   3557  OE2 GLU A 229     -20.913   2.636  16.227  1.00  0.00           O1-
ATOM   3558  H   GLU A 229     -25.676   1.707  15.129  1.00  0.00           H  
ATOM   3559  HA  GLU A 229     -24.429   2.626  12.722  1.00  0.00           H  
ATOM   3560 1HB  GLU A 229     -23.710   0.440  14.704  1.00  0.00           H  
ATOM   3561 2HB  GLU A 229     -22.698   0.831  13.320  1.00  0.00           H  
ATOM   3562 1HG  GLU A 229     -22.394   3.104  14.140  1.00  0.00           H  
ATOM   3563 2HG  GLU A 229     -23.486   2.792  15.486  1.00  0.00           H  
ATOM   3564  N   PHE A 230     -25.743  -0.387  12.631  1.00  0.00           N  
ATOM   3565  CA  PHE A 230     -26.163  -1.456  11.732  1.00  0.00           C  
ATOM   3566  C   PHE A 230     -27.146  -0.944  10.687  1.00  0.00           C  
ATOM   3567  O   PHE A 230     -27.071  -1.317   9.516  1.00  0.00           O  
ATOM   3568  CB  PHE A 230     -26.803  -2.598  12.524  1.00  0.00           C  
ATOM   3569  CG  PHE A 230     -27.344  -3.704  11.663  1.00  0.00           C  
ATOM   3570  CD1 PHE A 230     -26.528  -4.750  11.259  1.00  0.00           C  
ATOM   3571  CD2 PHE A 230     -28.669  -3.700  11.255  1.00  0.00           C  
ATOM   3572  CE1 PHE A 230     -27.024  -5.767  10.467  1.00  0.00           C  
ATOM   3573  CE2 PHE A 230     -29.169  -4.716  10.465  1.00  0.00           C  
ATOM   3574  CZ  PHE A 230     -28.344  -5.751  10.070  1.00  0.00           C  
ATOM   3575  H   PHE A 230     -25.993  -0.439  13.607  1.00  0.00           H  
ATOM   3576  HA  PHE A 230     -25.282  -1.839  11.214  1.00  0.00           H  
ATOM   3577 1HB  PHE A 230     -26.067  -3.026  13.204  1.00  0.00           H  
ATOM   3578 2HB  PHE A 230     -27.620  -2.207  13.130  1.00  0.00           H  
ATOM   3579  HD1 PHE A 230     -25.483  -4.763  11.574  1.00  0.00           H  
ATOM   3580  HD2 PHE A 230     -29.320  -2.882  11.567  1.00  0.00           H  
ATOM   3581  HE1 PHE A 230     -26.372  -6.584  10.156  1.00  0.00           H  
ATOM   3582  HE2 PHE A 230     -30.212  -4.703  10.151  1.00  0.00           H  
ATOM   3583  HZ  PHE A 230     -28.737  -6.552   9.445  1.00  0.00           H  
ATOM   3584  N   ALA A 231     -28.066  -0.088  11.117  1.00  0.00           N  
ATOM   3585  CA  ALA A 231     -29.066   0.477  10.219  1.00  0.00           C  
ATOM   3586  C   ALA A 231     -28.418   1.358   9.158  1.00  0.00           C  
ATOM   3587  O   ALA A 231     -28.803   1.325   7.989  1.00  0.00           O  
ATOM   3588  CB  ALA A 231     -30.098   1.270  11.006  1.00  0.00           C  
ATOM   3589  H   ALA A 231     -28.074   0.177  12.091  1.00  0.00           H  
ATOM   3590  HA  ALA A 231     -29.567  -0.346   9.709  1.00  0.00           H  
ATOM   3591 1HB  ALA A 231     -30.837   1.686  10.320  1.00  0.00           H  
ATOM   3592 2HB  ALA A 231     -30.595   0.614  11.720  1.00  0.00           H  
ATOM   3593 3HB  ALA A 231     -29.604   2.079  11.541  1.00  0.00           H  
ATOM   3594  N   GLU A 232     -27.431   2.146   9.573  1.00  0.00           N  
ATOM   3595  CA  GLU A 232     -26.727   3.038   8.659  1.00  0.00           C  
ATOM   3596  C   GLU A 232     -25.959   2.251   7.604  1.00  0.00           C  
ATOM   3597  O   GLU A 232     -25.940   2.624   6.430  1.00  0.00           O  
ATOM   3598  CB  GLU A 232     -25.768   3.945   9.433  1.00  0.00           C  
ATOM   3599  CG  GLU A 232     -24.913   4.849   8.555  1.00  0.00           C  
ATOM   3600  CD  GLU A 232     -23.976   5.716   9.348  1.00  0.00           C  
ATOM   3601  OE1 GLU A 232     -24.048   5.689  10.554  1.00  0.00           O  
ATOM   3602  OE2 GLU A 232     -23.187   6.407   8.747  1.00  0.00           O1-
ATOM   3603  H   GLU A 232     -27.162   2.126  10.546  1.00  0.00           H  
ATOM   3604  HA  GLU A 232     -27.462   3.662   8.149  1.00  0.00           H  
ATOM   3605 1HB  GLU A 232     -26.336   4.579  10.113  1.00  0.00           H  
ATOM   3606 2HB  GLU A 232     -25.098   3.334  10.037  1.00  0.00           H  
ATOM   3607 1HG  GLU A 232     -24.328   4.229   7.876  1.00  0.00           H  
ATOM   3608 2HG  GLU A 232     -25.567   5.480   7.956  1.00  0.00           H  
ATOM   3609  N   GLU A 233     -25.328   1.162   8.028  1.00  0.00           N  
ATOM   3610  CA  GLU A 233     -24.557   0.321   7.120  1.00  0.00           C  
ATOM   3611  C   GLU A 233     -25.456  -0.332   6.077  1.00  0.00           C  
ATOM   3612  O   GLU A 233     -25.098  -0.421   4.903  1.00  0.00           O  
ATOM   3613  CB  GLU A 233     -23.801  -0.754   7.902  1.00  0.00           C  
ATOM   3614  CG  GLU A 233     -22.592  -0.241   8.670  1.00  0.00           C  
ATOM   3615  CD  GLU A 233     -21.486   0.238   7.771  1.00  0.00           C  
ATOM   3616  OE1 GLU A 233     -21.250  -0.389   6.766  1.00  0.00           O  
ATOM   3617  OE2 GLU A 233     -20.877   1.232   8.089  1.00  0.00           O1-
ATOM   3618  H   GLU A 233     -25.384   0.911   9.005  1.00  0.00           H  
ATOM   3619  HA  GLU A 233     -23.832   0.948   6.599  1.00  0.00           H  
ATOM   3620 1HB  GLU A 233     -24.475  -1.228   8.616  1.00  0.00           H  
ATOM   3621 2HB  GLU A 233     -23.455  -1.529   7.216  1.00  0.00           H  
ATOM   3622 1HG  GLU A 233     -22.905   0.583   9.312  1.00  0.00           H  
ATOM   3623 2HG  GLU A 233     -22.214  -1.038   9.309  1.00  0.00           H  
ATOM   3624  N   ARG A 234     -26.624  -0.787   6.515  1.00  0.00           N  
ATOM   3625  CA  ARG A 234     -27.578  -1.435   5.620  1.00  0.00           C  
ATOM   3626  C   ARG A 234     -28.093  -0.460   4.569  1.00  0.00           C  
ATOM   3627  O   ARG A 234     -28.242  -0.816   3.399  1.00  0.00           O  
ATOM   3628  CB  ARG A 234     -28.752  -1.998   6.406  1.00  0.00           C  
ATOM   3629  CG  ARG A 234     -28.411  -3.172   7.310  1.00  0.00           C  
ATOM   3630  CD  ARG A 234     -28.271  -4.435   6.540  1.00  0.00           C  
ATOM   3631  NE  ARG A 234     -26.984  -4.521   5.869  1.00  0.00           N  
ATOM   3632  CZ  ARG A 234     -25.812  -4.762   6.489  1.00  0.00           C  
ATOM   3633  NH1 ARG A 234     -25.781  -4.937   7.791  1.00  0.00           N1+
ATOM   3634  NH2 ARG A 234     -24.693  -4.821   5.789  1.00  0.00           N  
ATOM   3635  H   ARG A 234     -26.859  -0.682   7.492  1.00  0.00           H  
ATOM   3636  HA  ARG A 234     -27.073  -2.258   5.114  1.00  0.00           H  
ATOM   3637 1HB  ARG A 234     -29.181  -1.216   7.028  1.00  0.00           H  
ATOM   3638 2HB  ARG A 234     -29.527  -2.329   5.714  1.00  0.00           H  
ATOM   3639 1HG  ARG A 234     -27.470  -2.976   7.822  1.00  0.00           H  
ATOM   3640 2HG  ARG A 234     -29.204  -3.306   8.046  1.00  0.00           H  
ATOM   3641 1HD  ARG A 234     -28.360  -5.286   7.216  1.00  0.00           H  
ATOM   3642 2HD  ARG A 234     -29.053  -4.491   5.785  1.00  0.00           H  
ATOM   3643  HE  ARG A 234     -26.966  -4.392   4.867  1.00  0.00           H  
ATOM   3644 1HH1 ARG A 234     -26.637  -4.893   8.327  1.00  0.00           H  
ATOM   3645 2HH1 ARG A 234     -24.903  -5.119   8.257  1.00  0.00           H  
ATOM   3646 1HH2 ARG A 234     -24.717  -4.685   4.787  1.00  0.00           H  
ATOM   3647 2HH2 ARG A 234     -23.816  -5.001   6.253  1.00  0.00           H  
ATOM   3648  N   SER A 235     -28.366   0.770   4.993  1.00  0.00           N  
ATOM   3649  CA  SER A 235     -28.867   1.798   4.088  1.00  0.00           C  
ATOM   3650  C   SER A 235     -27.833   2.149   3.026  1.00  0.00           C  
ATOM   3651  O   SER A 235     -28.169   2.337   1.856  1.00  0.00           O  
ATOM   3652  CB  SER A 235     -29.247   3.040   4.869  1.00  0.00           C  
ATOM   3653  OG  SER A 235     -30.352   2.797   5.696  1.00  0.00           O  
ATOM   3654  H   SER A 235     -28.222   0.998   5.966  1.00  0.00           H  
ATOM   3655  HA  SER A 235     -29.756   1.414   3.586  1.00  0.00           H  
ATOM   3656 1HB  SER A 235     -28.399   3.362   5.475  1.00  0.00           H  
ATOM   3657 2HB  SER A 235     -29.479   3.848   4.177  1.00  0.00           H  
ATOM   3658  HG  SER A 235     -30.529   3.624   6.150  1.00  0.00           H  
ATOM   3659  N   ARG A 236     -26.574   2.240   3.442  1.00  0.00           N  
ATOM   3660  CA  ARG A 236     -25.487   2.568   2.527  1.00  0.00           C  
ATOM   3661  C   ARG A 236     -25.301   1.480   1.477  1.00  0.00           C  
ATOM   3662  O   ARG A 236     -25.074   1.770   0.303  1.00  0.00           O  
ATOM   3663  CB  ARG A 236     -24.185   2.760   3.290  1.00  0.00           C  
ATOM   3664  CG  ARG A 236     -22.984   3.111   2.426  1.00  0.00           C  
ATOM   3665  CD  ARG A 236     -21.770   3.356   3.247  1.00  0.00           C  
ATOM   3666  NE  ARG A 236     -21.368   2.170   3.986  1.00  0.00           N  
ATOM   3667  CZ  ARG A 236     -20.680   1.138   3.461  1.00  0.00           C  
ATOM   3668  NH1 ARG A 236     -20.326   1.159   2.195  1.00  0.00           N1+
ATOM   3669  NH2 ARG A 236     -20.363   0.102   4.218  1.00  0.00           N  
ATOM   3670  H   ARG A 236     -26.365   2.075   4.415  1.00  0.00           H  
ATOM   3671  HA  ARG A 236     -25.732   3.501   2.019  1.00  0.00           H  
ATOM   3672 1HB  ARG A 236     -24.307   3.555   4.023  1.00  0.00           H  
ATOM   3673 2HB  ARG A 236     -23.945   1.846   3.833  1.00  0.00           H  
ATOM   3674 1HG  ARG A 236     -22.775   2.290   1.740  1.00  0.00           H  
ATOM   3675 2HG  ARG A 236     -23.199   4.016   1.854  1.00  0.00           H  
ATOM   3676 1HD  ARG A 236     -20.945   3.649   2.598  1.00  0.00           H  
ATOM   3677 2HD  ARG A 236     -21.970   4.153   3.962  1.00  0.00           H  
ATOM   3678  HE  ARG A 236     -21.621   2.118   4.964  1.00  0.00           H  
ATOM   3679 1HH1 ARG A 236     -20.571   1.950   1.616  1.00  0.00           H  
ATOM   3680 2HH1 ARG A 236     -19.812   0.385   1.802  1.00  0.00           H  
ATOM   3681 1HH2 ARG A 236     -20.634   0.086   5.192  1.00  0.00           H  
ATOM   3682 2HH2 ARG A 236     -19.847  -0.671   3.825  1.00  0.00           H  
ATOM   3683  N   ARG A 237     -25.400   0.227   1.908  1.00  0.00           N  
ATOM   3684  CA  ARG A 237     -25.243  -0.907   1.006  1.00  0.00           C  
ATOM   3685  C   ARG A 237     -26.354  -0.941  -0.037  1.00  0.00           C  
ATOM   3686  O   ARG A 237     -26.107  -1.224  -1.210  1.00  0.00           O  
ATOM   3687  CB  ARG A 237     -25.245  -2.215   1.785  1.00  0.00           C  
ATOM   3688  CG  ARG A 237     -25.044  -3.462   0.939  1.00  0.00           C  
ATOM   3689  CD  ARG A 237     -23.695  -3.493   0.319  1.00  0.00           C  
ATOM   3690  NE  ARG A 237     -23.464  -4.728  -0.417  1.00  0.00           N  
ATOM   3691  CZ  ARG A 237     -22.407  -4.954  -1.217  1.00  0.00           C  
ATOM   3692  NH1 ARG A 237     -21.490  -4.025  -1.376  1.00  0.00           N1+
ATOM   3693  NH2 ARG A 237     -22.287  -6.112  -1.844  1.00  0.00           N  
ATOM   3694  H   ARG A 237     -25.588   0.057   2.886  1.00  0.00           H  
ATOM   3695  HA  ARG A 237     -24.287  -0.809   0.490  1.00  0.00           H  
ATOM   3696 1HB  ARG A 237     -24.454  -2.192   2.533  1.00  0.00           H  
ATOM   3697 2HB  ARG A 237     -26.192  -2.323   2.312  1.00  0.00           H  
ATOM   3698 1HG  ARG A 237     -25.154  -4.348   1.566  1.00  0.00           H  
ATOM   3699 2HG  ARG A 237     -25.789  -3.486   0.143  1.00  0.00           H  
ATOM   3700 1HD  ARG A 237     -23.593  -2.661  -0.375  1.00  0.00           H  
ATOM   3701 2HD  ARG A 237     -22.935  -3.415   1.096  1.00  0.00           H  
ATOM   3702  HE  ARG A 237     -24.147  -5.467  -0.320  1.00  0.00           H  
ATOM   3703 1HH1 ARG A 237     -21.581  -3.140  -0.898  1.00  0.00           H  
ATOM   3704 2HH1 ARG A 237     -20.697  -4.194  -1.977  1.00  0.00           H  
ATOM   3705 1HH2 ARG A 237     -22.991  -6.828  -1.722  1.00  0.00           H  
ATOM   3706 2HH2 ARG A 237     -21.495  -6.283  -2.444  1.00  0.00           H  
ATOM   3707  N   LEU A 238     -27.574  -0.650   0.398  1.00  0.00           N  
ATOM   3708  CA  LEU A 238     -28.724  -0.645  -0.498  1.00  0.00           C  
ATOM   3709  C   LEU A 238     -28.596   0.445  -1.555  1.00  0.00           C  
ATOM   3710  O   LEU A 238     -28.920   0.231  -2.723  1.00  0.00           O  
ATOM   3711  CB  LEU A 238     -30.019  -0.440   0.302  1.00  0.00           C  
ATOM   3712  CG  LEU A 238     -30.574  -1.688   0.999  1.00  0.00           C  
ATOM   3713  CD1 LEU A 238     -31.587  -1.270   2.056  1.00  0.00           C  
ATOM   3714  CD2 LEU A 238     -31.208  -2.608  -0.034  1.00  0.00           C  
ATOM   3715  H   LEU A 238     -27.709  -0.426   1.374  1.00  0.00           H  
ATOM   3716  HA  LEU A 238     -28.772  -1.609  -1.004  1.00  0.00           H  
ATOM   3717 1HB  LEU A 238     -29.838   0.314   1.066  1.00  0.00           H  
ATOM   3718 2HB  LEU A 238     -30.788  -0.068  -0.373  1.00  0.00           H  
ATOM   3719  HG  LEU A 238     -29.763  -2.215   1.504  1.00  0.00           H  
ATOM   3720 1HD1 LEU A 238     -31.981  -2.158   2.552  1.00  0.00           H  
ATOM   3721 2HD1 LEU A 238     -31.102  -0.630   2.793  1.00  0.00           H  
ATOM   3722 3HD1 LEU A 238     -32.403  -0.728   1.582  1.00  0.00           H  
ATOM   3723 1HD2 LEU A 238     -31.601  -3.495   0.462  1.00  0.00           H  
ATOM   3724 2HD2 LEU A 238     -32.019  -2.083  -0.538  1.00  0.00           H  
ATOM   3725 3HD2 LEU A 238     -30.457  -2.904  -0.766  1.00  0.00           H  
ATOM   3726  N   SER A 239     -28.124   1.613  -1.138  1.00  0.00           N  
ATOM   3727  CA  SER A 239     -27.951   2.740  -2.047  1.00  0.00           C  
ATOM   3728  C   SER A 239     -26.899   2.436  -3.107  1.00  0.00           C  
ATOM   3729  O   SER A 239     -27.069   2.775  -4.278  1.00  0.00           O  
ATOM   3730  CB  SER A 239     -27.556   3.982  -1.272  1.00  0.00           C  
ATOM   3731  OG  SER A 239     -28.622   4.441  -0.485  1.00  0.00           O  
ATOM   3732  H   SER A 239     -27.877   1.725  -0.165  1.00  0.00           H  
ATOM   3733  HA  SER A 239     -28.900   2.928  -2.550  1.00  0.00           H  
ATOM   3734 1HB  SER A 239     -26.701   3.757  -0.635  1.00  0.00           H  
ATOM   3735 2HB  SER A 239     -27.250   4.763  -1.966  1.00  0.00           H  
ATOM   3736  HG  SER A 239     -28.296   5.222  -0.031  1.00  0.00           H  
ATOM   3737  N   GLU A 240     -25.811   1.797  -2.688  1.00  0.00           N  
ATOM   3738  CA  GLU A 240     -24.731   1.447  -3.600  1.00  0.00           C  
ATOM   3739  C   GLU A 240     -25.195   0.440  -4.645  1.00  0.00           C  
ATOM   3740  O   GLU A 240     -24.843   0.544  -5.820  1.00  0.00           O  
ATOM   3741  CB  GLU A 240     -23.541   0.879  -2.823  1.00  0.00           C  
ATOM   3742  CG  GLU A 240     -22.779   1.906  -1.999  1.00  0.00           C  
ATOM   3743  CD  GLU A 240     -21.685   1.296  -1.169  1.00  0.00           C  
ATOM   3744  OE1 GLU A 240     -21.577   0.093  -1.154  1.00  0.00           O  
ATOM   3745  OE2 GLU A 240     -20.954   2.033  -0.550  1.00  0.00           O1-
ATOM   3746  H   GLU A 240     -25.733   1.546  -1.713  1.00  0.00           H  
ATOM   3747  HA  GLU A 240     -24.410   2.351  -4.120  1.00  0.00           H  
ATOM   3748 1HB  GLU A 240     -23.889   0.098  -2.145  1.00  0.00           H  
ATOM   3749 2HB  GLU A 240     -22.839   0.419  -3.518  1.00  0.00           H  
ATOM   3750 1HG  GLU A 240     -22.341   2.644  -2.672  1.00  0.00           H  
ATOM   3751 2HG  GLU A 240     -23.480   2.423  -1.344  1.00  0.00           H  
ATOM   3752  N   TYR A 241     -25.987  -0.534  -4.210  1.00  0.00           N  
ATOM   3753  CA  TYR A 241     -26.502  -1.562  -5.106  1.00  0.00           C  
ATOM   3754  C   TYR A 241     -27.435  -0.963  -6.152  1.00  0.00           C  
ATOM   3755  O   TYR A 241     -27.393  -1.342  -7.323  1.00  0.00           O  
ATOM   3756  CB  TYR A 241     -27.227  -2.651  -4.311  1.00  0.00           C  
ATOM   3757  CG  TYR A 241     -27.568  -3.877  -5.128  1.00  0.00           C  
ATOM   3758  CD1 TYR A 241     -26.741  -4.991  -5.090  1.00  0.00           C  
ATOM   3759  CD2 TYR A 241     -28.711  -3.889  -5.916  1.00  0.00           C  
ATOM   3760  CE1 TYR A 241     -27.054  -6.110  -5.836  1.00  0.00           C  
ATOM   3761  CE2 TYR A 241     -29.022  -5.009  -6.662  1.00  0.00           C  
ATOM   3762  CZ  TYR A 241     -28.200  -6.116  -6.624  1.00  0.00           C  
ATOM   3763  OH  TYR A 241     -28.511  -7.232  -7.366  1.00  0.00           O  
ATOM   3764  H   TYR A 241     -26.240  -0.562  -3.233  1.00  0.00           H  
ATOM   3765  HA  TYR A 241     -25.661  -2.014  -5.633  1.00  0.00           H  
ATOM   3766 1HB  TYR A 241     -26.604  -2.965  -3.472  1.00  0.00           H  
ATOM   3767 2HB  TYR A 241     -28.151  -2.247  -3.900  1.00  0.00           H  
ATOM   3768  HD1 TYR A 241     -25.844  -4.981  -4.471  1.00  0.00           H  
ATOM   3769  HD2 TYR A 241     -29.360  -3.014  -5.947  1.00  0.00           H  
ATOM   3770  HE1 TYR A 241     -26.404  -6.984  -5.805  1.00  0.00           H  
ATOM   3771  HE2 TYR A 241     -29.921  -5.019  -7.282  1.00  0.00           H  
ATOM   3772  HH  TYR A 241     -27.840  -7.903  -7.229  1.00  0.00           H  
ATOM   3773  N   ALA A 242     -28.275  -0.028  -5.724  1.00  0.00           N  
ATOM   3774  CA  ALA A 242     -29.219   0.625  -6.623  1.00  0.00           C  
ATOM   3775  C   ALA A 242     -28.492   1.443  -7.683  1.00  0.00           C  
ATOM   3776  O   ALA A 242     -28.880   1.445  -8.852  1.00  0.00           O  
ATOM   3777  CB  ALA A 242     -30.175   1.508  -5.835  1.00  0.00           C  
ATOM   3778  H   ALA A 242     -28.260   0.238  -4.749  1.00  0.00           H  
ATOM   3779  HA  ALA A 242     -29.792  -0.149  -7.133  1.00  0.00           H  
ATOM   3780 1HB  ALA A 242     -30.874   1.988  -6.520  1.00  0.00           H  
ATOM   3781 2HB  ALA A 242     -30.729   0.898  -5.120  1.00  0.00           H  
ATOM   3782 3HB  ALA A 242     -29.611   2.270  -5.301  1.00  0.00           H  
ATOM   3783  N   GLU A 243     -27.439   2.137  -7.270  1.00  0.00           N  
ATOM   3784  CA  GLU A 243     -26.657   2.963  -8.183  1.00  0.00           C  
ATOM   3785  C   GLU A 243     -25.965   2.109  -9.238  1.00  0.00           C  
ATOM   3786  O   GLU A 243     -25.912   2.478 -10.410  1.00  0.00           O  
ATOM   3787  CB  GLU A 243     -25.620   3.778  -7.409  1.00  0.00           C  
ATOM   3788  CG  GLU A 243     -24.762   4.688  -8.277  1.00  0.00           C  
ATOM   3789  CD  GLU A 243     -23.792   5.514  -7.479  1.00  0.00           C  
ATOM   3790  OE1 GLU A 243     -23.819   5.428  -6.274  1.00  0.00           O  
ATOM   3791  OE2 GLU A 243     -23.024   6.233  -8.072  1.00  0.00           O1-
ATOM   3792  H   GLU A 243     -27.172   2.094  -6.296  1.00  0.00           H  
ATOM   3793  HA  GLU A 243     -27.333   3.652  -8.691  1.00  0.00           H  
ATOM   3794 1HB  GLU A 243     -26.124   4.400  -6.669  1.00  0.00           H  
ATOM   3795 2HB  GLU A 243     -24.954   3.103  -6.872  1.00  0.00           H  
ATOM   3796 1HG  GLU A 243     -24.203   4.076  -8.985  1.00  0.00           H  
ATOM   3797 2HG  GLU A 243     -25.413   5.349  -8.846  1.00  0.00           H  
ATOM   3798  N   ARG A 244     -25.433   0.969  -8.813  1.00  0.00           N  
ATOM   3799  CA  ARG A 244     -24.741   0.060  -9.719  1.00  0.00           C  
ATOM   3800  C   ARG A 244     -25.695  -0.509 -10.762  1.00  0.00           C  
ATOM   3801  O   ARG A 244     -25.356  -0.606 -11.941  1.00  0.00           O  
ATOM   3802  CB  ARG A 244     -24.098  -1.082  -8.946  1.00  0.00           C  
ATOM   3803  CG  ARG A 244     -23.283  -2.048  -9.791  1.00  0.00           C  
ATOM   3804  CD  ARG A 244     -22.569  -3.043  -8.952  1.00  0.00           C  
ATOM   3805  NE  ARG A 244     -21.548  -2.423  -8.123  1.00  0.00           N  
ATOM   3806  CZ  ARG A 244     -20.985  -2.999  -7.042  1.00  0.00           C  
ATOM   3807  NH1 ARG A 244     -21.354  -4.206  -6.674  1.00  0.00           N1+
ATOM   3808  NH2 ARG A 244     -20.063  -2.350  -6.353  1.00  0.00           N  
ATOM   3809  H   ARG A 244     -25.511   0.724  -7.836  1.00  0.00           H  
ATOM   3810  HA  ARG A 244     -23.956   0.615 -10.233  1.00  0.00           H  
ATOM   3811 1HB  ARG A 244     -23.439  -0.676  -8.180  1.00  0.00           H  
ATOM   3812 2HB  ARG A 244     -24.871  -1.658  -8.439  1.00  0.00           H  
ATOM   3813 1HG  ARG A 244     -23.944  -2.584 -10.471  1.00  0.00           H  
ATOM   3814 2HG  ARG A 244     -22.542  -1.491 -10.367  1.00  0.00           H  
ATOM   3815 1HD  ARG A 244     -23.281  -3.545  -8.297  1.00  0.00           H  
ATOM   3816 2HD  ARG A 244     -22.085  -3.779  -9.593  1.00  0.00           H  
ATOM   3817  HE  ARG A 244     -21.239  -1.493  -8.375  1.00  0.00           H  
ATOM   3818 1HH1 ARG A 244     -22.059  -4.701  -7.201  1.00  0.00           H  
ATOM   3819 2HH1 ARG A 244     -20.931  -4.637  -5.865  1.00  0.00           H  
ATOM   3820 1HH2 ARG A 244     -19.779  -1.421  -6.636  1.00  0.00           H  
ATOM   3821 2HH2 ARG A 244     -19.641  -2.782  -5.545  1.00  0.00           H  
ATOM   3822  N   HIS A 245     -26.892  -0.887 -10.313  1.00  0.00           N  
ATOM   3823  CA  HIS A 245     -27.835  -1.620 -11.151  1.00  0.00           C  
ATOM   3824  C   HIS A 245     -28.910  -0.733 -11.767  1.00  0.00           C  
ATOM   3825  O   HIS A 245     -29.623  -1.148 -12.681  1.00  0.00           O  
ATOM   3826  CB  HIS A 245     -28.507  -2.734 -10.340  1.00  0.00           C  
ATOM   3827  CG  HIS A 245     -27.575  -3.840  -9.952  1.00  0.00           C  
ATOM   3828  CD2 HIS A 245     -27.375  -5.067 -10.488  1.00  0.00           C  
ATOM   3829  ND1 HIS A 245     -26.706  -3.741  -8.885  1.00  0.00           N  
ATOM   3830  CE1 HIS A 245     -26.012  -4.862  -8.781  1.00  0.00           C  
ATOM   3831  NE2 HIS A 245     -26.399  -5.681  -9.742  1.00  0.00           N  
ATOM   3832  H   HIS A 245     -27.156  -0.658  -9.364  1.00  0.00           H  
ATOM   3833  HA  HIS A 245     -27.302  -2.077 -11.984  1.00  0.00           H  
ATOM   3834 1HB  HIS A 245     -28.934  -2.314  -9.429  1.00  0.00           H  
ATOM   3835 2HB  HIS A 245     -29.323  -3.164 -10.918  1.00  0.00           H  
ATOM   3836  HD1 HIS A 245     -26.655  -2.985  -8.231  1.00  0.00           H  
ATOM   3837  HD2 HIS A 245     -27.823  -5.588 -11.334  1.00  0.00           H  
ATOM   3838  HE1 HIS A 245     -25.268  -4.983  -7.994  1.00  0.00           H  
ATOM   3839  N   VAL A 246     -29.038   0.495 -11.272  1.00  0.00           N  
ATOM   3840  CA  VAL A 246     -30.121   1.365 -11.715  1.00  0.00           C  
ATOM   3841  C   VAL A 246     -29.662   2.293 -12.831  1.00  0.00           C  
ATOM   3842  O   VAL A 246     -28.876   3.211 -12.603  1.00  0.00           O  
ATOM   3843  CB  VAL A 246     -30.647   2.204 -10.537  1.00  0.00           C  
ATOM   3844  CG1 VAL A 246     -31.578   3.301 -11.038  1.00  0.00           C  
ATOM   3845  CG2 VAL A 246     -31.359   1.307  -9.537  1.00  0.00           C  
ATOM   3846  H   VAL A 246     -28.373   0.818 -10.584  1.00  0.00           H  
ATOM   3847  HA  VAL A 246     -30.934   0.742 -12.091  1.00  0.00           H  
ATOM   3848  HB  VAL A 246     -29.806   2.698 -10.049  1.00  0.00           H  
ATOM   3849 1HG1 VAL A 246     -31.940   3.885 -10.192  1.00  0.00           H  
ATOM   3850 2HG1 VAL A 246     -31.037   3.951 -11.724  1.00  0.00           H  
ATOM   3851 3HG1 VAL A 246     -32.425   2.849 -11.555  1.00  0.00           H  
ATOM   3852 1HG2 VAL A 246     -31.728   1.908  -8.706  1.00  0.00           H  
ATOM   3853 2HG2 VAL A 246     -32.198   0.811 -10.026  1.00  0.00           H  
ATOM   3854 3HG2 VAL A 246     -30.664   0.557  -9.161  1.00  0.00           H  
ATOM   3855  N   THR A 247     -30.162   2.045 -14.037  1.00  0.00           N  
ATOM   3856  CA  THR A 247     -29.829   2.865 -15.195  1.00  0.00           C  
ATOM   3857  C   THR A 247     -30.481   4.240 -15.130  1.00  0.00           C  
ATOM   3858  O   THR A 247     -29.927   5.224 -15.621  1.00  0.00           O  
ATOM   3859  CB  THR A 247     -30.244   2.162 -16.501  1.00  0.00           C  
ATOM   3860  CG2 THR A 247     -29.541   0.819 -16.631  1.00  0.00           C  
ATOM   3861  OG1 THR A 247     -31.663   1.955 -16.505  1.00  0.00           O  
ATOM   3862  H   THR A 247     -30.792   1.265 -14.158  1.00  0.00           H  
ATOM   3863  HA  THR A 247     -28.749   3.017 -15.213  1.00  0.00           H  
ATOM   3864  HB  THR A 247     -29.980   2.789 -17.352  1.00  0.00           H  
ATOM   3865  HG1 THR A 247     -31.961   1.808 -17.406  1.00  0.00           H  
ATOM   3866 1HG2 THR A 247     -29.846   0.337 -17.560  1.00  0.00           H  
ATOM   3867 2HG2 THR A 247     -28.461   0.973 -16.639  1.00  0.00           H  
ATOM   3868 3HG2 THR A 247     -29.809   0.185 -15.788  1.00  0.00           H  
ATOM   3869  N   ASN A 248     -31.662   4.309 -14.523  1.00  0.00           N  
ATOM   3870  CA  ASN A 248     -32.439   5.543 -14.525  1.00  0.00           C  
ATOM   3871  C   ASN A 248     -31.800   6.582 -13.619  1.00  0.00           C  
ATOM   3872  O   ASN A 248     -31.747   6.411 -12.402  1.00  0.00           O  
ATOM   3873  CB  ASN A 248     -33.873   5.277 -14.106  1.00  0.00           C  
ATOM   3874  CG  ASN A 248     -34.736   6.506 -14.190  1.00  0.00           C  
ATOM   3875  ND2 ASN A 248     -36.008   6.310 -14.433  1.00  0.00           N  
ATOM   3876  OD1 ASN A 248     -34.251   7.633 -14.036  1.00  0.00           O  
ATOM   3877  H   ASN A 248     -32.022   3.490 -14.053  1.00  0.00           H  
ATOM   3878  HA  ASN A 248     -32.443   5.948 -15.538  1.00  0.00           H  
ATOM   3879 1HB  ASN A 248     -34.301   4.502 -14.743  1.00  0.00           H  
ATOM   3880 2HB  ASN A 248     -33.890   4.906 -13.081  1.00  0.00           H  
ATOM   3881 1HD2 ASN A 248     -36.631   7.091 -14.501  1.00  0.00           H  
ATOM   3882 2HD2 ASN A 248     -36.357   5.381 -14.552  1.00  0.00           H  
ATOM   3883  N   PRO A 249     -31.235   7.753 -13.932  1.00  0.00           N  
ATOM   3884  CA  PRO A 249     -30.536   8.393 -12.825  1.00  0.00           C  
ATOM   3885  C   PRO A 249     -31.504   8.791 -11.723  1.00  0.00           C  
ATOM   3886  O   PRO A 249     -31.156   8.775 -10.542  1.00  0.00           O  
ATOM   3887  CB  PRO A 249     -29.895   9.620 -13.482  1.00  0.00           C  
ATOM   3888  CG  PRO A 249     -29.730   9.224 -14.910  1.00  0.00           C  
ATOM   3889  CD  PRO A 249     -30.961   8.415 -15.220  1.00  0.00           C  
ATOM   3890  HA  PRO A 249     -29.768   7.708 -12.438  1.00  0.00           H  
ATOM   3891 1HB  PRO A 249     -30.545  10.497 -13.355  1.00  0.00           H  
ATOM   3892 2HB  PRO A 249     -28.939   9.854 -12.990  1.00  0.00           H  
ATOM   3893 1HG  PRO A 249     -29.638  10.118 -15.543  1.00  0.00           H  
ATOM   3894 2HG  PRO A 249     -28.801   8.647 -15.039  1.00  0.00           H  
ATOM   3895 1HD  PRO A 249     -31.777   9.091 -15.516  1.00  0.00           H  
ATOM   3896 2HD  PRO A 249     -30.738   7.699 -16.024  1.00  0.00           H  
ATOM   3897  N   ILE A 250     -32.716   9.148 -12.122  1.00  0.00           N  
ATOM   3898  CA  ILE A 250     -33.673   9.766 -11.211  1.00  0.00           C  
ATOM   3899  C   ILE A 250     -34.143   8.776 -10.152  1.00  0.00           C  
ATOM   3900  O   ILE A 250     -34.284   9.126  -8.980  1.00  0.00           O  
ATOM   3901  CB  ILE A 250     -34.889  10.312 -11.980  1.00  0.00           C  
ATOM   3902  CG1 ILE A 250     -34.478  11.500 -12.854  1.00  0.00           C  
ATOM   3903  CG2 ILE A 250     -35.992  10.715 -11.013  1.00  0.00           C  
ATOM   3904  CD1 ILE A 250     -34.141  12.748 -12.070  1.00  0.00           C  
ATOM   3905  H   ILE A 250     -32.986   8.986 -13.082  1.00  0.00           H  
ATOM   3906  HA  ILE A 250     -33.183  10.598 -10.706  1.00  0.00           H  
ATOM   3907  HB  ILE A 250     -35.270   9.544 -12.651  1.00  0.00           H  
ATOM   3908 1HG1 ILE A 250     -33.608  11.228 -13.452  1.00  0.00           H  
ATOM   3909 2HG1 ILE A 250     -35.286  11.742 -13.544  1.00  0.00           H  
ATOM   3910 1HG2 ILE A 250     -36.844  11.100 -11.573  1.00  0.00           H  
ATOM   3911 2HG2 ILE A 250     -36.301   9.847 -10.433  1.00  0.00           H  
ATOM   3912 3HG2 ILE A 250     -35.621  11.488 -10.340  1.00  0.00           H  
ATOM   3913 1HD1 ILE A 250     -33.859  13.546 -12.758  1.00  0.00           H  
ATOM   3914 2HD1 ILE A 250     -35.009  13.060 -11.489  1.00  0.00           H  
ATOM   3915 3HD1 ILE A 250     -33.309  12.540 -11.396  1.00  0.00           H  
ATOM   3916  N   LEU A 251     -34.386   7.539 -10.571  1.00  0.00           N  
ATOM   3917  CA  LEU A 251     -34.840   6.497  -9.659  1.00  0.00           C  
ATOM   3918  C   LEU A 251     -33.778   6.177  -8.615  1.00  0.00           C  
ATOM   3919  O   LEU A 251     -34.089   5.981  -7.440  1.00  0.00           O  
ATOM   3920  CB  LEU A 251     -35.197   5.227 -10.441  1.00  0.00           C  
ATOM   3921  CG  LEU A 251     -36.498   5.287 -11.251  1.00  0.00           C  
ATOM   3922  CD1 LEU A 251     -36.579   4.079 -12.174  1.00  0.00           C  
ATOM   3923  CD2 LEU A 251     -37.686   5.331 -10.302  1.00  0.00           C  
ATOM   3924  H   LEU A 251     -34.252   7.315 -11.546  1.00  0.00           H  
ATOM   3925  HA  LEU A 251     -35.731   6.853  -9.144  1.00  0.00           H  
ATOM   3926 1HB  LEU A 251     -34.386   5.006 -11.133  1.00  0.00           H  
ATOM   3927 2HB  LEU A 251     -35.284   4.398  -9.738  1.00  0.00           H  
ATOM   3928  HG  LEU A 251     -36.498   6.183 -11.873  1.00  0.00           H  
ATOM   3929 1HD1 LEU A 251     -37.503   4.122 -12.750  1.00  0.00           H  
ATOM   3930 2HD1 LEU A 251     -35.727   4.084 -12.855  1.00  0.00           H  
ATOM   3931 3HD1 LEU A 251     -36.564   3.166 -11.581  1.00  0.00           H  
ATOM   3932 1HD2 LEU A 251     -38.611   5.375 -10.878  1.00  0.00           H  
ATOM   3933 2HD2 LEU A 251     -37.689   4.435  -9.681  1.00  0.00           H  
ATOM   3934 3HD2 LEU A 251     -37.612   6.213  -9.666  1.00  0.00           H  
ATOM   3935  N   ALA A 252     -32.524   6.124  -9.050  1.00  0.00           N  
ATOM   3936  CA  ALA A 252     -31.414   5.827  -8.153  1.00  0.00           C  
ATOM   3937  C   ALA A 252     -31.243   6.921  -7.107  1.00  0.00           C  
ATOM   3938  O   ALA A 252     -30.987   6.640  -5.937  1.00  0.00           O  
ATOM   3939  CB  ALA A 252     -30.127   5.646  -8.945  1.00  0.00           C  
ATOM   3940  H   ALA A 252     -32.335   6.294 -10.028  1.00  0.00           H  
ATOM   3941  HA  ALA A 252     -31.640   4.898  -7.630  1.00  0.00           H  
ATOM   3942 1HB  ALA A 252     -29.307   5.426  -8.261  1.00  0.00           H  
ATOM   3943 2HB  ALA A 252     -30.245   4.822  -9.648  1.00  0.00           H  
ATOM   3944 3HB  ALA A 252     -29.906   6.561  -9.492  1.00  0.00           H  
ATOM   3945  N   ALA A 253     -31.387   8.170  -7.535  1.00  0.00           N  
ATOM   3946  CA  ALA A 253     -31.248   9.310  -6.635  1.00  0.00           C  
ATOM   3947  C   ALA A 253     -32.341   9.309  -5.576  1.00  0.00           C  
ATOM   3948  O   ALA A 253     -32.086   9.601  -4.407  1.00  0.00           O  
ATOM   3949  CB  ALA A 253     -31.274  10.613  -7.421  1.00  0.00           C  
ATOM   3950  H   ALA A 253     -31.596   8.336  -8.510  1.00  0.00           H  
ATOM   3951  HA  ALA A 253     -30.288   9.224  -6.126  1.00  0.00           H  
ATOM   3952 1HB  ALA A 253     -31.170  11.453  -6.736  1.00  0.00           H  
ATOM   3953 2HB  ALA A 253     -30.450  10.623  -8.136  1.00  0.00           H  
ATOM   3954 3HB  ALA A 253     -32.219  10.696  -7.956  1.00  0.00           H  
ATOM   3955  N   THR A 254     -33.561   8.982  -5.990  1.00  0.00           N  
ATOM   3956  CA  THR A 254     -34.696   8.945  -5.075  1.00  0.00           C  
ATOM   3957  C   THR A 254     -34.518   7.858  -4.021  1.00  0.00           C  
ATOM   3958  O   THR A 254     -34.828   8.061  -2.848  1.00  0.00           O  
ATOM   3959  CB  THR A 254     -36.015   8.714  -5.836  1.00  0.00           C  
ATOM   3960  CG2 THR A 254     -36.381   9.947  -6.650  1.00  0.00           C  
ATOM   3961  OG1 THR A 254     -35.872   7.591  -6.716  1.00  0.00           O  
ATOM   3962  H   THR A 254     -33.705   8.754  -6.963  1.00  0.00           H  
ATOM   3963  HA  THR A 254     -34.758   9.905  -4.562  1.00  0.00           H  
ATOM   3964  HB  THR A 254     -36.813   8.503  -5.127  1.00  0.00           H  
ATOM   3965  HG1 THR A 254     -35.975   6.779  -6.214  1.00  0.00           H  
ATOM   3966 1HG2 THR A 254     -37.316   9.766  -7.182  1.00  0.00           H  
ATOM   3967 2HG2 THR A 254     -36.502  10.799  -5.984  1.00  0.00           H  
ATOM   3968 3HG2 THR A 254     -35.592  10.156  -7.369  1.00  0.00           H  
ATOM   3969  N   VAL A 255     -34.017   6.704  -4.446  1.00  0.00           N  
ATOM   3970  CA  VAL A 255     -33.795   5.584  -3.540  1.00  0.00           C  
ATOM   3971  C   VAL A 255     -32.737   5.919  -2.498  1.00  0.00           C  
ATOM   3972  O   VAL A 255     -32.877   5.577  -1.323  1.00  0.00           O  
ATOM   3973  CB  VAL A 255     -33.358   4.335  -4.328  1.00  0.00           C  
ATOM   3974  CG1 VAL A 255     -32.759   3.297  -3.392  1.00  0.00           C  
ATOM   3975  CG2 VAL A 255     -34.544   3.760  -5.087  1.00  0.00           C  
ATOM   3976  H   VAL A 255     -33.782   6.599  -5.424  1.00  0.00           H  
ATOM   3977  HA  VAL A 255     -34.732   5.362  -3.028  1.00  0.00           H  
ATOM   3978  HB  VAL A 255     -32.577   4.620  -5.035  1.00  0.00           H  
ATOM   3979 1HG1 VAL A 255     -32.456   2.421  -3.967  1.00  0.00           H  
ATOM   3980 2HG1 VAL A 255     -31.891   3.718  -2.887  1.00  0.00           H  
ATOM   3981 3HG1 VAL A 255     -33.504   3.003  -2.652  1.00  0.00           H  
ATOM   3982 1HG2 VAL A 255     -34.227   2.879  -5.643  1.00  0.00           H  
ATOM   3983 2HG2 VAL A 255     -35.326   3.482  -4.380  1.00  0.00           H  
ATOM   3984 3HG2 VAL A 255     -34.930   4.506  -5.780  1.00  0.00           H  
ATOM   3985  N   VAL A 256     -31.675   6.590  -2.934  1.00  0.00           N  
ATOM   3986  CA  VAL A 256     -30.591   6.973  -2.040  1.00  0.00           C  
ATOM   3987  C   VAL A 256     -31.067   7.966  -0.987  1.00  0.00           C  
ATOM   3988  O   VAL A 256     -30.693   7.874   0.182  1.00  0.00           O  
ATOM   3989  CB  VAL A 256     -29.432   7.596  -2.841  1.00  0.00           C  
ATOM   3990  CG1 VAL A 256     -28.390   8.184  -1.901  1.00  0.00           C  
ATOM   3991  CG2 VAL A 256     -28.808   6.548  -3.750  1.00  0.00           C  
ATOM   3992  H   VAL A 256     -31.620   6.841  -3.911  1.00  0.00           H  
ATOM   3993  HA  VAL A 256     -30.226   6.078  -1.535  1.00  0.00           H  
ATOM   3994  HB  VAL A 256     -29.820   8.417  -3.445  1.00  0.00           H  
ATOM   3995 1HG1 VAL A 256     -27.579   8.621  -2.485  1.00  0.00           H  
ATOM   3996 2HG1 VAL A 256     -28.850   8.958  -1.286  1.00  0.00           H  
ATOM   3997 3HG1 VAL A 256     -27.992   7.398  -1.261  1.00  0.00           H  
ATOM   3998 1HG2 VAL A 256     -27.991   6.995  -4.315  1.00  0.00           H  
ATOM   3999 2HG2 VAL A 256     -28.424   5.725  -3.146  1.00  0.00           H  
ATOM   4000 3HG2 VAL A 256     -29.562   6.171  -4.442  1.00  0.00           H  
ATOM   4001  N   ALA A 257     -31.896   8.915  -1.410  1.00  0.00           N  
ATOM   4002  CA  ALA A 257     -32.425   9.927  -0.504  1.00  0.00           C  
ATOM   4003  C   ALA A 257     -33.322   9.302   0.558  1.00  0.00           C  
ATOM   4004  O   ALA A 257     -33.272   9.682   1.728  1.00  0.00           O  
ATOM   4005  CB  ALA A 257     -33.190  10.988  -1.283  1.00  0.00           C  
ATOM   4006  H   ALA A 257     -32.165   8.935  -2.383  1.00  0.00           H  
ATOM   4007  HA  ALA A 257     -31.584  10.399   0.005  1.00  0.00           H  
ATOM   4008 1HB  ALA A 257     -33.580  11.735  -0.593  1.00  0.00           H  
ATOM   4009 2HB  ALA A 257     -32.522  11.466  -1.999  1.00  0.00           H  
ATOM   4010 3HB  ALA A 257     -34.018  10.521  -1.817  1.00  0.00           H  
ATOM   4011  N   LEU A 258     -34.141   8.341   0.142  1.00  0.00           N  
ATOM   4012  CA  LEU A 258     -35.051   7.661   1.056  1.00  0.00           C  
ATOM   4013  C   LEU A 258     -34.285   6.867   2.105  1.00  0.00           C  
ATOM   4014  O   LEU A 258     -34.652   6.855   3.281  1.00  0.00           O  
ATOM   4015  CB  LEU A 258     -35.984   6.725   0.278  1.00  0.00           C  
ATOM   4016  CG  LEU A 258     -37.114   7.410  -0.501  1.00  0.00           C  
ATOM   4017  CD1 LEU A 258     -37.730   6.419  -1.479  1.00  0.00           C  
ATOM   4018  CD2 LEU A 258     -38.157   7.936   0.473  1.00  0.00           C  
ATOM   4019  H   LEU A 258     -34.134   8.076  -0.832  1.00  0.00           H  
ATOM   4020  HA  LEU A 258     -35.654   8.412   1.566  1.00  0.00           H  
ATOM   4021 1HB  LEU A 258     -35.389   6.156  -0.434  1.00  0.00           H  
ATOM   4022 2HB  LEU A 258     -36.441   6.028   0.980  1.00  0.00           H  
ATOM   4023  HG  LEU A 258     -36.706   8.240  -1.079  1.00  0.00           H  
ATOM   4024 1HD1 LEU A 258     -38.532   6.906  -2.033  1.00  0.00           H  
ATOM   4025 2HD1 LEU A 258     -36.966   6.074  -2.176  1.00  0.00           H  
ATOM   4026 3HD1 LEU A 258     -38.132   5.569  -0.930  1.00  0.00           H  
ATOM   4027 1HD2 LEU A 258     -38.959   8.424  -0.080  1.00  0.00           H  
ATOM   4028 2HD2 LEU A 258     -38.566   7.107   1.052  1.00  0.00           H  
ATOM   4029 3HD2 LEU A 258     -37.694   8.656   1.150  1.00  0.00           H  
ATOM   4030  N   ALA A 259     -33.216   6.202   1.673  1.00  0.00           N  
ATOM   4031  CA  ALA A 259     -32.397   5.402   2.574  1.00  0.00           C  
ATOM   4032  C   ALA A 259     -31.712   6.275   3.617  1.00  0.00           C  
ATOM   4033  O   ALA A 259     -31.629   5.910   4.790  1.00  0.00           O  
ATOM   4034  CB  ALA A 259     -31.363   4.608   1.786  1.00  0.00           C  
ATOM   4035  H   ALA A 259     -32.968   6.253   0.695  1.00  0.00           H  
ATOM   4036  HA  ALA A 259     -33.052   4.706   3.099  1.00  0.00           H  
ATOM   4037 1HB  ALA A 259     -30.760   4.016   2.473  1.00  0.00           H  
ATOM   4038 2HB  ALA A 259     -31.870   3.946   1.085  1.00  0.00           H  
ATOM   4039 3HB  ALA A 259     -30.720   5.294   1.238  1.00  0.00           H  
ATOM   4040  N   GLU A 260     -31.221   7.431   3.183  1.00  0.00           N  
ATOM   4041  CA  GLU A 260     -30.542   8.359   4.080  1.00  0.00           C  
ATOM   4042  C   GLU A 260     -31.495   8.901   5.138  1.00  0.00           C  
ATOM   4043  O   GLU A 260     -31.130   9.034   6.306  1.00  0.00           O  
ATOM   4044  CB  GLU A 260     -29.933   9.518   3.286  1.00  0.00           C  
ATOM   4045  CG  GLU A 260     -28.704   9.143   2.471  1.00  0.00           C  
ATOM   4046  CD  GLU A 260     -28.143  10.301   1.693  1.00  0.00           C  
ATOM   4047  OE1 GLU A 260     -27.384  11.055   2.253  1.00  0.00           O  
ATOM   4048  OE2 GLU A 260     -28.473  10.432   0.538  1.00  0.00           O1-
ATOM   4049  H   GLU A 260     -31.320   7.673   2.208  1.00  0.00           H  
ATOM   4050  HA  GLU A 260     -29.740   7.824   4.589  1.00  0.00           H  
ATOM   4051 1HB  GLU A 260     -30.679   9.921   2.602  1.00  0.00           H  
ATOM   4052 2HB  GLU A 260     -29.650  10.318   3.970  1.00  0.00           H  
ATOM   4053 1HG  GLU A 260     -27.935   8.765   3.144  1.00  0.00           H  
ATOM   4054 2HG  GLU A 260     -28.968   8.343   1.781  1.00  0.00           H  
ATOM   4055  N   VAL A 261     -32.718   9.214   4.721  1.00  0.00           N  
ATOM   4056  CA  VAL A 261     -33.724   9.742   5.631  1.00  0.00           C  
ATOM   4057  C   VAL A 261     -34.103   8.715   6.690  1.00  0.00           C  
ATOM   4058  O   VAL A 261     -34.274   9.050   7.862  1.00  0.00           O  
ATOM   4059  CB  VAL A 261     -34.985  10.160   4.851  1.00  0.00           C  
ATOM   4060  CG1 VAL A 261     -36.126  10.469   5.808  1.00  0.00           C  
ATOM   4061  CG2 VAL A 261     -34.676  11.363   3.973  1.00  0.00           C  
ATOM   4062  H   VAL A 261     -32.954   9.081   3.747  1.00  0.00           H  
ATOM   4063  HA  VAL A 261     -33.313  10.621   6.129  1.00  0.00           H  
ATOM   4064  HB  VAL A 261     -35.307   9.326   4.226  1.00  0.00           H  
ATOM   4065 1HG1 VAL A 261     -37.009  10.762   5.239  1.00  0.00           H  
ATOM   4066 2HG1 VAL A 261     -36.354   9.584   6.400  1.00  0.00           H  
ATOM   4067 3HG1 VAL A 261     -35.836  11.284   6.470  1.00  0.00           H  
ATOM   4068 1HG2 VAL A 261     -35.571  11.652   3.423  1.00  0.00           H  
ATOM   4069 2HG2 VAL A 261     -34.348  12.194   4.597  1.00  0.00           H  
ATOM   4070 3HG2 VAL A 261     -33.885  11.106   3.269  1.00  0.00           H  
ATOM   4071  N   LEU A 262     -34.235   7.460   6.270  1.00  0.00           N  
ATOM   4072  CA  LEU A 262     -34.593   6.381   7.182  1.00  0.00           C  
ATOM   4073  C   LEU A 262     -33.507   6.157   8.226  1.00  0.00           C  
ATOM   4074  O   LEU A 262     -33.798   5.935   9.401  1.00  0.00           O  
ATOM   4075  CB  LEU A 262     -34.832   5.084   6.399  1.00  0.00           C  
ATOM   4076  CG  LEU A 262     -36.065   5.076   5.484  1.00  0.00           C  
ATOM   4077  CD1 LEU A 262     -36.023   3.847   4.586  1.00  0.00           C  
ATOM   4078  CD2 LEU A 262     -37.328   5.090   6.334  1.00  0.00           C  
ATOM   4079  H   LEU A 262     -34.081   7.251   5.293  1.00  0.00           H  
ATOM   4080  HA  LEU A 262     -35.513   6.655   7.698  1.00  0.00           H  
ATOM   4081 1HB  LEU A 262     -33.960   4.885   5.779  1.00  0.00           H  
ATOM   4082 2HB  LEU A 262     -34.943   4.263   7.109  1.00  0.00           H  
ATOM   4083  HG  LEU A 262     -36.048   5.958   4.844  1.00  0.00           H  
ATOM   4084 1HD1 LEU A 262     -36.898   3.841   3.936  1.00  0.00           H  
ATOM   4085 2HD1 LEU A 262     -35.121   3.873   3.976  1.00  0.00           H  
ATOM   4086 3HD1 LEU A 262     -36.022   2.947   5.200  1.00  0.00           H  
ATOM   4087 1HD2 LEU A 262     -38.202   5.085   5.684  1.00  0.00           H  
ATOM   4088 2HD2 LEU A 262     -37.345   4.208   6.974  1.00  0.00           H  
ATOM   4089 3HD2 LEU A 262     -37.340   5.987   6.953  1.00  0.00           H  
ATOM   4090  N   SER A 263     -32.253   6.218   7.790  1.00  0.00           N  
ATOM   4091  CA  SER A 263     -31.120   6.022   8.686  1.00  0.00           C  
ATOM   4092  C   SER A 263     -31.049   7.125   9.734  1.00  0.00           C  
ATOM   4093  O   SER A 263     -30.768   6.867  10.904  1.00  0.00           O  
ATOM   4094  CB  SER A 263     -29.828   5.982   7.892  1.00  0.00           C  
ATOM   4095  OG  SER A 263     -29.789   4.860   7.054  1.00  0.00           O  
ATOM   4096  H   SER A 263     -32.082   6.404   6.812  1.00  0.00           H  
ATOM   4097  HA  SER A 263     -31.247   5.068   9.201  1.00  0.00           H  
ATOM   4098 1HB  SER A 263     -29.739   6.889   7.295  1.00  0.00           H  
ATOM   4099 2HB  SER A 263     -28.981   5.957   8.577  1.00  0.00           H  
ATOM   4100  HG  SER A 263     -28.944   4.900   6.596  1.00  0.00           H  
ATOM   4101  N   ALA A 264     -31.303   8.357   9.305  1.00  0.00           N  
ATOM   4102  CA  ALA A 264     -31.268   9.504  10.206  1.00  0.00           C  
ATOM   4103  C   ALA A 264     -32.357   9.404  11.267  1.00  0.00           C  
ATOM   4104  O   ALA A 264     -32.128   9.715  12.436  1.00  0.00           O  
ATOM   4105  CB  ALA A 264     -31.413  10.799   9.419  1.00  0.00           C  
ATOM   4106  H   ALA A 264     -31.528   8.504   8.332  1.00  0.00           H  
ATOM   4107  HA  ALA A 264     -30.304   9.505  10.715  1.00  0.00           H  
ATOM   4108 1HB  ALA A 264     -31.384  11.646  10.106  1.00  0.00           H  
ATOM   4109 2HB  ALA A 264     -30.595  10.884   8.705  1.00  0.00           H  
ATOM   4110 3HB  ALA A 264     -32.362  10.795   8.885  1.00  0.00           H  
ATOM   4111  N   VAL A 265     -33.542   8.968  10.854  1.00  0.00           N  
ATOM   4112  CA  VAL A 265     -34.667   8.828  11.767  1.00  0.00           C  
ATOM   4113  C   VAL A 265     -34.393   7.762  12.820  1.00  0.00           C  
ATOM   4114  O   VAL A 265     -34.719   7.938  13.994  1.00  0.00           O  
ATOM   4115  CB  VAL A 265     -35.944   8.458  10.988  1.00  0.00           C  
ATOM   4116  CG1 VAL A 265     -37.043   8.017  11.944  1.00  0.00           C  
ATOM   4117  CG2 VAL A 265     -36.401   9.641  10.150  1.00  0.00           C  
ATOM   4118  H   VAL A 265     -33.666   8.729   9.880  1.00  0.00           H  
ATOM   4119  HA  VAL A 265     -34.826   9.783  12.270  1.00  0.00           H  
ATOM   4120  HB  VAL A 265     -35.729   7.611  10.335  1.00  0.00           H  
ATOM   4121 1HG1 VAL A 265     -37.937   7.760  11.376  1.00  0.00           H  
ATOM   4122 2HG1 VAL A 265     -36.708   7.147  12.508  1.00  0.00           H  
ATOM   4123 3HG1 VAL A 265     -37.273   8.830  12.633  1.00  0.00           H  
ATOM   4124 1HG2 VAL A 265     -37.303   9.373   9.602  1.00  0.00           H  
ATOM   4125 2HG2 VAL A 265     -36.611  10.489  10.802  1.00  0.00           H  
ATOM   4126 3HG2 VAL A 265     -35.616   9.913   9.445  1.00  0.00           H  
ATOM   4127  N   VAL A 266     -33.789   6.658  12.394  1.00  0.00           N  
ATOM   4128  CA  VAL A 266     -33.468   5.561  13.300  1.00  0.00           C  
ATOM   4129  C   VAL A 266     -32.443   5.990  14.341  1.00  0.00           C  
ATOM   4130  O   VAL A 266     -32.551   5.635  15.516  1.00  0.00           O  
ATOM   4131  CB  VAL A 266     -32.920   4.358  12.509  1.00  0.00           C  
ATOM   4132  CG1 VAL A 266     -32.329   3.324  13.454  1.00  0.00           C  
ATOM   4133  CG2 VAL A 266     -34.027   3.747  11.663  1.00  0.00           C  
ATOM   4134  H   VAL A 266     -33.547   6.576  11.418  1.00  0.00           H  
ATOM   4135  HA  VAL A 266     -34.381   5.257  13.812  1.00  0.00           H  
ATOM   4136  HB  VAL A 266     -32.112   4.699  11.860  1.00  0.00           H  
ATOM   4137 1HG1 VAL A 266     -31.946   2.481  12.878  1.00  0.00           H  
ATOM   4138 2HG1 VAL A 266     -31.516   3.773  14.023  1.00  0.00           H  
ATOM   4139 3HG1 VAL A 266     -33.101   2.973  14.139  1.00  0.00           H  
ATOM   4140 1HG2 VAL A 266     -33.633   2.898  11.107  1.00  0.00           H  
ATOM   4141 2HG2 VAL A 266     -34.837   3.412  12.311  1.00  0.00           H  
ATOM   4142 3HG2 VAL A 266     -34.406   4.494  10.965  1.00  0.00           H  
ATOM   4143  N   ARG A 267     -31.447   6.755  13.906  1.00  0.00           N  
ATOM   4144  CA  ARG A 267     -30.402   7.232  14.799  1.00  0.00           C  
ATOM   4145  C   ARG A 267     -30.965   8.177  15.852  1.00  0.00           C  
ATOM   4146  O   ARG A 267     -30.584   8.119  17.022  1.00  0.00           O  
ATOM   4147  CB  ARG A 267     -29.311   7.945  14.014  1.00  0.00           C  
ATOM   4148  CG  ARG A 267     -28.084   8.329  14.826  1.00  0.00           C  
ATOM   4149  CD  ARG A 267     -26.990   8.841  13.959  1.00  0.00           C  
ATOM   4150  NE  ARG A 267     -25.784   9.125  14.720  1.00  0.00           N  
ATOM   4151  CZ  ARG A 267     -24.839   8.212  15.025  1.00  0.00           C  
ATOM   4152  NH1 ARG A 267     -24.977   6.967  14.628  1.00  0.00           N1+
ATOM   4153  NH2 ARG A 267     -23.776   8.571  15.723  1.00  0.00           N  
ATOM   4154  H   ARG A 267     -31.415   7.011  12.929  1.00  0.00           H  
ATOM   4155  HA  ARG A 267     -29.961   6.373  15.306  1.00  0.00           H  
ATOM   4156 1HB  ARG A 267     -28.978   7.311  13.193  1.00  0.00           H  
ATOM   4157 2HB  ARG A 267     -29.715   8.860  13.577  1.00  0.00           H  
ATOM   4158 1HG  ARG A 267     -28.349   9.107  15.541  1.00  0.00           H  
ATOM   4159 2HG  ARG A 267     -27.715   7.454  15.361  1.00  0.00           H  
ATOM   4160 1HD  ARG A 267     -26.749   8.098  13.200  1.00  0.00           H  
ATOM   4161 2HD  ARG A 267     -27.313   9.763  13.475  1.00  0.00           H  
ATOM   4162  HE  ARG A 267     -25.643  10.072  15.043  1.00  0.00           H  
ATOM   4163 1HH1 ARG A 267     -25.790   6.693  14.095  1.00  0.00           H  
ATOM   4164 2HH1 ARG A 267     -24.269   6.284  14.856  1.00  0.00           H  
ATOM   4165 1HH2 ARG A 267     -23.671   9.528  16.028  1.00  0.00           H  
ATOM   4166 2HH2 ARG A 267     -23.069   7.887  15.951  1.00  0.00           H  
ATOM   4167  N   ALA A 268     -31.875   9.049  15.433  1.00  0.00           N  
ATOM   4168  CA  ALA A 268     -32.495  10.009  16.338  1.00  0.00           C  
ATOM   4169  C   ALA A 268     -33.330   9.304  17.400  1.00  0.00           C  
ATOM   4170  O   ALA A 268     -33.314   9.685  18.570  1.00  0.00           O  
ATOM   4171  CB  ALA A 268     -33.351  10.995  15.559  1.00  0.00           C  
ATOM   4172  H   ALA A 268     -32.146   9.047  14.459  1.00  0.00           H  
ATOM   4173  HA  ALA A 268     -31.701  10.557  16.846  1.00  0.00           H  
ATOM   4174 1HB  ALA A 268     -33.807  11.706  16.249  1.00  0.00           H  
ATOM   4175 2HB  ALA A 268     -32.729  11.533  14.844  1.00  0.00           H  
ATOM   4176 3HB  ALA A 268     -34.133  10.457  15.026  1.00  0.00           H  
ATOM   4177  N   ARG A 269     -34.060   8.274  16.984  1.00  0.00           N  
ATOM   4178  CA  ARG A 269     -34.903   7.515  17.898  1.00  0.00           C  
ATOM   4179  C   ARG A 269     -34.088   6.931  19.044  1.00  0.00           C  
ATOM   4180  O   ARG A 269     -34.474   7.033  20.208  1.00  0.00           O  
ATOM   4181  CB  ARG A 269     -35.613   6.390  17.159  1.00  0.00           C  
ATOM   4182  CG  ARG A 269     -36.580   5.577  18.007  1.00  0.00           C  
ATOM   4183  CD  ARG A 269     -37.228   4.498  17.219  1.00  0.00           C  
ATOM   4184  NE  ARG A 269     -38.083   5.032  16.170  1.00  0.00           N  
ATOM   4185  CZ  ARG A 269     -39.365   5.407  16.345  1.00  0.00           C  
ATOM   4186  NH1 ARG A 269     -39.925   5.302  17.529  1.00  0.00           N1+
ATOM   4187  NH2 ARG A 269     -40.059   5.882  15.326  1.00  0.00           N  
ATOM   4188  H   ARG A 269     -34.030   8.010  16.010  1.00  0.00           H  
ATOM   4189  HA  ARG A 269     -35.654   8.187  18.315  1.00  0.00           H  
ATOM   4190 1HB  ARG A 269     -36.176   6.801  16.322  1.00  0.00           H  
ATOM   4191 2HB  ARG A 269     -34.875   5.700  16.749  1.00  0.00           H  
ATOM   4192 1HG  ARG A 269     -36.040   5.119  18.836  1.00  0.00           H  
ATOM   4193 2HG  ARG A 269     -37.358   6.233  18.399  1.00  0.00           H  
ATOM   4194 1HD  ARG A 269     -36.464   3.878  16.754  1.00  0.00           H  
ATOM   4195 2HD  ARG A 269     -37.841   3.885  17.879  1.00  0.00           H  
ATOM   4196  HE  ARG A 269     -37.686   5.127  15.245  1.00  0.00           H  
ATOM   4197 1HH1 ARG A 269     -39.394   4.939  18.309  1.00  0.00           H  
ATOM   4198 2HH1 ARG A 269     -40.887   5.584  17.661  1.00  0.00           H  
ATOM   4199 1HH2 ARG A 269     -39.628   5.962  14.414  1.00  0.00           H  
ATOM   4200 2HH2 ARG A 269     -41.019   6.162  15.456  1.00  0.00           H  
ATOM   4201  N   SER A 270     -32.958   6.318  18.708  1.00  0.00           N  
ATOM   4202  CA  SER A 270     -32.085   5.717  19.709  1.00  0.00           C  
ATOM   4203  C   SER A 270     -31.637   6.744  20.739  1.00  0.00           C  
ATOM   4204  O   SER A 270     -31.597   6.462  21.936  1.00  0.00           O  
ATOM   4205  CB  SER A 270     -30.874   5.096  19.040  1.00  0.00           C  
ATOM   4206  OG  SER A 270     -31.232   3.954  18.312  1.00  0.00           O  
ATOM   4207  H   SER A 270     -32.697   6.269  17.733  1.00  0.00           H  
ATOM   4208  HA  SER A 270     -32.640   4.933  20.227  1.00  0.00           H  
ATOM   4209 1HB  SER A 270     -30.413   5.826  18.375  1.00  0.00           H  
ATOM   4210 2HB  SER A 270     -30.136   4.832  19.797  1.00  0.00           H  
ATOM   4211  HG  SER A 270     -30.522   3.808  17.682  1.00  0.00           H  
ATOM   4212  N   TYR A 271     -31.302   7.946  20.244  1.00  0.00           N  
ATOM   4213  CA  TYR A 271     -30.954   9.108  21.069  1.00  0.00           C  
ATOM   4214  C   TYR A 271     -32.147   9.697  21.829  1.00  0.00           C  
ATOM   4215  O   TYR A 271     -31.994  10.228  22.930  1.00  0.00           O  
ATOM   4216  CB  TYR A 271     -30.310  10.189  20.199  1.00  0.00           C  
ATOM   4217  CG  TYR A 271     -28.895   9.867  19.772  1.00  0.00           C  
ATOM   4218  CD1 TYR A 271     -28.529   9.988  18.440  1.00  0.00           C  
ATOM   4219  CD2 TYR A 271     -27.964   9.452  20.712  1.00  0.00           C  
ATOM   4220  CE1 TYR A 271     -27.236   9.694  18.049  1.00  0.00           C  
ATOM   4221  CE2 TYR A 271     -26.673   9.158  20.322  1.00  0.00           C  
ATOM   4222  CZ  TYR A 271     -26.308   9.278  18.996  1.00  0.00           C  
ATOM   4223  OH  TYR A 271     -25.021   8.986  18.608  1.00  0.00           O  
ATOM   4224  H   TYR A 271     -31.282   8.077  19.243  1.00  0.00           H  
ATOM   4225  HA  TYR A 271     -30.236   8.792  21.826  1.00  0.00           H  
ATOM   4226 1HB  TYR A 271     -30.912  10.338  19.301  1.00  0.00           H  
ATOM   4227 2HB  TYR A 271     -30.295  11.132  20.743  1.00  0.00           H  
ATOM   4228  HD1 TYR A 271     -29.260  10.315  17.700  1.00  0.00           H  
ATOM   4229  HD2 TYR A 271     -28.253   9.355  21.758  1.00  0.00           H  
ATOM   4230  HE1 TYR A 271     -26.949   9.791  17.002  1.00  0.00           H  
ATOM   4231  HE2 TYR A 271     -25.941   8.830  21.061  1.00  0.00           H  
ATOM   4232  HH  TYR A 271     -24.507   8.726  19.376  1.00  0.00           H  
ATOM   4233  N   GLY A 272     -33.338   9.610  21.245  1.00  0.00           N  
ATOM   4234  CA  GLY A 272     -34.535  10.218  21.836  1.00  0.00           C  
ATOM   4235  C   GLY A 272     -34.891  11.561  21.196  1.00  0.00           C  
ATOM   4236  O   GLY A 272     -35.172  12.536  21.892  1.00  0.00           O  
ATOM   4237  H   GLY A 272     -33.422   9.111  20.372  1.00  0.00           H  
ATOM   4238 1HA  GLY A 272     -35.380   9.538  21.726  1.00  0.00           H  
ATOM   4239 2HA  GLY A 272     -34.378  10.366  22.904  1.00  0.00           H  
ATOM   4240  N   ALA A 273     -34.876  11.596  19.864  1.00  0.00           N  
ATOM   4241  CA  ALA A 273     -35.483  12.685  19.099  1.00  0.00           C  
ATOM   4242  C   ALA A 273     -36.983  12.464  18.938  1.00  0.00           C  
ATOM   4243  O   ALA A 273     -37.428  11.348  18.671  1.00  0.00           O  
ATOM   4244  CB  ALA A 273     -34.816  12.818  17.737  1.00  0.00           C  
ATOM   4245  H   ALA A 273     -34.430  10.844  19.357  1.00  0.00           H  
ATOM   4246  HA  ALA A 273     -35.335  13.612  19.653  1.00  0.00           H  
ATOM   4247 1HB  ALA A 273     -35.284  13.629  17.181  1.00  0.00           H  
ATOM   4248 2HB  ALA A 273     -33.756  13.034  17.870  1.00  0.00           H  
ATOM   4249 3HB  ALA A 273     -34.931  11.887  17.185  1.00  0.00           H  
ATOM   4250  N   PRO A 274     -37.766  13.527  19.097  1.00  0.00           N  
ATOM   4251  CA  PRO A 274     -39.221  13.400  19.082  1.00  0.00           C  
ATOM   4252  C   PRO A 274     -39.716  12.916  17.722  1.00  0.00           C  
ATOM   4253  O   PRO A 274     -39.413  13.516  16.691  1.00  0.00           O  
ATOM   4254  CB  PRO A 274     -39.695  14.826  19.381  1.00  0.00           C  
ATOM   4255  CG  PRO A 274     -38.573  15.429  20.157  1.00  0.00           C  
ATOM   4256  CD  PRO A 274     -37.331  14.888  19.500  1.00  0.00           C  
ATOM   4257  HA  PRO A 274     -39.532  12.706  19.877  1.00  0.00           H  
ATOM   4258 1HB  PRO A 274     -39.898  15.359  18.441  1.00  0.00           H  
ATOM   4259 2HB  PRO A 274     -40.638  14.798  19.947  1.00  0.00           H  
ATOM   4260 1HG  PRO A 274     -38.631  16.526  20.118  1.00  0.00           H  
ATOM   4261 2HG  PRO A 274     -38.649  15.144  21.218  1.00  0.00           H  
ATOM   4262 1HD  PRO A 274     -37.077  15.510  18.629  1.00  0.00           H  
ATOM   4263 2HD  PRO A 274     -36.504  14.882  20.226  1.00  0.00           H  
ATOM   4264  N   GLU A 275     -40.464  11.824  17.860  1.00  0.00           N  
ATOM   4265  CA  GLU A 275     -40.802  10.887  16.791  1.00  0.00           C  
ATOM   4266  C   GLU A 275     -41.640  11.573  15.713  1.00  0.00           C  
ATOM   4267  O   GLU A 275     -41.646  11.152  14.555  1.00  0.00           O  
ATOM   4268  CB  GLU A 275     -41.560   9.684  17.354  1.00  0.00           C  
ATOM   4269  CG  GLU A 275     -40.757   8.836  18.330  1.00  0.00           C  
ATOM   4270  CD  GLU A 275     -40.733   9.407  19.721  1.00  0.00           C  
ATOM   4271  OE1 GLU A 275     -41.295  10.457  19.919  1.00  0.00           O  
ATOM   4272  OE2 GLU A 275     -40.151   8.794  20.584  1.00  0.00           O1-
ATOM   4273  H   GLU A 275     -40.843  11.600  18.769  1.00  0.00           H  
ATOM   4274  HA  GLU A 275     -39.877  10.534  16.334  1.00  0.00           H  
ATOM   4275 1HB  GLU A 275     -42.458  10.027  17.869  1.00  0.00           H  
ATOM   4276 2HB  GLU A 275     -41.879   9.038  16.536  1.00  0.00           H  
ATOM   4277 1HG  GLU A 275     -41.189   7.836  18.369  1.00  0.00           H  
ATOM   4278 2HG  GLU A 275     -39.735   8.746  17.962  1.00  0.00           H  
ATOM   4279  N   GLU A 276     -42.337  12.626  16.116  1.00  0.00           N  
ATOM   4280  CA  GLU A 276     -43.128  13.456  15.214  1.00  0.00           C  
ATOM   4281  C   GLU A 276     -42.251  14.108  14.153  1.00  0.00           C  
ATOM   4282  O   GLU A 276     -42.629  14.186  12.984  1.00  0.00           O  
ATOM   4283  CB  GLU A 276     -43.879  14.533  16.000  1.00  0.00           C  
ATOM   4284  CG  GLU A 276     -45.008  14.000  16.873  1.00  0.00           C  
ATOM   4285  CD  GLU A 276     -45.674  15.076  17.687  1.00  0.00           C  
ATOM   4286  OE1 GLU A 276     -45.202  16.187  17.667  1.00  0.00           O  
ATOM   4287  OE2 GLU A 276     -46.655  14.784  18.330  1.00  0.00           O1-
ATOM   4288  H   GLU A 276     -42.327  12.877  17.093  1.00  0.00           H  
ATOM   4289  HA  GLU A 276     -43.856  12.821  14.709  1.00  0.00           H  
ATOM   4290 1HB  GLU A 276     -43.181  15.065  16.645  1.00  0.00           H  
ATOM   4291 2HB  GLU A 276     -44.305  15.258  15.308  1.00  0.00           H  
ATOM   4292 1HG  GLU A 276     -45.754  13.530  16.235  1.00  0.00           H  
ATOM   4293 2HG  GLU A 276     -44.608  13.239  17.541  1.00  0.00           H  
ATOM   4294  N   VAL A 277     -41.078  14.575  14.567  1.00  0.00           N  
ATOM   4295  CA  VAL A 277     -40.146  15.223  13.652  1.00  0.00           C  
ATOM   4296  C   VAL A 277     -39.639  14.244  12.600  1.00  0.00           C  
ATOM   4297  O   VAL A 277     -39.512  14.591  11.427  1.00  0.00           O  
ATOM   4298  CB  VAL A 277     -38.948  15.801  14.430  1.00  0.00           C  
ATOM   4299  CG1 VAL A 277     -37.885  16.309  13.469  1.00  0.00           C  
ATOM   4300  CG2 VAL A 277     -39.420  16.917  15.351  1.00  0.00           C  
ATOM   4301  H   VAL A 277     -40.827  14.481  15.541  1.00  0.00           H  
ATOM   4302  HA  VAL A 277     -40.666  16.039  13.149  1.00  0.00           H  
ATOM   4303  HB  VAL A 277     -38.494  15.007  15.023  1.00  0.00           H  
ATOM   4304 1HG1 VAL A 277     -37.045  16.713  14.035  1.00  0.00           H  
ATOM   4305 2HG1 VAL A 277     -37.536  15.486  12.844  1.00  0.00           H  
ATOM   4306 3HG1 VAL A 277     -38.307  17.091  12.838  1.00  0.00           H  
ATOM   4307 1HG2 VAL A 277     -38.569  17.320  15.898  1.00  0.00           H  
ATOM   4308 2HG2 VAL A 277     -39.880  17.708  14.759  1.00  0.00           H  
ATOM   4309 3HG2 VAL A 277     -40.150  16.521  16.057  1.00  0.00           H  
ATOM   4310  N   GLY A 278     -39.351  13.021  13.027  1.00  0.00           N  
ATOM   4311  CA  GLY A 278     -38.856  11.990  12.122  1.00  0.00           C  
ATOM   4312  C   GLY A 278     -39.907  11.622  11.081  1.00  0.00           C  
ATOM   4313  O   GLY A 278     -39.589  11.430   9.907  1.00  0.00           O  
ATOM   4314  H   GLY A 278     -39.478  12.798  14.004  1.00  0.00           H  
ATOM   4315 1HA  GLY A 278     -37.953  12.345  11.624  1.00  0.00           H  
ATOM   4316 2HA  GLY A 278     -38.580  11.105  12.695  1.00  0.00           H  
ATOM   4317  N   GLU A 279     -41.158  11.526  11.516  1.00  0.00           N  
ATOM   4318  CA  GLU A 279     -42.256  11.184  10.621  1.00  0.00           C  
ATOM   4319  C   GLU A 279     -42.467  12.263   9.569  1.00  0.00           C  
ATOM   4320  O   GLU A 279     -42.712  11.963   8.400  1.00  0.00           O  
ATOM   4321  CB  GLU A 279     -43.547  10.974  11.417  1.00  0.00           C  
ATOM   4322  CG  GLU A 279     -43.572   9.700  12.250  1.00  0.00           C  
ATOM   4323  CD  GLU A 279     -44.823   9.563  13.072  1.00  0.00           C  
ATOM   4324  OE1 GLU A 279     -45.605  10.482  13.085  1.00  0.00           O  
ATOM   4325  OE2 GLU A 279     -44.997   8.538  13.687  1.00  0.00           O1-
ATOM   4326  H   GLU A 279     -41.353  11.696  12.493  1.00  0.00           H  
ATOM   4327  HA  GLU A 279     -42.007  10.255  10.108  1.00  0.00           H  
ATOM   4328 1HB  GLU A 279     -43.700  11.817  12.090  1.00  0.00           H  
ATOM   4329 2HB  GLU A 279     -44.394  10.944  10.733  1.00  0.00           H  
ATOM   4330 1HG  GLU A 279     -43.492   8.842  11.585  1.00  0.00           H  
ATOM   4331 2HG  GLU A 279     -42.706   9.694  12.911  1.00  0.00           H  
ATOM   4332  N   LYS A 280     -42.372  13.519   9.988  1.00  0.00           N  
ATOM   4333  CA  LYS A 280     -42.552  14.645   9.080  1.00  0.00           C  
ATOM   4334  C   LYS A 280     -41.458  14.680   8.020  1.00  0.00           C  
ATOM   4335  O   LYS A 280     -41.723  14.953   6.850  1.00  0.00           O  
ATOM   4336  CB  LYS A 280     -42.571  15.962   9.858  1.00  0.00           C  
ATOM   4337  CG  LYS A 280     -43.834  16.189  10.680  1.00  0.00           C  
ATOM   4338  CD  LYS A 280     -43.756  17.490  11.465  1.00  0.00           C  
ATOM   4339  CE  LYS A 280     -45.007  17.709  12.302  1.00  0.00           C  
ATOM   4340  NZ  LYS A 280     -44.926  18.956  13.110  1.00  0.00           N1+
ATOM   4341  H   LYS A 280     -42.167  13.699  10.961  1.00  0.00           H  
ATOM   4342  HA  LYS A 280     -43.508  14.527   8.568  1.00  0.00           H  
ATOM   4343 1HB  LYS A 280     -41.718  15.997  10.538  1.00  0.00           H  
ATOM   4344 2HB  LYS A 280     -42.470  16.798   9.164  1.00  0.00           H  
ATOM   4345 1HG  LYS A 280     -44.697  16.227  10.016  1.00  0.00           H  
ATOM   4346 2HG  LYS A 280     -43.968  15.362  11.376  1.00  0.00           H  
ATOM   4347 1HD  LYS A 280     -42.887  17.466  12.125  1.00  0.00           H  
ATOM   4348 2HD  LYS A 280     -43.641  18.326  10.775  1.00  0.00           H  
ATOM   4349 1HE  LYS A 280     -45.875  17.769  11.648  1.00  0.00           H  
ATOM   4350 2HE  LYS A 280     -45.145  16.863  12.976  1.00  0.00           H  
ATOM   4351 1HZ  LYS A 280     -45.774  19.062  13.649  1.00  0.00           H  
ATOM   4352 2HZ  LYS A 280     -44.134  18.903  13.734  1.00  0.00           H  
ATOM   4353 3HZ  LYS A 280     -44.818  19.749  12.494  1.00  0.00           H  
ATOM   4354  N   ALA A 281     -40.228  14.401   8.436  1.00  0.00           N  
ATOM   4355  CA  ALA A 281     -39.091  14.398   7.522  1.00  0.00           C  
ATOM   4356  C   ALA A 281     -39.229  13.300   6.474  1.00  0.00           C  
ATOM   4357  O   ALA A 281     -38.926  13.507   5.300  1.00  0.00           O  
ATOM   4358  CB  ALA A 281     -37.791  14.232   8.294  1.00  0.00           C  
ATOM   4359  H   ALA A 281     -40.075  14.185   9.411  1.00  0.00           H  
ATOM   4360  HA  ALA A 281     -39.072  15.356   7.002  1.00  0.00           H  
ATOM   4361 1HB  ALA A 281     -36.953  14.231   7.598  1.00  0.00           H  
ATOM   4362 2HB  ALA A 281     -37.678  15.057   8.998  1.00  0.00           H  
ATOM   4363 3HB  ALA A 281     -37.809  13.290   8.839  1.00  0.00           H  
ATOM   4364  N   VAL A 282     -39.688  12.131   6.909  1.00  0.00           N  
ATOM   4365  CA  VAL A 282     -39.866  10.997   6.010  1.00  0.00           C  
ATOM   4366  C   VAL A 282     -40.938  11.287   4.965  1.00  0.00           C  
ATOM   4367  O   VAL A 282     -40.785  10.941   3.793  1.00  0.00           O  
ATOM   4368  CB  VAL A 282     -40.256   9.739   6.807  1.00  0.00           C  
ATOM   4369  CG1 VAL A 282     -40.727   8.637   5.868  1.00  0.00           C  
ATOM   4370  CG2 VAL A 282     -39.074   9.267   7.640  1.00  0.00           C  
ATOM   4371  H   VAL A 282     -39.919  12.025   7.887  1.00  0.00           H  
ATOM   4372  HA  VAL A 282     -38.921  10.809   5.499  1.00  0.00           H  
ATOM   4373  HB  VAL A 282     -41.093   9.981   7.464  1.00  0.00           H  
ATOM   4374 1HG1 VAL A 282     -41.000   7.757   6.448  1.00  0.00           H  
ATOM   4375 2HG1 VAL A 282     -41.597   8.986   5.308  1.00  0.00           H  
ATOM   4376 3HG1 VAL A 282     -39.926   8.384   5.175  1.00  0.00           H  
ATOM   4377 1HG2 VAL A 282     -39.358   8.378   8.202  1.00  0.00           H  
ATOM   4378 2HG2 VAL A 282     -38.237   9.031   6.983  1.00  0.00           H  
ATOM   4379 3HG2 VAL A 282     -38.781  10.055   8.334  1.00  0.00           H  
ATOM   4380  N   LYS A 283     -42.021  11.920   5.397  1.00  0.00           N  
ATOM   4381  CA  LYS A 283     -43.122  12.256   4.501  1.00  0.00           C  
ATOM   4382  C   LYS A 283     -42.682  13.259   3.441  1.00  0.00           C  
ATOM   4383  O   LYS A 283     -43.053  13.145   2.273  1.00  0.00           O  
ATOM   4384  CB  LYS A 283     -44.307  12.813   5.291  1.00  0.00           C  
ATOM   4385  CG  LYS A 283     -45.059  11.774   6.111  1.00  0.00           C  
ATOM   4386  CD  LYS A 283     -46.189  12.410   6.907  1.00  0.00           C  
ATOM   4387  CE  LYS A 283     -46.929  11.377   7.743  1.00  0.00           C  
ATOM   4388  NZ  LYS A 283     -48.009  11.993   8.560  1.00  0.00           N1+
ATOM   4389  H   LYS A 283     -42.086  12.176   6.373  1.00  0.00           H  
ATOM   4390  HA  LYS A 283     -43.441  11.348   3.989  1.00  0.00           H  
ATOM   4391 1HB  LYS A 283     -43.958  13.589   5.972  1.00  0.00           H  
ATOM   4392 2HB  LYS A 283     -45.016  13.275   4.604  1.00  0.00           H  
ATOM   4393 1HG  LYS A 283     -45.477  11.017   5.446  1.00  0.00           H  
ATOM   4394 2HG  LYS A 283     -44.370  11.286   6.800  1.00  0.00           H  
ATOM   4395 1HD  LYS A 283     -45.782  13.177   7.568  1.00  0.00           H  
ATOM   4396 2HD  LYS A 283     -46.894  12.883   6.223  1.00  0.00           H  
ATOM   4397 1HE  LYS A 283     -47.369  10.626   7.088  1.00  0.00           H  
ATOM   4398 2HE  LYS A 283     -46.227  10.878   8.410  1.00  0.00           H  
ATOM   4399 1HZ  LYS A 283     -48.475  11.276   9.099  1.00  0.00           H  
ATOM   4400 2HZ  LYS A 283     -47.610  12.678   9.186  1.00  0.00           H  
ATOM   4401 3HZ  LYS A 283     -48.679  12.442   7.951  1.00  0.00           H  
ATOM   4402  N   GLU A 284     -41.888  14.240   3.858  1.00  0.00           N  
ATOM   4403  CA  GLU A 284     -41.397  15.266   2.945  1.00  0.00           C  
ATOM   4404  C   GLU A 284     -40.477  14.667   1.887  1.00  0.00           C  
ATOM   4405  O   GLU A 284     -40.541  15.036   0.714  1.00  0.00           O  
ATOM   4406  CB  GLU A 284     -40.656  16.359   3.719  1.00  0.00           C  
ATOM   4407  CG  GLU A 284     -41.558  17.269   4.540  1.00  0.00           C  
ATOM   4408  CD  GLU A 284     -42.453  18.128   3.690  1.00  0.00           C  
ATOM   4409  OE1 GLU A 284     -42.004  18.590   2.669  1.00  0.00           O  
ATOM   4410  OE2 GLU A 284     -43.586  18.321   4.062  1.00  0.00           O1-
ATOM   4411  H   GLU A 284     -41.620  14.278   4.830  1.00  0.00           H  
ATOM   4412  HA  GLU A 284     -42.251  15.715   2.437  1.00  0.00           H  
ATOM   4413 1HB  GLU A 284     -39.937  15.900   4.397  1.00  0.00           H  
ATOM   4414 2HB  GLU A 284     -40.096  16.983   3.023  1.00  0.00           H  
ATOM   4415 1HG  GLU A 284     -42.178  16.656   5.194  1.00  0.00           H  
ATOM   4416 2HG  GLU A 284     -40.938  17.908   5.167  1.00  0.00           H  
ATOM   4417  N   VAL A 285     -39.622  13.742   2.309  1.00  0.00           N  
ATOM   4418  CA  VAL A 285     -38.689  13.088   1.399  1.00  0.00           C  
ATOM   4419  C   VAL A 285     -39.425  12.258   0.356  1.00  0.00           C  
ATOM   4420  O   VAL A 285     -39.058  12.252  -0.818  1.00  0.00           O  
ATOM   4421  CB  VAL A 285     -37.723  12.182   2.184  1.00  0.00           C  
ATOM   4422  CG1 VAL A 285     -38.499  11.227   3.080  1.00  0.00           C  
ATOM   4423  CG2 VAL A 285     -36.834  11.413   1.219  1.00  0.00           C  
ATOM   4424  H   VAL A 285     -39.621  13.483   3.286  1.00  0.00           H  
ATOM   4425  HA  VAL A 285     -38.108  13.857   0.887  1.00  0.00           H  
ATOM   4426  HB  VAL A 285     -37.105  12.801   2.834  1.00  0.00           H  
ATOM   4427 1HG1 VAL A 285     -37.801  10.593   3.627  1.00  0.00           H  
ATOM   4428 2HG1 VAL A 285     -39.100  11.798   3.787  1.00  0.00           H  
ATOM   4429 3HG1 VAL A 285     -39.150  10.603   2.468  1.00  0.00           H  
ATOM   4430 1HG2 VAL A 285     -36.153  10.775   1.781  1.00  0.00           H  
ATOM   4431 2HG2 VAL A 285     -37.452  10.798   0.565  1.00  0.00           H  
ATOM   4432 3HG2 VAL A 285     -36.257  12.116   0.617  1.00  0.00           H  
ATOM   4433  N   ARG A 286     -40.467  11.558   0.793  1.00  0.00           N  
ATOM   4434  CA  ARG A 286     -41.258  10.722  -0.102  1.00  0.00           C  
ATOM   4435  C   ARG A 286     -41.974  11.562  -1.151  1.00  0.00           C  
ATOM   4436  O   ARG A 286     -42.044  11.186  -2.321  1.00  0.00           O  
ATOM   4437  CB  ARG A 286     -42.281   9.914   0.683  1.00  0.00           C  
ATOM   4438  CG  ARG A 286     -41.702   8.773   1.503  1.00  0.00           C  
ATOM   4439  CD  ARG A 286     -42.748   8.092   2.310  1.00  0.00           C  
ATOM   4440  NE  ARG A 286     -42.199   6.999   3.096  1.00  0.00           N  
ATOM   4441  CZ  ARG A 286     -42.886   6.301   4.022  1.00  0.00           C  
ATOM   4442  NH1 ARG A 286     -44.144   6.595   4.265  1.00  0.00           N1+
ATOM   4443  NH2 ARG A 286     -42.296   5.322   4.684  1.00  0.00           N  
ATOM   4444  H   ARG A 286     -40.718  11.606   1.770  1.00  0.00           H  
ATOM   4445  HA  ARG A 286     -40.587  10.029  -0.611  1.00  0.00           H  
ATOM   4446 1HB  ARG A 286     -42.817  10.572   1.366  1.00  0.00           H  
ATOM   4447 2HB  ARG A 286     -43.014   9.490  -0.003  1.00  0.00           H  
ATOM   4448 1HG  ARG A 286     -41.253   8.038   0.835  1.00  0.00           H  
ATOM   4449 2HG  ARG A 286     -40.943   9.160   2.182  1.00  0.00           H  
ATOM   4450 1HD  ARG A 286     -43.201   8.808   2.994  1.00  0.00           H  
ATOM   4451 2HD  ARG A 286     -43.512   7.687   1.649  1.00  0.00           H  
ATOM   4452  HE  ARG A 286     -41.233   6.743   2.937  1.00  0.00           H  
ATOM   4453 1HH1 ARG A 286     -44.595   7.344   3.758  1.00  0.00           H  
ATOM   4454 2HH1 ARG A 286     -44.660   6.073   4.959  1.00  0.00           H  
ATOM   4455 1HH2 ARG A 286     -41.328   5.096   4.497  1.00  0.00           H  
ATOM   4456 2HH2 ARG A 286     -42.810   4.800   5.377  1.00  0.00           H  
ATOM   4457  N   GLU A 287     -42.507  12.703  -0.725  1.00  0.00           N  
ATOM   4458  CA  GLU A 287     -43.221  13.599  -1.628  1.00  0.00           C  
ATOM   4459  C   GLU A 287     -42.288  14.169  -2.689  1.00  0.00           C  
ATOM   4460  O   GLU A 287     -42.657  14.280  -3.858  1.00  0.00           O  
ATOM   4461  CB  GLU A 287     -43.873  14.739  -0.842  1.00  0.00           C  
ATOM   4462  CG  GLU A 287     -45.087  14.325  -0.023  1.00  0.00           C  
ATOM   4463  CD  GLU A 287     -45.667  15.458   0.778  1.00  0.00           C  
ATOM   4464  OE1 GLU A 287     -45.082  16.514   0.786  1.00  0.00           O  
ATOM   4465  OE2 GLU A 287     -46.696  15.266   1.381  1.00  0.00           O1-
ATOM   4466  H   GLU A 287     -42.416  12.955   0.249  1.00  0.00           H  
ATOM   4467  HA  GLU A 287     -44.003  13.031  -2.133  1.00  0.00           H  
ATOM   4468 1HB  GLU A 287     -43.142  15.175  -0.161  1.00  0.00           H  
ATOM   4469 2HB  GLU A 287     -44.186  15.523  -1.531  1.00  0.00           H  
ATOM   4470 1HG  GLU A 287     -45.852  13.941  -0.697  1.00  0.00           H  
ATOM   4471 2HG  GLU A 287     -44.799  13.519   0.652  1.00  0.00           H  
ATOM   4472  N   ALA A 288     -41.079  14.528  -2.275  1.00  0.00           N  
ATOM   4473  CA  ALA A 288     -40.090  15.087  -3.189  1.00  0.00           C  
ATOM   4474  C   ALA A 288     -39.673  14.068  -4.241  1.00  0.00           C  
ATOM   4475  O   ALA A 288     -39.515  14.401  -5.415  1.00  0.00           O  
ATOM   4476  CB  ALA A 288     -38.874  15.581  -2.419  1.00  0.00           C  
ATOM   4477  H   ALA A 288     -40.837  14.411  -1.301  1.00  0.00           H  
ATOM   4478  HA  ALA A 288     -40.545  15.932  -3.705  1.00  0.00           H  
ATOM   4479 1HB  ALA A 288     -38.146  15.996  -3.116  1.00  0.00           H  
ATOM   4480 2HB  ALA A 288     -39.180  16.352  -1.711  1.00  0.00           H  
ATOM   4481 3HB  ALA A 288     -38.425  14.750  -1.878  1.00  0.00           H  
ATOM   4482  N   SER A 289     -39.497  12.822  -3.812  1.00  0.00           N  
ATOM   4483  CA  SER A 289     -39.098  11.750  -4.717  1.00  0.00           C  
ATOM   4484  C   SER A 289     -40.175  11.480  -5.759  1.00  0.00           C  
ATOM   4485  O   SER A 289     -39.876  11.260  -6.933  1.00  0.00           O  
ATOM   4486  CB  SER A 289     -38.811  10.485  -3.933  1.00  0.00           C  
ATOM   4487  OG  SER A 289     -37.670  10.637  -3.134  1.00  0.00           O  
ATOM   4488  H   SER A 289     -39.644  12.613  -2.835  1.00  0.00           H  
ATOM   4489  HA  SER A 289     -38.188  12.056  -5.236  1.00  0.00           H  
ATOM   4490 1HB  SER A 289     -39.668  10.244  -3.304  1.00  0.00           H  
ATOM   4491 2HB  SER A 289     -38.668   9.655  -4.623  1.00  0.00           H  
ATOM   4492  HG  SER A 289     -37.561   9.804  -2.668  1.00  0.00           H  
ATOM   4493  N   GLU A 290     -41.429  11.497  -5.324  1.00  0.00           N  
ATOM   4494  CA  GLU A 290     -42.556  11.253  -6.218  1.00  0.00           C  
ATOM   4495  C   GLU A 290     -42.669  12.347  -7.273  1.00  0.00           C  
ATOM   4496  O   GLU A 290     -42.938  12.070  -8.442  1.00  0.00           O  
ATOM   4497  CB  GLU A 290     -43.859  11.163  -5.422  1.00  0.00           C  
ATOM   4498  CG  GLU A 290     -44.006   9.892  -4.598  1.00  0.00           C  
ATOM   4499  CD  GLU A 290     -45.254   9.879  -3.760  1.00  0.00           C  
ATOM   4500  OE1 GLU A 290     -45.935  10.875  -3.726  1.00  0.00           O  
ATOM   4501  OE2 GLU A 290     -45.528   8.870  -3.153  1.00  0.00           O1-
ATOM   4502  H   GLU A 290     -41.610  11.683  -4.348  1.00  0.00           H  
ATOM   4503  HA  GLU A 290     -42.393  10.304  -6.729  1.00  0.00           H  
ATOM   4504 1HB  GLU A 290     -43.930  12.013  -4.742  1.00  0.00           H  
ATOM   4505 2HB  GLU A 290     -44.707  11.218  -6.105  1.00  0.00           H  
ATOM   4506 1HG  GLU A 290     -44.025   9.034  -5.271  1.00  0.00           H  
ATOM   4507 2HG  GLU A 290     -43.137   9.790  -3.949  1.00  0.00           H  
ATOM   4508  N   GLU A 291     -42.459  13.590  -6.854  1.00  0.00           N  
ATOM   4509  CA  GLU A 291     -42.536  14.729  -7.761  1.00  0.00           C  
ATOM   4510  C   GLU A 291     -41.445  14.661  -8.822  1.00  0.00           C  
ATOM   4511  O   GLU A 291     -41.686  14.956  -9.994  1.00  0.00           O  
ATOM   4512  CB  GLU A 291     -42.425  16.040  -6.982  1.00  0.00           C  
ATOM   4513  CG  GLU A 291     -43.654  16.386  -6.155  1.00  0.00           C  
ATOM   4514  CD  GLU A 291     -43.474  17.630  -5.331  1.00  0.00           C  
ATOM   4515  OE1 GLU A 291     -42.385  18.150  -5.305  1.00  0.00           O  
ATOM   4516  OE2 GLU A 291     -44.427  18.062  -4.726  1.00  0.00           O1-
ATOM   4517  H   GLU A 291     -42.240  13.751  -5.882  1.00  0.00           H  
ATOM   4518  HA  GLU A 291     -43.503  14.705  -8.265  1.00  0.00           H  
ATOM   4519 1HB  GLU A 291     -41.570  15.991  -6.307  1.00  0.00           H  
ATOM   4520 2HB  GLU A 291     -42.247  16.862  -7.676  1.00  0.00           H  
ATOM   4521 1HG  GLU A 291     -44.503  16.528  -6.825  1.00  0.00           H  
ATOM   4522 2HG  GLU A 291     -43.884  15.550  -5.496  1.00  0.00           H  
ATOM   4523  N   ALA A 292     -40.244  14.274  -8.406  1.00  0.00           N  
ATOM   4524  CA  ALA A 292     -39.113  14.167  -9.318  1.00  0.00           C  
ATOM   4525  C   ALA A 292     -39.348  13.086 -10.365  1.00  0.00           C  
ATOM   4526  O   ALA A 292     -39.028  13.265 -11.540  1.00  0.00           O  
ATOM   4527  CB  ALA A 292     -37.834  13.886  -8.545  1.00  0.00           C  
ATOM   4528  H   ALA A 292     -40.112  14.045  -7.430  1.00  0.00           H  
ATOM   4529  HA  ALA A 292     -39.007  15.118  -9.839  1.00  0.00           H  
ATOM   4530 1HB  ALA A 292     -36.998  13.809  -9.241  1.00  0.00           H  
ATOM   4531 2HB  ALA A 292     -37.647  14.697  -7.842  1.00  0.00           H  
ATOM   4532 3HB  ALA A 292     -37.937  12.949  -8.000  1.00  0.00           H  
ATOM   4533  N   LEU A 293     -39.911  11.964  -9.931  1.00  0.00           N  
ATOM   4534  CA  LEU A 293     -40.191  10.850 -10.830  1.00  0.00           C  
ATOM   4535  C   LEU A 293     -41.232  11.233 -11.874  1.00  0.00           C  
ATOM   4536  O   LEU A 293     -41.110  10.875 -13.046  1.00  0.00           O  
ATOM   4537  CB  LEU A 293     -40.683   9.635 -10.030  1.00  0.00           C  
ATOM   4538  CG  LEU A 293     -41.033   8.391 -10.858  1.00  0.00           C  
ATOM   4539  CD1 LEU A 293     -39.823   7.976 -11.685  1.00  0.00           C  
ATOM   4540  CD2 LEU A 293     -41.472   7.270  -9.928  1.00  0.00           C  
ATOM   4541  H   LEU A 293     -40.150  11.878  -8.954  1.00  0.00           H  
ATOM   4542  HA  LEU A 293     -39.270  10.582 -11.346  1.00  0.00           H  
ATOM   4543 1HB  LEU A 293     -39.909   9.352  -9.317  1.00  0.00           H  
ATOM   4544 2HB  LEU A 293     -41.574   9.924  -9.473  1.00  0.00           H  
ATOM   4545  HG  LEU A 293     -41.842   8.628 -11.548  1.00  0.00           H  
ATOM   4546 1HD1 LEU A 293     -40.072   7.091 -12.273  1.00  0.00           H  
ATOM   4547 2HD1 LEU A 293     -39.543   8.788 -12.354  1.00  0.00           H  
ATOM   4548 3HD1 LEU A 293     -38.990   7.746 -11.021  1.00  0.00           H  
ATOM   4549 1HD2 LEU A 293     -41.720   6.386 -10.517  1.00  0.00           H  
ATOM   4550 2HD2 LEU A 293     -40.661   7.031  -9.239  1.00  0.00           H  
ATOM   4551 3HD2 LEU A 293     -42.347   7.588  -9.363  1.00  0.00           H  
ATOM   4552  N   GLU A 294     -42.255  11.962 -11.443  1.00  0.00           N  
ATOM   4553  CA  GLU A 294     -43.319  12.394 -12.340  1.00  0.00           C  
ATOM   4554  C   GLU A 294     -42.789  13.354 -13.400  1.00  0.00           C  
ATOM   4555  O   GLU A 294     -43.169  13.274 -14.568  1.00  0.00           O  
ATOM   4556  CB  GLU A 294     -44.444  13.065 -11.548  1.00  0.00           C  
ATOM   4557  CG  GLU A 294     -45.289  12.105 -10.723  1.00  0.00           C  
ATOM   4558  CD  GLU A 294     -46.333  12.806  -9.898  1.00  0.00           C  
ATOM   4559  OE1 GLU A 294     -46.334  14.013  -9.876  1.00  0.00           O  
ATOM   4560  OE2 GLU A 294     -47.132  12.132  -9.290  1.00  0.00           O1-
ATOM   4561  H   GLU A 294     -42.296  12.224 -10.469  1.00  0.00           H  
ATOM   4562  HA  GLU A 294     -43.722  11.517 -12.847  1.00  0.00           H  
ATOM   4563 1HB  GLU A 294     -44.021  13.805 -10.870  1.00  0.00           H  
ATOM   4564 2HB  GLU A 294     -45.109  13.591 -12.234  1.00  0.00           H  
ATOM   4565 1HG  GLU A 294     -45.783  11.403 -11.394  1.00  0.00           H  
ATOM   4566 2HG  GLU A 294     -44.635  11.535 -10.064  1.00  0.00           H  
ATOM   4567  N   ARG A 295     -41.912  14.260 -12.986  1.00  0.00           N  
ATOM   4568  CA  ARG A 295     -41.328  15.237 -13.898  1.00  0.00           C  
ATOM   4569  C   ARG A 295     -40.468  14.557 -14.954  1.00  0.00           C  
ATOM   4570  O   ARG A 295     -40.498  14.929 -16.127  1.00  0.00           O  
ATOM   4571  CB  ARG A 295     -40.485  16.245 -13.133  1.00  0.00           C  
ATOM   4572  CG  ARG A 295     -41.274  17.214 -12.268  1.00  0.00           C  
ATOM   4573  CD  ARG A 295     -41.956  18.251 -13.084  1.00  0.00           C  
ATOM   4574  NE  ARG A 295     -42.710  19.182 -12.259  1.00  0.00           N  
ATOM   4575  CZ  ARG A 295     -42.201  20.304 -11.713  1.00  0.00           C  
ATOM   4576  NH1 ARG A 295     -40.941  20.620 -11.913  1.00  0.00           N1+
ATOM   4577  NH2 ARG A 295     -42.971  21.088 -10.978  1.00  0.00           N  
ATOM   4578  H   ARG A 295     -41.642  14.274 -12.012  1.00  0.00           H  
ATOM   4579  HA  ARG A 295     -42.137  15.770 -14.399  1.00  0.00           H  
ATOM   4580 1HB  ARG A 295     -39.786  15.720 -12.485  1.00  0.00           H  
ATOM   4581 2HB  ARG A 295     -39.897  16.835 -13.837  1.00  0.00           H  
ATOM   4582 1HG  ARG A 295     -42.032  16.666 -11.707  1.00  0.00           H  
ATOM   4583 2HG  ARG A 295     -40.600  17.715 -11.572  1.00  0.00           H  
ATOM   4584 1HD  ARG A 295     -41.214  18.816 -13.647  1.00  0.00           H  
ATOM   4585 2HD  ARG A 295     -42.648  17.773 -13.776  1.00  0.00           H  
ATOM   4586  HE  ARG A 295     -43.683  18.973 -12.083  1.00  0.00           H  
ATOM   4587 1HH1 ARG A 295     -40.353  20.021 -12.477  1.00  0.00           H  
ATOM   4588 2HH1 ARG A 295     -40.560  21.462 -11.504  1.00  0.00           H  
ATOM   4589 1HH2 ARG A 295     -43.939  20.845 -10.824  1.00  0.00           H  
ATOM   4590 2HH2 ARG A 295     -42.590  21.928 -10.569  1.00  0.00           H  
ATOM   4591  N   TYR A 296     -39.701  13.557 -14.532  1.00  0.00           N  
ATOM   4592  CA  TYR A 296     -38.829  12.823 -15.441  1.00  0.00           C  
ATOM   4593  C   TYR A 296     -39.621  12.202 -16.583  1.00  0.00           C  
ATOM   4594  O   TYR A 296     -39.238  12.309 -17.748  1.00  0.00           O  
ATOM   4595  CB  TYR A 296     -38.055  11.743 -14.683  1.00  0.00           C  
ATOM   4596  CG  TYR A 296     -37.236  10.837 -15.577  1.00  0.00           C  
ATOM   4597  CD1 TYR A 296     -36.221  11.367 -16.360  1.00  0.00           C  
ATOM   4598  CD2 TYR A 296     -37.501   9.477 -15.614  1.00  0.00           C  
ATOM   4599  CE1 TYR A 296     -35.475  10.541 -17.176  1.00  0.00           C  
ATOM   4600  CE2 TYR A 296     -36.755   8.650 -16.430  1.00  0.00           C  
ATOM   4601  CZ  TYR A 296     -35.746   9.178 -17.209  1.00  0.00           C  
ATOM   4602  OH  TYR A 296     -35.002   8.354 -18.022  1.00  0.00           O  
ATOM   4603  H   TYR A 296     -39.722  13.298 -13.556  1.00  0.00           H  
ATOM   4604  HA  TYR A 296     -38.115  13.523 -15.876  1.00  0.00           H  
ATOM   4605 1HB  TYR A 296     -37.379  12.214 -13.967  1.00  0.00           H  
ATOM   4606 2HB  TYR A 296     -38.750  11.125 -14.117  1.00  0.00           H  
ATOM   4607  HD1 TYR A 296     -36.014  12.438 -16.330  1.00  0.00           H  
ATOM   4608  HD2 TYR A 296     -38.300   9.060 -15.000  1.00  0.00           H  
ATOM   4609  HE1 TYR A 296     -34.678  10.957 -17.791  1.00  0.00           H  
ATOM   4610  HE2 TYR A 296     -36.964   7.580 -16.461  1.00  0.00           H  
ATOM   4611  HH  TYR A 296     -35.314   7.449 -17.932  1.00  0.00           H  
ATOM   4612  N   LYS A 297     -40.729  11.550 -16.243  1.00  0.00           N  
ATOM   4613  CA  LYS A 297     -41.578  10.909 -17.239  1.00  0.00           C  
ATOM   4614  C   LYS A 297     -42.064  11.915 -18.276  1.00  0.00           C  
ATOM   4615  O   LYS A 297     -42.180  11.594 -19.458  1.00  0.00           O  
ATOM   4616  CB  LYS A 297     -42.772  10.229 -16.568  1.00  0.00           C  
ATOM   4617  CG  LYS A 297     -42.415   8.986 -15.763  1.00  0.00           C  
ATOM   4618  CD  LYS A 297     -43.647   8.383 -15.104  1.00  0.00           C  
ATOM   4619  CE  LYS A 297     -43.291   7.147 -14.289  1.00  0.00           C  
ATOM   4620  NZ  LYS A 297     -44.481   6.569 -13.608  1.00  0.00           N1+
ATOM   4621  H   LYS A 297     -40.989  11.497 -15.268  1.00  0.00           H  
ATOM   4622  HA  LYS A 297     -40.990  10.151 -17.758  1.00  0.00           H  
ATOM   4623 1HB  LYS A 297     -43.262  10.933 -15.896  1.00  0.00           H  
ATOM   4624 2HB  LYS A 297     -43.500   9.938 -17.326  1.00  0.00           H  
ATOM   4625 1HG  LYS A 297     -41.966   8.242 -16.421  1.00  0.00           H  
ATOM   4626 2HG  LYS A 297     -41.693   9.248 -14.991  1.00  0.00           H  
ATOM   4627 1HD  LYS A 297     -44.106   9.121 -14.445  1.00  0.00           H  
ATOM   4628 2HD  LYS A 297     -44.370   8.104 -15.870  1.00  0.00           H  
ATOM   4629 1HE  LYS A 297     -42.860   6.392 -14.945  1.00  0.00           H  
ATOM   4630 2HE  LYS A 297     -42.548   7.409 -13.537  1.00  0.00           H  
ATOM   4631 1HZ  LYS A 297     -44.202   5.753 -13.079  1.00  0.00           H  
ATOM   4632 2HZ  LYS A 297     -44.878   7.255 -12.981  1.00  0.00           H  
ATOM   4633 3HZ  LYS A 297     -45.169   6.304 -14.297  1.00  0.00           H  
ATOM   4634  N   LYS A 298     -42.338  13.133 -17.783  1.00  0.00           N  
ATOM   4635  CA  LYS A 298     -42.801  14.270 -18.578  1.00  0.00           C  
ATOM   4636  C   LYS A 298     -41.719  14.854 -19.490  1.00  0.00           C  
ATOM   4637  O   LYS A 298     -42.012  15.619 -20.408  1.00  0.00           O  
ATOM   4638  CB  LYS A 298     -43.339  15.363 -17.654  1.00  0.00           C  
ATOM   4639  CG  LYS A 298     -44.660  15.021 -16.976  1.00  0.00           C  
ATOM   4640  CD  LYS A 298     -45.125  16.150 -16.070  1.00  0.00           C  
ATOM   4641  CE  LYS A 298     -46.455  15.819 -15.408  1.00  0.00           C  
ATOM   4642  NZ  LYS A 298     -46.911  16.906 -14.499  1.00  0.00           N1+
ATOM   4643  H   LYS A 298     -42.224  13.301 -16.795  1.00  0.00           H  
ATOM   4644  HA  LYS A 298     -43.605  13.931 -19.231  1.00  0.00           H  
ATOM   4645 1HB  LYS A 298     -42.609  15.573 -16.873  1.00  0.00           H  
ATOM   4646 2HB  LYS A 298     -43.484  16.282 -18.223  1.00  0.00           H  
ATOM   4647 1HG  LYS A 298     -45.422  14.838 -17.736  1.00  0.00           H  
ATOM   4648 2HG  LYS A 298     -44.540  14.116 -16.383  1.00  0.00           H  
ATOM   4649 1HD  LYS A 298     -44.378  16.329 -15.297  1.00  0.00           H  
ATOM   4650 2HD  LYS A 298     -45.241  17.063 -16.656  1.00  0.00           H  
ATOM   4651 1HE  LYS A 298     -47.213  15.660 -16.174  1.00  0.00           H  
ATOM   4652 2HE  LYS A 298     -46.354  14.898 -14.832  1.00  0.00           H  
ATOM   4653 1HZ  LYS A 298     -47.793  16.646 -14.080  1.00  0.00           H  
ATOM   4654 2HZ  LYS A 298     -46.222  17.047 -13.773  1.00  0.00           H  
ATOM   4655 3HZ  LYS A 298     -47.027  17.759 -15.026  1.00  0.00           H  
ATOM   4656  N   GLY A 299     -40.458  14.498 -19.246  1.00  0.00           N  
ATOM   4657  CA  GLY A 299     -39.367  15.023 -20.072  1.00  0.00           C  
ATOM   4658  C   GLY A 299     -38.550  16.148 -19.436  1.00  0.00           C  
ATOM   4659  O   GLY A 299     -37.765  16.815 -20.109  1.00  0.00           O  
ATOM   4660  H   GLY A 299     -40.264  13.862 -18.485  1.00  0.00           H  
ATOM   4661 1HA  GLY A 299     -38.678  14.216 -20.320  1.00  0.00           H  
ATOM   4662 2HA  GLY A 299     -39.771  15.400 -21.011  1.00  0.00           H  
ATOM   4663  N   GLU A 300     -38.719  16.371 -18.139  1.00  0.00           N  
ATOM   4664  CA  GLU A 300     -37.920  17.382 -17.450  1.00  0.00           C  
ATOM   4665  C   GLU A 300     -36.448  16.989 -17.460  1.00  0.00           C  
ATOM   4666  O   GLU A 300     -36.111  15.808 -17.369  1.00  0.00           O  
ATOM   4667  CB  GLU A 300     -38.404  17.564 -16.010  1.00  0.00           C  
ATOM   4668  CG  GLU A 300     -37.732  18.706 -15.260  1.00  0.00           C  
ATOM   4669  CD  GLU A 300     -38.096  20.060 -15.807  1.00  0.00           C  
ATOM   4670  OE1 GLU A 300     -39.099  20.160 -16.471  1.00  0.00           O  
ATOM   4671  OE2 GLU A 300     -37.370  20.993 -15.558  1.00  0.00           O1-
ATOM   4672  H   GLU A 300     -39.409  15.833 -17.633  1.00  0.00           H  
ATOM   4673  HA  GLU A 300     -38.033  18.330 -17.977  1.00  0.00           H  
ATOM   4674 1HB  GLU A 300     -39.478  17.749 -16.007  1.00  0.00           H  
ATOM   4675 2HB  GLU A 300     -38.229  16.647 -15.447  1.00  0.00           H  
ATOM   4676 1HG  GLU A 300     -38.021  18.661 -14.212  1.00  0.00           H  
ATOM   4677 2HG  GLU A 300     -36.651  18.577 -15.316  1.00  0.00           H  
ATOM   4678  N   ASP A 301     -35.558  17.973 -17.572  1.00  0.00           N  
ATOM   4679  CA  ASP A 301     -34.127  17.687 -17.565  1.00  0.00           C  
ATOM   4680  C   ASP A 301     -33.776  16.890 -16.312  1.00  0.00           C  
ATOM   4681  O   ASP A 301     -34.144  17.269 -15.201  1.00  0.00           O  
ATOM   4682  CB  ASP A 301     -33.309  18.980 -17.614  1.00  0.00           C  
ATOM   4683  CG  ASP A 301     -31.807  18.730 -17.629  1.00  0.00           C  
ATOM   4684  OD1 ASP A 301     -31.276  18.482 -18.685  1.00  0.00           O  
ATOM   4685  OD2 ASP A 301     -31.205  18.792 -16.583  1.00  0.00           O1-
ATOM   4686  H   ASP A 301     -35.887  18.924 -17.662  1.00  0.00           H  
ATOM   4687  HA  ASP A 301     -33.888  17.094 -18.449  1.00  0.00           H  
ATOM   4688 1HB  ASP A 301     -33.577  19.547 -18.506  1.00  0.00           H  
ATOM   4689 2HB  ASP A 301     -33.552  19.597 -16.749  1.00  0.00           H  
ATOM   4690  N   VAL A 302     -33.067  15.793 -16.512  1.00  0.00           N  
ATOM   4691  CA  VAL A 302     -32.646  14.897 -15.445  1.00  0.00           C  
ATOM   4692  C   VAL A 302     -31.729  15.559 -14.423  1.00  0.00           C  
ATOM   4693  O   VAL A 302     -31.848  15.322 -13.221  1.00  0.00           O  
ATOM   4694  CB  VAL A 302     -31.920  13.680 -16.049  1.00  0.00           C  
ATOM   4695  CG1 VAL A 302     -31.252  12.861 -14.955  1.00  0.00           C  
ATOM   4696  CG2 VAL A 302     -32.905  12.828 -16.836  1.00  0.00           C  
ATOM   4697  H   VAL A 302     -32.796  15.547 -17.453  1.00  0.00           H  
ATOM   4698  HA  VAL A 302     -33.533  14.555 -14.910  1.00  0.00           H  
ATOM   4699  HB  VAL A 302     -31.130  14.032 -16.714  1.00  0.00           H  
ATOM   4700 1HG1 VAL A 302     -30.742  12.006 -15.400  1.00  0.00           H  
ATOM   4701 2HG1 VAL A 302     -30.525  13.481 -14.430  1.00  0.00           H  
ATOM   4702 3HG1 VAL A 302     -32.006  12.509 -14.252  1.00  0.00           H  
ATOM   4703 1HG2 VAL A 302     -32.385  11.971 -17.261  1.00  0.00           H  
ATOM   4704 2HG2 VAL A 302     -33.696  12.482 -16.172  1.00  0.00           H  
ATOM   4705 3HG2 VAL A 302     -33.340  13.423 -17.639  1.00  0.00           H  
ATOM   4706  N   SER A 303     -30.799  16.399 -14.881  1.00  0.00           N  
ATOM   4707  CA  SER A 303     -29.896  17.059 -13.946  1.00  0.00           C  
ATOM   4708  C   SER A 303     -30.661  17.947 -12.973  1.00  0.00           C  
ATOM   4709  O   SER A 303     -30.429  17.906 -11.765  1.00  0.00           O  
ATOM   4710  CB  SER A 303     -28.873  17.884 -14.702  1.00  0.00           C  
ATOM   4711  OG  SER A 303     -27.988  18.517 -13.819  1.00  0.00           O  
ATOM   4712  H   SER A 303     -30.736  16.568 -15.875  1.00  0.00           H  
ATOM   4713  HA  SER A 303     -29.373  16.293 -13.371  1.00  0.00           H  
ATOM   4714 1HB  SER A 303     -28.315  17.238 -15.380  1.00  0.00           H  
ATOM   4715 2HB  SER A 303     -29.384  18.630 -15.307  1.00  0.00           H  
ATOM   4716  HG  SER A 303     -28.451  19.290 -13.489  1.00  0.00           H  
ATOM   4717  N   GLU A 304     -31.574  18.751 -13.508  1.00  0.00           N  
ATOM   4718  CA  GLU A 304     -32.376  19.652 -12.688  1.00  0.00           C  
ATOM   4719  C   GLU A 304     -33.155  18.885 -11.628  1.00  0.00           C  
ATOM   4720  O   GLU A 304     -33.169  19.265 -10.457  1.00  0.00           O  
ATOM   4721  CB  GLU A 304     -33.342  20.454 -13.564  1.00  0.00           C  
ATOM   4722  CG  GLU A 304     -34.258  21.393 -12.792  1.00  0.00           C  
ATOM   4723  CD  GLU A 304     -33.539  22.598 -12.253  1.00  0.00           C  
ATOM   4724  OE1 GLU A 304     -32.492  22.918 -12.761  1.00  0.00           O  
ATOM   4725  OE2 GLU A 304     -34.040  23.201 -11.332  1.00  0.00           O1-
ATOM   4726  H   GLU A 304     -31.716  18.737 -14.508  1.00  0.00           H  
ATOM   4727  HA  GLU A 304     -31.706  20.347 -12.181  1.00  0.00           H  
ATOM   4728 1HB  GLU A 304     -32.775  21.051 -14.278  1.00  0.00           H  
ATOM   4729 2HB  GLU A 304     -33.969  19.769 -14.135  1.00  0.00           H  
ATOM   4730 1HG  GLU A 304     -35.058  21.726 -13.452  1.00  0.00           H  
ATOM   4731 2HG  GLU A 304     -34.710  20.845 -11.967  1.00  0.00           H  
ATOM   4732  N   LEU A 305     -33.803  17.802 -12.043  1.00  0.00           N  
ATOM   4733  CA  LEU A 305     -34.586  16.979 -11.129  1.00  0.00           C  
ATOM   4734  C   LEU A 305     -33.696  16.321 -10.083  1.00  0.00           C  
ATOM   4735  O   LEU A 305     -34.057  16.245  -8.907  1.00  0.00           O  
ATOM   4736  CB  LEU A 305     -35.351  15.903 -11.909  1.00  0.00           C  
ATOM   4737  CG  LEU A 305     -36.544  16.401 -12.735  1.00  0.00           C  
ATOM   4738  CD1 LEU A 305     -37.235  15.216 -13.397  1.00  0.00           C  
ATOM   4739  CD2 LEU A 305     -37.506  17.159 -11.832  1.00  0.00           C  
ATOM   4740  H   LEU A 305     -33.753  17.542 -13.018  1.00  0.00           H  
ATOM   4741  HA  LEU A 305     -35.304  17.619 -10.617  1.00  0.00           H  
ATOM   4742 1HB  LEU A 305     -34.659  15.410 -12.591  1.00  0.00           H  
ATOM   4743 2HB  LEU A 305     -35.724  15.160 -11.203  1.00  0.00           H  
ATOM   4744  HG  LEU A 305     -36.190  17.063 -13.524  1.00  0.00           H  
ATOM   4745 1HD1 LEU A 305     -38.083  15.570 -13.984  1.00  0.00           H  
ATOM   4746 2HD1 LEU A 305     -36.530  14.703 -14.052  1.00  0.00           H  
ATOM   4747 3HD1 LEU A 305     -37.587  14.526 -12.631  1.00  0.00           H  
ATOM   4748 1HD2 LEU A 305     -38.353  17.514 -12.419  1.00  0.00           H  
ATOM   4749 2HD2 LEU A 305     -37.862  16.498 -11.042  1.00  0.00           H  
ATOM   4750 3HD2 LEU A 305     -36.991  18.011 -11.387  1.00  0.00           H  
ATOM   4751  N   VAL A 306     -32.534  15.845 -10.514  1.00  0.00           N  
ATOM   4752  CA  VAL A 306     -31.592  15.192  -9.614  1.00  0.00           C  
ATOM   4753  C   VAL A 306     -31.062  16.166  -8.570  1.00  0.00           C  
ATOM   4754  O   VAL A 306     -30.919  15.818  -7.397  1.00  0.00           O  
ATOM   4755  CB  VAL A 306     -30.412  14.605 -10.409  1.00  0.00           C  
ATOM   4756  CG1 VAL A 306     -29.276  14.220  -9.472  1.00  0.00           C  
ATOM   4757  CG2 VAL A 306     -30.877  13.401 -11.215  1.00  0.00           C  
ATOM   4758  H   VAL A 306     -32.297  15.937 -11.491  1.00  0.00           H  
ATOM   4759  HA  VAL A 306     -32.109  14.379  -9.103  1.00  0.00           H  
ATOM   4760  HB  VAL A 306     -30.024  15.367 -11.084  1.00  0.00           H  
ATOM   4761 1HG1 VAL A 306     -28.450  13.807 -10.052  1.00  0.00           H  
ATOM   4762 2HG1 VAL A 306     -28.934  15.103  -8.932  1.00  0.00           H  
ATOM   4763 3HG1 VAL A 306     -29.629  13.473  -8.761  1.00  0.00           H  
ATOM   4764 1HG2 VAL A 306     -30.037  12.992 -11.775  1.00  0.00           H  
ATOM   4765 2HG2 VAL A 306     -31.267  12.641 -10.539  1.00  0.00           H  
ATOM   4766 3HG2 VAL A 306     -31.660  13.709 -11.908  1.00  0.00           H  
ATOM   4767  N   ALA A 307     -30.773  17.389  -9.002  1.00  0.00           N  
ATOM   4768  CA  ALA A 307     -30.257  18.417  -8.105  1.00  0.00           C  
ATOM   4769  C   ALA A 307     -31.288  18.790  -7.047  1.00  0.00           C  
ATOM   4770  O   ALA A 307     -30.951  18.981  -5.879  1.00  0.00           O  
ATOM   4771  CB  ALA A 307     -29.839  19.648  -8.894  1.00  0.00           C  
ATOM   4772  H   ALA A 307     -30.912  17.612  -9.976  1.00  0.00           H  
ATOM   4773  HA  ALA A 307     -29.383  18.013  -7.594  1.00  0.00           H  
ATOM   4774 1HB  ALA A 307     -29.458  20.407  -8.209  1.00  0.00           H  
ATOM   4775 2HB  ALA A 307     -29.059  19.377  -9.605  1.00  0.00           H  
ATOM   4776 3HB  ALA A 307     -30.699  20.045  -9.432  1.00  0.00           H  
ATOM   4777  N   GLU A 308     -32.545  18.894  -7.464  1.00  0.00           N  
ATOM   4778  CA  GLU A 308     -33.627  19.248  -6.552  1.00  0.00           C  
ATOM   4779  C   GLU A 308     -33.830  18.170  -5.496  1.00  0.00           C  
ATOM   4780  O   GLU A 308     -34.054  18.471  -4.323  1.00  0.00           O  
ATOM   4781  CB  GLU A 308     -34.928  19.465  -7.328  1.00  0.00           C  
ATOM   4782  CG  GLU A 308     -34.984  20.773  -8.106  1.00  0.00           C  
ATOM   4783  CD  GLU A 308     -34.972  21.985  -7.216  1.00  0.00           C  
ATOM   4784  OE1 GLU A 308     -35.897  22.150  -6.457  1.00  0.00           O  
ATOM   4785  OE2 GLU A 308     -34.036  22.745  -7.297  1.00  0.00           O1-
ATOM   4786  H   GLU A 308     -32.756  18.725  -8.437  1.00  0.00           H  
ATOM   4787  HA  GLU A 308     -33.362  20.176  -6.044  1.00  0.00           H  
ATOM   4788 1HB  GLU A 308     -35.072  18.649  -8.035  1.00  0.00           H  
ATOM   4789 2HB  GLU A 308     -35.771  19.452  -6.636  1.00  0.00           H  
ATOM   4790 1HG  GLU A 308     -34.128  20.821  -8.778  1.00  0.00           H  
ATOM   4791 2HG  GLU A 308     -35.888  20.783  -8.713  1.00  0.00           H  
ATOM   4792  N   LEU A 309     -33.749  16.912  -5.917  1.00  0.00           N  
ATOM   4793  CA  LEU A 309     -33.922  15.786  -5.006  1.00  0.00           C  
ATOM   4794  C   LEU A 309     -32.814  15.746  -3.962  1.00  0.00           C  
ATOM   4795  O   LEU A 309     -33.063  15.476  -2.788  1.00  0.00           O  
ATOM   4796  CB  LEU A 309     -33.944  14.469  -5.789  1.00  0.00           C  
ATOM   4797  CG  LEU A 309     -34.463  13.247  -5.023  1.00  0.00           C  
ATOM   4798  CD1 LEU A 309     -33.297  12.523  -4.365  1.00  0.00           C  
ATOM   4799  CD2 LEU A 309     -35.484  13.695  -3.986  1.00  0.00           C  
ATOM   4800  H   LEU A 309     -33.563  16.730  -6.893  1.00  0.00           H  
ATOM   4801  HA  LEU A 309     -34.875  15.901  -4.491  1.00  0.00           H  
ATOM   4802 1HB  LEU A 309     -34.570  14.599  -6.670  1.00  0.00           H  
ATOM   4803 2HB  LEU A 309     -32.929  14.244  -6.120  1.00  0.00           H  
ATOM   4804  HG  LEU A 309     -34.936  12.554  -5.720  1.00  0.00           H  
ATOM   4805 1HD1 LEU A 309     -33.667  11.656  -3.820  1.00  0.00           H  
ATOM   4806 2HD1 LEU A 309     -32.593  12.197  -5.131  1.00  0.00           H  
ATOM   4807 3HD1 LEU A 309     -32.794  13.198  -3.673  1.00  0.00           H  
ATOM   4808 1HD2 LEU A 309     -35.855  12.825  -3.442  1.00  0.00           H  
ATOM   4809 2HD2 LEU A 309     -35.012  14.386  -3.288  1.00  0.00           H  
ATOM   4810 3HD2 LEU A 309     -36.316  14.192  -4.485  1.00  0.00           H  
ATOM   4811  N   ILE A 310     -31.588  16.015  -4.398  1.00  0.00           N  
ATOM   4812  CA  ILE A 310     -30.439  16.011  -3.500  1.00  0.00           C  
ATOM   4813  C   ILE A 310     -30.552  17.110  -2.453  1.00  0.00           C  
ATOM   4814  O   ILE A 310     -30.232  16.902  -1.283  1.00  0.00           O  
ATOM   4815  CB  ILE A 310     -29.128  16.185  -4.287  1.00  0.00           C  
ATOM   4816  CG1 ILE A 310     -28.915  15.003  -5.240  1.00  0.00           C  
ATOM   4817  CG2 ILE A 310     -27.950  16.322  -3.335  1.00  0.00           C  
ATOM   4818  CD1 ILE A 310     -28.728  13.679  -4.536  1.00  0.00           C  
ATOM   4819  H   ILE A 310     -31.448  16.229  -5.375  1.00  0.00           H  
ATOM   4820  HA  ILE A 310     -30.407  15.052  -2.984  1.00  0.00           H  
ATOM   4821  HB  ILE A 310     -29.190  17.079  -4.906  1.00  0.00           H  
ATOM   4822 1HG1 ILE A 310     -29.771  14.917  -5.907  1.00  0.00           H  
ATOM   4823 2HG1 ILE A 310     -28.037  15.188  -5.858  1.00  0.00           H  
ATOM   4824 1HG2 ILE A 310     -27.031  16.444  -3.909  1.00  0.00           H  
ATOM   4825 2HG2 ILE A 310     -28.097  17.194  -2.699  1.00  0.00           H  
ATOM   4826 3HG2 ILE A 310     -27.875  15.428  -2.716  1.00  0.00           H  
ATOM   4827 1HD1 ILE A 310     -28.583  12.892  -5.276  1.00  0.00           H  
ATOM   4828 2HD1 ILE A 310     -27.853  13.732  -3.887  1.00  0.00           H  
ATOM   4829 3HD1 ILE A 310     -29.610  13.456  -3.938  1.00  0.00           H  
ATOM   4830  N   ARG A 311     -31.010  18.283  -2.880  1.00  0.00           N  
ATOM   4831  CA  ARG A 311     -31.167  19.418  -1.978  1.00  0.00           C  
ATOM   4832  C   ARG A 311     -32.222  19.136  -0.918  1.00  0.00           C  
ATOM   4833  O   ARG A 311     -32.049  19.480   0.251  1.00  0.00           O  
ATOM   4834  CB  ARG A 311     -31.550  20.669  -2.754  1.00  0.00           C  
ATOM   4835  CG  ARG A 311     -31.861  21.885  -1.894  1.00  0.00           C  
ATOM   4836  CD  ARG A 311     -32.179  23.075  -2.721  1.00  0.00           C  
ATOM   4837  NE  ARG A 311     -33.387  22.881  -3.509  1.00  0.00           N  
ATOM   4838  CZ  ARG A 311     -34.640  23.010  -3.032  1.00  0.00           C  
ATOM   4839  NH1 ARG A 311     -34.834  23.333  -1.773  1.00  0.00           N1+
ATOM   4840  NH2 ARG A 311     -35.674  22.812  -3.831  1.00  0.00           N  
ATOM   4841  H   ARG A 311     -31.255  18.390  -3.854  1.00  0.00           H  
ATOM   4842  HA  ARG A 311     -30.214  19.598  -1.480  1.00  0.00           H  
ATOM   4843 1HB  ARG A 311     -30.741  20.940  -3.430  1.00  0.00           H  
ATOM   4844 2HB  ARG A 311     -32.431  20.463  -3.363  1.00  0.00           H  
ATOM   4845 1HG  ARG A 311     -32.718  21.670  -1.256  1.00  0.00           H  
ATOM   4846 2HG  ARG A 311     -30.996  22.121  -1.273  1.00  0.00           H  
ATOM   4847 1HD  ARG A 311     -32.331  23.939  -2.074  1.00  0.00           H  
ATOM   4848 2HD  ARG A 311     -31.355  23.274  -3.405  1.00  0.00           H  
ATOM   4849  HE  ARG A 311     -33.277  22.631  -4.483  1.00  0.00           H  
ATOM   4850 1HH1 ARG A 311     -34.044  23.485  -1.163  1.00  0.00           H  
ATOM   4851 2HH1 ARG A 311     -35.774  23.429  -1.416  1.00  0.00           H  
ATOM   4852 1HH2 ARG A 311     -35.525  22.564  -4.799  1.00  0.00           H  
ATOM   4853 2HH2 ARG A 311     -36.614  22.908  -3.474  1.00  0.00           H  
ATOM   4854  N   GLU A 312     -33.319  18.511  -1.333  1.00  0.00           N  
ATOM   4855  CA  GLU A 312     -34.405  18.182  -0.418  1.00  0.00           C  
ATOM   4856  C   GLU A 312     -33.956  17.177   0.634  1.00  0.00           C  
ATOM   4857  O   GLU A 312     -34.309  17.294   1.808  1.00  0.00           O  
ATOM   4858  CB  GLU A 312     -35.602  17.625  -1.192  1.00  0.00           C  
ATOM   4859  CG  GLU A 312     -36.377  18.667  -1.987  1.00  0.00           C  
ATOM   4860  CD  GLU A 312     -37.066  19.677  -1.113  1.00  0.00           C  
ATOM   4861  OE1 GLU A 312     -37.555  19.300  -0.075  1.00  0.00           O  
ATOM   4862  OE2 GLU A 312     -37.106  20.826  -1.485  1.00  0.00           O1-
ATOM   4863  H   GLU A 312     -33.401  18.257  -2.306  1.00  0.00           H  
ATOM   4864  HA  GLU A 312     -34.714  19.094   0.095  1.00  0.00           H  
ATOM   4865 1HB  GLU A 312     -35.261  16.859  -1.888  1.00  0.00           H  
ATOM   4866 2HB  GLU A 312     -36.295  17.150  -0.497  1.00  0.00           H  
ATOM   4867 1HG  GLU A 312     -35.688  19.188  -2.651  1.00  0.00           H  
ATOM   4868 2HG  GLU A 312     -37.119  18.160  -2.604  1.00  0.00           H  
ATOM   4869  N   THR A 313     -33.177  16.189   0.206  1.00  0.00           N  
ATOM   4870  CA  THR A 313     -32.679  15.160   1.112  1.00  0.00           C  
ATOM   4871  C   THR A 313     -31.739  15.754   2.155  1.00  0.00           C  
ATOM   4872  O   THR A 313     -31.789  15.387   3.329  1.00  0.00           O  
ATOM   4873  CB  THR A 313     -31.953  14.045   0.337  1.00  0.00           C  
ATOM   4874  CG2 THR A 313     -31.676  12.857   1.247  1.00  0.00           C  
ATOM   4875  OG1 THR A 313     -32.764  13.619  -0.764  1.00  0.00           O  
ATOM   4876  H   THR A 313     -32.924  16.149  -0.770  1.00  0.00           H  
ATOM   4877  HA  THR A 313     -33.528  14.720   1.635  1.00  0.00           H  
ATOM   4878  HB  THR A 313     -31.008  14.426  -0.050  1.00  0.00           H  
ATOM   4879  HG1 THR A 313     -32.685  14.253  -1.482  1.00  0.00           H  
ATOM   4880 1HG2 THR A 313     -31.163  12.078   0.683  1.00  0.00           H  
ATOM   4881 2HG2 THR A 313     -31.050  13.175   2.081  1.00  0.00           H  
ATOM   4882 3HG2 THR A 313     -32.618  12.465   1.630  1.00  0.00           H  
ATOM   4883  N   SER A 314     -30.885  16.673   1.719  1.00  0.00           N  
ATOM   4884  CA  SER A 314     -29.933  17.320   2.615  1.00  0.00           C  
ATOM   4885  C   SER A 314     -30.647  18.155   3.668  1.00  0.00           C  
ATOM   4886  O   SER A 314     -30.260  18.161   4.838  1.00  0.00           O  
ATOM   4887  CB  SER A 314     -28.982  18.195   1.822  1.00  0.00           C  
ATOM   4888  OG  SER A 314     -28.047  18.812   2.664  1.00  0.00           O  
ATOM   4889  H   SER A 314     -30.896  16.930   0.743  1.00  0.00           H  
ATOM   4890  HA  SER A 314     -29.357  16.547   3.124  1.00  0.00           H  
ATOM   4891 1HB  SER A 314     -28.462  17.589   1.080  1.00  0.00           H  
ATOM   4892 2HB  SER A 314     -29.549  18.954   1.285  1.00  0.00           H  
ATOM   4893  HG  SER A 314     -27.482  19.337   2.093  1.00  0.00           H  
ATOM   4894  N   ARG A 315     -31.690  18.863   3.247  1.00  0.00           N  
ATOM   4895  CA  ARG A 315     -32.461  19.705   4.155  1.00  0.00           C  
ATOM   4896  C   ARG A 315     -33.168  18.871   5.215  1.00  0.00           C  
ATOM   4897  O   ARG A 315     -33.217  19.249   6.386  1.00  0.00           O  
ATOM   4898  CB  ARG A 315     -33.491  20.519   3.385  1.00  0.00           C  
ATOM   4899  CG  ARG A 315     -34.311  21.479   4.232  1.00  0.00           C  
ATOM   4900  CD  ARG A 315     -35.121  22.398   3.392  1.00  0.00           C  
ATOM   4901  NE  ARG A 315     -36.129  21.683   2.625  1.00  0.00           N  
ATOM   4902  CZ  ARG A 315     -37.328  21.301   3.104  1.00  0.00           C  
ATOM   4903  NH1 ARG A 315     -37.655  21.572   4.349  1.00  0.00           N1+
ATOM   4904  NH2 ARG A 315     -38.177  20.654   2.324  1.00  0.00           N  
ATOM   4905  H   ARG A 315     -31.956  18.816   2.274  1.00  0.00           H  
ATOM   4906  HA  ARG A 315     -31.777  20.392   4.654  1.00  0.00           H  
ATOM   4907 1HB  ARG A 315     -32.990  21.103   2.615  1.00  0.00           H  
ATOM   4908 2HB  ARG A 315     -34.187  19.844   2.884  1.00  0.00           H  
ATOM   4909 1HG  ARG A 315     -34.987  20.913   4.873  1.00  0.00           H  
ATOM   4910 2HG  ARG A 315     -33.642  22.080   4.850  1.00  0.00           H  
ATOM   4911 1HD  ARG A 315     -35.628  23.121   4.030  1.00  0.00           H  
ATOM   4912 2HD  ARG A 315     -34.470  22.922   2.694  1.00  0.00           H  
ATOM   4913  HE  ARG A 315     -35.914  21.457   1.663  1.00  0.00           H  
ATOM   4914 1HH1 ARG A 315     -37.005  22.066   4.946  1.00  0.00           H  
ATOM   4915 2HH1 ARG A 315     -38.553  21.284   4.709  1.00  0.00           H  
ATOM   4916 1HH2 ARG A 315     -37.925  20.446   1.368  1.00  0.00           H  
ATOM   4917 2HH2 ARG A 315     -39.074  20.368   2.685  1.00  0.00           H  
ATOM   4918  N   GLN A 316     -33.716  17.734   4.797  1.00  0.00           N  
ATOM   4919  CA  GLN A 316     -34.421  16.844   5.712  1.00  0.00           C  
ATOM   4920  C   GLN A 316     -33.476  16.267   6.759  1.00  0.00           C  
ATOM   4921  O   GLN A 316     -33.829  16.158   7.933  1.00  0.00           O  
ATOM   4922  CB  GLN A 316     -35.098  15.709   4.937  1.00  0.00           C  
ATOM   4923  CG  GLN A 316     -36.288  16.149   4.101  1.00  0.00           C  
ATOM   4924  CD  GLN A 316     -37.309  16.924   4.911  1.00  0.00           C  
ATOM   4925  NE2 GLN A 316     -38.018  17.835   4.252  1.00  0.00           N  
ATOM   4926  OE1 GLN A 316     -37.459  16.708   6.116  1.00  0.00           O  
ATOM   4927  H   GLN A 316     -33.640  17.481   3.822  1.00  0.00           H  
ATOM   4928  HA  GLN A 316     -35.187  17.419   6.232  1.00  0.00           H  
ATOM   4929 1HB  GLN A 316     -34.373  15.241   4.271  1.00  0.00           H  
ATOM   4930 2HB  GLN A 316     -35.442  14.947   5.636  1.00  0.00           H  
ATOM   4931 1HG  GLN A 316     -35.933  16.791   3.294  1.00  0.00           H  
ATOM   4932 2HG  GLN A 316     -36.777  15.266   3.689  1.00  0.00           H  
ATOM   4933 1HE2 GLN A 316     -38.707  18.377   4.734  1.00  0.00           H  
ATOM   4934 2HE2 GLN A 316     -37.864  17.978   3.275  1.00  0.00           H  
ATOM   4935  N   ILE A 317     -32.276  15.898   6.325  1.00  0.00           N  
ATOM   4936  CA  ILE A 317     -31.277  15.332   7.225  1.00  0.00           C  
ATOM   4937  C   ILE A 317     -30.837  16.349   8.271  1.00  0.00           C  
ATOM   4938  O   ILE A 317     -30.664  16.015   9.442  1.00  0.00           O
[truncated: 1,267,676 more chars]
