# Supplementary material for: Blueprinting extendable nanomaterials with standardized protein blocks
Source: Nature. 2024 Mar 13;627(8005):898–904. doi: 10.1038/s41586-024-07188-4 (PMC10972742; doi:10.1038/s41586-024-07188-4)
Supplement: Supplementary file 4 — Design models with ideal backbones as well as experimentally determined structures for comparison. For reference to design names, see Supplementary Fig. 1. [file 41586_2024_7188_MOESM4_ESM.zip › R18A_design.pdb]

ATOM      1  N   SER A   1      53.090  -3.102  -1.807  1.00  0.00           N  
ATOM      2  CA  SER A   1      52.615  -1.891  -2.473  1.00  0.00           C  
ATOM      3  C   SER A   1      52.534  -0.785  -1.434  1.00  0.00           C  
ATOM      4  O   SER A   1      52.560  -1.056  -0.237  1.00  0.00           O  
ATOM      5  CB  SER A   1      51.261  -2.116  -3.117  1.00  0.00           C  
ATOM      6  OG  SER A   1      51.343  -3.072  -4.138  1.00  0.00           O  
ATOM      7 1H   SER A   1      53.152  -3.846  -2.472  1.00  0.00           H  
ATOM      8 2H   SER A   1      53.993  -2.933  -1.411  1.00  0.00           H  
ATOM      9 3H   SER A   1      52.451  -3.356  -1.081  1.00  0.00           H  
ATOM     10  HA  SER A   1      53.324  -1.629  -3.261  1.00  0.00           H  
ATOM     11 1HB  SER A   1      50.550  -2.449  -2.361  1.00  0.00           H  
ATOM     12 2HB  SER A   1      50.890  -1.176  -3.523  1.00  0.00           H  
ATOM     13  HG  SER A   1      50.455  -3.157  -4.493  1.00  0.00           H  
ATOM     14  N   PRO A   2      52.499   0.460  -1.888  1.00  0.00           N  
ATOM     15  CA  PRO A   2      52.596   1.594  -0.976  1.00  0.00           C  
ATOM     16  C   PRO A   2      51.406   1.694  -0.035  1.00  0.00           C  
ATOM     17  O   PRO A   2      51.579   1.920   1.159  1.00  0.00           O  
ATOM     18  CB  PRO A   2      52.652   2.790  -1.932  1.00  0.00           C  
ATOM     19  CG  PRO A   2      53.228   2.228  -3.187  1.00  0.00           C  
ATOM     20  CD  PRO A   2      52.631   0.849  -3.289  1.00  0.00           C  
ATOM     21  HA  PRO A   2      53.492   1.471  -0.367  1.00  0.00           H  
ATOM     22 1HB  PRO A   2      51.643   3.205  -2.074  1.00  0.00           H  
ATOM     23 2HB  PRO A   2      53.270   3.589  -1.499  1.00  0.00           H  
ATOM     24 1HG  PRO A   2      52.967   2.867  -4.044  1.00  0.00           H  
ATOM     25 2HG  PRO A   2      54.326   2.211  -3.126  1.00  0.00           H  
ATOM     26 1HD  PRO A   2      51.655   0.908  -3.792  1.00  0.00           H  
ATOM     27 2HD  PRO A   2      53.316   0.193  -3.845  1.00  0.00           H  
ATOM     28  N   GLU A   3      50.195   1.458  -0.543  1.00  0.00           N  
ATOM     29  CA  GLU A   3      49.050   1.362   0.342  1.00  0.00           C  
ATOM     30  C   GLU A   3      49.223   0.282   1.398  1.00  0.00           C  
ATOM     31  O   GLU A   3      48.946   0.488   2.578  1.00  0.00           O  
ATOM     32  CB  GLU A   3      47.783   1.088  -0.471  1.00  0.00           C  
ATOM     33  CG  GLU A   3      47.351   2.238  -1.369  1.00  0.00           C  
ATOM     34  CD  GLU A   3      48.110   2.284  -2.666  1.00  0.00           C  
ATOM     35  OE1 GLU A   3      48.946   1.439  -2.873  1.00  0.00           O  
ATOM     36  OE2 GLU A   3      47.852   3.166  -3.451  1.00  0.00           O1-
ATOM     37  H   GLU A   3      50.059   1.341  -1.537  1.00  0.00           H  
ATOM     38  HA  GLU A   3      48.936   2.312   0.864  1.00  0.00           H  
ATOM     39 1HB  GLU A   3      47.936   0.212  -1.100  1.00  0.00           H  
ATOM     40 2HB  GLU A   3      46.958   0.865   0.206  1.00  0.00           H  
ATOM     41 1HG  GLU A   3      46.288   2.137  -1.587  1.00  0.00           H  
ATOM     42 2HG  GLU A   3      47.496   3.177  -0.835  1.00  0.00           H  
ATOM     43  N   ASP A   4      49.652  -0.882   0.965  1.00  0.00           N  
ATOM     44  CA  ASP A   4      49.860  -2.000   1.866  1.00  0.00           C  
ATOM     45  C   ASP A   4      50.929  -1.713   2.908  1.00  0.00           C  
ATOM     46  O   ASP A   4      50.801  -2.075   4.076  1.00  0.00           O  
ATOM     47  CB  ASP A   4      50.244  -3.251   1.072  1.00  0.00           C  
ATOM     48  CG  ASP A   4      49.080  -3.830   0.279  1.00  0.00           C  
ATOM     49  OD1 ASP A   4      47.960  -3.471   0.557  1.00  0.00           O  
ATOM     50  OD2 ASP A   4      49.322  -4.626  -0.597  1.00  0.00           O1-
ATOM     51  H   ASP A   4      49.904  -0.999   0.025  1.00  0.00           H  
ATOM     52  HA  ASP A   4      48.931  -2.188   2.405  1.00  0.00           H  
ATOM     53 1HB  ASP A   4      51.051  -3.010   0.381  1.00  0.00           H  
ATOM     54 2HB  ASP A   4      50.615  -4.016   1.755  1.00  0.00           H  
ATOM     55  N   MET A   5      52.002  -1.089   2.475  1.00  0.00           N  
ATOM     56  CA  MET A   5      53.066  -0.689   3.376  1.00  0.00           C  
ATOM     57  C   MET A   5      52.598   0.313   4.418  1.00  0.00           C  
ATOM     58  O   MET A   5      52.976   0.249   5.586  1.00  0.00           O  
ATOM     59  CB  MET A   5      54.231  -0.111   2.576  1.00  0.00           C  
ATOM     60  CG  MET A   5      55.460   0.228   3.408  1.00  0.00           C  
ATOM     61  SD  MET A   5      56.200  -1.224   4.179  1.00  0.00           S  
ATOM     62  CE  MET A   5      56.995  -1.989   2.768  1.00  0.00           C  
ATOM     63  H   MET A   5      52.073  -0.820   1.535  1.00  0.00           H  
ATOM     64  HA  MET A   5      53.410  -1.570   3.917  1.00  0.00           H  
ATOM     65 1HB  MET A   5      54.534  -0.823   1.809  1.00  0.00           H  
ATOM     66 2HB  MET A   5      53.909   0.799   2.069  1.00  0.00           H  
ATOM     67 1HG  MET A   5      56.209   0.702   2.774  1.00  0.00           H  
ATOM     68 2HG  MET A   5      55.185   0.932   4.193  1.00  0.00           H  
ATOM     69 1HE  MET A   5      57.498  -2.903   3.085  1.00  0.00           H  
ATOM     70 2HE  MET A   5      56.244  -2.229   2.014  1.00  0.00           H  
ATOM     71 3HE  MET A   5      57.726  -1.300   2.345  1.00  0.00           H  
ATOM     72  N   ALA A   6      51.797   1.261   3.985  1.00  0.00           N  
ATOM     73  CA  ALA A   6      51.218   2.239   4.886  1.00  0.00           C  
ATOM     74  C   ALA A   6      50.312   1.605   5.928  1.00  0.00           C  
ATOM     75  O   ALA A   6      50.309   1.989   7.096  1.00  0.00           O  
ATOM     76  CB  ALA A   6      50.449   3.285   4.092  1.00  0.00           C  
ATOM     77  H   ALA A   6      51.520   1.284   3.045  1.00  0.00           H  
ATOM     78  HA  ALA A   6      52.031   2.727   5.424  1.00  0.00           H  
ATOM     79 1HB  ALA A   6      50.028   4.023   4.774  1.00  0.00           H  
ATOM     80 2HB  ALA A   6      51.123   3.780   3.393  1.00  0.00           H  
ATOM     81 3HB  ALA A   6      49.645   2.802   3.539  1.00  0.00           H  
ATOM     82  N   LYS A   7      49.518   0.651   5.495  1.00  0.00           N  
ATOM     83  CA  LYS A   7      48.655  -0.088   6.396  1.00  0.00           C  
ATOM     84  C   LYS A   7      49.437  -0.870   7.438  1.00  0.00           C  
ATOM     85  O   LYS A   7      49.059  -0.940   8.606  1.00  0.00           O  
ATOM     86  CB  LYS A   7      47.756  -1.036   5.601  1.00  0.00           C  
ATOM     87  CG  LYS A   7      46.675  -0.341   4.784  1.00  0.00           C  
ATOM     88  CD  LYS A   7      45.837  -1.346   4.007  1.00  0.00           C  
ATOM     89  CE  LYS A   7      44.765  -0.652   3.180  1.00  0.00           C  
ATOM     90  NZ  LYS A   7      43.962  -1.621   2.385  1.00  0.00           N1+
ATOM     91  H   LYS A   7      49.543   0.375   4.555  1.00  0.00           H  
ATOM     92  HA  LYS A   7      48.023   0.622   6.930  1.00  0.00           H  
ATOM     93 1HB  LYS A   7      48.365  -1.627   4.917  1.00  0.00           H  
ATOM     94 2HB  LYS A   7      47.264  -1.730   6.284  1.00  0.00           H  
ATOM     95 1HG  LYS A   7      46.023   0.225   5.450  1.00  0.00           H  
ATOM     96 2HG  LYS A   7      47.139   0.352   4.082  1.00  0.00           H  
ATOM     97 1HD  LYS A   7      46.483  -1.921   3.342  1.00  0.00           H  
ATOM     98 2HD  LYS A   7      45.357  -2.034   4.703  1.00  0.00           H  
ATOM     99 1HE  LYS A   7      44.097  -0.101   3.840  1.00  0.00           H  
ATOM    100 2HE  LYS A   7      45.234   0.057   2.499  1.00  0.00           H  
ATOM    101 1HZ  LYS A   7      43.264  -1.122   1.852  1.00  0.00           H  
ATOM    102 2HZ  LYS A   7      44.570  -2.125   1.755  1.00  0.00           H  
ATOM    103 3HZ  LYS A   7      43.507  -2.273   3.008  1.00  0.00           H  
ATOM    104  N   ALA A   8      50.514  -1.487   7.005  1.00  0.00           N  
ATOM    105  CA  ALA A   8      51.392  -2.209   7.906  1.00  0.00           C  
ATOM    106  C   ALA A   8      52.027  -1.302   8.948  1.00  0.00           C  
ATOM    107  O   ALA A   8      52.161  -1.662  10.116  1.00  0.00           O  
ATOM    108  CB  ALA A   8      52.472  -2.929   7.112  1.00  0.00           C  
ATOM    109  H   ALA A   8      50.782  -1.414   6.065  1.00  0.00           H  
ATOM    110  HA  ALA A   8      50.794  -2.945   8.444  1.00  0.00           H  
ATOM    111 1HB  ALA A   8      53.120  -3.480   7.795  1.00  0.00           H  
ATOM    112 2HB  ALA A   8      52.007  -3.625   6.413  1.00  0.00           H  
ATOM    113 3HB  ALA A   8      53.063  -2.201   6.559  1.00  0.00           H  
ATOM    114  N   GLY A   9      52.447  -0.135   8.515  1.00  0.00           N  
ATOM    115  CA  GLY A   9      53.005   0.855   9.416  1.00  0.00           C  
ATOM    116  C   GLY A   9      52.002   1.323  10.458  1.00  0.00           C  
ATOM    117  O   GLY A   9      52.333   1.517  11.626  1.00  0.00           O  
ATOM    118  H   GLY A   9      52.329   0.117   7.575  1.00  0.00           H  
ATOM    119 1HA  GLY A   9      53.875   0.437   9.922  1.00  0.00           H  
ATOM    120 2HA  GLY A   9      53.350   1.715   8.843  1.00  0.00           H  
ATOM    121  N   ARG A  10      50.780   1.534  10.025  1.00  0.00           N  
ATOM    122  CA  ARG A  10      49.708   1.912  10.926  1.00  0.00           C  
ATOM    123  C   ARG A  10      49.421   0.843  11.968  1.00  0.00           C  
ATOM    124  O   ARG A  10      49.172   1.135  13.136  1.00  0.00           O  
ATOM    125  CB  ARG A  10      48.437   2.195  10.139  1.00  0.00           C  
ATOM    126  CG  ARG A  10      48.475   3.459   9.296  1.00  0.00           C  
ATOM    127  CD  ARG A  10      47.225   3.634   8.512  1.00  0.00           C  
ATOM    128  NE  ARG A  10      46.075   3.872   9.370  1.00  0.00           N  
ATOM    129  CZ  ARG A  10      44.792   3.799   8.968  1.00  0.00           C  
ATOM    130  NH1 ARG A  10      44.511   3.496   7.720  1.00  0.00           N1+
ATOM    131  NH2 ARG A  10      43.815   4.034   9.827  1.00  0.00           N  
ATOM    132  H   ARG A  10      50.552   1.374   9.085  1.00  0.00           H  
ATOM    133  HA  ARG A  10      50.010   2.810  11.466  1.00  0.00           H  
ATOM    134 1HB  ARG A  10      48.228   1.360   9.472  1.00  0.00           H  
ATOM    135 2HB  ARG A  10      47.595   2.282  10.827  1.00  0.00           H  
ATOM    136 1HG  ARG A  10      48.597   4.326   9.945  1.00  0.00           H  
ATOM    137 2HG  ARG A  10      49.312   3.407   8.599  1.00  0.00           H  
ATOM    138 1HD  ARG A  10      47.332   4.487   7.842  1.00  0.00           H  
ATOM    139 2HD  ARG A  10      47.033   2.735   7.927  1.00  0.00           H  
ATOM    140  HE  ARG A  10      46.252   4.108  10.338  1.00  0.00           H  
ATOM    141 1HH1 ARG A  10      45.257   3.317   7.063  1.00  0.00           H  
ATOM    142 2HH1 ARG A  10      43.549   3.441   7.418  1.00  0.00           H  
ATOM    143 1HH2 ARG A  10      44.032   4.267  10.786  1.00  0.00           H  
ATOM    144 2HH2 ARG A  10      42.854   3.979   9.525  1.00  0.00           H  
ATOM    145  N   ALA A  11      49.426  -0.398  11.535  1.00  0.00           N  
ATOM    146  CA  ALA A  11      49.240  -1.519  12.436  1.00  0.00           C  
ATOM    147  C   ALA A  11      50.342  -1.615  13.478  1.00  0.00           C  
ATOM    148  O   ALA A  11      50.097  -1.912  14.646  1.00  0.00           O  
ATOM    149  CB  ALA A  11      49.157  -2.815  11.642  1.00  0.00           C  
ATOM    150  H   ALA A  11      49.623  -0.594  10.595  1.00  0.00           H  
ATOM    151  HA  ALA A  11      48.304  -1.369  12.974  1.00  0.00           H  
ATOM    152 1HB  ALA A  11      49.004  -3.651  12.325  1.00  0.00           H  
ATOM    153 2HB  ALA A  11      48.322  -2.760  10.943  1.00  0.00           H  
ATOM    154 3HB  ALA A  11      50.083  -2.962  11.089  1.00  0.00           H  
ATOM    155  N   ALA A  12      51.563  -1.396  13.045  1.00  0.00           N  
ATOM    156  CA  ALA A  12      52.700  -1.384  13.946  1.00  0.00           C  
ATOM    157  C   ALA A  12      52.603  -0.282  14.988  1.00  0.00           C  
ATOM    158  O   ALA A  12      52.937  -0.471  16.156  1.00  0.00           O  
ATOM    159  CB  ALA A  12      53.990  -1.240  13.152  1.00  0.00           C  
ATOM    160  H   ALA A  12      51.722  -1.168  12.105  1.00  0.00           H  
ATOM    161  HA  ALA A  12      52.716  -2.332  14.484  1.00  0.00           H  
ATOM    162 1HB  ALA A  12      54.840  -1.245  13.835  1.00  0.00           H  
ATOM    163 2HB  ALA A  12      54.082  -2.072  12.453  1.00  0.00           H  
ATOM    164 3HB  ALA A  12      53.974  -0.302  12.599  1.00  0.00           H  
ATOM    165  N   LEU A  13      52.175   0.883  14.555  1.00  0.00           N  
ATOM    166  CA  LEU A  13      51.966   2.000  15.456  1.00  0.00           C  
ATOM    167  C   LEU A  13      50.897   1.713  16.498  1.00  0.00           C  
ATOM    168  O   LEU A  13      51.026   2.075  17.666  1.00  0.00           O  
ATOM    169  CB  LEU A  13      51.577   3.248  14.654  1.00  0.00           C  
ATOM    170  CG  LEU A  13      52.685   3.851  13.782  1.00  0.00           C  
ATOM    171  CD1 LEU A  13      52.104   4.959  12.914  1.00  0.00           C  
ATOM    172  CD2 LEU A  13      53.800   4.381  14.671  1.00  0.00           C  
ATOM    173  H   LEU A  13      51.922   0.999  13.615  1.00  0.00           H  
ATOM    174  HA  LEU A  13      52.898   2.196  15.986  1.00  0.00           H  
ATOM    175 1HB  LEU A  13      50.742   2.996  14.002  1.00  0.00           H  
ATOM    176 2HB  LEU A  13      51.246   4.019  15.350  1.00  0.00           H  
ATOM    177  HG  LEU A  13      53.084   3.083  13.118  1.00  0.00           H  
ATOM    178 1HD1 LEU A  13      52.891   5.387  12.294  1.00  0.00           H  
ATOM    179 2HD1 LEU A  13      51.322   4.548  12.274  1.00  0.00           H  
ATOM    180 3HD1 LEU A  13      51.681   5.735  13.551  1.00  0.00           H  
ATOM    181 1HD2 LEU A  13      54.588   4.809  14.051  1.00  0.00           H  
ATOM    182 2HD2 LEU A  13      53.402   5.150  15.334  1.00  0.00           H  
ATOM    183 3HD2 LEU A  13      54.209   3.565  15.267  1.00  0.00           H  
ATOM    184  N   GLU A  14      49.825   1.089  16.065  1.00  0.00           N  
ATOM    185  CA  GLU A  14      48.761   0.689  16.966  1.00  0.00           C  
ATOM    186  C   GLU A  14      49.229  -0.313  18.008  1.00  0.00           C  
ATOM    187  O   GLU A  14      48.850  -0.249  19.176  1.00  0.00           O  
ATOM    188  CB  GLU A  14      47.597   0.096  16.170  1.00  0.00           C  
ATOM    189  CG  GLU A  14      46.394  -0.299  17.014  1.00  0.00           C  
ATOM    190  CD  GLU A  14      45.243  -0.808  16.191  1.00  0.00           C  
ATOM    191  OE1 GLU A  14      45.108  -0.385  15.068  1.00  0.00           O  
ATOM    192  OE2 GLU A  14      44.498  -1.620  16.687  1.00  0.00           O1-
ATOM    193  H   GLU A  14      49.754   0.820  15.125  1.00  0.00           H  
ATOM    194  HA  GLU A  14      48.403   1.574  17.493  1.00  0.00           H  
ATOM    195 1HB  GLU A  14      47.261   0.817  15.424  1.00  0.00           H  
ATOM    196 2HB  GLU A  14      47.936  -0.792  15.636  1.00  0.00           H  
ATOM    197 1HG  GLU A  14      46.695  -1.076  17.717  1.00  0.00           H  
ATOM    198 2HG  GLU A  14      46.068   0.566  17.590  1.00  0.00           H  
ATOM    199  N   ALA A  15      50.030  -1.261  17.575  1.00  0.00           N  
ATOM    200  CA  ALA A  15      50.608  -2.239  18.476  1.00  0.00           C  
ATOM    201  C   ALA A  15      51.514  -1.605  19.518  1.00  0.00           C  
ATOM    202  O   ALA A  15      51.517  -1.989  20.686  1.00  0.00           O  
ATOM    203  CB  ALA A  15      51.377  -3.285  17.682  1.00  0.00           C  
ATOM    204  H   ALA A  15      50.306  -1.284  16.635  1.00  0.00           H  
ATOM    205  HA  ALA A  15      49.795  -2.726  19.014  1.00  0.00           H  
ATOM    206 1HB  ALA A  15      51.797  -4.024  18.365  1.00  0.00           H  
ATOM    207 2HB  ALA A  15      50.702  -3.780  16.983  1.00  0.00           H  
ATOM    208 3HB  ALA A  15      52.182  -2.803  17.129  1.00  0.00           H  
ATOM    209  N   ALA A  16      52.308  -0.651  19.085  1.00  0.00           N  
ATOM    210  CA  ALA A  16      53.171   0.088  19.986  1.00  0.00           C  
ATOM    211  C   ALA A  16      52.389   0.870  21.028  1.00  0.00           C  
ATOM    212  O   ALA A  16      52.767   0.940  22.196  1.00  0.00           O  
ATOM    213  CB  ALA A  16      54.068   1.027  19.192  1.00  0.00           C  
ATOM    214  H   ALA A  16      52.283  -0.375  18.145  1.00  0.00           H  
ATOM    215  HA  ALA A  16      53.792  -0.628  20.524  1.00  0.00           H  
ATOM    216 1HB  ALA A  16      54.722   1.569  19.875  1.00  0.00           H  
ATOM    217 2HB  ALA A  16      54.672   0.449  18.493  1.00  0.00           H  
ATOM    218 3HB  ALA A  16      53.453   1.736  18.640  1.00  0.00           H  
ATOM    219  N   ALA A  17      51.312   1.487  20.595  1.00  0.00           N  
ATOM    220  CA  ALA A  17      50.434   2.209  21.496  1.00  0.00           C  
ATOM    221  C   ALA A  17      49.800   1.302  22.538  1.00  0.00           C  
ATOM    222  O   ALA A  17      49.665   1.662  23.706  1.00  0.00           O  
ATOM    223  CB  ALA A  17      49.353   2.929  20.702  1.00  0.00           C  
ATOM    224  H   ALA A  17      51.044   1.414  19.655  1.00  0.00           H  
ATOM    225  HA  ALA A  17      51.032   2.945  22.034  1.00  0.00           H  
ATOM    226 1HB  ALA A  17      48.706   3.479  21.385  1.00  0.00           H  
ATOM    227 2HB  ALA A  17      49.818   3.625  20.003  1.00  0.00           H  
ATOM    228 3HB  ALA A  17      48.762   2.200  20.149  1.00  0.00           H  
ATOM    229  N   ARG A  18      49.379   0.135  22.105  1.00  0.00           N  
ATOM    230  CA  ARG A  18      48.821  -0.855  23.006  1.00  0.00           C  
ATOM    231  C   ARG A  18      49.824  -1.323  24.048  1.00  0.00           C  
ATOM    232  O   ARG A  18      49.493  -1.517  25.216  1.00  0.00           O  
ATOM    233  CB  ARG A  18      48.322  -2.058  22.219  1.00  0.00           C  
ATOM    234  CG  ARG A  18      47.074  -1.806  21.389  1.00  0.00           C  
ATOM    235  CD  ARG A  18      46.633  -3.031  20.673  1.00  0.00           C  
ATOM    236  NE  ARG A  18      45.489  -2.775  19.813  1.00  0.00           N  
ATOM    237  CZ  ARG A  18      44.207  -2.771  20.226  1.00  0.00           C  
ATOM    238  NH1 ARG A  18      43.922  -3.011  21.487  1.00  0.00           N1+
ATOM    239  NH2 ARG A  18      43.236  -2.527  19.364  1.00  0.00           N  
ATOM    240  H   ARG A  18      49.498  -0.117  21.165  1.00  0.00           H  
ATOM    241  HA  ARG A  18      47.979  -0.407  23.534  1.00  0.00           H  
ATOM    242 1HB  ARG A  18      49.104  -2.400  21.543  1.00  0.00           H  
ATOM    243 2HB  ARG A  18      48.102  -2.876  22.906  1.00  0.00           H  
ATOM    244 1HG  ARG A  18      46.263  -1.479  22.040  1.00  0.00           H  
ATOM    245 2HG  ARG A  18      47.279  -1.032  20.649  1.00  0.00           H  
ATOM    246 1HD  ARG A  18      47.449  -3.404  20.054  1.00  0.00           H  
ATOM    247 2HD  ARG A  18      46.351  -3.794  21.398  1.00  0.00           H  
ATOM    248  HE  ARG A  18      45.669  -2.586  18.836  1.00  0.00           H  
ATOM    249 1HH1 ARG A  18      44.664  -3.198  22.146  1.00  0.00           H  
ATOM    250 2HH1 ARG A  18      42.961  -3.008  21.796  1.00  0.00           H  
ATOM    251 1HH2 ARG A  18      43.455  -2.343  18.394  1.00  0.00           H  
ATOM    252 2HH2 ARG A  18      42.275  -2.524  19.673  1.00  0.00           H  
ATOM    253  N   VAL A  19      51.047  -1.534  23.615  1.00  0.00           N  
ATOM    254  CA  VAL A  19      52.119  -1.912  24.516  1.00  0.00           C  
ATOM    255  C   VAL A  19      52.405  -0.843  25.558  1.00  0.00           C  
ATOM    256  O   VAL A  19      52.654  -1.135  26.726  1.00  0.00           O  
ATOM    257  CB  VAL A  19      53.404  -2.191  23.714  1.00  0.00           C  
ATOM    258  CG1 VAL A  19      54.584  -2.393  24.652  1.00  0.00           C  
ATOM    259  CG2 VAL A  19      53.206  -3.410  22.826  1.00  0.00           C  
ATOM    260  H   VAL A  19      51.274  -1.374  22.675  1.00  0.00           H  
ATOM    261  HA  VAL A  19      51.825  -2.822  25.041  1.00  0.00           H  
ATOM    262  HB  VAL A  19      53.630  -1.323  23.095  1.00  0.00           H  
ATOM    263 1HG1 VAL A  19      55.484  -2.589  24.068  1.00  0.00           H  
ATOM    264 2HG1 VAL A  19      54.730  -1.495  25.252  1.00  0.00           H  
ATOM    265 3HG1 VAL A  19      54.387  -3.241  25.308  1.00  0.00           H  
ATOM    266 1HG2 VAL A  19      54.118  -3.601  22.261  1.00  0.00           H  
ATOM    267 2HG2 VAL A  19      52.973  -4.277  23.445  1.00  0.00           H  
ATOM    268 3HG2 VAL A  19      52.383  -3.227  22.135  1.00  0.00           H  
ATOM    269  N   ALA A  20      52.400   0.398  25.125  1.00  0.00           N  
ATOM    270  CA  ALA A  20      52.586   1.519  26.026  1.00  0.00           C  
ATOM    271  C   ALA A  20      51.484   1.615  27.068  1.00  0.00           C  
ATOM    272  O   ALA A  20      51.729   1.912  28.236  1.00  0.00           O  
ATOM    273  CB  ALA A  20      52.669   2.815  25.232  1.00  0.00           C  
ATOM    274  H   ALA A  20      52.203   0.594  24.185  1.00  0.00           H  
ATOM    275  HA  ALA A  20      53.522   1.369  26.564  1.00  0.00           H  
ATOM    276 1HB  ALA A  20      52.822   3.651  25.915  1.00  0.00           H  
ATOM    277 2HB  ALA A  20      53.504   2.760  24.533  1.00  0.00           H  
ATOM    278 3HB  ALA A  20      51.743   2.962  24.679  1.00  0.00           H  
ATOM    279  N   ARG A  21      50.263   1.396  26.635  1.00  0.00           N  
ATOM    280  CA  ARG A  21      49.126   1.384  27.536  1.00  0.00           C  
ATOM    281  C   ARG A  21      49.223   0.282  28.578  1.00  0.00           C  
ATOM    282  O   ARG A  21      48.889   0.471  29.746  1.00  0.00           O  
ATOM    283  CB  ARG A  21      47.835   1.213  26.750  1.00  0.00           C  
ATOM    284  CG  ARG A  21      46.565   1.266  27.585  1.00  0.00           C  
ATOM    285  CD  ARG A  21      45.349   1.114  26.746  1.00  0.00           C  
ATOM    286  NE  ARG A  21      45.188   2.222  25.818  1.00  0.00           N  
ATOM    287  CZ  ARG A  21      44.416   2.190  24.715  1.00  0.00           C  
ATOM    288  NH1 ARG A  21      43.742   1.101  24.416  1.00  0.00           N1+
ATOM    289  NH2 ARG A  21      44.336   3.252  23.933  1.00  0.00           N  
ATOM    290  H   ARG A  21      50.104   1.168  25.695  1.00  0.00           H  
ATOM    291  HA  ARG A  21      49.098   2.334  28.070  1.00  0.00           H  
ATOM    292 1HB  ARG A  21      47.764   1.994  25.993  1.00  0.00           H  
ATOM    293 2HB  ARG A  21      47.848   0.255  26.231  1.00  0.00           H  
ATOM    294 1HG  ARG A  21      46.579   0.460  28.319  1.00  0.00           H  
ATOM    295 2HG  ARG A  21      46.509   2.225  28.101  1.00  0.00           H  
ATOM    296 1HD  ARG A  21      45.418   0.193  26.168  1.00  0.00           H  
ATOM    297 2HD  ARG A  21      44.468   1.075  27.386  1.00  0.00           H  
ATOM    298  HE  ARG A  21      45.691   3.077  26.015  1.00  0.00           H  
ATOM    299 1HH1 ARG A  21      43.803   0.289  25.013  1.00  0.00           H  
ATOM    300 2HH1 ARG A  21      43.163   1.077  23.589  1.00  0.00           H  
ATOM    301 1HH2 ARG A  21      44.854   4.089  24.163  1.00  0.00           H  
ATOM    302 2HH2 ARG A  21      43.758   3.228  23.106  1.00  0.00           H  
ATOM    303  N   ALA A  22      49.652  -0.883  28.145  1.00  0.00           N  
ATOM    304  CA  ALA A  22      49.860  -2.000  29.046  1.00  0.00           C  
ATOM    305  C   ALA A  22      50.929  -1.713  30.088  1.00  0.00           C  
ATOM    306  O   ALA A  22      50.800  -2.075  31.256  1.00  0.00           O  
ATOM    307  CB  ALA A  22      50.224  -3.246  28.252  1.00  0.00           C  
ATOM    308  H   ALA A  22      49.904  -0.999  27.205  1.00  0.00           H  
ATOM    309  HA  ALA A  22      48.929  -2.179  29.584  1.00  0.00           H  
ATOM    310 1HB  ALA A  22      50.367  -4.084  28.935  1.00  0.00           H  
ATOM    311 2HB  ALA A  22      49.421  -3.480  27.553  1.00  0.00           H  
ATOM    312 3HB  ALA A  22      51.145  -3.069  27.700  1.00  0.00           H  
ATOM    313  N   LEU A  23      52.001  -1.089  29.655  1.00  0.00           N  
ATOM    314  CA  LEU A  23      53.065  -0.689  30.556  1.00  0.00           C  
ATOM    315  C   LEU A  23      52.598   0.313  31.598  1.00  0.00           C  
ATOM    316  O   LEU A  23      52.977   0.249  32.766  1.00  0.00           O  
ATOM    317  CB  LEU A  23      54.226  -0.088  29.754  1.00  0.00           C  
ATOM    318  CG  LEU A  23      55.441   0.361  30.577  1.00  0.00           C  
ATOM    319  CD1 LEU A  23      56.016  -0.832  31.327  1.00  0.00           C  
ATOM    320  CD2 LEU A  23      56.480   0.979  29.653  1.00  0.00           C  
ATOM    321  H   LEU A  23      52.072  -0.820  28.715  1.00  0.00           H  
ATOM    322  HA  LEU A  23      53.420  -1.572  31.086  1.00  0.00           H  
ATOM    323 1HB  LEU A  23      54.570  -0.828  29.033  1.00  0.00           H  
ATOM    324 2HB  LEU A  23      53.858   0.779  29.206  1.00  0.00           H  
ATOM    325  HG  LEU A  23      55.127   1.099  31.315  1.00  0.00           H  
ATOM    326 1HD1 LEU A  23      56.879  -0.513  31.912  1.00  0.00           H  
ATOM    327 2HD1 LEU A  23      55.258  -1.242  31.995  1.00  0.00           H  
ATOM    328 3HD1 LEU A  23      56.324  -1.596  30.614  1.00  0.00           H  
ATOM    329 1HD2 LEU A  23      57.343   1.299  30.238  1.00  0.00           H  
ATOM    330 2HD2 LEU A  23      56.795   0.241  28.915  1.00  0.00           H  
ATOM    331 3HD2 LEU A  23      56.047   1.840  29.143  1.00  0.00           H  
ATOM    332  N   THR A  24      51.797   1.261  31.165  1.00  0.00           N  
ATOM    333  CA  THR A  24      51.218   2.239  32.066  1.00  0.00           C  
ATOM    334  C   THR A  24      50.402   1.597  33.175  1.00  0.00           C  
ATOM    335  O   THR A  24      50.544   1.947  34.346  1.00  0.00           O  
ATOM    336  CB  THR A  24      50.333   3.234  31.292  1.00  0.00           C  
ATOM    337  CG2 THR A  24      49.687   4.226  32.246  1.00  0.00           C  
ATOM    338  OG1 THR A  24      51.132   3.945  30.338  1.00  0.00           O  
ATOM    339  H   THR A  24      51.520   1.284  30.225  1.00  0.00           H  
ATOM    340  HA  THR A  24      52.028   2.792  32.542  1.00  0.00           H  
ATOM    341  HB  THR A  24      49.554   2.690  30.759  1.00  0.00           H  
ATOM    342  HG1 THR A  24      51.525   3.322  29.722  1.00  0.00           H  
ATOM    343 1HG2 THR A  24      49.065   4.921  31.682  1.00  0.00           H  
ATOM    344 2HG2 THR A  24      49.069   3.689  32.966  1.00  0.00           H  
ATOM    345 3HG2 THR A  24      50.461   4.780  32.775  1.00  0.00           H  
ATOM    346  N   GLU A  25      49.545   0.653  32.801  1.00  0.00           N  
ATOM    347  CA  GLU A  25      48.702  -0.043  33.766  1.00  0.00           C  
ATOM    348  C   GLU A  25      49.541  -0.729  34.837  1.00  0.00           C  
ATOM    349  O   GLU A  25      49.256  -0.617  36.029  1.00  0.00           O  
ATOM    350  CB  GLU A  25      47.820  -1.073  33.058  1.00  0.00           C  
ATOM    351  CG  GLU A  25      46.711  -0.472  32.206  1.00  0.00           C  
ATOM    352  CD  GLU A  25      45.924  -1.509  31.454  1.00  0.00           C  
ATOM    353  OE1 GLU A  25      46.295  -2.657  31.498  1.00  0.00           O  
ATOM    354  OE2 GLU A  25      44.950  -1.152  30.834  1.00  0.00           O1-
ATOM    355  H   GLU A  25      49.476   0.410  31.823  1.00  0.00           H  
ATOM    356  HA  GLU A  25      48.051   0.689  34.248  1.00  0.00           H  
ATOM    357 1HB  GLU A  25      48.437  -1.698  32.412  1.00  0.00           H  
ATOM    358 2HB  GLU A  25      47.356  -1.726  33.798  1.00  0.00           H  
ATOM    359 1HG  GLU A  25      46.032   0.085  32.851  1.00  0.00           H  
ATOM    360 2HG  GLU A  25      47.151   0.228  31.497  1.00  0.00           H  
ATOM    361  N   ALA A  26      50.504  -1.532  34.388  1.00  0.00           N  
ATOM    362  CA  ALA A  26      51.203  -2.459  35.270  1.00  0.00           C  
ATOM    363  C   ALA A  26      52.014  -1.729  36.333  1.00  0.00           C  
ATOM    364  O   ALA A  26      52.214  -2.251  37.429  1.00  0.00           O  
ATOM    365  CB  ALA A  26      52.107  -3.376  34.458  1.00  0.00           C  
ATOM    366  H   ALA A  26      50.724  -1.532  33.406  1.00  0.00           H  
ATOM    367  HA  ALA A  26      50.463  -3.083  35.773  1.00  0.00           H  
ATOM    368 1HB  ALA A  26      52.619  -4.067  35.127  1.00  0.00           H  
ATOM    369 2HB  ALA A  26      51.506  -3.939  33.744  1.00  0.00           H  
ATOM    370 3HB  ALA A  26      52.842  -2.778  33.922  1.00  0.00           H  
ATOM    371  N   LEU A  27      52.525  -0.549  35.991  1.00  0.00           N  
ATOM    372  CA  LEU A  27      53.478   0.125  36.862  1.00  0.00           C  
ATOM    373  C   LEU A  27      52.880   1.383  37.478  1.00  0.00           C  
ATOM    374  O   LEU A  27      53.555   2.108  38.209  1.00  0.00           O  
ATOM    375  CB  LEU A  27      54.745   0.487  36.077  1.00  0.00           C  
ATOM    376  CG  LEU A  27      55.522  -0.696  35.486  1.00  0.00           C  
ATOM    377  CD1 LEU A  27      56.687  -0.175  34.655  1.00  0.00           C  
ATOM    378  CD2 LEU A  27      56.013  -1.594  36.612  1.00  0.00           C  
ATOM    379  H   LEU A  27      52.290  -0.147  35.091  1.00  0.00           H  
ATOM    380  HA  LEU A  27      53.754  -0.557  37.667  1.00  0.00           H  
ATOM    381 1HB  LEU A  27      54.468   1.145  35.255  1.00  0.00           H  
ATOM    382 2HB  LEU A  27      55.420   1.031  36.738  1.00  0.00           H  
ATOM    383  HG  LEU A  27      54.870  -1.266  34.825  1.00  0.00           H  
ATOM    384 1HD1 LEU A  27      57.239  -1.015  34.235  1.00  0.00           H  
ATOM    385 2HD1 LEU A  27      56.306   0.449  33.846  1.00  0.00           H  
ATOM    386 3HD1 LEU A  27      57.350   0.415  35.287  1.00  0.00           H  
ATOM    387 1HD2 LEU A  27      56.565  -2.436  36.192  1.00  0.00           H  
ATOM    388 2HD2 LEU A  27      56.667  -1.025  37.273  1.00  0.00           H  
ATOM    389 3HD2 LEU A  27      55.159  -1.967  37.178  1.00  0.00           H  
ATOM    390  N   GLY A  28      51.612   1.634  37.185  1.00  0.00           N  
ATOM    391  CA  GLY A  28      50.917   2.797  37.716  1.00  0.00           C  
ATOM    392  C   GLY A  28      51.673   4.086  37.414  1.00  0.00           C  
ATOM    393  O   GLY A  28      51.772   4.973  38.263  1.00  0.00           O  
ATOM    394  H   GLY A  28      51.113   0.994  36.581  1.00  0.00           H  
ATOM    395 1HA  GLY A  28      49.917   2.851  37.285  1.00  0.00           H  
ATOM    396 2HA  GLY A  28      50.797   2.689  38.793  1.00  0.00           H  
ATOM    397  N   ALA A  29      52.164   4.199  36.191  1.00  0.00           N  
ATOM    398  CA  ALA A  29      52.818   5.419  35.728  1.00  0.00           C  
ATOM    399  C   ALA A  29      51.799   6.488  35.361  1.00  0.00           C  
ATOM    400  O   ALA A  29      50.609   6.204  35.232  1.00  0.00           O  
ATOM    401  CB  ALA A  29      53.719   5.119  34.539  1.00  0.00           C  
ATOM    402  H   ALA A  29      52.068   3.423  35.549  1.00  0.00           H  
ATOM    403  HA  ALA A  29      53.448   5.800  36.532  1.00  0.00           H  
ATOM    404 1HB  ALA A  29      54.199   6.039  34.205  1.00  0.00           H  
ATOM    405 2HB  ALA A  29      54.481   4.398  34.832  1.00  0.00           H  
ATOM    406 3HB  ALA A  29      53.123   4.706  33.726  1.00  0.00           H  
ATOM    407  N   ASP A  30      52.270   7.721  35.207  1.00  0.00           N  
ATOM    408  CA  ASP A  30      51.381   8.829  34.897  1.00  0.00           C  
ATOM    409  C   ASP A  30      50.735   8.632  33.527  1.00  0.00           C  
ATOM    410  O   ASP A  30      51.397   8.746  32.497  1.00  0.00           O  
ATOM    411  CB  ASP A  30      52.143  10.156  34.930  1.00  0.00           C  
ATOM    412  CG  ASP A  30      51.242  11.363  34.709  1.00  0.00           C  
ATOM    413  OD1 ASP A  30      50.091  11.171  34.396  1.00  0.00           O  
ATOM    414  OD2 ASP A  30      51.713  12.465  34.856  1.00  0.00           O1-
ATOM    415  H   ASP A  30      53.259   7.894  35.316  1.00  0.00           H  
ATOM    416  HA  ASP A  30      50.599   8.867  35.657  1.00  0.00           H  
ATOM    417 1HB  ASP A  30      52.643  10.265  35.893  1.00  0.00           H  
ATOM    418 2HB  ASP A  30      52.915  10.151  34.160  1.00  0.00           H  
ATOM    419  N   PRO A  31      49.440   8.327  33.534  1.00  0.00           N  
ATOM    420  CA  PRO A  31      48.659   8.102  32.316  1.00  0.00           C  
ATOM    421  C   PRO A  31      49.035   9.050  31.204  1.00  0.00           C  
ATOM    422  O   PRO A  31      48.689   8.844  30.040  1.00  0.00           O  
ATOM    423  CB  PRO A  31      47.220   8.341  32.783  1.00  0.00           C  
ATOM    424  CG  PRO A  31      47.250   8.025  34.239  1.00  0.00           C  
ATOM    425  CD  PRO A  31      48.589   8.532  34.704  1.00  0.00           C  
ATOM    426  HA  PRO A  31      48.798   7.063  31.984  1.00  0.00           H  
ATOM    427 1HB  PRO A  31      46.926   9.381  32.578  1.00  0.00           H  
ATOM    428 2HB  PRO A  31      46.529   7.695  32.220  1.00  0.00           H  
ATOM    429 1HG  PRO A  31      46.409   8.516  34.752  1.00  0.00           H  
ATOM    430 2HG  PRO A  31      47.129   6.943  34.395  1.00  0.00           H  
ATOM    431 1HD  PRO A  31      48.507   9.597  34.967  1.00  0.00           H  
ATOM    432 2HD  PRO A  31      48.923   7.943  35.571  1.00  0.00           H  
ATOM    433  N   ALA A  32      49.702  10.107  31.586  1.00  0.00           N  
ATOM    434  CA  ALA A  32      50.141  11.155  30.685  1.00  0.00           C  
ATOM    435  C   ALA A  32      51.126  10.651  29.642  1.00  0.00           C  
ATOM    436  O   ALA A  32      51.076  11.032  28.475  1.00  0.00           O  
ATOM    437  CB  ALA A  32      50.759  12.296  31.480  1.00  0.00           C  
ATOM    438  H   ALA A  32      49.973  10.168  32.525  1.00  0.00           H  
ATOM    439  HA  ALA A  32      49.269  11.526  30.147  1.00  0.00           H  
ATOM    440 1HB  ALA A  32      51.074  13.086  30.797  1.00  0.00           H  
ATOM    441 2HB  ALA A  32      50.023  12.693  32.179  1.00  0.00           H  
ATOM    442 3HB  ALA A  32      51.622  11.929  32.032  1.00  0.00           H  
ATOM    443  N   ALA A  33      52.043   9.815  30.076  1.00  0.00           N  
ATOM    444  CA  ALA A  33      52.999   9.200  29.175  1.00  0.00           C  
ATOM    445  C   ALA A  33      52.331   8.319  28.132  1.00  0.00           C  
ATOM    446  O   ALA A  33      52.715   8.301  26.965  1.00  0.00           O  
ATOM    447  CB  ALA A  33      54.014   8.391  29.969  1.00  0.00           C  
ATOM    448  H   ALA A  33      52.056   9.537  31.015  1.00  0.00           H  
ATOM    449  HA  ALA A  33      53.517   9.994  28.637  1.00  0.00           H  
ATOM    450 1HB  ALA A  33      54.737   7.943  29.287  1.00  0.00           H  
ATOM    451 2HB  ALA A  33      54.534   9.046  30.669  1.00  0.00           H  
ATOM    452 3HB  ALA A  33      53.502   7.606  30.521  1.00  0.00           H  
ATOM    453  N   ALA A  34      51.349   7.561  28.566  1.00  0.00           N  
ATOM    454  CA  ALA A  34      50.577   6.726  27.665  1.00  0.00           C  
ATOM    455  C   ALA A  34      49.825   7.536  26.622  1.00  0.00           C  
ATOM    456  O   ALA A  34      49.741   7.162  25.455  1.00  0.00           O  
ATOM    457  CB  ALA A  34      49.605   5.866  28.459  1.00  0.00           C  
ATOM    458  H   ALA A  34      51.073   7.596  29.505  1.00  0.00           H  
ATOM    459  HA  ALA A  34      51.269   6.078  27.127  1.00  0.00           H  
ATOM    460 1HB  ALA A  34      49.038   5.233  27.777  1.00  0.00           H  
ATOM    461 2HB  ALA A  34      50.159   5.241  29.159  1.00  0.00           H  
ATOM    462 3HB  ALA A  34      48.920   6.508  29.012  1.00  0.00           H  
ATOM    463  N   ARG A  35      49.249   8.636  27.056  1.00  0.00           N  
ATOM    464  CA  ARG A  35      48.561   9.540  26.155  1.00  0.00           C  
ATOM    465  C   ARG A  35      49.490  10.140  25.112  1.00  0.00           C  
ATOM    466  O   ARG A  35      49.135  10.288  23.945  1.00  0.00           O  
ATOM    467  CB  ARG A  35      47.903  10.664  26.941  1.00  0.00           C  
ATOM    468  CG  ARG A  35      46.701  10.244  27.773  1.00  0.00           C  
ATOM    469  CD  ARG A  35      46.098  11.398  28.488  1.00  0.00           C  
ATOM    470  NE  ARG A  35      45.000  10.989  29.349  1.00  0.00           N  
ATOM    471  CZ  ARG A  35      43.730  10.810  28.937  1.00  0.00           C  
ATOM    472  NH1 ARG A  35      43.414  11.008  27.676  1.00  0.00           N1+
ATOM    473  NH2 ARG A  35      42.802  10.436  29.799  1.00  0.00           N  
ATOM    474  H   ARG A  35      49.332   8.901  27.995  1.00  0.00           H  
ATOM    475  HA  ARG A  35      47.794   8.979  25.621  1.00  0.00           H  
ATOM    476 1HB  ARG A  35      48.631  11.110  27.617  1.00  0.00           H  
ATOM    477 2HB  ARG A  35      47.573  11.444  26.255  1.00  0.00           H  
ATOM    478 1HG  ARG A  35      45.942   9.810  27.122  1.00  0.00           H  
ATOM    479 2HG  ARG A  35      47.010   9.506  28.513  1.00  0.00           H  
ATOM    480 1HD  ARG A  35      46.856  11.879  29.107  1.00  0.00           H  
ATOM    481 2HD  ARG A  35      45.714  12.115  27.763  1.00  0.00           H  
ATOM    482  HE  ARG A  35      45.204  10.827  30.326  1.00  0.00           H  
ATOM    483 1HH1 ARG A  35      44.124  11.295  27.016  1.00  0.00           H  
ATOM    484 2HH1 ARG A  35      42.463  10.875  27.367  1.00  0.00           H  
ATOM    485 1HH2 ARG A  35      43.044  10.284  30.769  1.00  0.00           H  
ATOM    486 2HH2 ARG A  35      41.850  10.302  29.491  1.00  0.00           H  
ATOM    487  N   ALA A  36      50.672  10.517  25.546  1.00  0.00           N  
ATOM    488  CA  ALA A  36      51.683  11.038  24.645  1.00  0.00           C  
ATOM    489  C   ALA A  36      52.112  10.018  23.602  1.00  0.00           C  
ATOM    490  O   ALA A  36      52.319  10.342  22.435  1.00  0.00           O  
ATOM    491  CB  ALA A  36      52.891  11.513  25.439  1.00  0.00           C  
ATOM    492  H   ALA A  36      50.919  10.389  26.485  1.00  0.00           H  
ATOM    493  HA  ALA A  36      51.254  11.884  24.108  1.00  0.00           H  
ATOM    494 1HB  ALA A  36      53.640  11.915  24.757  1.00  0.00           H  
ATOM    495 2HB  ALA A  36      52.583  12.291  26.138  1.00  0.00           H  
ATOM    496 3HB  ALA A  36      53.315  10.676  25.992  1.00  0.00           H  
ATOM    497  N   ALA A  37      52.278   8.788  24.036  1.00  0.00           N  
ATOM    498  CA  ALA A  37      52.615   7.703  23.135  1.00  0.00           C  
ATOM    499  C   ALA A  37      51.537   7.457  22.092  1.00  0.00           C  
ATOM    500  O   ALA A  37      51.819   7.197  20.925  1.00  0.00           O  
ATOM    501  CB  ALA A  37      52.874   6.431  23.929  1.00  0.00           C  
ATOM    502  H   ALA A  37      52.109   8.567  24.975  1.00  0.00           H  
ATOM    503  HA  ALA A  37      53.522   7.979  22.597  1.00  0.00           H  
ATOM    504 1HB  ALA A  37      53.139   5.624  23.247  1.00  0.00           H  
ATOM    505 2HB  ALA A  37      53.693   6.599  24.629  1.00  0.00           H  
ATOM    506 3HB  ALA A  37      51.976   6.158  24.481  1.00  0.00           H  
ATOM    507  N   GLU A  38      50.297   7.507  22.526  1.00  0.00           N  
ATOM    508  CA  GLU A  38      49.169   7.364  21.625  1.00  0.00           C  
ATOM    509  C   GLU A  38      49.114   8.468  20.582  1.00  0.00           C  
ATOM    510  O   GLU A  38      48.809   8.235  19.415  1.00  0.00           O  
ATOM    511  CB  GLU A  38      47.863   7.346  22.422  1.00  0.00           C  
ATOM    512  CG  GLU A  38      47.654   6.091  23.258  1.00  0.00           C  
ATOM    513  CD  GLU A  38      46.401   6.143  24.088  1.00  0.00           C  
ATOM    514  OE1 GLU A  38      45.766   7.169  24.106  1.00  0.00           O  
ATOM    515  OE2 GLU A  38      46.080   5.154  24.704  1.00  0.00           O1-
ATOM    516  H   GLU A  38      50.108   7.712  23.465  1.00  0.00           H  
ATOM    517  HA  GLU A  38      49.266   6.414  21.098  1.00  0.00           H  
ATOM    518 1HB  GLU A  38      47.834   8.204  23.093  1.00  0.00           H  
ATOM    519 2HB  GLU A  38      47.018   7.436  21.739  1.00  0.00           H  
ATOM    520 1HG  GLU A  38      47.601   5.229  22.594  1.00  0.00           H  
ATOM    521 2HG  GLU A  38      48.513   5.958  23.914  1.00  0.00           H  
ATOM    522  N   ALA A  39      49.379   9.681  21.016  1.00  0.00           N  
ATOM    523  CA  ALA A  39      49.433  10.816  20.115  1.00  0.00           C  
ATOM    524  C   ALA A  39      50.531  10.678  19.072  1.00  0.00           C  
ATOM    525  O   ALA A  39      50.354  11.019  17.905  1.00  0.00           O  
ATOM    526  CB  ALA A  39      49.624  12.100  20.909  1.00  0.00           C  
ATOM    527  H   ALA A  39      49.613   9.831  21.955  1.00  0.00           H  
ATOM    528  HA  ALA A  39      48.486  10.867  19.577  1.00  0.00           H  
ATOM    529 1HB  ALA A  39      49.651  12.949  20.227  1.00  0.00           H  
ATOM    530 2HB  ALA A  39      48.797  12.222  21.609  1.00  0.00           H  
ATOM    531 3HB  ALA A  39      50.561  12.049  21.461  1.00  0.00           H  
ATOM    532  N   VAL A  40      51.679  10.207  19.506  1.00  0.00           N  
ATOM    533  CA  VAL A  40      52.788   9.956  18.605  1.00  0.00           C  
ATOM    534  C   VAL A  40      52.461   8.899  17.562  1.00  0.00           C  
ATOM    535  O   VAL A  40      52.828   9.014  16.395  1.00  0.00           O  
ATOM    536  CB  VAL A  40      54.024   9.507  19.408  1.00  0.00           C  
ATOM    537  CG1 VAL A  40      55.130   9.049  18.470  1.00  0.00           C  
ATOM    538  CG2 VAL A  40      54.505  10.645  20.295  1.00  0.00           C  
ATOM    539  H   VAL A  40      51.786   9.950  20.445  1.00  0.00           H  
ATOM    540  HA  VAL A  40      53.024  10.883  18.080  1.00  0.00           H  
ATOM    541  HB  VAL A  40      53.752   8.652  20.027  1.00  0.00           H  
ATOM    542 1HG1 VAL A  40      55.996   8.735  19.054  1.00  0.00           H  
ATOM    543 2HG1 VAL A  40      54.775   8.211  17.870  1.00  0.00           H  
ATOM    544 3HG1 VAL A  40      55.415   9.872  17.814  1.00  0.00           H  
ATOM    545 1HG2 VAL A  40      55.379  10.320  20.860  1.00  0.00           H  
ATOM    546 2HG2 VAL A  40      54.771  11.502  19.676  1.00  0.00           H  
ATOM    547 3HG2 VAL A  40      53.711  10.929  20.986  1.00  0.00           H  
ATOM    548  N   ALA A  41      51.798   7.851  17.996  1.00  0.00           N  
ATOM    549  CA  ALA A  41      51.359   6.802  17.095  1.00  0.00           C  
ATOM    550  C   ALA A  41      50.374   7.307  16.052  1.00  0.00           C  
ATOM    551  O   ALA A  41      50.424   6.926  14.885  1.00  0.00           O  
ATOM    552  CB  ALA A  41      50.740   5.661  17.889  1.00  0.00           C  
ATOM    553  H   ALA A  41      51.527   7.790  18.935  1.00  0.00           H  
ATOM    554  HA  ALA A  41      52.231   6.430  16.557  1.00  0.00           H  
ATOM    555 1HB  ALA A  41      50.425   4.872  17.207  1.00  0.00           H  
ATOM    556 2HB  ALA A  41      51.476   5.264  18.589  1.00  0.00           H  
ATOM    557 3HB  ALA A  41      49.877   6.029  18.442  1.00  0.00           H  
ATOM    558  N   GLU A  42      49.457   8.143  16.486  1.00  0.00           N  
ATOM    559  CA  GLU A  42      48.501   8.757  15.585  1.00  0.00           C  
ATOM    560  C   GLU A  42      49.169   9.639  14.542  1.00  0.00           C  
ATOM    561  O   GLU A  42      48.785   9.657  13.375  1.00  0.00           O  
ATOM    562  CB  GLU A  42      47.487   9.581  16.382  1.00  0.00           C  
ATOM    563  CG  GLU A  42      46.531   8.754  17.228  1.00  0.00           C  
ATOM    564  CD  GLU A  42      45.620   7.887  16.404  1.00  0.00           C  
ATOM    565  OE1 GLU A  42      45.187   8.330  15.368  1.00  0.00           O  
ATOM    566  OE2 GLU A  42      45.358   6.779  16.811  1.00  0.00           O1-
ATOM    567  H   GLU A  42      49.444   8.420  17.425  1.00  0.00           H  
ATOM    568  HA  GLU A  42      47.972   7.967  15.051  1.00  0.00           H  
ATOM    569 1HB  GLU A  42      48.016  10.265  17.046  1.00  0.00           H  
ATOM    570 2HB  GLU A  42      46.891  10.185  15.698  1.00  0.00           H  
ATOM    571 1HG  GLU A  42      47.111   8.118  17.897  1.00  0.00           H  
ATOM    572 2HG  GLU A  42      45.930   9.425  17.840  1.00  0.00           H  
ATOM    573  N   ALA A  43      50.151  10.397  14.976  1.00  0.00           N  
ATOM    574  CA  ALA A  43      50.922  11.232  14.075  1.00  0.00           C  
ATOM    575  C   ALA A  43      51.675  10.421  13.032  1.00  0.00           C  
ATOM    576  O   ALA A  43      51.758  10.796  11.865  1.00  0.00           O  
ATOM    577  CB  ALA A  43      51.893  12.093  14.869  1.00  0.00           C  
ATOM    578  H   ALA A  43      50.427  10.362  15.915  1.00  0.00           H  
ATOM    579  HA  ALA A  43      50.229  11.879  13.537  1.00  0.00           H  
ATOM    580 1HB  ALA A  43      52.460  12.727  14.187  1.00  0.00           H  
ATOM    581 2HB  ALA A  43      51.338  12.718  15.569  1.00  0.00           H  
ATOM    582 3HB  ALA A  43      52.579  11.452  15.422  1.00  0.00           H  
ATOM    583  N   GLY A  44      52.251   9.322  13.466  1.00  0.00           N  
ATOM    584  CA  GLY A  44      52.939   8.418  12.565  1.00  0.00           C  
ATOM    585  C   GLY A  44      52.010   7.818  11.522  1.00  0.00           C  
ATOM    586  O   GLY A  44      52.364   7.670  10.355  1.00  0.00           O  
ATOM    587  H   GLY A  44      52.168   9.057  14.405  1.00  0.00           H  
ATOM    588 1HA  GLY A  44      53.744   8.951  12.059  1.00  0.00           H  
ATOM    589 2HA  GLY A  44      53.397   7.613  13.138  1.00  0.00           H  
ATOM    590  N   LYS A  45      50.827   7.441  11.956  1.00  0.00           N  
ATOM    591  CA  LYS A  45      49.817   6.920  11.055  1.00  0.00           C  
ATOM    592  C   LYS A  45      49.387   7.940  10.012  1.00  0.00           C  
ATOM    593  O   LYS A  45      49.181   7.616   8.845  1.00  0.00           O  
ATOM    594  CB  LYS A  45      48.600   6.444  11.850  1.00  0.00           C  
ATOM    595  CG  LYS A  45      48.834   5.176  12.660  1.00  0.00           C  
ATOM    596  CD  LYS A  45      47.533   4.643  13.241  1.00  0.00           C  
ATOM    597  CE  LYS A  45      47.028   5.528  14.372  1.00  0.00           C  
ATOM    598  NZ  LYS A  45      45.830   4.948  15.039  1.00  0.00           N1+
ATOM    599  H   LYS A  45      50.581   7.569  12.895  1.00  0.00           H  
ATOM    600  HA  LYS A  45      50.237   6.067  10.521  1.00  0.00           H  
ATOM    601 1HB  LYS A  45      48.287   7.229  12.540  1.00  0.00           H  
ATOM    602 2HB  LYS A  45      47.770   6.258  11.168  1.00  0.00           H  
ATOM    603 1HG  LYS A  45      49.276   4.412  12.019  1.00  0.00           H  
ATOM    604 2HG  LYS A  45      49.526   5.387  13.474  1.00  0.00           H  
ATOM    605 1HD  LYS A  45      46.775   4.601  12.458  1.00  0.00           H  
ATOM    606 2HD  LYS A  45      47.691   3.635  13.624  1.00  0.00           H  
ATOM    607 1HE  LYS A  45      47.815   5.655  15.113  1.00  0.00           H  
ATOM    608 2HE  LYS A  45      46.768   6.510  13.977  1.00  0.00           H  
ATOM    609 1HZ  LYS A  45      45.527   5.564  15.781  1.00  0.00           H  
ATOM    610 2HZ  LYS A  45      45.086   4.843  14.364  1.00  0.00           H  
ATOM    611 3HZ  LYS A  45      46.064   4.045  15.426  1.00  0.00           H  
ATOM    612  N   ALA A  46      49.222   9.170  10.446  1.00  0.00           N  
ATOM    613  CA  ALA A  46      48.885  10.255   9.545  1.00  0.00           C  
ATOM    614  C   ALA A  46      49.963  10.501   8.502  1.00  0.00           C  
ATOM    615  O   ALA A  46      49.680  10.761   7.335  1.00  0.00           O  
ATOM    616  CB  ALA A  46      48.626  11.527  10.339  1.00  0.00           C  
ATOM    617  H   ALA A  46      49.391   9.391  11.385  1.00  0.00           H  
ATOM    618  HA  ALA A  46      47.978   9.979   9.007  1.00  0.00           H  
ATOM    619 1HB  ALA A  46      48.361  12.334   9.657  1.00  0.00           H  
ATOM    620 2HB  ALA A  46      47.807  11.359  11.039  1.00  0.00           H  
ATOM    621 3HB  ALA A  46      49.524  11.800  10.891  1.00  0.00           H  
ATOM    622  N   THR A  47      51.203  10.450   8.936  1.00  0.00           N  
ATOM    623  CA  THR A  47      52.330  10.594   8.035  1.00  0.00           C  
ATOM    624  C   THR A  47      52.385   9.489   6.992  1.00  0.00           C  
ATOM    625  O   THR A  47      52.691   9.723   5.825  1.00  0.00           O  
ATOM    626  CB  THR A  47      53.654  10.621   8.821  1.00  0.00           C  
ATOM    627  CG2 THR A  47      54.837  10.726   7.871  1.00  0.00           C  
ATOM    628  OG1 THR A  47      53.661  11.744   9.712  1.00  0.00           O  
ATOM    629  H   THR A  47      51.391  10.246   9.875  1.00  0.00           H  
ATOM    630  HA  THR A  47      52.216  11.535   7.497  1.00  0.00           H  
ATOM    631  HB  THR A  47      53.747   9.708   9.409  1.00  0.00           H  
ATOM    632  HG1 THR A  47      53.151  11.532  10.497  1.00  0.00           H  
ATOM    633 1HG2 THR A  47      55.763  10.743   8.444  1.00  0.00           H  
ATOM    634 2HG2 THR A  47      54.841   9.867   7.199  1.00  0.00           H  
ATOM    635 3HG2 THR A  47      54.754  11.642   7.287  1.00  0.00           H  
ATOM    636  N   LEU A  48      52.120   8.277   7.426  1.00  0.00           N  
ATOM    637  CA  LEU A  48      52.066   7.142   6.525  1.00  0.00           C  
ATOM    638  C   LEU A  48      50.969   7.280   5.482  1.00  0.00           C  
ATOM    639  O   LEU A  48      51.145   6.938   4.315  1.00  0.00           O  
ATOM    640  CB  LEU A  48      51.850   5.852   7.327  1.00  0.00           C  
ATOM    641  CG  LEU A  48      53.030   5.406   8.200  1.00  0.00           C  
ATOM    642  CD1 LEU A  48      52.604   4.230   9.067  1.00  0.00           C  
ATOM    643  CD2 LEU A  48      54.207   5.033   7.311  1.00  0.00           C  
ATOM    644  H   LEU A  48      51.886   8.127   8.365  1.00  0.00           H  
ATOM    645  HA  LEU A  48      53.016   7.075   5.996  1.00  0.00           H  
ATOM    646 1HB  LEU A  48      50.989   5.989   7.979  1.00  0.00           H  
ATOM    647 2HB  LEU A  48      51.628   5.043   6.631  1.00  0.00           H  
ATOM    648  HG  LEU A  48      53.320   6.222   8.863  1.00  0.00           H  
ATOM    649 1HD1 LEU A  48      53.442   3.913   9.688  1.00  0.00           H  
ATOM    650 2HD1 LEU A  48      51.774   4.531   9.707  1.00  0.00           H  
ATOM    651 3HD1 LEU A  48      52.291   3.403   8.431  1.00  0.00           H  
ATOM    652 1HD2 LEU A  48      55.046   4.717   7.932  1.00  0.00           H  
ATOM    653 2HD2 LEU A  48      53.918   4.217   6.649  1.00  0.00           H  
ATOM    654 3HD2 LEU A  48      54.501   5.897   6.716  1.00  0.00           H  
ATOM    655  N   GLU A  49      49.821   7.751   5.916  1.00  0.00           N  
ATOM    656  CA  GLU A  49      48.712   8.002   5.015  1.00  0.00           C  
ATOM    657  C   GLU A  49      49.038   9.059   3.972  1.00  0.00           C  
ATOM    658  O   GLU A  49      48.672   8.944   2.805  1.00  0.00           O  
ATOM    659  CB  GLU A  49      47.478   8.431   5.812  1.00  0.00           C  
ATOM    660  CG  GLU A  49      46.859   7.325   6.655  1.00  0.00           C  
ATOM    661  CD  GLU A  49      45.688   7.798   7.471  1.00  0.00           C  
ATOM    662  OE1 GLU A  49      45.429   8.977   7.476  1.00  0.00           O  
ATOM    663  OE2 GLU A  49      45.052   6.978   8.091  1.00  0.00           O1-
ATOM    664  H   GLU A  49      49.714   8.008   6.855  1.00  0.00           H  
ATOM    665  HA  GLU A  49      48.483   7.079   4.482  1.00  0.00           H  
ATOM    666 1HB  GLU A  49      47.743   9.251   6.479  1.00  0.00           H  
ATOM    667 2HB  GLU A  49      46.713   8.799   5.128  1.00  0.00           H  
ATOM    668 1HG  GLU A  49      46.527   6.523   5.996  1.00  0.00           H  
ATOM    669 2HG  GLU A  49      47.620   6.920   7.320  1.00  0.00           H  
ATOM    670  N   ALA A  50      49.806  10.075   4.360  1.00  0.00           N  
ATOM    671  CA  ALA A  50      50.208  11.128   3.413  1.00  0.00           C  
ATOM    672  C   ALA A  50      51.351  10.746   2.459  1.00  0.00           C  
ATOM    673  O   ALA A  50      51.551  11.405   1.439  1.00  0.00           O  
ATOM    674  CB  ALA A  50      50.596  12.378   4.189  1.00  0.00           C  
ATOM    675  H   ALA A  50      50.103  10.133   5.323  1.00  0.00           H  
ATOM    676  HA  ALA A  50      49.355  11.349   2.771  1.00  0.00           H  
ATOM    677 1HB  ALA A  50      50.863  13.172   3.490  1.00  0.00           H  
ATOM    678 2HB  ALA A  50      49.754  12.703   4.801  1.00  0.00           H  
ATOM    679 3HB  ALA A  50      51.448  12.159   4.830  1.00  0.00           H  
ATOM    680  N   ILE A  51      52.135   9.730   2.814  1.00  0.00           N  
ATOM    681  CA  ILE A  51      53.354   9.420   2.055  1.00  0.00           C  
ATOM    682  C   ILE A  51      53.097   8.359   0.988  1.00  0.00           C  
ATOM    683  O   ILE A  51      52.701   7.236   1.301  1.00  0.00           O  
ATOM    684  CB  ILE A  51      54.477   8.937   2.992  1.00  0.00           C  
ATOM    685  CG1 ILE A  51      54.826  10.025   4.011  1.00  0.00           C  
ATOM    686  CG2 ILE A  51      55.706   8.542   2.188  1.00  0.00           C  
ATOM    687  CD1 ILE A  51      55.753   9.557   5.110  1.00  0.00           C  
ATOM    688  H   ILE A  51      51.911   9.190   3.637  1.00  0.00           H  
ATOM    689  HA  ILE A  51      53.695  10.331   1.562  1.00  0.00           H  
ATOM    690  HB  ILE A  51      54.131   8.074   3.559  1.00  0.00           H  
ATOM    691 1HG1 ILE A  51      55.298  10.864   3.500  1.00  0.00           H  
ATOM    692 2HG1 ILE A  51      53.912  10.398   4.473  1.00  0.00           H  
ATOM    693 1HG2 ILE A  51      56.490   8.204   2.866  1.00  0.00           H  
ATOM    694 2HG2 ILE A  51      55.448   7.736   1.502  1.00  0.00           H  
ATOM    695 3HG2 ILE A  51      56.063   9.402   1.621  1.00  0.00           H  
ATOM    696 1HD1 ILE A  51      55.954  10.383   5.793  1.00  0.00           H  
ATOM    697 2HD1 ILE A  51      55.284   8.739   5.658  1.00  0.00           H  
ATOM    698 3HD1 ILE A  51      56.689   9.212   4.673  1.00  0.00           H  
ATOM    699  N   LYS A  52      53.307   8.729  -0.272  1.00  0.00           N  
ATOM    700  CA  LYS A  52      53.042   7.834  -1.399  1.00  0.00           C  
ATOM    701  C   LYS A  52      54.132   6.783  -1.588  1.00  0.00           C  
ATOM    702  O   LYS A  52      53.840   5.618  -1.860  1.00  0.00           O  
ATOM    703  CB  LYS A  52      52.879   8.644  -2.686  1.00  0.00           C  
ATOM    704  CG  LYS A  52      51.654   9.548  -2.710  1.00  0.00           C  
ATOM    705  CD  LYS A  52      50.368   8.735  -2.714  1.00  0.00           C  
ATOM    706  CE  LYS A  52      49.147   9.631  -2.864  1.00  0.00           C  
ATOM    707  NZ  LYS A  52      48.946  10.502  -1.675  1.00  0.00           N1+
ATOM    708  H   LYS A  52      53.647   9.662  -0.458  1.00  0.00           H  
ATOM    709  HA  LYS A  52      52.104   7.309  -1.211  1.00  0.00           H  
ATOM    710 1HB  LYS A  52      53.760   9.270  -2.836  1.00  0.00           H  
ATOM    711 2HB  LYS A  52      52.811   7.966  -3.537  1.00  0.00           H  
ATOM    712 1HG  LYS A  52      51.662  10.195  -1.832  1.00  0.00           H  
ATOM    713 2HG  LYS A  52      51.681  10.174  -3.601  1.00  0.00           H  
ATOM    714 1HD  LYS A  52      50.390   8.023  -3.540  1.00  0.00           H  
ATOM    715 2HD  LYS A  52      50.286   8.179  -1.780  1.00  0.00           H  
ATOM    716 1HE  LYS A  52      49.263  10.260  -3.745  1.00  0.00           H  
ATOM    717 2HE  LYS A  52      48.258   9.014  -3.000  1.00  0.00           H  
ATOM    718 1HZ  LYS A  52      48.128  11.079  -1.813  1.00  0.00           H  
ATOM    719 2HZ  LYS A  52      48.818   9.928  -0.853  1.00  0.00           H  
ATOM    720 3HZ  LYS A  52      49.756  11.093  -1.549  1.00  0.00           H  
ATOM    721  N   ASP A  53      55.389   7.206  -1.479  1.00  0.00           N  
ATOM    722  CA  ASP A  53      56.511   6.308  -1.743  1.00  0.00           C  
ATOM    723  C   ASP A  53      56.664   5.305  -0.613  1.00  0.00           C  
ATOM    724  O   ASP A  53      56.699   5.673   0.558  1.00  0.00           O  
ATOM    725  CB  ASP A  53      57.811   7.097  -1.915  1.00  0.00           C  
ATOM    726  CG  ASP A  53      58.988   6.218  -2.318  1.00  0.00           C  
ATOM    727  OD1 ASP A  53      59.127   5.943  -3.486  1.00  0.00           O  
ATOM    728  OD2 ASP A  53      59.738   5.832  -1.453  1.00  0.00           O1-
ATOM    729  H   ASP A  53      55.572   8.165  -1.233  1.00  0.00           H  
ATOM    730  HA  ASP A  53      56.316   5.774  -2.674  1.00  0.00           H  
ATOM    731 1HB  ASP A  53      57.673   7.865  -2.677  1.00  0.00           H  
ATOM    732 2HB  ASP A  53      58.057   7.603  -0.981  1.00  0.00           H  
ATOM    733  N   PRO A  54      56.723   4.029  -0.973  1.00  0.00           N  
ATOM    734  CA  PRO A  54      56.770   2.958   0.014  1.00  0.00           C  
ATOM    735  C   PRO A  54      58.026   3.041   0.875  1.00  0.00           C  
ATOM    736  O   PRO A  54      57.971   2.835   2.087  1.00  0.00           O  
ATOM    737  CB  PRO A  54      56.764   1.695  -0.853  1.00  0.00           C  
ATOM    738  CG  PRO A  54      57.218   2.169  -2.192  1.00  0.00           C  
ATOM    739  CD  PRO A  54      56.702   3.580  -2.284  1.00  0.00           C  
ATOM    740  HA  PRO A  54      55.900   3.049   0.665  1.00  0.00           H  
ATOM    741 1HB  PRO A  54      57.433   0.937  -0.419  1.00  0.00           H  
ATOM    742 2HB  PRO A  54      55.754   1.258  -0.875  1.00  0.00           H  
ATOM    743 1HG  PRO A  54      58.314   2.113  -2.263  1.00  0.00           H  
ATOM    744 2HG  PRO A  54      56.815   1.518  -2.982  1.00  0.00           H  
ATOM    745 1HD  PRO A  54      57.385   4.180  -2.904  1.00  0.00           H  
ATOM    746 2HD  PRO A  54      55.690   3.574  -2.716  1.00  0.00           H  
ATOM    747  N   LYS A  55      59.172   3.277   0.235  1.00  0.00           N  
ATOM    748  CA  LYS A  55      60.453   3.176   0.928  1.00  0.00           C  
ATOM    749  C   LYS A  55      60.605   4.259   1.973  1.00  0.00           C  
ATOM    750  O   LYS A  55      60.960   3.987   3.120  1.00  0.00           O  
ATOM    751  CB  LYS A  55      61.611   3.250  -0.068  1.00  0.00           C  
ATOM    752  CG  LYS A  55      61.751   2.024  -0.962  1.00  0.00           C  
ATOM    753  CD  LYS A  55      62.909   2.181  -1.937  1.00  0.00           C  
ATOM    754  CE  LYS A  55      63.042   0.962  -2.838  1.00  0.00           C  
ATOM    755  NZ  LYS A  55      64.147   1.118  -3.824  1.00  0.00           N1+
ATOM    756  H   LYS A  55      59.158   3.482  -0.754  1.00  0.00           H  
ATOM    757  HA  LYS A  55      60.500   2.209   1.428  1.00  0.00           H  
ATOM    758 1HB  LYS A  55      61.483   4.120  -0.712  1.00  0.00           H  
ATOM    759 2HB  LYS A  55      62.549   3.378   0.473  1.00  0.00           H  
ATOM    760 1HG  LYS A  55      61.923   1.142  -0.345  1.00  0.00           H  
ATOM    761 2HG  LYS A  55      60.830   1.878  -1.525  1.00  0.00           H  
ATOM    762 1HD  LYS A  55      62.747   3.064  -2.555  1.00  0.00           H  
ATOM    763 2HD  LYS A  55      63.837   2.312  -1.381  1.00  0.00           H  
ATOM    764 1HE  LYS A  55      63.236   0.080  -2.231  1.00  0.00           H  
ATOM    765 2HE  LYS A  55      62.109   0.806  -3.380  1.00  0.00           H  
ATOM    766 1HZ  LYS A  55      64.202   0.291  -4.402  1.00  0.00           H  
ATOM    767 2HZ  LYS A  55      63.968   1.924  -4.406  1.00  0.00           H  
ATOM    768 3HZ  LYS A  55      65.021   1.244  -3.334  1.00  0.00           H  
ATOM    769  N   LYS A  56      60.252   5.471   1.593  1.00  0.00           N  
ATOM    770  CA  LYS A  56      60.266   6.608   2.493  1.00  0.00           C  
ATOM    771  C   LYS A  56      59.162   6.536   3.536  1.00  0.00           C  
ATOM    772  O   LYS A  56      59.359   6.866   4.704  1.00  0.00           O  
ATOM    773  CB  LYS A  56      60.146   7.909   1.697  1.00  0.00           C  
ATOM    774  CG  LYS A  56      61.377   8.256   0.870  1.00  0.00           C  
ATOM    775  CD  LYS A  56      61.175   9.551   0.097  1.00  0.00           C  
ATOM    776  CE  LYS A  56      62.401   9.895  -0.736  1.00  0.00           C  
ATOM    777  NZ  LYS A  56      62.203  11.139  -1.529  1.00  0.00           N1+
ATOM    778  H   LYS A  56      60.028   5.635   0.653  1.00  0.00           H  
ATOM    779  HA  LYS A  56      61.214   6.611   3.032  1.00  0.00           H  
ATOM    780 1HB  LYS A  56      59.295   7.843   1.019  1.00  0.00           H  
ATOM    781 2HB  LYS A  56      59.957   8.737   2.380  1.00  0.00           H  
ATOM    782 1HG  LYS A  56      62.238   8.367   1.530  1.00  0.00           H  
ATOM    783 2HG  LYS A  56      61.581   7.450   0.167  1.00  0.00           H  
ATOM    784 1HD  LYS A  56      60.313   9.449  -0.565  1.00  0.00           H  
ATOM    785 2HD  LYS A  56      60.981  10.365   0.795  1.00  0.00           H  
ATOM    786 1HE  LYS A  56      63.260  10.029  -0.080  1.00  0.00           H  
ATOM    787 2HE  LYS A  56      62.618   9.075  -1.420  1.00  0.00           H  
ATOM    788 1HZ  LYS A  56      63.037  11.332  -2.066  1.00  0.00           H  
ATOM    789 2HZ  LYS A  56      61.419  11.019  -2.155  1.00  0.00           H  
ATOM    790 3HZ  LYS A  56      62.020  11.911  -0.904  1.00  0.00           H  
ATOM    791  N   GLY A  57      57.988   6.133   3.103  1.00  0.00           N  
ATOM    792  CA  GLY A  57      56.867   5.949   4.003  1.00  0.00           C  
ATOM    793  C   GLY A  57      57.129   4.874   5.046  1.00  0.00           C  
ATOM    794  O   GLY A  57      56.770   5.011   6.214  1.00  0.00           O  
ATOM    795  H   GLY A  57      57.866   5.883   2.163  1.00  0.00           H  
ATOM    796 1HA  GLY A  57      56.648   6.890   4.509  1.00  0.00           H  
ATOM    797 2HA  GLY A  57      55.981   5.679   3.430  1.00  0.00           H  
ATOM    798  N   GLY A  58      57.730   3.788   4.613  1.00  0.00           N  
ATOM    799  CA  GLY A  58      58.105   2.716   5.513  1.00  0.00           C  
ATOM    800  C   GLY A  58      59.118   3.161   6.556  1.00  0.00           C  
ATOM    801  O   GLY A  58      59.046   2.784   7.724  1.00  0.00           O  
ATOM    802  H   GLY A  58      57.997   3.711   3.673  1.00  0.00           H  
ATOM    803 1HA  GLY A  58      57.216   2.338   6.019  1.00  0.00           H  
ATOM    804 2HA  GLY A  58      58.524   1.890   4.940  1.00  0.00           H  
ATOM    805  N   GLU A  59      60.083   3.941   6.123  1.00  0.00           N  
ATOM    806  CA  GLU A  59      61.075   4.497   7.023  1.00  0.00           C  
ATOM    807  C   GLU A  59      60.460   5.417   8.066  1.00  0.00           C  
ATOM    808  O   GLU A  59      60.844   5.412   9.234  1.00  0.00           O  
ATOM    809  CB  GLU A  59      62.135   5.260   6.226  1.00  0.00           C  
ATOM    810  CG  GLU A  59      63.266   5.831   7.069  1.00  0.00           C  
ATOM    811  CD  GLU A  59      64.326   6.508   6.245  1.00  0.00           C  
ATOM    812  OE1 GLU A  59      64.202   6.517   5.044  1.00  0.00           O  
ATOM    813  OE2 GLU A  59      65.260   7.017   6.818  1.00  0.00           O1-
ATOM    814  H   GLU A  59      60.113   4.217   5.183  1.00  0.00           H  
ATOM    815  HA  GLU A  59      61.560   3.677   7.552  1.00  0.00           H  
ATOM    816 1HB  GLU A  59      62.576   4.598   5.480  1.00  0.00           H  
ATOM    817 2HB  GLU A  59      61.665   6.086   5.692  1.00  0.00           H  
ATOM    818 1HG  GLU A  59      62.852   6.554   7.772  1.00  0.00           H  
ATOM    819 2HG  GLU A  59      63.719   5.025   7.644  1.00  0.00           H  
ATOM    820  N   ALA A  60      59.525   6.232   7.633  1.00  0.00           N  
ATOM    821  CA  ALA A  60      58.805   7.112   8.533  1.00  0.00           C  
ATOM    822  C   ALA A  60      58.005   6.347   9.576  1.00  0.00           C  
ATOM    823  O   ALA A  60      57.944   6.726  10.744  1.00  0.00           O  
ATOM    824  CB  ALA A  60      57.887   8.029   7.738  1.00  0.00           C  
ATOM    825  H   ALA A  60      59.247   6.214   6.693  1.00  0.00           H  
ATOM    826  HA  ALA A  60      59.535   7.717   9.071  1.00  0.00           H  
ATOM    827 1HB  ALA A  60      57.359   8.696   8.420  1.00  0.00           H  
ATOM    828 2HB  ALA A  60      58.479   8.619   7.038  1.00  0.00           H  
ATOM    829 3HB  ALA A  60      57.165   7.429   7.186  1.00  0.00           H  
ATOM    830  N   GLY A  61      57.365   5.284   9.143  1.00  0.00           N  
ATOM    831  CA  GLY A  61      56.624   4.422  10.043  1.00  0.00           C  
ATOM    832  C   GLY A  61      57.516   3.768  11.086  1.00  0.00           C  
ATOM    833  O   GLY A  61      57.153   3.642  12.254  1.00  0.00           O  
ATOM    834  H   GLY A  61      57.432   5.015   8.203  1.00  0.00           H  
ATOM    835 1HA  GLY A  61      55.851   5.002  10.548  1.00  0.00           H  
ATOM    836 2HA  GLY A  61      56.119   3.646   9.469  1.00  0.00           H  
ATOM    837  N   LEU A  62      58.674   3.322  10.653  1.00  0.00           N  
ATOM    838  CA  LEU A  62      59.651   2.742  11.553  1.00  0.00           C  
ATOM    839  C   LEU A  62      60.141   3.734  12.596  1.00  0.00           C  
ATOM    840  O   LEU A  62      60.328   3.398  13.764  1.00  0.00           O  
ATOM    841  CB  LEU A  62      60.845   2.212  10.750  1.00  0.00           C  
ATOM    842  CG  LEU A  62      61.956   1.544  11.572  1.00  0.00           C  
ATOM    843  CD1 LEU A  62      61.385   0.349  12.322  1.00  0.00           C  
ATOM    844  CD2 LEU A  62      63.087   1.120  10.647  1.00  0.00           C  
ATOM    845  H   LEU A  62      58.928   3.435   9.713  1.00  0.00           H  
ATOM    846  HA  LEU A  62      59.184   1.913  12.083  1.00  0.00           H  
ATOM    847 1HB  LEU A  62      60.482   1.481  10.029  1.00  0.00           H  
ATOM    848 2HB  LEU A  62      61.292   3.041  10.202  1.00  0.00           H  
ATOM    849  HG  LEU A  62      62.337   2.251  12.310  1.00  0.00           H  
ATOM    850 1HD1 LEU A  62      62.174  -0.125  12.906  1.00  0.00           H  
ATOM    851 2HD1 LEU A  62      60.591   0.684  12.990  1.00  0.00           H  
ATOM    852 3HD1 LEU A  62      60.980  -0.369  11.609  1.00  0.00           H  
ATOM    853 1HD2 LEU A  62      63.877   0.646  11.231  1.00  0.00           H  
ATOM    854 2HD2 LEU A  62      62.707   0.413   9.909  1.00  0.00           H  
ATOM    855 3HD2 LEU A  62      63.488   1.996  10.137  1.00  0.00           H  
ATOM    856  N   GLU A  63      60.379   4.952  12.163  1.00  0.00           N  
ATOM    857  CA  GLU A  63      60.780   6.015  13.063  1.00  0.00           C  
ATOM    858  C   GLU A  63      59.719   6.325  14.106  1.00  0.00           C  
ATOM    859  O   GLU A  63      60.016   6.568  15.274  1.00  0.00           O  
ATOM    860  CB  GLU A  63      61.102   7.281  12.265  1.00  0.00           C  
ATOM    861  CG  GLU A  63      61.599   8.446  13.109  1.00  0.00           C  
ATOM    862  CD  GLU A  63      61.975   9.646  12.285  1.00  0.00           C  
ATOM    863  OE1 GLU A  63      61.138  10.135  11.565  1.00  0.00           O  
ATOM    864  OE2 GLU A  63      63.101  10.075  12.376  1.00  0.00           O1-
ATOM    865  H   GLU A  63      60.224   5.182  11.223  1.00  0.00           H  
ATOM    866  HA  GLU A  63      61.678   5.699  13.592  1.00  0.00           H  
ATOM    867 1HB  GLU A  63      61.865   7.057  11.520  1.00  0.00           H  
ATOM    868 2HB  GLU A  63      60.210   7.611  11.732  1.00  0.00           H  
ATOM    869 1HG  GLU A  63      60.817   8.733  13.811  1.00  0.00           H  
ATOM    870 2HG  GLU A  63      62.464   8.121  13.685  1.00  0.00           H  
ATOM    871  N   ALA A  64      58.478   6.348  13.673  1.00  0.00           N  
ATOM    872  CA  ALA A  64      57.361   6.559  14.573  1.00  0.00           C  
ATOM    873  C   ALA A  64      57.240   5.459  15.616  1.00  0.00           C  
ATOM    874  O   ALA A  64      56.949   5.710  16.784  1.00  0.00           O  
ATOM    875  CB  ALA A  64      56.068   6.671  13.778  1.00  0.00           C  
ATOM    876  H   ALA A  64      58.278   6.155  12.733  1.00  0.00           H  
ATOM    877  HA  ALA A  64      57.531   7.492  15.111  1.00  0.00           H  
ATOM    878 1HB  ALA A  64      55.235   6.842  14.460  1.00  0.00           H  
ATOM    879 2HB  ALA A  64      56.142   7.503  13.078  1.00  0.00           H  
ATOM    880 3HB  ALA A  64      55.900   5.747  13.226  1.00  0.00           H  
ATOM    881  N   VAL A  65      57.433   4.233  15.183  1.00  0.00           N  
ATOM    882  CA  VAL A  65      57.419   3.097  16.083  1.00  0.00           C  
ATOM    883  C   VAL A  65      58.523   3.169  17.126  1.00  0.00           C  
ATOM    884  O   VAL A  65      58.326   2.839  18.294  1.00  0.00           O  
ATOM    885  CB  VAL A  65      57.568   1.791  15.280  1.00  0.00           C  
ATOM    886  CG1 VAL A  65      57.755   0.608  16.217  1.00  0.00           C  
ATOM    887  CG2 VAL A  65      56.349   1.588  14.392  1.00  0.00           C  
ATOM    888  H   VAL A  65      57.657   4.070  14.243  1.00  0.00           H  
ATOM    889  HA  VAL A  65      56.463   3.083  16.608  1.00  0.00           H  
ATOM    890  HB  VAL A  65      58.463   1.856  14.661  1.00  0.00           H  
ATOM    891 1HG1 VAL A  65      57.859  -0.307  15.632  1.00  0.00           H  
ATOM    892 2HG1 VAL A  65      58.653   0.758  16.817  1.00  0.00           H  
ATOM    893 3HG1 VAL A  65      56.889   0.522  16.873  1.00  0.00           H  
ATOM    894 1HG2 VAL A  65      56.461   0.664  13.826  1.00  0.00           H  
ATOM    895 2HG2 VAL A  65      55.454   1.529  15.011  1.00  0.00           H  
ATOM    896 3HG2 VAL A  65      56.259   2.427  13.701  1.00  0.00           H  
ATOM    897  N   ARG A  66      59.697   3.571  16.693  1.00  0.00           N  
ATOM    898  CA  ARG A  66      60.819   3.755  17.593  1.00  0.00           C  
ATOM    899  C   ARG A  66      60.556   4.830  18.636  1.00  0.00           C  
ATOM    900  O   ARG A  66      60.915   4.693  19.804  1.00  0.00           O  
ATOM    901  CB  ARG A  66      62.069   4.119  16.806  1.00  0.00           C  
ATOM    902  CG  ARG A  66      62.651   2.990  15.971  1.00  0.00           C  
ATOM    903  CD  ARG A  66      63.832   3.437  15.189  1.00  0.00           C  
ATOM    904  NE  ARG A  66      64.392   2.360  14.389  1.00  0.00           N  
ATOM    905  CZ  ARG A  66      65.375   2.513  13.480  1.00  0.00           C  
ATOM    906  NH1 ARG A  66      65.894   3.702  13.268  1.00  0.00           N1+
ATOM    907  NH2 ARG A  66      65.817   1.468  12.802  1.00  0.00           N  
ATOM    908  H   ARG A  66      59.819   3.821  15.753  1.00  0.00           H  
ATOM    909  HA  ARG A  66      60.995   2.819  18.122  1.00  0.00           H  
ATOM    910 1HB  ARG A  66      61.846   4.946  16.132  1.00  0.00           H  
ATOM    911 2HB  ARG A  66      62.846   4.457  17.492  1.00  0.00           H  
ATOM    912 1HG  ARG A  66      62.962   2.176  16.626  1.00  0.00           H  
ATOM    913 2HG  ARG A  66      61.896   2.626  15.274  1.00  0.00           H  
ATOM    914 1HD  ARG A  66      63.539   4.243  14.517  1.00  0.00           H  
ATOM    915 2HD  ARG A  66      64.605   3.794  15.869  1.00  0.00           H  
ATOM    916  HE  ARG A  66      64.018   1.430  14.524  1.00  0.00           H  
ATOM    917 1HH1 ARG A  66      65.556   4.501  13.786  1.00  0.00           H  
ATOM    918 2HH1 ARG A  66      66.631   3.817  12.586  1.00  0.00           H  
ATOM    919 1HH2 ARG A  66      65.418   0.554  12.965  1.00  0.00           H  
ATOM    920 2HH2 ARG A  66      66.553   1.583  12.121  1.00  0.00           H  
ATOM    921  N   HIS A  67      59.956   5.916  18.203  1.00  0.00           N  
ATOM    922  CA  HIS A  67      59.580   6.989  19.103  1.00  0.00           C  
ATOM    923  C   HIS A  67      58.567   6.543  20.146  1.00  0.00           C  
ATOM    924  O   HIS A  67      58.639   6.921  21.314  1.00  0.00           O  
ATOM    925  CB  HIS A  67      59.011   8.171  18.311  1.00  0.00           C  
ATOM    926  CG  HIS A  67      60.040   8.914  17.517  1.00  0.00           C  
ATOM    927  CD2 HIS A  67      61.393   8.868  17.545  1.00  0.00           C  
ATOM    928  ND1 HIS A  67      59.708   9.839  16.549  1.00  0.00           N  
ATOM    929  CE1 HIS A  67      60.813  10.331  16.018  1.00  0.00           C  
ATOM    930  NE2 HIS A  67      61.848   9.758  16.604  1.00  0.00           N  
ATOM    931  H   HIS A  67      59.689   5.993  17.263  1.00  0.00           H  
ATOM    932  HA  HIS A  67      60.473   7.309  19.641  1.00  0.00           H  
ATOM    933 1HB  HIS A  67      58.243   7.813  17.625  1.00  0.00           H  
ATOM    934 2HB  HIS A  67      58.537   8.873  18.996  1.00  0.00           H  
ATOM    935  HD2 HIS A  67      62.006   8.242  18.194  1.00  0.00           H  
ATOM    936  HE1 HIS A  67      60.862  11.082  15.229  1.00  0.00           H  
ATOM    937  HE2 HIS A  67      62.820   9.941  16.398  1.00  0.00           H  
ATOM    938  N   VAL A  68      57.602   5.764  19.713  1.00  0.00           N  
ATOM    939  CA  VAL A  68      56.611   5.207  20.613  1.00  0.00           C  
ATOM    940  C   VAL A  68      57.225   4.287  21.656  1.00  0.00           C  
ATOM    941  O   VAL A  68      56.841   4.293  22.824  1.00  0.00           O  
ATOM    942  CB  VAL A  68      55.555   4.425  19.809  1.00  0.00           C  
ATOM    943  CG1 VAL A  68      54.625   3.670  20.746  1.00  0.00           C  
ATOM    944  CG2 VAL A  68      54.769   5.378  18.922  1.00  0.00           C  
ATOM    945  H   VAL A  68      57.572   5.487  18.773  1.00  0.00           H  
ATOM    946  HA  VAL A  68      56.120   6.027  21.138  1.00  0.00           H  
ATOM    947  HB  VAL A  68      56.059   3.683  19.190  1.00  0.00           H  
ATOM    948 1HG1 VAL A  68      53.885   3.122  20.162  1.00  0.00           H  
ATOM    949 2HG1 VAL A  68      55.204   2.968  21.346  1.00  0.00           H  
ATOM    950 3HG1 VAL A  68      54.117   4.376  21.402  1.00  0.00           H  
ATOM    951 1HG2 VAL A  68      54.025   4.818  18.356  1.00  0.00           H  
ATOM    952 2HG2 VAL A  68      54.270   6.124  19.541  1.00  0.00           H  
ATOM    953 3HG2 VAL A  68      55.450   5.877  18.231  1.00  0.00           H  
ATOM    954  N   ALA A  69      58.160   3.472  21.223  1.00  0.00           N  
ATOM    955  CA  ALA A  69      58.881   2.593  22.123  1.00  0.00           C  
ATOM    956  C   ALA A  69      59.680   3.357  23.166  1.00  0.00           C  
ATOM    957  O   ALA A  69      59.741   2.978  24.334  1.00  0.00           O  
ATOM    958  CB  ALA A  69      59.800   1.678  21.328  1.00  0.00           C  
ATOM    959  H   ALA A  69      58.438   3.491  20.283  1.00  0.00           H  
ATOM    960  HA  ALA A  69      58.152   1.987  22.661  1.00  0.00           H  
ATOM    961 1HB  ALA A  69      60.329   1.011  22.010  1.00  0.00           H  
ATOM    962 2HB  ALA A  69      59.209   1.086  20.628  1.00  0.00           H  
ATOM    963 3HB  ALA A  69      60.522   2.278  20.776  1.00  0.00           H  
ATOM    964  N   GLU A  70      60.320   4.420  22.733  1.00  0.00           N  
ATOM    965  CA  GLU A  70      61.061   5.282  23.633  1.00  0.00           C  
ATOM    966  C   GLU A  70      60.169   5.936  24.676  1.00  0.00           C  
ATOM    967  O   GLU A  70      60.532   6.063  25.844  1.00  0.00           O  
ATOM    968  CB  GLU A  70      61.796   6.362  22.835  1.00  0.00           C  
ATOM    969  CG  GLU A  70      62.957   5.844  21.998  1.00  0.00           C  
ATOM    970  CD  GLU A  70      63.604   6.918  21.168  1.00  0.00           C  
ATOM    971  OE1 GLU A  70      63.098   8.014  21.150  1.00  0.00           O  
ATOM    972  OE2 GLU A  70      64.606   6.641  20.552  1.00  0.00           O1-
ATOM    973  H   GLU A  70      60.254   4.690  21.793  1.00  0.00           H  
ATOM    974  HA  GLU A  70      61.794   4.676  24.167  1.00  0.00           H  
ATOM    975 1HB  GLU A  70      61.095   6.859  22.164  1.00  0.00           H  
ATOM    976 2HB  GLU A  70      62.186   7.116  23.518  1.00  0.00           H  
ATOM    977 1HG  GLU A  70      63.706   5.413  22.662  1.00  0.00           H  
ATOM    978 2HG  GLU A  70      62.594   5.054  21.343  1.00  0.00           H  
ATOM    979  N   LEU A  71      59.011   6.383  24.243  1.00  0.00           N  
ATOM    980  CA  LEU A  71      58.034   6.963  25.143  1.00  0.00           C  
ATOM    981  C   LEU A  71      57.544   5.971  26.186  1.00  0.00           C  
ATOM    982  O   LEU A  71      57.357   6.306  27.354  1.00  0.00           O  
ATOM    983  CB  LEU A  71      56.840   7.493  24.340  1.00  0.00           C  
ATOM    984  CG  LEU A  71      57.118   8.724  23.467  1.00  0.00           C  
ATOM    985  CD1 LEU A  71      55.903   9.017  22.599  1.00  0.00           C  
ATOM    986  CD2 LEU A  71      57.455   9.911  24.356  1.00  0.00           C  
ATOM    987  H   LEU A  71      58.757   6.270  23.303  1.00  0.00           H  
ATOM    988  HA  LEU A  71      58.501   7.792  25.673  1.00  0.00           H  
ATOM    989 1HB  LEU A  71      56.480   6.699  23.688  1.00  0.00           H  
ATOM    990 2HB  LEU A  71      56.042   7.754  25.035  1.00  0.00           H  
ATOM    991  HG  LEU A  71      57.959   8.517  22.804  1.00  0.00           H  
ATOM    992 1HD1 LEU A  71      56.101   9.891  21.978  1.00  0.00           H  
ATOM    993 2HD1 LEU A  71      55.696   8.158  21.959  1.00  0.00           H  
ATOM    994 3HD1 LEU A  71      55.040   9.212  23.235  1.00  0.00           H  
ATOM    995 1HD2 LEU A  71      57.654  10.786  23.735  1.00  0.00           H  
ATOM    996 2HD2 LEU A  71      56.614  10.120  25.018  1.00  0.00           H  
ATOM    997 3HD2 LEU A  71      58.338   9.681  24.952  1.00  0.00           H  
ATOM    998  N   ALA A  72      57.306   4.753  25.753  1.00  0.00           N  
ATOM    999  CA  ALA A  72      56.905   3.689  26.653  1.00  0.00           C  
ATOM   1000  C   ALA A  72      57.967   3.380  27.696  1.00  0.00           C  
ATOM   1001  O   ALA A  72      57.669   3.137  28.864  1.00  0.00           O  
ATOM   1002  CB  ALA A  72      56.572   2.435  25.858  1.00  0.00           C  
ATOM   1003  H   ALA A  72      57.461   4.522  24.813  1.00  0.00           H  
ATOM   1004  HA  ALA A  72      56.015   4.017  27.190  1.00  0.00           H  
ATOM   1005 1HB  ALA A  72      56.259   1.644  26.540  1.00  0.00           H  
ATOM   1006 2HB  ALA A  72      55.765   2.651  25.158  1.00  0.00           H  
ATOM   1007 3HB  ALA A  72      57.453   2.110  25.306  1.00  0.00           H  
ATOM   1008  N   ARG A  73      59.207   3.356  27.263  1.00  0.00           N  
ATOM   1009  CA  ARG A  73      60.324   3.146  28.163  1.00  0.00           C  
ATOM   1010  C   ARG A  73      60.445   4.245  29.206  1.00  0.00           C  
ATOM   1011  O   ARG A  73      60.736   3.994  30.374  1.00  0.00           O  
ATOM   1012  CB  ARG A  73      61.623   3.062  27.375  1.00  0.00           C  
ATOM   1013  CG  ARG A  73      61.783   1.802  26.539  1.00  0.00           C  
ATOM   1014  CD  ARG A  73      63.050   1.815  25.763  1.00  0.00           C  
ATOM   1015  NE  ARG A  73      63.207   0.612  24.961  1.00  0.00           N  
ATOM   1016  CZ  ARG A  73      64.189   0.417  24.059  1.00  0.00           C  
ATOM   1017  NH1 ARG A  73      65.090   1.353  23.856  1.00  0.00           N1+
ATOM   1018  NH2 ARG A  73      64.246  -0.714  23.379  1.00  0.00           N  
ATOM   1019  H   ARG A  73      59.407   3.549  26.323  1.00  0.00           H  
ATOM   1020  HA  ARG A  73      60.167   2.208  28.697  1.00  0.00           H  
ATOM   1021 1HB  ARG A  73      61.697   3.915  26.703  1.00  0.00           H  
ATOM   1022 2HB  ARG A  73      62.469   3.112  28.062  1.00  0.00           H  
ATOM   1023 1HG  ARG A  73      61.791   0.930  27.193  1.00  0.00           H  
ATOM   1024 2HG  ARG A  73      60.952   1.722  25.838  1.00  0.00           H  
ATOM   1025 1HD  ARG A  73      63.056   2.675  25.093  1.00  0.00           H  
ATOM   1026 2HD  ARG A  73      63.895   1.882  26.447  1.00  0.00           H  
ATOM   1027  HE  ARG A  73      62.533  -0.130  25.090  1.00  0.00           H  
ATOM   1028 1HH1 ARG A  73      65.047   2.218  24.376  1.00  0.00           H  
ATOM   1029 2HH1 ARG A  73      65.826   1.206  23.180  1.00  0.00           H  
ATOM   1030 1HH2 ARG A  73      63.553  -1.434  23.535  1.00  0.00           H  
ATOM   1031 2HH2 ARG A  73      64.981  -0.861  22.704  1.00  0.00           H  
ATOM   1032  N   ALA A  74      60.047   5.453  28.826  1.00  0.00           N  
ATOM   1033  CA  ALA A  74      59.990   6.569  29.771  1.00  0.00           C  
ATOM   1034  C   ALA A  74      58.793   6.527  30.710  1.00  0.00           C  
ATOM   1035  O   ALA A  74      57.958   7.433  30.703  1.00  0.00           O  
ATOM   1036  CB  ALA A  74      59.991   7.886  29.008  1.00  0.00           C  
ATOM   1037  H   ALA A  74      59.799   5.609  27.860  1.00  0.00           H  
ATOM   1038  HA  ALA A  74      60.875   6.521  30.406  1.00  0.00           H  
ATOM   1039 1HB  ALA A  74      59.970   8.716  29.715  1.00  0.00           H  
ATOM   1040 2HB  ALA A  74      60.892   7.952  28.398  1.00  0.00           H  
ATOM   1041 3HB  ALA A  74      59.114   7.935  28.366  1.00  0.00           H  
ATOM   1042  N   VAL A  75      58.759   5.525  31.579  1.00  0.00           N  
ATOM   1043  CA  VAL A  75      57.836   5.536  32.708  1.00  0.00           C  
ATOM   1044  C   VAL A  75      58.330   6.449  33.832  1.00  0.00           C  
ATOM   1045  O   VAL A  75      57.553   7.204  34.417  1.00  0.00           O  
ATOM   1046  CB  VAL A  75      57.652   4.108  33.255  1.00  0.00           C  
ATOM   1047  CG1 VAL A  75      57.100   3.191  32.173  1.00  0.00           C  
ATOM   1048  CG2 VAL A  75      58.977   3.581  33.784  1.00  0.00           C  
ATOM   1049  H   VAL A  75      59.431   4.775  31.494  1.00  0.00           H  
ATOM   1050  HA  VAL A  75      56.871   5.908  32.363  1.00  0.00           H  
ATOM   1051  HB  VAL A  75      56.920   4.129  34.062  1.00  0.00           H  
ATOM   1052 1HG1 VAL A  75      56.976   2.185  32.577  1.00  0.00           H  
ATOM   1053 2HG1 VAL A  75      56.135   3.567  31.835  1.00  0.00           H  
ATOM   1054 3HG1 VAL A  75      57.794   3.160  31.333  1.00  0.00           H  
ATOM   1055 1HG2 VAL A  75      58.840   2.572  34.170  1.00  0.00           H  
ATOM   1056 2HG2 VAL A  75      59.711   3.566  32.978  1.00  0.00           H  
ATOM   1057 3HG2 VAL A  75      59.333   4.230  34.585  1.00  0.00           H  
ATOM   1058  N   ASP A  76      59.616   6.338  34.148  1.00  0.00           N  
ATOM   1059  CA  ASP A  76      60.206   7.047  35.281  1.00  0.00           C  
ATOM   1060  C   ASP A  76      60.227   8.558  35.060  1.00  0.00           C  
ATOM   1061  O   ASP A  76      60.287   9.334  36.011  1.00  0.00           O  
ATOM   1062  CB  ASP A  76      61.630   6.547  35.537  1.00  0.00           C  
ATOM   1063  CG  ASP A  76      61.669   5.140  36.117  1.00  0.00           C  
ATOM   1064  OD1 ASP A  76      60.653   4.683  36.586  1.00  0.00           O  
ATOM   1065  OD2 ASP A  76      62.714   4.535  36.087  1.00  0.00           O1-
ATOM   1066  H   ASP A  76      60.201   5.722  33.602  1.00  0.00           H  
ATOM   1067  HA  ASP A  76      59.608   6.840  36.169  1.00  0.00           H  
ATOM   1068 1HB  ASP A  76      62.192   6.555  34.603  1.00  0.00           H  
ATOM   1069 2HB  ASP A  76      62.134   7.224  36.228  1.00  0.00           H  
ATOM   1070  N   ASP A  77      60.257   8.961  33.798  1.00  0.00           N  
ATOM   1071  CA  ASP A  77      60.505  10.350  33.426  1.00  0.00           C  
ATOM   1072  C   ASP A  77      59.362  11.280  33.827  1.00  0.00           C  
ATOM   1073  O   ASP A  77      58.202  10.872  33.886  1.00  0.00           O  
ATOM   1074  CB  ASP A  77      60.740  10.455  31.917  1.00  0.00           C  
ATOM   1075  CG  ASP A  77      62.072   9.859  31.482  1.00  0.00           C  
ATOM   1076  OD1 ASP A  77      62.907   9.639  32.327  1.00  0.00           O  
ATOM   1077  OD2 ASP A  77      62.241   9.628  30.308  1.00  0.00           O1-
ATOM   1078  H   ASP A  77      60.151   8.273  33.065  1.00  0.00           H  
ATOM   1079  HA  ASP A  77      61.405  10.690  33.939  1.00  0.00           H  
ATOM   1080 1HB  ASP A  77      59.938   9.942  31.387  1.00  0.00           H  
ATOM   1081 2HB  ASP A  77      60.713  11.503  31.617  1.00  0.00           H  
ATOM   1082  N   PRO A  78      59.706  12.536  34.109  1.00  0.00           N  
ATOM   1083  CA  PRO A  78      58.723  13.537  34.518  1.00  0.00           C  
ATOM   1084  C   PRO A  78      57.703  13.791  33.417  1.00  0.00           C  
ATOM   1085  O   PRO A  78      58.040  13.763  32.234  1.00  0.00           O  
ATOM   1086  CB  PRO A  78      59.583  14.776  34.786  1.00  0.00           C  
ATOM   1087  CG  PRO A  78      60.942  14.227  35.056  1.00  0.00           C  
ATOM   1088  CD  PRO A  78      61.049  13.031  34.148  1.00  0.00           C  
ATOM   1089  HA  PRO A  78      58.200  13.168  35.402  1.00  0.00           H  
ATOM   1090 1HB  PRO A  78      59.558  15.447  33.915  1.00  0.00           H  
ATOM   1091 2HB  PRO A  78      59.174  15.341  35.638  1.00  0.00           H  
ATOM   1092 1HG  PRO A  78      61.708  14.988  34.845  1.00  0.00           H  
ATOM   1093 2HG  PRO A  78      61.041  13.963  36.119  1.00  0.00           H  
ATOM   1094 1HD  PRO A  78      61.403  13.351  33.158  1.00  0.00           H  
ATOM   1095 2HD  PRO A  78      61.740  12.297  34.588  1.00  0.00           H  
ATOM   1096  N   PRO A  79      56.448  13.999  33.808  1.00  0.00           N  
ATOM   1097  CA  PRO A  79      55.355  14.130  32.846  1.00  0.00           C  
ATOM   1098  C   PRO A  79      55.691  15.124  31.755  1.00  0.00           C  
ATOM   1099  O   PRO A  79      55.297  14.960  30.598  1.00  0.00           O  
ATOM   1100  CB  PRO A  79      54.189  14.621  33.710  1.00  0.00           C  
ATOM   1101  CG  PRO A  79      54.462  14.042  35.056  1.00  0.00           C  
ATOM   1102  CD  PRO A  79      55.955  14.153  35.215  1.00  0.00           C  
ATOM   1103  HA  PRO A  79      55.135  13.143  32.412  1.00  0.00           H  
ATOM   1104 1HB  PRO A  79      54.162  15.720  33.716  1.00  0.00           H  
ATOM   1105 2HB  PRO A  79      53.235  14.278  33.284  1.00  0.00           H  
ATOM   1106 1HG  PRO A  79      53.911  14.599  35.828  1.00  0.00           H  
ATOM   1107 2HG  PRO A  79      54.108  13.001  35.101  1.00  0.00           H  
ATOM   1108 1HD  PRO A  79      56.208  15.142  35.626  1.00  0.00           H  
ATOM   1109 2HD  PRO A  79      56.315  13.354  35.880  1.00  0.00           H  
ATOM   1110  N   GLU A  80      56.447  16.135  32.127  1.00  0.00           N  
ATOM   1111  CA  GLU A  80      56.858  17.195  31.226  1.00  0.00           C  
ATOM   1112  C   GLU A  80      57.856  16.716  30.184  1.00  0.00           C  
ATOM   1113  O   GLU A  80      57.796  17.095  29.016  1.00  0.00           O  
ATOM   1114  CB  GLU A  80      57.463  18.353  32.023  1.00  0.00           C  
ATOM   1115  CG  GLU A  80      57.850  19.561  31.181  1.00  0.00           C  
ATOM   1116  CD  GLU A  80      58.341  20.717  32.007  1.00  0.00           C  
ATOM   1117  OE1 GLU A  80      58.361  20.597  33.209  1.00  0.00           O  
ATOM   1118  OE2 GLU A  80      58.696  21.721  31.436  1.00  0.00           O1-
ATOM   1119  H   GLU A  80      56.716  16.203  33.066  1.00  0.00           H  
ATOM   1120  HA  GLU A  80      55.977  17.562  30.698  1.00  0.00           H  
ATOM   1121 1HB  GLU A  80      56.751  18.686  32.778  1.00  0.00           H  
ATOM   1122 2HB  GLU A  80      58.356  18.009  32.544  1.00  0.00           H  
ATOM   1123 1HG  GLU A  80      58.635  19.268  30.484  1.00  0.00           H  
ATOM   1124 2HG  GLU A  80      56.985  19.877  30.599  1.00  0.00           H  
ATOM   1125  N   GLU A  81      58.794  15.904  30.617  1.00  0.00           N  
ATOM   1126  CA  GLU A  81      59.766  15.315  29.716  1.00  0.00           C  
ATOM   1127  C   GLU A  81      59.122  14.416  28.674  1.00  0.00           C  
ATOM   1128  O   GLU A  81      59.506  14.409  27.506  1.00  0.00           O  
ATOM   1129  CB  GLU A  81      60.801  14.518  30.513  1.00  0.00           C  
ATOM   1130  CG  GLU A  81      61.899  13.891  29.666  1.00  0.00           C  
ATOM   1131  CD  GLU A  81      62.780  14.911  29.001  1.00  0.00           C  
ATOM   1132  OE1 GLU A  81      62.813  16.028  29.459  1.00  0.00           O  
ATOM   1133  OE2 GLU A  81      63.421  14.574  28.034  1.00  0.00           O1-
ATOM   1134  H   GLU A  81      58.815  15.627  31.556  1.00  0.00           H  
ATOM   1135  HA  GLU A  81      60.274  16.119  29.182  1.00  0.00           H  
ATOM   1136 1HB  GLU A  81      61.276  15.169  31.247  1.00  0.00           H  
ATOM   1137 2HB  GLU A  81      60.302  13.717  31.059  1.00  0.00           H  
ATOM   1138 1HG  GLU A  81      62.515  13.255  30.301  1.00  0.00           H  
ATOM   1139 2HG  GLU A  81      61.441  13.261  28.904  1.00  0.00           H  
ATOM   1140  N   VAL A  82      58.159  13.632  29.107  1.00  0.00           N  
ATOM   1141  CA  VAL A  82      57.410  12.778  28.206  1.00  0.00           C  
ATOM   1142  C   VAL A  82      56.637  13.569  27.164  1.00  0.00           C  
ATOM   1143  O   VAL A  82      56.563  13.192  25.996  1.00  0.00           O  
ATOM   1144  CB  VAL A  82      56.427  11.905  29.008  1.00  0.00           C  
ATOM   1145  CG1 VAL A  82      55.496  11.151  28.070  1.00  0.00           C  
ATOM   1146  CG2 VAL A  82      57.197  10.939  29.895  1.00  0.00           C  
ATOM   1147  H   VAL A  82      57.883  13.661  30.046  1.00  0.00           H  
ATOM   1148  HA  VAL A  82      58.112  12.129  27.681  1.00  0.00           H  
ATOM   1149  HB  VAL A  82      55.804  12.551  29.628  1.00  0.00           H  
ATOM   1150 1HG1 VAL A  82      54.808  10.540  28.654  1.00  0.00           H  
ATOM   1151 2HG1 VAL A  82      54.929  11.863  27.470  1.00  0.00           H  
ATOM   1152 3HG1 VAL A  82      56.083  10.509  27.414  1.00  0.00           H  
ATOM   1153 1HG2 VAL A  82      56.496  10.326  30.460  1.00  0.00           H  
ATOM   1154 2HG2 VAL A  82      57.824  10.297  29.276  1.00  0.00           H  
ATOM   1155 3HG2 VAL A  82      57.825  11.502  30.587  1.00  0.00           H  
ATOM   1156  N   ALA A  83      56.032  14.652  27.597  1.00  0.00           N  
ATOM   1157  CA  ALA A  83      55.321  15.539  26.696  1.00  0.00           C  
ATOM   1158  C   ALA A  83      56.234  16.163  25.654  1.00  0.00           C  
ATOM   1159  O   ALA A  83      55.876  16.301  24.486  1.00  0.00           O  
ATOM   1160  CB  ALA A  83      54.614  16.628  27.490  1.00  0.00           C  
ATOM   1161  H   ALA A  83      56.108  14.920  28.536  1.00  0.00           H  
ATOM   1162  HA  ALA A  83      54.578  14.950  26.158  1.00  0.00           H  
ATOM   1163 1HB  ALA A  83      54.072  17.282  26.808  1.00  0.00           H  
ATOM   1164 2HB  ALA A  83      53.913  16.171  28.189  1.00  0.00           H  
ATOM   1165 3HB  ALA A  83      55.350  17.210  28.043  1.00  0.00           H  
ATOM   1166  N   GLU A  84      57.406  16.570  26.087  1.00  0.00           N  
ATOM   1167  CA  GLU A  84      58.402  17.117  25.186  1.00  0.00           C  
ATOM   1168  C   GLU A  84      58.859  16.109  24.144  1.00  0.00           C  
ATOM   1169  O   GLU A  84      59.057  16.438  22.976  1.00  0.00           O  
ATOM   1170  CB  GLU A  84      59.610  17.615  25.983  1.00  0.00           C  
ATOM   1171  CG  GLU A  84      60.702  18.253  25.136  1.00  0.00           C  
ATOM   1172  CD  GLU A  84      60.258  19.526  24.471  1.00  0.00           C  
ATOM   1173  OE1 GLU A  84      59.307  20.113  24.928  1.00  0.00           O  
ATOM   1174  OE2 GLU A  84      60.871  19.912  23.503  1.00  0.00           O1-
ATOM   1175  H   GLU A  84      57.656  16.449  27.026  1.00  0.00           H  
ATOM   1176  HA  GLU A  84      57.963  17.964  24.658  1.00  0.00           H  
ATOM   1177 1HB  GLU A  84      59.283  18.352  26.717  1.00  0.00           H  
ATOM   1178 2HB  GLU A  84      60.053  16.783  26.530  1.00  0.00           H  
ATOM   1179 1HG  GLU A  84      61.561  18.469  25.771  1.00  0.00           H  
ATOM   1180 2HG  GLU A  84      61.018  17.542  24.374  1.00  0.00           H  
ATOM   1181  N   ARG A  85      59.056  14.884  24.577  1.00  0.00           N  
ATOM   1182  CA  ARG A  85      59.422  13.808  23.676  1.00  0.00           C  
ATOM   1183  C   ARG A  85      58.350  13.534  22.634  1.00  0.00           C  
ATOM   1184  O   ARG A  85      58.639  13.281  21.466  1.00  0.00           O  
ATOM   1185  CB  ARG A  85      59.690  12.533  24.462  1.00  0.00           C  
ATOM   1186  CG  ARG A  85      60.963  12.550  25.293  1.00  0.00           C  
ATOM   1187  CD  ARG A  85      61.169  11.264  26.008  1.00  0.00           C  
ATOM   1188  NE  ARG A  85      62.340  11.304  26.869  1.00  0.00           N  
ATOM   1189  CZ  ARG A  85      63.601  11.071  26.457  1.00  0.00           C  
ATOM   1190  NH1 ARG A  85      63.838  10.784  25.196  1.00  0.00           N1+
ATOM   1191  NH2 ARG A  85      64.601  11.132  27.319  1.00  0.00           N  
ATOM   1192  H   ARG A  85      58.893  14.659  25.516  1.00  0.00           H  
ATOM   1193  HA  ARG A  85      60.330  14.094  23.146  1.00  0.00           H  
ATOM   1194 1HB  ARG A  85      58.858  12.341  25.138  1.00  0.00           H  
ATOM   1195 2HB  ARG A  85      59.756  11.689  23.776  1.00  0.00           H  
ATOM   1196 1HG  ARG A  85      61.820  12.722  24.642  1.00  0.00           H  
ATOM   1197 2HG  ARG A  85      60.904  13.349  26.034  1.00  0.00           H  
ATOM   1198 1HD  ARG A  85      60.298  11.049  26.627  1.00  0.00           H  
ATOM   1199 2HD  ARG A  85      61.306  10.463  25.284  1.00  0.00           H  
ATOM   1200  HE  ARG A  85      62.198  11.523  27.847  1.00  0.00           H  
ATOM   1201 1HH1 ARG A  85      63.074  10.737  24.537  1.00  0.00           H  
ATOM   1202 2HH1 ARG A  85      64.783  10.609  24.887  1.00  0.00           H  
ATOM   1203 1HH2 ARG A  85      64.419  11.353  28.289  1.00  0.00           H  
ATOM   1204 2HH2 ARG A  85      65.545  10.957  27.010  1.00  0.00           H  
ATOM   1205  N   ALA A  86      57.109  13.552  23.067  1.00  0.00           N  
ATOM   1206  CA  ALA A  86      55.986  13.379  22.166  1.00  0.00           C  
ATOM   1207  C   ALA A  86      55.902  14.482  21.124  1.00  0.00           C  
ATOM   1208  O   ALA A  86      55.603  14.240  19.956  1.00  0.00           O  
ATOM   1209  CB  ALA A  86      54.690  13.310  22.960  1.00  0.00           C  
ATOM   1210  H   ALA A  86      56.916  13.751  24.006  1.00  0.00           H  
ATOM   1211  HA  ALA A  86      56.125  12.441  21.628  1.00  0.00           H  
ATOM   1212 1HB  ALA A  86      53.852  13.167  22.277  1.00  0.00           H  
ATOM   1213 2HB  ALA A  86      54.735  12.475  23.659  1.00  0.00           H  
ATOM   1214 3HB  ALA A  86      54.552  14.238  23.513  1.00  0.00           H  
ATOM   1215  N   PHE A  87      56.135  15.700  21.557  1.00  0.00           N  
ATOM   1216  CA  PHE A  87      56.160  16.837  20.656  1.00  0.00           C  
ATOM   1217  C   PHE A  87      57.261  16.728  19.614  1.00  0.00           C  
ATOM   1218  O   PHE A  87      57.075  17.064  18.446  1.00  0.00           O  
ATOM   1219  CB  PHE A  87      56.339  18.132  21.451  1.00  0.00           C  
ATOM   1220  CG  PHE A  87      55.106  18.561  22.195  1.00  0.00           C  
ATOM   1221  CD1 PHE A  87      55.139  18.750  23.569  1.00  0.00           C  
ATOM   1222  CD2 PHE A  87      53.912  18.775  21.524  1.00  0.00           C  
ATOM   1223  CE1 PHE A  87      54.006  19.145  24.255  1.00  0.00           C  
ATOM   1224  CE2 PHE A  87      52.778  19.170  22.207  1.00  0.00           C  
ATOM   1225  CZ  PHE A  87      52.826  19.355  23.574  1.00  0.00           C  
ATOM   1226  H   PHE A  87      56.365  15.856  22.496  1.00  0.00           H  
ATOM   1227  HA  PHE A  87      55.208  16.878  20.124  1.00  0.00           H  
ATOM   1228 1HB  PHE A  87      57.145  18.007  22.172  1.00  0.00           H  
ATOM   1229 2HB  PHE A  87      56.625  18.937  20.776  1.00  0.00           H  
ATOM   1230  HD1 PHE A  87      56.073  18.585  24.107  1.00  0.00           H  
ATOM   1231  HD2 PHE A  87      53.874  18.628  20.444  1.00  0.00           H  
ATOM   1232  HE1 PHE A  87      54.046  19.290  25.334  1.00  0.00           H  
ATOM   1233  HE2 PHE A  87      51.846  19.336  21.667  1.00  0.00           H  
ATOM   1234  HZ  PHE A  87      51.932  19.665  24.114  1.00  0.00           H  
ATOM   1235  N   GLU A  88      58.420  16.286  20.047  1.00  0.00           N  
ATOM   1236  CA  GLU A  88      59.535  16.065  19.146  1.00  0.00           C  
ATOM   1237  C   GLU A  88      59.237  15.000  18.104  1.00  0.00           C  
ATOM   1238  O   GLU A  88      59.600  15.124  16.936  1.00  0.00           O  
ATOM   1239  CB  GLU A  88      60.780  15.670  19.943  1.00  0.00           C  
ATOM   1240  CG  GLU A  88      62.032  15.477  19.098  1.00  0.00           C  
ATOM   1241  CD  GLU A  88      63.250  15.163  19.921  1.00  0.00           C  
ATOM   1242  OE1 GLU A  88      63.137  15.117  21.122  1.00  0.00           O  
ATOM   1243  OE2 GLU A  88      64.296  14.970  19.347  1.00  0.00           O1-
ATOM   1244  H   GLU A  88      58.534  16.033  20.986  1.00  0.00           H  
ATOM   1245  HA  GLU A  88      59.725  16.994  18.608  1.00  0.00           H  
ATOM   1246 1HB  GLU A  88      60.994  16.436  20.688  1.00  0.00           H  
ATOM   1247 2HB  GLU A  88      60.591  14.738  20.476  1.00  0.00           H  
ATOM   1248 1HG  GLU A  88      61.862  14.661  18.396  1.00  0.00           H  
ATOM   1249 2HG  GLU A  88      62.212  16.384  18.522  1.00  0.00           H  
ATOM   1250  N   ALA A  89      58.601  13.934  18.537  1.00  0.00           N  
ATOM   1251  CA  ALA A  89      58.189  12.875  17.636  1.00  0.00           C  
ATOM   1252  C   ALA A  89      57.192  13.354  16.594  1.00  0.00           C  
ATOM   1253  O   ALA A  89      57.251  12.974  15.426  1.00  0.00           O  
ATOM   1254  CB  ALA A  89      57.600  11.718  18.430  1.00  0.00           C  
ATOM   1255  H   ALA A  89      58.331  13.866  19.476  1.00  0.00           H  
ATOM   1256  HA  ALA A  89      59.070  12.526  17.098  1.00  0.00           H  
ATOM   1257 1HB  ALA A  89      57.305  10.921  17.747  1.00  0.00           H  
ATOM   1258 2HB  ALA A  89      58.346  11.339  19.129  1.00  0.00           H  
ATOM   1259 3HB  ALA A  89      56.728  12.064  18.983  1.00  0.00           H  
ATOM   1260  N   ILE A  90      56.253  14.165  17.027  1.00  0.00           N  
ATOM   1261  CA  ILE A  90      55.281  14.755  16.126  1.00  0.00           C  
ATOM   1262  C   ILE A  90      55.926  15.654  15.084  1.00  0.00           C  
ATOM   1263  O   ILE A  90      55.542  15.661  13.916  1.00  0.00           O  
ATOM   1264  CB  ILE A  90      54.235  15.563  16.916  1.00  0.00           C  
ATOM   1265  CG1 ILE A  90      53.365  14.628  17.760  1.00  0.00           C  
ATOM   1266  CG2 ILE A  90      53.375  16.388  15.971  1.00  0.00           C  
ATOM   1267  CD1 ILE A  90      52.498  15.346  18.769  1.00  0.00           C  
ATOM   1268  H   ILE A  90      56.233  14.442  17.966  1.00  0.00           H  
ATOM   1269  HA  ILE A  90      54.772  13.953  15.594  1.00  0.00           H  
ATOM   1270  HB  ILE A  90      54.742  16.233  17.610  1.00  0.00           H  
ATOM   1271 1HG1 ILE A  90      52.716  14.046  17.106  1.00  0.00           H  
ATOM   1272 2HG1 ILE A  90      54.001  13.925  18.298  1.00  0.00           H  
ATOM   1273 1HG2 ILE A  90      52.641  16.952  16.545  1.00  0.00           H  
ATOM   1274 2HG2 ILE A  90      54.007  17.078  15.413  1.00  0.00           H  
ATOM   1275 3HG2 ILE A  90      52.860  15.725  15.275  1.00  0.00           H  
ATOM   1276 1HD1 ILE A  90      51.910  14.618  19.328  1.00  0.00           H  
ATOM   1277 2HD1 ILE A  90      53.130  15.909  19.457  1.00  0.00           H  
ATOM   1278 3HD1 ILE A  90      51.827  16.030  18.250  1.00  0.00           H  
ATOM   1279  N   GLU A  91      56.888  16.437  15.517  1.00  0.00           N  
ATOM   1280  CA  GLU A  91      57.637  17.292  14.616  1.00  0.00           C  
ATOM   1281  C   GLU A  91      58.411  16.501  13.574  1.00  0.00           C  
ATOM   1282  O   GLU A  91      58.485  16.878  12.406  1.00  0.00           O  
ATOM   1283  CB  GLU A  91      58.602  18.173  15.413  1.00  0.00           C  
ATOM   1284  CG  GLU A  91      59.394  19.161  14.568  1.00  0.00           C  
ATOM   1285  CD  GLU A  91      60.274  20.060  15.391  1.00  0.00           C  
ATOM   1286  OE1 GLU A  91      59.926  20.335  16.514  1.00  0.00           O  
ATOM   1287  OE2 GLU A  91      61.297  20.472  14.896  1.00  0.00           O1-
ATOM   1288  H   GLU A  91      57.165  16.409  16.456  1.00  0.00           H  
ATOM   1289  HA  GLU A  91      56.935  17.935  14.086  1.00  0.00           H  
ATOM   1290 1HB  GLU A  91      58.044  18.742  16.158  1.00  0.00           H  
ATOM   1291 2HB  GLU A  91      59.313  17.543  15.947  1.00  0.00           H  
ATOM   1292 1HG  GLU A  91      60.016  18.606  13.867  1.00  0.00           H  
ATOM   1293 2HG  GLU A  91      58.699  19.770  13.992  1.00  0.00           H  
ATOM   1294  N   GLU A  92      59.015  15.417  14.007  1.00  0.00           N  
ATOM   1295  CA  GLU A  92      59.727  14.531  13.106  1.00  0.00           C  
ATOM   1296  C   GLU A  92      58.814  13.907  12.064  1.00  0.00           C  
ATOM   1297  O   GLU A  92      59.172  13.768  10.896  1.00  0.00           O  
ATOM   1298  CB  GLU A  92      60.427  13.427  13.902  1.00  0.00           C  
ATOM   1299  CG  GLU A  92      61.597  13.908  14.749  1.00  0.00           C  
ATOM   1300  CD  GLU A  92      62.735  14.442  13.925  1.00  0.00           C  
ATOM   1301  OE1 GLU A  92      63.319  13.683  13.190  1.00  0.00           O  
ATOM   1302  OE2 GLU A  92      63.021  15.612  14.031  1.00  0.00           O1-
ATOM   1303  H   GLU A  92      58.939  15.150  14.946  1.00  0.00           H  
ATOM   1304  HA  GLU A  92      60.482  15.111  12.577  1.00  0.00           H  
ATOM   1305 1HB  GLU A  92      59.708  12.947  14.567  1.00  0.00           H  
ATOM   1306 2HB  GLU A  92      60.800  12.666  13.218  1.00  0.00           H  
ATOM   1307 1HG  GLU A  92      61.248  14.694  15.419  1.00  0.00           H  
ATOM   1308 2HG  GLU A  92      61.954  13.081  15.360  1.00  0.00           H  
ATOM   1309  N   GLN A  93      57.641  13.500  12.497  1.00  0.00           N  
ATOM   1310  CA  GLN A  93      56.645  12.953  11.596  1.00  0.00           C  
ATOM   1311  C   GLN A  93      56.189  13.960  10.554  1.00  0.00           C  
ATOM   1312  O   GLN A  93      55.990  13.631   9.386  1.00  0.00           O  
ATOM   1313  CB  GLN A  93      55.437  12.450  12.391  1.00  0.00           C  
ATOM   1314  CG  GLN A  93      55.725  11.238  13.260  1.00  0.00           C  
ATOM   1315  CD  GLN A  93      56.107  10.018  12.443  1.00  0.00           C  
ATOM   1316  NE2 GLN A  93      57.229   9.400  12.794  1.00  0.00           N  
ATOM   1317  OE1 GLN A  93      55.401   9.635  11.506  1.00  0.00           O  
ATOM   1318  H   GLN A  93      57.391  13.621  13.436  1.00  0.00           H  
ATOM   1319  HA  GLN A  93      57.088  12.114  11.060  1.00  0.00           H  
ATOM   1320 1HB  GLN A  93      55.069  13.247  13.037  1.00  0.00           H  
ATOM   1321 2HB  GLN A  93      54.633  12.188  11.704  1.00  0.00           H  
ATOM   1322 1HG  GLN A  93      56.551  11.472  13.931  1.00  0.00           H  
ATOM   1323 2HG  GLN A  93      54.832  10.997  13.837  1.00  0.00           H  
ATOM   1324 1HE2 GLN A  93      57.533   8.590  12.292  1.00  0.00           H  
ATOM   1325 2HE2 GLN A  93      57.772   9.745  13.560  1.00  0.00           H  
ATOM   1326  N   LEU A  94      55.992  15.185  10.987  1.00  0.00           N  
ATOM   1327  CA  LEU A  94      55.626  16.262  10.086  1.00  0.00           C  
ATOM   1328  C   LEU A  94      56.697  16.536   9.044  1.00  0.00           C  
ATOM   1329  O   LEU A  94      56.408  16.788   7.876  1.00  0.00           O  
ATOM   1330  CB  LEU A  94      55.354  17.541  10.888  1.00  0.00           C  
ATOM   1331  CG  LEU A  94      54.931  18.765  10.065  1.00  0.00           C  
ATOM   1332  CD1 LEU A  94      53.643  18.452   9.316  1.00  0.00           C  
ATOM   1333  CD2 LEU A  94      54.750  19.960  10.989  1.00  0.00           C  
ATOM   1334  H   LEU A  94      56.154  15.411  11.926  1.00  0.00           H  
ATOM   1335  HA  LEU A  94      54.718  15.976   9.557  1.00  0.00           H  
ATOM   1336 1HB  LEU A  94      54.564  17.338  11.609  1.00  0.00           H  
ATOM   1337 2HB  LEU A  94      56.258  17.806  11.436  1.00  0.00           H  
ATOM   1338  HG  LEU A  94      55.701  18.990   9.326  1.00  0.00           H  
ATOM   1339 1HD1 LEU A  94      53.343  19.322   8.731  1.00  0.00           H  
ATOM   1340 2HD1 LEU A  94      53.807  17.606   8.648  1.00  0.00           H  
ATOM   1341 3HD1 LEU A  94      52.858  18.206  10.029  1.00  0.00           H  
ATOM   1342 1HD2 LEU A  94      54.450  20.830  10.404  1.00  0.00           H  
ATOM   1343 2HD2 LEU A  94      53.980  19.736  11.727  1.00  0.00           H  
ATOM   1344 3HD2 LEU A  94      55.690  20.172  11.499  1.00  0.00           H  
ATOM   1345  N   ARG A  95      57.938  16.517   9.477  1.00  0.00           N  
ATOM   1346  CA  ARG A  95      59.062  16.691   8.576  1.00  0.00           C  
ATOM   1347  C   ARG A  95      59.145  15.588   7.534  1.00  0.00           C  
ATOM   1348  O   ARG A  95      59.444  15.829   6.366  1.00  0.00           O  
ATOM   1349  CB  ARG A  95      60.364  16.733   9.362  1.00  0.00           C  
ATOM   1350  CG  ARG A  95      60.569  17.989  10.194  1.00  0.00           C  
ATOM   1351  CD  ARG A  95      61.871  17.967  10.909  1.00  0.00           C  
ATOM   1352  NE  ARG A  95      62.036  19.127  11.771  1.00  0.00           N  
ATOM   1353  CZ  ARG A  95      62.484  20.329  11.359  1.00  0.00           C  
ATOM   1354  NH1 ARG A  95      62.809  20.512  10.098  1.00  0.00           N1+
ATOM   1355  NH2 ARG A  95      62.599  21.323  12.222  1.00  0.00           N  
ATOM   1356  H   ARG A  95      58.132  16.318  10.416  1.00  0.00           H  
ATOM   1357  HA  ARG A  95      58.938  17.635   8.047  1.00  0.00           H  
ATOM   1358 1HB  ARG A  95      60.409  15.879  10.037  1.00  0.00           H  
ATOM   1359 2HB  ARG A  95      61.207  16.651   8.675  1.00  0.00           H  
ATOM   1360 1HG  ARG A  95      60.549  18.863   9.544  1.00  0.00           H  
ATOM   1361 2HG  ARG A  95      59.772  18.069  10.935  1.00  0.00           H  
ATOM   1362 1HD  ARG A  95      61.932  17.072  11.527  1.00  0.00           H  
ATOM   1363 2HD  ARG A  95      62.684  17.964  10.184  1.00  0.00           H  
ATOM   1364  HE  ARG A  95      61.796  19.024  12.748  1.00  0.00           H  
ATOM   1365 1HH1 ARG A  95      62.721  19.753   9.438  1.00  0.00           H  
ATOM   1366 2HH1 ARG A  95      63.145  21.413   9.789  1.00  0.00           H  
ATOM   1367 1HH2 ARG A  95      62.350  21.182  13.191  1.00  0.00           H  
ATOM   1368 2HH2 ARG A  95      62.935  22.223  11.913  1.00  0.00           H  
ATOM   1369  N   ARG A  96      58.912  14.369   7.967  1.00  0.00           N  
ATOM   1370  CA  ARG A  96      58.888  13.233   7.066  1.00  0.00           C  
ATOM   1371  C   ARG A  96      57.787  13.342   6.024  1.00  0.00           C  
ATOM   1372  O   ARG A  96      57.972  13.005   4.856  1.00  0.00           O  
ATOM   1373  CB  ARG A  96      58.704  11.943   7.852  1.00  0.00           C  
ATOM   1374  CG  ARG A  96      59.866  11.577   8.762  1.00  0.00           C  
ATOM   1375  CD  ARG A  96      61.084  11.233   7.984  1.00  0.00           C  
ATOM   1376  NE  ARG A  96      62.169  10.789   8.845  1.00  0.00           N  
ATOM   1377  CZ  ARG A  96      63.429  10.553   8.429  1.00  0.00           C  
ATOM   1378  NH1 ARG A  96      63.746  10.724   7.164  1.00  0.00           N1+
ATOM   1379  NH2 ARG A  96      64.345  10.151   9.291  1.00  0.00           N  
ATOM   1380  H   ARG A  96      58.682  14.213   8.906  1.00  0.00           H  
ATOM   1381  HA  ARG A  96      59.840  13.193   6.534  1.00  0.00           H  
ATOM   1382 1HB  ARG A  96      57.812  12.020   8.472  1.00  0.00           H  
ATOM   1383 2HB  ARG A  96      58.552  11.114   7.161  1.00  0.00           H  
ATOM   1384 1HG  ARG A  96      60.101  12.422   9.410  1.00  0.00           H  
ATOM   1385 2HG  ARG A  96      59.593  10.716   9.372  1.00  0.00           H  
ATOM   1386 1HD  ARG A  96      60.854  10.430   7.284  1.00  0.00           H  
ATOM   1387 2HD  ARG A  96      61.424  12.109   7.433  1.00  0.00           H  
ATOM   1388  HE  ARG A  96      61.963  10.646   9.825  1.00  0.00           H  
ATOM   1389 1HH1 ARG A  96      63.045  11.032   6.505  1.00  0.00           H  
ATOM   1390 2HH1 ARG A  96      64.689  10.548   6.852  1.00  0.00           H  
ATOM   1391 1HH2 ARG A  96      64.102  10.020  10.263  1.00  0.00           H  
ATOM   1392 2HH2 ARG A  96      65.289   9.975   8.979  1.00  0.00           H  
ATOM   1393  N   ALA A  97      56.627  13.783   6.457  1.00  0.00           N  
ATOM   1394  CA  ALA A  97      55.512  14.005   5.556  1.00  0.00           C  
ATOM   1395  C   ALA A  97      55.811  15.070   4.514  1.00  0.00           C  
ATOM   1396  O   ALA A  97      55.447  14.945   3.346  1.00  0.00           O  
ATOM   1397  CB  ALA A  97      54.271  14.385   6.350  1.00  0.00           C  
ATOM   1398  H   ALA A  97      56.513  14.037   7.396  1.00  0.00           H  
ATOM   1399  HA  ALA A  97      55.321  13.076   5.018  1.00  0.00           H  
ATOM   1400 1HB  ALA A  97      53.435  14.538   5.667  1.00  0.00           H  
ATOM   1401 2HB  ALA A  97      54.027  13.584   7.049  1.00  0.00           H  
ATOM   1402 3HB  ALA A  97      54.460  15.303   6.903  1.00  0.00           H  
ATOM   1403  N   ILE A  98      56.447  16.135   4.947  1.00  0.00           N  
ATOM   1404  CA  ILE A  98      56.858  17.195   4.046  1.00  0.00           C  
ATOM   1405  C   ILE A  98      57.856  16.716   3.004  1.00  0.00           C  
ATOM   1406  O   ILE A  98      57.796  17.095   1.836  1.00  0.00           O  
ATOM   1407  CB  ILE A  98      57.471  18.366   4.836  1.00  0.00           C  
ATOM   1408  CG1 ILE A  98      56.399  19.057   5.683  1.00  0.00           C  
ATOM   1409  CG2 ILE A  98      58.129  19.359   3.890  1.00  0.00           C  
ATOM   1410  CD1 ILE A  98      56.956  20.031   6.696  1.00  0.00           C  
ATOM   1411  H   ILE A  98      56.716  16.203   5.886  1.00  0.00           H  
ATOM   1412  HA  ILE A  98      55.979  17.556   3.514  1.00  0.00           H  
ATOM   1413  HB  ILE A  98      58.222  17.985   5.527  1.00  0.00           H  
ATOM   1414 1HG1 ILE A  98      55.713  19.597   5.032  1.00  0.00           H  
ATOM   1415 2HG1 ILE A  98      55.818  18.306   6.218  1.00  0.00           H  
ATOM   1416 1HG2 ILE A  98      58.556  20.180   4.465  1.00  0.00           H  
ATOM   1417 2HG2 ILE A  98      58.918  18.859   3.330  1.00  0.00           H  
ATOM   1418 3HG2 ILE A  98      57.384  19.750   3.197  1.00  0.00           H  
ATOM   1419 1HD1 ILE A  98      56.137  20.480   7.258  1.00  0.00           H  
ATOM   1420 2HD1 ILE A  98      57.620  19.504   7.382  1.00  0.00           H  
ATOM   1421 3HD1 ILE A  98      57.513  20.813   6.181  1.00  0.00           H  
ATOM   1422  N   GLU A  99      58.857  15.949   3.462  1.00  0.00           N  
ATOM   1423  CA  GLU A  99      59.993  15.508   2.637  1.00  0.00           C  
ATOM   1424  C   GLU A  99      59.629  14.334   1.747  1.00  0.00           C  
ATOM   1425  O   GLU A  99      60.388  13.971   0.853  1.00  0.00           O  
ATOM   1426  CB  GLU A  99      61.180  15.123   3.523  1.00  0.00           C  
ATOM   1427  CG  GLU A  99      61.796  16.286   4.289  1.00  0.00           C  
ATOM   1428  CD  GLU A  99      62.944  15.867   5.164  1.00  0.00           C  
ATOM   1429  OE1 GLU A  99      63.196  14.690   5.258  1.00  0.00           O  
ATOM   1430  OE2 GLU A  99      63.570  16.726   5.740  1.00  0.00           O1-
ATOM   1431  H   GLU A  99      58.835  15.678   4.431  1.00  0.00           H  
ATOM   1432  HA  GLU A  99      60.296  16.335   1.996  1.00  0.00           H  
ATOM   1433 1HB  GLU A  99      60.864  14.374   4.250  1.00  0.00           H  
ATOM   1434 2HB  GLU A  99      61.962  14.675   2.910  1.00  0.00           H  
ATOM   1435 1HG  GLU A  99      62.151  17.030   3.576  1.00  0.00           H  
ATOM   1436 2HG  GLU A  99      61.026  16.750   4.904  1.00  0.00           H  
ATOM   1437  N   GLY A 100      58.462  13.741   1.993  1.00  0.00           N  
ATOM   1438  CA  GLY A 100      58.006  12.628   1.171  1.00  0.00           C  
ATOM   1439  C   GLY A 100      57.167  13.121   0.009  1.00  0.00           C  
ATOM   1440  O   GLY A 100      56.605  12.335  -0.758  1.00  0.00           O  
ATOM   1441  H   GLY A 100      57.880  14.070   2.750  1.00  0.00           H  
ATOM   1442 1HA  GLY A 100      58.868  12.075   0.797  1.00  0.00           H  
ATOM   1443 2HA  GLY A 100      57.423  11.940   1.782  1.00  0.00           H  
ATOM   1444  N   GLU A 101      57.134  14.444  -0.143  1.00  0.00           N  
ATOM   1445  CA  GLU A 101      56.526  15.092  -1.297  1.00  0.00           C  
ATOM   1446  C   GLU A 101      55.080  14.638  -1.492  1.00  0.00           C  
ATOM   1447  O   GLU A 101      54.701  14.170  -2.562  1.00  0.00           O  
ATOM   1448  CB  GLU A 101      57.339  14.798  -2.560  1.00  0.00           C  
ATOM   1449  CG  GLU A 101      58.769  15.320  -2.522  1.00  0.00           C  
ATOM   1450  CD  GLU A 101      58.845  16.821  -2.559  1.00  0.00           C  
ATOM   1451  OE1 GLU A 101      58.040  17.421  -3.229  1.00  0.00           O  
ATOM   1452  OE2 GLU A 101      59.709  17.368  -1.915  1.00  0.00           O1-
ATOM   1453  H   GLU A 101      57.585  15.018   0.552  1.00  0.00           H  
ATOM   1454  HA  GLU A 101      56.532  16.170  -1.132  1.00  0.00           H  
ATOM   1455 1HB  GLU A 101      57.380  13.721  -2.723  1.00  0.00           H  
ATOM   1456 2HB  GLU A 101      56.844  15.242  -3.423  1.00  0.00           H  
ATOM   1457 1HG  GLU A 101      59.250  14.965  -1.611  1.00  0.00           H  
ATOM   1458 2HG  GLU A 101      59.315  14.912  -3.371  1.00  0.00           H  
ATOM   1459  N   ALA A 102      54.289  14.796  -0.455  1.00  0.00           N  
ATOM   1460  CA  ALA A 102      52.870  14.505  -0.524  1.00  0.00           C  
ATOM   1461  C   ALA A 102      52.122  15.593  -1.276  1.00  0.00           C  
ATOM   1462  O   ALA A 102      52.585  16.731  -1.367  1.00  0.00           O  
ATOM   1463  CB  ALA A 102      52.297  14.337   0.876  1.00  0.00           C  
ATOM   1464  H   ALA A 102      54.681  15.129   0.414  1.00  0.00           H  
ATOM   1465  HA  ALA A 102      52.735  13.560  -1.053  1.00  0.00           H  
ATOM   1466 1HB  ALA A 102      51.231  14.117   0.808  1.00  0.00           H  
ATOM   1467 2HB  ALA A 102      52.805  13.516   1.381  1.00  0.00           H  
ATOM   1468 3HB  ALA A 102      52.442  15.256   1.441  1.00  0.00           H  
ATOM   1469  N   SER A 103      50.949  15.243  -1.807  1.00  0.00           N  
ATOM   1470  CA  SER A 103      50.089  16.218  -2.473  1.00  0.00           C  
ATOM   1471  C   SER A 103      49.634  17.230  -1.434  1.00  0.00           C  
ATOM   1472  O   SER A 103      49.751  16.984  -0.237  1.00  0.00           O  
ATOM   1473  CB  SER A 103      48.894  15.542  -3.117  1.00  0.00           C  
ATOM   1474  OG  SER A 103      49.300  14.660  -4.127  1.00  0.00           O  
ATOM   1475  H   SER A 103      50.627  14.293  -1.724  1.00  0.00           H  
ATOM   1476  HA  SER A 103      50.665  16.707  -3.261  1.00  0.00           H  
ATOM   1477 1HB  SER A 103      48.332  14.998  -2.359  1.00  0.00           H  
ATOM   1478 2HB  SER A 103      48.231  16.298  -3.536  1.00  0.00           H  
ATOM   1479  HG  SER A 103      48.495  14.276  -4.482  1.00  0.00           H  
ATOM   1480  N   PRO A 104      49.176  18.388  -1.888  1.00  0.00           N  
ATOM   1481  CA  PRO A 104      48.879  19.487  -0.976  1.00  0.00           C  
ATOM   1482  C   PRO A 104      47.726  19.174  -0.035  1.00  0.00           C  
ATOM   1483  O   PRO A 104      47.812  19.445   1.159  1.00  0.00           O  
ATOM   1484  CB  PRO A 104      48.523  20.629  -1.932  1.00  0.00           C  
ATOM   1485  CG  PRO A 104      49.257  20.299  -3.187  1.00  0.00           C  
ATOM   1486  CD  PRO A 104      49.168  18.799  -3.289  1.00  0.00           C  
ATOM   1487  HA  PRO A 104      49.763  19.678  -0.367  1.00  0.00           H  
ATOM   1488 1HB  PRO A 104      47.433  20.675  -2.075  1.00  0.00           H  
ATOM   1489 2HB  PRO A 104      48.830  21.593  -1.499  1.00  0.00           H  
ATOM   1490 1HG  PRO A 104      48.794  20.810  -4.044  1.00  0.00           H  
ATOM   1491 2HG  PRO A 104      50.295  20.658  -3.125  1.00  0.00           H  
ATOM   1492 1HD  PRO A 104      48.230  18.520  -3.793  1.00  0.00           H  
ATOM   1493 2HD  PRO A 104      50.036  18.417  -3.845  1.00  0.00           H  
ATOM   1494  N   GLU A 105      46.669  18.538  -0.543  1.00  0.00           N  
ATOM   1495  CA  GLU A 105      45.626  18.056   0.342  1.00  0.00           C  
ATOM   1496  C   GLU A 105      46.158  17.100   1.398  1.00  0.00           C  
ATOM   1497  O   GLU A 105      45.827  17.199   2.578  1.00  0.00           O  
ATOM   1498  CB  GLU A 105      44.529  17.365  -0.471  1.00  0.00           C  
ATOM   1499  CG  GLU A 105      43.730  18.299  -1.369  1.00  0.00           C  
ATOM   1500  CD  GLU A 105      44.427  18.602  -2.666  1.00  0.00           C  
ATOM   1501  OE1 GLU A 105      45.502  18.093  -2.873  1.00  0.00           O  
ATOM   1502  OE2 GLU A 105      43.883  19.343  -3.451  1.00  0.00           O1-
ATOM   1503  H   GLU A 105      46.581  18.381  -1.537  1.00  0.00           H  
ATOM   1504  HA  GLU A 105      45.194  18.910   0.865  1.00  0.00           H  
ATOM   1505 1HB  GLU A 105      44.973  16.594  -1.101  1.00  0.00           H  
ATOM   1506 2HB  GLU A 105      43.830  16.873   0.206  1.00  0.00           H  
ATOM   1507 1HG  GLU A 105      42.766  17.840  -1.587  1.00  0.00           H  
ATOM   1508 2HG  GLU A 105      43.545  19.230  -0.835  1.00  0.00           H  
ATOM   1509  N   ASP A 106      46.959  16.153   0.965  1.00  0.00           N  
ATOM   1510  CA  ASP A 106      47.537  15.174   1.866  1.00  0.00           C  
ATOM   1511  C   ASP A 106      48.443  15.809   2.908  1.00  0.00           C  
ATOM   1512  O   ASP A 106      48.447  15.425   4.076  1.00  0.00           O  
ATOM   1513  CB  ASP A 106      48.326  14.130   1.072  1.00  0.00           C  
ATOM   1514  CG  ASP A 106      47.430  13.187   0.279  1.00  0.00           C  
ATOM   1515  OD1 ASP A 106      46.256  13.141   0.557  1.00  0.00           O  
ATOM   1516  OD2 ASP A 106      47.930  12.523  -0.597  1.00  0.00           O1-
ATOM   1517  H   ASP A 106      47.236  16.129   0.025  1.00  0.00           H  
ATOM   1518  HA  ASP A 106      46.728  14.680   2.405  1.00  0.00           H  
ATOM   1519 1HB  ASP A 106      49.002  14.633   0.381  1.00  0.00           H  
ATOM   1520 2HB  ASP A 106      48.937  13.538   1.755  1.00  0.00           H  
ATOM   1521  N   MET A 107      49.238  16.762   2.475  1.00  0.00           N  
ATOM   1522  CA  MET A 107      50.101  17.502   3.376  1.00  0.00           C  
ATOM   1523  C   MET A 107      49.319  18.284   4.418  1.00  0.00           C  
ATOM   1524  O   MET A 107      49.696  18.353   5.586  1.00  0.00           O  
ATOM   1525  CB  MET A 107      50.999  18.443   2.575  1.00  0.00           C  
ATOM   1526  CG  MET A 107      52.106  19.100   3.387  1.00  0.00           C  
ATOM   1527  SD  MET A 107      53.360  17.923   3.932  1.00  0.00           S  
ATOM   1528  CE  MET A 107      52.867  17.668   5.635  1.00  0.00           C  
ATOM   1529  H   MET A 107      49.213  17.039   1.535  1.00  0.00           H  
ATOM   1530  HA  MET A 107      50.726  16.792   3.918  1.00  0.00           H  
ATOM   1531 1HB  MET A 107      51.464  17.894   1.758  1.00  0.00           H  
ATOM   1532 2HB  MET A 107      50.393  19.236   2.134  1.00  0.00           H  
ATOM   1533 1HG  MET A 107      52.592  19.867   2.786  1.00  0.00           H  
ATOM   1534 2HG  MET A 107      51.677  19.578   4.268  1.00  0.00           H  
ATOM   1535 1HE  MET A 107      53.549  16.962   6.109  1.00  0.00           H  
ATOM   1536 2HE  MET A 107      52.899  18.619   6.169  1.00  0.00           H  
ATOM   1537 3HE  MET A 107      51.853  17.269   5.664  1.00  0.00           H  
ATOM   1538  N   ALA A 108      48.242  18.901   3.985  1.00  0.00           N  
ATOM   1539  CA  ALA A 108      47.363  19.622   4.886  1.00  0.00           C  
ATOM   1540  C   ALA A 108      46.729  18.716   5.928  1.00  0.00           C  
ATOM   1541  O   ALA A 108      46.595  19.076   7.096  1.00  0.00           O  
ATOM   1542  CB  ALA A 108      46.282  20.341   4.092  1.00  0.00           C  
ATOM   1543  H   ALA A 108      47.974  18.827   3.045  1.00  0.00           H  
ATOM   1544  HA  ALA A 108      47.960  20.359   5.424  1.00  0.00           H  
ATOM   1545 1HB  ALA A 108      45.634  20.890   4.774  1.00  0.00           H  
ATOM   1546 2HB  ALA A 108      46.746  21.037   3.393  1.00  0.00           H  
ATOM   1547 3HB  ALA A 108      45.692  19.612   3.539  1.00  0.00           H  
ATOM   1548  N   LYS A 109      46.309  17.548   5.495  1.00  0.00           N  
ATOM   1549  CA  LYS A 109      45.751  16.558   6.396  1.00  0.00           C  
ATOM   1550  C   LYS A 109      46.753  16.091   7.438  1.00  0.00           C  
ATOM   1551  O   LYS A 109      46.422  15.896   8.606  1.00  0.00           O  
ATOM   1552  CB  LYS A 109      45.231  15.359   5.601  1.00  0.00           C  
ATOM   1553  CG  LYS A 109      44.566  14.283   6.450  1.00  0.00           C  
ATOM   1554  CD  LYS A 109      44.005  13.165   5.584  1.00  0.00           C  
ATOM   1555  CE  LYS A 109      43.360  12.078   6.431  1.00  0.00           C  
ATOM   1556  NZ  LYS A 109      42.806  10.977   5.596  1.00  0.00           N1+
ATOM   1557  H   LYS A 109      46.427  17.297   4.555  1.00  0.00           H  
ATOM   1558  HA  LYS A 109      44.914  17.009   6.930  1.00  0.00           H  
ATOM   1559 1HB  LYS A 109      44.505  15.699   4.863  1.00  0.00           H  
ATOM   1560 2HB  LYS A 109      46.056  14.896   5.060  1.00  0.00           H  
ATOM   1561 1HG  LYS A 109      45.296  13.863   7.143  1.00  0.00           H  
ATOM   1562 2HG  LYS A 109      43.755  14.725   7.028  1.00  0.00           H  
ATOM   1563 1HD  LYS A 109      43.258  13.573   4.901  1.00  0.00           H  
ATOM   1564 2HD  LYS A 109      44.808  12.724   4.993  1.00  0.00           H  
ATOM   1565 1HE  LYS A 109      44.100  11.663   7.114  1.00  0.00           H  
ATOM   1566 2HE  LYS A 109      42.553  12.509   7.023  1.00  0.00           H  
ATOM   1567 1HZ  LYS A 109      42.388  10.278   6.194  1.00  0.00           H  
ATOM   1568 2HZ  LYS A 109      42.105  11.348   4.971  1.00  0.00           H  
ATOM   1569 3HZ  LYS A 109      43.549  10.557   5.057  1.00  0.00           H  
ATOM   1570  N   ALA A 110      47.976  15.879   7.005  1.00  0.00           N  
ATOM   1571  CA  ALA A 110      49.048  15.501   7.906  1.00  0.00           C  
ATOM   1572  C   ALA A 110      49.335  16.571   8.948  1.00  0.00           C  
ATOM   1573  O   ALA A 110      49.584  16.278  10.116  1.00  0.00           O  
ATOM   1574  CB  ALA A 110      50.309  15.193   7.112  1.00  0.00           C  
ATOM   1575  H   ALA A 110      48.203  16.040   6.065  1.00  0.00           H  
ATOM   1576  HA  ALA A 110      48.738  14.605   8.445  1.00  0.00           H  
ATOM   1577 1HB  ALA A 110      51.106  14.897   7.794  1.00  0.00           H  
ATOM   1578 2HB  ALA A 110      50.109  14.380   6.413  1.00  0.00           H  
ATOM   1579 3HB  ALA A 110      50.616  16.079   6.558  1.00  0.00           H  
ATOM   1580  N   GLY A 111      49.330  17.811   8.515  1.00  0.00           N  
ATOM   1581  CA  GLY A 111      49.516  18.932   9.416  1.00  0.00           C  
ATOM   1582  C   GLY A 111      48.413  19.029  10.458  1.00  0.00           C  
ATOM   1583  O   GLY A 111      48.658  19.324  11.626  1.00  0.00           O  
ATOM   1584  H   GLY A 111      49.133  18.008   7.575  1.00  0.00           H  
ATOM   1585 1HA  GLY A 111      50.477  18.836   9.923  1.00  0.00           H  
ATOM   1586 2HA  GLY A 111      49.546  19.858   8.843  1.00  0.00           H  
ATOM   1587  N   ARG A 112      47.193  18.809  10.025  1.00  0.00           N  
ATOM   1588  CA  ARG A 112      46.056  18.798  10.926  1.00  0.00           C  
ATOM   1589  C   ARG A 112      46.152  17.695  11.968  1.00  0.00           C  
ATOM   1590  O   ARG A 112      45.818  17.884  13.136  1.00  0.00           O  
ATOM   1591  CB  ARG A 112      44.765  18.629  10.139  1.00  0.00           C  
ATOM   1592  CG  ARG A 112      44.356  19.839   9.314  1.00  0.00           C  
ATOM   1593  CD  ARG A 112      42.960  19.720   8.819  1.00  0.00           C  
ATOM   1594  NE  ARG A 112      42.804  18.602   7.901  1.00  0.00           N  
ATOM   1595  CZ  ARG A 112      43.015  18.668   6.572  1.00  0.00           C  
ATOM   1596  NH1 ARG A 112      43.388  19.802   6.021  1.00  0.00           N1+
ATOM   1597  NH2 ARG A 112      42.845  17.593   5.822  1.00  0.00           N  
ATOM   1598  H   ARG A 112      47.033  18.581   9.085  1.00  0.00           H  
ATOM   1599  HA  ARG A 112      46.033  19.745  11.466  1.00  0.00           H  
ATOM   1600 1HB  ARG A 112      44.861  17.784   9.460  1.00  0.00           H  
ATOM   1601 2HB  ARG A 112      43.947  18.406  10.825  1.00  0.00           H  
ATOM   1602 1HG  ARG A 112      44.426  20.738   9.927  1.00  0.00           H  
ATOM   1603 2HG  ARG A 112      45.019  19.933   8.453  1.00  0.00           H  
ATOM   1604 1HD  ARG A 112      42.287  19.565   9.661  1.00  0.00           H  
ATOM   1605 2HD  ARG A 112      42.682  20.633   8.294  1.00  0.00           H  
ATOM   1606  HE  ARG A 112      42.518  17.713   8.288  1.00  0.00           H  
ATOM   1607 1HH1 ARG A 112      43.518  20.623   6.595  1.00  0.00           H  
ATOM   1608 2HH1 ARG A 112      43.546  19.851   5.025  1.00  0.00           H  
ATOM   1609 1HH2 ARG A 112      42.558  16.721   6.246  1.00  0.00           H  
ATOM   1610 2HH2 ARG A 112      43.003  17.642   4.827  1.00  0.00           H  
ATOM   1611  N   ALA A 113      46.581  16.531  11.535  1.00  0.00           N  
ATOM   1612  CA  ALA A 113      46.790  15.414  12.436  1.00  0.00           C  
ATOM   1613  C   ALA A 113      47.858  15.700  13.478  1.00  0.00           C  
ATOM   1614  O   ALA A 113      47.730  15.337  14.646  1.00  0.00           O  
ATOM   1615  CB  ALA A 113      47.155  14.168  11.642  1.00  0.00           C  
ATOM   1616  H   ALA A 113      46.834  16.414  10.595  1.00  0.00           H  
ATOM   1617  HA  ALA A 113      45.859  15.234  12.974  1.00  0.00           H  
ATOM   1618 1HB  ALA A 113      47.298  13.331  12.325  1.00  0.00           H  
ATOM   1619 2HB  ALA A 113      46.352  13.934  10.943  1.00  0.00           H  
ATOM   1620 3HB  ALA A 113      48.076  14.346  11.089  1.00  0.00           H  
ATOM   1621  N   ALA A 114      48.931  16.324  13.045  1.00  0.00           N  
ATOM   1622  CA  ALA A 114      49.995  16.724  13.946  1.00  0.00           C  
ATOM   1623  C   ALA A 114      49.527  17.726  14.988  1.00  0.00           C  
ATOM   1624  O   ALA A 114      49.906  17.663  16.156  1.00  0.00           O  
ATOM   1625  CB  ALA A 114      51.158  17.300  13.152  1.00  0.00           C  
ATOM   1626  H   ALA A 114      49.002  16.592  12.105  1.00  0.00           H  
ATOM   1627  HA  ALA A 114      50.334  15.839  14.484  1.00  0.00           H  
ATOM   1628 1HB  ALA A 114      51.958  17.587  13.835  1.00  0.00           H  
ATOM   1629 2HB  ALA A 114      51.529  16.550  12.453  1.00  0.00           H  
ATOM   1630 3HB  ALA A 114      50.822  18.176  12.599  1.00  0.00           H  
ATOM   1631  N   LEU A 115      48.726  18.675  14.555  1.00  0.00           N  
ATOM   1632  CA  LEU A 115      48.148  19.653  15.456  1.00  0.00           C  
ATOM   1633  C   LEU A 115      47.242  19.017  16.498  1.00  0.00           C  
ATOM   1634  O   LEU A 115      47.239  19.402  17.666  1.00  0.00           O  
ATOM   1635  CB  LEU A 115      47.355  20.693  14.654  1.00  0.00           C  
ATOM   1636  CG  LEU A 115      48.190  21.638  13.782  1.00  0.00           C  
ATOM   1637  CD1 LEU A 115      47.264  22.481  12.915  1.00  0.00           C  
ATOM   1638  CD2 LEU A 115      49.057  22.518  14.671  1.00  0.00           C  
ATOM   1639  H   LEU A 115      48.449  18.697  13.615  1.00  0.00           H  
ATOM   1640  HA  LEU A 115      48.957  20.155  15.986  1.00  0.00           H  
ATOM   1641 1HB  LEU A 115      46.657  20.170  14.002  1.00  0.00           H  
ATOM   1642 2HB  LEU A 115      46.781  21.304  15.350  1.00  0.00           H  
ATOM   1643  HG  LEU A 115      48.828  21.053  13.118  1.00  0.00           H  
ATOM   1644 1HD1 LEU A 115      47.858  23.152  12.294  1.00  0.00           H  
ATOM   1645 2HD1 LEU A 115      46.671  21.827  12.275  1.00  0.00           H  
ATOM   1646 3HD1 LEU A 115      46.602  23.066  13.552  1.00  0.00           H  
ATOM   1647 1HD2 LEU A 115      49.651  23.189  14.051  1.00  0.00           H  
ATOM   1648 2HD2 LEU A 115      48.420  23.104  15.334  1.00  0.00           H  
ATOM   1649 3HD2 LEU A 115      49.721  21.891  15.266  1.00  0.00           H  
ATOM   1650  N   GLU A 116      46.448  18.064  16.065  1.00  0.00           N  
ATOM   1651  CA  GLU A 116      45.585  17.325  16.966  1.00  0.00           C  
ATOM   1652  C   GLU A 116      46.367  16.543  18.008  1.00  0.00           C  
ATOM   1653  O   GLU A 116      45.989  16.474  19.176  1.00  0.00           O  
ATOM   1654  CB  GLU A 116      44.693  16.370  16.170  1.00  0.00           C  
ATOM   1655  CG  GLU A 116      43.697  15.588  17.014  1.00  0.00           C  
ATOM   1656  CD  GLU A 116      42.789  14.717  16.192  1.00  0.00           C  
ATOM   1657  OE1 GLU A 116      42.517  15.069  15.069  1.00  0.00           O  
ATOM   1658  OE2 GLU A 116      42.366  13.700  16.687  1.00  0.00           O1-
ATOM   1659  H   GLU A 116      46.473  17.787  15.125  1.00  0.00           H  
ATOM   1660  HA  GLU A 116      44.947  18.035  17.494  1.00  0.00           H  
ATOM   1661 1HB  GLU A 116      44.131  16.933  15.425  1.00  0.00           H  
ATOM   1662 2HB  GLU A 116      45.315  15.651  15.636  1.00  0.00           H  
ATOM   1663 1HG  GLU A 116      44.245  14.961  17.716  1.00  0.00           H  
ATOM   1664 2HG  GLU A 116      43.096  16.291  17.590  1.00  0.00           H  
ATOM   1665  N   ALA A 117      47.444  15.926  17.575  1.00  0.00           N  
ATOM   1666  CA  ALA A 117      48.322  15.205  18.476  1.00  0.00           C  
ATOM   1667  C   ALA A 117      48.956  16.111  19.518  1.00  0.00           C  
ATOM   1668  O   ALA A 117      49.090  15.751  20.686  1.00  0.00           O  
ATOM   1669  CB  ALA A 117      49.403  14.485  17.682  1.00  0.00           C  
ATOM   1670  H   ALA A 117      47.711  15.999  16.635  1.00  0.00           H  
ATOM   1671  HA  ALA A 117      47.725  14.469  19.014  1.00  0.00           H  
ATOM   1672 1HB  ALA A 117      50.051  13.936  18.365  1.00  0.00           H  
ATOM   1673 2HB  ALA A 117      48.938  13.790  16.983  1.00  0.00           H  
ATOM   1674 3HB  ALA A 117      49.994  15.214  17.129  1.00  0.00           H  
ATOM   1675  N   ALA A 118      49.376  17.279  19.085  1.00  0.00           N  
ATOM   1676  CA  ALA A 118      49.934  18.268  19.986  1.00  0.00           C  
ATOM   1677  C   ALA A 118      48.932  18.736  21.028  1.00  0.00           C  
ATOM   1678  O   ALA A 118      49.263  18.931  22.196  1.00  0.00           O  
ATOM   1679  CB  ALA A 118      50.456  19.457  19.192  1.00  0.00           C  
ATOM   1680  H   ALA A 118      49.258  17.529  18.145  1.00  0.00           H  
ATOM   1681  HA  ALA A 118      50.762  17.807  20.524  1.00  0.00           H  
ATOM   1682 1HB  ALA A 118      50.886  20.190  19.875  1.00  0.00           H  
ATOM   1683 2HB  ALA A 118      51.222  19.119  18.493  1.00  0.00           H  
ATOM   1684 3HB  ALA A 118      49.637  19.913  18.639  1.00  0.00           H  
ATOM   1685  N   ALA A 119      47.709  18.947  20.595  1.00  0.00           N  
ATOM   1686  CA  ALA A 119      46.637  19.325  21.496  1.00  0.00           C  
ATOM   1687  C   ALA A 119      46.351  18.256  22.538  1.00  0.00           C  
ATOM   1688  O   ALA A 119      46.101  18.548  23.706  1.00  0.00           O  
ATOM   1689  CB  ALA A 119      45.376  19.632  20.702  1.00  0.00           C  
ATOM   1690  H   ALA A 119      47.482  18.787  19.655  1.00  0.00           H  
ATOM   1691  HA  ALA A 119      46.947  20.221  22.034  1.00  0.00           H  
ATOM   1692 1HB  ALA A 119      44.579  19.927  21.385  1.00  0.00           H  
ATOM   1693 2HB  ALA A 119      45.574  20.445  20.003  1.00  0.00           H  
ATOM   1694 3HB  ALA A 119      45.069  18.745  20.149  1.00  0.00           H  
ATOM   1695  N   ARG A 120      46.355  17.015  22.105  1.00  0.00           N  
ATOM   1696  CA  ARG A 120      46.169  15.894  23.006  1.00  0.00           C  
ATOM   1697  C   ARG A 120      47.272  15.798  24.048  1.00  0.00           C  
ATOM   1698  O   ARG A 120      47.027  15.502  25.216  1.00  0.00           O  
ATOM   1699  CB  ARG A 120      46.112  14.593  22.220  1.00  0.00           C  
ATOM   1700  CG  ARG A 120      44.852  14.403  21.389  1.00  0.00           C  
ATOM   1701  CD  ARG A 120      44.858  13.101  20.674  1.00  0.00           C  
ATOM   1702  NE  ARG A 120      43.695  12.950  19.813  1.00  0.00           N  
ATOM   1703  CZ  ARG A 120      42.489  12.515  20.226  1.00  0.00           C  
ATOM   1704  NH1 ARG A 120      42.303  12.193  21.487  1.00  0.00           N1+
ATOM   1705  NH2 ARG A 120      41.493  12.412  19.364  1.00  0.00           N  
ATOM   1706  H   ARG A 120      46.553  16.819  21.165  1.00  0.00           H  
ATOM   1707  HA  ARG A 120      45.224  16.027  23.534  1.00  0.00           H  
ATOM   1708 1HB  ARG A 120      46.964  14.538  21.544  1.00  0.00           H  
ATOM   1709 2HB  ARG A 120      46.184  13.749  22.906  1.00  0.00           H  
ATOM   1710 1HG  ARG A 120      43.979  14.432  22.040  1.00  0.00           H  
ATOM   1711 2HG  ARG A 120      44.781  15.200  20.649  1.00  0.00           H  
ATOM   1712 1HD  ARG A 120      45.752  13.029  20.055  1.00  0.00           H  
ATOM   1713 2HD  ARG A 120      44.853  12.288  21.399  1.00  0.00           H  
ATOM   1714  HE  ARG A 120      43.800  13.188  18.836  1.00  0.00           H  
ATOM   1715 1HH1 ARG A 120      43.064  12.271  22.146  1.00  0.00           H  
ATOM   1716 2HH1 ARG A 120      41.399  11.867  21.796  1.00  0.00           H  
ATOM   1717 1HH2 ARG A 120      41.636  12.660  18.394  1.00  0.00           H  
ATOM   1718 2HH2 ARG A 120      40.589  12.087  19.673  1.00  0.00           H  
ATOM   1719  N   VAL A 121      48.493  16.018  23.615  1.00  0.00           N  
ATOM   1720  CA  VAL A 121      49.630  16.029  24.516  1.00  0.00           C  
ATOM   1721  C   VAL A 121      49.533  17.131  25.558  1.00  0.00           C  
ATOM   1722  O   VAL A 121      49.867  16.942  26.726  1.00  0.00           O  
ATOM   1723  CB  VAL A 121      50.933  16.207  23.714  1.00  0.00           C  
ATOM   1724  CG1 VAL A 121      52.111  16.420  24.652  1.00  0.00           C  
ATOM   1725  CG2 VAL A 121      51.163  14.993  22.826  1.00  0.00           C  
ATOM   1726  H   VAL A 121      48.652  16.246  22.675  1.00  0.00           H  
ATOM   1727  HA  VAL A 121      49.665  15.073  25.041  1.00  0.00           H  
ATOM   1728  HB  VAL A 121      50.849  17.100  23.095  1.00  0.00           H  
ATOM   1729 1HG1 VAL A 121      53.024  16.544  24.069  1.00  0.00           H  
ATOM   1730 2HG1 VAL A 121      51.941  17.314  25.253  1.00  0.00           H  
ATOM   1731 3HG1 VAL A 121      52.215  15.556  25.308  1.00  0.00           H  
ATOM   1732 1HG2 VAL A 121      52.086  15.126  22.261  1.00  0.00           H  
ATOM   1733 2HG2 VAL A 121      51.242  14.099  23.444  1.00  0.00           H  
ATOM   1734 3HG2 VAL A 121      50.328  14.884  22.134  1.00  0.00           H  
ATOM   1735  N   ALA A 122      49.104  18.296  25.125  1.00  0.00           N  
ATOM   1736  CA  ALA A 122      48.895  19.413  26.026  1.00  0.00           C  
ATOM   1737  C   ALA A 122      47.827  19.126  27.068  1.00  0.00           C  
ATOM   1738  O   ALA A 122      47.955  19.489  28.236  1.00  0.00           O  
ATOM   1739  CB  ALA A 122      48.529  20.659  25.232  1.00  0.00           C  
ATOM   1740  H   ALA A 122      48.852  18.413  24.185  1.00  0.00           H  
ATOM   1741  HA  ALA A 122      49.826  19.593  26.564  1.00  0.00           H  
ATOM   1742 1HB  ALA A 122      48.386  21.496  25.915  1.00  0.00           H  
ATOM   1743 2HB  ALA A 122      49.332  20.894  24.533  1.00  0.00           H  
ATOM   1744 3HB  ALA A 122      47.608  20.480  24.680  1.00  0.00           H  
ATOM   1745  N   ARG A 123      46.754  18.503  26.635  1.00  0.00           N  
ATOM   1746  CA  ARG A 123      45.690  18.103  27.536  1.00  0.00           C  
ATOM   1747  C   ARG A 123      46.158  17.100  28.578  1.00  0.00           C  
ATOM   1748  O   ARG A 123      45.780  17.164  29.746  1.00  0.00           O  
ATOM   1749  CB  ARG A 123      44.535  17.502  26.749  1.00  0.00           C  
ATOM   1750  CG  ARG A 123      43.324  17.117  27.585  1.00  0.00           C  
ATOM   1751  CD  ARG A 123      42.232  16.559  26.746  1.00  0.00           C  
ATOM   1752  NE  ARG A 123      41.703  17.546  25.819  1.00  0.00           N  
ATOM   1753  CZ  ARG A 123      40.988  17.253  24.715  1.00  0.00           C  
ATOM   1754  NH1 ARG A 123      40.726  16.000  24.415  1.00  0.00           N1+
ATOM   1755  NH2 ARG A 123      40.550  18.224  23.934  1.00  0.00           N  
ATOM   1756  H   ARG A 123      46.683  18.234  25.695  1.00  0.00           H  
ATOM   1757  HA  ARG A 123      45.339  18.986  28.070  1.00  0.00           H  
ATOM   1758 1HB  ARG A 123      44.201  18.211  25.993  1.00  0.00           H  
ATOM   1759 2HB  ARG A 123      44.875  16.606  26.230  1.00  0.00           H  
ATOM   1760 1HG  ARG A 123      43.612  16.364  28.318  1.00  0.00           H  
ATOM   1761 2HG  ARG A 123      42.943  17.999  28.101  1.00  0.00           H  
ATOM   1762 1HD  ARG A 123      42.612  15.718  26.168  1.00  0.00           H  
ATOM   1763 2HD  ARG A 123      41.418  16.222  27.386  1.00  0.00           H  
ATOM   1764  HE  ARG A 123      41.884  18.521  26.016  1.00  0.00           H  
ATOM   1765 1HH1 ARG A 123      41.061  15.257  25.012  1.00  0.00           H  
ATOM   1766 2HH1 ARG A 123      40.191  15.780  23.588  1.00  0.00           H  
ATOM   1767 1HH2 ARG A 123      40.751  19.188  24.164  1.00  0.00           H  
ATOM   1768 2HH2 ARG A 123      40.014  18.005  23.107  1.00  0.00           H  
ATOM   1769  N   ALA A 124      46.960  16.152  28.145  1.00  0.00           N  
ATOM   1770  CA  ALA A 124      47.537  15.174  29.046  1.00  0.00           C  
ATOM   1771  C   ALA A 124      48.443  15.809  30.088  1.00  0.00           C  
ATOM   1772  O   ALA A 124      48.446  15.425  31.256  1.00  0.00           O  
ATOM   1773  CB  ALA A 124      48.306  14.127  28.252  1.00  0.00           C  
ATOM   1774  H   ALA A 124      47.236  16.129  27.205  1.00  0.00           H  
ATOM   1775  HA  ALA A 124      46.723  14.687  29.584  1.00  0.00           H  
ATOM   1776 1HB  ALA A 124      48.725  13.389  28.935  1.00  0.00           H  
ATOM   1777 2HB  ALA A 124      47.631  13.633  27.553  1.00  0.00           H  
ATOM   1778 3HB  ALA A 124      49.111  14.609  27.700  1.00  0.00           H  
ATOM   1779  N   LEU A 125      49.237  16.762  29.655  1.00  0.00           N  
ATOM   1780  CA  LEU A 125      50.100  17.502  30.556  1.00  0.00           C  
ATOM   1781  C   LEU A 125      49.319  18.284  31.598  1.00  0.00           C  
ATOM   1782  O   LEU A 125      49.697  18.353  32.766  1.00  0.00           O  
ATOM   1783  CB  LEU A 125      50.986  18.464  29.754  1.00  0.00           C  
ATOM   1784  CG  LEU A 125      51.973  19.301  30.576  1.00  0.00           C  
ATOM   1785  CD1 LEU A 125      52.922  18.377  31.327  1.00  0.00           C  
ATOM   1786  CD2 LEU A 125      52.738  20.237  29.652  1.00  0.00           C  
ATOM   1787  H   LEU A 125      49.212  17.039  28.715  1.00  0.00           H  
ATOM   1788  HA  LEU A 125      50.736  16.793  31.086  1.00  0.00           H  
ATOM   1789 1HB  LEU A 125      51.562  17.886  29.033  1.00  0.00           H  
ATOM   1790 2HB  LEU A 125      50.343  19.152  29.205  1.00  0.00           H  
ATOM   1791  HG  LEU A 125      51.426  19.888  31.315  1.00  0.00           H  
ATOM   1792 1HD1 LEU A 125      53.623  18.972  31.912  1.00  0.00           H  
ATOM   1793 2HD1 LEU A 125      52.350  17.732  31.995  1.00  0.00           H  
ATOM   1794 3HD1 LEU A 125      53.473  17.764  30.614  1.00  0.00           H  
ATOM   1795 1HD2 LEU A 125      53.439  20.833  30.237  1.00  0.00           H  
ATOM   1796 2HD2 LEU A 125      53.287  19.651  28.915  1.00  0.00           H  
ATOM   1797 3HD2 LEU A 125      52.037  20.898  29.142  1.00  0.00           H  
ATOM   1798  N   THR A 126      48.242  18.901  31.165  1.00  0.00           N  
ATOM   1799  CA  THR A 126      47.363  19.622  32.066  1.00  0.00           C  
ATOM   1800  C   THR A 126      46.816  18.739  33.175  1.00  0.00           C  
ATOM   1801  O   THR A 126      46.830  19.117  34.346  1.00  0.00           O  
ATOM   1802  CB  THR A 126      46.191  20.254  31.292  1.00  0.00           C  
ATOM   1803  CG2 THR A 126      45.244  20.965  32.246  1.00  0.00           C  
ATOM   1804  OG1 THR A 126      46.698  21.196  30.337  1.00  0.00           O  
ATOM   1805  H   THR A 126      47.974  18.827  30.225  1.00  0.00           H  
ATOM   1806  HA  THR A 126      47.934  20.419  32.542  1.00  0.00           H  
ATOM   1807  HB  THR A 126      45.645  19.476  30.760  1.00  0.00           H  
ATOM   1808  HG1 THR A 126      47.281  20.744  29.722  1.00  0.00           H  
ATOM   1809 1HG2 THR A 126      44.422  21.406  31.682  1.00  0.00           H  
ATOM   1810 2HG2 THR A 126      44.848  20.250  32.966  1.00  0.00           H  
ATOM   1811 3HG2 THR A 126      45.782  21.751  32.775  1.00  0.00           H  
ATOM   1812  N   GLU A 127      46.334  17.559  32.801  1.00  0.00           N  
ATOM   1813  CA  GLU A 127      45.780  16.617  33.766  1.00  0.00           C  
ATOM   1814  C   GLU A 127      46.803  16.259  34.837  1.00  0.00           C  
ATOM   1815  O   GLU A 127      46.497  16.267  36.029  1.00  0.00           O  
ATOM   1816  CB  GLU A 127      45.303  15.347  33.058  1.00  0.00           C  
ATOM   1817  CG  GLU A 127      44.672  14.313  33.979  1.00  0.00           C  
ATOM   1818  CD  GLU A 127      44.199  13.088  33.247  1.00  0.00           C  
ATOM   1819  OE1 GLU A 127      44.334  13.047  32.047  1.00  0.00           O  
ATOM   1820  OE2 GLU A 127      43.701  12.193  33.887  1.00  0.00           O1-
ATOM   1821  H   GLU A 127      46.352  17.307  31.823  1.00  0.00           H  
ATOM   1822  HA  GLU A 127      44.918  17.082  34.248  1.00  0.00           H  
ATOM   1823 1HB  GLU A 127      44.568  15.609  32.296  1.00  0.00           H  
ATOM   1824 2HB  GLU A 127      46.145  14.875  32.551  1.00  0.00           H  
ATOM   1825 1HG  GLU A 127      45.405  14.013  34.728  1.00  0.00           H  
ATOM   1826 2HG  GLU A 127      43.829  14.769  34.497  1.00  0.00           H  
ATOM   1827  N   ALA A 128      47.982  15.834  34.388  1.00  0.00           N  
ATOM   1828  CA  ALA A 128      48.956  15.202  35.270  1.00  0.00           C  
ATOM   1829  C   ALA A 128      49.469  16.165  36.333  1.00  0.00           C  
ATOM   1830  O   ALA A 128      49.835  15.743  37.429  1.00  0.00           O  
ATOM   1831  CB  ALA A 128      50.118  14.650  34.458  1.00  0.00           C  
ATOM   1832  H   ALA A 128      48.189  15.909  33.406  1.00  0.00           H  
ATOM   1833  HA  ALA A 128      48.474  14.362  35.773  1.00  0.00           H  
ATOM   1834 1HB  ALA A 128      50.836  14.175  35.127  1.00  0.00           H  
ATOM   1835 2HB  ALA A 128      49.747  13.915  33.744  1.00  0.00           H  
ATOM   1836 3HB  ALA A 128      50.605  15.462  33.921  1.00  0.00           H  
ATOM   1837  N   LEU A 129      49.545  17.449  35.991  1.00  0.00           N  
ATOM   1838  CA  LEU A 129      50.210  18.408  36.862  1.00  0.00           C  
ATOM   1839  C   LEU A 129      49.218  19.386  37.478  1.00  0.00           C  
ATOM   1840  O   LEU A 129      49.604  20.298  38.209  1.00  0.00           O  
ATOM   1841  CB  LEU A 129      51.277  19.181  36.077  1.00  0.00           C  
ATOM   1842  CG  LEU A 129      52.412  18.335  35.486  1.00  0.00           C  
ATOM   1843  CD1 LEU A 129      53.328  19.223  34.655  1.00  0.00           C  
ATOM   1844  CD2 LEU A 129      53.180  17.659  36.612  1.00  0.00           C  
ATOM   1845  H   LEU A 129      49.187  17.746  35.091  1.00  0.00           H  
ATOM   1846  HA  LEU A 129      50.703  17.862  37.667  1.00  0.00           H  
ATOM   1847 1HB  LEU A 129      50.792  19.704  35.254  1.00  0.00           H  
ATOM   1848 2HB  LEU A 129      51.726  19.923  36.738  1.00  0.00           H  
ATOM   1849  HG  LEU A 129      51.994  17.576  34.825  1.00  0.00           H  
ATOM   1850 1HD1 LEU A 129      54.135  18.621  34.236  1.00  0.00           H  
ATOM   1851 2HD1 LEU A 129      52.758  19.678  33.846  1.00  0.00           H  
ATOM   1852 3HD1 LEU A 129      53.750  20.004  35.287  1.00  0.00           H  
ATOM   1853 1HD2 LEU A 129      53.986  17.057  36.193  1.00  0.00           H  
ATOM   1854 2HD2 LEU A 129      53.600  18.417  37.274  1.00  0.00           H  
ATOM   1855 3HD2 LEU A 129      52.505  17.017  37.179  1.00  0.00           H  
ATOM   1856  N   GLY A 130      47.941  19.188  37.185  1.00  0.00           N  
ATOM   1857  CA  GLY A 130      46.890  20.043  37.716  1.00  0.00           C  
ATOM   1858  C   GLY A 130      47.159  21.513  37.414  1.00  0.00           C  
ATOM   1859  O   GLY A 130      46.949  22.380  38.263  1.00  0.00           O  
ATOM   1860  H   GLY A 130      47.691  18.416  36.581  1.00  0.00           H  
ATOM   1861 1HA  GLY A 130      45.932  19.752  37.286  1.00  0.00           H  
ATOM   1862 2HA  GLY A 130      46.815  19.900  38.793  1.00  0.00           H  
ATOM   1863  N   ALA A 131      47.582  21.787  36.191  1.00  0.00           N  
ATOM   1864  CA  ALA A 131      47.779  23.157  35.728  1.00  0.00           C  
ATOM   1865  C   ALA A 131      46.456  23.813  35.361  1.00  0.00           C  
ATOM   1866  O   ALA A 131      45.435  23.139  35.232  1.00  0.00           O  
ATOM   1867  CB  ALA A 131      48.728  23.183  34.539  1.00  0.00           C  
ATOM   1868  H   ALA A 131      47.757  21.025  35.549  1.00  0.00           H  
ATOM   1869  HA  ALA A 131      48.241  23.731  36.532  1.00  0.00           H  
ATOM   1870 1HB  ALA A 131      48.864  24.212  34.205  1.00  0.00           H  
ATOM   1871 2HB  ALA A 131      49.691  22.766  34.832  1.00  0.00           H  
ATOM   1872 3HB  ALA A 131      48.309  22.591  33.726  1.00  0.00           H  
ATOM   1873  N   ASP A 132      46.477  25.133  35.207  1.00  0.00           N  
ATOM   1874  CA  ASP A 132      45.263  25.870  34.897  1.00  0.00           C  
ATOM   1875  C   ASP A 132      44.723  25.464  33.527  1.00  0.00           C  
ATOM   1876  O   ASP A 132      45.306  25.797  32.497  1.00  0.00           O  
ATOM   1877  CB  ASP A 132      45.526  27.378  34.930  1.00  0.00           C  
ATOM   1878  CG  ASP A 132      44.266  28.204  34.709  1.00  0.00           C  
ATOM   1879  OD1 ASP A 132      43.250  27.630  34.396  1.00  0.00           O  
ATOM   1880  OD2 ASP A 132      44.332  29.401  34.856  1.00  0.00           O1-
ATOM   1881  H   ASP A 132      47.347  25.634  35.316  1.00  0.00           H  
ATOM   1882  HA  ASP A 132      44.515  25.638  35.657  1.00  0.00           H  
ATOM   1883 1HB  ASP A 132      45.958  27.651  35.893  1.00  0.00           H  
ATOM   1884 2HB  ASP A 132      46.253  27.637  34.160  1.00  0.00           H  
ATOM   1885  N   PRO A 133      43.610  24.734  33.534  1.00  0.00           N  
ATOM   1886  CA  PRO A 133      42.953  24.256  32.316  1.00  0.00           C  
ATOM   1887  C   PRO A 133      42.983  25.275  31.204  1.00  0.00           C  
ATOM   1888  O   PRO A 133      42.728  24.963  30.040  1.00  0.00           O  
ATOM   1889  CB  PRO A 133      41.518  23.990  32.782  1.00  0.00           C  
ATOM   1890  CG  PRO A 133      41.654  23.703  34.239  1.00  0.00           C  
ATOM   1891  CD  PRO A 133      42.740  24.637  34.704  1.00  0.00           C  
ATOM   1892  HA  PRO A 133      43.439  23.327  31.984  1.00  0.00           H  
ATOM   1893 1HB  PRO A 133      40.887  24.867  32.577  1.00  0.00           H  
ATOM   1894 2HB  PRO A 133      41.090  23.147  32.220  1.00  0.00           H  
ATOM   1895 1HG  PRO A 133      40.697  23.877  34.751  1.00  0.00           H  
ATOM   1896 2HG  PRO A 133      41.910  22.645  34.395  1.00  0.00           H  
ATOM   1897 1HD  PRO A 133      42.299  25.610  34.967  1.00  0.00           H  
ATOM   1898 2HD  PRO A 133      43.255  24.197  35.571  1.00  0.00           H  
ATOM   1899  N   ALA A 134      43.248  26.497  31.586  1.00  0.00           N  
ATOM   1900  CA  ALA A 134      43.302  27.632  30.685  1.00  0.00           C  
ATOM   1901  C   ALA A 134      44.400  27.495  29.642  1.00  0.00           C  
ATOM   1902  O   ALA A 134      44.223  27.836  28.475  1.00  0.00           O  
ATOM   1903  CB  ALA A 134      43.493  28.916  31.479  1.00  0.00           C  
ATOM   1904  H   ALA A 134      43.482  26.647  32.525  1.00  0.00           H  
ATOM   1905  HA  ALA A 134      42.355  27.683  30.147  1.00  0.00           H  
ATOM   1906 1HB  ALA A 134      43.519  29.765  30.797  1.00  0.00           H  
ATOM   1907 2HB  ALA A 134      42.665  29.037  32.179  1.00  0.00           H  
ATOM   1908 3HB  ALA A 134      44.430  28.866  32.032  1.00  0.00           H  
ATOM   1909  N   ALA A 135      45.547  27.023  30.076  1.00  0.00           N  
ATOM   1910  CA  ALA A 135      46.656  26.772  29.175  1.00  0.00           C  
ATOM   1911  C   ALA A 135      46.330  25.716  28.132  1.00  0.00           C  
ATOM   1912  O   ALA A 135      46.697  25.830  26.965  1.00  0.00           O  
ATOM   1913  CB  ALA A 135      47.887  26.359  29.969  1.00  0.00           C  
ATOM   1914  H   ALA A 135      45.655  26.766  31.015  1.00  0.00           H  
ATOM   1915  HA  ALA A 135      46.871  27.696  28.638  1.00  0.00           H  
ATOM   1916 1HB  ALA A 135      48.719  26.185  29.287  1.00  0.00           H  
ATOM   1917 2HB  ALA A 135      48.151  27.152  30.669  1.00  0.00           H  
ATOM   1918 3HB  ALA A 135      47.673  25.445  30.521  1.00  0.00           H  
ATOM   1919  N   ALA A 136      45.666  24.667  28.566  1.00  0.00           N  
ATOM   1920  CA  ALA A 136      45.226  23.619  27.665  1.00  0.00           C  
ATOM   1921  C   ALA A 136      44.243  24.123  26.622  1.00  0.00           C  
ATOM   1922  O   ALA A 136      44.292  23.743  25.455  1.00  0.00           O  
ATOM   1923  CB  ALA A 136      44.606  22.479  28.459  1.00  0.00           C  
ATOM   1924  H   ALA A 136      45.395  24.606  29.505  1.00  0.00           H  
ATOM   1925  HA  ALA A 136      46.098  23.246  27.127  1.00  0.00           H  
ATOM   1926 1HB  ALA A 136      44.289  21.690  27.777  1.00  0.00           H  
ATOM   1927 2HB  ALA A 136      45.341  22.080  29.159  1.00  0.00           H  
ATOM   1928 3HB  ALA A 136      43.743  22.848  29.011  1.00  0.00           H  
ATOM   1929  N   ARG A 137      43.325  24.959  27.056  1.00  0.00           N  
ATOM   1930  CA  ARG A 137      42.370  25.574  26.155  1.00  0.00           C  
ATOM   1931  C   ARG A 137      43.037  26.455  25.112  1.00  0.00           C  
ATOM   1932  O   ARG A 137      42.653  26.473  23.945  1.00  0.00           O  
ATOM   1933  CB  ARG A 137      41.368  26.406  26.942  1.00  0.00           C  
ATOM   1934  CG  ARG A 137      40.381  25.601  27.773  1.00  0.00           C  
ATOM   1935  CD  ARG A 137      39.421  26.480  28.488  1.00  0.00           C  
ATOM   1936  NE  ARG A 137      38.528  25.720  29.349  1.00  0.00           N  
ATOM   1937  CZ  ARG A 137      37.395  25.119  28.936  1.00  0.00           C  
ATOM   1938  NH1 ARG A 137      37.031  25.198  27.676  1.00  0.00           N1+
ATOM   1939  NH2 ARG A 137      36.650  24.450  29.799  1.00  0.00           N  
ATOM   1940  H   ARG A 137      43.313  25.237  27.995  1.00  0.00           H  
ATOM   1941  HA  ARG A 137      41.840  24.785  25.621  1.00  0.00           H  
ATOM   1942 1HB  ARG A 137      41.900  27.073  27.617  1.00  0.00           H  
ATOM   1943 2HB  ARG A 137      40.792  27.026  26.255  1.00  0.00           H  
ATOM   1944 1HG  ARG A 137      39.816  24.934  27.122  1.00  0.00           H  
ATOM   1945 2HG  ARG A 137      40.924  25.012  28.513  1.00  0.00           H  
ATOM   1946 1HD  ARG A 137      39.969  27.190  29.107  1.00  0.00           H  
ATOM   1947 2HD  ARG A 137      38.815  27.023  27.763  1.00  0.00           H  
ATOM   1948  HE  ARG A 137      38.775  25.637  30.326  1.00  0.00           H  
ATOM   1949 1HH1 ARG A 137      37.601  25.709  27.016  1.00  0.00           H  
ATOM   1950 2HH1 ARG A 137      36.182  24.747  27.366  1.00  0.00           H  
ATOM   1951 1HH2 ARG A 137      36.930  24.390  30.768  1.00  0.00           H  
ATOM   1952 2HH2 ARG A 137      35.802  24.000  29.490  1.00  0.00           H  
ATOM   1953  N   ALA A 138      44.019  27.214  25.546  1.00  0.00           N  
ATOM   1954  CA  ALA A 138      44.791  28.049  24.645  1.00  0.00           C  
ATOM   1955  C   ALA A 138      45.543  27.237  23.602  1.00  0.00           C  
ATOM   1956  O   ALA A 138      45.627  27.612  22.435  1.00  0.00           O  
ATOM   1957  CB  ALA A 138      45.763  28.909  25.439  1.00  0.00           C  
ATOM   1958  H   ALA A 138      44.295  27.178  26.485  1.00  0.00           H  
ATOM   1959  HA  ALA A 138      44.099  28.697  24.107  1.00  0.00           H  
ATOM   1960 1HB  ALA A 138      46.330  29.542  24.757  1.00  0.00           H  
ATOM   1961 2HB  ALA A 138      45.209  29.534  26.139  1.00  0.00           H  
ATOM   1962 3HB  ALA A 138      46.448  28.267  25.992  1.00  0.00           H  
ATOM   1963  N   ALA A 139      46.120  26.138  24.036  1.00  0.00           N  
ATOM   1964  CA  ALA A 139      46.807  25.234  23.135  1.00  0.00           C  
ATOM   1965  C   ALA A 139      45.878  24.634  22.092  1.00  0.00           C  
ATOM   1966  O   ALA A 139      46.232  24.486  20.925  1.00  0.00           O  
ATOM   1967  CB  ALA A 139      47.485  24.127  23.929  1.00  0.00           C  
ATOM   1968  H   ALA A 139      46.036  25.873  24.975  1.00  0.00           H  
ATOM   1969  HA  ALA A 139      47.565  25.803  22.597  1.00  0.00           H  
ATOM   1970 1HB  ALA A 139      48.011  23.460  23.247  1.00  0.00           H  
ATOM   1971 2HB  ALA A 139      48.198  24.566  24.629  1.00  0.00           H  
ATOM   1972 3HB  ALA A 139      46.735  23.564  24.481  1.00  0.00           H  
ATOM   1973  N   GLU A 140      44.696  24.257  22.526  1.00  0.00           N  
ATOM   1974  CA  GLU A 140      43.685  23.737  21.625  1.00  0.00           C  
ATOM   1975  C   GLU A 140      43.256  24.755  20.582  1.00  0.00           C  
ATOM   1976  O   GLU A 140      43.049  24.432  19.415  1.00  0.00           O  
ATOM   1977  CB  GLU A 140      42.464  23.273  22.422  1.00  0.00           C  
ATOM   1978  CG  GLU A 140      42.696  22.023  23.258  1.00  0.00           C  
ATOM   1979  CD  GLU A 140      41.501  21.644  24.088  1.00  0.00           C  
ATOM   1980  OE1 GLU A 140      40.553  22.391  24.106  1.00  0.00           O  
ATOM   1981  OE2 GLU A 140      41.537  20.605  24.704  1.00  0.00           O1-
ATOM   1982  H   GLU A 140      44.448  24.385  23.465  1.00  0.00           H  
ATOM   1983  HA  GLU A 140      44.100  22.878  21.098  1.00  0.00           H  
ATOM   1984 1HB  GLU A 140      42.143  24.070  23.093  1.00  0.00           H  
ATOM   1985 2HB  GLU A 140      41.639  23.070  21.738  1.00  0.00           H  
ATOM   1986 1HG  GLU A 140      42.941  21.195  22.594  1.00  0.00           H  
ATOM   1987 2HG  GLU A 140      43.549  22.191  23.914  1.00  0.00           H  
ATOM   1988  N   ALA A 141      43.090  25.986  21.016  1.00  0.00           N  
ATOM   1989  CA  ALA A 141      42.753  27.071  20.115  1.00  0.00           C  
ATOM   1990  C   ALA A 141      43.832  27.317  19.072  1.00  0.00           C  
ATOM   1991  O   ALA A 141      43.549  27.577  17.905  1.00  0.00           O  
ATOM   1992  CB  ALA A 141      42.494  28.343  20.909  1.00  0.00           C  
ATOM   1993  H   ALA A 141      43.259  26.207  21.955  1.00  0.00           H  
ATOM   1994  HA  ALA A 141      41.846  26.795  19.577  1.00  0.00           H  
ATOM   1995 1HB  ALA A 141      42.228  29.150  20.227  1.00  0.00           H  
ATOM   1996 2HB  ALA A 141      41.675  28.174  21.609  1.00  0.00           H  
ATOM   1997 3HB  ALA A 141      43.391  28.616  21.462  1.00  0.00           H  
ATOM   1998  N   VAL A 142      45.071  27.267  19.506  1.00  0.00           N  
ATOM   1999  CA  VAL A 142      46.199  27.410  18.605  1.00  0.00           C  
ATOM   2000  C   VAL A 142      46.254  26.305  17.562  1.00  0.00           C  
ATOM   2001  O   VAL A 142      46.559  26.539  16.395  1.00  0.00           O  
ATOM   2002  CB  VAL A 142      47.513  27.411  19.408  1.00  0.00           C  
ATOM   2003  CG1 VAL A 142      48.710  27.359  18.470  1.00  0.00           C  
ATOM   2004  CG2 VAL A 142      47.577  28.645  20.295  1.00  0.00           C  
ATOM   2005  H   VAL A 142      45.260  27.062  20.445  1.00  0.00           H  
ATOM   2006  HA  VAL A 142      46.104  28.361  18.080  1.00  0.00           H  
ATOM   2007  HB  VAL A 142      47.551  26.515  20.027  1.00  0.00           H  
ATOM   2008 1HG1 VAL A 142      49.631  27.360  19.055  1.00  0.00           H  
ATOM   2009 2HG1 VAL A 142      48.663  26.450  17.871  1.00  0.00           H  
ATOM   2010 3HG1 VAL A 142      48.697  28.229  17.814  1.00  0.00           H  
ATOM   2011 1HG2 VAL A 142      48.508  28.639  20.860  1.00  0.00           H  
ATOM   2012 2HG2 VAL A 142      47.534  29.541  19.676  1.00  0.00           H  
ATOM   2013 3HG2 VAL A 142      46.734  28.641  20.986  1.00  0.00           H  
ATOM   2014  N   ALA A 143      45.989  25.093  17.996  1.00  0.00           N  
ATOM   2015  CA  ALA A 143      45.935  23.958  17.095  1.00  0.00           C  
ATOM   2016  C   ALA A 143      44.837  24.095  16.052  1.00  0.00           C  
ATOM   2017  O   ALA A 143      45.014  23.754  14.885  1.00  0.00           O  
ATOM   2018  CB  ALA A 143      45.744  22.674  17.889  1.00  0.00           C  
ATOM   2019  H   ALA A 143      45.755  24.943  18.935  1.00  0.00           H  
ATOM   2020  HA  ALA A 143      46.882  23.907  16.557  1.00  0.00           H  
ATOM   2021 1HB  ALA A 143      45.718  21.825  17.207  1.00  0.00           H  
ATOM   2022 2HB  ALA A 143      46.572  22.553  18.589  1.00  0.00           H  
ATOM   2023 3HB  ALA A 143      44.807  22.724  18.442  1.00  0.00           H  
ATOM   2024  N   GLU A 144      43.689  24.567  16.486  1.00  0.00           N  
ATOM   2025  CA  GLU A 144      42.581  24.817  15.585  1.00  0.00           C  
ATOM   2026  C   GLU A 144      42.907  25.874  14.542  1.00  0.00           C  
ATOM   2027  O   GLU A 144      42.540  25.760  13.375  1.00  0.00           O  
ATOM   2028  CB  GLU A 144      41.346  25.245  16.382  1.00  0.00           C  
ATOM   2029  CG  GLU A 144      40.730  24.140  17.228  1.00  0.00           C  
ATOM   2030  CD  GLU A 144      40.172  23.014  16.404  1.00  0.00           C  
ATOM   2031  OE1 GLU A 144      39.613  23.282  15.367  1.00  0.00           O  
ATOM   2032  OE2 GLU A 144      40.303  21.884  16.811  1.00  0.00           O1-
ATOM   2033  H   GLU A 144      43.582  24.823  17.425  1.00  0.00           H  
ATOM   2034  HA  GLU A 144      42.354  23.894  15.051  1.00  0.00           H  
ATOM   2035 1HB  GLU A 144      41.610  26.068  17.046  1.00  0.00           H  
ATOM   2036 2HB  GLU A 144      40.580  25.609  15.697  1.00  0.00           H  
ATOM   2037 1HG  GLU A 144      41.493  23.741  17.897  1.00  0.00           H  
ATOM   2038 2HG  GLU A 144      39.936  24.566  17.840  1.00  0.00           H  
ATOM   2039  N   ALA A 145      43.571  26.923  14.976  1.00  0.00           N  
ATOM   2040  CA  ALA A 145      44.009  27.971  14.075  1.00  0.00           C  
ATOM   2041  C   ALA A 145      44.994  27.466  13.032  1.00  0.00           C  
ATOM   2042  O   ALA A 145      44.944  27.847  11.865  1.00  0.00           O  
ATOM   2043  CB  ALA A 145      44.627  29.113  14.869  1.00  0.00           C  
ATOM   2044  H   ALA A 145      43.842  26.984  15.915  1.00  0.00           H  
ATOM   2045  HA  ALA A 145      43.136  28.342  13.537  1.00  0.00           H  
ATOM   2046 1HB  ALA A 145      44.942  29.902  14.187  1.00  0.00           H  
ATOM   2047 2HB  ALA A 145      43.891  29.510  15.568  1.00  0.00           H  
ATOM   2048 3HB  ALA A 145      45.491  28.745  15.421  1.00  0.00           H  
ATOM   2049  N   GLY A 146      45.912  26.631  13.466  1.00  0.00           N  
ATOM   2050  CA  GLY A 146      46.867  26.017  12.565  1.00  0.00           C  
ATOM   2051  C   GLY A 146      46.199  25.135  11.522  1.00  0.00           C  
ATOM   2052  O   GLY A 146      46.583  25.117  10.355  1.00  0.00           O  
ATOM   2053  H   GLY A 146      45.924  26.353  14.405  1.00  0.00           H  
ATOM   2054 1HA  GLY A 146      47.441  26.793  12.059  1.00  0.00           H  
ATOM   2055 2HA  GLY A 146      47.573  25.417  13.138  1.00  0.00           H  
ATOM   2056  N   LYS A 147      45.217  24.376  11.956  1.00  0.00           N  
ATOM   2057  CA  LYS A 147      44.446  23.541  11.055  1.00  0.00           C  
ATOM   2058  C   LYS A 147      43.693  24.353  10.012  1.00  0.00           C  
ATOM   2059  O   LYS A 147      43.610  23.978   8.845  1.00  0.00           O  
ATOM   2060  CB  LYS A 147      43.465  22.678  11.850  1.00  0.00           C  
ATOM   2061  CG  LYS A 147      44.119  21.566  12.660  1.00  0.00           C  
ATOM   2062  CD  LYS A 147      43.078  20.620  13.241  1.00  0.00           C  
ATOM   2063  CE  LYS A 147      42.302  21.279  14.372  1.00  0.00           C  
ATOM   2064  NZ  LYS A 147      41.375  20.325  15.039  1.00  0.00           N1+
ATOM   2065  H   LYS A 147      44.942  24.412  12.895  1.00  0.00           H  
ATOM   2066  HA  LYS A 147      45.132  22.883  10.521  1.00  0.00           H  
ATOM   2067 1HB  LYS A 147      42.903  23.308  12.540  1.00  0.00           H  
ATOM   2068 2HB  LYS A 147      42.749  22.219  11.168  1.00  0.00           H  
ATOM   2069 1HG  LYS A 147      44.795  20.999  12.019  1.00  0.00           H  
ATOM   2070 2HG  LYS A 147      44.698  22.001  13.474  1.00  0.00           H  
ATOM   2071 1HD  LYS A 147      42.380  20.321  12.458  1.00  0.00           H  
ATOM   2072 2HD  LYS A 147      43.572  19.727  13.624  1.00  0.00           H  
ATOM   2073 1HE  LYS A 147      42.998  21.668  15.113  1.00  0.00           H  
ATOM   2074 2HE  LYS A 147      41.722  22.113  13.977  1.00  0.00           H  
ATOM   2075 1HZ  LYS A 147      40.879  20.799  15.781  1.00  0.00           H  
ATOM   2076 2HZ  LYS A 147      40.711  19.971  14.364  1.00  0.00           H  
ATOM   2077 3HZ  LYS A 147      41.903  19.556  15.426  1.00  0.00           H  
ATOM   2078  N   ALA A 148      43.117  25.452  10.446  1.00  0.00           N  
ATOM   2079  CA  ALA A 148      42.429  26.356   9.545  1.00  0.00           C  
ATOM   2080  C   ALA A 148      43.358  26.956   8.502  1.00  0.00           C  
ATOM   2081  O   ALA A 148      43.003  27.104   7.335  1.00  0.00           O  
ATOM   2082  CB  ALA A 148      41.750  27.463  10.339  1.00  0.00           C  
ATOM   2083  H   ALA A 148      43.200  25.717  11.385  1.00  0.00           H  
ATOM   2084  HA  ALA A 148      41.671  25.786   9.007  1.00  0.00           H  
ATOM   2085 1HB  ALA A 148      41.225  28.130   9.657  1.00  0.00           H  
ATOM   2086 2HB  ALA A 148      41.038  27.024  11.039  1.00  0.00           H  
ATOM   2087 3HB  ALA A 148      42.501  28.026  10.891  1.00  0.00           H  
ATOM   2088  N   THR A 149      44.541  27.332   8.936  1.00  0.00           N  
ATOM   2089  CA  THR A 149      45.551  27.853   8.035  1.00  0.00           C  
ATOM   2090  C   THR A 149      45.980  26.833   6.992  1.00  0.00           C  
ATOM   2091  O   THR A 149      46.188  27.158   5.825  1.00  0.00           O  
ATOM   2092  CB  THR A 149      46.786  28.331   8.821  1.00  0.00           C  
ATOM   2093  CG2 THR A 149      47.862  28.834   7.870  1.00  0.00           C  
ATOM   2094  OG1 THR A 149      46.408  29.389   9.712  1.00  0.00           O  
ATOM   2095  H   THR A 149      44.787  27.205   9.875  1.00  0.00           H  
ATOM   2096  HA  THR A 149      45.122  28.699   7.497  1.00  0.00           H  
ATOM   2097  HB  THR A 149      47.186  27.505   9.408  1.00  0.00           H  
ATOM   2098  HG1 THR A 149      46.002  29.015  10.498  1.00  0.00           H  
ATOM   2099 1HG2 THR A 149      48.727  29.167   8.443  1.00  0.00           H  
ATOM   2100 2HG2 THR A 149      48.159  28.028   7.199  1.00  0.00           H  
ATOM   2101 3HG2 THR A 149      47.471  29.666   7.287  1.00  0.00           H  
ATOM   2102  N   LEU A 150      46.146  25.604   7.426  1.00  0.00           N  
ATOM   2103  CA  LEU A 150      46.483  24.519   6.525  1.00  0.00           C  
ATOM   2104  C   LEU A 150      45.405  24.273   5.482  1.00  0.00           C  
ATOM   2105  O   LEU A 150      45.688  24.012   4.315  1.00  0.00           O  
ATOM   2106  CB  LEU A 150      46.721  23.233   7.327  1.00  0.00           C  
ATOM   2107  CG  LEU A 150      47.983  23.218   8.200  1.00  0.00           C  
ATOM   2108  CD1 LEU A 150      47.985  21.967   9.068  1.00  0.00           C  
ATOM   2109  CD2 LEU A 150      49.216  23.269   7.310  1.00  0.00           C  
ATOM   2110  H   LEU A 150      45.977  25.383   8.365  1.00  0.00           H  
ATOM   2111  HA  LEU A 150      47.398  24.781   5.995  1.00  0.00           H  
ATOM   2112 1HB  LEU A 150      45.865  23.068   7.979  1.00  0.00           H  
ATOM   2113 2HB  LEU A 150      46.789  22.397   6.631  1.00  0.00           H  
ATOM   2114  HG  LEU A 150      47.977  24.084   8.863  1.00  0.00           H  
ATOM   2115 1HD1 LEU A 150      48.882  21.956   9.688  1.00  0.00           H  
ATOM   2116 2HD1 LEU A 150      47.102  21.966   9.707  1.00  0.00           H  
ATOM   2117 3HD1 LEU A 150      47.974  21.083   8.431  1.00  0.00           H  
ATOM   2118 1HD2 LEU A 150      50.113  23.259   7.931  1.00  0.00           H  
ATOM   2119 2HD2 LEU A 150      49.223  22.403   6.648  1.00  0.00           H  
ATOM   2120 3HD2 LEU A 150      49.197  24.182   6.715  1.00  0.00           H  
ATOM   2121  N   GLU A 151      44.165  24.323   5.916  1.00  0.00           N  
ATOM   2122  CA  GLU A 151      43.037  24.180   5.015  1.00  0.00           C  
ATOM   2123  C   GLU A 151      42.982  25.285   3.972  1.00  0.00           C  
ATOM   2124  O   GLU A 151      42.678  25.051   2.805  1.00  0.00           O  
ATOM   2125  CB  GLU A 151      41.731  24.161   5.812  1.00  0.00           C  
ATOM   2126  CG  GLU A 151      41.527  22.910   6.655  1.00  0.00           C  
ATOM   2127  CD  GLU A 151      40.265  22.954   7.471  1.00  0.00           C  
ATOM   2128  OE1 GLU A 151      39.619  23.974   7.476  1.00  0.00           O  
ATOM   2129  OE2 GLU A 151      39.948  21.966   8.091  1.00  0.00           O1-
ATOM   2130  H   GLU A 151      43.977  24.528   6.855  1.00  0.00           H  
ATOM   2131  HA  GLU A 151      43.138  23.234   4.482  1.00  0.00           H  
ATOM   2132 1HB  GLU A 151      41.699  25.022   6.479  1.00  0.00           H  
ATOM   2133 2HB  GLU A 151      40.886  24.245   5.129  1.00  0.00           H  
ATOM   2134 1HG  GLU A 151      41.489  22.043   5.996  1.00  0.00           H  
ATOM   2135 2HG  GLU A 151      42.381  22.789   7.320  1.00  0.00           H  
ATOM   2136  N   ALA A 152      43.356  26.502   4.360  1.00  0.00           N  
ATOM   2137  CA  ALA A 152      43.374  27.629   3.413  1.00  0.00           C  
ATOM   2138  C   ALA A 152      44.579  27.661   2.459  1.00  0.00           C  
ATOM   2139  O   ALA A 152      44.541  28.349   1.439  1.00  0.00           O  
ATOM   2140  CB  ALA A 152      43.311  28.937   4.189  1.00  0.00           C  
ATOM   2141  H   ALA A 152      43.616  26.658   5.323  1.00  0.00           H  
ATOM   2142  HA  ALA A 152      42.497  27.546   2.771  1.00  0.00           H  
ATOM   2143 1HB  ALA A 152      43.291  29.773   3.490  1.00  0.00           H  
ATOM   2144 2HB  ALA A 152      42.409  28.953   4.801  1.00  0.00           H  
ATOM   2145 3HB  ALA A 152      44.186  29.021   4.830  1.00  0.00           H  
ATOM   2146  N   ILE A 153      45.663  26.974   2.814  1.00  0.00           N  
ATOM   2147  CA  ILE A 153      46.915  27.100   2.055  1.00  0.00           C  
ATOM   2148  C   ILE A 153      47.036  26.015   0.988  1.00  0.00           C  
ATOM   2149  O   ILE A 153      47.048  24.824   1.301  1.00  0.00           O  
ATOM   2150  CB  ILE A 153      48.135  27.030   2.991  1.00  0.00           C  
ATOM   2151  CG1 ILE A 153      48.091  28.171   4.011  1.00  0.00           C  
ATOM   2152  CG2 ILE A 153      49.426  27.079   2.188  1.00  0.00           C  
ATOM   2153  CD1 ILE A 153      49.122  28.048   5.110  1.00  0.00           C  
ATOM   2154  H   ILE A 153      45.637  26.390   3.637  1.00  0.00           H  
ATOM   2155  HA  ILE A 153      46.923  28.073   1.562  1.00  0.00           H  
ATOM   2156  HB  ILE A 153      48.106  26.100   3.558  1.00  0.00           H  
ATOM   2157 1HG1 ILE A 153      48.248  29.121   3.501  1.00  0.00           H  
ATOM   2158 2HG1 ILE A 153      47.105  28.209   4.474  1.00  0.00           H  
ATOM   2159 1HG2 ILE A 153      50.278  27.029   2.866  1.00  0.00           H  
ATOM   2160 2HG2 ILE A 153      49.459  26.234   1.501  1.00  0.00           H  
ATOM   2161 3HG2 ILE A 153      49.466  28.009   1.621  1.00  0.00           H  
ATOM   2162 1HD1 ILE A 153      49.029  28.893   5.793  1.00  0.00           H  
ATOM   2163 2HD1 ILE A 153      48.962  27.119   5.657  1.00  0.00           H  
ATOM   2164 3HD1 ILE A 153      50.120  28.045   4.673  1.00  0.00           H  
ATOM   2165  N   LYS A 154      47.107  26.435  -0.272  1.00  0.00           N  
ATOM   2166  CA  LYS A 154      47.164  25.503  -1.399  1.00  0.00           C  
ATOM   2167  C   LYS A 154      48.548  24.888  -1.588  1.00  0.00           C  
ATOM   2168  O   LYS A 154      48.672  23.694  -1.860  1.00  0.00           O  
ATOM   2169  CB  LYS A 154      46.734  26.208  -2.686  1.00  0.00           C  
ATOM   2170  CG  LYS A 154      45.273  26.639  -2.710  1.00  0.00           C  
ATOM   2171  CD  LYS A 154      44.343  25.435  -2.714  1.00  0.00           C  
ATOM   2172  CE  LYS A 154      42.889  25.859  -2.864  1.00  0.00           C  
ATOM   2173  NZ  LYS A 154      42.403  26.610  -1.675  1.00  0.00           N1+
ATOM   2174  H   LYS A 154      47.107  27.428  -0.458  1.00  0.00           H  
ATOM   2175  HA  LYS A 154      46.462  24.689  -1.211  1.00  0.00           H  
ATOM   2176 1HB  LYS A 154      47.347  27.097  -2.836  1.00  0.00           H  
ATOM   2177 2HB  LYS A 154      46.902  25.548  -3.537  1.00  0.00           H  
ATOM   2178 1HG  LYS A 154      45.060  27.250  -1.832  1.00  0.00           H  
ATOM   2179 2HG  LYS A 154      45.085  27.236  -3.601  1.00  0.00           H  
ATOM   2180 1HD  LYS A 154      44.607  24.773  -3.540  1.00  0.00           H  
ATOM   2181 2HD  LYS A 154      44.456  24.885  -1.780  1.00  0.00           H  
ATOM   2182 1HE  LYS A 154      42.783  26.490  -3.745  1.00  0.00           H  
ATOM   2183 2HE  LYS A 154      42.265  24.976  -3.000  1.00  0.00           H  
ATOM   2184 1HZ  LYS A 154      41.437  26.872  -1.813  1.00  0.00           H  
ATOM   2185 2HZ  LYS A 154      42.478  26.026  -0.853  1.00  0.00           H  
ATOM   2186 3HZ  LYS A 154      42.962  27.442  -1.549  1.00  0.00           H  
ATOM   2187  N   ASP A 155      49.584  25.716  -1.479  1.00  0.00           N  
ATOM   2188  CA  ASP A 155      50.946  25.255  -1.743  1.00  0.00           C  
ATOM   2189  C   ASP A 155      51.432  24.365  -0.613  1.00  0.00           C  
ATOM   2190  O   ASP A 155      51.339  24.723   0.558  1.00  0.00           O  
ATOM   2191  CB  ASP A 155      51.899  26.440  -1.915  1.00  0.00           C  
ATOM   2192  CG  ASP A 155      53.305  26.016  -2.317  1.00  0.00           C  
ATOM   2193  OD1 ASP A 155      53.530  25.804  -3.486  1.00  0.00           O  
ATOM   2194  OD2 ASP A 155      54.142  25.908  -1.453  1.00  0.00           O1-
ATOM   2195  H   ASP A 155      49.428  26.679  -1.233  1.00  0.00           H  
ATOM   2196  HA  ASP A 155      50.945  24.687  -2.674  1.00  0.00           H  
ATOM   2197 1HB  ASP A 155      51.507  27.115  -2.677  1.00  0.00           H  
ATOM   2198 2HB  ASP A 155      51.957  26.999  -0.981  1.00  0.00           H  
ATOM   2199  N   PRO A 156      51.924  23.186  -0.973  1.00  0.00           N  
ATOM   2200  CA  PRO A 156      52.335  22.196   0.014  1.00  0.00           C  
ATOM   2201  C   PRO A 156      53.487  22.704   0.875  1.00  0.00           C  
ATOM   2202  O   PRO A 156      53.505  22.491   2.087  1.00  0.00           O  
ATOM   2203  CB  PRO A 156      52.761  21.007  -0.853  1.00  0.00           C  
ATOM   2204  CG  PRO A 156      53.025  21.607  -2.192  1.00  0.00           C  
ATOM   2205  CD  PRO A 156      52.058  22.757  -2.284  1.00  0.00           C  
ATOM   2206  HA  PRO A 156      51.486  21.984   0.665  1.00  0.00           H  
ATOM   2207 1HB  PRO A 156      53.649  20.524  -0.419  1.00  0.00           H  
ATOM   2208 2HB  PRO A 156      51.962  20.251  -0.875  1.00  0.00           H  
ATOM   2209 1HG  PRO A 156      54.075  21.930  -2.263  1.00  0.00           H  
ATOM   2210 2HG  PRO A 156      52.869  20.858  -2.982  1.00  0.00           H  
ATOM   2211 1HD  PRO A 156      52.493  23.555  -2.904  1.00  0.00           H  
ATOM   2212 2HD  PRO A 156      51.109  22.405  -2.716  1.00  0.00           H  
ATOM   2213  N   LYS A 157      54.483  23.317   0.235  1.00  0.00           N  
ATOM   2214  CA  LYS A 157      55.721  23.661   0.928  1.00  0.00           C  
ATOM   2215  C   LYS A 157      55.493  24.730   1.973  1.00  0.00           C  
ATOM   2216  O   LYS A 157      55.920  24.596   3.120  1.00  0.00           O  
ATOM   2217  CB  LYS A 157      56.784  24.127  -0.068  1.00  0.00           C  
ATOM   2218  CG  LYS A 157      57.299  23.035  -0.996  1.00  0.00           C  
ATOM   2219  CD  LYS A 157      58.075  21.977  -0.226  1.00  0.00           C  
ATOM   2220  CE  LYS A 157      58.652  20.923  -1.160  1.00  0.00           C  
ATOM   2221  NZ  LYS A 157      59.388  19.864  -0.417  1.00  0.00           N1+
ATOM   2222  H   LYS A 157      54.399  23.505  -0.754  1.00  0.00           H  
ATOM   2223  HA  LYS A 157      56.097  22.769   1.428  1.00  0.00           H  
ATOM   2224 1HB  LYS A 157      56.376  24.927  -0.687  1.00  0.00           H  
ATOM   2225 2HB  LYS A 157      57.637  24.536   0.474  1.00  0.00           H  
ATOM   2226 1HG  LYS A 157      56.458  22.560  -1.502  1.00  0.00           H  
ATOM   2227 2HG  LYS A 157      57.952  23.475  -1.749  1.00  0.00           H  
ATOM   2228 1HD  LYS A 157      58.890  22.450   0.323  1.00  0.00           H  
ATOM   2229 2HD  LYS A 157      57.413  21.490   0.491  1.00  0.00           H  
ATOM   2230 1HE  LYS A 157      57.847  20.459  -1.727  1.00  0.00           H  
ATOM   2231 2HE  LYS A 157      59.336  21.397  -1.864  1.00  0.00           H  
ATOM   2232 1HZ  LYS A 157      59.755  19.187  -1.071  1.00  0.00           H  
ATOM   2233 2HZ  LYS A 157      60.150  20.281   0.099  1.00  0.00           H  
ATOM   2234 3HZ  LYS A 157      58.759  19.404   0.226  1.00  0.00           H  
ATOM   2235  N   LYS A 158      54.747  25.748   1.593  1.00  0.00           N  
ATOM   2236  CA  LYS A 158      54.371  26.822   2.493  1.00  0.00           C  
ATOM   2237  C   LYS A 158      53.359  26.376   3.536  1.00  0.00           C  
ATOM   2238  O   LYS A 158      53.431  26.754   4.704  1.00  0.00           O  
ATOM   2239  CB  LYS A 158      53.812  28.003   1.697  1.00  0.00           C  
ATOM   2240  CG  LYS A 158      54.849  28.751   0.870  1.00  0.00           C  
ATOM   2241  CD  LYS A 158      54.215  29.898   0.096  1.00  0.00           C  
ATOM   2242  CE  LYS A 158      55.248  30.641  -0.737  1.00  0.00           C  
ATOM   2243  NZ  LYS A 158      54.636  31.742  -1.530  1.00  0.00           N1+
ATOM   2244  H   LYS A 158      54.481  25.826   0.653  1.00  0.00           H  
ATOM   2245  HA  LYS A 158      55.261  27.150   3.031  1.00  0.00           H  
ATOM   2246 1HB  LYS A 158      53.034  27.649   1.020  1.00  0.00           H  
ATOM   2247 2HB  LYS A 158      53.351  28.716   2.381  1.00  0.00           H  
ATOM   2248 1HG  LYS A 158      55.621  29.150   1.528  1.00  0.00           H  
ATOM   2249 2HG  LYS A 158      55.317  28.064   0.166  1.00  0.00           H  
ATOM   2250 1HD  LYS A 158      53.440  29.507  -0.564  1.00  0.00           H  
ATOM   2251 2HD  LYS A 158      53.755  30.597   0.794  1.00  0.00           H  
ATOM   2252 1HE  LYS A 158      56.010  31.062  -0.082  1.00  0.00           H  
ATOM   2253 2HE  LYS A 158      55.733  29.945  -1.422  1.00  0.00           H  
ATOM   2254 1HZ  LYS A 158      55.352  32.209  -2.068  1.00  0.00           H  
ATOM   2255 2HZ  LYS A 158      53.940  31.361  -2.155  1.00  0.00           H  
ATOM   2256 3HZ  LYS A 158      54.200  32.405  -0.905  1.00  0.00           H  
ATOM   2257  N   GLY A 159      52.393  25.596   3.103  1.00  0.00           N  
ATOM   2258  CA  GLY A 159      51.403  25.040   4.003  1.00  0.00           C  
ATOM   2259  C   GLY A 159      52.017  24.119   5.046  1.00  0.00           C  
ATOM   2260  O   GLY A 159      51.632  24.125   6.214  1.00  0.00           O  
ATOM   2261  H   GLY A 159      52.364  25.320   2.163  1.00  0.00           H  
ATOM   2262 1HA  GLY A 159      50.875  25.849   4.509  1.00  0.00           H  
ATOM   2263 2HA  GLY A 159      50.663  24.483   3.430  1.00  0.00           H  
ATOM   2264  N   GLY A 160      52.953  23.304   4.613  1.00  0.00           N  
ATOM   2265  CA  GLY A 160      53.672  22.425   5.513  1.00  0.00           C  
ATOM   2266  C   GLY A 160      54.472  23.190   6.556  1.00  0.00           C  
ATOM   2267  O   GLY A 160      54.533  22.811   7.724  1.00  0.00           O  
ATOM   2268  H   GLY A 160      53.230  23.323   3.673  1.00  0.00           H  
ATOM   2269 1HA  GLY A 160      52.966  21.766   6.019  1.00  0.00           H  
ATOM   2270 2HA  GLY A 160      54.348  21.792   4.940  1.00  0.00           H  
ATOM   2271  N   GLU A 161      55.112  24.253   6.123  1.00  0.00           N  
ATOM   2272  CA  GLU A 161      55.854  25.115   7.023  1.00  0.00           C  
ATOM   2273  C   GLU A 161      54.961  25.769   8.066  1.00  0.00           C  
ATOM   2274  O   GLU A 161      55.324  25.895   9.234  1.00  0.00           O  
ATOM   2275  CB  GLU A 161      56.589  26.195   6.226  1.00  0.00           C  
ATOM   2276  CG  GLU A 161      57.456  27.119   7.069  1.00  0.00           C  
ATOM   2277  CD  GLU A 161      58.220  28.117   6.245  1.00  0.00           C  
ATOM   2278  OE1 GLU A 161      58.101  28.084   5.044  1.00  0.00           O  
ATOM   2279  OE2 GLU A 161      58.924  28.916   6.818  1.00  0.00           O1-
ATOM   2280  H   GLU A 161      55.045  24.523   5.183  1.00  0.00           H  
ATOM   2281  HA  GLU A 161      56.590  24.511   7.552  1.00  0.00           H  
ATOM   2282 1HB  GLU A 161      57.230  25.723   5.480  1.00  0.00           H  
ATOM   2283 2HB  GLU A 161      55.865  26.810   5.692  1.00  0.00           H  
ATOM   2284 1HG  GLU A 161      56.820  27.655   7.772  1.00  0.00           H  
ATOM   2285 2HG  GLU A 161      58.158  26.516   7.644  1.00  0.00           H  
ATOM   2286  N   ALA A 162      53.804  26.215   7.633  1.00  0.00           N  
ATOM   2287  CA  ALA A 162      52.826  26.796   8.533  1.00  0.00           C  
ATOM   2288  C   ALA A 162      52.336  25.803   9.576  1.00  0.00           C  
ATOM   2289  O   ALA A 162      52.149  26.138  10.744  1.00  0.00           O  
ATOM   2290  CB  ALA A 162      51.650  27.343   7.738  1.00  0.00           C  
ATOM   2291  H   ALA A 162      53.549  26.103   6.693  1.00  0.00           H  
ATOM   2292  HA  ALA A 162      53.305  27.615   9.071  1.00  0.00           H  
ATOM   2293 1HB  ALA A 162      50.925  27.789   8.420  1.00  0.00           H  
ATOM   2294 2HB  ALA A 162      52.004  28.101   7.038  1.00  0.00           H  
ATOM   2295 3HB  ALA A 162      51.176  26.533   7.185  1.00  0.00           H  
ATOM   2296  N   GLY A 163      52.098  24.585   9.143  1.00  0.00           N  
ATOM   2297  CA  GLY A 163      51.697  23.522  10.043  1.00  0.00           C  
ATOM   2298  C   GLY A 163      52.759  23.212  11.086  1.00  0.00           C  
ATOM   2299  O   GLY A 163      52.461  22.970  12.254  1.00  0.00           O  
ATOM   2300  H   GLY A 163      52.253  24.355   8.203  1.00  0.00           H  
ATOM   2301 1HA  GLY A 163      50.773  23.803  10.549  1.00  0.00           H  
ATOM   2302 2HA  GLY A 163      51.488  22.620   9.470  1.00  0.00           H  
ATOM   2303  N   LEU A 164      53.999  23.189  10.653  1.00  0.00           N  
ATOM   2304  CA  LEU A 164      55.116  22.978  11.553  1.00  0.00           C  
ATOM   2305  C   LEU A 164      55.237  24.078  12.596  1.00  0.00           C  
ATOM   2306  O   LEU A 164      55.528  23.826  13.764  1.00  0.00           O  
ATOM   2307  CB  LEU A 164      56.420  22.888  10.750  1.00  0.00           C  
ATOM   2308  CG  LEU A 164      57.680  22.562  11.562  1.00  0.00           C  
ATOM   2309  CD1 LEU A 164      58.703  21.885  10.661  1.00  0.00           C  
ATOM   2310  CD2 LEU A 164      58.242  23.842  12.162  1.00  0.00           C  
ATOM   2311  H   LEU A 164      54.199  23.382   9.713  1.00  0.00           H  
ATOM   2312  HA  LEU A 164      54.961  22.039  12.082  1.00  0.00           H  
ATOM   2313 1HB  LEU A 164      56.307  22.117   9.990  1.00  0.00           H  
ATOM   2314 2HB  LEU A 164      56.586  23.842  10.249  1.00  0.00           H  
ATOM   2315  HG  LEU A 164      57.427  21.866  12.362  1.00  0.00           H  
ATOM   2316 1HD1 LEU A 164      59.599  21.653  11.238  1.00  0.00           H  
ATOM   2317 2HD1 LEU A 164      58.282  20.962  10.261  1.00  0.00           H  
ATOM   2318 3HD1 LEU A 164      58.964  22.552   9.840  1.00  0.00           H  
ATOM   2319 1HD2 LEU A 164      59.138  23.610  12.740  1.00  0.00           H  
ATOM   2320 2HD2 LEU A 164      58.497  24.538  11.362  1.00  0.00           H  
ATOM   2321 3HD2 LEU A 164      57.497  24.296  12.815  1.00  0.00           H  
ATOM   2322  N   GLU A 165      55.044  25.304  12.163  1.00  0.00           N  
ATOM   2323  CA  GLU A 165      55.057  26.440  13.063  1.00  0.00           C  
ATOM   2324  C   GLU A 165      53.954  26.369  14.106  1.00  0.00           C  
ATOM   2325  O   GLU A 165      54.150  26.699  15.274  1.00  0.00           O  
ATOM   2326  CB  GLU A 165      54.926  27.739  12.265  1.00  0.00           C  
ATOM   2327  CG  GLU A 165      54.995  29.005  13.109  1.00  0.00           C  
ATOM   2328  CD  GLU A 165      54.939  30.261  12.285  1.00  0.00           C  
ATOM   2329  OE1 GLU A 165      53.985  30.433  11.564  1.00  0.00           O  
ATOM   2330  OE2 GLU A 165      55.850  31.049  12.376  1.00  0.00           O1-
ATOM   2331  H   GLU A 165      54.820  25.467  11.223  1.00  0.00           H  
ATOM   2332  HA  GLU A 165      56.009  26.450  13.593  1.00  0.00           H  
ATOM   2333 1HB  GLU A 165      55.721  27.790  11.520  1.00  0.00           H  
ATOM   2334 2HB  GLU A 165      53.976  27.745  11.731  1.00  0.00           H  
ATOM   2335 1HG  GLU A 165      54.162  29.007  13.811  1.00  0.00           H  
ATOM   2336 2HG  GLU A 165      55.920  28.995  13.685  1.00  0.00           H  
ATOM   2337  N   ALA A 166      52.780  25.966  13.673  1.00  0.00           N  
ATOM   2338  CA  ALA A 166      51.658  25.782  14.573  1.00  0.00           C  
ATOM   2339  C   ALA A 166      51.921  24.707  15.616  1.00  0.00           C  
ATOM   2340  O   ALA A 166      51.562  24.843  16.784  1.00  0.00           O  
ATOM   2341  CB  ALA A 166      50.405  25.444  13.778  1.00  0.00           C  
ATOM   2342  H   ALA A 166      52.658  25.716  12.733  1.00  0.00           H  
ATOM   2343  HA  ALA A 166      51.498  26.717  15.111  1.00  0.00           H  
ATOM   2344 1HB  ALA A 166      49.564  25.320  14.460  1.00  0.00           H  
ATOM   2345 2HB  ALA A 166      50.189  26.252  13.078  1.00  0.00           H  
ATOM   2346 3HB  ALA A 166      50.563  24.519  13.226  1.00  0.00           H  
ATOM   2347  N   VAL A 167      52.522  23.621  15.183  1.00  0.00           N  
ATOM   2348  CA  VAL A 167      52.897  22.549  16.083  1.00  0.00           C  
ATOM   2349  C   VAL A 167      53.910  22.994  17.126  1.00  0.00           C  
ATOM   2350  O   VAL A 167      53.838  22.616  18.294  1.00  0.00           O  
ATOM   2351  CB  VAL A 167      53.483  21.373  15.280  1.00  0.00           C  
ATOM   2352  CG1 VAL A 167      54.063  20.324  16.217  1.00  0.00           C  
ATOM   2353  CG2 VAL A 167      52.407  20.765  14.392  1.00  0.00           C  
ATOM   2354  H   VAL A 167      52.788  23.544  14.243  1.00  0.00           H  
ATOM   2355  HA  VAL A 167      52.003  22.209  16.608  1.00  0.00           H  
ATOM   2356  HB  VAL A 167      54.302  21.739  14.661  1.00  0.00           H  
ATOM   2357 1HG1 VAL A 167      54.473  19.500  15.633  1.00  0.00           H  
ATOM   2358 2HG1 VAL A 167      54.856  20.772  16.817  1.00  0.00           H  
ATOM   2359 3HG1 VAL A 167      53.279  19.948  16.873  1.00  0.00           H  
ATOM   2360 1HG2 VAL A 167      52.828  19.935  13.826  1.00  0.00           H  
ATOM   2361 2HG2 VAL A 167      51.586  20.404  15.011  1.00  0.00           H  
ATOM   2362 3HG2 VAL A 167      52.035  21.523  13.701  1.00  0.00           H  
ATOM   2363  N   ARG A 168      54.875  23.773  16.693  1.00  0.00           N  
ATOM   2364  CA  ARG A 168      55.867  24.330  17.593  1.00  0.00           C  
ATOM   2365  C   ARG A 168      55.252  25.250  18.636  1.00  0.00           C  
ATOM   2366  O   ARG A 168      55.636  25.244  19.804  1.00  0.00           O  
ATOM   2367  CB  ARG A 168      56.917  25.100  16.805  1.00  0.00           C  
ATOM   2368  CG  ARG A 168      58.056  25.664  17.640  1.00  0.00           C  
ATOM   2369  CD  ARG A 168      59.048  26.383  16.800  1.00  0.00           C  
ATOM   2370  NE  ARG A 168      59.721  25.489  15.871  1.00  0.00           N  
ATOM   2371  CZ  ARG A 168      60.381  25.888  14.767  1.00  0.00           C  
ATOM   2372  NH1 ARG A 168      60.448  27.167  14.468  1.00  0.00           N1+
ATOM   2373  NH2 ARG A 168      60.961  24.995  13.984  1.00  0.00           N  
ATOM   2374  H   ARG A 168      54.905  24.050  15.753  1.00  0.00           H  
ATOM   2375  HA  ARG A 168      56.353  23.511  18.122  1.00  0.00           H  
ATOM   2376 1HB  ARG A 168      57.353  24.450  16.049  1.00  0.00           H  
ATOM   2377 2HB  ARG A 168      56.443  25.934  16.287  1.00  0.00           H  
ATOM   2378 1HG  ARG A 168      57.657  26.365  18.374  1.00  0.00           H  
ATOM   2379 2HG  ARG A 168      58.567  24.850  18.155  1.00  0.00           H  
ATOM   2380 1HD  ARG A 168      58.544  27.157  16.223  1.00  0.00           H  
ATOM   2381 2HD  ARG A 168      59.802  26.840  17.439  1.00  0.00           H  
ATOM   2382  HE  ARG A 168      59.691  24.497  16.068  1.00  0.00           H  
ATOM   2383 1HH1 ARG A 168      60.005  27.850  15.066  1.00  0.00           H  
ATOM   2384 2HH1 ARG A 168      60.943  27.467  13.640  1.00  0.00           H  
ATOM   2385 1HH2 ARG A 168      60.910  24.012  14.214  1.00  0.00           H  
ATOM   2386 2HH2 ARG A 168      61.456  25.295  13.157  1.00  0.00           H  
ATOM   2387  N   HIS A 169      54.317  26.065  18.203  1.00  0.00           N  
ATOM   2388  CA  HIS A 169      53.597  26.945  19.103  1.00  0.00           C  
ATOM   2389  C   HIS A 169      52.797  26.180  20.146  1.00  0.00           C  
ATOM   2390  O   HIS A 169      52.736  26.559  21.314  1.00  0.00           O  
ATOM   2391  CB  HIS A 169      52.659  27.861  18.311  1.00  0.00           C  
ATOM   2392  CG  HIS A 169      53.372  28.911  17.517  1.00  0.00           C  
ATOM   2393  CD2 HIS A 169      54.659  29.330  17.546  1.00  0.00           C  
ATOM   2394  ND1 HIS A 169      52.744  29.667  16.549  1.00  0.00           N  
ATOM   2395  CE1 HIS A 169      53.615  30.507  16.018  1.00  0.00           C  
ATOM   2396  NE2 HIS A 169      54.784  30.322  16.604  1.00  0.00           N  
ATOM   2397  H   HIS A 169      54.040  26.046  17.263  1.00  0.00           H  
ATOM   2398  HA  HIS A 169      54.327  27.550  19.641  1.00  0.00           H  
ATOM   2399 1HB  HIS A 169      52.059  27.263  17.624  1.00  0.00           H  
ATOM   2400 2HB  HIS A 169      51.973  28.359  18.996  1.00  0.00           H  
ATOM   2401  HD2 HIS A 169      55.449  28.951  18.194  1.00  0.00           H  
ATOM   2402  HE1 HIS A 169      53.405  31.230  15.229  1.00  0.00           H  
ATOM   2403  HE2 HIS A 169      55.634  30.826  16.399  1.00  0.00           H  
ATOM   2404  N   VAL A 170      52.157  25.117  19.713  1.00  0.00           N  
ATOM   2405  CA  VAL A 170      51.416  24.255  20.613  1.00  0.00           C  
ATOM   2406  C   VAL A 170      52.308  23.601  21.656  1.00  0.00           C  
ATOM   2407  O   VAL A 170      51.945  23.475  22.824  1.00  0.00           O  
ATOM   2408  CB  VAL A 170      50.691  23.159  19.810  1.00  0.00           C  
ATOM   2409  CG1 VAL A 170      50.075  22.131  20.747  1.00  0.00           C  
ATOM   2410  CG2 VAL A 170      49.627  23.786  18.922  1.00  0.00           C  
ATOM   2411  H   VAL A 170      52.223  24.847  18.773  1.00  0.00           H  
ATOM   2412  HA  VAL A 170      50.674  24.858  21.138  1.00  0.00           H  
ATOM   2413  HB  VAL A 170      51.419  22.634  19.191  1.00  0.00           H  
ATOM   2414 1HG1 VAL A 170      49.567  21.364  20.162  1.00  0.00           H  
ATOM   2415 2HG1 VAL A 170      50.859  21.670  21.347  1.00  0.00           H  
ATOM   2416 3HG1 VAL A 170      49.356  22.622  21.403  1.00  0.00           H  
ATOM   2417 1HG2 VAL A 170      49.119  23.005  18.356  1.00  0.00           H  
ATOM   2418 2HG2 VAL A 170      48.903  24.316  19.540  1.00  0.00           H  
ATOM   2419 3HG2 VAL A 170      50.096  24.487  18.231  1.00  0.00           H  
ATOM   2420  N   ALA A 171      53.465  23.155  21.223  1.00  0.00           N  
ATOM   2421  CA  ALA A 171      54.443  22.575  22.123  1.00  0.00           C  
ATOM   2422  C   ALA A 171      54.933  23.566  23.166  1.00  0.00           C  
ATOM   2423  O   ALA A 171      55.120  23.231  24.334  1.00  0.00           O  
ATOM   2424  CB  ALA A 171      55.620  22.029  21.328  1.00  0.00           C  
ATOM   2425  H   ALA A 171      53.720  23.267  20.283  1.00  0.00           H  
ATOM   2426  HA  ALA A 171      53.965  21.756  22.661  1.00  0.00           H  
ATOM   2427 1HB  ALA A 171      56.344  21.583  22.010  1.00  0.00           H  
ATOM   2428 2HB  ALA A 171      55.266  21.271  20.628  1.00  0.00           H  
ATOM   2429 3HB  ALA A 171      56.093  22.839  20.776  1.00  0.00           H  
ATOM   2430  N   GLU A 172      55.171  24.784  22.733  1.00  0.00           N  
ATOM   2431  CA  GLU A 172      55.572  25.848  23.633  1.00  0.00           C  
ATOM   2432  C   GLU A 172      54.510  26.157  24.676  1.00  0.00           C  
ATOM   2433  O   GLU A 172      54.808  26.401  25.844  1.00  0.00           O  
ATOM   2434  CB  GLU A 172      55.893  27.114  22.835  1.00  0.00           C  
ATOM   2435  CG  GLU A 172      57.161  27.025  21.998  1.00  0.00           C  
ATOM   2436  CD  GLU A 172      57.401  28.256  21.168  1.00  0.00           C  
ATOM   2437  OE1 GLU A 172      56.550  29.112  21.150  1.00  0.00           O  
ATOM   2438  OE2 GLU A 172      58.437  28.339  20.552  1.00  0.00           O1-
ATOM   2439  H   GLU A 172      55.016  25.015  21.793  1.00  0.00           H  
ATOM   2440  HA  GLU A 172      56.468  25.530  24.167  1.00  0.00           H  
ATOM   2441 1HB  GLU A 172      55.064  27.341  22.164  1.00  0.00           H  
ATOM   2442 2HB  GLU A 172      56.001  27.957  23.518  1.00  0.00           H  
ATOM   2443 1HG  GLU A 172      58.012  26.877  22.662  1.00  0.00           H  
ATOM   2444 2HG  GLU A 172      57.091  26.159  21.343  1.00  0.00           H  
ATOM   2445  N   LEU A 173      53.269  26.181  24.243  1.00  0.00           N  
ATOM   2446  CA  LEU A 173      52.153  26.392  25.143  1.00  0.00           C  
ATOM   2447  C   LEU A 173      52.031  25.292  26.186  1.00  0.00           C  
ATOM   2448  O   LEU A 173      51.741  25.543  27.354  1.00  0.00           O  
ATOM   2449  CB  LEU A 173      50.849  26.483  24.340  1.00  0.00           C  
ATOM   2450  CG  LEU A 173      50.692  27.735  23.467  1.00  0.00           C  
ATOM   2451  CD1 LEU A 173      49.449  27.595  22.599  1.00  0.00           C  
ATOM   2452  CD2 LEU A 173      50.602  28.966  24.357  1.00  0.00           C  
ATOM   2453  H   LEU A 173      53.069  25.988  23.303  1.00  0.00           H  
ATOM   2454  HA  LEU A 173      52.309  27.331  25.673  1.00  0.00           H  
ATOM   2455 1HB  LEU A 173      50.782  25.614  23.687  1.00  0.00           H  
ATOM   2456 2HB  LEU A 173      50.010  26.455  25.035  1.00  0.00           H  
ATOM   2457  HG  LEU A 173      51.553  27.827  22.805  1.00  0.00           H  
ATOM   2458 1HD1 LEU A 173      49.337  28.485  21.978  1.00  0.00           H  
ATOM   2459 2HD1 LEU A 173      49.548  26.718  21.959  1.00  0.00           H  
ATOM   2460 3HD1 LEU A 173      48.571  27.484  23.235  1.00  0.00           H  
ATOM   2461 1HD2 LEU A 173      50.491  29.856  23.736  1.00  0.00           H  
ATOM   2462 2HD2 LEU A 173      49.741  28.875  25.018  1.00  0.00           H  
ATOM   2463 3HD2 LEU A 173      51.511  29.051  24.953  1.00  0.00           H  
ATOM   2464  N   ALA A 174      52.224  24.066  25.753  1.00  0.00           N  
ATOM   2465  CA  ALA A 174      52.211  22.929  26.653  1.00  0.00           C  
ATOM   2466  C   ALA A 174      53.315  23.002  27.696  1.00  0.00           C  
ATOM   2467  O   ALA A 174      53.118  22.672  28.864  1.00  0.00           O  
ATOM   2468  CB  ALA A 174      52.327  21.637  25.858  1.00  0.00           C  
ATOM   2469  H   ALA A 174      52.449  23.902  24.813  1.00  0.00           H  
ATOM   2470  HA  ALA A 174      51.263  22.933  27.190  1.00  0.00           H  
ATOM   2471 1HB  ALA A 174      52.304  20.787  26.540  1.00  0.00           H  
ATOM   2472 2HB  ALA A 174      51.494  21.564  25.158  1.00  0.00           H  
ATOM   2473 3HB  ALA A 174      53.265  21.633  25.306  1.00  0.00           H  
ATOM   2474  N   ARG A 175      54.489  23.404  27.263  1.00  0.00           N  
ATOM   2475  CA  ARG A 175      55.610  23.588  28.163  1.00  0.00           C  
ATOM   2476  C   ARG A 175      55.348  24.662  29.206  1.00  0.00           C  
ATOM   2477  O   ARG A 175      55.707  24.526  30.374  1.00  0.00           O  
ATOM   2478  CB  ARG A 175      56.860  23.952  27.376  1.00  0.00           C  
ATOM   2479  CG  ARG A 175      57.425  22.832  26.517  1.00  0.00           C  
ATOM   2480  CD  ARG A 175      58.015  21.749  27.346  1.00  0.00           C  
ATOM   2481  NE  ARG A 175      59.117  22.231  28.163  1.00  0.00           N  
ATOM   2482  CZ  ARG A 175      60.391  22.345  27.739  1.00  0.00           C  
ATOM   2483  NH1 ARG A 175      60.706  22.008  26.508  1.00  0.00           N1+
ATOM   2484  NH2 ARG A 175      61.323  22.795  28.561  1.00  0.00           N  
ATOM   2485  H   ARG A 175      54.610  23.653  26.323  1.00  0.00           H  
ATOM   2486  HA  ARG A 175      55.782  22.653  28.697  1.00  0.00           H  
ATOM   2487 1HB  ARG A 175      56.643  24.793  26.719  1.00  0.00           H  
ATOM   2488 2HB  ARG A 175      57.644  24.268  28.064  1.00  0.00           H  
ATOM   2489 1HG  ARG A 175      56.628  22.402  25.909  1.00  0.00           H  
ATOM   2490 2HG  ARG A 175      58.204  23.229  25.866  1.00  0.00           H  
ATOM   2491 1HD  ARG A 175      57.252  21.342  28.009  1.00  0.00           H  
ATOM   2492 2HD  ARG A 175      58.392  20.959  26.698  1.00  0.00           H  
ATOM   2493  HE  ARG A 175      58.913  22.500  29.116  1.00  0.00           H  
ATOM   2494 1HH1 ARG A 175      59.994  21.664  25.880  1.00  0.00           H  
ATOM   2495 2HH1 ARG A 175      61.661  22.094  26.191  1.00  0.00           H  
ATOM   2496 1HH2 ARG A 175      61.080  23.054  29.507  1.00  0.00           H  
ATOM   2497 2HH2 ARG A 175      62.277  22.881  28.243  1.00  0.00           H  
ATOM   2498  N   ALA A 176      54.561  25.661  28.826  1.00  0.00           N  
ATOM   2499  CA  ALA A 176      54.125  26.691  29.771  1.00  0.00           C  
ATOM   2500  C   ALA A 176      53.015  26.242  30.710  1.00  0.00           C  
ATOM   2501  O   ALA A 176      51.920  26.808  30.703  1.00  0.00           O  
ATOM   2502  CB  ALA A 176      53.675  27.928  29.008  1.00  0.00           C  
ATOM   2503  H   ALA A 176      54.274  25.723  27.860  1.00  0.00           H  
ATOM   2504  HA  ALA A 176      54.973  26.949  30.406  1.00  0.00           H  
ATOM   2505 1HB  ALA A 176      53.370  28.701  29.715  1.00  0.00           H  
ATOM   2506 2HB  ALA A 176      54.498  28.299  28.398  1.00  0.00           H  
ATOM   2507 3HB  ALA A 176      52.834  27.673  28.365  1.00  0.00           H  
ATOM   2508  N   VAL A 177      53.326  25.289  31.579  1.00  0.00           N  
ATOM   2509  CA  VAL A 177      52.455  24.983  32.708  1.00  0.00           C  
ATOM   2510  C   VAL A 177      52.607  26.010  33.832  1.00  0.00           C  
ATOM   2511  O   VAL A 177      51.618  26.454  34.417  1.00  0.00           O  
ATOM   2512  CB  VAL A 177      52.771  23.578  33.254  1.00  0.00           C  
ATOM   2513  CG1 VAL A 177      52.567  22.528  32.173  1.00  0.00           C  
ATOM   2514  CG2 VAL A 177      54.196  23.537  33.784  1.00  0.00           C  
ATOM   2515  H   VAL A 177      54.214  24.814  31.494  1.00  0.00           H  
ATOM   2516  HA  VAL A 177      51.421  25.003  32.363  1.00  0.00           H  
ATOM   2517  HB  VAL A 177      52.076  23.347  34.062  1.00  0.00           H  
ATOM   2518 1HG1 VAL A 177      52.794  21.541  32.577  1.00  0.00           H  
ATOM   2519 2HG1 VAL A 177      51.531  22.551  31.834  1.00  0.00           H  
ATOM   2520 3HG1 VAL A 177      53.229  22.737  31.333  1.00  0.00           H  
ATOM   2521 1HG2 VAL A 177      54.413  22.541  34.169  1.00  0.00           H  
ATOM   2522 2HG2 VAL A 177      54.891  23.773  32.978  1.00  0.00           H  
ATOM   2523 3HG2 VAL A 177      54.308  24.268  34.585  1.00  0.00           H  
ATOM   2524  N   ASP A 178      53.853  26.346  34.148  1.00  0.00           N  
ATOM   2525  CA  ASP A 178      54.165  27.214  35.281  1.00  0.00           C  
ATOM   2526  C   ASP A 178      53.668  28.641  35.060  1.00  0.00           C  
ATOM   2527  O   ASP A 178      53.459  29.390  36.011  1.00  0.00           O  
ATOM   2528  CB  ASP A 178      55.674  27.231  35.537  1.00  0.00           C  
ATOM   2529  CG  ASP A 178      56.192  25.922  36.117  1.00  0.00           C  
ATOM   2530  OD1 ASP A 178      55.393  25.146  36.585  1.00  0.00           O  
ATOM   2531  OD2 ASP A 178      57.381  25.711  36.087  1.00  0.00           O1-
ATOM   2532  H   ASP A 178      54.613  25.967  33.602  1.00  0.00           H  
ATOM   2533  HA  ASP A 178      53.674  26.815  36.169  1.00  0.00           H  
ATOM   2534 1HB  ASP A 178      56.199  27.431  34.603  1.00  0.00           H  
ATOM   2535 2HB  ASP A 178      55.917  28.039  36.228  1.00  0.00           H  
ATOM   2536  N   ASP A 179      53.558  29.030  33.798  1.00  0.00           N  
ATOM   2537  CA  ASP A 179      53.316  30.420  33.426  1.00  0.00           C  
ATOM   2538  C   ASP A 179      51.924  30.903  33.827  1.00  0.00           C  
ATOM   2539  O   ASP A 179      50.974  30.123  33.886  1.00  0.00           O  
ATOM   2540  CB  ASP A 179      53.501  30.599  31.917  1.00  0.00           C  
ATOM   2541  CG  ASP A 179      54.956  30.494  31.482  1.00  0.00           C  
ATOM   2542  OD1 ASP A 179      55.816  30.573  32.327  1.00  0.00           O  
ATOM   2543  OD2 ASP A 179      55.194  30.335  30.308  1.00  0.00           O1-
ATOM   2544  H   ASP A 179      53.694  28.347  33.065  1.00  0.00           H  
ATOM   2545  HA  ASP A 179      54.046  31.047  33.939  1.00  0.00           H  
ATOM   2546 1HB  ASP A 179      52.922  29.842  31.387  1.00  0.00           H  
ATOM   2547 2HB  ASP A 179      53.116  31.575  31.617  1.00  0.00           H  
ATOM   2548  N   PRO A 180      51.818  32.201  34.109  1.00  0.00           N  
ATOM   2549  CA  PRO A 180      50.552  32.805  34.518  1.00  0.00           C  
ATOM   2550  C   PRO A 180      49.506  32.695  33.417  1.00  0.00           C  
ATOM   2551  O   PRO A 180      49.833  32.784  32.234  1.00  0.00           O  
ATOM   2552  CB  PRO A 180      50.936  34.264  34.787  1.00  0.00           C  
ATOM   2553  CG  PRO A 180      52.401  34.212  35.056  1.00  0.00           C  
ATOM   2554  CD  PRO A 180      52.911  33.124  34.148  1.00  0.00           C  
ATOM   2555  HA  PRO A 180      50.186  32.279  35.402  1.00  0.00           H  
ATOM   2556 1HB  PRO A 180      50.684  34.886  33.915  1.00  0.00           H  
ATOM   2557 2HB  PRO A 180      50.359  34.654  35.638  1.00  0.00           H  
ATOM   2558 1HG  PRO A 180      52.861  35.189  34.845  1.00  0.00           H  
ATOM   2559 2HG  PRO A 180      52.585  33.998  36.119  1.00  0.00           H  
ATOM   2560 1HD  PRO A 180      53.133  33.547  33.158  1.00  0.00           H  
ATOM   2561 2HD  PRO A 180      53.811  32.671  34.588  1.00  0.00           H  
ATOM   2562  N   PRO A 181      48.256  32.461  33.808  1.00  0.00           N  
ATOM   2563  CA  PRO A 181      47.184  32.210  32.846  1.00  0.00           C  
ATOM   2564  C   PRO A 181      47.160  33.259  31.755  1.00  0.00           C  
ATOM   2565  O   PRO A 181      46.846  32.970  30.598  1.00  0.00           O  
ATOM   2566  CB  PRO A 181      45.920  32.272  33.710  1.00  0.00           C  
ATOM   2567  CG  PRO A 181      46.375  31.822  35.056  1.00  0.00           C  
ATOM   2568  CD  PRO A 181      47.740  32.438  35.215  1.00  0.00           C  
ATOM   2569  HA  PRO A 181      47.314  31.208  32.412  1.00  0.00           H  
ATOM   2570 1HB  PRO A 181      45.519  33.296  33.716  1.00  0.00           H  
ATOM   2571 2HB  PRO A 181      45.141  31.624  33.284  1.00  0.00           H  
ATOM   2572 1HG  PRO A 181      45.667  32.157  35.828  1.00  0.00           H  
ATOM   2573 2HG  PRO A 181      46.398  30.723  35.101  1.00  0.00           H  
ATOM   2574 1HD  PRO A 181      47.639  33.453  35.626  1.00  0.00           H  
ATOM   2575 2HD  PRO A 181      48.351  31.809  35.880  1.00  0.00           H  
ATOM   2576  N   GLU A 182      47.524  34.468  32.127  1.00  0.00           N  
ATOM   2577  CA  GLU A 182      47.548  35.605  31.226  1.00  0.00           C  
ATOM   2578  C   GLU A 182      48.650  35.496  30.184  1.00  0.00           C  
ATOM   2579  O   GLU A 182      48.464  35.831  29.016  1.00  0.00           O  
ATOM   2580  CB  GLU A 182      47.721  36.900  32.023  1.00  0.00           C  
ATOM   2581  CG  GLU A 182      46.519  37.277  32.878  1.00  0.00           C  
ATOM   2582  CD  GLU A 182      46.748  38.518  33.694  1.00  0.00           C  
ATOM   2583  OE1 GLU A 182      47.850  39.014  33.690  1.00  0.00           O  
ATOM   2584  OE2 GLU A 182      45.821  38.972  34.323  1.00  0.00           O1-
ATOM   2585  H   GLU A 182      47.754  34.624  33.066  1.00  0.00           H  
ATOM   2586  HA  GLU A 182      46.595  35.648  30.698  1.00  0.00           H  
ATOM   2587 1HB  GLU A 182      48.585  36.810  32.681  1.00  0.00           H  
ATOM   2588 2HB  GLU A 182      47.916  37.725  31.338  1.00  0.00           H  
ATOM   2589 1HG  GLU A 182      45.659  37.437  32.228  1.00  0.00           H  
ATOM   2590 2HG  GLU A 182      46.286  36.447  33.544  1.00  0.00           H  
ATOM   2591  N   GLU A 183      49.809  35.054  30.617  1.00  0.00           N  
ATOM   2592  CA  GLU A 183      50.924  34.833  29.716  1.00  0.00           C  
ATOM   2593  C   GLU A 183      50.626  33.768  28.674  1.00  0.00           C  
ATOM   2594  O   GLU A 183      50.989  33.892  27.506  1.00  0.00           O  
ATOM   2595  CB  GLU A 183      52.169  34.438  30.513  1.00  0.00           C  
ATOM   2596  CG  GLU A 183      53.421  34.245  29.668  1.00  0.00           C  
ATOM   2597  CD  GLU A 183      54.640  33.932  30.491  1.00  0.00           C  
ATOM   2598  OE1 GLU A 183      54.704  34.371  31.614  1.00  0.00           O  
ATOM   2599  OE2 GLU A 183      55.507  33.252  29.995  1.00  0.00           O1-
ATOM   2600  H   GLU A 183      49.923  34.800  31.556  1.00  0.00           H  
ATOM   2601  HA  GLU A 183      51.127  35.762  29.182  1.00  0.00           H  
ATOM   2602 1HB  GLU A 183      52.383  35.204  31.258  1.00  0.00           H  
ATOM   2603 2HB  GLU A 183      51.980  33.506  31.046  1.00  0.00           H  
ATOM   2604 1HG  GLU A 183      53.251  33.429  28.966  1.00  0.00           H  
ATOM   2605 2HG  GLU A 183      53.601  35.152  29.092  1.00  0.00           H  
ATOM   2606  N   VAL A 184      49.989  32.701  29.107  1.00  0.00           N  
ATOM   2607  CA  VAL A 184      49.577  31.643  28.206  1.00  0.00           C  
ATOM   2608  C   VAL A 184      48.580  32.122  27.164  1.00  0.00           C  
ATOM   2609  O   VAL A 184      48.640  31.742  25.996  1.00  0.00           O  
ATOM   2610  CB  VAL A 184      48.952  30.487  29.008  1.00  0.00           C  
ATOM   2611  CG1 VAL A 184      48.335  29.460  28.070  1.00  0.00           C  
ATOM   2612  CG2 VAL A 184      50.006  29.842  29.895  1.00  0.00           C  
ATOM   2613  H   VAL A 184      49.720  32.634  30.046  1.00  0.00           H  
ATOM   2614  HA  VAL A 184      50.458  31.273  27.680  1.00  0.00           H  
ATOM   2615  HB  VAL A 184      48.146  30.881  29.628  1.00  0.00           H  
ATOM   2616 1HG1 VAL A 184      47.897  28.650  28.654  1.00  0.00           H  
ATOM   2617 2HG1 VAL A 184      47.558  29.935  27.471  1.00  0.00           H  
ATOM   2618 3HG1 VAL A 184      49.106  29.057  27.414  1.00  0.00           H  
ATOM   2619 1HG2 VAL A 184      49.557  29.026  30.460  1.00  0.00           H  
ATOM   2620 2HG2 VAL A 184      50.814  29.453  29.275  1.00  0.00           H  
ATOM   2621 3HG2 VAL A 184      50.404  30.585  30.586  1.00  0.00           H  
ATOM   2622  N   ALA A 185      47.642  32.932  27.597  1.00  0.00           N  
ATOM   2623  CA  ALA A 185      46.670  33.523  26.696  1.00  0.00           C  
ATOM   2624  C   ALA A 185      47.315  34.421  25.654  1.00  0.00           C  
ATOM   2625  O   ALA A 185      46.931  34.429  24.486  1.00  0.00           O  
ATOM   2626  CB  ALA A 185      45.634  34.305  27.490  1.00  0.00           C  
ATOM   2627  H   ALA A 185      47.621  33.210  28.536  1.00  0.00           H  
ATOM   2628  HA  ALA A 185      46.172  32.716  26.158  1.00  0.00           H  
ATOM   2629 1HB  ALA A 185      44.901  34.736  26.808  1.00  0.00           H  
ATOM   2630 2HB  ALA A 185      45.131  33.637  28.189  1.00  0.00           H  
ATOM   2631 3HB  ALA A 185      46.127  35.103  28.043  1.00  0.00           H  
ATOM   2632  N   GLU A 186      48.277  35.205  26.087  1.00  0.00           N  
ATOM   2633  CA  GLU A 186      49.026  36.059  25.186  1.00  0.00           C  
ATOM   2634  C   GLU A 186      49.800  35.268  24.144  1.00  0.00           C  
ATOM   2635  O   GLU A 186      49.873  35.645  22.976  1.00  0.00           O  
ATOM   2636  CB  GLU A 186      49.991  36.940  25.983  1.00  0.00           C  
ATOM   2637  CG  GLU A 186      49.314  38.017  26.818  1.00  0.00           C  
ATOM   2638  CD  GLU A 186      50.285  38.811  27.647  1.00  0.00           C  
ATOM   2639  OE1 GLU A 186      51.442  38.465  27.666  1.00  0.00           O  
ATOM   2640  OE2 GLU A 186      49.869  39.765  28.263  1.00  0.00           O1-
ATOM   2641  H   GLU A 186      48.553  35.177  27.026  1.00  0.00           H  
ATOM   2642  HA  GLU A 186      48.324  36.705  24.658  1.00  0.00           H  
ATOM   2643 1HB  GLU A 186      50.582  36.318  26.655  1.00  0.00           H  
ATOM   2644 2HB  GLU A 186      50.683  37.432  25.299  1.00  0.00           H  
ATOM   2645 1HG  GLU A 186      48.781  38.697  26.154  1.00  0.00           H  
ATOM   2646 2HG  GLU A 186      48.582  37.548  27.474  1.00  0.00           H  
ATOM   2647  N   ARG A 187      50.404  34.185  24.577  1.00  0.00           N  
ATOM   2648  CA  ARG A 187      51.116  33.299  23.676  1.00  0.00           C  
ATOM   2649  C   ARG A 187      50.202  32.675  22.634  1.00  0.00           C  
ATOM   2650  O   ARG A 187      50.560  32.536  21.466  1.00  0.00           O  
ATOM   2651  CB  ARG A 187      51.804  32.193  24.462  1.00  0.00           C  
ATOM   2652  CG  ARG A 187      52.994  32.644  25.294  1.00  0.00           C  
ATOM   2653  CD  ARG A 187      53.627  31.506  26.009  1.00  0.00           C  
ATOM   2654  NE  ARG A 187      54.714  31.944  26.869  1.00  0.00           N  
ATOM   2655  CZ  ARG A 187      55.979  32.156  26.457  1.00  0.00           C  
ATOM   2656  NH1 ARG A 187      56.300  31.967  25.196  1.00  0.00           N1+
ATOM   2657  NH2 ARG A 187      56.898  32.555  27.320  1.00  0.00           N  
ATOM   2658  H   ARG A 187      50.328  33.918  25.516  1.00  0.00           H  
ATOM   2659  HA  ARG A 187      51.871  33.879  23.146  1.00  0.00           H  
ATOM   2660 1HB  ARG A 187      51.087  31.727  25.138  1.00  0.00           H  
ATOM   2661 2HB  ARG A 187      52.154  31.422  23.775  1.00  0.00           H  
ATOM   2662 1HG  ARG A 187      53.741  33.098  24.642  1.00  0.00           H  
ATOM   2663 2HG  ARG A 187      52.665  33.374  26.034  1.00  0.00           H  
ATOM   2664 1HD  ARG A 187      52.883  31.006  26.627  1.00  0.00           H  
ATOM   2665 2HD  ARG A 187      54.030  30.800  25.284  1.00  0.00           H  
ATOM   2666  HE  ARG A 187      54.506  32.101  27.847  1.00  0.00           H  
ATOM   2667 1HH1 ARG A 187      55.598  31.662  24.537  1.00  0.00           H  
ATOM   2668 2HH1 ARG A 187      57.248  32.126  24.887  1.00  0.00           H  
ATOM   2669 1HH2 ARG A 187      56.651  32.701  28.289  1.00  0.00           H  
ATOM   2670 2HH2 ARG A 187      57.845  32.714  27.011  1.00  0.00           H  
ATOM   2671  N   ALA A 188      49.030  32.267  23.067  1.00  0.00           N  
ATOM   2672  CA  ALA A 188      48.034  31.720  22.166  1.00  0.00           C  
ATOM   2673  C   ALA A 188      47.578  32.728  21.124  1.00  0.00           C  
ATOM   2674  O   ALA A 188      47.379  32.399  19.956  1.00  0.00           O  
ATOM   2675  CB  ALA A 188      46.839  31.212  22.960  1.00  0.00           C  
ATOM   2676  H   ALA A 188      48.780  32.388  24.006  1.00  0.00           H  
ATOM   2677  HA  ALA A 188      48.485  30.886  21.628  1.00  0.00           H  
ATOM   2678 1HB  ALA A 188      46.101  30.791  22.277  1.00  0.00           H  
ATOM   2679 2HB  ALA A 188      47.167  30.442  23.659  1.00  0.00           H  
ATOM   2680 3HB  ALA A 188      46.393  32.037  23.513  1.00  0.00           H  
ATOM   2681  N   PHE A 189      47.380  33.952  21.557  1.00  0.00           N  
ATOM   2682  CA  PHE A 189      47.015  35.029  20.656  1.00  0.00           C  
ATOM   2683  C   PHE A 189      48.086  35.304  19.614  1.00  0.00           C  
ATOM   2684  O   PHE A 189      47.797  35.556  18.446  1.00  0.00           O  
ATOM   2685  CB  PHE A 189      46.740  36.307  21.451  1.00  0.00           C  
ATOM   2686  CG  PHE A 189      45.435  36.288  22.195  1.00  0.00           C  
ATOM   2687  CD1 PHE A 189      45.401  36.477  23.569  1.00  0.00           C  
ATOM   2688  CD2 PHE A 189      44.240  36.081  21.524  1.00  0.00           C  
ATOM   2689  CE1 PHE A 189      44.201  36.461  24.254  1.00  0.00           C  
ATOM   2690  CE2 PHE A 189      43.039  36.065  22.206  1.00  0.00           C  
ATOM   2691  CZ  PHE A 189      43.020  36.255  23.573  1.00  0.00           C  
ATOM   2692  H   PHE A 189      47.543  34.178  22.496  1.00  0.00           H  
ATOM   2693  HA  PHE A 189      46.107  34.742  20.124  1.00  0.00           H  
ATOM   2694 1HB  PHE A 189      47.540  36.465  22.173  1.00  0.00           H  
ATOM   2695 2HB  PHE A 189      46.734  37.161  20.776  1.00  0.00           H  
ATOM   2696  HD1 PHE A 189      46.334  36.641  24.107  1.00  0.00           H  
ATOM   2697  HD2 PHE A 189      44.255  35.931  20.444  1.00  0.00           H  
ATOM   2698  HE1 PHE A 189      44.188  36.610  25.334  1.00  0.00           H  
ATOM   2699  HE2 PHE A 189      42.106  35.902  21.666  1.00  0.00           H  
ATOM   2700  HZ  PHE A 189      42.074  36.240  24.113  1.00  0.00           H  
ATOM   2701  N   GLU A 190      49.327  35.285  20.047  1.00  0.00           N  
ATOM   2702  CA  GLU A 190      50.450  35.458  19.146  1.00  0.00           C  
ATOM   2703  C   GLU A 190      50.534  34.356  18.104  1.00  0.00           C  
ATOM   2704  O   GLU A 190      50.833  34.596  16.936  1.00  0.00           O  
ATOM   2705  CB  GLU A 190      51.756  35.512  19.942  1.00  0.00           C  
ATOM   2706  CG  GLU A 190      51.931  36.771  20.779  1.00  0.00           C  
ATOM   2707  CD  GLU A 190      53.185  36.754  21.608  1.00  0.00           C  
ATOM   2708  OE1 GLU A 190      53.848  35.745  21.626  1.00  0.00           O  
ATOM   2709  OE2 GLU A 190      53.480  37.751  22.223  1.00  0.00           O1-
ATOM   2710  H   GLU A 190      49.520  35.086  20.986  1.00  0.00           H  
ATOM   2711  HA  GLU A 190      50.311  36.396  18.608  1.00  0.00           H  
ATOM   2712 1HB  GLU A 190      51.808  34.654  20.614  1.00  0.00           H  
ATOM   2713 2HB  GLU A 190      52.602  35.444  19.259  1.00  0.00           H  
ATOM   2714 1HG  GLU A 190      51.960  37.635  20.115  1.00  0.00           H  
ATOM   2715 2HG  GLU A 190      51.068  36.881  21.435  1.00  0.00           H  
ATOM   2716  N   ALA A 191      50.301  33.136  18.537  1.00  0.00           N  
ATOM   2717  CA  ALA A 191      50.276  32.000  17.636  1.00  0.00           C  
ATOM   2718  C   ALA A 191      49.176  32.109  16.594  1.00  0.00           C  
ATOM   2719  O   ALA A 191      49.361  31.773  15.426  1.00  0.00           O  
ATOM   2720  CB  ALA A 191      50.118  30.711  18.430  1.00  0.00           C  
ATOM   2721  H   ALA A 191      50.071  32.980  19.476  1.00  0.00           H  
ATOM   2722  HA  ALA A 191      51.224  31.973  17.098  1.00  0.00           H  
ATOM   2723 1HB  ALA A 191      50.113  29.862  17.747  1.00  0.00           H  
ATOM   2724 2HB  ALA A 191      50.948  30.610  19.129  1.00  0.00           H  
ATOM   2725 3HB  ALA A 191      49.180  30.738  18.983  1.00  0.00           H  
ATOM   2726  N   ILE A 192      48.016  32.550  17.027  1.00  0.00           N  
ATOM   2727  CA  ILE A 192      46.901  32.772  16.126  1.00  0.00           C  
ATOM   2728  C   ILE A 192      47.199  33.838  15.084  1.00  0.00           C  
ATOM   2729  O   ILE A 192      46.836  33.713  13.916  1.00  0.00           O  
ATOM   2730  CB  ILE A 192      45.642  33.173  16.916  1.00  0.00           C  
ATOM   2731  CG1 ILE A 192      45.144  31.996  17.759  1.00  0.00           C  
ATOM   2732  CG2 ILE A 192      44.552  33.654  15.971  1.00  0.00           C  
ATOM   2733  CD1 ILE A 192      44.083  32.373  18.769  1.00  0.00           C  
ATOM   2734  H   ILE A 192      47.902  32.804  17.966  1.00  0.00           H  
ATOM   2735  HA  ILE A 192      46.697  31.844  15.593  1.00  0.00           H  
ATOM   2736  HB  ILE A 192      45.888  33.976  17.610  1.00  0.00           H  
ATOM   2737 1HG1 ILE A 192      44.734  31.227  17.105  1.00  0.00           H  
ATOM   2738 2HG1 ILE A 192      45.982  31.553  18.297  1.00  0.00           H  
ATOM   2739 1HG2 ILE A 192      43.669  33.932  16.546  1.00  0.00           H  
ATOM   2740 2HG2 ILE A 192      44.909  34.518  15.414  1.00  0.00           H  
ATOM   2741 3HG2 ILE A 192      44.294  32.855  15.276  1.00  0.00           H  
ATOM   2742 1HD1 ILE A 192      43.781  31.488  19.328  1.00  0.00           H  
ATOM   2743 2HD1 ILE A 192      44.485  33.118  19.457  1.00  0.00           H  
ATOM   2744 3HD1 ILE A 192      43.219  32.787  18.250  1.00  0.00           H  
ATOM   2745  N   GLU A 193      47.835  34.903  15.517  1.00  0.00           N  
ATOM   2746  CA  GLU A 193      48.247  35.962  14.616  1.00  0.00           C  
ATOM   2747  C   GLU A 193      49.245  35.484  13.574  1.00  0.00           C  
ATOM   2748  O   GLU A 193      49.185  35.863  12.406  1.00  0.00           O  
ATOM   2749  CB  GLU A 193      48.852  37.120  15.413  1.00  0.00           C  
ATOM   2750  CG  GLU A 193      47.847  37.901  16.249  1.00  0.00           C  
ATOM   2751  CD  GLU A 193      48.488  38.978  17.078  1.00  0.00           C  
ATOM   2752  OE1 GLU A 193      49.694  39.049  17.097  1.00  0.00           O  
ATOM   2753  OE2 GLU A 193      47.771  39.732  17.693  1.00  0.00           O1-
ATOM   2754  H   GLU A 193      48.105  34.971  16.456  1.00  0.00           H  
ATOM   2755  HA  GLU A 193      47.368  36.326  14.086  1.00  0.00           H  
ATOM   2756 1HB  GLU A 193      49.620  36.737  16.085  1.00  0.00           H  
ATOM   2757 2HB  GLU A 193      49.334  37.819  14.730  1.00  0.00           H  
ATOM   2758 1HG  GLU A 193      47.114  38.357  15.584  1.00  0.00           H  
ATOM   2759 2HG  GLU A 193      47.321  37.209  16.905  1.00  0.00           H  
ATOM   2760  N   GLU A 194      50.183  34.672  14.007  1.00  0.00           N  
ATOM   2761  CA  GLU A 194      51.155  34.083  13.106  1.00  0.00           C  
ATOM   2762  C   GLU A 194      50.511  33.184  12.064  1.00  0.00           C  
ATOM   2763  O   GLU A 194      50.895  33.176  10.896  1.00  0.00           O  
ATOM   2764  CB  GLU A 194      52.190  33.286  13.903  1.00  0.00           C  
ATOM   2765  CG  GLU A 194      53.125  34.138  14.749  1.00  0.00           C  
ATOM   2766  CD  GLU A 194      54.012  35.029  13.925  1.00  0.00           C  
ATOM   2767  OE1 GLU A 194      54.031  34.872  12.727  1.00  0.00           O  
ATOM   2768  OE2 GLU A 194      54.670  35.868  14.493  1.00  0.00           O1-
ATOM   2769  H   GLU A 194      50.203  34.395  14.946  1.00  0.00           H  
ATOM   2770  HA  GLU A 194      51.666  34.886  12.576  1.00  0.00           H  
ATOM   2771 1HB  GLU A 194      51.680  32.588  14.567  1.00  0.00           H  
ATOM   2772 2HB  GLU A 194      52.802  32.698  13.218  1.00  0.00           H  
ATOM   2773 1HG  GLU A 194      52.528  34.758  15.419  1.00  0.00           H  
ATOM   2774 2HG  GLU A 194      53.744  33.483  15.360  1.00  0.00           H  
ATOM   2775  N   GLN A 195      49.548  32.400  12.497  1.00  0.00           N  
ATOM   2776  CA  GLN A 195      48.799  31.546  11.596  1.00  0.00           C  
ATOM   2777  C   GLN A 195      48.026  32.336  10.554  1.00  0.00           C  
ATOM   2778  O   GLN A 195      47.951  31.959   9.386  1.00  0.00           O  
ATOM   2779  CB  GLN A 195      47.836  30.660  12.391  1.00  0.00           C  
ATOM   2780  CG  GLN A 195      48.521  29.619  13.260  1.00  0.00           C  
ATOM   2781  CD  GLN A 195      49.297  28.604  12.442  1.00  0.00           C  
ATOM   2782  NE2 GLN A 195      50.563  28.407  12.793  1.00  0.00           N  
ATOM   2783  OE1 GLN A 195      48.764  28.002  11.506  1.00  0.00           O  
ATOM   2784  H   GLN A 195      49.271  32.428  13.436  1.00  0.00           H  
ATOM   2785  HA  GLN A 195      49.502  30.909  11.059  1.00  0.00           H  
ATOM   2786 1HB  GLN A 195      47.218  31.284  13.038  1.00  0.00           H  
ATOM   2787 2HB  GLN A 195      47.169  30.140  11.704  1.00  0.00           H  
ATOM   2788 1HG  GLN A 195      49.217  30.122  13.931  1.00  0.00           H  
ATOM   2789 2HG  GLN A 195      47.764  29.087  13.836  1.00  0.00           H  
ATOM   2790 1HE2 GLN A 195      51.125  27.749  12.290  1.00  0.00           H  
ATOM   2791 2HE2 GLN A 195      50.955  28.916  13.559  1.00  0.00           H  
ATOM   2792  N   LEU A 196      47.422  33.420  10.987  1.00  0.00           N  
ATOM   2793  CA  LEU A 196      46.709  34.306  10.086  1.00  0.00           C  
ATOM   2794  C   LEU A 196      47.622  34.930   9.044  1.00  0.00           C  
ATOM   2795  O   LEU A 196      47.264  35.068   7.876  1.00  0.00           O  
ATOM   2796  CB  LEU A 196      46.015  35.415  10.888  1.00  0.00           C  
ATOM   2797  CG  LEU A 196      45.198  36.419  10.065  1.00  0.00           C  
ATOM   2798  CD1 LEU A 196      44.095  35.683   9.316  1.00  0.00           C  
ATOM   2799  CD2 LEU A 196      44.618  37.479  10.989  1.00  0.00           C  
ATOM   2800  H   LEU A 196      47.497  33.687  11.926  1.00  0.00           H  
ATOM   2801  HA  LEU A 196      45.954  33.726   9.557  1.00  0.00           H  
ATOM   2802 1HB  LEU A 196      45.343  34.953  11.609  1.00  0.00           H  
ATOM   2803 2HB  LEU A 196      46.774  35.974  11.435  1.00  0.00           H  
ATOM   2804  HG  LEU A 196      45.843  36.894   9.326  1.00  0.00           H  
ATOM   2805 1HD1 LEU A 196      43.514  36.397   8.731  1.00  0.00           H  
ATOM   2806 2HD1 LEU A 196      44.539  34.944   8.648  1.00  0.00           H  
ATOM   2807 3HD1 LEU A 196      43.442  35.183  10.029  1.00  0.00           H  
ATOM   2808 1HD2 LEU A 196      44.038  38.194  10.404  1.00  0.00           H  
ATOM   2809 2HD2 LEU A 196      43.972  37.005  11.727  1.00  0.00           H  
ATOM   2810 3HD2 LEU A 196      45.429  38.001  11.498  1.00  0.00           H  
ATOM   2811  N   ARG A 197      48.795  35.337   9.477  1.00  0.00           N  
ATOM   2812  CA  ARG A 197      49.791  35.885   8.576  1.00  0.00           C  
ATOM   2813  C   ARG A 197      50.247  34.877   7.534  1.00  0.00           C  
ATOM   2814  O   ARG A 197      50.445  35.205   6.366  1.00  0.00           O  
ATOM   2815  CB  ARG A 197      51.000  36.370   9.362  1.00  0.00           C  
ATOM   2816  CG  ARG A 197      52.097  37.004   8.521  1.00  0.00           C  
ATOM   2817  CD  ARG A 197      53.241  37.451   9.357  1.00  0.00           C  
ATOM   2818  NE  ARG A 197      53.895  36.335  10.023  1.00  0.00           N  
ATOM   2819  CZ  ARG A 197      54.786  35.511   9.437  1.00  0.00           C  
ATOM   2820  NH1 ARG A 197      55.117  35.690   8.178  1.00  0.00           N1+
ATOM   2821  NH2 ARG A 197      55.326  34.524  10.129  1.00  0.00           N  
ATOM   2822  H   ARG A 197      49.045  35.216  10.416  1.00  0.00           H  
ATOM   2823  HA  ARG A 197      49.351  36.729   8.047  1.00  0.00           H  
ATOM   2824 1HB  ARG A 197      50.683  37.107  10.099  1.00  0.00           H  
ATOM   2825 2HB  ARG A 197      51.441  35.534   9.904  1.00  0.00           H  
ATOM   2826 1HG  ARG A 197      52.465  36.278   7.796  1.00  0.00           H  
ATOM   2827 2HG  ARG A 197      51.697  37.872   7.995  1.00  0.00           H  
ATOM   2828 1HD  ARG A 197      53.976  37.952   8.729  1.00  0.00           H  
ATOM   2829 2HD  ARG A 197      52.885  38.142  10.121  1.00  0.00           H  
ATOM   2830  HE  ARG A 197      53.665  36.166  10.993  1.00  0.00           H  
ATOM   2831 1HH1 ARG A 197      54.704  36.445   7.649  1.00  0.00           H  
ATOM   2832 2HH1 ARG A 197      55.785  35.073   7.739  1.00  0.00           H  
ATOM   2833 1HH2 ARG A 197      55.071  34.386  11.098  1.00  0.00           H  
ATOM   2834 2HH2 ARG A 197      55.993  33.906   9.691  1.00  0.00           H  
ATOM   2835  N   ARG A 198      50.445  33.652   7.967  1.00  0.00           N  
ATOM   2836  CA  ARG A 198      50.811  32.576   7.066  1.00  0.00           C  
ATOM   2837  C   ARG A 198      49.739  32.302   6.024  1.00  0.00           C  
ATOM   2838  O   ARG A 198      50.028  32.048   4.856  1.00  0.00           O  
ATOM   2839  CB  ARG A 198      51.079  31.301   7.852  1.00  0.00           C  
ATOM   2840  CG  ARG A 198      52.296  31.355   8.762  1.00  0.00           C  
ATOM   2841  CD  ARG A 198      53.559  31.447   7.985  1.00  0.00           C  
ATOM   2842  NE  ARG A 198      54.730  31.400   8.845  1.00  0.00           N  
ATOM   2843  CZ  ARG A 198      55.994  31.610   8.429  1.00  0.00           C  
ATOM   2844  NH1 ARG A 198      56.234  31.879   7.165  1.00  0.00           N1+
ATOM   2845  NH2 ARG A 198      56.993  31.546   9.292  1.00  0.00           N  
ATOM   2846  H   ARG A 198      50.282  33.426   8.906  1.00  0.00           H  
ATOM   2847  HA  ARG A 198      51.719  32.864   6.534  1.00  0.00           H  
ATOM   2848 1HB  ARG A 198      50.214  31.068   8.472  1.00  0.00           H  
ATOM   2849 2HB  ARG A 198      51.220  30.470   7.161  1.00  0.00           H  
ATOM   2850 1HG  ARG A 198      52.228  32.228   9.410  1.00  0.00           H  
ATOM   2851 2HG  ARG A 198      52.334  30.452   9.372  1.00  0.00           H  
ATOM   2852 1HD  ARG A 198      53.617  30.614   7.285  1.00  0.00           H  
ATOM   2853 2HD  ARG A 198      53.578  32.386   7.433  1.00  0.00           H  
ATOM   2854  HE  ARG A 198      54.585  31.197   9.825  1.00  0.00           H  
ATOM   2855 1HH1 ARG A 198      55.470  31.928   6.505  1.00  0.00           H  
ATOM   2856 2HH1 ARG A 198      57.181  32.036   6.853  1.00  0.00           H  
ATOM   2857 1HH2 ARG A 198      56.809  31.339  10.264  1.00  0.00           H  
ATOM   2858 2HH2 ARG A 198      57.940  31.703   8.980  1.00  0.00           H  
ATOM   2859  N   ALA A 199      48.498  32.319   6.457  1.00  0.00           N  
ATOM   2860  CA  ALA A 199      47.374  32.147   5.556  1.00  0.00           C  
ATOM   2861  C   ALA A 199      47.291  33.250   4.514  1.00  0.00           C  
ATOM   2862  O   ALA A 199      46.992  33.008   3.346  1.00  0.00           O  
ATOM   2863  CB  ALA A 199      46.078  32.080   6.350  1.00  0.00           C  
ATOM   2864  H   ALA A 199      48.304  32.519   7.396  1.00  0.00           H  
ATOM   2865  HA  ALA A 199      47.512  31.209   5.018  1.00  0.00           H  
ATOM   2866 1HB  ALA A 199      45.240  31.938   5.667  1.00  0.00           H  
ATOM   2867 2HB  ALA A 199      46.122  31.244   7.049  1.00  0.00           H  
ATOM   2868 3HB  ALA A 199      45.942  33.008   6.903  1.00  0.00           H  
ATOM   2869  N   ILE A 200      47.524  34.468   4.947  1.00  0.00           N  
ATOM   2870  CA  ILE A 200      47.548  35.605   4.046  1.00  0.00           C  
ATOM   2871  C   ILE A 200      48.650  35.496   3.004  1.00  0.00           C  
ATOM   2872  O   ILE A 200      48.464  35.831   1.836  1.00  0.00           O  
ATOM   2873  CB  ILE A 200      47.724  36.915   4.836  1.00  0.00           C  
ATOM   2874  CG1 ILE A 200      46.480  37.198   5.683  1.00  0.00           C  
ATOM   2875  CG2 ILE A 200      48.003  38.073   3.890  1.00  0.00           C  
ATOM   2876  CD1 ILE A 200      46.671  38.304   6.696  1.00  0.00           C  
ATOM   2877  H   ILE A 200      47.754  34.624   5.886  1.00  0.00           H  
ATOM   2878  HA  ILE A 200      46.598  35.644   3.514  1.00  0.00           H  
ATOM   2879  HB  ILE A 200      48.559  36.813   5.528  1.00  0.00           H  
ATOM   2880 1HG1 ILE A 200      45.651  37.471   5.031  1.00  0.00           H  
ATOM   2881 2HG1 ILE A 200      46.190  36.293   6.218  1.00  0.00           H  
ATOM   2882 1HG2 ILE A 200      48.124  38.991   4.465  1.00  0.00           H  
ATOM   2883 2HG2 ILE A 200      48.915  37.873   3.330  1.00  0.00           H  
ATOM   2884 3HG2 ILE A 200      47.169  38.186   3.197  1.00  0.00           H  
ATOM   2885 1HD1 ILE A 200      45.747  38.446   7.258  1.00  0.00           H  
ATOM   2886 2HD1 ILE A 200      47.475  38.035   7.382  1.00  0.00           H  
ATOM   2887 3HD1 ILE A 200      46.927  39.229   6.181  1.00  0.00           H  
ATOM   2888  N   GLU A 201      49.853  35.117   3.462  1.00  0.00           N  
ATOM   2889  CA  GLU A 201      51.071  35.092   2.637  1.00  0.00           C  
ATOM   2890  C   GLU A 201      51.130  33.864   1.747  1.00  0.00           C  
ATOM   2891  O   GLU A 201      51.968  33.782   0.853  1.00  0.00           O  
ATOM   2892  CB  GLU A 201      52.318  35.137   3.523  1.00  0.00           C  
ATOM   2893  CG  GLU A 201      52.499  36.440   4.289  1.00  0.00           C  
ATOM   2894  CD  GLU A 201      53.721  36.439   5.164  1.00  0.00           C  
ATOM   2895  OE1 GLU A 201      54.361  35.419   5.258  1.00  0.00           O  
ATOM   2896  OE2 GLU A 201      54.015  37.460   5.741  1.00  0.00           O1-
ATOM   2897  H   GLU A 201      49.925  34.855   4.431  1.00  0.00           H  
ATOM   2898  HA  GLU A 201      51.072  35.973   1.996  1.00  0.00           H  
ATOM   2899 1HB  GLU A 201      52.278  34.325   4.249  1.00  0.00           H  
ATOM   2900 2HB  GLU A 201      53.206  34.984   2.909  1.00  0.00           H  
ATOM   2901 1HG  GLU A 201      52.577  37.260   3.576  1.00  0.00           H  
ATOM   2902 2HG  GLU A 201      51.617  36.612   4.904  1.00  0.00           H  
ATOM   2903  N   GLY A 202      50.237  32.907   1.993  1.00  0.00           N  
ATOM   2904  CA  GLY A 202      50.189  31.706   1.171  1.00  0.00           C  
ATOM   2905  C   GLY A 202      49.232  31.882   0.009  1.00  0.00           C  
ATOM   2906  O   GLY A 202      48.972  30.951  -0.758  1.00  0.00           O  
ATOM   2907  H   GLY A 202      49.577  33.018   2.750  1.00  0.00           H  
ATOM   2908 1HA  GLY A 202      51.188  31.481   0.797  1.00  0.00           H  
ATOM   2909 2HA  GLY A 202      49.877  30.860   1.782  1.00  0.00           H  
ATOM   2910  N   GLU A 203      48.748  33.114  -0.143  1.00  0.00           N  
ATOM   2911  CA  GLU A 203      47.955  33.515  -1.297  1.00  0.00           C  
ATOM   2912  C   GLU A 203      46.752  32.594  -1.492  1.00  0.00           C  
ATOM   2913  O   GLU A 203      46.556  32.024  -2.562  1.00  0.00           O  
ATOM   2914  CB  GLU A 203      48.820  33.517  -2.560  1.00  0.00           C  
ATOM   2915  CG  GLU A 203      49.996  34.482  -2.515  1.00  0.00           C  
ATOM   2916  CD  GLU A 203      50.760  34.534  -3.808  1.00  0.00           C  
ATOM   2917  OE1 GLU A 203      51.347  33.542  -4.170  1.00  0.00           O  
ATOM   2918  OE2 GLU A 203      50.757  35.566  -4.436  1.00  0.00           O1-
ATOM   2919  H   GLU A 203      48.976  33.808   0.552  1.00  0.00           H  
ATOM   2920  HA  GLU A 203      47.592  34.530  -1.132  1.00  0.00           H  
ATOM   2921 1HB  GLU A 203      49.215  32.516  -2.732  1.00  0.00           H  
ATOM   2922 2HB  GLU A 203      48.205  33.779  -3.421  1.00  0.00           H  
ATOM   2923 1HG  GLU A 203      49.624  35.481  -2.286  1.00  0.00           H  
ATOM   2924 2HG  GLU A 203      50.668  34.182  -1.712  1.00  0.00           H  
ATOM   2925  N   ALA A 204      45.954  32.472  -0.455  1.00  0.00           N  
ATOM   2926  CA  ALA A 204      44.721  31.713  -0.524  1.00  0.00           C  
ATOM   2927  C   ALA A 204      43.646  32.479  -1.276  1.00  0.00           C  
ATOM   2928  O   ALA A 204      43.691  33.707  -1.367  1.00  0.00           O  
ATOM   2929  CB  ALA A 204      44.240  31.359   0.876  1.00  0.00           C  
ATOM   2930  H   ALA A 204      46.208  32.920   0.414  1.00  0.00           H  
ATOM   2931  HA  ALA A 204      44.917  30.779  -1.053  1.00  0.00           H  
ATOM   2932 1HB  ALA A 204      43.314  30.787   0.808  1.00  0.00           H  
ATOM   2933 2HB  ALA A 204      44.999  30.762   1.381  1.00  0.00           H  
ATOM   2934 3HB  ALA A 204      44.061  32.273   1.440  1.00  0.00           H  
ATOM   2935  N   SER A 205      42.663  31.749  -1.807  1.00  0.00           N  
ATOM   2936  CA  SER A 205      41.521  32.372  -2.473  1.00  0.00           C  
ATOM   2937  C   SER A 205      40.748  33.167  -1.434  1.00  0.00           C  
ATOM   2938  O   SER A 205      40.942  32.976  -0.237  1.00  0.00           O  
ATOM   2939  CB  SER A 205      40.628  31.329  -3.117  1.00  0.00           C  
ATOM   2940  OG  SER A 205      41.311  30.639  -4.128  1.00  0.00           O  
ATOM   2941  H   SER A 205      42.685  30.747  -1.724  1.00  0.00           H  
ATOM   2942  HA  SER A 205      41.896  33.028  -3.261  1.00  0.00           H  
ATOM   2943 1HB  SER A 205      40.286  30.625  -2.359  1.00  0.00           H  
ATOM   2944 2HB  SER A 205      39.747  31.814  -3.535  1.00  0.00           H  
ATOM   2945  HG  SER A 205      40.685  30.003  -4.483  1.00  0.00           H  
ATOM   2946  N   PRO A 206      39.921  34.098  -1.888  1.00  0.00           N  
ATOM   2947  CA  PRO A 206      39.266  35.029  -0.976  1.00  0.00           C  
ATOM   2948  C   PRO A 206      38.290  34.341  -0.035  1.00  0.00           C  
ATOM   2949  O   PRO A 206      38.278  34.625   1.159  1.00  0.00           O  
ATOM   2950  CB  PRO A 206      38.540  35.980  -1.932  1.00  0.00           C  
ATOM   2951  CG  PRO A 206      39.343  35.921  -3.187  1.00  0.00           C  
ATOM   2952  CD  PRO A 206      39.772  34.481  -3.289  1.00  0.00           C  
ATOM   2953  HA  PRO A 206      40.032  35.511  -0.367  1.00  0.00           H  
ATOM   2954 1HB  PRO A 206      37.501  35.650  -2.075  1.00  0.00           H  
ATOM   2955 2HB  PRO A 206      38.499  36.991  -1.499  1.00  0.00           H  
ATOM   2956 1HG  PRO A 206      38.733  36.243  -4.044  1.00  0.00           H  
ATOM   2957 2HG  PRO A 206      40.195  36.614  -3.126  1.00  0.00           H  
ATOM   2958 1HD  PRO A 206      38.987  33.899  -3.792  1.00  0.00           H  
ATOM   2959 2HD  PRO A 206      40.719  34.419  -3.845  1.00  0.00           H  
ATOM   2960  N   GLU A 207      37.514  33.382  -0.543  1.00  0.00           N  
ATOM   2961  CA  GLU A 207      36.699  32.572   0.342  1.00  0.00           C  
ATOM   2962  C   GLU A 207      37.526  31.856   1.398  1.00  0.00           C  
ATOM   2963  O   GLU A 207      37.181  31.836   2.578  1.00  0.00           O  
ATOM   2964  CB  GLU A 207      35.904  31.547  -0.471  1.00  0.00           C  
ATOM   2965  CG  GLU A 207      34.834  32.151  -1.369  1.00  0.00           C  
ATOM   2966  CD  GLU A 207      35.386  32.674  -2.666  1.00  0.00           C  
ATOM   2967  OE1 GLU A 207      36.570  32.564  -2.873  1.00  0.00           O  
ATOM   2968  OE2 GLU A 207      34.621  33.184  -3.451  1.00  0.00           O1-
ATOM   2969  H   GLU A 207      37.485  33.205  -1.537  1.00  0.00           H  
ATOM   2970  HA  GLU A 207      36.000  33.226   0.865  1.00  0.00           H  
ATOM   2971 1HB  GLU A 207      36.586  30.975  -1.100  1.00  0.00           H  
ATOM   2972 2HB  GLU A 207      35.417  30.845   0.206  1.00  0.00           H  
ATOM   2973 1HG  GLU A 207      34.086  31.389  -1.587  1.00  0.00           H  
ATOM   2974 2HG  GLU A 207      34.342  32.962  -0.835  1.00  0.00           H  
ATOM   2975  N   ASP A 208      38.603  31.240   0.965  1.00  0.00           N  
ATOM   2976  CA  ASP A 208      39.481  30.517   1.866  1.00  0.00           C  
ATOM   2977  C   ASP A 208      40.115  31.424   2.908  1.00  0.00           C  
ATOM   2978  O   ASP A 208      40.250  31.065   4.076  1.00  0.00           O  
ATOM   2979  CB  ASP A 208      40.580  29.805   1.072  1.00  0.00           C  
ATOM   2980  CG  ASP A 208      40.060  28.614   0.279  1.00  0.00           C  
ATOM   2981  OD1 ASP A 208      38.972  28.169   0.557  1.00  0.00           O  
ATOM   2982  OD2 ASP A 208      40.757  28.160  -0.597  1.00  0.00           O1-
ATOM   2983  H   ASP A 208      38.871  31.312   0.025  1.00  0.00           H  
ATOM   2984  HA  ASP A 208      38.890  29.776   2.405  1.00  0.00           H  
ATOM   2985 1HB  ASP A 208      41.043  30.510   0.381  1.00  0.00           H  
ATOM   2986 2HB  ASP A 208      41.355  29.458   1.756  1.00  0.00           H  
ATOM   2987  N   MET A 209      40.536  32.592   2.475  1.00  0.00           N  
ATOM   2988  CA  MET A 209      41.094  33.582   3.376  1.00  0.00           C  
ATOM   2989  C   MET A 209      40.091  34.049   4.418  1.00  0.00           C  
ATOM   2990  O   MET A 209      40.422  34.243   5.586  1.00  0.00           O  
ATOM   2991  CB  MET A 209      41.616  34.774   2.575  1.00  0.00           C  
ATOM   2992  CG  MET A 209      42.432  35.769   3.388  1.00  0.00           C  
ATOM   2993  SD  MET A 209      44.013  35.091   3.933  1.00  0.00           S  
ATOM   2994  CE  MET A 209      43.637  34.683   5.635  1.00  0.00           C  
ATOM   2995  H   MET A 209      40.417  32.844   1.535  1.00  0.00           H  
ATOM   2996  HA  MET A 209      41.924  33.128   3.918  1.00  0.00           H  
ATOM   2997 1HB  MET A 209      42.241  34.417   1.759  1.00  0.00           H  
ATOM   2998 2HB  MET A 209      40.776  35.312   2.134  1.00  0.00           H  
ATOM   2999 1HG  MET A 209      42.627  36.656   2.786  1.00  0.00           H  
ATOM   3000 2HG  MET A 209      41.866  36.072   4.268  1.00  0.00           H  
ATOM   3001 1HE  MET A 209      44.519  34.252   6.109  1.00  0.00           H  
ATOM   3002 2HE  MET A 209      43.342  35.587   6.169  1.00  0.00           H  
ATOM   3003 3HE  MET A 209      42.820  33.961   5.665  1.00  0.00           H  
ATOM   3004  N   ALA A 210      38.868  34.260   3.985  1.00  0.00           N  
ATOM   3005  CA  ALA A 210      37.796  34.637   4.886  1.00  0.00           C  
ATOM   3006  C   ALA A 210      37.510  33.569   5.928  1.00  0.00           C  
ATOM   3007  O   ALA A 210      37.260  33.862   7.096  1.00  0.00           O  
ATOM   3008  CB  ALA A 210      36.534  34.943   4.092  1.00  0.00           C  
ATOM   3009  H   ALA A 210      38.641  34.100   3.045  1.00  0.00           H  
ATOM   3010  HA  ALA A 210      38.105  35.533   5.424  1.00  0.00           H  
ATOM   3011 1HB  ALA A 210      35.737  35.238   4.775  1.00  0.00           H  
ATOM   3012 2HB  ALA A 210      36.733  35.756   3.393  1.00  0.00           H  
ATOM   3013 3HB  ALA A 210      36.229  34.056   3.539  1.00  0.00           H  
ATOM   3014  N   LYS A 211      37.515  32.328   5.495  1.00  0.00           N  
ATOM   3015  CA  LYS A 211      37.328  31.207   6.396  1.00  0.00           C  
ATOM   3016  C   LYS A 211      38.430  31.111   7.438  1.00  0.00           C  
ATOM   3017  O   LYS A 211      38.186  30.814   8.606  1.00  0.00           O  
ATOM   3018  CB  LYS A 211      37.248  29.902   5.602  1.00  0.00           C  
ATOM   3019  CG  LYS A 211      36.990  28.664   6.450  1.00  0.00           C  
ATOM   3020  CD  LYS A 211      36.843  27.422   5.584  1.00  0.00           C  
ATOM   3021  CE  LYS A 211      36.607  26.180   6.431  1.00  0.00           C  
ATOM   3022  NZ  LYS A 211      36.462  24.957   5.597  1.00  0.00           N1+
ATOM   3023  H   LYS A 211      37.711  32.133   4.555  1.00  0.00           H  
ATOM   3024  HA  LYS A 211      36.387  31.345   6.930  1.00  0.00           H  
ATOM   3025 1HB  LYS A 211      36.450  29.974   4.863  1.00  0.00           H  
ATOM   3026 2HB  LYS A 211      38.182  29.748   5.061  1.00  0.00           H  
ATOM   3027 1HG  LYS A 211      37.819  28.518   7.143  1.00  0.00           H  
ATOM   3028 2HG  LYS A 211      36.077  28.804   7.028  1.00  0.00           H  
ATOM   3029 1HD  LYS A 211      36.002  27.551   4.901  1.00  0.00           H  
ATOM   3030 2HD  LYS A 211      37.749  27.281   4.994  1.00  0.00           H  
ATOM   3031 1HE  LYS A 211      37.444  26.042   7.115  1.00  0.00           H  
ATOM   3032 2HE  LYS A 211      35.701  26.311   7.023  1.00  0.00           H  
ATOM   3033 1HZ  LYS A 211      36.307  24.157   6.195  1.00  0.00           H  
ATOM   3034 2HZ  LYS A 211      35.676  25.066   4.971  1.00  0.00           H  
ATOM   3035 3HZ  LYS A 211      37.304  24.814   5.058  1.00  0.00           H  
ATOM   3036  N   ALA A 212      39.652  31.331   7.005  1.00  0.00           N  
ATOM   3037  CA  ALA A 212      40.788  31.342   7.906  1.00  0.00           C  
ATOM   3038  C   ALA A 212      40.692  32.445   8.948  1.00  0.00           C  
ATOM   3039  O   ALA A 212      41.026  32.255  10.116  1.00  0.00           O  
ATOM   3040  CB  ALA A 212      42.078  31.483   7.112  1.00  0.00           C  
ATOM   3041  H   ALA A 212      39.810  31.559   6.065  1.00  0.00           H  
ATOM   3042  HA  ALA A 212      40.802  30.394   8.444  1.00  0.00           H  
ATOM   3043 1HB  ALA A 212      42.928  31.478   7.795  1.00  0.00           H  
ATOM   3044 2HB  ALA A 212      42.169  30.652   6.413  1.00  0.00           H  
ATOM   3045 3HB  ALA A 212      42.064  32.421   6.559  1.00  0.00           H  
ATOM   3046  N   GLY A 213      40.264  33.609   8.515  1.00  0.00           N  
ATOM   3047  CA  GLY A 213      40.055  34.726   9.416  1.00  0.00           C  
ATOM   3048  C   GLY A 213      38.985  34.440  10.458  1.00  0.00           C  
ATOM   3049  O   GLY A 213      39.114  34.801  11.626  1.00  0.00           O  
ATOM   3050  H   GLY A 213      40.011  33.726   7.575  1.00  0.00           H  
ATOM   3051 1HA  GLY A 213      40.990  34.965   9.923  1.00  0.00           H  
ATOM   3052 2HA  GLY A 213      39.767  35.606   8.843  1.00  0.00           H  
ATOM   3053  N   ARG A 214      37.914  33.816  10.025  1.00  0.00           N  
ATOM   3054  CA  ARG A 214      36.850  33.416  10.926  1.00  0.00           C  
ATOM   3055  C   ARG A 214      37.317  32.413  11.968  1.00  0.00           C  
ATOM   3056  O   ARG A 214      36.938  32.477  13.136  1.00  0.00           O  
ATOM   3057  CB  ARG A 214      35.695  32.815  10.139  1.00  0.00           C  
ATOM   3058  CG  ARG A 214      34.896  33.812   9.314  1.00  0.00           C  
ATOM   3059  CD  ARG A 214      33.626  33.221   8.819  1.00  0.00           C  
ATOM   3060  NE  ARG A 214      33.862  32.118   7.901  1.00  0.00           N  
ATOM   3061  CZ  ARG A 214      34.037  32.253   6.572  1.00  0.00           C  
ATOM   3062  NH1 ARG A 214      33.999  33.446   6.022  1.00  0.00           N1+
ATOM   3063  NH2 ARG A 214      34.246  31.185   5.822  1.00  0.00           N  
ATOM   3064  H   ARG A 214      37.842  33.547   9.085  1.00  0.00           H  
ATOM   3065  HA  ARG A 214      36.504  34.298  11.466  1.00  0.00           H  
ATOM   3066 1HB  ARG A 214      36.075  32.054   9.459  1.00  0.00           H  
ATOM   3067 2HB  ARG A 214      35.003  32.325  10.825  1.00  0.00           H  
ATOM   3068 1HG  ARG A 214      34.654  34.680   9.927  1.00  0.00           H  
ATOM   3069 2HG  ARG A 214      35.486  34.127   8.453  1.00  0.00           H  
ATOM   3070 1HD  ARG A 214      33.046  32.846   9.661  1.00  0.00           H  
ATOM   3071 2HD  ARG A 214      33.051  33.984   8.294  1.00  0.00           H  
ATOM   3072  HE  ARG A 214      33.898  31.184   8.288  1.00  0.00           H  
ATOM   3073 1HH1 ARG A 214      33.839  34.262   6.595  1.00  0.00           H  
ATOM   3074 2HH1 ARG A 214      34.130  33.546   5.025  1.00  0.00           H  
ATOM   3075 1HH2 ARG A 214      34.275  30.267   6.245  1.00  0.00           H  
ATOM   3076 2HH2 ARG A 214      34.377  31.285   4.826  1.00  0.00           H  
ATOM   3077  N   ALA A 215      38.118  31.466  11.535  1.00  0.00           N  
ATOM   3078  CA  ALA A 215      38.696  30.487  12.436  1.00  0.00           C  
ATOM   3079  C   ALA A 215      39.602  31.122  13.478  1.00  0.00           C  
ATOM   3080  O   ALA A 215      39.606  30.737  14.646  1.00  0.00           O  
ATOM   3081  CB  ALA A 215      39.465  29.441  11.642  1.00  0.00           C  
ATOM   3082  H   ALA A 215      38.395  31.442  10.595  1.00  0.00           H  
ATOM   3083  HA  ALA A 215      37.883  30.000  12.974  1.00  0.00           H  
ATOM   3084 1HB  ALA A 215      39.886  28.703  12.325  1.00  0.00           H  
ATOM   3085 2HB  ALA A 215      38.791  28.946  10.943  1.00  0.00           H  
ATOM   3086 3HB  ALA A 215      40.270  29.923  11.089  1.00  0.00           H  
ATOM   3087  N   ALA A 216      40.397  32.075  13.045  1.00  0.00           N  
ATOM   3088  CA  ALA A 216      41.260  32.815  13.946  1.00  0.00           C  
ATOM   3089  C   ALA A 216      40.478  33.597  14.988  1.00  0.00           C  
ATOM   3090  O   ALA A 216      40.855  33.666  16.156  1.00  0.00           O  
ATOM   3091  CB  ALA A 216      42.156  33.754  13.152  1.00  0.00           C  
ATOM   3092  H   ALA A 216      40.372  32.352  12.105  1.00  0.00           H  
ATOM   3093  HA  ALA A 216      41.881  32.099  14.484  1.00  0.00           H  
ATOM   3094 1HB  ALA A 216      42.810  34.297  13.835  1.00  0.00           H  
ATOM   3095 2HB  ALA A 216      42.761  33.176  12.453  1.00  0.00           H  
ATOM   3096 3HB  ALA A 216      41.541  34.462  12.599  1.00  0.00           H  
ATOM   3097  N   LEU A 217      39.401  34.214  14.555  1.00  0.00           N  
ATOM   3098  CA  LEU A 217      38.523  34.935  15.456  1.00  0.00           C  
ATOM   3099  C   LEU A 217      37.888  34.028  16.498  1.00  0.00           C  
ATOM   3100  O   LEU A 217      37.754  34.388  17.666  1.00  0.00           O  
ATOM   3101  CB  LEU A 217      37.423  35.641  14.654  1.00  0.00           C  
ATOM   3102  CG  LEU A 217      37.885  36.816  13.782  1.00  0.00           C  
ATOM   3103  CD1 LEU A 217      36.728  37.291  12.914  1.00  0.00           C  
ATOM   3104  CD2 LEU A 217      38.398  37.938  14.672  1.00  0.00           C  
ATOM   3105  H   LEU A 217      39.132  34.140  13.615  1.00  0.00           H  
ATOM   3106  HA  LEU A 217      39.111  35.683  15.986  1.00  0.00           H  
ATOM   3107 1HB  LEU A 217      36.946  34.912  14.001  1.00  0.00           H  
ATOM   3108 2HB  LEU A 217      36.674  36.020  15.349  1.00  0.00           H  
ATOM   3109  HG  LEU A 217      38.685  36.484  13.119  1.00  0.00           H  
ATOM   3110 1HD1 LEU A 217      37.056  38.125  12.294  1.00  0.00           H  
ATOM   3111 2HD1 LEU A 217      36.393  36.474  12.274  1.00  0.00           H  
ATOM   3112 3HD1 LEU A 217      35.905  37.614  13.551  1.00  0.00           H  
ATOM   3113 1HD2 LEU A 217      38.728  38.772  14.052  1.00  0.00           H  
ATOM   3114 2HD2 LEU A 217      37.599  38.271  15.334  1.00  0.00           H  
ATOM   3115 3HD2 LEU A 217      39.236  37.576  15.268  1.00  0.00           H  
ATOM   3116  N   GLU A 218      37.468  32.861  16.065  1.00  0.00           N  
ATOM   3117  CA  GLU A 218      36.910  31.871  16.966  1.00  0.00           C  
ATOM   3118  C   GLU A 218      37.913  31.404  18.008  1.00  0.00           C  
ATOM   3119  O   GLU A 218      37.581  31.209  19.176  1.00  0.00           O  
ATOM   3120  CB  GLU A 218      36.399  30.668  16.170  1.00  0.00           C  
ATOM   3121  CG  GLU A 218      35.730  29.593  17.014  1.00  0.00           C  
ATOM   3122  CD  GLU A 218      35.175  28.464  16.191  1.00  0.00           C  
ATOM   3123  OE1 GLU A 218      34.800  28.701  15.068  1.00  0.00           O  
ATOM   3124  OE2 GLU A 218      35.127  27.363  16.687  1.00  0.00           O1-
ATOM   3125  H   GLU A 218      37.587  32.609  15.125  1.00  0.00           H  
ATOM   3126  HA  GLU A 218      36.068  32.319  17.494  1.00  0.00           H  
ATOM   3127 1HB  GLU A 218      35.678  31.005  15.424  1.00  0.00           H  
ATOM   3128 2HB  GLU A 218      37.230  30.206  15.636  1.00  0.00           H  
ATOM   3129 1HG  GLU A 218      36.460  29.191  17.716  1.00  0.00           H  
ATOM   3130 2HG  GLU A 218      34.925  30.047  17.590  1.00  0.00           H  
ATOM   3131  N   ALA A 219      39.136  31.193  17.575  1.00  0.00           N  
ATOM   3132  CA  ALA A 219      40.207  30.815  18.476  1.00  0.00           C  
ATOM   3133  C   ALA A 219      40.494  31.883  19.518  1.00  0.00           C  
ATOM   3134  O   ALA A 219      40.743  31.591  20.686  1.00  0.00           O  
ATOM   3135  CB  ALA A 219      41.468  30.507  17.682  1.00  0.00           C  
ATOM   3136  H   ALA A 219      39.362  31.352  16.635  1.00  0.00           H  
ATOM   3137  HA  ALA A 219      39.897  29.919  19.014  1.00  0.00           H  
ATOM   3138 1HB  ALA A 219      42.265  30.211  18.365  1.00  0.00           H  
ATOM   3139 2HB  ALA A 219      41.269  29.695  16.983  1.00  0.00           H  
ATOM   3140 3HB  ALA A 219      41.775  31.394  17.129  1.00  0.00           H  
ATOM   3141  N   ALA A 220      40.489  33.124  19.085  1.00  0.00           N  
ATOM   3142  CA  ALA A 220      40.675  34.245  19.986  1.00  0.00           C  
ATOM   3143  C   ALA A 220      39.573  34.341  21.028  1.00  0.00           C  
ATOM   3144  O   ALA A 220      39.818  34.638  22.196  1.00  0.00           O  
ATOM   3145  CB  ALA A 220      40.758  35.541  19.192  1.00  0.00           C  
ATOM   3146  H   ALA A 220      40.292  33.320  18.145  1.00  0.00           H  
ATOM   3147  HA  ALA A 220      41.611  34.095  20.524  1.00  0.00           H  
ATOM   3148 1HB  ALA A 220      40.911  36.377  19.875  1.00  0.00           H  
ATOM   3149 2HB  ALA A 220      41.593  35.486  18.493  1.00  0.00           H  
ATOM   3150 3HB  ALA A 220      39.832  35.688  18.639  1.00  0.00           H  
ATOM   3151  N   ALA A 221      38.351  34.122  20.595  1.00  0.00           N  
ATOM   3152  CA  ALA A 221      37.215  34.111  21.496  1.00  0.00           C  
ATOM   3153  C   ALA A 221      37.312  33.008  22.538  1.00  0.00           C  
ATOM   3154  O   ALA A 221      36.977  33.197  23.706  1.00  0.00           O  
ATOM   3155  CB  ALA A 221      35.925  33.969  20.702  1.00  0.00           C  
ATOM   3156  H   ALA A 221      38.193  33.894  19.655  1.00  0.00           H  
ATOM   3157  HA  ALA A 221      37.200  35.059  22.034  1.00  0.00           H  
ATOM   3158 1HB  ALA A 221      35.075  33.974  21.385  1.00  0.00           H  
ATOM   3159 2HB  ALA A 221      35.834  34.801  20.003  1.00  0.00           H  
ATOM   3160 3HB  ALA A 221      35.939  33.031  20.149  1.00  0.00           H  
ATOM   3161  N   ARG A 222      37.740  31.844  22.105  1.00  0.00           N  
ATOM   3162  CA  ARG A 222      37.949  30.727  23.006  1.00  0.00           C  
ATOM   3163  C   ARG A 222      39.018  31.013  24.048  1.00  0.00           C  
ATOM   3164  O   ARG A 222      38.889  30.651  25.216  1.00  0.00           O  
ATOM   3165  CB  ARG A 222      38.340  29.485  22.219  1.00  0.00           C  
ATOM   3166  CG  ARG A 222      37.222  28.875  21.389  1.00  0.00           C  
ATOM   3167  CD  ARG A 222      37.672  27.654  20.673  1.00  0.00           C  
ATOM   3168  NE  ARG A 222      36.631  27.115  19.813  1.00  0.00           N  
ATOM   3169  CZ  ARG A 222      35.646  26.293  20.226  1.00  0.00           C  
ATOM   3170  NH1 ARG A 222      35.582  25.926  21.487  1.00  0.00           N1+
ATOM   3171  NH2 ARG A 222      34.745  25.856  19.364  1.00  0.00           N  
ATOM   3172  H   ARG A 222      37.993  31.727  21.165  1.00  0.00           H  
ATOM   3173  HA  ARG A 222      37.016  30.529  23.534  1.00  0.00           H  
ATOM   3174 1HB  ARG A 222      39.159  29.725  21.543  1.00  0.00           H  
ATOM   3175 2HB  ARG A 222      38.697  28.717  22.906  1.00  0.00           H  
ATOM   3176 1HG  ARG A 222      36.391  28.604  22.040  1.00  0.00           H  
ATOM   3177 2HG  ARG A 222      36.881  29.600  20.649  1.00  0.00           H  
ATOM   3178 1HD  ARG A 222      38.536  27.893  20.054  1.00  0.00           H  
ATOM   3179 2HD  ARG A 222      37.946  26.888  21.398  1.00  0.00           H  
ATOM   3180  HE  ARG A 222      36.648  27.374  18.836  1.00  0.00           H  
ATOM   3181 1HH1 ARG A 222      36.271  26.260  22.146  1.00  0.00           H  
ATOM   3182 2HH1 ARG A 222      34.844  25.311  21.797  1.00  0.00           H  
ATOM   3183 1HH2 ARG A 222      34.795  26.138  18.394  1.00  0.00           H  
ATOM   3184 2HH2 ARG A 222      34.008  25.241  19.673  1.00  0.00           H  
ATOM   3185  N   VAL A 223      40.090  31.637  23.615  1.00  0.00           N  
ATOM   3186  CA  VAL A 223      41.154  32.037  24.516  1.00  0.00           C  
ATOM   3187  C   VAL A 223      40.686  33.040  25.558  1.00  0.00           C  
ATOM   3188  O   VAL A 223      41.065  32.976  26.726  1.00  0.00           O  
ATOM   3189  CB  VAL A 223      42.317  32.649  23.713  1.00  0.00           C  
ATOM   3190  CG1 VAL A 223      43.351  33.254  24.652  1.00  0.00           C  
ATOM   3191  CG2 VAL A 223      42.950  31.587  22.826  1.00  0.00           C  
ATOM   3192  H   VAL A 223      40.161  31.906  22.675  1.00  0.00           H  
ATOM   3193  HA  VAL A 223      41.514  31.152  25.041  1.00  0.00           H  
ATOM   3194  HB  VAL A 223      41.933  33.459  23.094  1.00  0.00           H  
ATOM   3195 1HG1 VAL A 223      44.166  33.682  24.067  1.00  0.00           H  
ATOM   3196 2HG1 VAL A 223      42.885  34.036  25.251  1.00  0.00           H  
ATOM   3197 3HG1 VAL A 223      43.745  32.478  25.308  1.00  0.00           H  
ATOM   3198 1HG2 VAL A 223      43.771  32.027  22.261  1.00  0.00           H  
ATOM   3199 2HG2 VAL A 223      43.329  30.775  23.446  1.00  0.00           H  
ATOM   3200 3HG2 VAL A 223      42.202  31.198  22.135  1.00  0.00           H  
ATOM   3201  N   ALA A 224      39.885  33.987  25.125  1.00  0.00           N  
ATOM   3202  CA  ALA A 224      39.307  34.965  26.026  1.00  0.00           C  
ATOM   3203  C   ALA A 224      38.401  34.330  27.068  1.00  0.00           C  
ATOM   3204  O   ALA A 224      38.398  34.715  28.236  1.00  0.00           O  
ATOM   3205  CB  ALA A 224      38.538  36.011  25.232  1.00  0.00           C  
ATOM   3206  H   ALA A 224      39.608  34.010  24.185  1.00  0.00           H  
ATOM   3207  HA  ALA A 224      40.120  35.452  26.564  1.00  0.00           H  
ATOM   3208 1HB  ALA A 224      38.118  36.749  25.915  1.00  0.00           H  
ATOM   3209 2HB  ALA A 224      39.213  36.506  24.533  1.00  0.00           H  
ATOM   3210 3HB  ALA A 224      37.733  35.529  24.679  1.00  0.00           H  
ATOM   3211  N   ARG A 225      37.606  33.378  26.635  1.00  0.00           N  
ATOM   3212  CA  ARG A 225      36.743  32.638  27.536  1.00  0.00           C  
ATOM   3213  C   ARG A 225      37.526  31.856  28.578  1.00  0.00           C  
ATOM   3214  O   ARG A 225      37.148  31.786  29.746  1.00  0.00           O  
ATOM   3215  CB  ARG A 225      35.863  31.677  26.750  1.00  0.00           C  
ATOM   3216  CG  ARG A 225      34.857  30.902  27.585  1.00  0.00           C  
ATOM   3217  CD  ARG A 225      34.023  30.003  26.746  1.00  0.00           C  
ATOM   3218  NE  ARG A 225      33.188  30.749  25.818  1.00  0.00           N  
ATOM   3219  CZ  ARG A 225      32.617  30.228  24.715  1.00  0.00           C  
ATOM   3220  NH1 ARG A 225      32.800  28.961  24.416  1.00  0.00           N1+
ATOM   3221  NH2 ARG A 225      31.873  30.990  23.933  1.00  0.00           N  
ATOM   3222  H   ARG A 225      37.631  33.101  25.695  1.00  0.00           H  
ATOM   3223  HA  ARG A 225      36.111  33.348  28.070  1.00  0.00           H  
ATOM   3224 1HB  ARG A 225      35.307  32.230  25.993  1.00  0.00           H  
ATOM   3225 2HB  ARG A 225      36.490  30.952  26.231  1.00  0.00           H  
ATOM   3226 1HG  ARG A 225      35.386  30.293  28.319  1.00  0.00           H  
ATOM   3227 2HG  ARG A 225      34.197  31.600  28.101  1.00  0.00           H  
ATOM   3228 1HD  ARG A 225      34.668  29.343  26.168  1.00  0.00           H  
ATOM   3229 2HD  ARG A 225      33.374  29.407  27.386  1.00  0.00           H  
ATOM   3230  HE  ARG A 225      33.023  31.727  26.015  1.00  0.00           H  
ATOM   3231 1HH1 ARG A 225      33.369  28.378  25.013  1.00  0.00           H  
ATOM   3232 2HH1 ARG A 225      32.373  28.570  23.588  1.00  0.00           H  
ATOM   3233 1HH2 ARG A 225      31.731  31.964  24.163  1.00  0.00           H  
ATOM   3234 2HH2 ARG A 225      31.445  30.600  23.106  1.00  0.00           H  
ATOM   3235  N   ALA A 226      38.603  31.239  28.145  1.00  0.00           N  
ATOM   3236  CA  ALA A 226      39.481  30.517  29.046  1.00  0.00           C  
ATOM   3237  C   ALA A 226      40.115  31.424  30.088  1.00  0.00           C  
ATOM   3238  O   ALA A 226      40.249  31.064  31.256  1.00  0.00           O  
ATOM   3239  CB  ALA A 226      40.562  29.797  28.252  1.00  0.00           C  
ATOM   3240  H   ALA A 226      38.871  31.312  27.205  1.00  0.00           H  
ATOM   3241  HA  ALA A 226      38.883  29.781  29.584  1.00  0.00           H  
ATOM   3242 1HB  ALA A 226      41.209  29.247  28.935  1.00  0.00           H  
ATOM   3243 2HB  ALA A 226      40.097  29.101  27.553  1.00  0.00           H  
ATOM   3244 3HB  ALA A 226      41.153  30.526  27.699  1.00  0.00           H  
ATOM   3245  N   LEU A 227      40.535  32.591  29.655  1.00  0.00           N  
ATOM   3246  CA  LEU A 227      41.093  33.582  30.556  1.00  0.00           C  
ATOM   3247  C   LEU A 227      40.091  34.049  31.598  1.00  0.00           C  
ATOM   3248  O   LEU A 227      40.423  34.244  32.766  1.00  0.00           O  
ATOM   3249  CB  LEU A 227      41.596  34.789  29.754  1.00  0.00           C  
ATOM   3250  CG  LEU A 227      42.237  35.914  30.577  1.00  0.00           C  
ATOM   3251  CD1 LEU A 227      43.445  35.370  31.327  1.00  0.00           C  
ATOM   3252  CD2 LEU A 227      42.635  37.055  29.653  1.00  0.00           C  
ATOM   3253  H   LEU A 227      40.417  32.843  28.715  1.00  0.00           H  
ATOM   3254  HA  LEU A 227      41.933  33.134  31.085  1.00  0.00           H  
ATOM   3255 1HB  LEU A 227      42.335  34.443  29.033  1.00  0.00           H  
ATOM   3256 2HB  LEU A 227      40.756  35.216  29.206  1.00  0.00           H  
ATOM   3257  HG  LEU A 227      41.522  36.278  31.315  1.00  0.00           H  
ATOM   3258 1HD1 LEU A 227      43.900  36.170  31.912  1.00  0.00           H  
ATOM   3259 2HD1 LEU A 227      43.128  34.569  31.994  1.00  0.00           H  
ATOM   3260 3HD1 LEU A 227      44.172  34.983  30.614  1.00  0.00           H  
ATOM   3261 1HD2 LEU A 227      43.090  37.855  30.238  1.00  0.00           H  
ATOM   3262 2HD2 LEU A 227      43.351  36.693  28.915  1.00  0.00           H  
ATOM   3263 3HD2 LEU A 227      41.750  37.436  29.143  1.00  0.00           H  
ATOM   3264  N   THR A 228      38.868  34.260  31.165  1.00  0.00           N  
ATOM   3265  CA  THR A 228      37.796  34.637  32.066  1.00  0.00           C  
ATOM   3266  C   THR A 228      37.584  33.621  33.175  1.00  0.00           C  
ATOM   3267  O   THR A 228      37.467  33.981  34.346  1.00  0.00           O  
ATOM   3268  CB  THR A 228      36.479  34.830  31.292  1.00  0.00           C  
ATOM   3269  CG2 THR A 228      35.345  35.175  32.247  1.00  0.00           C  
ATOM   3270  OG1 THR A 228      36.633  35.888  30.338  1.00  0.00           O  
ATOM   3271  H   THR A 228      38.641  34.100  30.225  1.00  0.00           H  
ATOM   3272  HA  THR A 228      38.060  35.581  32.542  1.00  0.00           H  
ATOM   3273  HB  THR A 228      36.231  33.912  30.760  1.00  0.00           H  
ATOM   3274  HG1 THR A 228      37.335  35.663  29.722  1.00  0.00           H  
ATOM   3275 1HG2 THR A 228      34.422  35.307  31.682  1.00  0.00           H  
ATOM   3276 2HG2 THR A 228      35.218  34.367  32.967  1.00  0.00           H  
ATOM   3277 3HG2 THR A 228      35.583  36.097  32.775  1.00  0.00           H  
ATOM   3278  N   GLU A 229      37.534  32.347  32.801  1.00  0.00           N  
ATOM   3279  CA  GLU A 229      37.336  31.272  33.766  1.00  0.00           C  
ATOM   3280  C   GLU A 229      38.419  31.286  34.837  1.00  0.00           C  
ATOM   3281  O   GLU A 229      38.129  31.188  36.029  1.00  0.00           O  
ATOM   3282  CB  GLU A 229      37.323  29.915  33.058  1.00  0.00           C  
ATOM   3283  CG  GLU A 229      37.084  28.728  33.979  1.00  0.00           C  
ATOM   3284  CD  GLU A 229      37.060  27.415  33.247  1.00  0.00           C  
ATOM   3285  OE1 GLU A 229      37.202  27.422  32.048  1.00  0.00           O  
ATOM   3286  OE2 GLU A 229      36.899  26.403  33.888  1.00  0.00           O1-
ATOM   3287  H   GLU A 229      37.637  32.117  31.823  1.00  0.00           H  
ATOM   3288  HA  GLU A 229      36.366  31.414  34.248  1.00  0.00           H  
ATOM   3289 1HB  GLU A 229      36.543  29.910  32.296  1.00  0.00           H  
ATOM   3290 2HB  GLU A 229      38.276  29.760  32.552  1.00  0.00           H  
ATOM   3291 1HG  GLU A 229      37.875  28.698  34.729  1.00  0.00           H  
ATOM   3292 2HG  GLU A 229      36.136  28.867  34.497  1.00  0.00           H  
ATOM   3293  N   ALA A 230      39.673  31.290  34.388  1.00  0.00           N  
ATOM   3294  CA  ALA A 230      40.804  31.029  35.270  1.00  0.00           C  
ATOM   3295  C   ALA A 230      40.956  32.109  36.333  1.00  0.00           C  
ATOM   3296  O   ALA A 230      41.445  31.838  37.429  1.00  0.00           O  
ATOM   3297  CB  ALA A 230      42.086  30.908  34.458  1.00  0.00           C  
ATOM   3298  H   ALA A 230      39.842  31.431  33.406  1.00  0.00           H  
ATOM   3299  HA  ALA A 230      40.639  30.075  35.773  1.00  0.00           H  
ATOM   3300 1HB  ALA A 230      42.922  30.707  35.127  1.00  0.00           H  
ATOM   3301 2HB  ALA A 230      41.988  30.090  33.744  1.00  0.00           H  
ATOM   3302 3HB  ALA A 230      42.265  31.838  33.922  1.00  0.00           H  
ATOM   3303  N   LEU A 231      40.589  33.342  35.991  1.00  0.00           N  
ATOM   3304  CA  LEU A 231      40.886  34.471  36.862  1.00  0.00           C  
ATOM   3305  C   LEU A 231      39.619  35.050  37.478  1.00  0.00           C  
ATOM   3306  O   LEU A 231      39.671  36.039  38.209  1.00  0.00           O  
ATOM   3307  CB  LEU A 231      41.624  35.563  36.077  1.00  0.00           C  
ATOM   3308  CG  LEU A 231      42.980  35.156  35.486  1.00  0.00           C  
ATOM   3309  CD1 LEU A 231      43.536  36.304  34.655  1.00  0.00           C  
ATOM   3310  CD2 LEU A 231      43.933  34.783  36.611  1.00  0.00           C  
ATOM   3311  H   LEU A 231      40.151  33.499  35.091  1.00  0.00           H  
ATOM   3312  HA  LEU A 231      41.536  34.126  37.667  1.00  0.00           H  
ATOM   3313 1HB  LEU A 231      40.988  35.889  35.255  1.00  0.00           H  
ATOM   3314 2HB  LEU A 231      41.791  36.413  36.738  1.00  0.00           H  
ATOM   3315  HG  LEU A 231      42.846  34.300  34.824  1.00  0.00           H  
ATOM   3316 1HD1 LEU A 231      44.500  36.016  34.235  1.00  0.00           H  
ATOM   3317 2HD1 LEU A 231      42.844  36.537  33.846  1.00  0.00           H  
ATOM   3318 3HD1 LEU A 231      43.665  37.182  35.287  1.00  0.00           H  
ATOM   3319 1HD2 LEU A 231      44.897  34.494  36.191  1.00  0.00           H  
ATOM   3320 2HD2 LEU A 231      44.068  35.640  37.273  1.00  0.00           H  
ATOM   3321 3HD2 LEU A 231      43.518  33.949  37.178  1.00  0.00           H  
ATOM   3322  N   GLY A 232      38.487  34.427  37.185  1.00  0.00           N  
ATOM   3323  CA  GLY A 232      37.207  34.871  37.716  1.00  0.00           C  
ATOM   3324  C   GLY A 232      36.957  36.345  37.414  1.00  0.00           C  
ATOM   3325  O   GLY A 232      36.463  37.088  38.263  1.00  0.00           O  
ATOM   3326  H   GLY A 232      38.516  33.616  36.581  1.00  0.00           H  
ATOM   3327 1HA  GLY A 232      36.406  34.270  37.285  1.00  0.00           H  
ATOM   3328 2HA  GLY A 232      37.185  34.711  38.793  1.00  0.00           H  
ATOM   3329  N   ALA A 233      37.261  36.747  36.191  1.00  0.00           N  
ATOM   3330  CA  ALA A 233      36.978  38.102  35.728  1.00  0.00           C  
ATOM   3331  C   ALA A 233      35.510  38.266  35.361  1.00  0.00           C  
ATOM   3332  O   ALA A 233      34.781  37.283  35.232  1.00  0.00           O  
ATOM   3333  CB  ALA A 233      37.861  38.451  34.539  1.00  0.00           C  
ATOM   3334  H   ALA A 233      37.686  36.091  35.549  1.00  0.00           H  
ATOM   3335  HA  ALA A 233      37.215  38.799  36.532  1.00  0.00           H  
ATOM   3336 1HB  ALA A 233      37.638  39.464  34.205  1.00  0.00           H  
ATOM   3337 2HB  ALA A 233      38.909  38.388  34.832  1.00  0.00           H  
ATOM   3338 3HB  ALA A 233      37.670  37.751  33.726  1.00  0.00           H  
ATOM   3339  N   ASP A 234      35.078  39.513  35.207  1.00  0.00           N  
ATOM   3340  CA  ASP A 234      33.685  39.790  34.897  1.00  0.00           C  
ATOM   3341  C   ASP A 234      33.317  39.224  33.527  1.00  0.00           C  
ATOM   3342  O   ASP A 234      33.751  39.737  32.497  1.00  0.00           O  
ATOM   3343  CB  ASP A 234      33.416  41.296  34.930  1.00  0.00           C  
ATOM   3344  CG  ASP A 234      31.949  41.641  34.710  1.00  0.00           C  
ATOM   3345  OD1 ASP A 234      31.300  40.943  33.968  1.00  0.00           O  
ATOM   3346  OD2 ASP A 234      31.492  42.600  35.285  1.00  0.00           O1-
ATOM   3347  H   ASP A 234      35.725  40.281  35.316  1.00  0.00           H  
ATOM   3348  HA  ASP A 234      33.061  39.317  35.657  1.00  0.00           H  
ATOM   3349 1HB  ASP A 234      33.728  41.701  35.893  1.00  0.00           H  
ATOM   3350 2HB  ASP A 234      34.010  41.789  34.160  1.00  0.00           H  
ATOM   3351  N   PRO A 235      32.521  38.158  33.534  1.00  0.00           N  
ATOM   3352  CA  PRO A 235      32.067  37.484  32.316  1.00  0.00           C  
ATOM   3353  C   PRO A 235      31.746  38.452  31.204  1.00  0.00           C  
ATOM   3354  O   PRO A 235      31.613  38.072  30.040  1.00  0.00           O  
ATOM   3355  CB  PRO A 235      30.810  36.743  32.783  1.00  0.00           C  
ATOM   3356  CG  PRO A 235      31.037  36.519  34.239  1.00  0.00           C  
ATOM   3357  CD  PRO A 235      31.737  37.768  34.705  1.00  0.00           C  
ATOM   3358  HA  PRO A 235      32.841  36.777  31.984  1.00  0.00           H  
ATOM   3359 1HB  PRO A 235      29.917  37.351  32.578  1.00  0.00           H  
ATOM   3360 2HB  PRO A 235      30.696  35.804  32.220  1.00  0.00           H  
ATOM   3361 1HG  PRO A 235      30.078  36.355  34.752  1.00  0.00           H  
ATOM   3362 2HG  PRO A 235      31.640  35.613  34.395  1.00  0.00           H  
ATOM   3363 1HD  PRO A 235      30.990  38.532  34.967  1.00  0.00           H  
ATOM   3364 2HD  PRO A 235      32.372  37.532  35.571  1.00  0.00           H  
ATOM   3365  N   ALA A 236      31.577  39.690  31.586  1.00  0.00           N  
ATOM   3366  CA  ALA A 236      31.240  40.775  30.685  1.00  0.00           C  
ATOM   3367  C   ALA A 236      32.318  41.022  29.642  1.00  0.00           C  
ATOM   3368  O   ALA A 236      32.035  41.282  28.475  1.00  0.00           O  
ATOM   3369  CB  ALA A 236      30.980  42.047  31.479  1.00  0.00           C  
ATOM   3370  H   ALA A 236      31.746  39.911  32.525  1.00  0.00           H  
ATOM   3371  HA  ALA A 236      30.333  40.499  30.147  1.00  0.00           H  
ATOM   3372 1HB  ALA A 236      30.715  42.854  30.797  1.00  0.00           H  
ATOM   3373 2HB  ALA A 236      30.161  41.878  32.179  1.00  0.00           H  
ATOM   3374 3HB  ALA A 236      31.878  42.320  32.032  1.00  0.00           H  
ATOM   3375  N   ALA A 237      33.558  40.971  30.076  1.00  0.00           N  
ATOM   3376  CA  ALA A 237      34.686  41.115  29.175  1.00  0.00           C  
ATOM   3377  C   ALA A 237      34.741  40.010  28.132  1.00  0.00           C  
ATOM   3378  O   ALA A 237      35.046  40.243  26.965  1.00  0.00           O  
ATOM   3379  CB  ALA A 237      35.984  41.149  29.969  1.00  0.00           C  
ATOM   3380  H   ALA A 237      33.747  40.767  31.015  1.00  0.00           H  
ATOM   3381  HA  ALA A 237      34.572  42.056  28.637  1.00  0.00           H  
ATOM   3382 1HB  ALA A 237      36.825  41.270  29.287  1.00  0.00           H  
ATOM   3383 2HB  ALA A 237      35.960  41.985  30.669  1.00  0.00           H  
ATOM   3384 3HB  ALA A 237      36.096  40.218  30.522  1.00  0.00           H  
ATOM   3385  N   ALA A 238      34.475  38.799  28.566  1.00  0.00           N  
ATOM   3386  CA  ALA A 238      34.421  37.663  27.665  1.00  0.00           C  
ATOM   3387  C   ALA A 238      33.324  37.800  26.622  1.00  0.00           C  
ATOM   3388  O   ALA A 238      33.500  37.459  25.455  1.00  0.00           O  
ATOM   3389  CB  ALA A 238      34.229  36.379  28.459  1.00  0.00           C  
ATOM   3390  H   ALA A 238      34.242  38.648  29.505  1.00  0.00           H  
ATOM   3391  HA  ALA A 238      35.368  37.612  27.128  1.00  0.00           H  
ATOM   3392 1HB  ALA A 238      34.202  35.530  27.777  1.00  0.00           H  
ATOM   3393 2HB  ALA A 238      35.056  36.257  29.159  1.00  0.00           H  
ATOM   3394 3HB  ALA A 238      33.292  36.430  29.012  1.00  0.00           H  
ATOM   3395  N   ARG A 239      32.176  38.272  27.056  1.00  0.00           N  
ATOM   3396  CA  ARG A 239      31.068  38.522  26.155  1.00  0.00           C  
ATOM   3397  C   ARG A 239      31.394  39.579  25.112  1.00  0.00           C  
ATOM   3398  O   ARG A 239      31.027  39.464  23.945  1.00  0.00           O  
ATOM   3399  CB  ARG A 239      29.841  38.960  26.941  1.00  0.00           C  
ATOM   3400  CG  ARG A 239      29.193  37.866  27.776  1.00  0.00           C  
ATOM   3401  CD  ARG A 239      28.039  38.383  28.557  1.00  0.00           C  
ATOM   3402  NE  ARG A 239      27.416  37.340  29.356  1.00  0.00           N  
ATOM   3403  CZ  ARG A 239      26.443  37.552  30.264  1.00  0.00           C  
ATOM   3404  NH1 ARG A 239      25.995  38.769  30.476  1.00  0.00           N1+
ATOM   3405  NH2 ARG A 239      25.940  36.535  30.942  1.00  0.00           N  
ATOM   3406  H   ARG A 239      32.069  38.529  27.995  1.00  0.00           H  
ATOM   3407  HA  ARG A 239      30.841  37.599  25.621  1.00  0.00           H  
ATOM   3408 1HB  ARG A 239      30.112  39.771  27.615  1.00  0.00           H  
ATOM   3409 2HB  ARG A 239      29.086  39.342  26.255  1.00  0.00           H  
ATOM   3410 1HG  ARG A 239      28.835  37.072  27.120  1.00  0.00           H  
ATOM   3411 2HG  ARG A 239      29.925  37.458  28.473  1.00  0.00           H  
ATOM   3412 1HD  ARG A 239      28.379  39.170  29.229  1.00  0.00           H  
ATOM   3413 2HD  ARG A 239      27.290  38.785  27.876  1.00  0.00           H  
ATOM   3414  HE  ARG A 239      27.734  36.390  29.221  1.00  0.00           H  
ATOM   3415 1HH1 ARG A 239      26.380  39.546  29.958  1.00  0.00           H  
ATOM   3416 2HH1 ARG A 239      25.266  38.927  31.157  1.00  0.00           H  
ATOM   3417 1HH2 ARG A 239      26.284  35.598  30.779  1.00  0.00           H  
ATOM   3418 2HH2 ARG A 239      25.211  36.693  31.622  1.00  0.00           H  
ATOM   3419  N   ALA A 240      32.057  40.628  25.546  1.00  0.00           N  
ATOM   3420  CA  ALA A 240      32.496  41.677  24.645  1.00  0.00           C  
ATOM   3421  C   ALA A 240      33.481  41.171  23.602  1.00  0.00           C  
ATOM   3422  O   ALA A 240      33.431  41.552  22.435  1.00  0.00           O  
ATOM   3423  CB  ALA A 240      33.115  42.818  25.439  1.00  0.00           C  
ATOM   3424  H   ALA A 240      32.328  40.689  26.485  1.00  0.00           H  
ATOM   3425  HA  ALA A 240      31.624  42.049  24.107  1.00  0.00           H  
ATOM   3426 1HB  ALA A 240      33.431  43.607  24.757  1.00  0.00           H  
ATOM   3427 2HB  ALA A 240      32.379  43.216  26.138  1.00  0.00           H  
ATOM   3428 3HB  ALA A 240      33.978  42.450  25.992  1.00  0.00           H  
ATOM   3429  N   ALA A 241      34.398  40.336  24.036  1.00  0.00           N  
ATOM   3430  CA  ALA A 241      35.354  39.721  23.135  1.00  0.00           C  
ATOM   3431  C   ALA A 241      34.686  38.840  22.092  1.00  0.00           C  
ATOM   3432  O   ALA A 241      35.070  38.822  20.925  1.00  0.00           O  
ATOM   3433  CB  ALA A 241      36.369  38.912  23.929  1.00  0.00           C  
ATOM   3434  H   ALA A 241      34.411  40.058  24.975  1.00  0.00           H  
ATOM   3435  HA  ALA A 241      35.872  40.515  22.597  1.00  0.00           H  
ATOM   3436 1HB  ALA A 241      37.092  38.464  23.247  1.00  0.00           H  
ATOM   3437 2HB  ALA A 241      36.889  39.567  24.629  1.00  0.00           H  
ATOM   3438 3HB  ALA A 241      35.857  38.127  24.481  1.00  0.00           H  
ATOM   3439  N   GLU A 242      33.704  38.081  22.526  1.00  0.00           N  
ATOM   3440  CA  GLU A 242      32.932  37.246  21.625  1.00  0.00           C  
ATOM   3441  C   GLU A 242      32.180  38.057  20.582  1.00  0.00           C  
ATOM   3442  O   GLU A 242      32.097  37.682  19.415  1.00  0.00           O  
ATOM   3443  CB  GLU A 242      31.943  36.392  22.422  1.00  0.00           C  
ATOM   3444  CG  GLU A 242      32.590  35.297  23.259  1.00  0.00           C  
ATOM   3445  CD  GLU A 242      31.598  34.531  24.088  1.00  0.00           C  
ATOM   3446  OE1 GLU A 242      30.451  34.908  24.106  1.00  0.00           O  
ATOM   3447  OE2 GLU A 242      31.987  33.567  24.704  1.00  0.00           O1-
ATOM   3448  H   GLU A 242      33.428  38.117  23.465  1.00  0.00           H  
ATOM   3449  HA  GLU A 242      33.617  36.581  21.098  1.00  0.00           H  
ATOM   3450 1HB  GLU A 242      31.369  37.031  23.093  1.00  0.00           H  
ATOM   3451 2HB  GLU A 242      31.239  35.918  21.739  1.00  0.00           H  
ATOM   3452 1HG  GLU A 242      33.104  34.603  22.595  1.00  0.00           H  
ATOM   3453 2HG  GLU A 242      33.334  35.748  23.915  1.00  0.00           H  
ATOM   3454  N   ALA A 243      31.604  39.156  21.016  1.00  0.00           N  
ATOM   3455  CA  ALA A 243      30.915  40.060  20.115  1.00  0.00           C  
ATOM   3456  C   ALA A 243      31.845  40.661  19.072  1.00  0.00           C  
ATOM   3457  O   ALA A 243      31.491  40.808  17.905  1.00  0.00           O  
ATOM   3458  CB  ALA A 243      30.235  41.166  20.909  1.00  0.00           C  
ATOM   3459  H   ALA A 243      31.687  39.422  21.955  1.00  0.00           H  
ATOM   3460  HA  ALA A 243      30.158  39.490  19.577  1.00  0.00           H  
ATOM   3461 1HB  ALA A 243      29.709  41.833  20.227  1.00  0.00           H  
ATOM   3462 2HB  ALA A 243      29.524  40.727  21.609  1.00  0.00           H  
ATOM   3463 3HB  ALA A 243      30.985  41.730  21.462  1.00  0.00           H  
ATOM   3464  N   VAL A 244      33.027  41.038  19.506  1.00  0.00           N  
ATOM   3465  CA  VAL A 244      34.038  41.558  18.605  1.00  0.00           C  
ATOM   3466  C   VAL A 244      34.467  40.538  17.562  1.00  0.00           C  
ATOM   3467  O   VAL A 244      34.675  40.862  16.395  1.00  0.00           O  
ATOM   3468  CB  VAL A 244      35.273  42.008  19.408  1.00  0.00           C  
ATOM   3469  CG1 VAL A 244      36.416  42.368  18.470  1.00  0.00           C  
ATOM   3470  CG2 VAL A 244      34.911  43.190  20.295  1.00  0.00           C  
ATOM   3471  H   VAL A 244      33.275  40.910  20.445  1.00  0.00           H  
ATOM   3472  HA  VAL A 244      33.624  42.419  18.080  1.00  0.00           H  
ATOM   3473  HB  VAL A 244      35.614  41.179  20.027  1.00  0.00           H  
ATOM   3474 1HG1 VAL A 244      37.280  42.684  19.054  1.00  0.00           H  
ATOM   3475 2HG1 VAL A 244      36.682  41.498  17.870  1.00  0.00           H  
ATOM   3476 3HG1 VAL A 244      36.106  43.181  17.814  1.00  0.00           H  
ATOM   3477 1HG2 VAL A 244      35.788  43.503  20.860  1.00  0.00           H  
ATOM   3478 2HG2 VAL A 244      34.564  44.017  19.676  1.00  0.00           H  
ATOM   3479 3HG2 VAL A 244      34.120  42.897  20.986  1.00  0.00           H  
ATOM   3480  N   ALA A 245      34.633  39.309  17.996  1.00  0.00           N  
ATOM   3481  CA  ALA A 245      34.971  38.224  17.095  1.00  0.00           C  
ATOM   3482  C   ALA A 245      33.892  37.977  16.052  1.00  0.00           C  
ATOM   3483  O   ALA A 245      34.175  37.718  14.885  1.00  0.00           O  
ATOM   3484  CB  ALA A 245      35.231  36.952  17.889  1.00  0.00           C  
ATOM   3485  H   ALA A 245      34.465  39.088  18.935  1.00  0.00           H  
ATOM   3486  HA  ALA A 245      35.878  38.501  16.557  1.00  0.00           H  
ATOM   3487 1HB  ALA A 245      35.498  36.145  17.207  1.00  0.00           H  
ATOM   3488 2HB  ALA A 245      36.050  37.122  18.589  1.00  0.00           H  
ATOM   3489 3HB  ALA A 245      34.334  36.679  18.442  1.00  0.00           H  
ATOM   3490  N   GLU A 246      32.652  38.028  16.486  1.00  0.00           N  
ATOM   3491  CA  GLU A 246      31.525  37.884  15.585  1.00  0.00           C  
ATOM   3492  C   GLU A 246      31.470  38.989  14.542  1.00  0.00           C  
ATOM   3493  O   GLU A 246      31.164  38.756  13.375  1.00  0.00           O  
ATOM   3494  CB  GLU A 246      30.219  37.864  16.382  1.00  0.00           C  
ATOM   3495  CG  GLU A 246      30.018  36.615  17.228  1.00  0.00           C  
ATOM   3496  CD  GLU A 246      29.877  35.366  16.404  1.00  0.00           C  
ATOM   3497  OE1 GLU A 246      29.260  35.427  15.368  1.00  0.00           O  
ATOM   3498  OE2 GLU A 246      30.388  34.349  16.811  1.00  0.00           O1-
ATOM   3499  H   GLU A 246      32.464  38.232  17.425  1.00  0.00           H  
ATOM   3500  HA  GLU A 246      31.627  36.939  15.051  1.00  0.00           H  
ATOM   3501 1HB  GLU A 246      30.184  38.728  17.046  1.00  0.00           H  
ATOM   3502 2HB  GLU A 246      29.374  37.944  15.698  1.00  0.00           H  
ATOM   3503 1HG  GLU A 246      30.870  36.501  17.897  1.00  0.00           H  
ATOM   3504 2HG  GLU A 246      29.126  36.743  17.840  1.00  0.00           H  
ATOM   3505  N   ALA A 247      31.735  40.201  14.976  1.00  0.00           N  
ATOM   3506  CA  ALA A 247      31.789  41.336  14.075  1.00  0.00           C  
ATOM   3507  C   ALA A 247      32.887  41.199  13.032  1.00  0.00           C  
ATOM   3508  O   ALA A 247      32.709  41.540  11.865  1.00  0.00           O  
ATOM   3509  CB  ALA A 247      31.980  42.620  14.869  1.00  0.00           C  
ATOM   3510  H   ALA A 247      31.969  40.352  15.915  1.00  0.00           H  
ATOM   3511  HA  ALA A 247      30.842  41.387  13.537  1.00  0.00           H  
ATOM   3512 1HB  ALA A 247      32.006  43.469  14.187  1.00  0.00           H  
ATOM   3513 2HB  ALA A 247      31.152  42.741  15.569  1.00  0.00           H  
ATOM   3514 3HB  ALA A 247      32.917  42.570  15.422  1.00  0.00           H  
ATOM   3515  N   GLY A 248      34.035  40.727  13.466  1.00  0.00           N  
ATOM   3516  CA  GLY A 248      35.143  40.477  12.565  1.00  0.00           C  
ATOM   3517  C   GLY A 248      34.817  39.420  11.522  1.00  0.00           C  
ATOM   3518  O   GLY A 248      35.183  39.534  10.355  1.00  0.00           O  
ATOM   3519  H   GLY A 248      34.141  40.471  14.405  1.00  0.00           H  
ATOM   3520 1HA  GLY A 248      35.417  41.403  12.059  1.00  0.00           H  
ATOM   3521 2HA  GLY A 248      36.011  40.155  13.138  1.00  0.00           H  
ATOM   3522  N   LYS A 249      34.153  38.371  11.956  1.00  0.00           N  
ATOM   3523  CA  LYS A 249      33.714  37.323  11.055  1.00  0.00           C  
ATOM   3524  C   LYS A 249      32.729  37.828  10.012  1.00  0.00           C  
ATOM   3525  O   LYS A 249      32.779  37.447   8.845  1.00  0.00           O  
ATOM   3526  CB  LYS A 249      33.087  36.177  11.850  1.00  0.00           C  
ATOM   3527  CG  LYS A 249      34.082  35.355  12.660  1.00  0.00           C  
ATOM   3528  CD  LYS A 249      33.427  34.111  13.241  1.00  0.00           C  
ATOM   3529  CE  LYS A 249      32.472  34.464  14.372  1.00  0.00           C  
ATOM   3530  NZ  LYS A 249      31.927  33.250  15.039  1.00  0.00           N1+
ATOM   3531  H   LYS A 249      33.882  38.311  12.895  1.00  0.00           H  
ATOM   3532  HA  LYS A 249      34.584  36.939  10.521  1.00  0.00           H  
ATOM   3533 1HB  LYS A 249      32.344  36.576  12.540  1.00  0.00           H  
ATOM   3534 2HB  LYS A 249      32.571  35.500  11.168  1.00  0.00           H  
ATOM   3535 1HG  LYS A 249      34.911  35.053  12.019  1.00  0.00           H  
ATOM   3536 2HG  LYS A 249      34.477  35.961  13.474  1.00  0.00           H  
ATOM   3537 1HD  LYS A 249      32.874  33.591  12.458  1.00  0.00           H  
ATOM   3538 2HD  LYS A 249      34.197  33.440  13.624  1.00  0.00           H  
ATOM   3539 1HE  LYS A 249      32.994  35.068  15.113  1.00  0.00           H  
ATOM   3540 2HE  LYS A 249      31.642  35.049  13.977  1.00  0.00           H  
ATOM   3541 1HZ  LYS A 249      31.300  33.527  15.781  1.00  0.00           H  
ATOM   3542 2HZ  LYS A 249      31.425  32.691  14.364  1.00  0.00           H  
ATOM   3543 3HZ  LYS A 249      32.687  32.708  15.426  1.00  0.00           H  
ATOM   3544  N   ALA A 250      31.812  38.664  10.446  1.00  0.00           N  
ATOM   3545  CA  ALA A 250      30.856  39.278   9.545  1.00  0.00           C  
ATOM   3546  C   ALA A 250      31.524  40.160   8.502  1.00  0.00           C  
ATOM   3547  O   ALA A 250      31.140  40.177   7.335  1.00  0.00           O  
ATOM   3548  CB  ALA A 250      29.840  40.085  10.339  1.00  0.00           C  
ATOM   3549  H   ALA A 250      31.799  38.942  11.385  1.00  0.00           H  
ATOM   3550  HA  ALA A 250      30.339  38.483   9.007  1.00  0.00           H  
ATOM   3551 1HB  ALA A 250      29.117  40.533   9.657  1.00  0.00           H  
ATOM   3552 2HB  ALA A 250      29.321  39.430  11.039  1.00  0.00           H  
ATOM   3553 3HB  ALA A 250      30.352  40.872  10.891  1.00  0.00           H  
ATOM   3554  N   THR A 251      32.507  40.918   8.936  1.00  0.00           N  
ATOM   3555  CA  THR A 251      33.277  41.753   8.035  1.00  0.00           C  
ATOM   3556  C   THR A 251      34.030  40.941   6.992  1.00  0.00           C  
ATOM   3557  O   THR A 251      34.114  41.317   5.825  1.00  0.00           O  
ATOM   3558  CB  THR A 251      34.273  42.626   8.821  1.00  0.00           C  
ATOM   3559  CG2 THR A 251      35.111  43.467   7.871  1.00  0.00           C  
ATOM   3560  OG1 THR A 251      33.555  43.490   9.712  1.00  0.00           O  
ATOM   3561  H   THR A 251      32.782  40.882   9.875  1.00  0.00           H  
ATOM   3562  HA  THR A 251      32.584  42.400   7.497  1.00  0.00           H  
ATOM   3563  HB  THR A 251      34.932  41.987   9.409  1.00  0.00           H  
ATOM   3564  HG1 THR A 251      33.302  42.999  10.497  1.00  0.00           H  
ATOM   3565 1HG2 THR A 251      35.809  44.076   8.444  1.00  0.00           H  
ATOM   3566 2HG2 THR A 251      35.667  42.812   7.199  1.00  0.00           H  
ATOM   3567 3HG2 THR A 251      34.459  44.115   7.287  1.00  0.00           H  
ATOM   3568  N   LEU A 252      34.606  39.843   7.426  1.00  0.00           N  
ATOM   3569  CA  LEU A 252      35.294  38.938   6.525  1.00  0.00           C  
ATOM   3570  C   LEU A 252      34.365  38.339   5.482  1.00  0.00           C  
ATOM   3571  O   LEU A 252      34.720  38.190   4.315  1.00  0.00           O  
ATOM   3572  CB  LEU A 252      35.957  37.811   7.327  1.00  0.00           C  
ATOM   3573  CG  LEU A 252      37.147  38.227   8.200  1.00  0.00           C  
ATOM   3574  CD1 LEU A 252      37.576  37.051   9.068  1.00  0.00           C  
ATOM   3575  CD2 LEU A 252      38.289  38.696   7.311  1.00  0.00           C  
ATOM   3576  H   LEU A 252      34.523  39.577   8.365  1.00  0.00           H  
ATOM   3577  HA  LEU A 252      36.065  39.497   5.996  1.00  0.00           H  
ATOM   3578 1HB  LEU A 252      35.209  37.362   7.979  1.00  0.00           H  
ATOM   3579 2HB  LEU A 252      36.306  37.048   6.631  1.00  0.00           H  
ATOM   3580  HG  LEU A 252      36.846  39.038   8.863  1.00  0.00           H  
ATOM   3581 1HD1 LEU A 252      38.422  37.347   9.688  1.00  0.00           H  
ATOM   3582 2HD1 LEU A 252      36.747  36.749   9.707  1.00  0.00           H  
ATOM   3583 3HD1 LEU A 252      37.868  36.217   8.431  1.00  0.00           H  
ATOM   3584 1HD2 LEU A 252      39.136  38.992   7.932  1.00  0.00           H  
ATOM   3585 2HD2 LEU A 252      38.592  37.885   6.649  1.00  0.00           H  
ATOM   3586 3HD2 LEU A 252      37.961  39.548   6.716  1.00  0.00           H  
ATOM   3587  N   GLU A 253      33.183  37.962   5.916  1.00  0.00           N  
ATOM   3588  CA  GLU A 253      32.172  37.441   5.015  1.00  0.00           C  
ATOM   3589  C   GLU A 253      31.742  38.461   3.972  1.00  0.00           C  
ATOM   3590  O   GLU A 253      31.536  38.137   2.805  1.00  0.00           O  
ATOM   3591  CB  GLU A 253      30.951  36.976   5.812  1.00  0.00           C  
ATOM   3592  CG  GLU A 253      31.188  35.731   6.655  1.00  0.00           C  
ATOM   3593  CD  GLU A 253      29.988  35.340   7.471  1.00  0.00           C  
ATOM   3594  OE1 GLU A 253      29.031  36.076   7.476  1.00  0.00           O  
ATOM   3595  OE2 GLU A 253      30.028  34.303   8.091  1.00  0.00           O1-
ATOM   3596  H   GLU A 253      32.936  38.090   6.855  1.00  0.00           H  
ATOM   3597  HA  GLU A 253      32.591  36.587   4.482  1.00  0.00           H  
ATOM   3598 1HB  GLU A 253      30.626  37.774   6.479  1.00  0.00           H  
ATOM   3599 2HB  GLU A 253      30.129  36.765   5.129  1.00  0.00           H  
ATOM   3600 1HG  GLU A 253      31.450  34.903   5.996  1.00  0.00           H  
ATOM   3601 2HG  GLU A 253      32.032  35.910   7.320  1.00  0.00           H  
ATOM   3602  N   ALA A 254      31.678  39.733   4.360  1.00  0.00           N  
ATOM   3603  CA  ALA A 254      31.309  40.798   3.413  1.00  0.00           C  
ATOM   3604  C   ALA A 254      32.430  41.240   2.459  1.00  0.00           C  
ATOM   3605  O   ALA A 254      32.159  41.873   1.439  1.00  0.00           O  
ATOM   3606  CB  ALA A 254      30.802  42.005   4.188  1.00  0.00           C  
ATOM   3607  H   ALA A 254      31.868  39.968   5.323  1.00  0.00           H  
ATOM   3608  HA  ALA A 254      30.513  40.420   2.771  1.00  0.00           H  
ATOM   3609 1HB  ALA A 254      30.497  42.785   3.490  1.00  0.00           H  
ATOM   3610 2HB  ALA A 254      29.950  41.713   4.801  1.00  0.00           H  
ATOM   3611 3HB  ALA A 254      31.596  42.384   4.830  1.00  0.00           H  
ATOM   3612  N   ILE A 255      33.683  40.965   2.814  1.00  0.00           N  
ATOM   3613  CA  ILE A 255      34.816  41.511   2.055  1.00  0.00           C  
ATOM   3614  C   ILE A 255      35.302  40.533   0.988  1.00  0.00           C  
ATOM   3615  O   ILE A 255      35.720  39.419   1.301  1.00  0.00           O  
ATOM   3616  CB  ILE A 255      35.986  41.864   2.992  1.00  0.00           C  
ATOM   3617  CG1 ILE A 255      35.554  42.921   4.011  1.00  0.00           C  
ATOM   3618  CG2 ILE A 255      37.182  42.351   2.189  1.00  0.00           C  
ATOM   3619  CD1 ILE A 255      36.564  43.159   5.110  1.00  0.00           C  
ATOM   3620  H   ILE A 255      33.859  40.408   3.637  1.00  0.00           H  
ATOM   3621  HA  ILE A 255      34.492  42.428   1.562  1.00  0.00           H  
ATOM   3622  HB  ILE A 255      36.276  40.980   3.559  1.00  0.00           H  
ATOM   3623 1HG1 ILE A 255      35.376  43.867   3.500  1.00  0.00           H  
ATOM   3624 2HG1 ILE A 255      34.613  42.619   4.473  1.00  0.00           H  
ATOM   3625 1HG2 ILE A 255      37.999  42.596   2.867  1.00  0.00           H  
ATOM   3626 2HG2 ILE A 255      37.503  41.568   1.503  1.00  0.00           H  
ATOM   3627 3HG2 ILE A 255      36.902  43.238   1.622  1.00  0.00           H  
ATOM   3628 1HD1 ILE A 255      36.186  43.921   5.792  1.00  0.00           H  
ATOM   3629 2HD1 ILE A 255      36.731  42.231   5.658  1.00  0.00           H  
ATOM   3630 3HD1 ILE A 255      37.503  43.497   4.674  1.00  0.00           H  
ATOM   3631  N   LYS A 256      35.225  40.952  -0.272  1.00  0.00           N  
ATOM   3632  CA  LYS A 256      35.597  40.096  -1.399  1.00  0.00           C  
ATOM   3633  C   LYS A 256      37.107  39.991  -1.588  1.00  0.00           C  
ATOM   3634  O   LYS A 256      37.633  38.911  -1.860  1.00  0.00           O  
ATOM   3635  CB  LYS A 256      34.952  40.612  -2.686  1.00  0.00           C  
ATOM   3636  CG  LYS A 256      33.440  40.437  -2.746  1.00  0.00           C  
ATOM   3637  CD  LYS A 256      32.873  40.981  -4.049  1.00  0.00           C  
ATOM   3638  CE  LYS A 256      31.361  40.813  -4.108  1.00  0.00           C  
ATOM   3639  NZ  LYS A 256      30.787  41.375  -5.360  1.00  0.00           N1+
ATOM   3640  H   LYS A 256      34.885  41.885  -0.458  1.00  0.00           H  
ATOM   3641  HA  LYS A 256      35.216  39.091  -1.211  1.00  0.00           H  
ATOM   3642 1HB  LYS A 256      35.171  41.674  -2.803  1.00  0.00           H  
ATOM   3643 2HB  LYS A 256      35.383  40.093  -3.543  1.00  0.00           H  
ATOM   3644 1HG  LYS A 256      33.193  39.378  -2.666  1.00  0.00           H  
ATOM   3645 2HG  LYS A 256      32.980  40.964  -1.911  1.00  0.00           H  
ATOM   3646 1HD  LYS A 256      33.116  42.041  -4.138  1.00  0.00           H  
ATOM   3647 2HD  LYS A 256      33.320  40.452  -4.890  1.00  0.00           H  
ATOM   3648 1HE  LYS A 256      31.111  39.754  -4.051  1.00  0.00           H  
ATOM   3649 2HE  LYS A 256      30.906  41.317  -3.256  1.00  0.00           H  
ATOM   3650 1HZ  LYS A 256      29.786  41.244  -5.360  1.00  0.00           H  
ATOM   3651 2HZ  LYS A 256      30.998  42.362  -5.414  1.00  0.00           H  
ATOM   3652 3HZ  LYS A 256      31.188  40.902  -6.157  1.00  0.00           H  
ATOM   3653  N   ASP A 257      37.799  41.123  -1.479  1.00  0.00           N  
ATOM   3654  CA  ASP A 257      39.235  41.157  -1.743  1.00  0.00           C  
ATOM   3655  C   ASP A 257      39.997  40.487  -0.613  1.00  0.00           C  
ATOM   3656  O   ASP A 257      39.787  40.791   0.558  1.00  0.00           O  
ATOM   3657  CB  ASP A 257      39.723  42.597  -1.915  1.00  0.00           C  
ATOM   3658  CG  ASP A 257      41.189  42.682  -2.318  1.00  0.00           C  
ATOM   3659  OD1 ASP A 257      41.473  42.560  -3.486  1.00  0.00           O  
ATOM   3660  OD2 ASP A 257      42.012  42.868  -1.453  1.00  0.00           O1-
ATOM   3661  H   ASP A 257      37.322  41.976  -1.233  1.00  0.00           H  
ATOM   3662  HA  ASP A 257      39.429  40.622  -2.674  1.00  0.00           H  
ATOM   3663 1HB  ASP A 257      39.123  43.096  -2.677  1.00  0.00           H  
ATOM   3664 2HB  ASP A 257      39.586  43.142  -0.981  1.00  0.00           H  
ATOM   3665  N   PRO A 258      40.863  39.547  -0.973  1.00  0.00           N  
ATOM   3666  CA  PRO A 258      41.587  38.757   0.014  1.00  0.00           C  
ATOM   3667  C   PRO A 258      42.496  39.628   0.875  1.00  0.00           C  
ATOM   3668  O   PRO A 258      42.586  39.435   2.087  1.00  0.00           O  
ATOM   3669  CB  PRO A 258      42.394  37.785  -0.853  1.00  0.00           C  
ATOM   3670  CG  PRO A 258      42.437  38.440  -2.192  1.00  0.00           C  
ATOM   3671  CD  PRO A 258      41.135  39.190  -2.284  1.00  0.00           C  
ATOM   3672  HA  PRO A 258      40.862  38.267   0.665  1.00  0.00           H  
ATOM   3673 1HB  PRO A 258      43.393  37.634  -0.419  1.00  0.00           H  
ATOM   3674 2HB  PRO A 258      41.901  36.802  -0.875  1.00  0.00           H  
ATOM   3675 1HG  PRO A 258      43.313  39.101  -2.263  1.00  0.00           H  
ATOM   3676 2HG  PRO A 258      42.547  37.682  -2.982  1.00  0.00           H  
ATOM   3677 1HD  PRO A 258      41.273  40.088  -2.904  1.00  0.00           H  
ATOM   3678 2HD  PRO A 258      40.364  38.535  -2.716  1.00  0.00           H  
ATOM   3679  N   LYS A 259      43.222  40.545   0.235  1.00  0.00           N  
ATOM   3680  CA  LYS A 259      44.268  41.291   0.928  1.00  0.00           C  
ATOM   3681  C   LYS A 259      43.688  42.219   1.973  1.00  0.00           C  
ATOM   3682  O   LYS A 259      44.135  42.239   3.120  1.00  0.00           O  
ATOM   3683  CB  LYS A 259      45.108  42.091  -0.069  1.00  0.00           C  
ATOM   3684  CG  LYS A 259      46.003  41.242  -0.962  1.00  0.00           C  
ATOM   3685  CD  LYS A 259      46.790  42.105  -1.936  1.00  0.00           C  
ATOM   3686  CE  LYS A 259      47.675  41.257  -2.838  1.00  0.00           C  
ATOM   3687  NZ  LYS A 259      48.421  42.086  -3.823  1.00  0.00           N1+
ATOM   3688  H   LYS A 259      43.079  40.693  -0.754  1.00  0.00           H  
ATOM   3689  HA  LYS A 259      44.925  40.581   1.429  1.00  0.00           H  
ATOM   3690 1HB  LYS A 259      44.450  42.676  -0.713  1.00  0.00           H  
ATOM   3691 2HB  LYS A 259      45.744  42.792   0.472  1.00  0.00           H  
ATOM   3692 1HG  LYS A 259      46.702  40.676  -0.344  1.00  0.00           H  
ATOM   3693 2HG  LYS A 259      45.391  40.538  -1.525  1.00  0.00           H  
ATOM   3694 1HD  LYS A 259      46.098  42.679  -2.555  1.00  0.00           H  
ATOM   3695 2HD  LYS A 259      47.416  42.803  -1.381  1.00  0.00           H  
ATOM   3696 1HE  LYS A 259      48.390  40.706  -2.230  1.00  0.00           H  
ATOM   3697 2HE  LYS A 259      47.060  40.538  -3.379  1.00  0.00           H  
ATOM   3698 1HZ  LYS A 259      48.995  41.487  -4.401  1.00  0.00           H  
ATOM   3699 2HZ  LYS A 259      47.767  42.588  -4.406  1.00  0.00           H  
ATOM   3700 3HZ  LYS A 259      49.010  42.744  -3.333  1.00  0.00           H  
ATOM   3701  N   LYS A 260      42.639  42.920   1.593  1.00  0.00           N  
ATOM   3702  CA  LYS A 260      41.919  43.800   2.493  1.00  0.00           C  
ATOM   3703  C   LYS A 260      41.119  43.035   3.536  1.00  0.00           C  
ATOM   3704  O   LYS A 260      41.058  43.415   4.704  1.00  0.00           O  
ATOM   3705  CB  LYS A 260      40.991  44.719   1.697  1.00  0.00           C  
ATOM   3706  CG  LYS A 260      41.711  45.777   0.871  1.00  0.00           C  
ATOM   3707  CD  LYS A 260      40.725  46.639   0.097  1.00  0.00           C  
ATOM   3708  CE  LYS A 260      41.443  47.691  -0.736  1.00  0.00           C  
ATOM   3709  NZ  LYS A 260      40.493  48.517  -1.529  1.00  0.00           N1+
ATOM   3710  H   LYS A 260      42.362  42.902   0.653  1.00  0.00           H  
ATOM   3711  HA  LYS A 260      42.643  44.411   3.032  1.00  0.00           H  
ATOM   3712 1HB  LYS A 260      40.382  44.122   1.018  1.00  0.00           H  
ATOM   3713 2HB  LYS A 260      40.314  45.233   2.380  1.00  0.00           H  
ATOM   3714 1HG  LYS A 260      42.300  46.416   1.530  1.00  0.00           H  
ATOM   3715 2HG  LYS A 260      42.386  45.291   0.167  1.00  0.00           H  
ATOM   3716 1HD  LYS A 260      40.130  46.008  -0.565  1.00  0.00           H  
ATOM   3717 2HD  LYS A 260      40.053  47.139   0.794  1.00  0.00           H  
ATOM   3718 1HE  LYS A 260      42.015  48.346  -0.080  1.00  0.00           H  
ATOM   3719 2HE  LYS A 260      42.137  47.202  -1.420  1.00  0.00           H  
ATOM   3720 1HZ  LYS A 260      41.008  49.201  -2.066  1.00  0.00           H  
ATOM   3721 2HZ  LYS A 260      39.970  47.922  -2.155  1.00  0.00           H  
ATOM   3722 3HZ  LYS A 260      39.856  48.991  -0.904  1.00  0.00           H  
ATOM   3723  N   GLY A 261      40.479  41.972   3.103  1.00  0.00           N  
ATOM   3724  CA  GLY A 261      39.739  41.111   4.003  1.00  0.00           C  
ATOM   3725  C   GLY A 261      40.630  40.456   5.046  1.00  0.00           C  
ATOM   3726  O   GLY A 261      40.267  40.330   6.214  1.00  0.00           O  
ATOM   3727  H   GLY A 261      40.546  41.702   2.163  1.00  0.00           H  
ATOM   3728 1HA  GLY A 261      38.966  41.691   4.509  1.00  0.00           H  
ATOM   3729 2HA  GLY A 261      39.234  40.334   3.430  1.00  0.00           H  
ATOM   3730  N   GLY A 262      41.789  40.010   4.613  1.00  0.00           N  
ATOM   3731  CA  GLY A 262      42.765  39.430   5.513  1.00  0.00           C  
ATOM   3732  C   GLY A 262      43.255  40.422   6.556  1.00  0.00           C  
ATOM   3733  O   GLY A 262      43.442  40.087   7.724  1.00  0.00           O  
ATOM   3734  H   GLY A 262      42.043  40.123   3.673  1.00  0.00           H  
ATOM   3735 1HA  GLY A 262      42.327  38.569   6.019  1.00  0.00           H  
ATOM   3736 2HA  GLY A 262      43.617  39.067   4.940  1.00  0.00           H  
ATOM   3737  N   GLU A 263      43.493  41.640   6.123  1.00  0.00           N  
ATOM   3738  CA  GLU A 263      43.896  42.703   7.023  1.00  0.00           C  
ATOM   3739  C   GLU A 263      42.833  43.013   8.066  1.00  0.00           C  
ATOM   3740  O   GLU A 263      43.130  43.256   9.234  1.00  0.00           O  
ATOM   3741  CB  GLU A 263      44.219  43.969   6.226  1.00  0.00           C  
ATOM   3742  CG  GLU A 263      44.719  45.133   7.069  1.00  0.00           C  
ATOM   3743  CD  GLU A 263      45.097  46.332   6.245  1.00  0.00           C  
ATOM   3744  OE1 GLU A 263      44.997  46.260   5.044  1.00  0.00           O  
ATOM   3745  OE2 GLU A 263      45.487  47.322   6.818  1.00  0.00           O1-
ATOM   3746  H   GLU A 263      43.339  41.870   5.183  1.00  0.00           H  
ATOM   3747  HA  GLU A 263      44.794  42.386   7.552  1.00  0.00           H  
ATOM   3748 1HB  GLU A 263      44.982  43.744   5.480  1.00  0.00           H  
ATOM   3749 2HB  GLU A 263      43.328  44.300   5.692  1.00  0.00           H  
ATOM   3750 1HG  GLU A 263      43.937  45.421   7.772  1.00  0.00           H  
ATOM   3751 2HG  GLU A 263      45.584  44.806   7.645  1.00  0.00           H  
ATOM   3752  N   ALA A 264      41.593  43.036   7.633  1.00  0.00           N  
ATOM   3753  CA  ALA A 264      40.476  43.247   8.533  1.00  0.00           C  
ATOM   3754  C   ALA A 264      40.355  42.147   9.576  1.00  0.00           C  
ATOM   3755  O   ALA A 264      40.064  42.398  10.744  1.00  0.00           O  
ATOM   3756  CB  ALA A 264      39.183  43.359   7.738  1.00  0.00           C  
ATOM   3757  H   ALA A 264      41.392  42.843   6.693  1.00  0.00           H  
ATOM   3758  HA  ALA A 264      40.646  44.180   9.071  1.00  0.00           H  
ATOM   3759 1HB  ALA A 264      38.350  43.530   8.420  1.00  0.00           H  
ATOM   3760 2HB  ALA A 264      39.257  44.191   7.038  1.00  0.00           H  
ATOM   3761 3HB  ALA A 264      39.015  42.435   7.186  1.00  0.00           H  
ATOM   3762  N   GLY A 265      40.548  40.921   9.143  1.00  0.00           N  
ATOM   3763  CA  GLY A 265      40.534  39.785  10.043  1.00  0.00           C  
ATOM   3764  C   GLY A 265      41.638  39.857  11.086  1.00  0.00           C  
ATOM   3765  O   GLY A 265      41.441  39.527  12.254  1.00  0.00           O  
ATOM   3766  H   GLY A 265      40.772  40.758   8.203  1.00  0.00           H  
ATOM   3767 1HA  GLY A 265      39.570  39.733  10.549  1.00  0.00           H  
ATOM   3768 2HA  GLY A 265      40.646  38.865   9.470  1.00  0.00           H  
ATOM   3769  N   LEU A 266      42.812  40.260  10.653  1.00  0.00           N  
ATOM   3770  CA  LEU A 266      43.933  40.443  11.553  1.00  0.00           C  
ATOM   3771  C   LEU A 266      43.671  41.518  12.596  1.00  0.00           C  
ATOM   3772  O   LEU A 266      44.030  41.381  13.764  1.00  0.00           O  
ATOM   3773  CB  LEU A 266      45.189  40.804  10.750  1.00  0.00           C  
ATOM   3774  CG  LEU A 266      46.485  40.928  11.562  1.00  0.00           C  
ATOM   3775  CD1 LEU A 266      47.678  40.640  10.662  1.00  0.00           C  
ATOM   3776  CD2 LEU A 266      46.577  42.323  12.162  1.00  0.00           C  
ATOM   3777  H   LEU A 266      42.933  40.510   9.713  1.00  0.00           H  
ATOM   3778  HA  LEU A 266      44.107  39.507  12.083  1.00  0.00           H  
ATOM   3779 1HB  LEU A 266      45.347  40.040   9.990  1.00  0.00           H  
ATOM   3780 2HB  LEU A 266      45.020  41.757  10.249  1.00  0.00           H  
ATOM   3781  HG  LEU A 266      46.485  40.188  12.363  1.00  0.00           H  
ATOM   3782 1HD1 LEU A 266      48.599  40.728  11.239  1.00  0.00           H  
ATOM   3783 2HD1 LEU A 266      47.597  39.629  10.262  1.00  0.00           H  
ATOM   3784 3HD1 LEU A 266      47.695  41.355   9.840  1.00  0.00           H  
ATOM   3785 1HD2 LEU A 266      47.497  42.411  12.740  1.00  0.00           H  
ATOM   3786 2HD2 LEU A 266      46.578  43.064  11.362  1.00  0.00           H  
ATOM   3787 3HD2 LEU A 266      45.721  42.496  12.815  1.00  0.00           H  
ATOM   3788  N   GLU A 267      43.070  42.604  12.163  1.00  0.00           N  
ATOM   3789  CA  GLU A 267      42.694  43.676  13.063  1.00  0.00           C  
ATOM   3790  C   GLU A 267      41.682  43.232  14.106  1.00  0.00           C  
ATOM   3791  O   GLU A 267      41.753  43.609  15.274  1.00  0.00           O  
ATOM   3792  CB  GLU A 267      42.127  44.852  12.265  1.00  0.00           C  
ATOM   3793  CG  GLU A 267      41.759  46.065  13.109  1.00  0.00           C  
ATOM   3794  CD  GLU A 267      41.276  47.226  12.285  1.00  0.00           C  
ATOM   3795  OE1 GLU A 267      40.321  47.062  11.565  1.00  0.00           O  
ATOM   3796  OE2 GLU A 267      41.864  48.278  12.376  1.00  0.00           O1-
ATOM   3797  H   GLU A 267      42.803  42.681  11.223  1.00  0.00           H  
ATOM   3798  HA  GLU A 267      43.585  44.011  13.593  1.00  0.00           H  
ATOM   3799 1HB  GLU A 267      42.856  45.172  11.520  1.00  0.00           H  
ATOM   3800 2HB  GLU A 267      41.232  44.532  11.732  1.00  0.00           H  
ATOM   3801 1HG  GLU A 267      40.975  45.782  13.811  1.00  0.00           H  
ATOM   3802 2HG  GLU A 267      42.631  46.372  13.685  1.00  0.00           H  
ATOM   3803  N   ALA A 268      40.716  42.452  13.673  1.00  0.00           N  
ATOM   3804  CA  ALA A 268      39.725  41.895  14.573  1.00  0.00           C  
ATOM   3805  C   ALA A 268      40.339  40.975  15.616  1.00  0.00           C  
ATOM   3806  O   ALA A 268      39.955  40.980  16.784  1.00  0.00           O  
ATOM   3807  CB  ALA A 268      38.663  41.149  13.778  1.00  0.00           C  
ATOM   3808  H   ALA A 268      40.687  42.175  12.733  1.00  0.00           H  
ATOM   3809  HA  ALA A 268      39.255  42.719  15.111  1.00  0.00           H  
ATOM   3810 1HB  ALA A 268      37.915  40.745  14.460  1.00  0.00           H  
ATOM   3811 2HB  ALA A 268      38.184  41.834  13.078  1.00  0.00           H  
ATOM   3812 3HB  ALA A 268      39.129  40.334  13.226  1.00  0.00           H  
ATOM   3813  N   VAL A 269      41.275  40.160  15.183  1.00  0.00           N  
ATOM   3814  CA  VAL A 269      41.995  39.281  16.083  1.00  0.00           C  
ATOM   3815  C   VAL A 269      42.794  40.045  17.126  1.00  0.00           C  
ATOM   3816  O   VAL A 269      42.855  39.666  18.294  1.00  0.00           O  
ATOM   3817  CB  VAL A 269      42.949  38.377  15.280  1.00  0.00           C  
ATOM   3818  CG1 VAL A 269      43.854  37.591  16.217  1.00  0.00           C  
ATOM   3819  CG2 VAL A 269      42.146  37.438  14.392  1.00  0.00           C  
ATOM   3820  H   VAL A 269      41.552  40.179  14.243  1.00  0.00           H  
ATOM   3821  HA  VAL A 269      41.272  38.655  16.608  1.00  0.00           H  
ATOM   3822  HB  VAL A 269      43.592  39.002  14.661  1.00  0.00           H  
ATOM   3823 1HG1 VAL A 269      44.521  36.958  15.632  1.00  0.00           H  
ATOM   3824 2HG1 VAL A 269      44.444  38.283  16.817  1.00  0.00           H  
ATOM   3825 3HG1 VAL A 269      43.246  36.968  16.873  1.00  0.00           H  
ATOM   3826 1HG2 VAL A 269      42.827  36.802  13.826  1.00  0.00           H  
ATOM   3827 2HG2 VAL A 269      41.499  36.816  15.011  1.00  0.00           H  
ATOM   3828 3HG2 VAL A 269      41.537  38.021  13.701  1.00  0.00           H  
ATOM   3829  N   ARG A 270      43.435  41.108  16.693  1.00  0.00           N  
ATOM   3830  CA  ARG A 270      44.176  41.970  17.593  1.00  0.00           C  
ATOM   3831  C   ARG A 270      43.284  42.625  18.636  1.00  0.00           C  
ATOM   3832  O   ARG A 270      43.647  42.750  19.804  1.00  0.00           O  
ATOM   3833  CB  ARG A 270      44.900  43.052  16.805  1.00  0.00           C  
ATOM   3834  CG  ARG A 270      45.707  44.026  17.649  1.00  0.00           C  
ATOM   3835  CD  ARG A 270      46.804  43.340  18.380  1.00  0.00           C  
ATOM   3836  NE  ARG A 270      47.751  42.714  17.473  1.00  0.00           N  
ATOM   3837  CZ  ARG A 270      48.788  43.348  16.892  1.00  0.00           C  
ATOM   3838  NH1 ARG A 270      48.997  44.624  17.132  1.00  0.00           N1+
ATOM   3839  NH2 ARG A 270      49.596  42.688  16.079  1.00  0.00           N  
ATOM   3840  H   ARG A 270      43.368  41.378  15.753  1.00  0.00           H  
ATOM   3841  HA  ARG A 270      44.912  41.366  18.123  1.00  0.00           H  
ATOM   3842 1HB  ARG A 270      45.581  42.589  16.093  1.00  0.00           H  
ATOM   3843 2HB  ARG A 270      44.175  43.633  16.235  1.00  0.00           H  
ATOM   3844 1HG  ARG A 270      46.148  44.787  17.005  1.00  0.00           H  
ATOM   3845 2HG  ARG A 270      45.053  44.503  18.380  1.00  0.00           H  
ATOM   3846 1HD  ARG A 270      47.343  44.065  18.989  1.00  0.00           H  
ATOM   3847 2HD  ARG A 270      46.385  42.567  19.023  1.00  0.00           H  
ATOM   3848  HE  ARG A 270      47.623  41.733  17.263  1.00  0.00           H  
ATOM   3849 1HH1 ARG A 270      48.380  45.128  17.753  1.00  0.00           H  
ATOM   3850 2HH1 ARG A 270      49.774  45.099  16.697  1.00  0.00           H  
ATOM   3851 1HH2 ARG A 270      49.435  41.707  15.894  1.00  0.00           H  
ATOM   3852 2HH2 ARG A 270      50.372  43.163  15.644  1.00  0.00           H  
ATOM   3853  N   HIS A 271      42.126  43.071  18.203  1.00  0.00           N  
ATOM   3854  CA  HIS A 271      41.148  43.651  19.103  1.00  0.00           C  
ATOM   3855  C   HIS A 271      40.659  42.658  20.146  1.00  0.00           C  
ATOM   3856  O   HIS A 271      40.471  42.994  21.314  1.00  0.00           O  
ATOM   3857  CB  HIS A 271      39.952  44.190  18.311  1.00  0.00           C  
ATOM   3858  CG  HIS A 271      40.263  45.421  17.517  1.00  0.00           C  
ATOM   3859  CD2 HIS A 271      41.328  46.256  17.545  1.00  0.00           C  
ATOM   3860  ND1 HIS A 271      39.413  45.915  16.549  1.00  0.00           N  
ATOM   3861  CE1 HIS A 271      39.944  47.003  16.017  1.00  0.00           C  
ATOM   3862  NE2 HIS A 271      41.104  47.230  16.604  1.00  0.00           N  
ATOM   3863  H   HIS A 271      41.872  42.958  17.263  1.00  0.00           H  
ATOM   3864  HA  HIS A 271      41.626  44.470  19.641  1.00  0.00           H  
ATOM   3865 1HB  HIS A 271      39.594  43.422  17.624  1.00  0.00           H  
ATOM   3866 2HB  HIS A 271      39.137  44.423  18.996  1.00  0.00           H  
ATOM   3867  HD2 HIS A 271      42.200  46.170  18.194  1.00  0.00           H  
ATOM   3868  HE1 HIS A 271      39.498  47.610  15.229  1.00  0.00           H  
ATOM   3869  HE2 HIS A 271      41.731  47.995  16.398  1.00  0.00           H  
ATOM   3870  N   VAL A 272      40.421  41.441  19.713  1.00  0.00           N  
ATOM   3871  CA  VAL A 272      40.020  40.378  20.613  1.00  0.00           C  
ATOM   3872  C   VAL A 272      41.081  40.068  21.656  1.00  0.00           C  
ATOM   3873  O   VAL A 272      40.783  39.825  22.824  1.00  0.00           O  
ATOM   3874  CB  VAL A 272      39.714  39.100  19.810  1.00  0.00           C  
ATOM   3875  CG1 VAL A 272      39.486  37.923  20.747  1.00  0.00           C  
ATOM   3876  CG2 VAL A 272      38.499  39.325  18.922  1.00  0.00           C  
ATOM   3877  H   VAL A 272      40.576  41.210  18.773  1.00  0.00           H  
ATOM   3878  HA  VAL A 272      39.117  40.691  21.138  1.00  0.00           H  
ATOM   3879  HB  VAL A 272      40.577  38.856  19.191  1.00  0.00           H  
ATOM   3880 1HG1 VAL A 272      39.272  37.029  20.162  1.00  0.00           H  
ATOM   3881 2HG1 VAL A 272      40.381  37.758  21.347  1.00  0.00           H  
ATOM   3882 3HG1 VAL A 272      38.643  38.138  21.403  1.00  0.00           H  
ATOM   3883 1HG2 VAL A 272      38.289  38.418  18.356  1.00  0.00           H  
ATOM   3884 2HG2 VAL A 272      37.637  39.575  19.541  1.00  0.00           H  
ATOM   3885 3HG2 VAL A 272      38.700  40.144  18.231  1.00  0.00           H  
ATOM   3886  N   ALA A 273      42.321  40.044  21.223  1.00  0.00           N  
ATOM   3887  CA  ALA A 273      43.439  39.834  22.123  1.00  0.00           C  
ATOM   3888  C   ALA A 273      43.560  40.933  23.166  1.00  0.00           C  
ATOM   3889  O   ALA A 273      43.850  40.682  24.334  1.00  0.00           O  
ATOM   3890  CB  ALA A 273      44.732  39.724  21.328  1.00  0.00           C  
ATOM   3891  H   ALA A 273      42.522  40.237  20.283  1.00  0.00           H  
ATOM   3892  HA  ALA A 273      43.270  38.901  22.661  1.00  0.00           H  
ATOM   3893 1HB  ALA A 273      45.565  39.553  22.009  1.00  0.00           H  
ATOM   3894 2HB  ALA A 273      44.659  38.891  20.628  1.00  0.00           H  
ATOM   3895 3HB  ALA A 273      44.898  40.647  20.775  1.00  0.00           H  
ATOM   3896  N   GLU A 274      43.367  42.159  22.733  1.00  0.00           N  
ATOM   3897  CA  GLU A 274      43.380  43.296  23.633  1.00  0.00           C  
ATOM   3898  C   GLU A 274      42.277  43.223  24.676  1.00  0.00           C  
ATOM   3899  O   GLU A 274      42.473  43.554  25.844  1.00  0.00           O  
ATOM   3900  CB  GLU A 274      43.248  44.595  22.836  1.00  0.00           C  
ATOM   3901  CG  GLU A 274      44.469  44.946  21.998  1.00  0.00           C  
ATOM   3902  CD  GLU A 274      44.274  46.184  21.168  1.00  0.00           C  
ATOM   3903  OE1 GLU A 274      43.181  46.698  21.150  1.00  0.00           O  
ATOM   3904  OE2 GLU A 274      45.219  46.617  20.551  1.00  0.00           O1-
ATOM   3905  H   GLU A 274      43.143  42.323  21.793  1.00  0.00           H  
ATOM   3906  HA  GLU A 274      44.331  43.304  24.166  1.00  0.00           H  
ATOM   3907 1HB  GLU A 274      42.391  44.525  22.165  1.00  0.00           H  
ATOM   3908 2HB  GLU A 274      43.061  45.424  23.519  1.00  0.00           H  
ATOM   3909 1HG  GLU A 274      45.320  45.098  22.662  1.00  0.00           H  
ATOM   3910 2HG  GLU A 274      44.700  44.108  21.342  1.00  0.00           H  
ATOM   3911  N   LEU A 275      41.102  42.821  24.243  1.00  0.00           N  
ATOM   3912  CA  LEU A 275      39.981  42.638  25.143  1.00  0.00           C  
ATOM   3913  C   LEU A 275      40.243  41.563  26.186  1.00  0.00           C  
ATOM   3914  O   LEU A 275      39.885  41.699  27.354  1.00  0.00           O  
ATOM   3915  CB  LEU A 275      38.725  42.277  24.340  1.00  0.00           C  
ATOM   3916  CG  LEU A 275      38.148  43.399  23.467  1.00  0.00           C  
ATOM   3917  CD1 LEU A 275      37.028  42.843  22.599  1.00  0.00           C  
ATOM   3918  CD2 LEU A 275      37.643  44.526  24.356  1.00  0.00           C  
ATOM   3919  H   LEU A 275      40.980  42.571  23.303  1.00  0.00           H  
ATOM   3920  HA  LEU A 275      39.807  43.574  25.673  1.00  0.00           H  
ATOM   3921 1HB  LEU A 275      38.959  41.437  23.688  1.00  0.00           H  
ATOM   3922 2HB  LEU A 275      37.946  41.965  25.035  1.00  0.00           H  
ATOM   3923  HG  LEU A 275      38.926  43.780  22.804  1.00  0.00           H  
ATOM   3924 1HD1 LEU A 275      36.618  43.640  21.978  1.00  0.00           H  
ATOM   3925 2HD1 LEU A 275      37.421  42.052  21.960  1.00  0.00           H  
ATOM   3926 3HD1 LEU A 275      36.242  42.438  23.235  1.00  0.00           H  
ATOM   3927 1HD2 LEU A 275      37.234  45.324  23.735  1.00  0.00           H  
ATOM   3928 2HD2 LEU A 275      36.865  44.146  25.018  1.00  0.00           H  
ATOM   3929 3HD2 LEU A 275      38.468  44.917  24.952  1.00  0.00           H  
ATOM   3930  N   ALA A 276      40.844  40.477  25.753  1.00  0.00           N  
ATOM   3931  CA  ALA A 276      41.221  39.404  26.653  1.00  0.00           C  
ATOM   3932  C   ALA A 276      42.233  39.850  27.696  1.00  0.00           C  
ATOM   3933  O   ALA A 276      42.161  39.472  28.864  1.00  0.00           O  
ATOM   3934  CB  ALA A 276      41.772  38.230  25.858  1.00  0.00           C  
ATOM   3935  H   ALA A 276      41.111  40.399  24.813  1.00  0.00           H  
ATOM   3936  HA  ALA A 276      40.328  39.083  27.190  1.00  0.00           H  
ATOM   3937 1HB  ALA A 276      42.042  37.423  26.540  1.00  0.00           H  
ATOM   3938 2HB  ALA A 276      41.015  37.876  25.158  1.00  0.00           H  
ATOM   3939 3HB  ALA A 276      42.656  38.547  25.306  1.00  0.00           H  
ATOM   3940  N   ARG A 277      43.198  40.628  27.263  1.00  0.00           N  
ATOM   3941  CA  ARG A 277      44.189  41.185  28.163  1.00  0.00           C  
ATOM   3942  C   ARG A 277      43.575  42.105  29.206  1.00  0.00           C  
ATOM   3943  O   ARG A 277      43.959  42.100  30.374  1.00  0.00           O  
ATOM   3944  CB  ARG A 277      45.239  41.955  27.375  1.00  0.00           C  
ATOM   3945  CG  ARG A 277      46.171  41.093  26.539  1.00  0.00           C  
ATOM   3946  CD  ARG A 277      47.132  41.917  25.763  1.00  0.00           C  
ATOM   3947  NE  ARG A 277      48.026  41.097  24.961  1.00  0.00           N  
ATOM   3948  CZ  ARG A 277      48.904  41.578  24.059  1.00  0.00           C  
ATOM   3949  NH1 ARG A 277      48.993  42.873  23.856  1.00  0.00           N1+
ATOM   3950  NH2 ARG A 277      49.674  40.747  23.379  1.00  0.00           N  
ATOM   3951  H   ARG A 277      43.227  40.905  26.323  1.00  0.00           H  
ATOM   3952  HA  ARG A 277      44.671  40.365  28.697  1.00  0.00           H  
ATOM   3953 1HB  ARG A 277      44.747  42.656  26.703  1.00  0.00           H  
ATOM   3954 2HB  ARG A 277      45.854  42.537  28.062  1.00  0.00           H  
ATOM   3955 1HG  ARG A 277      46.738  40.430  27.193  1.00  0.00           H  
ATOM   3956 2HG  ARG A 277      45.585  40.498  25.838  1.00  0.00           H  
ATOM   3957 1HD  ARG A 277      46.585  42.580  25.093  1.00  0.00           H  
ATOM   3958 2HD  ARG A 277      47.737  42.511  26.447  1.00  0.00           H  
ATOM   3959  HE  ARG A 277      47.986  40.094  25.090  1.00  0.00           H  
ATOM   3960 1HH1 ARG A 277      48.404  43.508  24.376  1.00  0.00           H  
ATOM   3961 2HH1 ARG A 277      49.651  43.234  23.180  1.00  0.00           H  
ATOM   3962 1HH2 ARG A 277      49.605  39.751  23.535  1.00  0.00           H  
ATOM   3963 2HH2 ARG A 277      50.332  41.108  22.703  1.00  0.00           H  
ATOM   3964  N   ALA A 278      42.494  42.775  28.826  1.00  0.00           N  
ATOM   3965  CA  ALA A 278      41.733  43.593  29.771  1.00  0.00           C  
ATOM   3966  C   ALA A 278      40.843  42.791  30.710  1.00  0.00           C  
ATOM   3967  O   ALA A 278      39.621  42.949  30.703  1.00  0.00           O  
ATOM   3968  CB  ALA A 278      40.888  44.603  29.008  1.00  0.00           C  
ATOM   3969  H   ALA A 278      42.203  42.735  27.860  1.00  0.00           H  
ATOM   3970  HA  ALA A 278      42.442  44.125  30.406  1.00  0.00           H  
ATOM   3971 1HB  ALA A 278      40.338  45.225  29.715  1.00  0.00           H  
ATOM   3972 2HB  ALA A 278      41.535  45.232  28.398  1.00  0.00           H  
ATOM   3973 3HB  ALA A 278      40.184  44.076  28.366  1.00  0.00           H  
ATOM   3974  N   VAL A 279      41.461  42.002  31.579  1.00  0.00           N  
ATOM   3975  CA  VAL A 279      40.746  41.417  32.708  1.00  0.00           C  
ATOM   3976  C   VAL A 279      40.538  42.434  33.832  1.00  0.00           C  
ATOM   3977  O   VAL A 279      39.458  42.513  34.417  1.00  0.00           O  
ATOM   3978  CB  VAL A 279      41.522  40.204  33.255  1.00  0.00           C  
ATOM   3979  CG1 VAL A 279      41.689  39.147  32.173  1.00  0.00           C  
ATOM   3980  CG2 VAL A 279      42.876  40.652  33.785  1.00  0.00           C  
ATOM   3981  H   VAL A 279      42.457  41.859  31.494  1.00  0.00           H  
ATOM   3982  HA  VAL A 279      39.768  41.082  32.363  1.00  0.00           H  
ATOM   3983  HB  VAL A 279      40.947  39.750  34.062  1.00  0.00           H  
ATOM   3984 1HG1 VAL A 279      42.239  38.297  32.577  1.00  0.00           H  
ATOM   3985 2HG1 VAL A 279      40.708  38.815  31.834  1.00  0.00           H  
ATOM   3986 3HG1 VAL A 279      42.241  39.569  31.334  1.00  0.00           H  
ATOM   3987 1HG2 VAL A 279      43.419  39.789  34.171  1.00  0.00           H  
ATOM   3988 2HG2 VAL A 279      43.448  41.111  32.979  1.00  0.00           H  
ATOM   3989 3HG2 VAL A 279      42.731  41.377  34.586  1.00  0.00           H  
ATOM   3990  N   ASP A 280      41.595  43.176  34.148  1.00  0.00           N  
ATOM   3991  CA  ASP A 280      41.591  44.098  35.281  1.00  0.00           C  
ATOM   3992  C   ASP A 280      40.636  45.269  35.060  1.00  0.00           C  
ATOM   3993  O   ASP A 280      40.183  45.902  36.011  1.00  0.00           O  
ATOM   3994  CB  ASP A 280      43.003  44.630  35.537  1.00  0.00           C  
ATOM   3995  CG  ASP A 280      43.937  43.577  36.118  1.00  0.00           C  
ATOM   3996  OD1 ASP A 280      43.452  42.574  36.586  1.00  0.00           O  
ATOM   3997  OD2 ASP A 280      45.126  43.785  36.088  1.00  0.00           O1-
ATOM   3998  H   ASP A 280      42.439  43.080  33.602  1.00  0.00           H  
ATOM   3999  HA  ASP A 280      41.266  43.555  36.169  1.00  0.00           H  
ATOM   4000 1HB  ASP A 280      43.429  44.997  34.603  1.00  0.00           H  
ATOM   4001 2HB  ASP A 280      42.955  45.472  36.228  1.00  0.00           H  
ATOM   4002  N   ASP A 281      40.400  45.597  33.798  1.00  0.00           N  
ATOM   4003  CA  ASP A 281      39.697  46.820  33.426  1.00  0.00           C  
ATOM   4004  C   ASP A 281      38.223  46.798  33.827  1.00  0.00           C  
ATOM   4005  O   ASP A 281      37.597  45.740  33.886  1.00  0.00           O  
ATOM   4006  CB  ASP A 281      39.810  47.051  31.917  1.00  0.00           C  
ATOM   4007  CG  ASP A 281      41.213  47.450  31.482  1.00  0.00           C  
ATOM   4008  OD1 ASP A 281      41.994  47.819  32.327  1.00  0.00           O  
ATOM   4009  OD2 ASP A 281      41.492  47.382  30.309  1.00  0.00           O1-
ATOM   4010  H   ASP A 281      40.761  45.002  33.065  1.00  0.00           H  
ATOM   4011  HA  ASP A 281      40.168  47.659  33.939  1.00  0.00           H  
ATOM   4012 1HB  ASP A 281      39.526  46.142  31.387  1.00  0.00           H  
ATOM   4013 2HB  ASP A 281      39.115  47.836  31.616  1.00  0.00           H  
ATOM   4014  N   PRO A 282      37.679  47.981  34.109  1.00  0.00           N  
ATOM   4015  CA  PRO A 282      36.283  48.116  34.518  1.00  0.00           C  
ATOM   4016  C   PRO A 282      35.338  47.655  33.417  1.00  0.00           C  
ATOM   4017  O   PRO A 282      35.615  47.850  32.234  1.00  0.00           O  
ATOM   4018  CB  PRO A 282      36.145  49.618  34.786  1.00  0.00           C  
ATOM   4019  CG  PRO A 282      37.540  50.071  35.055  1.00  0.00           C  
ATOM   4020  CD  PRO A 282      38.390  49.222  34.148  1.00  0.00           C  
ATOM   4021  HA  PRO A 282      36.120  47.498  35.402  1.00  0.00           H  
ATOM   4022 1HB  PRO A 282      35.695  50.116  33.915  1.00  0.00           H  
ATOM   4023 2HB  PRO A 282      35.470  49.788  35.638  1.00  0.00           H  
ATOM   4024 1HG  PRO A 282      37.637  51.146  34.845  1.00  0.00           H  
ATOM   4025 2HG  PRO A 282      37.786  49.932  36.119  1.00  0.00           H  
ATOM   4026 1HD  PRO A 282      38.455  49.696  33.157  1.00  0.00           H  
ATOM   4027 2HD  PRO A 282      39.392  49.104  34.588  1.00  0.00           H  
ATOM   4028  N   PRO A 283      34.243  47.008  33.808  1.00  0.00           N  
ATOM   4029  CA  PRO A 283      33.322  46.406  32.846  1.00  0.00           C  
ATOM   4030  C   PRO A 283      32.940  47.383  31.755  1.00  0.00           C  
ATOM   4031  O   PRO A 283      32.744  47.004  30.598  1.00  0.00           O  
ATOM   4032  CB  PRO A 283      32.113  46.032  33.710  1.00  0.00           C  
ATOM   4033  CG  PRO A 283      32.695  45.764  35.056  1.00  0.00           C  
ATOM   4034  CD  PRO A 283      33.767  46.810  35.215  1.00  0.00           C  
ATOM   4035  HA  PRO A 283      33.788  45.509  32.412  1.00  0.00           H  
ATOM   4036 1HB  PRO A 283      31.386  46.857  33.716  1.00  0.00           H  
ATOM   4037 2HB  PRO A 283      31.603  45.156  33.284  1.00  0.00           H  
ATOM   4038 1HG  PRO A 283      31.915  45.837  35.828  1.00  0.00           H  
ATOM   4039 2HG  PRO A 283      33.093  44.740  35.101  1.00  0.00           H  
ATOM   4040 1HD  PRO A 283      33.325  47.729  35.626  1.00  0.00           H  
ATOM   4041 2HD  PRO A 283      34.556  46.428  35.880  1.00  0.00           H  
ATOM   4042  N   GLU A 284      32.870  48.644  32.127  1.00  0.00           N  
ATOM   4043  CA  GLU A 284      32.503  49.720  31.226  1.00  0.00           C  
ATOM   4044  C   GLU A 284      33.575  49.994  30.184  1.00  0.00           C  
ATOM   4045  O   GLU A 284      33.286  50.246  29.016  1.00  0.00           O  
ATOM   4046  CB  GLU A 284      32.222  50.996  32.022  1.00  0.00           C  
ATOM   4047  CG  GLU A 284      30.997  50.920  32.921  1.00  0.00           C  
ATOM   4048  CD  GLU A 284      31.265  50.205  34.216  1.00  0.00           C  
ATOM   4049  OE1 GLU A 284      32.383  49.804  34.431  1.00  0.00           O  
ATOM   4050  OE2 GLU A 284      30.349  50.058  34.992  1.00  0.00           O1-
ATOM   4051  H   GLU A 284      33.032  48.869  33.066  1.00  0.00           H  
ATOM   4052  HA  GLU A 284      31.592  49.434  30.699  1.00  0.00           H  
ATOM   4053 1HB  GLU A 284      33.083  51.231  32.649  1.00  0.00           H  
ATOM   4054 2HB  GLU A 284      32.081  51.830  31.335  1.00  0.00           H  
ATOM   4055 1HG  GLU A 284      30.657  51.931  33.142  1.00  0.00           H  
ATOM   4056 2HG  GLU A 284      30.198  50.406  32.387  1.00  0.00           H  
ATOM   4057  N   GLU A 285      34.816  49.975  30.617  1.00  0.00           N  
ATOM   4058  CA  GLU A 285      35.939  50.149  29.716  1.00  0.00           C  
ATOM   4059  C   GLU A 285      36.024  49.046  28.674  1.00  0.00           C  
ATOM   4060  O   GLU A 285      36.322  49.288  27.506  1.00  0.00           O  
ATOM   4061  CB  GLU A 285      37.244  50.204  30.513  1.00  0.00           C  
ATOM   4062  CG  GLU A 285      37.412  51.458  31.359  1.00  0.00           C  
ATOM   4063  CD  GLU A 285      37.517  52.711  30.534  1.00  0.00           C  
ATOM   4064  OE1 GLU A 285      38.135  52.667  29.498  1.00  0.00           O  
ATOM   4065  OE2 GLU A 285      36.979  53.714  30.942  1.00  0.00           O1-
ATOM   4066  H   GLU A 285      35.010  49.777  31.556  1.00  0.00           H  
ATOM   4067  HA  GLU A 285      35.811  51.091  29.182  1.00  0.00           H  
ATOM   4068 1HB  GLU A 285      37.302  49.342  31.177  1.00  0.00           H  
ATOM   4069 2HB  GLU A 285      38.091  50.147  29.828  1.00  0.00           H  
ATOM   4070 1HG  GLU A 285      36.557  51.549  32.029  1.00  0.00           H  
ATOM   4071 2HG  GLU A 285      38.307  51.355  31.970  1.00  0.00           H  
ATOM   4072  N   VAL A 286      35.790  47.827  29.107  1.00  0.00           N  
ATOM   4073  CA  VAL A 286      35.765  46.691  28.206  1.00  0.00           C  
ATOM   4074  C   VAL A 286      34.664  46.800  27.164  1.00  0.00           C  
ATOM   4075  O   VAL A 286      34.850  46.464  25.996  1.00  0.00           O  
ATOM   4076  CB  VAL A 286      35.573  45.390  29.008  1.00  0.00           C  
ATOM   4077  CG1 VAL A 286      35.345  44.215  28.070  1.00  0.00           C  
ATOM   4078  CG2 VAL A 286      36.784  45.146  29.895  1.00  0.00           C  
ATOM   4079  H   VAL A 286      35.560  47.671  30.046  1.00  0.00           H  
ATOM   4080  HA  VAL A 286      36.720  46.645  27.681  1.00  0.00           H  
ATOM   4081  HB  VAL A 286      34.681  45.485  29.628  1.00  0.00           H  
ATOM   4082 1HG1 VAL A 286      35.211  43.304  28.654  1.00  0.00           H  
ATOM   4083 2HG1 VAL A 286      34.453  44.395  27.471  1.00  0.00           H  
ATOM   4084 3HG1 VAL A 286      36.207  44.100  27.414  1.00  0.00           H  
ATOM   4085 1HG2 VAL A 286      36.641  44.225  30.460  1.00  0.00           H  
ATOM   4086 2HG2 VAL A 286      37.677  45.057  29.276  1.00  0.00           H  
ATOM   4087 3HG2 VAL A 286      36.904  45.980  30.587  1.00  0.00           H  
ATOM   4088  N   ALA A 287      33.505  47.241  27.597  1.00  0.00           N  
ATOM   4089  CA  ALA A 287      32.390  47.463  26.696  1.00  0.00           C  
ATOM   4090  C   ALA A 287      32.688  48.528  25.654  1.00  0.00           C  
ATOM   4091  O   ALA A 287      32.325  48.404  24.486  1.00  0.00           O  
ATOM   4092  CB  ALA A 287      31.149  47.842  27.490  1.00  0.00           C  
ATOM   4093  H   ALA A 287      33.391  47.495  28.536  1.00  0.00           H  
ATOM   4094  HA  ALA A 287      32.199  46.534  26.158  1.00  0.00           H  
ATOM   4095 1HB  ALA A 287      30.313  47.995  26.808  1.00  0.00           H  
ATOM   4096 2HB  ALA A 287      30.905  47.042  28.189  1.00  0.00           H  
ATOM   4097 3HB  ALA A 287      31.337  48.761  28.043  1.00  0.00           H  
ATOM   4098  N   GLU A 288      33.325  49.593  26.087  1.00  0.00           N  
ATOM   4099  CA  GLU A 288      33.736  50.652  25.186  1.00  0.00           C  
ATOM   4100  C   GLU A 288      34.734  50.174  24.144  1.00  0.00           C  
ATOM   4101  O   GLU A 288      34.674  50.553  22.976  1.00  0.00           O  
ATOM   4102  CB  GLU A 288      34.340  51.810  25.983  1.00  0.00           C  
ATOM   4103  CG  GLU A 288      33.338  52.582  26.829  1.00  0.00           C  
ATOM   4104  CD  GLU A 288      32.306  53.300  26.004  1.00  0.00           C  
ATOM   4105  OE1 GLU A 288      32.672  54.185  25.268  1.00  0.00           O  
ATOM   4106  OE2 GLU A 288      31.150  52.962  26.109  1.00  0.00           O1-
ATOM   4107  H   GLU A 288      33.594  49.661  27.026  1.00  0.00           H  
ATOM   4108  HA  GLU A 288      32.855  51.018  24.658  1.00  0.00           H  
ATOM   4109 1HB  GLU A 288      35.116  51.429  26.648  1.00  0.00           H  
ATOM   4110 2HB  GLU A 288      34.813  52.515  25.299  1.00  0.00           H  
ATOM   4111 1HG  GLU A 288      32.832  51.887  27.498  1.00  0.00           H  
ATOM   4112 2HG  GLU A 288      33.875  53.306  27.440  1.00  0.00           H  
ATOM   4113  N   ARG A 289      35.672  49.362  24.577  1.00  0.00           N  
ATOM   4114  CA  ARG A 289      36.644  48.773  23.676  1.00  0.00           C  
ATOM   4115  C   ARG A 289      35.999  47.874  22.634  1.00  0.00           C  
ATOM   4116  O   ARG A 289      36.383  47.866  21.466  1.00  0.00           O  
ATOM   4117  CB  ARG A 289      37.669  47.969  24.462  1.00  0.00           C  
ATOM   4118  CG  ARG A 289      38.633  48.800  25.293  1.00  0.00           C  
ATOM   4119  CD  ARG A 289      39.617  47.948  26.009  1.00  0.00           C  
ATOM   4120  NE  ARG A 289      40.489  48.731  26.869  1.00  0.00           N  
ATOM   4121  CZ  ARG A 289      41.605  49.363  26.457  1.00  0.00           C  
ATOM   4122  NH1 ARG A 289      41.971  49.295  25.196  1.00  0.00           N1+
ATOM   4123  NH2 ARG A 289      42.331  50.052  27.319  1.00  0.00           N  
ATOM   4124  H   ARG A 289      35.692  49.085  25.516  1.00  0.00           H  
ATOM   4125  HA  ARG A 289      37.155  49.576  23.146  1.00  0.00           H  
ATOM   4126 1HB  ARG A 289      37.155  47.287  25.138  1.00  0.00           H  
ATOM   4127 2HB  ARG A 289      38.262  47.364  23.776  1.00  0.00           H  
ATOM   4128 1HG  ARG A 289      39.180  49.482  24.642  1.00  0.00           H  
ATOM   4129 2HG  ARG A 289      38.074  49.374  26.034  1.00  0.00           H  
ATOM   4130 1HD  ARG A 289      39.089  47.223  26.627  1.00  0.00           H  
ATOM   4131 2HD  ARG A 289      40.238  47.422  25.284  1.00  0.00           H  
ATOM   4132  HE  ARG A 289      40.240  48.807  27.847  1.00  0.00           H  
ATOM   4133 1HH1 ARG A 289      41.415  48.768  24.536  1.00  0.00           H  
ATOM   4134 2HH1 ARG A 289      42.807  49.768  24.887  1.00  0.00           H  
ATOM   4135 1HH2 ARG A 289      42.050  50.104  28.289  1.00  0.00           H  
ATOM   4136 2HH2 ARG A 289      43.167  50.525  27.010  1.00  0.00           H  
ATOM   4137  N   ALA A 290      35.037  47.090  23.067  1.00  0.00           N  
ATOM   4138  CA  ALA A 290      34.288  46.236  22.166  1.00  0.00           C  
ATOM   4139  C   ALA A 290      33.515  47.027  21.124  1.00  0.00           C  
ATOM   4140  O   ALA A 290      33.441  46.649  19.956  1.00  0.00           O  
ATOM   4141  CB  ALA A 290      33.339  45.350  22.960  1.00  0.00           C  
ATOM   4142  H   ALA A 290      34.761  47.119  24.006  1.00  0.00           H  
ATOM   4143  HA  ALA A 290      34.997  45.607  21.628  1.00  0.00           H  
ATOM   4144 1HB  ALA A 290      32.789  44.702  22.277  1.00  0.00           H  
ATOM   4145 2HB  ALA A 290      33.910  44.739  23.659  1.00  0.00           H  
ATOM   4146 3HB  ALA A 290      32.637  45.973  23.513  1.00  0.00           H  
ATOM   4147  N   PHE A 291      32.910  48.110  21.557  1.00  0.00           N  
ATOM   4148  CA  PHE A 291      32.198  48.997  20.656  1.00  0.00           C  
ATOM   4149  C   PHE A 291      33.112  49.621  19.614  1.00  0.00           C  
ATOM   4150  O   PHE A 291      32.753  49.759  18.446  1.00  0.00           O  
ATOM   4151  CB  PHE A 291      31.503  50.104  21.451  1.00  0.00           C  
ATOM   4152  CG  PHE A 291      30.702  51.049  20.601  1.00  0.00           C  
ATOM   4153  CD1 PHE A 291      29.453  50.683  20.120  1.00  0.00           C  
ATOM   4154  CD2 PHE A 291      31.195  52.304  20.280  1.00  0.00           C  
ATOM   4155  CE1 PHE A 291      28.715  51.552  19.338  1.00  0.00           C  
ATOM   4156  CE2 PHE A 291      30.460  53.175  19.500  1.00  0.00           C  
ATOM   4157  CZ  PHE A 291      29.218  52.797  19.028  1.00  0.00           C  
ATOM   4158  H   PHE A 291      32.986  48.377  22.496  1.00  0.00           H  
ATOM   4159  HA  PHE A 291      31.443  48.417  20.124  1.00  0.00           H  
ATOM   4160 1HB  PHE A 291      30.834  49.658  22.186  1.00  0.00           H  
ATOM   4161 2HB  PHE A 291      32.247  50.683  21.995  1.00  0.00           H  
ATOM   4162  HD1 PHE A 291      29.055  49.699  20.367  1.00  0.00           H  
ATOM   4163  HD2 PHE A 291      32.176  52.602  20.652  1.00  0.00           H  
ATOM   4164  HE1 PHE A 291      27.736  51.252  18.967  1.00  0.00           H  
ATOM   4165  HE2 PHE A 291      30.859  54.159  19.255  1.00  0.00           H  
ATOM   4166  HZ  PHE A 291      28.638  53.482  18.411  1.00  0.00           H  
ATOM   4167  N   GLU A 292      34.284  50.027  20.047  1.00  0.00           N  
ATOM   4168  CA  GLU A 292      35.280  50.575  19.146  1.00  0.00           C  
ATOM   4169  C   GLU A 292      35.736  49.567  18.104  1.00  0.00           C  
ATOM   4170  O   GLU A 292      35.935  49.896  16.936  1.00  0.00           O  
ATOM   4171  CB  GLU A 292      36.488  51.073  19.942  1.00  0.00           C  
ATOM   4172  CG  GLU A 292      36.221  52.316  20.779  1.00  0.00           C  
ATOM   4173  CD  GLU A 292      37.405  52.729  21.608  1.00  0.00           C  
ATOM   4174  OE1 GLU A 292      38.374  52.009  21.625  1.00  0.00           O  
ATOM   4175  OE2 GLU A 292      37.341  53.767  22.224  1.00  0.00           O1-
ATOM   4176  H   GLU A 292      34.534  49.907  20.986  1.00  0.00           H  
ATOM   4177  HA  GLU A 292      34.828  51.409  18.608  1.00  0.00           H  
ATOM   4178 1HB  GLU A 292      36.832  50.285  20.613  1.00  0.00           H  
ATOM   4179 2HB  GLU A 292      37.306  51.300  19.259  1.00  0.00           H  
ATOM   4180 1HG  GLU A 292      35.952  53.137  20.116  1.00  0.00           H  
ATOM   4181 2HG  GLU A 292      35.373  52.123  21.436  1.00  0.00           H  
ATOM   4182  N   ALA A 293      35.934  48.342  18.537  1.00  0.00           N  
ATOM   4183  CA  ALA A 293      36.299  47.266  17.636  1.00  0.00           C  
ATOM   4184  C   ALA A 293      35.228  46.992  16.594  1.00  0.00           C  
ATOM   4185  O   ALA A 293      35.517  46.739  15.426  1.00  0.00           O  
ATOM   4186  CB  ALA A 293      36.591  46.001  18.430  1.00  0.00           C  
ATOM   4187  H   ALA A 293      35.771  48.116  19.476  1.00  0.00           H  
ATOM   4188  HA  ALA A 293      37.199  47.565  17.098  1.00  0.00           H  
ATOM   4189 1HB  ALA A 293      36.877  45.201  17.747  1.00  0.00           H  
ATOM   4190 2HB  ALA A 293      37.406  46.190  19.129  1.00  0.00           H  
ATOM   4191 3HB  ALA A 293      35.701  45.705  18.983  1.00  0.00           H  
ATOM   4192  N   ILE A 294      33.987  47.010  17.027  1.00  0.00           N  
ATOM   4193  CA  ILE A 294      32.863  46.837  16.126  1.00  0.00           C  
ATOM   4194  C   ILE A 294      32.780  47.940  15.084  1.00  0.00           C  
ATOM   4195  O   ILE A 294      32.481  47.699  13.916  1.00  0.00           O  
ATOM   4196  CB  ILE A 294      31.542  46.784  16.916  1.00  0.00           C  
ATOM   4197  CG1 ILE A 294      31.476  45.509  17.760  1.00  0.00           C  
ATOM   4198  CG2 ILE A 294      30.354  46.863  15.970  1.00  0.00           C  
ATOM   4199  CD1 ILE A 294      30.350  45.503  18.769  1.00  0.00           C  
ATOM   4200  H   ILE A 294      33.794  47.209  17.966  1.00  0.00           H  
ATOM   4201  HA  ILE A 294      32.988  45.895  15.594  1.00  0.00           H  
ATOM   4202  HB  ILE A 294      31.499  47.624  17.609  1.00  0.00           H  
ATOM   4203 1HG1 ILE A 294      31.353  44.646  17.107  1.00  0.00           H  
ATOM   4204 2HG1 ILE A 294      32.415  45.380  18.298  1.00  0.00           H  
ATOM   4205 1HG2 ILE A 294      29.429  46.824  16.545  1.00  0.00           H  
ATOM   4206 2HG2 ILE A 294      30.395  47.798  15.412  1.00  0.00           H  
ATOM   4207 3HG2 ILE A 294      30.385  46.024  15.275  1.00  0.00           H  
ATOM   4208 1HD1 ILE A 294      30.368  44.568  19.329  1.00  0.00           H  
ATOM   4209 2HD1 ILE A 294      30.473  46.340  19.457  1.00  0.00           H  
ATOM   4210 3HD1 ILE A 294      29.397  45.596  18.250  1.00  0.00           H  
ATOM   4211  N   GLU A 295      33.013  49.158  15.517  1.00  0.00           N  
ATOM   4212  CA  GLU A 295      33.037  50.295  14.616  1.00  0.00           C  
ATOM   4213  C   GLU A 295      34.139  50.186  13.574  1.00  0.00           C  
ATOM   4214  O   GLU A 295      33.953  50.523  12.406  1.00  0.00           O  
ATOM   4215  CB  GLU A 295      33.210  51.590  15.413  1.00  0.00           C  
ATOM   4216  CG  GLU A 295      32.004  51.973  16.259  1.00  0.00           C  
ATOM   4217  CD  GLU A 295      30.789  52.295  15.435  1.00  0.00           C  
ATOM   4218  OE1 GLU A 295      30.830  53.253  14.700  1.00  0.00           O  
ATOM   4219  OE2 GLU A 295      29.818  51.583  15.540  1.00  0.00           O1-
ATOM   4220  H   GLU A 295      33.243  49.315  16.456  1.00  0.00           H  
ATOM   4221  HA  GLU A 295      32.086  50.336  14.086  1.00  0.00           H  
ATOM   4222 1HB  GLU A 295      34.069  51.497  16.077  1.00  0.00           H  
ATOM   4223 2HB  GLU A 295      33.413  52.414  14.729  1.00  0.00           H  
ATOM   4224 1HG  GLU A 295      31.766  51.147  16.928  1.00  0.00           H  
ATOM   4225 2HG  GLU A 295      32.262  52.836  16.871  1.00  0.00           H  
ATOM   4226  N   GLU A 296      35.298  49.744  14.007  1.00  0.00           N  
ATOM   4227  CA  GLU A 296      36.413  49.523  13.106  1.00  0.00           C  
ATOM   4228  C   GLU A 296      36.115  48.458  12.064  1.00  0.00           C  
ATOM   4229  O   GLU A 296      36.478  48.582  10.896  1.00  0.00           O  
ATOM   4230  CB  GLU A 296      37.658  49.128  13.903  1.00  0.00           C  
ATOM   4231  CG  GLU A 296      38.245  50.248  14.749  1.00  0.00           C  
ATOM   4232  CD  GLU A 296      38.774  51.389  13.925  1.00  0.00           C  
ATOM   4233  OE1 GLU A 296      38.846  51.249  12.728  1.00  0.00           O  
ATOM   4234  OE2 GLU A 296      39.106  52.402  14.493  1.00  0.00           O1-
ATOM   4235  H   GLU A 296      35.412  49.491  14.946  1.00  0.00           H  
ATOM   4236  HA  GLU A 296      36.619  50.453  12.576  1.00  0.00           H  
ATOM   4237 1HB  GLU A 296      37.417  48.298  14.567  1.00  0.00           H  
ATOM   4238 2HB  GLU A 296      38.434  48.784  13.218  1.00  0.00           H  
ATOM   4239 1HG  GLU A 296      37.473  50.626  15.419  1.00  0.00           H  
ATOM   4240 2HG  GLU A 296      39.051  49.844  15.360  1.00  0.00           H  
ATOM   4241  N   GLN A 297      35.478  47.393  12.497  1.00  0.00           N  
ATOM   4242  CA  GLN A 297      35.067  46.333  11.596  1.00  0.00           C  
ATOM   4243  C   GLN A 297      34.070  46.812  10.554  1.00  0.00           C  
ATOM   4244  O   GLN A 297      34.129  46.432   9.386  1.00  0.00           O  
ATOM   4245  CB  GLN A 297      34.465  45.171  12.391  1.00  0.00           C  
ATOM   4246  CG  GLN A 297      35.465  44.428  13.260  1.00  0.00           C  
ATOM   4247  CD  GLN A 297      36.542  43.740  12.444  1.00  0.00           C  
ATOM   4248  NE2 GLN A 297      37.799  43.989  12.795  1.00  0.00           N  
ATOM   4249  OE1 GLN A 297      36.249  42.992  11.507  1.00  0.00           O  
ATOM   4250  H   GLN A 297      35.209  47.325  13.436  1.00  0.00           H  
ATOM   4251  HA  GLN A 297      35.946  45.975  11.060  1.00  0.00           H  
ATOM   4252 1HB  GLN A 297      33.671  45.545  13.037  1.00  0.00           H  
ATOM   4253 2HB  GLN A 297      34.018  44.453  11.704  1.00  0.00           H  
ATOM   4254 1HG  GLN A 297      35.946  45.139  13.932  1.00  0.00           H  
ATOM   4255 2HG  GLN A 297      34.936  43.669  13.837  1.00  0.00           H  
ATOM   4256 1HE2 GLN A 297      38.553  43.563  12.293  1.00  0.00           H  
ATOM   4257 2HE2 GLN A 297      37.992  44.601  13.562  1.00  0.00           H  
ATOM   4258  N   LEU A 298      33.132  47.623  10.987  1.00  0.00           N  
ATOM   4259  CA  LEU A 298      32.159  48.213  10.086  1.00  0.00           C  
ATOM   4260  C   LEU A 298      32.803  49.111   9.044  1.00  0.00           C  
ATOM   4261  O   LEU A 298      32.420  49.119   7.876  1.00  0.00           O  
ATOM   4262  CB  LEU A 298      31.129  49.019  10.888  1.00  0.00           C  
ATOM   4263  CG  LEU A 298      30.174  48.195  11.761  1.00  0.00           C  
ATOM   4264  CD1 LEU A 298      29.343  49.131  12.629  1.00  0.00           C  
ATOM   4265  CD2 LEU A 298      29.284  47.339  10.873  1.00  0.00           C  
ATOM   4266  H   LEU A 298      33.110  47.901  11.926  1.00  0.00           H  
ATOM   4267  HA  LEU A 298      31.646  47.410   9.557  1.00  0.00           H  
ATOM   4268 1HB  LEU A 298      31.660  49.710  11.540  1.00  0.00           H  
ATOM   4269 2HB  LEU A 298      30.524  49.599  10.192  1.00  0.00           H  
ATOM   4270  HG  LEU A 298      30.752  47.551  12.425  1.00  0.00           H  
ATOM   4271 1HD1 LEU A 298      28.665  48.546  13.249  1.00  0.00           H  
ATOM   4272 2HD1 LEU A 298      30.004  49.717  13.268  1.00  0.00           H  
ATOM   4273 3HD1 LEU A 298      28.766  49.800  11.992  1.00  0.00           H  
ATOM   4274 1HD2 LEU A 298      28.606  46.752  11.494  1.00  0.00           H  
ATOM   4275 2HD2 LEU A 298      28.705  47.982  10.210  1.00  0.00           H  
ATOM   4276 3HD2 LEU A 298      29.903  46.667  10.277  1.00  0.00           H  
ATOM   4277  N   ARG A 299      33.766  49.895   9.477  1.00  0.00           N  
ATOM   4278  CA  ARG A 299      34.515  50.750   8.576  1.00  0.00           C  
ATOM   4279  C   ARG A 299      35.288  49.959   7.534  1.00  0.00           C  
ATOM   4280  O   ARG A 299      35.362  50.336   6.366  1.00  0.00           O  
ATOM   4281  CB  ARG A 299      35.485  51.619   9.362  1.00  0.00           C  
ATOM   4282  CG  ARG A 299      36.300  52.589   8.522  1.00  0.00           C  
ATOM   4283  CD  ARG A 299      37.223  53.399   9.358  1.00  0.00           C  
ATOM   4284  NE  ARG A 299      38.218  52.574  10.023  1.00  0.00           N  
ATOM   4285  CZ  ARG A 299      39.337  52.104   9.437  1.00  0.00           C  
ATOM   4286  NH1 ARG A 299      39.588  52.385   8.178  1.00  0.00           N1+
ATOM   4287  NH2 ARG A 299      40.182  51.359  10.129  1.00  0.00           N  
ATOM   4288  H   ARG A 299      34.043  49.867  10.416  1.00  0.00           H  
ATOM   4289  HA  ARG A 299      33.813  51.393   8.047  1.00  0.00           H  
ATOM   4290 1HB  ARG A 299      34.936  52.203  10.099  1.00  0.00           H  
ATOM   4291 2HB  ARG A 299      36.186  50.984   9.905  1.00  0.00           H  
ATOM   4292 1HG  ARG A 299      36.894  52.032   7.797  1.00  0.00           H  
ATOM   4293 2HG  ARG A 299      35.628  53.268   7.995  1.00  0.00           H  
ATOM   4294 1HD  ARG A 299      37.743  54.122   8.729  1.00  0.00           H  
ATOM   4295 2HD  ARG A 299      36.653  53.927  10.121  1.00  0.00           H  
ATOM   4296  HE  ARG A 299      38.060  52.337  10.993  1.00  0.00           H  
ATOM   4297 1HH1 ARG A 299      38.942  52.954   7.649  1.00  0.00           H  
ATOM   4298 2HH1 ARG A 299      40.426  52.032   7.739  1.00  0.00           H  
ATOM   4299 1HH2 ARG A 299      39.989  51.143  11.098  1.00  0.00           H  
ATOM   4300 2HH2 ARG A 299      41.019  51.007   9.691  1.00  0.00           H  
ATOM   4301  N   ARG A 300      35.893  48.875   7.967  1.00  0.00           N  
ATOM   4302  CA  ARG A 300      36.605  47.990   7.066  1.00  0.00           C  
ATOM   4303  C   ARG A 300      35.691  47.365   6.024  1.00  0.00           C  
ATOM   4304  O   ARG A 300      36.050  47.226   4.856  1.00  0.00           O  
ATOM   4305  CB  ARG A 300      37.294  46.884   7.852  1.00  0.00           C  
ATOM   4306  CG  ARG A 300      38.420  47.352   8.761  1.00  0.00           C  
ATOM   4307  CD  ARG A 300      39.573  47.873   7.984  1.00  0.00           C  
ATOM   4308  NE  ARG A 300      40.690  48.230   8.844  1.00  0.00           N  
ATOM   4309  CZ  ARG A 300      41.805  48.861   8.427  1.00  0.00           C  
ATOM   4310  NH1 ARG A 300      41.937  49.196   7.163  1.00  0.00           N1+
ATOM   4311  NH2 ARG A 300      42.766  49.143   9.289  1.00  0.00           N  
ATOM   4312  H   ARG A 300      35.817  48.608   8.906  1.00  0.00           H  
ATOM   4313  HA  ARG A 300      37.359  48.571   6.534  1.00  0.00           H  
ATOM   4314 1HB  ARG A 300      36.562  46.369   8.472  1.00  0.00           H  
ATOM   4315 2HB  ARG A 300      37.711  46.152   7.161  1.00  0.00           H  
ATOM   4316 1HG  ARG A 300      38.056  48.149   9.410  1.00  0.00           H  
ATOM   4317 2HG  ARG A 300      38.766  46.517   9.371  1.00  0.00           H  
ATOM   4318 1HD  ARG A 300      39.913  47.111   7.283  1.00  0.00           H  
ATOM   4319 2HD  ARG A 300      39.269  48.762   7.433  1.00  0.00           H  
ATOM   4320  HE  ARG A 300      40.625  47.989   9.824  1.00  0.00           H  
ATOM   4321 1HH1 ARG A 300      41.202  48.981   6.504  1.00  0.00           H  
ATOM   4322 2HH1 ARG A 300      42.773  49.669   6.850  1.00  0.00           H  
ATOM   4323 1HH2 ARG A 300      42.664  48.885  10.262  1.00  0.00           H  
ATOM   4324 2HH2 ARG A 300      43.601  49.616   8.977  1.00  0.00           H  
ATOM   4325  N   ALA A 301      34.519  46.958   6.457  1.00  0.00           N  
ATOM   4326  CA  ALA A 301      33.522  46.411   5.556  1.00  0.00           C  
ATOM   4327  C   ALA A 301      33.067  47.419   4.514  1.00  0.00           C  
ATOM   4328  O   ALA A 301      32.868  47.089   3.346  1.00  0.00           O  
ATOM   4329  CB  ALA A 301      32.327  45.904   6.350  1.00  0.00           C  
ATOM   4330  H   ALA A 301      34.269  47.079   7.396  1.00  0.00           H  
ATOM   4331  HA  ALA A 301      33.973  45.577   5.019  1.00  0.00           H  
ATOM   4332 1HB  ALA A 301      31.588  45.484   5.667  1.00  0.00           H  
ATOM   4333 2HB  ALA A 301      32.654  45.134   7.049  1.00  0.00           H  
ATOM   4334 3HB  ALA A 301      31.881  46.730   6.903  1.00  0.00           H  
ATOM   4335  N   ILE A 302      32.870  48.644   4.947  1.00  0.00           N  
ATOM   4336  CA  ILE A 302      32.503  49.720   4.046  1.00  0.00           C  
ATOM   4337  C   ILE A 302      33.575  49.994   3.004  1.00  0.00           C  
ATOM   4338  O   ILE A 302      33.286  50.246   1.836  1.00  0.00           O  
ATOM   4339  CB  ILE A 302      32.220  51.011   4.835  1.00  0.00           C  
ATOM   4340  CG1 ILE A 302      30.955  50.852   5.683  1.00  0.00           C  
ATOM   4341  CG2 ILE A 302      32.085  52.194   3.889  1.00  0.00           C  
ATOM   4342  CD1 ILE A 302      30.756  51.957   6.696  1.00  0.00           C  
ATOM   4343  H   ILE A 302      33.032  48.869   5.886  1.00  0.00           H  
ATOM   4344  HA  ILE A 302      31.597  49.432   3.514  1.00  0.00           H  
ATOM   4345  HB  ILE A 302      33.041  51.202   5.526  1.00  0.00           H  
ATOM   4346 1HG1 ILE A 302      30.082  50.825   5.032  1.00  0.00           H  
ATOM   4347 2HG1 ILE A 302      30.993  49.903   6.219  1.00  0.00           H  
ATOM   4348 1HG2 ILE A 302      31.885  53.099   4.464  1.00  0.00           H  
ATOM   4349 2HG2 ILE A 302      33.011  52.319   3.328  1.00  0.00           H  
ATOM   4350 3HG2 ILE A 302      31.263  52.015   3.197  1.00  0.00           H  
ATOM   4351 1HD1 ILE A 302      29.840  51.775   7.258  1.00  0.00           H  
ATOM   4352 2HD1 ILE A 302      31.604  51.980   7.381  1.00  0.00           H  
ATOM   4353 3HD1 ILE A 302      30.680  52.913   6.180  1.00  0.00           H  
ATOM   4354  N   GLU A 303      34.835  50.050   3.462  1.00  0.00           N  
ATOM   4355  CA  GLU A 303      35.989  50.443   2.637  1.00  0.00           C  
ATOM   4356  C   GLU A 303      36.465  49.309   1.747  1.00  0.00           C  
ATOM   4357  O   GLU A 303      37.280  49.519   0.853  1.00  0.00           O  
ATOM   4358  CB  GLU A 303      37.145  50.912   3.523  1.00  0.00           C  
ATOM   4359  CG  GLU A 303      36.869  52.198   4.289  1.00  0.00           C  
ATOM   4360  CD  GLU A 303      38.018  52.615   5.165  1.00  0.00           C  
ATOM   4361  OE1 GLU A 303      38.968  51.876   5.259  1.00  0.00           O  
ATOM   4362  OE2 GLU A 303      37.945  53.675   5.741  1.00  0.00           O1-
ATOM   4363  H   GLU A 303      34.993  49.828   4.431  1.00  0.00           H  
ATOM   4364  HA  GLU A 303      35.689  51.271   1.996  1.00  0.00           H  
ATOM   4365 1HB  GLU A 303      37.385  50.135   4.250  1.00  0.00           H  
ATOM   4366 2HB  GLU A 303      38.032  51.071   2.910  1.00  0.00           H  
ATOM   4367 1HG  GLU A 303      36.663  52.996   3.576  1.00  0.00           H  
ATOM   4368 2HG  GLU A 303      35.981  52.059   4.904  1.00  0.00           H  
ATOM   4369  N   GLY A 304      35.952  48.105   1.993  1.00  0.00           N  
ATOM   4370  CA  GLY A 304      36.318  46.959   1.171  1.00  0.00           C  
ATOM   4371  C   GLY A 304      35.358  46.798   0.009  1.00  0.00           C  
ATOM   4372  O   GLY A 304      35.433  45.834  -0.758  1.00  0.00           O  
ATOM   4373  H   GLY A 304      35.295  47.983   2.750  1.00  0.00           H  
ATOM   4374 1HA  GLY A 304      37.334  47.089   0.797  1.00  0.00           H  
ATOM   4375 2HA  GLY A 304      36.314  46.057   1.782  1.00  0.00           H  
ATOM   4376  N   GLU A 305      34.483  47.790  -0.143  1.00  0.00           N  
ATOM   4377  CA  GLU A 305      33.600  47.895  -1.297  1.00  0.00           C  
ATOM   4378  C   GLU A 305      32.785  46.618  -1.492  1.00  0.00           C  
ATOM   4379  O   GLU A 305      32.795  46.016  -2.562  1.00  0.00           O  
ATOM   4380  CB  GLU A 305      34.411  48.193  -2.560  1.00  0.00           C  
ATOM   4381  CG  GLU A 305      35.185  49.503  -2.516  1.00  0.00           C  
ATOM   4382  CD  GLU A 305      35.885  49.813  -3.809  1.00  0.00           C  
ATOM   4383  OE1 GLU A 305      36.776  49.082  -4.171  1.00  0.00           O  
ATOM   4384  OE2 GLU A 305      35.529  50.782  -4.437  1.00  0.00           O1-
ATOM   4385  H   GLU A 305      34.459  48.519   0.552  1.00  0.00           H  
ATOM   4386  HA  GLU A 305      32.912  48.725  -1.132  1.00  0.00           H  
ATOM   4387 1HB  GLU A 305      35.126  47.388  -2.732  1.00  0.00           H  
ATOM   4388 2HB  GLU A 305      33.744  48.228  -3.421  1.00  0.00           H  
ATOM   4389 1HG  GLU A 305      34.494  50.314  -2.286  1.00  0.00           H  
ATOM   4390 2HG  GLU A 305      35.920  49.451  -1.714  1.00  0.00           H  
ATOM   4391  N   ALA A 306      32.077  46.231  -0.455  1.00  0.00           N  
ATOM   4392  CA  ALA A 306      31.177  45.096  -0.524  1.00  0.00           C  
ATOM   4393  C   ALA A 306      29.905  45.448  -1.276  1.00  0.00           C  
ATOM   4394  O   ALA A 306      29.528  46.618  -1.367  1.00  0.00           O  
ATOM   4395  CB  ALA A 306      30.845  44.599   0.876  1.00  0.00           C  
ATOM   4396  OXT ALA A 306      29.253  44.582  -1.791  1.00  0.00           O1-
ATOM   4397  H   ALA A 306      32.163  46.739   0.414  1.00  0.00           H  
ATOM   4398  HA  ALA A 306      31.681  44.285  -1.053  1.00  0.00           H  
ATOM   4399 1HB  ALA A 306      30.170  43.746   0.808  1.00  0.00           H  
ATOM   4400 2HB  ALA A 306      31.762  44.297   1.381  1.00  0.00           H  
ATOM   4401 3HB  ALA A 306      30.366  45.397   1.440  1.00  0.00           H  
TER   
ATOM   4402  N   SER B   1      23.859 -47.528  -1.807  1.00  0.00           N  
ATOM   4403  CA  SER B   1      24.670 -46.511  -2.473  1.00  0.00           C  
ATOM   4404  C   SER B   1      25.587 -45.888  -1.434  1.00  0.00           C  
ATOM   4405  O   SER B   1      25.365 -46.046  -0.237  1.00  0.00           O  
ATOM   4406  CB  SER B   1      23.798 -45.451  -3.117  1.00  0.00           C  
ATOM   4407  OG  SER B   1      23.011 -46.000  -4.138  1.00  0.00           O  
ATOM   4408 1H   SER B   1      23.245 -47.954  -2.472  1.00  0.00           H  
ATOM   4409 2H   SER B   1      24.456 -48.226  -1.411  1.00  0.00           H  
ATOM   4410 3H   SER B   1      23.319 -47.102  -1.081  1.00  0.00           H  
ATOM   4411  HA  SER B   1      25.251 -46.994  -3.261  1.00  0.00           H  
ATOM   4412 1HB  SER B   1      23.154 -45.002  -2.361  1.00  0.00           H  
ATOM   4413 2HB  SER B   1      24.427 -44.660  -3.523  1.00  0.00           H  
ATOM   4414  HG  SER B   1      22.493 -45.274  -4.493  1.00  0.00           H  
ATOM   4415  N   PRO B   2      26.648 -45.235  -1.888  1.00  0.00           N  
ATOM   4416  CA  PRO B   2      27.678 -44.752  -0.976  1.00  0.00           C  
ATOM   4417  C   PRO B   2      27.170 -43.672  -0.035  1.00  0.00           C  
ATOM   4418  O   PRO B   2      27.452 -43.709   1.159  1.00  0.00           O  
ATOM   4419  CB  PRO B   2      28.742 -44.203  -1.932  1.00  0.00           C  
ATOM   4420  CG  PRO B   2      28.544 -44.983  -3.187  1.00  0.00           C  
ATOM   4421  CD  PRO B   2      27.051 -45.155  -3.289  1.00  0.00           C  
ATOM   4422  HA  PRO B   2      28.020 -45.590  -0.367  1.00  0.00           H  
ATOM   4423 1HB  PRO B   2      28.597 -43.122  -2.074  1.00  0.00           H  
ATOM   4424 2HB  PRO B   2      29.743 -44.339  -1.499  1.00  0.00           H  
ATOM   4425 1HG  PRO B   2      28.966 -44.437  -4.044  1.00  0.00           H  
ATOM   4426 2HG  PRO B   2      29.078 -45.942  -3.126  1.00  0.00           H  
ATOM   4427 1HD  PRO B   2      26.614 -44.281  -3.792  1.00  0.00           H  
ATOM   4428 2HD  PRO B   2      26.825 -46.077  -3.845  1.00  0.00           H  
ATOM   4429  N   GLU B   3      26.360 -42.741  -0.543  1.00  0.00           N  
ATOM   4430  CA  GLU B   3      25.705 -41.798   0.342  1.00  0.00           C  
ATOM   4431  C   GLU B   3      24.856 -42.487   1.398  1.00  0.00           C  
ATOM   4432  O   GLU B   3      24.896 -42.144   2.578  1.00  0.00           O  
ATOM   4433  CB  GLU B   3      24.834 -40.837  -0.471  1.00  0.00           C  
ATOM   4434  CG  GLU B   3      25.614 -39.888  -1.369  1.00  0.00           C  
ATOM   4435  CD  GLU B   3      26.033 -40.522  -2.666  1.00  0.00           C  
ATOM   4436  OE1 GLU B   3      25.719 -41.669  -2.873  1.00  0.00           O  
ATOM   4437  OE2 GLU B   3      26.668 -39.858  -3.451  1.00  0.00           O1-
ATOM   4438  H   GLU B   3      26.191 -42.682  -1.537  1.00  0.00           H  
ATOM   4439  HA  GLU B   3      26.470 -41.224   0.864  1.00  0.00           H  
ATOM   4440 1HB  GLU B   3      24.152 -41.408  -1.100  1.00  0.00           H  
ATOM   4441 2HB  GLU B   3      24.228 -40.234   0.206  1.00  0.00           H  
ATOM   4442 1HG  GLU B   3      24.995 -39.018  -1.587  1.00  0.00           H  
ATOM   4443 2HG  GLU B   3      26.499 -39.544  -0.835  1.00  0.00           H  
ATOM   4444  N   ASP B   4      24.062 -43.441   0.965  1.00  0.00           N  
ATOM   4445  CA  ASP B   4      23.198 -44.180   1.866  1.00  0.00           C  
ATOM   4446  C   ASP B   4      23.981 -44.962   2.908  1.00  0.00           C  
ATOM   4447  O   ASP B   4      23.603 -45.032   4.076  1.00  0.00           O  
ATOM   4448  CB  ASP B   4      22.307 -45.138   1.072  1.00  0.00           C  
ATOM   4449  CG  ASP B   4      21.223 -44.420   0.279  1.00  0.00           C  
ATOM   4450  OD1 ASP B   4      20.974 -43.270   0.557  1.00  0.00           O  
ATOM   4451  OD2 ASP B   4      20.655 -45.027  -0.597  1.00  0.00           O1-
ATOM   4452  H   ASP B   4      24.087 -43.718   0.025  1.00  0.00           H  
ATOM   4453  HA  ASP B   4      22.571 -43.469   2.405  1.00  0.00           H  
ATOM   4454 1HB  ASP B   4      22.919 -45.716   0.381  1.00  0.00           H  
ATOM   4455 2HB  ASP B   4      21.830 -45.842   1.755  1.00  0.00           H  
ATOM   4456  N   MET B   5      25.058 -45.580   2.475  1.00  0.00           N  
ATOM   4457  CA  MET B   5      25.936 -46.301   3.376  1.00  0.00           C  
ATOM   4458  C   MET B   5      26.570 -45.395   4.418  1.00  0.00           C  
ATOM   4459  O   MET B   5      26.704 -45.754   5.586  1.00  0.00           O  
ATOM   4460  CB  MET B   5      27.019 -47.021   2.576  1.00  0.00           C  
ATOM   4461  CG  MET B   5      27.927 -47.916   3.408  1.00  0.00           C  
ATOM   4462  SD  MET B   5      27.040 -49.283   4.179  1.00  0.00           S  
ATOM   4463  CE  MET B   5      26.775 -50.354   2.768  1.00  0.00           C  
ATOM   4464  H   MET B   5      25.326 -45.507   1.535  1.00  0.00           H  
ATOM   4465  HA  MET B   5      25.345 -47.039   3.917  1.00  0.00           H  
ATOM   4466 1HB  MET B   5      26.554 -47.639   1.809  1.00  0.00           H  
ATOM   4467 2HB  MET B   5      27.646 -46.287   2.069  1.00  0.00           H  
ATOM   4468 1HG  MET B   5      28.712 -48.327   2.774  1.00  0.00           H  
ATOM   4469 2HG  MET B   5      28.400 -47.326   4.193  1.00  0.00           H  
ATOM   4470 1HE  MET B   5      26.235 -51.246   3.085  1.00  0.00           H  
ATOM   4471 2HE  MET B   5      26.192 -49.823   2.014  1.00  0.00           H  
ATOM   4472 3HE  MET B   5      27.737 -50.642   2.345  1.00  0.00           H  
ATOM   4473  N   ALA B   6      26.991 -44.227   3.985  1.00  0.00           N  
ATOM   4474  CA  ALA B   6      27.548 -43.237   4.886  1.00  0.00           C  
ATOM   4475  C   ALA B   6      26.546 -42.769   5.928  1.00  0.00           C  
ATOM   4476  O   ALA B   6      26.877 -42.574   7.096  1.00  0.00           O  
ATOM   4477  CB  ALA B   6      28.069 -42.048   4.092  1.00  0.00           C  
ATOM   4478  H   ALA B   6      26.872 -43.976   3.045  1.00  0.00           H  
ATOM   4479  HA  ALA B   6      28.377 -43.697   5.424  1.00  0.00           H  
ATOM   4480 1HB  ALA B   6      28.498 -41.314   4.774  1.00  0.00           H  
ATOM   4481 2HB  ALA B   6      28.835 -42.384   3.393  1.00  0.00           H  
ATOM   4482 3HB  ALA B   6      27.249 -41.593   3.539  1.00  0.00           H  
ATOM   4483  N   LYS B   7      25.323 -42.558   5.495  1.00  0.00           N  
ATOM   4484  CA  LYS B   7      24.251 -42.180   6.396  1.00  0.00           C  
ATOM   4485  C   LYS B   7      23.965 -43.249   7.438  1.00  0.00           C  
ATOM   4486  O   LYS B   7      23.715 -42.956   8.606  1.00  0.00           O  
ATOM   4487  CB  LYS B   7      22.981 -41.876   5.601  1.00  0.00           C  
ATOM   4488  CG  LYS B   7      23.042 -40.592   4.784  1.00  0.00           C  
ATOM   4489  CD  LYS B   7      21.753 -40.369   4.007  1.00  0.00           C  
ATOM   4490  CE  LYS B   7      21.818 -39.094   3.180  1.00  0.00           C  
ATOM   4491  NZ  LYS B   7      20.577 -38.883   2.385  1.00  0.00           N1+
ATOM   4492  H   LYS B   7      25.096 -42.718   4.555  1.00  0.00           H  
ATOM   4493  HA  LYS B   7      24.550 -41.278   6.930  1.00  0.00           H  
ATOM   4494 1HB  LYS B   7      22.773 -42.699   4.917  1.00  0.00           H  
ATOM   4495 2HB  LYS B   7      22.134 -41.797   6.284  1.00  0.00           H  
ATOM   4496 1HG  LYS B   7      23.206 -39.745   5.450  1.00  0.00           H  
ATOM   4497 2HG  LYS B   7      23.874 -40.648   4.082  1.00  0.00           H  
ATOM   4498 1HD  LYS B   7      21.578 -41.216   3.342  1.00  0.00           H  
ATOM   4499 2HD  LYS B   7      20.917 -40.297   4.703  1.00  0.00           H  
ATOM   4500 1HE  LYS B   7      21.961 -38.240   3.840  1.00  0.00           H  
ATOM   4501 2HE  LYS B   7      22.666 -39.145   2.499  1.00  0.00           H  
ATOM   4502 1HZ  LYS B   7      20.660 -38.029   1.852  1.00  0.00           H  
ATOM   4503 2HZ  LYS B   7      20.445 -39.661   1.755  1.00  0.00           H  
ATOM   4504 3HZ  LYS B   7      19.785 -38.815   3.008  1.00  0.00           H  
ATOM   4505  N   ALA B   8      23.969 -44.490   7.005  1.00  0.00           N  
ATOM   4506  CA  ALA B   8      23.783 -45.611   7.906  1.00  0.00           C  
ATOM   4507  C   ALA B   8      24.886 -45.708   8.948  1.00  0.00           C  
ATOM   4508  O   ALA B   8      24.641 -46.004  10.116  1.00  0.00           O  
ATOM   4509  CB  ALA B   8      23.699 -46.907   7.112  1.00  0.00           C  
ATOM   4510  H   ALA B   8      24.166 -44.686   6.065  1.00  0.00           H  
ATOM   4511  HA  ALA B   8      22.847 -45.461   8.444  1.00  0.00           H  
ATOM   4512 1HB  ALA B   8      23.546 -47.743   7.795  1.00  0.00           H  
ATOM   4513 2HB  ALA B   8      22.864 -46.852   6.413  1.00  0.00           H  
ATOM   4514 3HB  ALA B   8      24.625 -47.054   6.559  1.00  0.00           H  
ATOM   4515  N   GLY B   9      26.107 -45.488   8.515  1.00  0.00           N  
ATOM   4516  CA  GLY B   9      27.243 -45.476   9.416  1.00  0.00           C  
ATOM   4517  C   GLY B   9      27.147 -44.374  10.458  1.00  0.00           C  
ATOM   4518  O   GLY B   9      27.480 -44.563  11.626  1.00  0.00           O  
ATOM   4519  H   GLY B   9      26.266 -45.260   7.575  1.00  0.00           H  
ATOM   4520 1HA  GLY B   9      27.316 -46.439   9.922  1.00  0.00           H  
ATOM   4521 2HA  GLY B   9      28.160 -45.345   8.843  1.00  0.00           H  
ATOM   4522  N   ARG B  10      26.718 -43.210  10.025  1.00  0.00           N  
ATOM   4523  CA  ARG B  10      26.510 -42.092  10.926  1.00  0.00           C  
ATOM   4524  C   ARG B  10      25.441 -42.378  11.968  1.00  0.00           C  
ATOM   4525  O   ARG B  10      25.569 -42.017  13.136  1.00  0.00           O  
ATOM   4526  CB  ARG B  10      26.119 -40.850  10.139  1.00  0.00           C  
ATOM   4527  CG  ARG B  10      27.233 -40.251   9.296  1.00  0.00           C  
ATOM   4528  CD  ARG B  10      26.760 -39.081   8.512  1.00  0.00           C  
ATOM   4529  NE  ARG B  10      26.391 -37.966   9.370  1.00  0.00           N  
ATOM   4530  CZ  ARG B  10      25.686 -36.892   8.968  1.00  0.00           C  
ATOM   4531  NH1 ARG B  10      25.283 -36.800   7.720  1.00  0.00           N1+
ATOM   4532  NH2 ARG B  10      25.401 -35.928   9.827  1.00  0.00           N  
ATOM   4533  H   ARG B  10      26.466 -43.092   9.085  1.00  0.00           H  
ATOM   4534  HA  ARG B  10      27.439 -41.905  11.466  1.00  0.00           H  
ATOM   4535 1HB  ARG B  10      25.292 -41.087   9.472  1.00  0.00           H  
ATOM   4536 2HB  ARG B  10      25.774 -40.077  10.827  1.00  0.00           H  
ATOM   4537 1HG  ARG B  10      28.045 -39.923   9.945  1.00  0.00           H  
ATOM   4538 2HG  ARG B  10      27.607 -41.002   8.599  1.00  0.00           H  
ATOM   4539 1HD  ARG B  10      27.552 -38.747   7.842  1.00  0.00           H  
ATOM   4540 2HD  ARG B  10      25.885 -39.364   7.927  1.00  0.00           H  
ATOM   4541  HE  ARG B  10      26.684 -38.001  10.338  1.00  0.00           H  
ATOM   4542 1HH1 ARG B  10      25.501 -37.535   7.063  1.00  0.00           H  
ATOM   4543 2HH1 ARG B  10      24.754 -35.994   7.418  1.00  0.00           H  
ATOM   4544 1HH2 ARG B  10      25.711 -35.999  10.786  1.00  0.00           H  
ATOM   4545 2HH2 ARG B  10      24.873 -35.123   9.525  1.00  0.00           H  
ATOM   4546  N   ALA B  11      24.368 -43.003  11.535  1.00  0.00           N  
ATOM   4547  CA  ALA B  11      23.305 -43.403  12.436  1.00  0.00           C  
ATOM   4548  C   ALA B  11      23.772 -44.405  13.478  1.00  0.00           C  
ATOM   4549  O   ALA B  11      23.393 -44.341  14.646  1.00  0.00           O  
ATOM   4550  CB  ALA B  11      22.141 -43.979  11.642  1.00  0.00           C  
ATOM   4551  H   ALA B  11      24.297 -43.272  10.595  1.00  0.00           H  
ATOM   4552  HA  ALA B  11      22.966 -42.517  12.974  1.00  0.00           H  
ATOM   4553 1HB  ALA B  11      21.340 -44.264  12.325  1.00  0.00           H  
ATOM   4554 2HB  ALA B  11      21.771 -43.228  10.943  1.00  0.00           H  
ATOM   4555 3HB  ALA B  11      22.476 -44.854  11.089  1.00  0.00           H  
ATOM   4556  N   ALA B  12      24.573 -45.353  13.045  1.00  0.00           N  
ATOM   4557  CA  ALA B  12      25.151 -46.332  13.946  1.00  0.00           C  
ATOM   4558  C   ALA B  12      26.057 -45.697  14.988  1.00  0.00           C  
ATOM   4559  O   ALA B  12      26.061 -46.080  16.156  1.00  0.00           O  
ATOM   4560  CB  ALA B  12      25.921 -47.377  13.152  1.00  0.00           C  
ATOM   4561  H   ALA B  12      24.849 -45.377  12.105  1.00  0.00           H  
ATOM   4562  HA  ALA B  12      24.338 -46.819  14.484  1.00  0.00           H  
ATOM   4563 1HB  ALA B  12      26.342 -48.115  13.835  1.00  0.00           H  
ATOM   4564 2HB  ALA B  12      25.247 -47.872  12.453  1.00  0.00           H  
ATOM   4565 3HB  ALA B  12      26.725 -46.894  12.599  1.00  0.00           H  
ATOM   4566  N   LEU B  13      26.852 -44.743  14.555  1.00  0.00           N  
ATOM   4567  CA  LEU B  13      27.715 -44.004  15.456  1.00  0.00           C  
ATOM   4568  C   LEU B  13      26.932 -43.222  16.498  1.00  0.00           C  
ATOM   4569  O   LEU B  13      27.310 -43.152  17.666  1.00  0.00           O  
ATOM   4570  CB  LEU B  13      28.601 -43.043  14.654  1.00  0.00           C  
ATOM   4571  CG  LEU B  13      29.678 -43.701  13.782  1.00  0.00           C  
ATOM   4572  CD1 LEU B  13      30.347 -42.644  12.914  1.00  0.00           C  
ATOM   4573  CD2 LEU B  13      30.694 -44.402  14.671  1.00  0.00           C  
ATOM   4574  H   LEU B  13      26.826 -44.466  13.615  1.00  0.00           H  
ATOM   4575  HA  LEU B  13      28.351 -44.713  15.986  1.00  0.00           H  
ATOM   4576 1HB  LEU B  13      27.966 -42.446  14.002  1.00  0.00           H  
ATOM   4577 2HB  LEU B  13      29.104 -42.371  15.350  1.00  0.00           H  
ATOM   4578  HG  LEU B  13      29.212 -44.431  13.118  1.00  0.00           H  
ATOM   4579 1HD1 LEU B  13      31.111 -43.111  12.294  1.00  0.00           H  
ATOM   4580 2HD1 LEU B  13      29.600 -42.172  12.274  1.00  0.00           H  
ATOM   4581 3HD1 LEU B  13      30.807 -41.890  13.551  1.00  0.00           H  
ATOM   4582 1HD2 LEU B  13      31.459 -44.870  14.051  1.00  0.00           H  
ATOM   4583 2HD2 LEU B  13      31.161 -43.672  15.334  1.00  0.00           H  
ATOM   4584 3HD2 LEU B  13      30.192 -45.164  15.267  1.00  0.00           H  
ATOM   4585  N   GLU B  14      25.856 -42.605  16.065  1.00  0.00           N  
ATOM   4586  CA  GLU B  14      24.977 -41.884  16.966  1.00  0.00           C  
ATOM   4587  C   GLU B  14      24.343 -42.790  18.008  1.00  0.00           C  
ATOM   4588  O   GLU B  14      24.209 -42.430  19.176  1.00  0.00           O  
ATOM   4589  CB  GLU B  14      23.882 -41.172  16.170  1.00  0.00           C  
ATOM   4590  CG  GLU B  14      22.938 -40.328  17.014  1.00  0.00           C  
ATOM   4591  CD  GLU B  14      21.922 -39.586  16.191  1.00  0.00           C  
ATOM   4592  OE1 GLU B  14      22.221 -39.257  15.068  1.00  0.00           O  
ATOM   4593  OE2 GLU B  14      20.846 -39.346  16.687  1.00  0.00           O1-
ATOM   4594  H   GLU B  14      25.587 -42.678  15.125  1.00  0.00           H  
ATOM   4595  HA  GLU B  14      25.565 -41.131  17.493  1.00  0.00           H  
ATOM   4596 1HB  GLU B  14      24.338 -40.521  15.424  1.00  0.00           H  
ATOM   4597 2HB  GLU B  14      23.282 -41.910  15.636  1.00  0.00           H  
ATOM   4598 1HG  GLU B  14      22.416 -40.977  17.717  1.00  0.00           H  
ATOM   4599 2HG  GLU B  14      23.524 -39.613  17.590  1.00  0.00           H  
ATOM   4600  N   ALA B  15      23.923 -43.958  17.575  1.00  0.00           N  
ATOM   4601  CA  ALA B  15      23.365 -44.947  18.476  1.00  0.00           C  
ATOM   4602  C   ALA B  15      24.367 -45.415  19.518  1.00  0.00           C  
ATOM   4603  O   ALA B  15      24.036 -45.610  20.686  1.00  0.00           O  
ATOM   4604  CB  ALA B  15      22.844 -46.136  17.682  1.00  0.00           C  
ATOM   4605  H   ALA B  15      24.041 -44.208  16.635  1.00  0.00           H  
ATOM   4606  HA  ALA B  15      22.537 -44.487  19.014  1.00  0.00           H  
ATOM   4607 1HB  ALA B  15      22.414 -46.870  18.365  1.00  0.00           H  
ATOM   4608 2HB  ALA B  15      22.077 -45.799  16.983  1.00  0.00           H  
ATOM   4609 3HB  ALA B  15      23.664 -46.592  17.129  1.00  0.00           H  
ATOM   4610  N   ALA B  16      25.590 -45.626  19.085  1.00  0.00           N  
ATOM   4611  CA  ALA B  16      26.662 -46.003  19.986  1.00  0.00           C  
ATOM   4612  C   ALA B  16      26.948 -44.935  21.028  1.00  0.00           C  
ATOM   4613  O   ALA B  16      27.198 -45.228  22.196  1.00  0.00           O  
ATOM   4614  CB  ALA B  16      27.923 -46.311  19.192  1.00  0.00           C  
ATOM   4615  H   ALA B  16      25.817 -45.466  18.145  1.00  0.00           H  
ATOM   4616  HA  ALA B  16      26.352 -46.899  20.524  1.00  0.00           H  
ATOM   4617 1HB  ALA B  16      28.720 -46.606  19.875  1.00  0.00           H  
ATOM   4618 2HB  ALA B  16      27.725 -47.123  18.493  1.00  0.00           H  
ATOM   4619 3HB  ALA B  16      28.230 -45.424  18.640  1.00  0.00           H  
ATOM   4620  N   ALA B  17      26.944 -43.694  20.595  1.00  0.00           N  
ATOM   4621  CA  ALA B  17      27.130 -42.573  21.496  1.00  0.00           C  
ATOM   4622  C   ALA B  17      26.028 -42.477  22.538  1.00  0.00           C  
ATOM   4623  O   ALA B  17      26.272 -42.180  23.706  1.00  0.00           O  
ATOM   4624  CB  ALA B  17      27.213 -41.276  20.702  1.00  0.00           C  
ATOM   4625  H   ALA B  17      26.747 -43.498  19.655  1.00  0.00           H  
ATOM   4626  HA  ALA B  17      28.066 -42.723  22.034  1.00  0.00           H  
ATOM   4627 1HB  ALA B  17      27.366 -40.441  21.385  1.00  0.00           H  
ATOM   4628 2HB  ALA B  17      28.048 -41.331  20.003  1.00  0.00           H  
ATOM   4629 3HB  ALA B  17      26.286 -41.129  20.149  1.00  0.00           H  
ATOM   4630  N   ARG B  18      24.806 -42.696  22.105  1.00  0.00           N  
ATOM   4631  CA  ARG B  18      23.670 -42.708  23.006  1.00  0.00           C  
ATOM   4632  C   ARG B  18      23.766 -43.810  24.048  1.00  0.00           C  
ATOM   4633  O   ARG B  18      23.433 -43.621  25.216  1.00  0.00           O  
ATOM   4634  CB  ARG B  18      22.379 -42.877  22.219  1.00  0.00           C  
ATOM   4635  CG  ARG B  18      21.973 -41.670  21.389  1.00  0.00           C  
ATOM   4636  CD  ARG B  18      20.692 -41.901  20.673  1.00  0.00           C  
ATOM   4637  NE  ARG B  18      20.341 -40.782  19.813  1.00  0.00           N  
ATOM   4638  CZ  ARG B  18      19.704 -39.670  20.226  1.00  0.00           C  
ATOM   4639  NH1 ARG B  18      19.353 -39.543  21.487  1.00  0.00           N1+
ATOM   4640  NH2 ARG B  18      19.430 -38.707  19.364  1.00  0.00           N  
ATOM   4641  H   ARG B  18      24.648 -42.925  21.165  1.00  0.00           H  
ATOM   4642  HA  ARG B  18      23.637 -41.755  23.534  1.00  0.00           H  
ATOM   4643 1HB  ARG B  18      22.474 -43.725  21.543  1.00  0.00           H  
ATOM   4644 2HB  ARG B  18      21.560 -43.096  22.906  1.00  0.00           H  
ATOM   4645 1HG  ARG B  18      21.851 -40.804  22.040  1.00  0.00           H  
ATOM   4646 2HG  ARG B  18      22.746 -41.461  20.649  1.00  0.00           H  
ATOM   4647 1HD  ARG B  18      20.777 -42.794  20.054  1.00  0.00           H  
ATOM   4648 2HD  ARG B  18      19.890 -42.038  21.398  1.00  0.00           H  
ATOM   4649  HE  ARG B  18      20.595 -40.844  18.836  1.00  0.00           H  
ATOM   4650 1HH1 ARG B  18      19.562 -40.279  22.146  1.00  0.00           H  
ATOM   4651 2HH1 ARG B  18      18.875 -38.709  21.796  1.00  0.00           H  
ATOM   4652 1HH2 ARG B  18      19.698 -38.805  18.394  1.00  0.00           H  
ATOM   4653 2HH2 ARG B  18      18.952 -37.873  19.673  1.00  0.00           H  
ATOM   4654  N   VAL B  19      24.195 -44.975  23.615  1.00  0.00           N  
ATOM   4655  CA  VAL B  19      24.404 -46.092  24.516  1.00  0.00           C  
ATOM   4656  C   VAL B  19      25.472 -45.806  25.558  1.00  0.00           C  
ATOM   4657  O   VAL B  19      25.344 -46.167  26.726  1.00  0.00           O  
ATOM   4658  CB  VAL B  19      24.805 -47.345  23.714  1.00  0.00           C  
ATOM   4659  CG1 VAL B  19      25.220 -48.468  24.652  1.00  0.00           C  
ATOM   4660  CG2 VAL B  19      23.650 -47.783  22.826  1.00  0.00           C  
ATOM   4661  H   VAL B  19      24.447 -45.092  22.675  1.00  0.00           H  
ATOM   4662  HA  VAL B  19      23.469 -46.293  25.041  1.00  0.00           H  
ATOM   4663  HB  VAL B  19      25.669 -47.106  23.095  1.00  0.00           H  
ATOM   4664 1HG1 VAL B  19      25.500 -49.345  24.068  1.00  0.00           H  
ATOM   4665 2HG1 VAL B  19      26.070 -48.145  25.252  1.00  0.00           H  
ATOM   4666 3HG1 VAL B  19      24.387 -48.721  25.308  1.00  0.00           H  
ATOM   4667 1HG2 VAL B  19      23.940 -48.668  22.261  1.00  0.00           H  
ATOM   4668 2HG2 VAL B  19      22.783 -48.014  23.445  1.00  0.00           H  
ATOM   4669 3HG2 VAL B  19      23.397 -46.979  22.135  1.00  0.00           H  
ATOM   4670  N   ALA B  20      26.545 -45.181  25.125  1.00  0.00           N  
ATOM   4671  CA  ALA B  20      27.608 -44.781  26.026  1.00  0.00           C  
ATOM   4672  C   ALA B  20      27.141 -43.779  27.068  1.00  0.00           C  
ATOM   4673  O   ALA B  20      27.520 -43.843  28.236  1.00  0.00           O  
ATOM   4674  CB  ALA B  20      28.772 -44.205  25.232  1.00  0.00           C  
ATOM   4675  H   ALA B  20      26.616 -44.912  24.185  1.00  0.00           H  
ATOM   4676  HA  ALA B  20      27.947 -45.667  26.564  1.00  0.00           H  
ATOM   4677 1HB  ALA B  20      29.573 -43.920  25.915  1.00  0.00           H  
ATOM   4678 2HB  ALA B  20      29.142 -44.956  24.533  1.00  0.00           H  
ATOM   4679 3HB  ALA B  20      28.437 -43.330  24.679  1.00  0.00           H  
ATOM   4680  N   ARG B  21      26.340 -42.831  26.635  1.00  0.00           N  
ATOM   4681  CA  ARG B  21      25.762 -41.852  27.536  1.00  0.00           C  
ATOM   4682  C   ARG B  21      24.856 -42.487  28.578  1.00  0.00           C  
ATOM   4683  O   ARG B  21      24.852 -42.104  29.746  1.00  0.00           O  
ATOM   4684  CB  ARG B  21      24.968 -40.820  26.750  1.00  0.00           C  
ATOM   4685  CG  ARG B  21      24.379 -39.693  27.585  1.00  0.00           C  
ATOM   4686  CD  ARG B  21      23.639 -38.716  26.746  1.00  0.00           C  
ATOM   4687  NE  ARG B  21      24.518 -38.023  25.818  1.00  0.00           N  
ATOM   4688  CZ  ARG B  21      24.105 -37.370  24.715  1.00  0.00           C  
ATOM   4689  NH1 ARG B  21      22.824 -37.331  24.416  1.00  0.00           N1+
ATOM   4690  NH2 ARG B  21      24.984 -36.770  23.933  1.00  0.00           N  
ATOM   4691  H   ARG B  21      26.064 -42.807  25.695  1.00  0.00           H  
ATOM   4692  HA  ARG B  21      26.570 -41.353  28.070  1.00  0.00           H  
ATOM   4693 1HB  ARG B  21      25.609 -40.368  25.993  1.00  0.00           H  
ATOM   4694 2HB  ARG B  21      24.145 -41.310  26.231  1.00  0.00           H  
ATOM   4695 1HG  ARG B  21      23.688 -40.109  28.319  1.00  0.00           H  
ATOM   4696 2HG  ARG B  21      25.181 -39.165  28.101  1.00  0.00           H  
ATOM   4697 1HD  ARG B  21      22.876 -39.237  26.168  1.00  0.00           H  
ATOM   4698 2HD  ARG B  21      23.165 -37.973  27.386  1.00  0.00           H  
ATOM   4699  HE  ARG B  21      25.510 -38.031  26.015  1.00  0.00           H  
ATOM   4700 1HH1 ARG B  21      22.152 -37.790  25.013  1.00  0.00           H  
ATOM   4701 2HH1 ARG B  21      22.514 -36.842  23.589  1.00  0.00           H  
ATOM   4702 1HH2 ARG B  21      25.968 -36.800  24.163  1.00  0.00           H  
ATOM   4703 2HH2 ARG B  21      24.675 -36.282  23.106  1.00  0.00           H  
ATOM   4704  N   ALA B  22      24.061 -43.441  28.145  1.00  0.00           N  
ATOM   4705  CA  ALA B  22      23.198 -44.180  29.046  1.00  0.00           C  
ATOM   4706  C   ALA B  22      23.981 -44.962  30.088  1.00  0.00           C  
ATOM   4707  O   ALA B  22      23.603 -45.032  31.256  1.00  0.00           O  
ATOM   4708  CB  ALA B  22      22.301 -45.118  28.252  1.00  0.00           C  
ATOM   4709  H   ALA B  22      24.087 -43.718  27.205  1.00  0.00           H  
ATOM   4710  HA  ALA B  22      22.577 -43.463  29.584  1.00  0.00           H  
ATOM   4711 1HB  ALA B  22      21.647 -45.661  28.935  1.00  0.00           H  
ATOM   4712 2HB  ALA B  22      21.697 -44.540  27.553  1.00  0.00           H  
ATOM   4713 3HB  ALA B  22      22.915 -45.827  27.700  1.00  0.00           H  
ATOM   4714  N   LEU B  23      25.057 -45.579  29.655  1.00  0.00           N  
ATOM   4715  CA  LEU B  23      25.936 -46.300  30.556  1.00  0.00           C  
ATOM   4716  C   LEU B  23      26.570 -45.395  31.598  1.00  0.00           C  
ATOM   4717  O   LEU B  23      26.704 -45.755  32.766  1.00  0.00           O  
ATOM   4718  CB  LEU B  23      27.037 -47.005  29.754  1.00  0.00           C  
ATOM   4719  CG  LEU B  23      28.033 -47.833  30.577  1.00  0.00           C  
ATOM   4720  CD1 LEU B  23      27.287 -48.927  31.327  1.00  0.00           C  
ATOM   4721  CD2 LEU B  23      29.088 -48.424  29.653  1.00  0.00           C  
ATOM   4722  H   LEU B  23      25.326 -45.506  28.715  1.00  0.00           H  
ATOM   4723  HA  LEU B  23      25.349 -47.049  31.086  1.00  0.00           H  
ATOM   4724 1HB  LEU B  23      26.568 -47.673  29.033  1.00  0.00           H  
ATOM   4725 2HB  LEU B  23      27.604 -46.253  29.206  1.00  0.00           H  
ATOM   4726  HG  LEU B  23      28.515 -47.192  31.315  1.00  0.00           H  
ATOM   4727 1HD1 LEU B  23      27.995 -49.515  31.912  1.00  0.00           H  
ATOM   4728 2HD1 LEU B  23      26.553 -48.476  31.995  1.00  0.00           H  
ATOM   4729 3HD1 LEU B  23      26.780 -49.576  30.614  1.00  0.00           H  
ATOM   4730 1HD2 LEU B  23      29.796 -49.011  30.238  1.00  0.00           H  
ATOM   4731 2HD2 LEU B  23      28.606 -49.065  28.915  1.00  0.00           H  
ATOM   4732 3HD2 LEU B  23      29.617 -47.618  29.143  1.00  0.00           H  
ATOM   4733  N   THR B  24      26.991 -44.227  31.165  1.00  0.00           N  
ATOM   4734  CA  THR B  24      27.548 -43.237  32.066  1.00  0.00           C  
ATOM   4735  C   THR B  24      26.584 -42.851  33.175  1.00  0.00           C  
ATOM   4736  O   THR B  24      26.958 -42.799  34.346  1.00  0.00           O  
ATOM   4737  CB  THR B  24      27.967 -41.973  31.292  1.00  0.00           C  
ATOM   4738  CG2 THR B  24      28.503 -40.917  32.246  1.00  0.00           C  
ATOM   4739  OG1 THR B  24      28.982 -42.309  30.338  1.00  0.00           O  
ATOM   4740  H   THR B  24      26.872 -43.976  30.225  1.00  0.00           H  
ATOM   4741  HA  THR B  24      28.432 -43.662  32.542  1.00  0.00           H  
ATOM   4742  HB  THR B  24      27.107 -41.570  30.759  1.00  0.00           H  
ATOM   4743  HG1 THR B  24      28.639 -42.961  29.722  1.00  0.00           H  
ATOM   4744 1HG2 THR B  24      28.794 -40.031  31.682  1.00  0.00           H  
ATOM   4745 2HG2 THR B  24      27.729 -40.650  32.966  1.00  0.00           H  
ATOM   4746 3HG2 THR B  24      29.370 -41.311  32.775  1.00  0.00           H  
ATOM   4747  N   GLU B  25      25.338 -42.581  32.801  1.00  0.00           N  
ATOM   4748  CA  GLU B  25      24.314 -42.199  33.766  1.00  0.00           C  
ATOM   4749  C   GLU B  25      24.139 -43.268  34.837  1.00  0.00           C  
ATOM   4750  O   GLU B  25      24.094 -42.965  36.029  1.00  0.00           O  
ATOM   4751  CB  GLU B  25      22.981 -41.950  33.058  1.00  0.00           C  
ATOM   4752  CG  GLU B  25      22.947 -40.689  32.206  1.00  0.00           C  
ATOM   4753  CD  GLU B  25      21.655 -40.526  31.454  1.00  0.00           C  
ATOM   4754  OE1 GLU B  25      20.846 -41.421  31.498  1.00  0.00           O  
ATOM   4755  OE2 GLU B  25      21.477 -39.504  30.834  1.00  0.00           O1-
ATOM   4756  H   GLU B  25      25.093 -42.642  31.823  1.00  0.00           H  
ATOM   4757  HA  GLU B  25      24.622 -41.269  34.248  1.00  0.00           H  
ATOM   4758 1HB  GLU B  25      22.748 -42.797  32.412  1.00  0.00           H  
ATOM   4759 2HB  GLU B  25      22.183 -41.874  33.798  1.00  0.00           H  
ATOM   4760 1HG  GLU B  25      23.090 -39.822  32.851  1.00  0.00           H  
ATOM   4761 2HG  GLU B  25      23.773 -40.720  31.497  1.00  0.00           H  
ATOM   4762  N   ALA B  26      23.925 -44.504  34.388  1.00  0.00           N  
ATOM   4763  CA  ALA B  26      23.472 -45.573  35.270  1.00  0.00           C  
ATOM   4764  C   ALA B  26      24.510 -45.910  36.333  1.00  0.00           C  
ATOM   4765  O   ALA B  26      24.158 -46.344  37.429  1.00  0.00           O  
ATOM   4766  CB  ALA B  26      23.130 -46.814  34.458  1.00  0.00           C  
ATOM   4767  H   ALA B  26      24.035 -44.694  33.406  1.00  0.00           H  
ATOM   4768  HA  ALA B  26      22.562 -45.244  35.773  1.00  0.00           H  
ATOM   4769 1HB  ALA B  26      22.787 -47.603  35.127  1.00  0.00           H  
ATOM   4770 2HB  ALA B  26      22.342 -46.575  33.744  1.00  0.00           H  
ATOM   4771 3HB  ALA B  26      24.015 -47.152  33.922  1.00  0.00           H  
ATOM   4772  N   LEU B  27      25.787 -45.762  35.991  1.00  0.00           N  
ATOM   4773  CA  LEU B  27      26.847 -46.251  36.862  1.00  0.00           C  
ATOM   4774  C   LEU B  27      27.638 -45.104  37.478  1.00  0.00           C  
ATOM   4775  O   LEU B  27      28.603 -45.326  38.209  1.00  0.00           O  
ATOM   4776  CB  LEU B  27      27.794 -47.167  36.077  1.00  0.00           C  
ATOM   4777  CG  LEU B  27      27.158 -48.431  35.486  1.00  0.00           C  
ATOM   4778  CD1 LEU B  27      28.192 -49.180  34.655  1.00  0.00           C  
ATOM   4779  CD2 LEU B  27      26.626 -49.306  36.612  1.00  0.00           C  
ATOM   4780  H   LEU B  27      26.018 -45.358  35.091  1.00  0.00           H  
ATOM   4781  HA  LEU B  27      26.395 -46.831  37.667  1.00  0.00           H  
ATOM   4782 1HB  LEU B  27      28.226 -46.598  35.255  1.00  0.00           H  
ATOM   4783 2HB  LEU B  27      28.603 -47.480  36.738  1.00  0.00           H  
ATOM   4784  HG  LEU B  27      26.339 -48.152  34.825  1.00  0.00           H  
ATOM   4785 1HD1 LEU B  27      27.740 -50.078  34.235  1.00  0.00           H  
ATOM   4786 2HD1 LEU B  27      28.542 -48.538  33.846  1.00  0.00           H  
ATOM   4787 3HD1 LEU B  27      29.034 -49.459  35.287  1.00  0.00           H  
ATOM   4788 1HD2 LEU B  27      26.173 -50.205  36.192  1.00  0.00           H  
ATOM   4789 2HD2 LEU B  27      27.446 -49.588  37.273  1.00  0.00           H  
ATOM   4790 3HD2 LEU B  27      25.876 -48.753  37.178  1.00  0.00           H  
ATOM   4791  N   GLY B  28      27.221 -43.880  37.185  1.00  0.00           N  
ATOM   4792  CA  GLY B  28      27.881 -42.697  37.716  1.00  0.00           C  
ATOM   4793  C   GLY B  28      29.375 -42.707  37.414  1.00  0.00           C  
ATOM   4794  O   GLY B  28      30.193 -42.349  38.263  1.00  0.00           O  
ATOM   4795  H   GLY B  28      26.417 -43.768  36.581  1.00  0.00           H  
ATOM   4796 1HA  GLY B  28      27.428 -41.804  37.285  1.00  0.00           H  
ATOM   4797 2HA  GLY B  28      27.727 -42.647  38.793  1.00  0.00           H  
ATOM   4798  N   ALA B  29      29.718 -43.076  36.191  1.00  0.00           N  
ATOM   4799  CA  ALA B  29      31.102 -43.032  35.728  1.00  0.00           C  
ATOM   4800  C   ALA B  29      31.518 -41.615  35.361  1.00  0.00           C  
ATOM   4801  O   ALA B  29      30.677 -40.727  35.232  1.00  0.00           O  
ATOM   4802  CB  ALA B  29      31.293 -43.963  34.539  1.00  0.00           C  
ATOM   4803  H   ALA B  29      28.998 -43.381  35.549  1.00  0.00           H  
ATOM   4804  HA  ALA B  29      31.747 -43.387  36.532  1.00  0.00           H  
ATOM   4805 1HB  ALA B  29      32.329 -43.918  34.205  1.00  0.00           H  
ATOM   4806 2HB  ALA B  29      31.049 -44.983  34.832  1.00  0.00           H  
ATOM   4807 3HB  ALA B  29      30.637 -43.653  33.726  1.00  0.00           H  
ATOM   4808  N   ASP B  30      32.822 -41.407  35.207  1.00  0.00           N  
ATOM   4809  CA  ASP B  30      33.337 -40.083  34.897  1.00  0.00           C  
ATOM   4810  C   ASP B  30      32.843 -39.622  33.527  1.00  0.00           C  
ATOM   4811  O   ASP B  30      33.273 -40.138  32.497  1.00  0.00           O  
ATOM   4812  CB  ASP B  30      34.867 -40.079  34.930  1.00  0.00           C  
ATOM   4813  CG  ASP B  30      35.462 -38.695  34.709  1.00  0.00           C  
ATOM   4814  OD1 ASP B  30      34.720 -37.795  34.396  1.00  0.00           O  
ATOM   4815  OD2 ASP B  30      36.652 -38.552  34.856  1.00  0.00           O1-
ATOM   4816  H   ASP B  30      33.466 -42.177  35.316  1.00  0.00           H  
ATOM   4817  HA  ASP B  30      32.979 -39.387  35.657  1.00  0.00           H  
ATOM   4818 1HB  ASP B  30      35.211 -40.458  35.893  1.00  0.00           H  
ATOM   4819 2HB  ASP B  30      35.249 -40.750  34.160  1.00  0.00           H  
ATOM   4820  N   PRO B  31      31.931 -38.653  33.534  1.00  0.00           N  
ATOM   4821  CA  PRO B  31      31.346 -38.089  32.316  1.00  0.00           C  
ATOM   4822  C   PRO B  31      32.355 -37.941  31.204  1.00  0.00           C  
ATOM   4823  O   PRO B  31      32.004 -37.744  30.040  1.00  0.00           O  
ATOM   4824  CB  PRO B  31      30.834 -36.723  32.783  1.00  0.00           C  
ATOM   4825  CG  PRO B  31      30.575 -36.907  34.239  1.00  0.00           C  
ATOM   4826  CD  PRO B  31      31.683 -37.813  34.704  1.00  0.00           C  
ATOM   4827  HA  PRO B  31      30.516 -38.729  31.984  1.00  0.00           H  
ATOM   4828 1HB  PRO B  31      31.587 -35.949  32.578  1.00  0.00           H  
ATOM   4829 2HB  PRO B  31      29.929 -36.448  32.220  1.00  0.00           H  
ATOM   4830 1HG  PRO B  31      30.580 -35.933  34.752  1.00  0.00           H  
ATOM   4831 2HG  PRO B  31      29.577 -37.343  34.395  1.00  0.00           H  
ATOM   4832 1HD  PRO B  31      32.565 -37.210  34.967  1.00  0.00           H  
ATOM   4833 2HD  PRO B  31      31.340 -38.397  35.571  1.00  0.00           H  
ATOM   4834  N   ALA B  32      33.604 -37.990  31.586  1.00  0.00           N  
ATOM   4835  CA  ALA B  32      34.731 -37.846  30.685  1.00  0.00           C  
ATOM   4836  C   ALA B  32      34.787 -38.951  29.642  1.00  0.00           C  
ATOM   4837  O   ALA B  32      35.092 -38.717  28.475  1.00  0.00           O  
ATOM   4838  CB  ALA B  32      36.028 -37.811  31.480  1.00  0.00           C  
ATOM   4839  H   ALA B  32      33.792 -38.194  32.525  1.00  0.00           H  
ATOM   4840  HA  ALA B  32      34.616 -36.905  30.147  1.00  0.00           H  
ATOM   4841 1HB  ALA B  32      36.870 -37.688  30.797  1.00  0.00           H  
ATOM   4842 2HB  ALA B  32      36.004 -36.975  32.179  1.00  0.00           H  
ATOM   4843 3HB  ALA B  32      36.142 -38.741  32.032  1.00  0.00           H  
ATOM   4844  N   ALA B  33      34.522 -40.163  30.076  1.00  0.00           N  
ATOM   4845  CA  ALA B  33      34.467 -41.298  29.175  1.00  0.00           C  
ATOM   4846  C   ALA B  33      33.370 -41.160  28.132  1.00  0.00           C  
ATOM   4847  O   ALA B  33      33.546 -41.502  26.965  1.00  0.00           O  
ATOM   4848  CB  ALA B  33      34.274 -42.582  29.969  1.00  0.00           C  
ATOM   4849  H   ALA B  33      34.287 -40.313  31.015  1.00  0.00           H  
ATOM   4850  HA  ALA B  33      35.414 -41.350  28.637  1.00  0.00           H  
ATOM   4851 1HB  ALA B  33      34.247 -43.432  29.287  1.00  0.00           H  
ATOM   4852 2HB  ALA B  33      35.101 -42.705  30.669  1.00  0.00           H  
ATOM   4853 3HB  ALA B  33      33.338 -42.531  30.521  1.00  0.00           H  
ATOM   4854  N   ALA B  34      32.223 -40.689  28.566  1.00  0.00           N  
ATOM   4855  CA  ALA B  34      31.113 -40.438  27.665  1.00  0.00           C  
ATOM   4856  C   ALA B  34      31.439 -39.382  26.622  1.00  0.00           C  
ATOM   4857  O   ALA B  34      31.073 -39.496  25.455  1.00  0.00           O  
ATOM   4858  CB  ALA B  34      29.883 -40.026  28.459  1.00  0.00           C  
ATOM   4859  H   ALA B  34      32.115 -40.433  29.505  1.00  0.00           H  
ATOM   4860  HA  ALA B  34      30.898 -41.361  27.127  1.00  0.00           H  
ATOM   4861 1HB  ALA B  34      29.051 -39.852  27.777  1.00  0.00           H  
ATOM   4862 2HB  ALA B  34      29.618 -40.818  29.159  1.00  0.00           H  
ATOM   4863 3HB  ALA B  34      30.096 -39.112  29.012  1.00  0.00           H  
ATOM   4864  N   ARG B  35      32.103 -38.333  27.056  1.00  0.00           N  
ATOM   4865  CA  ARG B  35      32.542 -37.285  26.155  1.00  0.00           C  
ATOM   4866  C   ARG B  35      33.526 -37.790  25.112  1.00  0.00           C  
ATOM   4867  O   ARG B  35      33.477 -37.408  23.945  1.00  0.00           O  
ATOM   4868  CB  ARG B  35      33.187 -36.153  26.941  1.00  0.00           C  
ATOM   4869  CG  ARG B  35      32.222 -35.322  27.773  1.00  0.00           C  
ATOM   4870  CD  ARG B  35      32.920 -34.223  28.488  1.00  0.00           C  
ATOM   4871  NE  ARG B  35      32.017 -33.477  29.349  1.00  0.00           N  
ATOM   4872  CZ  ARG B  35      31.227 -32.466  28.937  1.00  0.00           C  
ATOM   4873  NH1 ARG B  35      31.240 -32.094  27.676  1.00  0.00           N1+
ATOM   4874  NH2 ARG B  35      30.439 -31.850  29.799  1.00  0.00           N  
ATOM   4875  H   ARG B  35      32.374 -38.272  27.995  1.00  0.00           H  
ATOM   4876  HA  ARG B  35      31.673 -36.901  25.621  1.00  0.00           H  
ATOM   4877 1HB  ARG B  35      33.937 -36.561  27.617  1.00  0.00           H  
ATOM   4878 2HB  ARG B  35      33.697 -35.477  26.255  1.00  0.00           H  
ATOM   4879 1HG  ARG B  35      31.467 -34.882  27.122  1.00  0.00           H  
ATOM   4880 2HG  ARG B  35      31.737 -35.959  28.513  1.00  0.00           H  
ATOM   4881 1HD  ARG B  35      33.716 -34.639  29.107  1.00  0.00           H  
ATOM   4882 2HD  ARG B  35      33.349 -33.532  27.763  1.00  0.00           H  
ATOM   4883  HE  ARG B  35      31.978 -33.734  30.326  1.00  0.00           H  
ATOM   4884 1HH1 ARG B  35      31.844 -32.565  27.016  1.00  0.00           H  
ATOM   4885 2HH1 ARG B  35      30.650 -31.337  27.367  1.00  0.00           H  
ATOM   4886 1HH2 ARG B  35      30.428 -32.135  30.769  1.00  0.00           H  
ATOM   4887 2HH2 ARG B  35      29.847 -31.092  29.491  1.00  0.00           H  
ATOM   4888  N   ALA B  36      34.444 -38.625  25.546  1.00  0.00           N  
ATOM   4889  CA  ALA B  36      35.401 -39.240  24.645  1.00  0.00           C  
ATOM   4890  C   ALA B  36      34.732 -40.121  23.602  1.00  0.00           C  
ATOM   4891  O   ALA B  36      35.116 -40.139  22.435  1.00  0.00           O  
ATOM   4892  CB  ALA B  36      36.416 -40.048  25.439  1.00  0.00           C  
ATOM   4893  H   ALA B  36      34.457 -38.903  26.485  1.00  0.00           H  
ATOM   4894  HA  ALA B  36      35.919 -38.445  24.108  1.00  0.00           H  
ATOM   4895 1HB  ALA B  36      37.139 -40.496  24.757  1.00  0.00           H  
ATOM   4896 2HB  ALA B  36      36.936 -39.393  26.138  1.00  0.00           H  
ATOM   4897 3HB  ALA B  36      35.903 -40.834  25.992  1.00  0.00           H  
ATOM   4898  N   ALA B  37      33.750 -40.880  24.036  1.00  0.00           N  
ATOM   4899  CA  ALA B  37      32.978 -41.714  23.135  1.00  0.00           C  
ATOM   4900  C   ALA B  37      32.226 -40.904  22.092  1.00  0.00           C  
ATOM   4901  O   ALA B  37      32.142 -41.278  20.925  1.00  0.00           O  
ATOM   4902  CB  ALA B  37      32.006 -42.575  23.929  1.00  0.00           C  
ATOM   4903  H   ALA B  37      33.474 -40.844  24.975  1.00  0.00           H  
ATOM   4904  HA  ALA B  37      33.671 -42.362  22.597  1.00  0.00           H  
ATOM   4905 1HB  ALA B  37      31.440 -43.208  23.247  1.00  0.00           H  
ATOM   4906 2HB  ALA B  37      32.561 -43.200  24.629  1.00  0.00           H  
ATOM   4907 3HB  ALA B  37      31.321 -41.934  24.481  1.00  0.00           H  
ATOM   4908  N   GLU B  38      31.650 -39.805  22.526  1.00  0.00           N  
ATOM   4909  CA  GLU B  38      30.962 -38.900  21.625  1.00  0.00           C  
ATOM   4910  C   GLU B  38      31.891 -38.300  20.582  1.00  0.00           C  
ATOM   4911  O   GLU B  38      31.536 -38.152  19.415  1.00  0.00           O  
ATOM   4912  CB  GLU B  38      30.293 -37.778  22.422  1.00  0.00           C  
ATOM   4913  CG  GLU B  38      29.102 -38.224  23.258  1.00  0.00           C  
ATOM   4914  CD  GLU B  38      28.520 -37.113  24.088  1.00  0.00           C  
ATOM   4915  OE1 GLU B  38      29.092 -36.050  24.106  1.00  0.00           O  
ATOM   4916  OE2 GLU B  38      27.503 -37.329  24.704  1.00  0.00           O1-
ATOM   4917  H   GLU B  38      31.733 -39.539  23.465  1.00  0.00           H  
ATOM   4918  HA  GLU B  38      30.188 -39.459  21.098  1.00  0.00           H  
ATOM   4919 1HB  GLU B  38      31.022 -37.323  23.093  1.00  0.00           H  
ATOM   4920 2HB  GLU B  38      29.949 -37.001  21.739  1.00  0.00           H  
ATOM   4921 1HG  GLU B  38      28.329 -38.609  22.594  1.00  0.00           H  
ATOM   4922 2HG  GLU B  38      29.416 -39.034  23.914  1.00  0.00           H  
ATOM   4923  N   ALA B  39      33.073 -37.923  21.016  1.00  0.00           N  
ATOM   4924  CA  ALA B  39      34.083 -37.402  20.115  1.00  0.00           C  
ATOM   4925  C   ALA B  39      34.513 -38.422  19.072  1.00  0.00           C  
ATOM   4926  O   ALA B  39      34.720 -38.098  17.905  1.00  0.00           O  
ATOM   4927  CB  ALA B  39      35.291 -36.926  20.909  1.00  0.00           C  
ATOM   4928  H   ALA B  39      33.320 -38.051  21.955  1.00  0.00           H  
ATOM   4929  HA  ALA B  39      33.654 -36.557  19.577  1.00  0.00           H  
ATOM   4930 1HB  ALA B  39      36.040 -36.525  20.227  1.00  0.00           H  
ATOM   4931 2HB  ALA B  39      34.983 -36.148  21.609  1.00  0.00           H  
ATOM   4932 3HB  ALA B  39      35.715 -37.763  21.461  1.00  0.00           H  
ATOM   4933  N   VAL B  40      34.679 -39.652  19.506  1.00  0.00           N  
ATOM   4934  CA  VAL B  40      35.016 -40.738  18.605  1.00  0.00           C  
ATOM   4935  C   VAL B  40      33.937 -40.983  17.562  1.00  0.00           C  
ATOM   4936  O   VAL B  40      34.220 -41.243  16.395  1.00  0.00           O  
ATOM   4937  CB  VAL B  40      35.245 -42.033  19.408  1.00  0.00           C  
ATOM   4938  CG1 VAL B  40      35.402 -43.219  18.470  1.00  0.00           C
[truncated: 1,738,948 more chars]
