# Supplementary material for: Blueprinting extendable nanomaterials with standardized protein blocks
Source: Nature. 2024 Mar 13;627(8005):898–904. doi: 10.1038/s41586-024-07188-4 (PMC10972742; doi:10.1038/s41586-024-07188-4)
Supplement: Supplementary file 4 — Design models with ideal backbones as well as experimentally determined structures for comparison. For reference to design names, see Supplementary Fig. 1. [file 41586_2024_7188_MOESM4_ESM.zip › R18B_design.pdb]

HEADER                                            09-MAY-22   XXXX              
EXPDTA    THEORETICAL MODEL                                                     
REMARK 220                                                                      
REMARK 220 EXPERIMENTAL DETAILS                                                 
REMARK 220  EXPERIMENT TYPE                : THEORETICAL MODELLING              
REMARK 220  DATE OF DATA COLLECTION        : 09-MAY-22                          
REMARK 220                                                                      
REMARK 220 REMARK: MODEL GENERATED BY ROSETTA                                   
REMARK 220  VERSION 2022.16+HEAD.839b00f59d9                                    
ATOM      1  N   ASP A   1      54.852  -0.587  -5.301  1.00  0.00           N  
ATOM      2  CA  ASP A   1      53.547  -0.011  -5.641  1.00  0.00           C  
ATOM      3  C   ASP A   1      52.941   0.727  -4.447  1.00  0.00           C  
ATOM      4  O   ASP A   1      53.532   0.766  -3.368  1.00  0.00           O  
ATOM      5  CB  ASP A   1      52.584  -1.103  -6.115  1.00  0.00           C  
ATOM      6  CG  ASP A   1      52.199  -2.074  -5.007  1.00  0.00           C  
ATOM      7  OD1 ASP A   1      52.572  -1.840  -3.882  1.00  0.00           O  
ATOM      8  OD2 ASP A   1      51.534  -3.040  -5.297  1.00  0.00           O  
ATOM      9 1H   ASP A   1      55.225  -1.063  -6.098  1.00  0.00           H  
ATOM     10 2H   ASP A   1      55.478   0.143  -5.026  1.00  0.00           H  
ATOM     11 3H   ASP A   1      54.745  -1.235  -4.547  1.00  0.00           H  
ATOM     12  HA  ASP A   1      53.683   0.698  -6.458  1.00  0.00           H  
ATOM     13 1HB  ASP A   1      51.677  -0.643  -6.507  1.00  0.00           H  
ATOM     14 2HB  ASP A   1      53.044  -1.665  -6.928  1.00  0.00           H  
ATOM     15  N   GLU A   2      51.773   1.334  -4.653  1.00  0.00           N  
ATOM     16  CA  GLU A   2      51.137   2.147  -3.616  1.00  0.00           C  
ATOM     17  C   GLU A   2      50.548   1.280  -2.494  1.00  0.00           C  
ATOM     18  O   GLU A   2      50.590   1.650  -1.321  1.00  0.00           O  
ATOM     19  CB  GLU A   2      50.038   3.018  -4.229  1.00  0.00           C  
ATOM     20  CG  GLU A   2      50.544   4.080  -5.195  1.00  0.00           C  
ATOM     21  CD  GLU A   2      50.818   3.538  -6.570  1.00  0.00           C  
ATOM     22  OE1 GLU A   2      50.597   2.370  -6.783  1.00  0.00           O  
ATOM     23  OE2 GLU A   2      51.249   4.293  -7.410  1.00  0.00           O  
ATOM     24  H   GLU A   2      51.326   1.249  -5.555  1.00  0.00           H  
ATOM     25  HA  GLU A   2      51.892   2.803  -3.181  1.00  0.00           H  
ATOM     26 1HB  GLU A   2      49.331   2.387  -4.767  1.00  0.00           H  
ATOM     27 2HB  GLU A   2      49.488   3.523  -3.435  1.00  0.00           H  
ATOM     28 1HG  GLU A   2      49.799   4.872  -5.271  1.00  0.00           H  
ATOM     29 2HG  GLU A   2      51.457   4.517  -4.793  1.00  0.00           H  
ATOM     30  N   ARG A   3      50.023   0.117  -2.869  1.00  0.00           N  
ATOM     31  CA  ARG A   3      49.443  -0.838  -1.933  1.00  0.00           C  
ATOM     32  C   ARG A   3      50.464  -1.279  -0.892  1.00  0.00           C  
ATOM     33  O   ARG A   3      50.174  -1.304   0.304  1.00  0.00           O  
ATOM     34  CB  ARG A   3      48.917  -2.059  -2.672  1.00  0.00           C  
ATOM     35  CG  ARG A   3      48.261  -3.109  -1.788  1.00  0.00           C  
ATOM     36  CD  ARG A   3      47.845  -4.302  -2.569  1.00  0.00           C  
ATOM     37  NE  ARG A   3      48.983  -4.988  -3.159  1.00  0.00           N  
ATOM     38  CZ  ARG A   3      49.806  -5.819  -2.491  1.00  0.00           C  
ATOM     39  NH1 ARG A   3      49.605  -6.057  -1.214  1.00  0.00           N  
ATOM     40  NH2 ARG A   3      50.816  -6.396  -3.119  1.00  0.00           N  
ATOM     41  H   ARG A   3      50.017  -0.097  -3.857  1.00  0.00           H  
ATOM     42  HA  ARG A   3      48.607  -0.358  -1.422  1.00  0.00           H  
ATOM     43 1HB  ARG A   3      48.182  -1.747  -3.413  1.00  0.00           H  
ATOM     44 2HB  ARG A   3      49.735  -2.542  -3.206  1.00  0.00           H  
ATOM     45 1HG  ARG A   3      48.966  -3.429  -1.021  1.00  0.00           H  
ATOM     46 2HG  ARG A   3      47.376  -2.683  -1.314  1.00  0.00           H  
ATOM     47 1HD  ARG A   3      47.327  -5.002  -1.914  1.00  0.00           H  
ATOM     48 2HD  ARG A   3      47.177  -3.996  -3.373  1.00  0.00           H  
ATOM     49  HE  ARG A   3      49.170  -4.829  -4.140  1.00  0.00           H  
ATOM     50 1HH1 ARG A   3      48.833  -5.617  -0.733  1.00  0.00           H  
ATOM     51 2HH1 ARG A   3      50.222  -6.680  -0.713  1.00  0.00           H  
ATOM     52 1HH2 ARG A   3      50.971  -6.212  -4.102  1.00  0.00           H  
ATOM     53 2HH2 ARG A   3      51.432  -7.018  -2.619  1.00  0.00           H  
ATOM     54  N   ALA A   4      51.661  -1.625  -1.354  1.00  0.00           N  
ATOM     55  CA  ALA A   4      52.722  -2.062  -0.468  1.00  0.00           C  
ATOM     56  C   ALA A   4      53.063  -1.024   0.589  1.00  0.00           C  
ATOM     57  O   ALA A   4      53.215  -1.334   1.768  1.00  0.00           O  
ATOM     58  CB  ALA A   4      53.962  -2.410  -1.278  1.00  0.00           C  
ATOM     59  H   ALA A   4      51.836  -1.582  -2.348  1.00  0.00           H  
ATOM     60  HA  ALA A   4      52.378  -2.952   0.059  1.00  0.00           H  
ATOM     61 1HB  ALA A   4      54.751  -2.751  -0.607  1.00  0.00           H  
ATOM     62 2HB  ALA A   4      53.723  -3.202  -1.988  1.00  0.00           H  
ATOM     63 3HB  ALA A   4      54.303  -1.529  -1.819  1.00  0.00           H  
ATOM     64  N   ARG A   5      53.214   0.207   0.155  1.00  0.00           N  
ATOM     65  CA  ARG A   5      53.540   1.296   1.056  1.00  0.00           C  
ATOM     66  C   ARG A   5      52.459   1.530   2.099  1.00  0.00           C  
ATOM     67  O   ARG A   5      52.739   1.793   3.266  1.00  0.00           O  
ATOM     68  CB  ARG A   5      53.760   2.580   0.270  1.00  0.00           C  
ATOM     69  CG  ARG A   5      55.017   2.599  -0.585  1.00  0.00           C  
ATOM     70  CD  ARG A   5      55.223   3.922  -1.230  1.00  0.00           C  
ATOM     71  NE  ARG A   5      56.406   3.935  -2.075  1.00  0.00           N  
ATOM     72  CZ  ARG A   5      56.402   3.689  -3.400  1.00  0.00           C  
ATOM     73  NH1 ARG A   5      55.273   3.414  -4.014  1.00  0.00           N  
ATOM     74  NH2 ARG A   5      57.534   3.725  -4.081  1.00  0.00           N  
ATOM     75  H   ARG A   5      53.044   0.427  -0.784  1.00  0.00           H  
ATOM     76  HA  ARG A   5      54.461   1.045   1.583  1.00  0.00           H  
ATOM     77 1HB  ARG A   5      52.910   2.752  -0.390  1.00  0.00           H  
ATOM     78 2HB  ARG A   5      53.816   3.423   0.958  1.00  0.00           H  
ATOM     79 1HG  ARG A   5      55.885   2.384   0.039  1.00  0.00           H  
ATOM     80 2HG  ARG A   5      54.937   1.845  -1.368  1.00  0.00           H  
ATOM     81 1HD  ARG A   5      54.359   4.163  -1.848  1.00  0.00           H  
ATOM     82 2HD  ARG A   5      55.344   4.685  -0.462  1.00  0.00           H  
ATOM     83  HE  ARG A   5      57.294   4.143  -1.638  1.00  0.00           H  
ATOM     84 1HH1 ARG A   5      54.408   3.387  -3.493  1.00  0.00           H  
ATOM     85 2HH1 ARG A   5      55.270   3.230  -5.007  1.00  0.00           H  
ATOM     86 1HH2 ARG A   5      58.402   3.937  -3.609  1.00  0.00           H  
ATOM     87 2HH2 ARG A   5      57.531   3.542  -5.074  1.00  0.00           H  
ATOM     88  N   ARG A   6      51.219   1.466   1.665  1.00  0.00           N  
ATOM     89  CA  ARG A   6      50.090   1.597   2.566  1.00  0.00           C  
ATOM     90  C   ARG A   6      50.048   0.492   3.609  1.00  0.00           C  
ATOM     91  O   ARG A   6      49.740   0.723   4.776  1.00  0.00           O  
ATOM     92  CB  ARG A   6      48.787   1.589   1.780  1.00  0.00           C  
ATOM     93  CG  ARG A   6      48.537   2.835   0.945  1.00  0.00           C  
ATOM     94  CD  ARG A   6      47.278   2.729   0.164  1.00  0.00           C  
ATOM     95  NE  ARG A   6      47.034   3.919  -0.636  1.00  0.00           N  
ATOM     96  CZ  ARG A   6      46.046   4.041  -1.544  1.00  0.00           C  
ATOM     97  NH1 ARG A   6      45.221   3.040  -1.756  1.00  0.00           N  
ATOM     98  NH2 ARG A   6      45.907   5.167  -2.222  1.00  0.00           N  
ATOM     99  H   ARG A   6      51.033   1.259   0.726  1.00  0.00           H  
ATOM    100  HA  ARG A   6      50.176   2.548   3.093  1.00  0.00           H  
ATOM    101 1HB  ARG A   6      48.774   0.734   1.106  1.00  0.00           H  
ATOM    102 2HB  ARG A   6      47.948   1.478   2.466  1.00  0.00           H  
ATOM    103 1HG  ARG A   6      48.462   3.703   1.601  1.00  0.00           H  
ATOM    104 2HG  ARG A   6      49.363   2.978   0.247  1.00  0.00           H  
ATOM    105 1HD  ARG A   6      47.338   1.873  -0.508  1.00  0.00           H  
ATOM    106 2HD  ARG A   6      46.438   2.598   0.845  1.00  0.00           H  
ATOM    107  HE  ARG A   6      47.649   4.710  -0.501  1.00  0.00           H  
ATOM    108 1HH1 ARG A   6      45.327   2.179  -1.237  1.00  0.00           H  
ATOM    109 2HH1 ARG A   6      44.481   3.131  -2.436  1.00  0.00           H  
ATOM    110 1HH2 ARG A   6      46.542   5.937  -2.059  1.00  0.00           H  
ATOM    111 2HH2 ARG A   6      45.168   5.258  -2.902  1.00  0.00           H  
ATOM    112  N   GLU A   7      50.326  -0.717   3.175  1.00  0.00           N  
ATOM    113  CA  GLU A   7      50.393  -1.852   4.076  1.00  0.00           C  
ATOM    114  C   GLU A   7      51.489  -1.702   5.119  1.00  0.00           C  
ATOM    115  O   GLU A   7      51.316  -2.045   6.286  1.00  0.00           O  
ATOM    116  CB  GLU A   7      50.615  -3.139   3.279  1.00  0.00           C  
ATOM    117  CG  GLU A   7      49.421  -3.575   2.442  1.00  0.00           C  
ATOM    118  CD  GLU A   7      49.702  -4.797   1.613  1.00  0.00           C  
ATOM    119  OE1 GLU A   7      50.828  -5.233   1.595  1.00  0.00           O  
ATOM    120  OE2 GLU A   7      48.789  -5.295   0.997  1.00  0.00           O  
ATOM    121  H   GLU A   7      50.562  -0.864   2.236  1.00  0.00           H  
ATOM    122  HA  GLU A   7      49.447  -1.924   4.612  1.00  0.00           H  
ATOM    123 1HB  GLU A   7      51.464  -3.010   2.608  1.00  0.00           H  
ATOM    124 2HB  GLU A   7      50.859  -3.953   3.962  1.00  0.00           H  
ATOM    125 1HG  GLU A   7      48.583  -3.786   3.106  1.00  0.00           H  
ATOM    126 2HG  GLU A   7      49.132  -2.755   1.786  1.00  0.00           H  
ATOM    127  N   VAL A   8      52.631  -1.217   4.685  1.00  0.00           N  
ATOM    128  CA  VAL A   8      53.737  -0.955   5.586  1.00  0.00           C  
ATOM    129  C   VAL A   8      53.400   0.099   6.629  1.00  0.00           C  
ATOM    130  O   VAL A   8      53.767  -0.012   7.796  1.00  0.00           O  
ATOM    131  CB  VAL A   8      54.968  -0.495   4.783  1.00  0.00           C  
ATOM    132  CG1 VAL A   8      56.071  -0.026   5.721  1.00  0.00           C  
ATOM    133  CG2 VAL A   8      55.461  -1.628   3.896  1.00  0.00           C  
ATOM    134  H   VAL A   8      52.736  -0.960   3.746  1.00  0.00           H  
ATOM    135  HA  VAL A   8      53.982  -1.879   6.111  1.00  0.00           H  
ATOM    136  HB  VAL A   8      54.689   0.358   4.164  1.00  0.00           H  
ATOM    137 1HG1 VAL A   8      56.933   0.296   5.137  1.00  0.00           H  
ATOM    138 2HG1 VAL A   8      55.708   0.808   6.321  1.00  0.00           H  
ATOM    139 3HG1 VAL A   8      56.363  -0.846   6.377  1.00  0.00           H  
ATOM    140 1HG2 VAL A   8      56.331  -1.295   3.330  1.00  0.00           H  
ATOM    141 2HG2 VAL A   8      55.734  -2.482   4.515  1.00  0.00           H  
ATOM    142 3HG2 VAL A   8      54.669  -1.919   3.205  1.00  0.00           H  
ATOM    143  N   ALA A   9      52.724   1.140   6.195  1.00  0.00           N  
ATOM    144  CA  ALA A   9      52.273   2.183   7.096  1.00  0.00           C  
ATOM    145  C   ALA A   9      51.295   1.667   8.139  1.00  0.00           C  
ATOM    146  O   ALA A   9      51.340   2.049   9.306  1.00  0.00           O  
ATOM    147  CB  ALA A   9      51.641   3.317   6.302  1.00  0.00           C  
ATOM    148  H   ALA A   9      52.452   1.198   5.256  1.00  0.00           H  
ATOM    149  HA  ALA A   9      53.141   2.565   7.634  1.00  0.00           H  
ATOM    150 1HB  ALA A   9      51.316   4.102   6.985  1.00  0.00           H  
ATOM    151 2HB  ALA A   9      52.371   3.723   5.603  1.00  0.00           H  
ATOM    152 3HB  ALA A   9      50.782   2.939   5.750  1.00  0.00           H  
ATOM    153  N   ARG A  10      50.387   0.822   7.705  1.00  0.00           N  
ATOM    154  CA  ARG A  10      49.437   0.197   8.606  1.00  0.00           C  
ATOM    155  C   ARG A  10      50.115  -0.678   9.649  1.00  0.00           C  
ATOM    156  O   ARG A  10      49.732  -0.699  10.816  1.00  0.00           O  
ATOM    157  CB  ARG A  10      48.443  -0.645   7.819  1.00  0.00           C  
ATOM    158  CG  ARG A  10      47.451   0.150   6.985  1.00  0.00           C  
ATOM    159  CD  ARG A  10      46.554  -0.739   6.204  1.00  0.00           C  
ATOM    160  NE  ARG A  10      45.603   0.017   5.404  1.00  0.00           N  
ATOM    161  CZ  ARG A  10      44.768  -0.524   4.496  1.00  0.00           C  
ATOM    162  NH1 ARG A  10      44.777  -1.821   4.284  1.00  0.00           N  
ATOM    163  NH2 ARG A  10      43.938   0.251   3.818  1.00  0.00           N  
ATOM    164  H   ARG A  10      50.377   0.544   6.766  1.00  0.00           H  
ATOM    165  HA  ARG A  10      48.893   0.981   9.133  1.00  0.00           H  
ATOM    166 1HB  ARG A  10      48.983  -1.309   7.145  1.00  0.00           H  
ATOM    167 2HB  ARG A  10      47.871  -1.269   8.506  1.00  0.00           H  
ATOM    168 1HG  ARG A  10      46.836   0.767   7.641  1.00  0.00           H  
ATOM    169 2HG  ARG A  10      47.993   0.790   6.287  1.00  0.00           H  
ATOM    170 1HD  ARG A  10      47.149  -1.357   5.532  1.00  0.00           H  
ATOM    171 2HD  ARG A  10      45.994  -1.379   6.884  1.00  0.00           H  
ATOM    172  HE  ARG A  10      45.567   1.018   5.539  1.00  0.00           H  
ATOM    173 1HH1 ARG A  10      45.411  -2.413   4.802  1.00  0.00           H  
ATOM    174 2HH1 ARG A  10      44.151  -2.226   3.603  1.00  0.00           H  
ATOM    175 1HH2 ARG A  10      43.931   1.248   3.981  1.00  0.00           H  
ATOM    176 2HH2 ARG A  10      43.313  -0.154   3.138  1.00  0.00           H  
ATOM    177  N   ALA A  11      51.106  -1.425   9.215  1.00  0.00           N  
ATOM    178  CA  ALA A  11      51.886  -2.251  10.116  1.00  0.00           C  
ATOM    179  C   ALA A  11      52.630  -1.432  11.159  1.00  0.00           C  
ATOM    180  O   ALA A  11      52.718  -1.806  12.326  1.00  0.00           O  
ATOM    181  CB  ALA A  11      52.867  -3.101   9.322  1.00  0.00           C  
ATOM    182  H   ALA A  11      51.381  -1.386   8.276  1.00  0.00           H  
ATOM    183  HA  ALA A  11      51.207  -2.914  10.653  1.00  0.00           H  
ATOM    184 1HB  ALA A  11      53.440  -3.729  10.004  1.00  0.00           H  
ATOM    185 2HB  ALA A  11      52.318  -3.732   8.622  1.00  0.00           H  
ATOM    186 3HB  ALA A  11      53.545  -2.453   8.769  1.00  0.00           H  
ATOM    187  N   GLY A  12      53.193  -0.327  10.725  1.00  0.00           N  
ATOM    188  CA  GLY A  12      53.872   0.585  11.626  1.00  0.00           C  
ATOM    189  C   GLY A  12      52.936   1.175  12.669  1.00  0.00           C  
ATOM    190  O   GLY A  12      53.289   1.327  13.836  1.00  0.00           O  
ATOM    191  H   GLY A  12      53.108  -0.062   9.786  1.00  0.00           H  
ATOM    192 1HA  GLY A  12      54.683   0.061  12.132  1.00  0.00           H  
ATOM    193 2HA  GLY A  12      54.322   1.395  11.053  1.00  0.00           H  
ATOM    194  N   ALA A  13      51.749   1.538  12.235  1.00  0.00           N  
ATOM    195  CA  ALA A  13      50.733   2.048  13.136  1.00  0.00           C  
ATOM    196  C   ALA A  13      50.315   1.024  14.179  1.00  0.00           C  
ATOM    197  O   ALA A  13      50.105   1.345  15.346  1.00  0.00           O  
ATOM    198  CB  ALA A  13      49.520   2.510  12.342  1.00  0.00           C  
ATOM    199  H   ALA A  13      51.504   1.408  11.296  1.00  0.00           H  
ATOM    200  HA  ALA A  13      51.153   2.898  13.673  1.00  0.00           H  
ATOM    201 1HB  ALA A  13      48.767   2.904  13.024  1.00  0.00           H  
ATOM    202 2HB  ALA A  13      49.819   3.291  11.643  1.00  0.00           H  
ATOM    203 3HB  ALA A  13      49.105   1.669  11.790  1.00  0.00           H  
ATOM    204  N   ALA A  14      50.163  -0.208  13.745  1.00  0.00           N  
ATOM    205  CA  ALA A  14      49.838  -1.297  14.646  1.00  0.00           C  
ATOM    206  C   ALA A  14      50.919  -1.531  15.689  1.00  0.00           C  
ATOM    207  O   ALA A  14      50.639  -1.794  16.856  1.00  0.00           O  
ATOM    208  CB  ALA A  14      49.593  -2.572  13.852  1.00  0.00           C  
ATOM    209  H   ALA A  14      50.334  -0.427  12.806  1.00  0.00           H  
ATOM    210  HA  ALA A  14      48.928  -1.031  15.184  1.00  0.00           H  
ATOM    211 1HB  ALA A  14      49.337  -3.382  14.534  1.00  0.00           H  
ATOM    212 2HB  ALA A  14      48.772  -2.413  13.152  1.00  0.00           H  
ATOM    213 3HB  ALA A  14      50.494  -2.834  13.299  1.00  0.00           H  
ATOM    214  N   VAL A  15      52.158  -1.466  15.255  1.00  0.00           N  
ATOM    215  CA  VAL A  15      53.287  -1.598  16.156  1.00  0.00           C  
ATOM    216  C   VAL A  15      53.330  -0.492  17.199  1.00  0.00           C  
ATOM    217  O   VAL A  15      53.638  -0.722  18.366  1.00  0.00           O  
ATOM    218  CB  VAL A  15      54.602  -1.586  15.353  1.00  0.00           C  
ATOM    219  CG1 VAL A  15      55.798  -1.523  16.291  1.00  0.00           C  
ATOM    220  CG2 VAL A  15      54.677  -2.819  14.466  1.00  0.00           C  
ATOM    221  H   VAL A  15      52.344  -1.260  14.316  1.00  0.00           H  
ATOM    222  HA  VAL A  15      53.193  -2.542  16.693  1.00  0.00           H  
ATOM    223  HB  VAL A  15      54.630  -0.689  14.734  1.00  0.00           H  
ATOM    224 1HG1 VAL A  15      56.718  -1.515  15.707  1.00  0.00           H  
ATOM    225 2HG1 VAL A  15      55.742  -0.614  16.891  1.00  0.00           H  
ATOM    226 3HG1 VAL A  15      55.793  -2.393  16.947  1.00  0.00           H  
ATOM    227 1HG2 VAL A  15      55.609  -2.804  13.900  1.00  0.00           H  
ATOM    228 2HG2 VAL A  15      54.642  -3.716  15.084  1.00  0.00           H  
ATOM    229 3HG2 VAL A  15      53.834  -2.822  13.775  1.00  0.00           H  
ATOM    230  N   LEU A  16      53.051   0.717  16.765  1.00  0.00           N  
ATOM    231  CA  LEU A  16      52.985   1.852  17.666  1.00  0.00           C  
ATOM    232  C   LEU A  16      51.889   1.702  18.709  1.00  0.00           C  
ATOM    233  O   LEU A  16      52.062   2.045  19.876  1.00  0.00           O  
ATOM    234  CB  LEU A  16      52.755   3.139  16.864  1.00  0.00           C  
ATOM    235  CG  LEU A  16      53.930   3.597  15.990  1.00  0.00           C  
ATOM    236  CD1 LEU A  16      53.492   4.770  15.123  1.00  0.00           C  
ATOM    237  CD2 LEU A  16      55.103   3.983  16.879  1.00  0.00           C  
ATOM    238  H   LEU A  16      52.816   0.864  15.826  1.00  0.00           H  
ATOM    239  HA  LEU A  16      53.934   1.929  18.195  1.00  0.00           H  
ATOM    240 1HB  LEU A  16      51.895   2.993  16.212  1.00  0.00           H  
ATOM    241 2HB  LEU A  16      52.525   3.946  17.560  1.00  0.00           H  
ATOM    242  HG  LEU A  16      54.229   2.785  15.327  1.00  0.00           H  
ATOM    243 1HD1 LEU A  16      54.327   5.095  14.502  1.00  0.00           H  
ATOM    244 2HD1 LEU A  16      52.664   4.460  14.484  1.00  0.00           H  
ATOM    245 3HD1 LEU A  16      53.171   5.593  15.760  1.00  0.00           H  
ATOM    246 1HD2 LEU A  16      55.939   4.308  16.258  1.00  0.00           H  
ATOM    247 2HD2 LEU A  16      54.806   4.796  17.542  1.00  0.00           H  
ATOM    248 3HD2 LEU A  16      55.407   3.122  17.474  1.00  0.00           H  
ATOM    249  N   GLU A  17      50.746   1.217  18.275  1.00  0.00           N  
ATOM    250  CA  GLU A  17      49.640   0.955  19.176  1.00  0.00           C  
ATOM    251  C   GLU A  17      49.978  -0.099  20.219  1.00  0.00           C  
ATOM    252  O   GLU A  17      49.611   0.012  21.386  1.00  0.00           O  
ATOM    253  CB  GLU A  17      48.410   0.514  18.379  1.00  0.00           C  
ATOM    254  CG  GLU A  17      47.166   0.275  19.223  1.00  0.00           C  
ATOM    255  CD  GLU A  17      45.961  -0.083  18.400  1.00  0.00           C  
ATOM    256  OE1 GLU A  17      46.076  -0.125  17.199  1.00  0.00           O  
ATOM    257  OE2 GLU A  17      44.922  -0.315  18.974  1.00  0.00           O  
ATOM    258  H   GLU A  17      50.642   0.960  17.336  1.00  0.00           H  
ATOM    259  HA  GLU A  17      49.403   1.876  19.710  1.00  0.00           H  
ATOM    260 1HB  GLU A  17      48.168   1.272  17.634  1.00  0.00           H  
ATOM    261 2HB  GLU A  17      48.635  -0.410  17.846  1.00  0.00           H  
ATOM    262 1HG  GLU A  17      47.366  -0.534  19.926  1.00  0.00           H  
ATOM    263 2HG  GLU A  17      46.953   1.175  19.799  1.00  0.00           H  
ATOM    264  N   ALA A  18      50.654  -1.140  19.785  1.00  0.00           N  
ATOM    265  CA  ALA A  18      51.104  -2.183  20.686  1.00  0.00           C  
ATOM    266  C   ALA A  18      52.083  -1.667  21.729  1.00  0.00           C  
ATOM    267  O   ALA A  18      52.038  -2.049  22.896  1.00  0.00           O  
ATOM    268  CB  ALA A  18      51.735  -3.317  19.892  1.00  0.00           C  
ATOM    269  H   ALA A  18      50.925  -1.198  18.846  1.00  0.00           H  
ATOM    270  HA  ALA A  18      50.236  -2.564  21.224  1.00  0.00           H  
ATOM    271 1HB  ALA A  18      52.059  -4.103  20.574  1.00  0.00           H  
ATOM    272 2HB  ALA A  18      51.004  -3.723  19.193  1.00  0.00           H  
ATOM    273 3HB  ALA A  18      52.594  -2.940  19.340  1.00  0.00           H  
ATOM    274  N   LEU A  19      52.991  -0.822  21.295  1.00  0.00           N  
ATOM    275  CA  LEU A  19      53.940  -0.197  22.196  1.00  0.00           C  
ATOM    276  C   LEU A  19      53.263   0.678  23.239  1.00  0.00           C  
ATOM    277  O   LEU A  19      53.646   0.699  24.406  1.00  0.00           O  
ATOM    278  CB  LEU A  19      54.940   0.645  21.394  1.00  0.00           C  
ATOM    279  CG  LEU A  19      55.925  -0.144  20.521  1.00  0.00           C  
ATOM    280  CD1 LEU A  19      56.721   0.821  19.653  1.00  0.00           C  
ATOM    281  CD2 LEU A  19      56.845  -0.967  21.411  1.00  0.00           C  
ATOM    282  H   LEU A  19      53.001  -0.544  20.356  1.00  0.00           H  
ATOM    283  HA  LEU A  19      54.481  -0.980  22.726  1.00  0.00           H  
ATOM    284 1HB  LEU A  19      54.384   1.316  20.741  1.00  0.00           H  
ATOM    285 2HB  LEU A  19      55.523   1.248  22.089  1.00  0.00           H  
ATOM    286  HG  LEU A  19      55.371  -0.810  19.858  1.00  0.00           H  
ATOM    287 1HD1 LEU A  19      57.420   0.260  19.033  1.00  0.00           H  
ATOM    288 2HD1 LEU A  19      56.040   1.382  19.013  1.00  0.00           H  
ATOM    289 3HD1 LEU A  19      57.274   1.511  20.290  1.00  0.00           H  
ATOM    290 1HD2 LEU A  19      57.544  -1.528  20.790  1.00  0.00           H  
ATOM    291 2HD2 LEU A  19      57.400  -0.302  22.073  1.00  0.00           H  
ATOM    292 3HD2 LEU A  19      56.251  -1.660  22.007  1.00  0.00           H  
ATOM    293  N   ALA A  20      52.272   1.425  22.805  1.00  0.00           N  
ATOM    294  CA  ALA A  20      51.492   2.251  23.706  1.00  0.00           C  
ATOM    295  C   ALA A  20      50.748   1.432  24.749  1.00  0.00           C  
ATOM    296  O   ALA A  20      50.660   1.806  25.916  1.00  0.00           O  
ATOM    297  CB  ALA A  20      50.511   3.101  22.912  1.00  0.00           C  
ATOM    298  H   ALA A  20      51.997   1.386  21.866  1.00  0.00           H  
ATOM    299  HA  ALA A  20      52.177   2.906  24.244  1.00  0.00           H  
ATOM    300 1HB  ALA A  20      49.938   3.729  23.594  1.00  0.00           H  
ATOM    301 2HB  ALA A  20      51.060   3.732  22.212  1.00  0.00           H  
ATOM    302 3HB  ALA A  20      49.833   2.453  22.359  1.00  0.00           H  
ATOM    303  N   ARG A  21      50.184   0.327  24.315  1.00  0.00           N  
ATOM    304  CA  ARG A  21      49.506  -0.585  25.216  1.00  0.00           C  
ATOM    305  C   ARG A  21      50.442  -1.175  26.259  1.00  0.00           C  
ATOM    306  O   ARG A  21      50.089  -1.327  27.426  1.00  0.00           O  
ATOM    307  CB  ARG A  21      48.860  -1.716  24.429  1.00  0.00           C  
ATOM    308  CG  ARG A  21      47.654  -1.310  23.598  1.00  0.00           C  
ATOM    309  CD  ARG A  21      47.064  -2.470  22.883  1.00  0.00           C  
ATOM    310  NE  ARG A  21      45.961  -2.073  22.022  1.00  0.00           N  
ATOM    311  CZ  ARG A  21      44.689  -1.908  22.434  1.00  0.00           C  
ATOM    312  NH1 ARG A  21      44.376  -2.110  23.695  1.00  0.00           N  
ATOM    313  NH2 ARG A  21      43.757  -1.544  21.572  1.00  0.00           N  
ATOM    314  H   ARG A  21      50.270   0.062  23.376  1.00  0.00           H  
ATOM    315  HA  ARG A  21      48.727  -0.034  25.744  1.00  0.00           H  
ATOM    316 1HB  ARG A  21      49.594  -2.154  23.754  1.00  0.00           H  
ATOM    317 2HB  ARG A  21      48.539  -2.500  25.116  1.00  0.00           H  
ATOM    318 1HG  ARG A  21      46.890  -0.884  24.249  1.00  0.00           H  
ATOM    319 2HG  ARG A  21      47.955  -0.567  22.858  1.00  0.00           H  
ATOM    320 1HD  ARG A  21      47.826  -2.942  22.264  1.00  0.00           H  
ATOM    321 2HD  ARG A  21      46.688  -3.191  23.607  1.00  0.00           H  
ATOM    322  HE  ARG A  21      46.164  -1.908  21.044  1.00  0.00           H  
ATOM    323 1HH1 ARG A  21      45.089  -2.388  24.354  1.00  0.00           H  
ATOM    324 2HH1 ARG A  21      43.423  -1.987  24.004  1.00  0.00           H  
ATOM    325 1HH2 ARG A  21      43.998  -1.389  20.602  1.00  0.00           H  
ATOM    326 2HH2 ARG A  21      42.804  -1.421  21.881  1.00  0.00           H  
ATOM    327  N   ILE A  22      51.628  -1.538  25.825  1.00  0.00           N  
ATOM    328  CA  ILE A  22      52.644  -2.048  26.726  1.00  0.00           C  
ATOM    329  C   ILE A  22      53.063  -1.024  27.769  1.00  0.00           C  
ATOM    330  O   ILE A  22      53.273  -1.345  28.936  1.00  0.00           O  
ATOM    331  CB  ILE A  22      53.884  -2.504  25.936  1.00  0.00           C  
ATOM    332  CG1 ILE A  22      53.555  -3.738  25.092  1.00  0.00           C  
ATOM    333  CG2 ILE A  22      55.040  -2.795  26.881  1.00  0.00           C  
ATOM    334  CD1 ILE A  22      54.624  -4.091  24.083  1.00  0.00           C  
ATOM    335  H   ILE A  22      51.874  -1.408  24.886  1.00  0.00           H  
ATOM    336  HA  ILE A  22      52.235  -2.906  27.258  1.00  0.00           H  
ATOM    337  HB  ILE A  22      54.183  -1.719  25.242  1.00  0.00           H  
ATOM    338 1HG1 ILE A  22      53.406  -4.597  25.745  1.00  0.00           H  
ATOM    339 2HG1 ILE A  22      52.621  -3.573  24.554  1.00  0.00           H  
ATOM    340 1HG2 ILE A  22      55.908  -3.117  26.306  1.00  0.00           H  
ATOM    341 2HG2 ILE A  22      55.288  -1.893  27.439  1.00  0.00           H  
ATOM    342 3HG2 ILE A  22      54.752  -3.584  27.576  1.00  0.00           H  
ATOM    343 1HD1 ILE A  22      54.318  -4.975  23.523  1.00  0.00           H  
ATOM    344 2HD1 ILE A  22      54.764  -3.257  23.395  1.00  0.00           H  
ATOM    345 3HD1 ILE A  22      55.559  -4.296  24.601  1.00  0.00           H  
ATOM    346  N   ALA A  23      53.214   0.208  27.335  1.00  0.00           N  
ATOM    347  CA  ALA A  23      53.540   1.297  28.236  1.00  0.00           C  
ATOM    348  C   ALA A  23      52.459   1.531  29.279  1.00  0.00           C  
ATOM    349  O   ALA A  23      52.739   1.794  30.446  1.00  0.00           O  
ATOM    350  CB  ALA A  23      53.785   2.572  27.442  1.00  0.00           C  
ATOM    351  H   ALA A  23      53.044   0.427  26.396  1.00  0.00           H  
ATOM    352  HA  ALA A  23      54.463   1.048  28.761  1.00  0.00           H  
ATOM    353 1HB  ALA A  23      54.042   3.382  28.124  1.00  0.00           H  
ATOM    354 2HB  ALA A  23      54.606   2.413  26.743  1.00  0.00           H  
ATOM    355 3HB  ALA A  23      52.884   2.835  26.890  1.00  0.00           H  
ATOM    356  N   GLU A  24      51.220   1.466  28.845  1.00  0.00           N  
ATOM    357  CA  GLU A  24      50.091   1.598  29.746  1.00  0.00           C  
ATOM    358  C   GLU A  24      50.048   0.492  30.789  1.00  0.00           C  
ATOM    359  O   GLU A  24      49.740   0.722  31.956  1.00  0.00           O  
ATOM    360  CB  GLU A  24      48.785   1.604  28.949  1.00  0.00           C  
ATOM    361  CG  GLU A  24      47.534   1.805  29.793  1.00  0.00           C  
ATOM    362  CD  GLU A  24      46.278   1.880  28.970  1.00  0.00           C  
ATOM    363  OE1 GLU A  24      46.372   1.801  27.769  1.00  0.00           O  
ATOM    364  OE2 GLU A  24      45.223   2.017  29.544  1.00  0.00           O  
ATOM    365  H   GLU A  24      51.034   1.260  27.906  1.00  0.00           H  
ATOM    366  HA  GLU A  24      50.183   2.544  30.280  1.00  0.00           H  
ATOM    367 1HB  GLU A  24      48.816   2.399  28.204  1.00  0.00           H  
ATOM    368 2HB  GLU A  24      48.680   0.659  28.415  1.00  0.00           H  
ATOM    369 1HG  GLU A  24      47.445   0.977  30.496  1.00  0.00           H  
ATOM    370 2HG  GLU A  24      47.641   2.723  30.369  1.00  0.00           H  
ATOM    371  N   ALA A  25      50.326  -0.717  30.355  1.00  0.00           N  
ATOM    372  CA  ALA A  25      50.393  -1.852  31.256  1.00  0.00           C  
ATOM    373  C   ALA A  25      51.414  -1.654  32.365  1.00  0.00           C  
ATOM    374  O   ALA A  25      51.127  -1.900  33.537  1.00  0.00           O  
ATOM    375  CB  ALA A  25      50.710  -3.118  30.473  1.00  0.00           C  
ATOM    376  H   ALA A  25      50.562  -0.864  29.416  1.00  0.00           H  
ATOM    377  HA  ALA A  25      49.420  -1.963  31.734  1.00  0.00           H  
ATOM    378 1HB  ALA A  25      50.746  -3.968  31.155  1.00  0.00           H  
ATOM    379 2HB  ALA A  25      49.937  -3.286  29.724  1.00  0.00           H  
ATOM    380 3HB  ALA A  25      51.675  -3.008  29.980  1.00  0.00           H  
ATOM    381  N   HIS A  26      52.607  -1.208  31.960  1.00  0.00           N  
ATOM    382  CA  HIS A  26      53.741  -1.010  32.853  1.00  0.00           C  
ATOM    383  C   HIS A  26      53.621   0.240  33.727  1.00  0.00           C  
ATOM    384  O   HIS A  26      53.995   0.217  34.900  1.00  0.00           O  
ATOM    385  CB  HIS A  26      55.037  -0.934  32.040  1.00  0.00           C  
ATOM    386  CG  HIS A  26      56.269  -0.813  32.882  1.00  0.00           C  
ATOM    387  ND1 HIS A  26      56.741  -1.848  33.662  1.00  0.00           N  
ATOM    388  CD2 HIS A  26      57.125   0.219  33.067  1.00  0.00           C  
ATOM    389  CE1 HIS A  26      57.836  -1.457  34.291  1.00  0.00           C  
ATOM    390  NE2 HIS A  26      58.090  -0.207  33.947  1.00  0.00           N  
ATOM    391  H   HIS A  26      52.736  -1.016  30.977  1.00  0.00           H  
ATOM    392  HA  HIS A  26      53.807  -1.867  33.524  1.00  0.00           H  
ATOM    393 1HB  HIS A  26      55.132  -1.828  31.422  1.00  0.00           H  
ATOM    394 2HB  HIS A  26      54.997  -0.076  31.370  1.00  0.00           H  
ATOM    395  HD2 HIS A  26      57.061   1.204  32.605  1.00  0.00           H  
ATOM    396  HE1 HIS A  26      58.429  -2.062  34.976  1.00  0.00           H  
ATOM    397  HE2 HIS A  26      58.866   0.350  34.274  1.00  0.00           H  
ATOM    398  N   LEU A  27      53.188   1.351  33.134  1.00  0.00           N  
ATOM    399  CA  LEU A  27      53.316   2.653  33.791  1.00  0.00           C  
ATOM    400  C   LEU A  27      52.201   2.881  34.806  1.00  0.00           C  
ATOM    401  O   LEU A  27      51.022   2.922  34.452  1.00  0.00           O  
ATOM    402  CB  LEU A  27      53.297   3.776  32.747  1.00  0.00           C  
ATOM    403  CG  LEU A  27      54.448   3.761  31.732  1.00  0.00           C  
ATOM    404  CD1 LEU A  27      54.229   4.857  30.698  1.00  0.00           C  
ATOM    405  CD2 LEU A  27      55.770   3.953  32.461  1.00  0.00           C  
ATOM    406  H   LEU A  27      52.830   1.303  32.191  1.00  0.00           H  
ATOM    407  HA  LEU A  27      54.272   2.685  34.314  1.00  0.00           H  
ATOM    408 1HB  LEU A  27      52.364   3.717  32.190  1.00  0.00           H  
ATOM    409 2HB  LEU A  27      53.327   4.734  33.266  1.00  0.00           H  
ATOM    410  HG  LEU A  27      54.458   2.805  31.208  1.00  0.00           H  
ATOM    411 1HD1 LEU A  27      55.046   4.845  29.977  1.00  0.00           H  
ATOM    412 2HD1 LEU A  27      53.286   4.684  30.179  1.00  0.00           H  
ATOM    413 3HD1 LEU A  27      54.197   5.825  31.196  1.00  0.00           H  
ATOM    414 1HD2 LEU A  27      56.588   3.941  31.739  1.00  0.00           H  
ATOM    415 2HD2 LEU A  27      55.762   4.909  32.984  1.00  0.00           H  
ATOM    416 3HD2 LEU A  27      55.909   3.146  33.181  1.00  0.00           H  
ATOM    417  N   GLU A  28      52.587   3.054  36.066  1.00  0.00           N  
ATOM    418  CA  GLU A  28      51.637   3.346  37.134  1.00  0.00           C  
ATOM    419  C   GLU A  28      51.073   4.759  37.033  1.00  0.00           C  
ATOM    420  O   GLU A  28      49.953   5.021  37.472  1.00  0.00           O  
ATOM    421  CB  GLU A  28      52.304   3.156  38.498  1.00  0.00           C  
ATOM    422  CG  GLU A  28      52.653   1.712  38.831  1.00  0.00           C  
ATOM    423  CD  GLU A  28      53.323   1.566  40.169  1.00  0.00           C  
ATOM    424  OE1 GLU A  28      53.614   2.567  40.779  1.00  0.00           O  
ATOM    425  OE2 GLU A  28      53.544   0.452  40.582  1.00  0.00           O  
ATOM    426  H   GLU A  28      53.570   2.980  36.288  1.00  0.00           H  
ATOM    427  HA  GLU A  28      50.806   2.643  37.059  1.00  0.00           H  
ATOM    428 1HB  GLU A  28      53.223   3.740  38.538  1.00  0.00           H  
ATOM    429 2HB  GLU A  28      51.644   3.529  39.281  1.00  0.00           H  
ATOM    430 1HG  GLU A  28      51.740   1.118  38.828  1.00  0.00           H  
ATOM    431 2HG  GLU A  28      53.311   1.320  38.056  1.00  0.00           H  
ATOM    432  N   ASP A  29      51.867   5.676  36.488  1.00  0.00           N  
ATOM    433  CA  ASP A  29      51.477   7.079  36.434  1.00  0.00           C  
ATOM    434  C   ASP A  29      50.509   7.324  35.285  1.00  0.00           C  
ATOM    435  O   ASP A  29      50.864   7.158  34.118  1.00  0.00           O  
ATOM    436  CB  ASP A  29      52.707   7.976  36.277  1.00  0.00           C  
ATOM    437  CG  ASP A  29      52.365   9.460  36.295  1.00  0.00           C  
ATOM    438  OD1 ASP A  29      51.665   9.899  35.414  1.00  0.00           O  
ATOM    439  OD2 ASP A  29      52.806  10.140  37.191  1.00  0.00           O  
ATOM    440  H   ASP A  29      52.767   5.399  36.123  1.00  0.00           H  
ATOM    441  HA  ASP A  29      50.987   7.338  37.373  1.00  0.00           H  
ATOM    442 1HB  ASP A  29      53.413   7.771  37.083  1.00  0.00           H  
ATOM    443 2HB  ASP A  29      53.208   7.745  35.336  1.00  0.00           H  
ATOM    444  N   PRO A  30      49.267   7.652  35.623  1.00  0.00           N  
ATOM    445  CA  PRO A  30      48.196   7.710  34.634  1.00  0.00           C  
ATOM    446  C   PRO A  30      48.497   8.722  33.535  1.00  0.00           C  
ATOM    447  O   PRO A  30      48.255   8.474  32.355  1.00  0.00           O  
ATOM    448  CB  PRO A  30      46.983   8.131  35.469  1.00  0.00           C  
ATOM    449  CG  PRO A  30      47.287   7.624  36.838  1.00  0.00           C  
ATOM    450  CD  PRO A  30      48.767   7.846  36.998  1.00  0.00           C  
ATOM    451  HA  PRO A  30      48.094   6.725  34.176  1.00  0.00           H  
ATOM    452 1HB  PRO A  30      46.864   9.224  35.436  1.00  0.00           H  
ATOM    453 2HB  PRO A  30      46.065   7.695  35.047  1.00  0.00           H  
ATOM    454 1HG  PRO A  30      46.693   8.170  37.586  1.00  0.00           H  
ATOM    455 2HG  PRO A  30      47.006   6.564  36.921  1.00  0.00           H  
ATOM    456 1HD  PRO A  30      48.948   8.869  37.360  1.00  0.00           H  
ATOM    457 2HD  PRO A  30      49.175   7.107  37.704  1.00  0.00           H  
ATOM    458  N   ARG A  31      49.039   9.851  33.943  1.00  0.00           N  
ATOM    459  CA  ARG A  31      49.365  10.951  33.056  1.00  0.00           C  
ATOM    460  C   ARG A  31      50.386  10.563  32.000  1.00  0.00           C  
ATOM    461  O   ARG A  31      50.241  10.876  30.820  1.00  0.00           O  
ATOM    462  CB  ARG A  31      49.900  12.130  33.856  1.00  0.00           C  
ATOM    463  CG  ARG A  31      48.865  12.847  34.707  1.00  0.00           C  
ATOM    464  CD  ARG A  31      49.473  13.944  35.503  1.00  0.00           C  
ATOM    465  NE  ARG A  31      48.486  14.634  36.319  1.00  0.00           N  
ATOM    466  CZ  ARG A  31      48.777  15.571  37.242  1.00  0.00           C  
ATOM    467  NH1 ARG A  31      50.027  15.918  37.455  1.00  0.00           N  
ATOM    468  NH2 ARG A  31      47.806  16.140  37.934  1.00  0.00           N  
ATOM    469  H   ARG A  31      49.183   9.962  34.937  1.00  0.00           H  
ATOM    470  HA  ARG A  31      48.456  11.261  32.540  1.00  0.00           H  
ATOM    471 1HB  ARG A  31      50.693  11.788  34.520  1.00  0.00           H  
ATOM    472 2HB  ARG A  31      50.334  12.863  33.177  1.00  0.00           H  
ATOM    473 1HG  ARG A  31      48.097  13.276  34.063  1.00  0.00           H  
ATOM    474 2HG  ARG A  31      48.405  12.138  35.397  1.00  0.00           H  
ATOM    475 1HD  ARG A  31      50.236  13.535  36.164  1.00  0.00           H  
ATOM    476 2HD  ARG A  31      49.927  14.672  34.831  1.00  0.00           H  
ATOM    477  HE  ARG A  31      47.513  14.393  36.184  1.00  0.00           H  
ATOM    478 1HH1 ARG A  31      50.769  15.483  36.926  1.00  0.00           H  
ATOM    479 2HH1 ARG A  31      50.245  16.620  38.147  1.00  0.00           H  
ATOM    480 1HH2 ARG A  31      46.845  15.873  37.771  1.00  0.00           H  
ATOM    481 2HH2 ARG A  31      48.024  16.842  38.626  1.00  0.00           H  
ATOM    482  N   LEU A  32      51.440   9.908  32.433  1.00  0.00           N  
ATOM    483  CA  LEU A  32      52.492   9.477  31.532  1.00  0.00           C  
ATOM    484  C   LEU A  32      51.995   8.488  30.490  1.00  0.00           C  
ATOM    485  O   LEU A  32      52.375   8.541  29.322  1.00  0.00           O  
ATOM    486  CB  LEU A  32      53.635   8.843  32.334  1.00  0.00           C  
ATOM    487  CG  LEU A  32      54.837   8.359  31.512  1.00  0.00           C  
ATOM    488  CD1 LEU A  32      55.446   9.536  30.761  1.00  0.00           C  
ATOM    489  CD2 LEU A  32      55.857   7.712  32.436  1.00  0.00           C  
ATOM    490  H   LEU A  32      51.503   9.637  33.373  1.00  0.00           H  
ATOM    491  HA  LEU A  32      52.872  10.350  31.002  1.00  0.00           H  
ATOM    492 1HB  LEU A  32      54.000   9.573  33.055  1.00  0.00           H  
ATOM    493 2HB  LEU A  32      53.243   7.987  32.883  1.00  0.00           H  
ATOM    494  HG  LEU A  32      54.502   7.630  30.773  1.00  0.00           H  
ATOM    495 1HD1 LEU A  32      56.299   9.192  30.177  1.00  0.00           H  
ATOM    496 2HD1 LEU A  32      54.700   9.967  30.093  1.00  0.00           H  
ATOM    497 3HD1 LEU A  32      55.775  10.290  31.474  1.00  0.00           H  
ATOM    498 1HD2 LEU A  32      56.711   7.367  31.851  1.00  0.00           H  
ATOM    499 2HD2 LEU A  32      56.194   8.441  33.174  1.00  0.00           H  
ATOM    500 3HD2 LEU A  32      55.400   6.864  32.946  1.00  0.00           H  
ATOM    501  N   ALA A  33      51.166   7.565  30.923  1.00  0.00           N  
ATOM    502  CA  ALA A  33      50.559   6.604  30.022  1.00  0.00           C  
ATOM    503  C   ALA A  33      49.672   7.265  28.980  1.00  0.00           C  
ATOM    504  O   ALA A  33      49.657   6.881  27.812  1.00  0.00           O  
ATOM    505  CB  ALA A  33      49.759   5.581  30.816  1.00  0.00           C  
ATOM    506  H   ALA A  33      50.888   7.550  31.863  1.00  0.00           H  
ATOM    507  HA  ALA A  33      51.358   6.093  29.484  1.00  0.00           H  
ATOM    508 1HB  ALA A  33      49.317   4.856  30.133  1.00  0.00           H  
ATOM    509 2HB  ALA A  33      50.419   5.067  31.515  1.00  0.00           H  
ATOM    510 3HB  ALA A  33      48.970   6.087  31.369  1.00  0.00           H  
ATOM    511  N   GLU A  34      48.906   8.241  29.413  1.00  0.00           N  
ATOM    512  CA  GLU A  34      48.065   9.006  28.512  1.00  0.00           C  
ATOM    513  C   GLU A  34      48.870   9.765  27.470  1.00  0.00           C  
ATOM    514  O   GLU A  34      48.495   9.846  26.302  1.00  0.00           O  
ATOM    515  CB  GLU A  34      47.202   9.987  29.309  1.00  0.00           C  
ATOM    516  CG  GLU A  34      46.113   9.331  30.145  1.00  0.00           C  
ATOM    517  CD  GLU A  34      45.338  10.316  30.974  1.00  0.00           C  
ATOM    518  OE1 GLU A  34      45.705  11.467  30.992  1.00  0.00           O  
ATOM    519  OE2 GLU A  34      44.377   9.919  31.590  1.00  0.00           O  
ATOM    520  H   GLU A  34      48.939   8.517  30.353  1.00  0.00           H  
ATOM    521  HA  GLU A  34      47.412   8.315  27.978  1.00  0.00           H  
ATOM    522 1HB  GLU A  34      47.836  10.567  29.980  1.00  0.00           H  
ATOM    523 2HB  GLU A  34      46.723  10.688  28.625  1.00  0.00           H  
ATOM    524 1HG  GLU A  34      45.423   8.810  29.481  1.00  0.00           H  
ATOM    525 2HG  GLU A  34      46.569   8.591  30.801  1.00  0.00           H  
ATOM    526  N   ALA A  35      49.965  10.349  27.903  1.00  0.00           N  
ATOM    527  CA  ALA A  35      50.864  11.045  27.002  1.00  0.00           C  
ATOM    528  C   ALA A  35      51.471  10.120  25.960  1.00  0.00           C  
ATOM    529  O   ALA A  35      51.616  10.476  24.792  1.00  0.00           O  
ATOM    530  CB  ALA A  35      51.965  11.733  27.796  1.00  0.00           C  
ATOM    531  H   ALA A  35      50.231  10.269  28.843  1.00  0.00           H  
ATOM    532  HA  ALA A  35      50.288  11.799  26.464  1.00  0.00           H  
ATOM    533 1HB  ALA A  35      52.629  12.263  27.113  1.00  0.00           H  
ATOM    534 2HB  ALA A  35      51.522  12.442  28.495  1.00  0.00           H  
ATOM    535 3HB  ALA A  35      52.535  10.987  28.349  1.00  0.00           H  
ATOM    536  N   ALA A  36      51.857   8.941  26.393  1.00  0.00           N  
ATOM    537  CA  ALA A  36      52.386   7.934  25.492  1.00  0.00           C  
ATOM    538  C   ALA A  36      51.370   7.497  24.450  1.00  0.00           C  
ATOM    539  O   ALA A  36      51.695   7.292  23.282  1.00  0.00           O  
ATOM    540  CB  ALA A  36      52.871   6.730  26.286  1.00  0.00           C  
ATOM    541  H   ALA A  36      51.731   8.693  27.333  1.00  0.00           H  
ATOM    542  HA  ALA A  36      53.228   8.369  24.954  1.00  0.00           H  
ATOM    543 1HB  ALA A  36      53.278   5.984  25.603  1.00  0.00           H  
ATOM    544 2HB  ALA A  36      53.647   7.043  26.985  1.00  0.00           H  
ATOM    545 3HB  ALA A  36      52.038   6.299  26.839  1.00  0.00           H  
ATOM    546  N   ARG A  37      50.141   7.322  24.883  1.00  0.00           N  
ATOM    547  CA  ARG A  37      49.058   6.976  23.982  1.00  0.00           C  
ATOM    548  C   ARG A  37      48.804   8.053  22.940  1.00  0.00           C  
ATOM    549  O   ARG A  37      48.546   7.768  21.772  1.00  0.00           O  
ATOM    550  CB  ARG A  37      47.778   6.732  24.768  1.00  0.00           C  
ATOM    551  CG  ARG A  37      47.778   5.468  25.613  1.00  0.00           C  
ATOM    552  CD  ARG A  37      46.523   5.331  26.396  1.00  0.00           C  
ATOM    553  NE  ARG A  37      45.367   5.127  25.537  1.00  0.00           N  
ATOM    554  CZ  ARG A  37      44.086   5.239  25.939  1.00  0.00           C  
ATOM    555  NH1 ARG A  37      43.814   5.552  27.187  1.00  0.00           N  
ATOM    556  NH2 ARG A  37      43.104   5.034  25.080  1.00  0.00           N  
ATOM    557  H   ARG A  37      49.919   7.489  25.823  1.00  0.00           H  
ATOM    558  HA  ARG A  37      49.326   6.060  23.454  1.00  0.00           H  
ATOM    559 1HB  ARG A  37      47.595   7.573  25.435  1.00  0.00           H  
ATOM    560 2HB  ARG A  37      46.935   6.670  24.081  1.00  0.00           H  
ATOM    561 1HG  ARG A  37      47.874   4.597  24.964  1.00  0.00           H  
ATOM    562 2HG  ARG A  37      48.616   5.495  26.310  1.00  0.00           H  
ATOM    563 1HD  ARG A  37      46.604   4.475  27.066  1.00  0.00           H  
ATOM    564 2HD  ARG A  37      46.359   6.235  26.980  1.00  0.00           H  
ATOM    565  HE  ARG A  37      45.537   4.885  24.570  1.00  0.00           H  
ATOM    566 1HH1 ARG A  37      44.565   5.709  27.844  1.00  0.00           H  
ATOM    567 2HH1 ARG A  37      42.854   5.635  27.489  1.00  0.00           H  
ATOM    568 1HH2 ARG A  37      43.313   4.794  24.121  1.00  0.00           H  
ATOM    569 2HH2 ARG A  37      42.144   5.118  25.381  1.00  0.00           H  
ATOM    570  N   ALA A  38      48.845   9.293  23.373  1.00  0.00           N  
ATOM    571  CA  ALA A  38      48.692  10.419  22.472  1.00  0.00           C  
ATOM    572  C   ALA A  38      49.797  10.483  21.430  1.00  0.00           C  
ATOM    573  O   ALA A  38      49.561  10.786  20.262  1.00  0.00           O  
ATOM    574  CB  ALA A  38      48.646  11.716  23.266  1.00  0.00           C  
ATOM    575  H   ALA A  38      49.048   9.483  24.313  1.00  0.00           H  
ATOM    576  HA  ALA A  38      47.752  10.297  21.934  1.00  0.00           H  
ATOM    577 1HB  ALA A  38      48.518  12.556  22.583  1.00  0.00           H  
ATOM    578 2HB  ALA A  38      47.810  11.686  23.965  1.00  0.00           H  
ATOM    579 3HB  ALA A  38      49.576  11.837  23.819  1.00  0.00           H  
ATOM    580  N   ALA A  39      51.011  10.227  21.863  1.00  0.00           N  
ATOM    581  CA  ALA A  39      52.147  10.182  20.962  1.00  0.00           C  
ATOM    582  C   ALA A  39      52.018   9.083  19.920  1.00  0.00           C  
ATOM    583  O   ALA A  39      52.357   9.262  18.752  1.00  0.00           O  
ATOM    584  CB  ALA A  39      53.433  10.001  21.756  1.00  0.00           C  
ATOM    585  H   ALA A  39      51.163   9.994  22.803  1.00  0.00           H  
ATOM    586  HA  ALA A  39      52.201  11.129  20.425  1.00  0.00           H  
ATOM    587 1HB  ALA A  39      54.282   9.981  21.073  1.00  0.00           H  
ATOM    588 2HB  ALA A  39      53.548  10.830  22.455  1.00  0.00           H  
ATOM    589 3HB  ALA A  39      53.389   9.064  22.309  1.00  0.00           H  
ATOM    590  N   ALA A  40      51.555   7.932  20.353  1.00  0.00           N  
ATOM    591  CA  ALA A  40      51.313   6.821  19.452  1.00  0.00           C  
ATOM    592  C   ALA A  40      50.253   7.139  18.410  1.00  0.00           C  
ATOM    593  O   ALA A  40      50.371   6.773  17.242  1.00  0.00           O  
ATOM    594  CB  ALA A  40      50.912   5.587  20.246  1.00  0.00           C  
ATOM    595  H   ALA A  40      51.299   7.823  21.293  1.00  0.00           H  
ATOM    596  HA  ALA A  40      52.238   6.614  18.914  1.00  0.00           H  
ATOM    597 1HB  ALA A  40      50.744   4.753  19.564  1.00  0.00           H  
ATOM    598 2HB  ALA A  40      51.707   5.329  20.945  1.00  0.00           H  
ATOM    599 3HB  ALA A  40      49.996   5.792  20.799  1.00  0.00           H  
ATOM    600  N   GLU A  41      49.200   7.795  18.843  1.00  0.00           N  
ATOM    601  CA  GLU A  41      48.148   8.226  17.942  1.00  0.00           C  
ATOM    602  C   GLU A  41      48.645   9.214  16.900  1.00  0.00           C  
ATOM    603  O   GLU A  41      48.265   9.161  15.732  1.00  0.00           O  
ATOM    604  CB  GLU A  41      47.002   8.853  18.739  1.00  0.00           C  
ATOM    605  CG  GLU A  41      46.203   7.864  19.575  1.00  0.00           C  
ATOM    606  CD  GLU A  41      45.137   8.526  20.404  1.00  0.00           C  
ATOM    607  OE1 GLU A  41      45.088   9.732  20.422  1.00  0.00           O  
ATOM    608  OE2 GLU A  41      44.370   7.824  21.020  1.00  0.00           O  
ATOM    609  H   GLU A  41      49.137   8.065  19.783  1.00  0.00           H  
ATOM    610  HA  GLU A  41      47.771   7.353  17.408  1.00  0.00           H  
ATOM    611 1HB  GLU A  41      47.399   9.615  19.410  1.00  0.00           H  
ATOM    612 2HB  GLU A  41      46.311   9.347  18.055  1.00  0.00           H  
ATOM    613 1HG  GLU A  41      45.732   7.139  18.911  1.00  0.00           H  
ATOM    614 2HG  GLU A  41      46.885   7.326  20.232  1.00  0.00           H  
ATOM    615  N   ALA A  42      49.474  10.138  17.333  1.00  0.00           N  
ATOM    616  CA  ALA A  42      50.081  11.098  16.432  1.00  0.00           C  
ATOM    617  C   ALA A  42      50.968  10.437  15.390  1.00  0.00           C  
ATOM    618  O   ALA A  42      50.982  10.821  14.222  1.00  0.00           O  
ATOM    619  CB  ALA A  42      50.880  12.121  17.226  1.00  0.00           C  
ATOM    620  H   ALA A  42      49.751  10.153  18.273  1.00  0.00           H  
ATOM    621  HA  ALA A  42      49.283  11.609  15.894  1.00  0.00           H  
ATOM    622 1HB  ALA A  42      51.323  12.846  16.543  1.00  0.00           H  
ATOM    623 2HB  ALA A  42      50.221  12.635  17.925  1.00  0.00           H  
ATOM    624 3HB  ALA A  42      51.670  11.615  17.779  1.00  0.00           H  
ATOM    625  N   GLY A  43      51.734   9.461  15.823  1.00  0.00           N  
ATOM    626  CA  GLY A  43      52.575   8.696  14.922  1.00  0.00           C  
ATOM    627  C   GLY A  43      51.769   7.938  13.880  1.00  0.00           C  
ATOM    628  O   GLY A  43      52.145   7.857  12.712  1.00  0.00           O  
ATOM    629  H   GLY A  43      51.700   9.185  16.763  1.00  0.00           H  
ATOM    630 1HA  GLY A  43      53.270   9.366  14.416  1.00  0.00           H  
ATOM    631 2HA  GLY A  43      53.172   7.987  15.495  1.00  0.00           H  
ATOM    632  N   ARG A  44      50.675   7.353  14.313  1.00  0.00           N  
ATOM    633  CA  ARG A  44      49.776   6.658  13.412  1.00  0.00           C  
ATOM    634  C   ARG A  44      49.168   7.582  12.370  1.00  0.00           C  
ATOM    635  O   ARG A  44      49.024   7.226  11.202  1.00  0.00           O  
ATOM    636  CB  ARG A  44      48.658   5.990  14.199  1.00  0.00           C  
ATOM    637  CG  ARG A  44      49.090   4.802  15.042  1.00  0.00           C  
ATOM    638  CD  ARG A  44      47.959   4.243  15.826  1.00  0.00           C  
ATOM    639  NE  ARG A  44      46.942   3.657  14.967  1.00  0.00           N  
ATOM    640  CZ  ARG A  44      45.700   3.324  15.370  1.00  0.00           C  
ATOM    641  NH1 ARG A  44      45.338   3.524  16.618  1.00  0.00           N  
ATOM    642  NH2 ARG A  44      44.846   2.795  14.511  1.00  0.00           N  
ATOM    643  H   ARG A  44      50.409   7.434  15.253  1.00  0.00           H  
ATOM    644  HA  ARG A  44      50.341   5.889  12.884  1.00  0.00           H  
ATOM    645 1HB  ARG A  44      48.198   6.718  14.866  1.00  0.00           H  
ATOM    646 2HB  ARG A  44      47.886   5.644  13.511  1.00  0.00           H  
ATOM    647 1HG  ARG A  44      49.478   4.017  14.393  1.00  0.00           H  
ATOM    648 2HG  ARG A  44      49.869   5.114  15.739  1.00  0.00           H  
ATOM    649 1HD  ARG A  44      48.328   3.468  16.496  1.00  0.00           H  
ATOM    650 2HD  ARG A  44      47.495   5.037  16.411  1.00  0.00           H  
ATOM    651  HE  ARG A  44      47.183   3.488  14.000  1.00  0.00           H  
ATOM    652 1HH1 ARG A  44      45.990   3.928  17.275  1.00  0.00           H  
ATOM    653 2HH1 ARG A  44      44.407   3.274  16.920  1.00  0.00           H  
ATOM    654 1HH2 ARG A  44      45.125   2.641  13.551  1.00  0.00           H  
ATOM    655 2HH2 ARG A  44      43.916   2.545  14.812  1.00  0.00           H  
ATOM    656  N   ALA A  45      48.783   8.762  12.803  1.00  0.00           N  
ATOM    657  CA  ALA A  45      48.254   9.768  11.902  1.00  0.00           C  
ATOM    658  C   ALA A  45      49.270  10.205  10.860  1.00  0.00           C  
ATOM    659  O   ALA A  45      48.945  10.410   9.692  1.00  0.00           O  
ATOM    660  CB  ALA A  45      47.768  10.972  12.696  1.00  0.00           C  
ATOM    661  H   ALA A  45      48.909   9.010  13.743  1.00  0.00           H  
ATOM    662  HA  ALA A  45      47.412   9.332  11.364  1.00  0.00           H  
ATOM    663 1HB  ALA A  45      47.361  11.718  12.013  1.00  0.00           H  
ATOM    664 2HB  ALA A  45      46.993  10.658  13.395  1.00  0.00           H  
ATOM    665 3HB  ALA A  45      48.601  11.403  13.248  1.00  0.00           H  
ATOM    666  N   LEU A  46      50.499  10.380  11.293  1.00  0.00           N  
ATOM    667  CA  LEU A  46      51.581  10.726  10.392  1.00  0.00           C  
ATOM    668  C   LEU A  46      51.836   9.650   9.350  1.00  0.00           C  
ATOM    669  O   LEU A  46      52.094   9.934   8.182  1.00  0.00           O  
ATOM    670  CB  LEU A  46      52.865  10.976  11.194  1.00  0.00           C  
ATOM    671  CG  LEU A  46      52.869  12.237  12.066  1.00  0.00           C  
ATOM    672  CD1 LEU A  46      54.121  12.251  12.934  1.00  0.00           C  
ATOM    673  CD2 LEU A  46      52.807  13.470  11.177  1.00  0.00           C  
ATOM    674  H   LEU A  46      50.721  10.214  12.233  1.00  0.00           H  
ATOM    675  HA  LEU A  46      51.297  11.631   9.854  1.00  0.00           H  
ATOM    676 1HB  LEU A  46      53.038  10.121  11.846  1.00  0.00           H  
ATOM    677 2HB  LEU A  46      53.700  11.051  10.498  1.00  0.00           H  
ATOM    678  HG  LEU A  46      52.004  12.224  12.730  1.00  0.00           H  
ATOM    679 1HD1 LEU A  46      54.124  13.147  13.554  1.00  0.00           H  
ATOM    680 2HD1 LEU A  46      54.130  11.368  13.573  1.00  0.00           H  
ATOM    681 3HD1 LEU A  46      55.004  12.248  12.297  1.00  0.00           H  
ATOM    682 1HD2 LEU A  46      52.809  14.367  11.797  1.00  0.00           H  
ATOM    683 2HD2 LEU A  46      53.672  13.485  10.514  1.00  0.00           H  
ATOM    684 3HD2 LEU A  46      51.894  13.443  10.582  1.00  0.00           H  
ATOM    685  N   LEU A  47      51.795   8.409   9.783  1.00  0.00           N  
ATOM    686  CA  LEU A  47      51.947   7.283   8.882  1.00  0.00           C  
ATOM    687  C   LEU A  47      50.843   7.220   7.840  1.00  0.00           C  
ATOM    688  O   LEU A  47      51.079   6.916   6.672  1.00  0.00           O  
ATOM    689  CB  LEU A  47      51.968   5.976   9.684  1.00  0.00           C  
ATOM    690  CG  LEU A  47      53.210   5.751  10.556  1.00  0.00           C  
ATOM    691  CD1 LEU A  47      53.005   4.516  11.424  1.00  0.00           C  
ATOM    692  CD2 LEU A  47      54.435   5.596   9.667  1.00  0.00           C  
ATOM    693  H   LEU A  47      51.592   8.220  10.723  1.00  0.00           H  
ATOM    694  HA  LEU A  47      52.893   7.389   8.352  1.00  0.00           H  
ATOM    695 1HB  LEU A  47      51.097   5.954  10.336  1.00  0.00           H  
ATOM    696 2HB  LEU A  47      51.897   5.140   8.988  1.00  0.00           H  
ATOM    697  HG  LEU A  47      53.348   6.605  11.220  1.00  0.00           H  
ATOM    698 1HD1 LEU A  47      53.887   4.356  12.044  1.00  0.00           H  
ATOM    699 2HD1 LEU A  47      52.134   4.661  12.063  1.00  0.00           H  
ATOM    700 3HD1 LEU A  47      52.847   3.646  10.787  1.00  0.00           H  
ATOM    701 1HD2 LEU A  47      55.317   5.437  10.287  1.00  0.00           H  
ATOM    702 2HD2 LEU A  47      54.298   4.742   9.004  1.00  0.00           H  
ATOM    703 3HD2 LEU A  47      54.568   6.500   9.071  1.00  0.00           H  
ATOM    704  N   GLU A  48      49.629   7.475   8.273  1.00  0.00           N  
ATOM    705  CA  GLU A  48      48.493   7.521   7.372  1.00  0.00           C  
ATOM    706  C   GLU A  48      48.622   8.619   6.330  1.00  0.00           C  
ATOM    707  O   GLU A  48      48.283   8.440   5.162  1.00  0.00           O  
ATOM    708  CB  GLU A  48      47.201   7.719   8.169  1.00  0.00           C  
ATOM    709  CG  GLU A  48      46.788   6.516   9.005  1.00  0.00           C  
ATOM    710  CD  GLU A  48      45.561   6.774   9.834  1.00  0.00           C  
ATOM    711  OE1 GLU A  48      45.103   7.892   9.852  1.00  0.00           O  
ATOM    712  OE2 GLU A  48      45.080   5.852  10.450  1.00  0.00           O  
ATOM    713  H   GLU A  48      49.477   7.708   9.213  1.00  0.00           H  
ATOM    714  HA  GLU A  48      48.436   6.572   6.838  1.00  0.00           H  
ATOM    715 1HB  GLU A  48      47.315   8.570   8.840  1.00  0.00           H  
ATOM    716 2HB  GLU A  48      46.384   7.948   7.485  1.00  0.00           H  
ATOM    717 1HG  GLU A  48      46.593   5.675   8.341  1.00  0.00           H  
ATOM    718 2HG  GLU A  48      47.613   6.242   9.661  1.00  0.00           H  
ATOM    719  N   ALA A  49      49.085   9.771   6.763  1.00  0.00           N  
ATOM    720  CA  ALA A  49      49.327  10.881   5.862  1.00  0.00           C  
ATOM    721  C   ALA A  49      50.386  10.563   4.820  1.00  0.00           C  
ATOM    722  O   ALA A  49      50.269  10.929   3.652  1.00  0.00           O  
ATOM    723  CB  ALA A  49      49.729  12.115   6.656  1.00  0.00           C  
ATOM    724  H   ALA A  49      49.341   9.880   7.703  1.00  0.00           H  
ATOM    725  HA  ALA A  49      48.402  11.088   5.324  1.00  0.00           H  
ATOM    726 1HB  ALA A  49      49.897  12.948   5.973  1.00  0.00           H  
ATOM    727 2HB  ALA A  49      48.933  12.374   7.355  1.00  0.00           H  
ATOM    728 3HB  ALA A  49      50.644  11.910   7.208  1.00  0.00           H  
ATOM    729  N   GLY A  50      51.440   9.908   5.253  1.00  0.00           N  
ATOM    730  CA  GLY A  50      52.492   9.477   4.352  1.00  0.00           C  
ATOM    731  C   GLY A  50      51.995   8.488   3.310  1.00  0.00           C  
ATOM    732  O   GLY A  50      52.375   8.541   2.142  1.00  0.00           O  
ATOM    733  H   GLY A  50      51.503   9.637   6.193  1.00  0.00           H  
ATOM    734 1HA  GLY A  50      52.916  10.345   3.846  1.00  0.00           H  
ATOM    735 2HA  GLY A  50      53.295   9.016   4.925  1.00  0.00           H  
ATOM    736  N   ALA A  51      51.166   7.565   3.743  1.00  0.00           N  
ATOM    737  CA  ALA A  51      50.559   6.604   2.842  1.00  0.00           C  
ATOM    738  C   ALA A  51      49.672   7.265   1.800  1.00  0.00           C  
ATOM    739  O   ALA A  51      49.657   6.881   0.632  1.00  0.00           O  
ATOM    740  CB  ALA A  51      49.759   5.581   3.636  1.00  0.00           C  
ATOM    741  H   ALA A  51      50.888   7.550   4.683  1.00  0.00           H  
ATOM    742  HA  ALA A  51      51.358   6.093   2.304  1.00  0.00           H  
ATOM    743 1HB  ALA A  51      49.317   4.856   2.953  1.00  0.00           H  
ATOM    744 2HB  ALA A  51      50.419   5.067   4.335  1.00  0.00           H  
ATOM    745 3HB  ALA A  51      48.970   6.087   4.189  1.00  0.00           H  
ATOM    746  N   GLU A  52      48.875   8.238   2.262  1.00  0.00           N  
ATOM    747  CA  GLU A  52      47.977   8.997   1.393  1.00  0.00           C  
ATOM    748  C   GLU A  52      48.688  10.155   0.691  1.00  0.00           C  
ATOM    749  O   GLU A  52      48.391  10.469  -0.462  1.00  0.00           O  
ATOM    750  CB  GLU A  52      46.795   9.536   2.202  1.00  0.00           C  
ATOM    751  CG  GLU A  52      45.871   8.461   2.756  1.00  0.00           C  
ATOM    752  CD  GLU A  52      45.185   7.666   1.679  1.00  0.00           C  
ATOM    753  OE1 GLU A  52      44.823   8.243   0.682  1.00  0.00           O  
ATOM    754  OE2 GLU A  52      45.025   6.481   1.854  1.00  0.00           O  
ATOM    755  H   GLU A  52      48.916   8.478   3.240  1.00  0.00           H  
ATOM    756  HA  GLU A  52      47.599   8.329   0.618  1.00  0.00           H  
ATOM    757 1HB  GLU A  52      47.167  10.123   3.042  1.00  0.00           H  
ATOM    758 2HB  GLU A  52      46.199  10.200   1.577  1.00  0.00           H  
ATOM    759 1HG  GLU A  52      46.452   7.781   3.378  1.00  0.00           H  
ATOM    760 2HG  GLU A  52      45.119   8.933   3.387  1.00  0.00           H  
ATOM    761  N   GLY A  53      49.635  10.779   1.391  1.00  0.00           N  
ATOM    762  CA  GLY A  53      50.430  11.874   0.831  1.00  0.00           C  
ATOM    763  C   GLY A  53      51.444  11.353  -0.178  1.00  0.00           C  
ATOM    764  O   GLY A  53      51.897  12.087  -1.060  1.00  0.00           O  
ATOM    765  H   GLY A  53      49.824  10.475   2.334  1.00  0.00           H  
ATOM    766 1HA  GLY A  53      49.769  12.595   0.351  1.00  0.00           H  
ATOM    767 2HA  GLY A  53      50.946  12.397   1.635  1.00  0.00           H  
ATOM    768  N   GLY A  54      51.805  10.082  -0.028  1.00  0.00           N  
ATOM    769  CA  GLY A  54      52.809   9.453  -0.875  1.00  0.00           C  
ATOM    770  C   GLY A  54      54.229   9.739  -0.391  1.00  0.00           C  
ATOM    771  O   GLY A  54      55.116  10.051  -1.184  1.00  0.00           O  
ATOM    772  H   GLY A  54      51.381   9.540   0.711  1.00  0.00           H  
ATOM    773 1HA  GLY A  54      52.646   8.375  -0.894  1.00  0.00           H  
ATOM    774 2HA  GLY A  54      52.699   9.812  -1.898  1.00  0.00           H  
ATOM    775  N   THR A  55      54.456   9.535   0.905  1.00  0.00           N  
ATOM    776  CA  THR A  55      55.805   9.490   1.459  1.00  0.00           C  
ATOM    777  C   THR A  55      56.460   8.142   1.179  1.00  0.00           C  
ATOM    778  O   THR A  55      55.820   7.095   1.290  1.00  0.00           O  
ATOM    779  CB  THR A  55      55.794   9.758   2.975  1.00  0.00           C  
ATOM    780  OG1 THR A  55      55.258  11.063   3.229  1.00  0.00           O  
ATOM    781  CG2 THR A  55      57.203   9.674   3.542  1.00  0.00           C  
ATOM    782  H   THR A  55      53.673   9.343   1.513  1.00  0.00           H  
ATOM    783  HA  THR A  55      56.398  10.276   0.991  1.00  0.00           H  
ATOM    784  HB  THR A  55      55.165   9.019   3.471  1.00  0.00           H  
ATOM    785  HG1 THR A  55      54.361  11.111   2.889  1.00  0.00           H  
ATOM    786 1HG2 THR A  55      57.176   9.866   4.615  1.00  0.00           H  
ATOM    787 2HG2 THR A  55      57.609   8.679   3.361  1.00  0.00           H  
ATOM    788 3HG2 THR A  55      57.835  10.417   3.057  1.00  0.00           H  
ATOM    789  N   PRO A  56      57.733   8.168   0.795  1.00  0.00           N  
ATOM    790  CA  PRO A  56      58.432   6.940   0.442  1.00  0.00           C  
ATOM    791  C   PRO A  56      58.508   6.003   1.640  1.00  0.00           C  
ATOM    792  O   PRO A  56      58.542   6.449   2.786  1.00  0.00           O  
ATOM    793  CB  PRO A  56      59.819   7.437   0.021  1.00  0.00           C  
ATOM    794  CG  PRO A  56      59.596   8.861  -0.360  1.00  0.00           C  
ATOM    795  CD  PRO A  56      58.531   9.341   0.589  1.00  0.00           C  
ATOM    796  HA  PRO A  56      57.882   6.448  -0.361  1.00  0.00           H  
ATOM    797 1HB  PRO A  56      60.528   7.324   0.854  1.00  0.00           H  
ATOM    798 2HB  PRO A  56      60.200   6.827  -0.811  1.00  0.00           H  
ATOM    799 1HG  PRO A  56      60.533   9.430  -0.268  1.00  0.00           H  
ATOM    800 2HG  PRO A  56      59.286   8.928  -1.414  1.00  0.00           H  
ATOM    801 1HD  PRO A  56      59.000   9.693   1.520  1.00  0.00           H  
ATOM    802 2HD  PRO A  56      57.954  10.148   0.116  1.00  0.00           H  
ATOM    803  N   GLN A  57      58.447   4.701   1.372  1.00  0.00           N  
ATOM    804  CA  GLN A  57      58.256   3.707   2.425  1.00  0.00           C  
ATOM    805  C   GLN A  57      59.398   3.692   3.443  1.00  0.00           C  
ATOM    806  O   GLN A  57      59.192   3.331   4.600  1.00  0.00           O  
ATOM    807  CB  GLN A  57      58.100   2.315   1.807  1.00  0.00           C  
ATOM    808  CG  GLN A  57      59.345   1.804   1.102  1.00  0.00           C  
ATOM    809  CD  GLN A  57      59.419   2.259  -0.343  1.00  0.00           C  
ATOM    810  OE1 GLN A  57      58.941   3.342  -0.693  1.00  0.00           O  
ATOM    811  NE2 GLN A  57      60.020   1.434  -1.193  1.00  0.00           N  
ATOM    812  H   GLN A  57      58.535   4.392   0.414  1.00  0.00           H  
ATOM    813  HA  GLN A  57      57.347   3.954   2.973  1.00  0.00           H  
ATOM    814 1HB  GLN A  57      57.837   1.599   2.586  1.00  0.00           H  
ATOM    815 2HB  GLN A  57      57.285   2.327   1.084  1.00  0.00           H  
ATOM    816 1HG  GLN A  57      60.226   2.179   1.624  1.00  0.00           H  
ATOM    817 2HG  GLN A  57      59.338   0.714   1.117  1.00  0.00           H  
ATOM    818 1HE2 GLN A  57      60.099   1.680  -2.160  1.00  0.00           H  
ATOM    819 2HE2 GLN A  57      60.394   0.566  -0.867  1.00  0.00           H  
ATOM    820  N   ASP A  58      60.591   4.114   3.025  1.00  0.00           N  
ATOM    821  CA  ASP A  58      61.722   4.229   3.926  1.00  0.00           C  
ATOM    822  C   ASP A  58      61.525   5.318   4.969  1.00  0.00           C  
ATOM    823  O   ASP A  58      61.875   5.160   6.136  1.00  0.00           O  
ATOM    824  CB  ASP A  58      63.000   4.508   3.132  1.00  0.00           C  
ATOM    825  CG  ASP A  58      63.475   3.303   2.331  1.00  0.00           C  
ATOM    826  OD1 ASP A  58      63.024   2.217   2.605  1.00  0.00           O  
ATOM    827  OD2 ASP A  58      64.285   3.481   1.453  1.00  0.00           O  
ATOM    828  H   ASP A  58      60.728   4.356   2.086  1.00  0.00           H  
ATOM    829  HA  ASP A  58      61.836   3.285   4.460  1.00  0.00           H  
ATOM    830 1HB  ASP A  58      62.829   5.338   2.445  1.00  0.00           H  
ATOM    831 2HB  ASP A  58      63.795   4.808   3.815  1.00  0.00           H  
ATOM    832  N   GLU A  59      60.993   6.439   4.535  1.00  0.00           N  
ATOM    833  CA  GLU A  59      60.683   7.532   5.436  1.00  0.00           C  
ATOM    834  C   GLU A  59      59.645   7.150   6.479  1.00  0.00           C  
ATOM    835  O   GLU A  59      59.740   7.522   7.646  1.00  0.00           O  
ATOM    836  CB  GLU A  59      60.189   8.741   4.639  1.00  0.00           C  
ATOM    837  CG  GLU A  59      61.259   9.416   3.793  1.00  0.00           C  
ATOM    838  CD  GLU A  59      62.353  10.036   4.618  1.00  0.00           C  
ATOM    839  OE1 GLU A  59      62.054  10.580   5.654  1.00  0.00           O  
ATOM    840  OE2 GLU A  59      63.489   9.966   4.211  1.00  0.00           O  
ATOM    841  H   GLU A  59      60.731   6.532   3.596  1.00  0.00           H  
ATOM    842  HA  GLU A  59      61.593   7.810   5.969  1.00  0.00           H  
ATOM    843 1HB  GLU A  59      59.382   8.434   3.974  1.00  0.00           H  
ATOM    844 2HB  GLU A  59      59.784   9.487   5.323  1.00  0.00           H  
ATOM    845 1HG  GLU A  59      61.699   8.677   3.124  1.00  0.00           H  
ATOM    846 2HG  GLU A  59      60.792  10.186   3.181  1.00  0.00           H  
ATOM    847  N   LEU A  60      58.634   6.431   6.045  1.00  0.00           N  
ATOM    848  CA  LEU A  60      57.611   5.936   6.946  1.00  0.00           C  
ATOM    849  C   LEU A  60      58.167   4.980   7.989  1.00  0.00           C  
ATOM    850  O   LEU A  60      57.784   5.009   9.156  1.00  0.00           O  
ATOM    851  CB  LEU A  60      56.509   5.233   6.144  1.00  0.00           C  
ATOM    852  CG  LEU A  60      55.637   6.144   5.271  1.00  0.00           C  
ATOM    853  CD1 LEU A  60      54.721   5.292   4.403  1.00  0.00           C  
ATOM    854  CD2 LEU A  60      54.832   7.080   6.160  1.00  0.00           C  
ATOM    855  H   LEU A  60      58.588   6.157   5.106  1.00  0.00           H  
ATOM    856  HA  LEU A  60      57.177   6.783   7.476  1.00  0.00           H  
ATOM    857 1HB  LEU A  60      56.972   4.494   5.491  1.00  0.00           H  
ATOM    858 2HB  LEU A  60      55.852   4.711   6.839  1.00  0.00           H  
ATOM    859  HG  LEU A  60      56.273   6.731   4.608  1.00  0.00           H  
ATOM    860 1HD1 LEU A  60      54.101   5.939   3.783  1.00  0.00           H  
ATOM    861 2HD1 LEU A  60      55.323   4.646   3.764  1.00  0.00           H  
ATOM    862 3HD1 LEU A  60      54.082   4.680   5.040  1.00  0.00           H  
ATOM    863 1HD2 LEU A  60      54.212   7.728   5.540  1.00  0.00           H  
ATOM    864 2HD2 LEU A  60      54.194   6.494   6.823  1.00  0.00           H  
ATOM    865 3HD2 LEU A  60      55.512   7.689   6.756  1.00  0.00           H  
ATOM    866  N   ILE A  61      59.051   4.109   7.555  1.00  0.00           N  
ATOM    867  CA  ILE A  61      59.716   3.187   8.456  1.00  0.00           C  
ATOM    868  C   ILE A  61      60.561   3.902   9.499  1.00  0.00           C  
ATOM    869  O   ILE A  61      60.599   3.519  10.666  1.00  0.00           O  
ATOM    870  CB  ILE A  61      60.604   2.209   7.666  1.00  0.00           C  
ATOM    871  CG1 ILE A  61      59.742   1.267   6.822  1.00  0.00           C  
ATOM    872  CG2 ILE A  61      61.495   1.417   8.611  1.00  0.00           C  
ATOM    873  CD1 ILE A  61      60.527   0.460   5.813  1.00  0.00           C  
ATOM    874  H   ILE A  61      59.329   4.111   6.616  1.00  0.00           H  
ATOM    875  HA  ILE A  61      58.957   2.616   8.988  1.00  0.00           H  
ATOM    876  HB  ILE A  61      61.233   2.767   6.972  1.00  0.00           H  
ATOM    877 1HG1 ILE A  61      59.213   0.574   7.475  1.00  0.00           H  
ATOM    878 2HG1 ILE A  61      58.991   1.846   6.284  1.00  0.00           H  
ATOM    879 1HG2 ILE A  61      62.116   0.730   8.036  1.00  0.00           H  
ATOM    880 2HG2 ILE A  61      62.132   2.101   9.169  1.00  0.00           H  
ATOM    881 3HG2 ILE A  61      60.875   0.850   9.306  1.00  0.00           H  
ATOM    882 1HD1 ILE A  61      59.847  -0.183   5.253  1.00  0.00           H  
ATOM    883 2HD1 ILE A  61      61.037   1.135   5.125  1.00  0.00           H  
ATOM    884 3HD1 ILE A  61      61.262  -0.154   6.331  1.00  0.00           H  
ATOM    885  N   GLU A  62      61.265   4.923   9.065  1.00  0.00           N  
ATOM    886  CA  GLU A  62      62.058   5.738   9.966  1.00  0.00           C  
ATOM    887  C   GLU A  62      61.207   6.446  11.009  1.00  0.00           C  
ATOM    888  O   GLU A  62      61.577   6.550  12.176  1.00  0.00           O  
ATOM    889  CB  GLU A  62      62.859   6.770   9.169  1.00  0.00           C  
ATOM    890  CG  GLU A  62      63.780   7.639  10.013  1.00  0.00           C  
ATOM    891  CD  GLU A  62      64.605   8.589   9.190  1.00  0.00           C  
ATOM    892  OE1 GLU A  62      64.484   8.563   7.989  1.00  0.00           O  
ATOM    893  OE2 GLU A  62      65.356   9.343   9.763  1.00  0.00           O  
ATOM    894  H   GLU A  62      61.215   5.197   8.126  1.00  0.00           H  
ATOM    895  HA  GLU A  62      62.752   5.088  10.500  1.00  0.00           H  
ATOM    896 1HB  GLU A  62      63.470   6.261   8.424  1.00  0.00           H  
ATOM    897 2HB  GLU A  62      62.174   7.429   8.636  1.00  0.00           H  
ATOM    898 1HG  GLU A  62      63.177   8.214  10.716  1.00  0.00           H  
ATOM    899 2HG  GLU A  62      64.443   6.995  10.589  1.00  0.00           H  
ATOM    900  N   LEU A  63      60.079   6.962  10.575  1.00  0.00           N  
ATOM    901  CA  LEU A  63      59.139   7.601  11.476  1.00  0.00           C  
ATOM    902  C   LEU A  63      58.589   6.641  12.519  1.00  0.00           C  
ATOM    903  O   LEU A  63      58.423   6.987  13.686  1.00  0.00           O  
ATOM    904  CB  LEU A  63      57.979   8.204  10.674  1.00  0.00           C  
ATOM    905  CG  LEU A  63      58.332   9.415   9.801  1.00  0.00           C  
ATOM    906  CD1 LEU A  63      57.136   9.782   8.933  1.00  0.00           C  
ATOM    907  CD2 LEU A  63      58.742  10.580  10.690  1.00  0.00           C  
ATOM    908  H   LEU A  63      59.818   6.865   9.636  1.00  0.00           H  
ATOM    909  HA  LEU A  63      59.657   8.400  12.006  1.00  0.00           H  
ATOM    910 1HB  LEU A  63      57.571   7.434  10.021  1.00  0.00           H  
ATOM    911 2HB  LEU A  63      57.199   8.513  11.369  1.00  0.00           H  
ATOM    912  HG  LEU A  63      59.159   9.157   9.138  1.00  0.00           H  
ATOM    913 1HD1 LEU A  63      57.388  10.643   8.313  1.00  0.00           H  
ATOM    914 2HD1 LEU A  63      56.878   8.938   8.294  1.00  0.00           H  
ATOM    915 3HD1 LEU A  63      56.288  10.030   9.570  1.00  0.00           H  
ATOM    916 1HD2 LEU A  63      58.994  11.440  10.069  1.00  0.00           H  
ATOM    917 2HD2 LEU A  63      57.916  10.839  11.352  1.00  0.00           H  
ATOM    918 3HD2 LEU A  63      59.609  10.295  11.286  1.00  0.00           H  
ATOM    919  N   ALA A  64      58.277   5.440  12.085  1.00  0.00           N  
ATOM    920  CA  ALA A  64      57.811   4.403  12.986  1.00  0.00           C  
ATOM    921  C   ALA A  64      58.852   4.029  14.029  1.00  0.00           C  
ATOM    922  O   ALA A  64      58.540   3.805  15.196  1.00  0.00           O  
ATOM    923  CB  ALA A  64      57.401   3.171  12.192  1.00  0.00           C  
ATOM    924  H   ALA A  64      58.418   5.200  11.146  1.00  0.00           H  
ATOM    925  HA  ALA A  64      56.944   4.786  13.524  1.00  0.00           H  
ATOM    926 1HB  ALA A  64      57.040   2.402  12.874  1.00  0.00           H  
ATOM    927 2HB  ALA A  64      56.608   3.437  11.492  1.00  0.00           H  
ATOM    928 3HB  ALA A  64      58.259   2.793  11.640  1.00  0.00           H  
ATOM    929  N   GLU A  65      60.089   3.930  13.595  1.00  0.00           N  
ATOM    930  CA  GLU A  65      61.191   3.651  14.496  1.00  0.00           C  
ATOM    931  C   GLU A  65      61.379   4.741  15.539  1.00  0.00           C  
ATOM    932  O   GLU A  65      61.654   4.473  16.706  1.00  0.00           O  
ATOM    933  CB  GLU A  65      62.485   3.474  13.699  1.00  0.00           C  
ATOM    934  CG  GLU A  65      62.540   2.204  12.862  1.00  0.00           C  
ATOM    935  CD  GLU A  65      63.790   2.102  12.033  1.00  0.00           C  
ATOM    936  OE1 GLU A  65      64.546   3.044  12.015  1.00  0.00           O  
ATOM    937  OE2 GLU A  65      63.989   1.082  11.417  1.00  0.00           O  
ATOM    938  H   GLU A  65      60.301   4.110  12.656  1.00  0.00           H  
ATOM    939  HA  GLU A  65      60.980   2.720  15.023  1.00  0.00           H  
ATOM    940 1HB  GLU A  65      62.619   4.323  13.028  1.00  0.00           H  
ATOM    941 2HB  GLU A  65      63.335   3.461  14.383  1.00  0.00           H  
ATOM    942 1HG  GLU A  65      62.487   1.341  13.526  1.00  0.00           H  
ATOM    943 2HG  GLU A  65      61.671   2.176  12.206  1.00  0.00           H  
ATOM    944  N   ALA A  66      61.262   5.976  15.105  1.00  0.00           N  
ATOM    945  CA  ALA A  66      61.345   7.110  16.006  1.00  0.00           C  
ATOM    946  C   ALA A  66      60.239   7.106  17.049  1.00  0.00           C  
ATOM    947  O   ALA A  66      60.455   7.423  18.216  1.00  0.00           O  
ATOM    948  CB  ALA A  66      61.309   8.407  15.212  1.00  0.00           C  
ATOM    949  H   ALA A  66      61.048   6.153  14.166  1.00  0.00           H  
ATOM    950  HA  ALA A  66      62.294   7.059  16.540  1.00  0.00           H  
ATOM    951 1HB  ALA A  66      61.385   9.254  15.894  1.00  0.00           H  
ATOM    952 2HB  ALA A  66      62.145   8.429  14.512  1.00  0.00           H  
ATOM    953 3HB  ALA A  66      60.373   8.470  14.659  1.00  0.00           H  
ATOM    954  N   GLY A  67      59.042   6.776  16.615  1.00  0.00           N  
ATOM    955  CA  GLY A  67      57.912   6.661  17.516  1.00  0.00           C  
ATOM    956  C   GLY A  67      58.108   5.572  18.559  1.00  0.00           C  
ATOM    957  O   GLY A  67      57.758   5.730  19.726  1.00  0.00           O  
ATOM    958  H   GLY A  67      58.905   6.534  15.676  1.00  0.00           H  
ATOM    959 1HA  GLY A  67      57.752   7.613  18.022  1.00  0.00           H  
ATOM    960 2HA  GLY A  67      57.011   6.446  16.943  1.00  0.00           H  
ATOM    961  N   GLY A  68      58.641   4.451  18.125  1.00  0.00           N  
ATOM    962  CA  GLY A  68      58.950   3.358  19.026  1.00  0.00           C  
ATOM    963  C   GLY A  68      59.988   3.740  20.069  1.00  0.00           C  
ATOM    964  O   GLY A  68      59.893   3.368  21.236  1.00  0.00           O  
ATOM    965  H   GLY A  68      58.902   4.358  17.186  1.00  0.00           H  
ATOM    966 1HA  GLY A  68      58.040   3.035  19.532  1.00  0.00           H  
ATOM    967 2HA  GLY A  68      59.318   2.508  18.453  1.00  0.00           H  
ATOM    968  N   GLU A  69      60.999   4.459  19.635  1.00  0.00           N  
ATOM    969  CA  GLU A  69      62.023   4.954  20.536  1.00  0.00           C  
ATOM    970  C   GLU A  69      61.466   5.910  21.579  1.00  0.00           C  
ATOM    971  O   GLU A  69      61.849   5.881  22.746  1.00  0.00           O  
ATOM    972  CB  GLU A  69      63.128   5.651  19.739  1.00  0.00           C  
ATOM    973  CG  GLU A  69      64.291   6.152  20.583  1.00  0.00           C  
ATOM    974  CD  GLU A  69      65.391   6.764  19.760  1.00  0.00           C  
ATOM    975  OE1 GLU A  69      65.563   6.355  18.637  1.00  0.00           O  
ATOM    976  OE2 GLU A  69      66.059   7.640  20.255  1.00  0.00           O  
ATOM    977  H   GLU A  69      61.046   4.733  18.696  1.00  0.00           H  
ATOM    978  HA  GLU A  69      62.460   4.105  21.063  1.00  0.00           H  
ATOM    979 1HB  GLU A  69      63.528   4.963  18.994  1.00  0.00           H  
ATOM    980 2HB  GLU A  69      62.709   6.504  19.206  1.00  0.00           H  
ATOM    981 1HG  GLU A  69      63.921   6.899  21.286  1.00  0.00           H  
ATOM    982 2HG  GLU A  69      64.694   5.320  21.159  1.00  0.00           H  
ATOM    983  N   LEU A  70      60.582   6.781  21.145  1.00  0.00           N  
ATOM    984  CA  LEU A  70      59.917   7.703  22.046  1.00  0.00           C  
ATOM    985  C   LEU A  70      59.072   6.988  23.089  1.00  0.00           C  
ATOM    986  O   LEU A  70      59.034   7.371  24.256  1.00  0.00           O  
ATOM    987  CB  LEU A  70      59.033   8.666  21.244  1.00  0.00           C  
ATOM    988  CG  LEU A  70      58.281   9.720  22.066  1.00  0.00           C  
ATOM    989  CD1 LEU A  70      59.281  10.588  22.816  1.00  0.00           C  
ATOM    990  CD2 LEU A  70      57.412  10.561  21.142  1.00  0.00           C  
ATOM    991  H   LEU A  70      60.304   6.779  20.206  1.00  0.00           H  
ATOM    992  HA  LEU A  70      60.676   8.274  22.578  1.00  0.00           H  
ATOM    993 1HB  LEU A  70      59.657   9.192  20.523  1.00  0.00           H  
ATOM    994 2HB  LEU A  70      58.293   8.083  20.695  1.00  0.00           H  
ATOM    995  HG  LEU A  70      57.650   9.224  22.804  1.00  0.00           H  
ATOM    996 1HD1 LEU A  70      58.747  11.337  23.401  1.00  0.00           H  
ATOM    997 2HD1 LEU A  70      59.876   9.965  23.484  1.00  0.00           H  
ATOM    998 3HD1 LEU A  70      59.938  11.086  22.103  1.00  0.00           H  
ATOM    999 1HD2 LEU A  70      56.877  11.309  21.726  1.00  0.00           H  
ATOM   1000 2HD2 LEU A  70      58.042  11.058  20.404  1.00  0.00           H  
ATOM   1001 3HD2 LEU A  70      56.695   9.917  20.632  1.00  0.00           H  
ATOM   1002  N   LEU A  71      58.368   5.967  22.655  1.00  0.00           N  
ATOM   1003  CA  LEU A  71      57.576   5.152  23.556  1.00  0.00           C  
ATOM   1004  C   LEU A  71      58.426   4.444  24.599  1.00  0.00           C  
ATOM   1005  O   LEU A  71      58.056   4.340  25.766  1.00  0.00           O  
ATOM   1006  CB  LEU A  71      56.781   4.114  22.754  1.00  0.00           C  
ATOM   1007  CG  LEU A  71      55.800   3.257  23.563  1.00  0.00           C  
ATOM   1008  CD1 LEU A  71      56.564   2.157  24.287  1.00  0.00           C  
ATOM   1009  CD2 LEU A  71      55.047   4.139  24.548  1.00  0.00           C  
ATOM   1010  H   LEU A  71      58.418   5.693  21.716  1.00  0.00           H  
ATOM   1011  HA  LEU A  71      56.879   5.800  24.086  1.00  0.00           H  
ATOM   1012 1HB  LEU A  71      56.211   4.632  21.984  1.00  0.00           H  
ATOM   1013 2HB  LEU A  71      57.484   3.440  22.264  1.00  0.00           H  
ATOM   1014  HG  LEU A  71      55.090   2.780  22.887  1.00  0.00           H  
ATOM   1015 1HD1 LEU A  71      55.867   1.547  24.862  1.00  0.00           H  
ATOM   1016 2HD1 LEU A  71      57.077   1.529  23.558  1.00  0.00           H  
ATOM   1017 3HD1 LEU A  71      57.295   2.604  24.960  1.00  0.00           H  
ATOM   1018 1HD2 LEU A  71      54.349   3.530  25.122  1.00  0.00           H  
ATOM   1019 2HD2 LEU A  71      55.756   4.615  25.225  1.00  0.00           H  
ATOM   1020 3HD2 LEU A  71      54.496   4.905  24.002  1.00  0.00           H  
ATOM   1021  N   LEU A  72      59.554   3.928  24.165  1.00  0.00           N  
ATOM   1022  CA  LEU A  72      60.495   3.289  25.066  1.00  0.00           C  
ATOM   1023  C   LEU A  72      61.044   4.249  26.109  1.00  0.00           C  
ATOM   1024  O   LEU A  72      61.210   3.903  27.276  1.00  0.00           O  
ATOM   1025  CB  LEU A  72      61.656   2.688  24.264  1.00  0.00           C  
ATOM   1026  CG  LEU A  72      61.304   1.476  23.390  1.00  0.00           C  
ATOM   1027  CD1 LEU A  72      62.500   1.110  22.523  1.00  0.00           C  
ATOM   1028  CD2 LEU A  72      60.896   0.311  24.279  1.00  0.00           C  
ATOM   1029  H   LEU A  72      59.815   4.025  23.226  1.00  0.00           H  
ATOM   1030  HA  LEU A  72      59.978   2.489  25.595  1.00  0.00           H  
ATOM   1031 1HB  LEU A  72      62.064   3.458  23.612  1.00  0.00           H  
ATOM   1032 2HB  LEU A  72      62.436   2.379  24.959  1.00  0.00           H  
ATOM   1033  HG  LEU A  72      60.477   1.734  22.727  1.00  0.00           H  
ATOM   1034 1HD1 LEU A  72      62.250   0.250  21.902  1.00  0.00           H  
ATOM   1035 2HD1 LEU A  72      62.758   1.955  21.884  1.00  0.00           H  
ATOM   1036 3HD1 LEU A  72      63.349   0.864  23.159  1.00  0.00           H  
ATOM   1037 1HD2 LEU A  72      60.645  -0.550  23.658  1.00  0.00           H  
ATOM   1038 2HD2 LEU A  72      61.722   0.052  24.942  1.00  0.00           H  
ATOM   1039 3HD2 LEU A  72      60.028   0.594  24.875  1.00  0.00           H  
ATOM   1040  N   ARG A  73      61.356   5.450  25.675  1.00  0.00           N  
ATOM   1041  CA  ARG A  73      61.822   6.487  26.576  1.00  0.00           C  
ATOM   1042  C   ARG A  73      60.781   6.861  27.619  1.00  0.00           C  
ATOM   1043  O   ARG A  73      61.093   7.085  28.786  1.00  0.00           O  
ATOM   1044  CB  ARG A  73      62.208   7.731  25.789  1.00  0.00           C  
ATOM   1045  CG  ARG A  73      63.474   7.594  24.958  1.00  0.00           C  
ATOM   1046  CD  ARG A  73      63.799   8.855  24.242  1.00  0.00           C  
ATOM   1047  NE  ARG A  73      64.961   8.705  23.381  1.00  0.00           N  
ATOM   1048  CZ  ARG A  73      66.239   8.818  23.793  1.00  0.00           C  
ATOM   1049  NH1 ARG A  73      66.502   9.083  25.054  1.00  0.00           N  
ATOM   1050  NH2 ARG A  73      67.228   8.664  22.930  1.00  0.00           N  
ATOM   1051  H   ARG A  73      61.216   5.690  24.736  1.00  0.00           H  
ATOM   1052  HA  ARG A  73      62.697   6.114  27.110  1.00  0.00           H  
ATOM   1053 1HB  ARG A  73      61.398   8.000  25.114  1.00  0.00           H  
ATOM   1054 2HB  ARG A  73      62.353   8.565  26.476  1.00  0.00           H  
ATOM   1055 1HG  ARG A  73      64.312   7.343  25.608  1.00  0.00           H  
ATOM   1056 2HG  ARG A  73      63.339   6.805  24.218  1.00  0.00           H  
ATOM   1057 1HD  ARG A  73      62.953   9.151  23.624  1.00  0.00           H  
ATOM   1058 2HD  ARG A  73      64.012   9.640  24.967  1.00  0.00           H  
ATOM   1059  HE  ARG A  73      64.799   8.501  22.404  1.00  0.00           H  
ATOM   1060 1HH1 ARG A  73      65.746   9.201  25.713  1.00  0.00           H  
ATOM   1061 2HH1 ARG A  73      67.459   9.168  25.363  1.00  0.00           H  
ATOM   1062 1HH2 ARG A  73      67.026   8.461  21.961  1.00  0.00           H  
ATOM   1063 2HH2 ARG A  73      68.185   8.749  23.239  1.00  0.00           H  
ATOM   1064  N   ALA A  74      59.544   6.960  27.185  1.00  0.00           N  
ATOM   1065  CA  ALA A  74      58.442   7.239  28.086  1.00  0.00           C  
ATOM   1066  C   ALA A  74      58.254   6.149  29.129  1.00  0.00           C  
ATOM   1067  O   ALA A  74      57.980   6.417  30.296  1.00  0.00           O  
ATOM   1068  CB  ALA A  74      57.158   7.430  27.292  1.00  0.00           C  
ATOM   1069  H   ALA A  74      59.333   6.780  26.246  1.00  0.00           H  
ATOM   1070  HA  ALA A  74      58.669   8.160  28.624  1.00  0.00           H  
ATOM   1071 1HB  ALA A  74      56.338   7.651  27.974  1.00  0.00           H  
ATOM   1072 2HB  ALA A  74      57.282   8.256  26.592  1.00  0.00           H  
ATOM   1073 3HB  ALA A  74      56.934   6.518  26.739  1.00  0.00           H  
ATOM   1074  N   MET A  75      58.372   4.913  28.695  1.00  0.00           N  
ATOM   1075  CA  MET A  75      58.289   3.780  29.596  1.00  0.00           C  
ATOM   1076  C   MET A  75      59.395   3.784  30.639  1.00  0.00           C  
ATOM   1077  O   MET A  75      59.178   3.467  31.806  1.00  0.00           O  
ATOM   1078  CB  MET A  75      58.325   2.480  28.795  1.00  0.00           C  
ATOM   1079  CG  MET A  75      58.207   1.218  29.638  1.00  0.00           C  
ATOM   1080  SD  MET A  75      58.243  -0.287  28.644  1.00  0.00           S  
ATOM   1081  CE  MET A  75      59.960  -0.318  28.138  1.00  0.00           C  
ATOM   1082  H   MET A  75      58.586   4.736  27.756  1.00  0.00           H  
ATOM   1083  HA  MET A  75      57.345   3.837  30.138  1.00  0.00           H  
ATOM   1084 1HB  MET A  75      57.510   2.476  28.073  1.00  0.00           H  
ATOM   1085 2HB  MET A  75      59.259   2.423  28.235  1.00  0.00           H  
ATOM   1086 1HG  MET A  75      59.030   1.179  30.352  1.00  0.00           H  
ATOM   1087 2HG  MET A  75      57.272   1.239  30.197  1.00  0.00           H  
ATOM   1088 1HE  MET A  75      60.141  -1.194  27.515  1.00  0.00           H  
ATOM   1089 2HE  MET A  75      60.189   0.585  27.571  1.00  0.00           H  
ATOM   1090 3HE  MET A  75      60.599  -0.363  29.021  1.00  0.00           H  
ATOM   1091  N   GLU A  76      60.543   4.315  30.239  1.00  0.00           N  
ATOM   1092  CA  GLU A  76      61.641   4.586  31.158  1.00  0.00           C  
ATOM   1093  C   GLU A  76      61.312   5.674  32.180  1.00  0.00           C  
ATOM   1094  O   GLU A  76      62.020   5.833  33.174  1.00  0.00           O  
ATOM   1095  CB  GLU A  76      62.889   4.988  30.369  1.00  0.00           C  
ATOM   1096  CG  GLU A  76      63.491   3.868  29.531  1.00  0.00           C  
ATOM   1097  CD  GLU A  76      64.705   4.303  28.759  1.00  0.00           C  
ATOM   1098  OE1 GLU A  76      65.016   5.470  28.786  1.00  0.00           O  
ATOM   1099  OE2 GLU A  76      65.323   3.468  28.142  1.00  0.00           O  
ATOM   1100  H   GLU A  76      60.660   4.543  29.261  1.00  0.00           H  
ATOM   1101  HA  GLU A  76      61.855   3.676  31.719  1.00  0.00           H  
ATOM   1102 1HB  GLU A  76      62.647   5.813  29.700  1.00  0.00           H  
ATOM   1103 2HB  GLU A  76      63.657   5.340  31.058  1.00  0.00           H  
ATOM   1104 1HG  GLU A  76      63.768   3.045  30.189  1.00  0.00           H  
ATOM   1105 2HG  GLU A  76      62.736   3.503  28.836  1.00  0.00           H  
ATOM   1106  N   GLY A  77      60.234   6.416  31.940  1.00  0.00           N  
ATOM   1107  CA  GLY A  77      59.817   7.481  32.855  1.00  0.00           C  
ATOM   1108  C   GLY A  77      60.489   8.811  32.532  1.00  0.00           C  
ATOM   1109  O   GLY A  77      60.951   9.518  33.429  1.00  0.00           O  
ATOM   1110  H   GLY A  77      59.692   6.241  31.107  1.00  0.00           H  
ATOM   1111 1HA  GLY A  77      58.735   7.603  32.802  1.00  0.00           H  
ATOM   1112 2HA  GLY A  77      60.058   7.196  33.878  1.00  0.00           H  
ATOM   1113  N   GLU A  78      60.463   9.184  31.258  1.00  0.00           N  
ATOM   1114  CA  GLU A  78      60.816  10.535  30.836  1.00  0.00           C  
ATOM   1115  C   GLU A  78      59.653  11.496  31.059  1.00  0.00           C  
ATOM   1116  O   GLU A  78      58.497  11.153  30.810  1.00  0.00           O  
ATOM   1117  CB  GLU A  78      61.226  10.545  29.362  1.00  0.00           C  
ATOM   1118  CG  GLU A  78      62.484   9.746  29.054  1.00  0.00           C  
ATOM   1119  CD  GLU A  78      63.728  10.371  29.622  1.00  0.00           C  
ATOM   1120  OE1 GLU A  78      63.817  11.575  29.624  1.00  0.00           O  
ATOM   1121  OE2 GLU A  78      64.591   9.643  30.054  1.00  0.00           O  
ATOM   1122  H   GLU A  78      60.127   8.533  30.566  1.00  0.00           H  
ATOM   1123  HA  GLU A  78      61.669  10.871  31.427  1.00  0.00           H  
ATOM   1124 1HB  GLU A  78      60.416  10.140  28.756  1.00  0.00           H  
ATOM   1125 2HB  GLU A  78      61.395  11.572  29.038  1.00  0.00           H  
ATOM   1126 1HG  GLU A  78      62.375   8.743  29.465  1.00  0.00           H  
ATOM   1127 2HG  GLU A  78      62.589   9.656  27.973  1.00  0.00           H  
ATOM   1128  N   PRO A  79      59.961  12.682  31.575  1.00  0.00           N  
ATOM   1129  CA  PRO A  79      58.943  13.656  31.962  1.00  0.00           C  
ATOM   1130  C   PRO A  79      58.125  14.146  30.768  1.00  0.00           C  
ATOM   1131  O   PRO A  79      58.569  14.063  29.622  1.00  0.00           O  
ATOM   1132  CB  PRO A  79      59.775  14.788  32.573  1.00  0.00           C  
ATOM   1133  CG  PRO A  79      61.120  14.630  31.949  1.00  0.00           C  
ATOM   1134  CD  PRO A  79      61.270  13.145  31.752  1.00  0.00           C  
ATOM   1135  HA  PRO A  79      58.259  13.180  32.667  1.00  0.00           H  
ATOM   1136 1HB  PRO A  79      59.312  15.760  32.348  1.00  0.00           H  
ATOM   1137 2HB  PRO A  79      59.799  14.689  33.668  1.00  0.00           H  
ATOM   1138 1HG  PRO A  79      61.168  15.190  31.003  1.00  0.00           H  
ATOM   1139 2HG  PRO A  79      61.895  15.051  32.607  1.00  0.00           H  
ATOM   1140 1HD  PRO A  79      61.869  12.953  30.850  1.00  0.00           H  
ATOM   1141 2HD  PRO A  79      61.750  12.704  32.639  1.00  0.00           H  
ATOM   1142  N   LEU A  80      56.897  14.583  31.045  1.00  0.00           N  
ATOM   1143  CA  LEU A  80      55.925  14.889  30.001  1.00  0.00           C  
ATOM   1144  C   LEU A  80      56.471  15.881  28.976  1.00  0.00           C  
ATOM   1145  O   LEU A  80      56.311  15.679  27.771  1.00  0.00           O  
ATOM   1146  CB  LEU A  80      54.645  15.454  30.630  1.00  0.00           C  
ATOM   1147  CG  LEU A  80      53.581  14.419  31.017  1.00  0.00           C  
ATOM   1148  CD1 LEU A  80      53.139  13.656  29.777  1.00  0.00           C  
ATOM   1149  CD2 LEU A  80      54.150  13.475  32.066  1.00  0.00           C  
ATOM   1150  H   LEU A  80      56.620  14.668  32.012  1.00  0.00           H  
ATOM   1151  HA  LEU A  80      55.676  13.965  29.478  1.00  0.00           H  
ATOM   1152 1HB  LEU A  80      54.914  16.006  31.529  1.00  0.00           H  
ATOM   1153 2HB  LEU A  80      54.190  16.150  29.925  1.00  0.00           H  
ATOM   1154  HG  LEU A  80      52.708  14.930  31.424  1.00  0.00           H  
ATOM   1155 1HD1 LEU A  80      52.382  12.921  30.052  1.00  0.00           H  
ATOM   1156 2HD1 LEU A  80      52.718  14.353  29.051  1.00  0.00           H  
ATOM   1157 3HD1 LEU A  80      53.996  13.147  29.338  1.00  0.00           H  
ATOM   1158 1HD2 LEU A  80      53.393  12.740  32.343  1.00  0.00           H  
ATOM   1159 2HD2 LEU A  80      55.022  12.963  31.660  1.00  0.00           H  
ATOM   1160 3HD2 LEU A  80      54.441  14.045  32.949  1.00  0.00           H  
ATOM   1161  N   PRO A  81      57.086  16.962  29.450  1.00  0.00           N  
ATOM   1162  CA  PRO A  81      57.550  18.009  28.547  1.00  0.00           C  
ATOM   1163  C   PRO A  81      58.497  17.453  27.496  1.00  0.00           C  
ATOM   1164  O   PRO A  81      58.480  17.880  26.341  1.00  0.00           O  
ATOM   1165  CB  PRO A  81      58.263  18.985  29.488  1.00  0.00           C  
ATOM   1166  CG  PRO A  81      57.584  18.790  30.801  1.00  0.00           C  
ATOM   1167  CD  PRO A  81      57.309  17.311  30.863  1.00  0.00           C  
ATOM   1168  HA  PRO A  81      56.681  18.486  28.070  1.00  0.00           H  
ATOM   1169 1HB  PRO A  81      59.338  18.754  29.525  1.00  0.00           H  
ATOM   1170 2HB  PRO A  81      58.168  20.013  29.107  1.00  0.00           H  
ATOM   1171 1HG  PRO A  81      58.233  19.135  31.619  1.00  0.00           H  
ATOM   1172 2HG  PRO A  81      56.666  19.394  30.847  1.00  0.00           H  
ATOM   1173 1HD  PRO A  81      58.186  16.791  31.278  1.00  0.00           H  
ATOM   1174 2HD  PRO A  81      56.420  17.129  31.485  1.00  0.00           H  
ATOM   1175  N   ARG A  82      59.284  16.464  27.891  1.00  0.00           N  
ATOM   1176  CA  ARG A  82      60.201  15.792  26.990  1.00  0.00           C  
ATOM   1177  C   ARG A  82      59.480  14.952  25.947  1.00  0.00           C  
ATOM   1178  O   ARG A  82      59.862  14.912  24.780  1.00  0.00           O  
ATOM   1179  CB  ARG A  82      61.151  14.902  27.777  1.00  0.00           C  
ATOM   1180  CG  ARG A  82      62.172  14.154  26.934  1.00  0.00           C  
ATOM   1181  CD  ARG A  82      63.082  15.085  26.219  1.00  0.00           C  
ATOM   1182  NE  ARG A  82      64.088  14.375  25.447  1.00  0.00           N  
ATOM   1183  CZ  ARG A  82      64.859  14.935  24.494  1.00  0.00           C  
ATOM   1184  NH1 ARG A  82      64.727  16.212  24.209  1.00  0.00           N  
ATOM   1185  NH2 ARG A  82      65.748  14.202  23.847  1.00  0.00           N  
ATOM   1186  H   ARG A  82      59.280  16.186  28.830  1.00  0.00           H  
ATOM   1187  HA  ARG A  82      60.777  16.548  26.456  1.00  0.00           H  
ATOM   1188 1HB  ARG A  82      61.699  15.504  28.500  1.00  0.00           H  
ATOM   1189 2HB  ARG A  82      60.578  14.161  28.335  1.00  0.00           H  
ATOM   1190 1HG  ARG A  82      62.775  13.512  27.577  1.00  0.00           H  
ATOM   1191 2HG  ARG A  82      61.656  13.543  26.194  1.00  0.00           H  
ATOM   1192 1HD  ARG A  82      62.503  15.706  25.535  1.00  0.00           H  
ATOM   1193 2HD  ARG A  82      63.593  15.721  26.941  1.00  0.00           H  
ATOM   1194  HE  ARG A  82      64.219  13.390  25.638  1.00  0.00           H  
ATOM   1195 1HH1 ARG A  82      64.047  16.772  24.704  1.00  0.00           H  
ATOM   1196 2HH1 ARG A  82      65.304  16.632  23.495  1.00  0.00           H  
ATOM   1197 1HH2 ARG A  82      65.849  13.221  24.066  1.00  0.00           H  
ATOM   1198 2HH2 ARG A  82      66.325  14.622  23.134  1.00  0.00           H  
ATOM   1199  N   VAL A  83      58.453  14.256  26.381  1.00  0.00           N  
ATOM   1200  CA  VAL A  83      57.632  13.470  25.480  1.00  0.00           C  
ATOM   1201  C   VAL A  83      56.931  14.326  24.437  1.00  0.00           C  
ATOM   1202  O   VAL A  83      56.825  13.957  23.270  1.00  0.00           O  
ATOM   1203  CB  VAL A  83      56.576  12.687  26.283  1.00  0.00           C  
ATOM   1204  CG1 VAL A  83      55.583  12.017  25.345  1.00  0.00           C  
ATOM   1205  CG2 VAL A  83      57.259  11.658  27.170  1.00  0.00           C  
ATOM   1206  H   VAL A  83      58.180  14.308  27.320  1.00  0.00           H  
ATOM   1207  HA  VAL A  83      58.275  12.768  24.951  1.00  0.00           H  
ATOM   1208  HB  VAL A  83      56.012  13.385  26.902  1.00  0.00           H  
ATOM   1209 1HG1 VAL A  83      54.844  11.468  25.929  1.00  0.00           H  
ATOM   1210 2HG1 VAL A  83      55.081  12.775  24.745  1.00  0.00           H  
ATOM   1211 3HG1 VAL A  83      56.112  11.325  24.689  1.00  0.00           H  
ATOM   1212 1HG2 VAL A  83      56.506  11.108  27.735  1.00  0.00           H  
ATOM   1213 2HG2 VAL A  83      57.827  10.963  26.551  1.00  0.00           H  
ATOM   1214 3HG2 VAL A  83      57.933  12.163  27.861  1.00  0.00           H  
ATOM   1215  N   ALA A  84      56.424  15.458  24.871  1.00  0.00           N  
ATOM   1216  CA  ALA A  84      55.792  16.403  23.970  1.00  0.00           C  
ATOM   1217  C   ALA A  84      56.756  16.945  22.927  1.00  0.00           C  
ATOM   1218  O   ALA A  84      56.411  17.114  21.760  1.00  0.00           O  
ATOM   1219  CB  ALA A  84      55.183  17.549  24.764  1.00  0.00           C  
ATOM   1220  H   ALA A  84      56.522  15.718  25.810  1.00  0.00           H  
ATOM   1221  HA  ALA A  84      55.000  15.881  23.432  1.00  0.00           H  
ATOM   1222 1HB  ALA A  84      54.699  18.248  24.082  1.00  0.00           H  
ATOM   1223 2HB  ALA A  84      54.445  17.155  25.464  1.00  0.00           H  
ATOM   1224 3HB  ALA A  84      55.966  18.066  25.316  1.00  0.00           H  
ATOM   1225  N   GLU A  85      57.960  17.248  23.361  1.00  0.00           N  
ATOM   1226  CA  GLU A  85      59.000  17.706  22.460  1.00  0.00           C  
ATOM   1227  C   GLU A  85      59.366  16.662  21.417  1.00  0.00           C  
ATOM   1228  O   GLU A  85      59.593  16.972  20.250  1.00  0.00           O  
ATOM   1229  CB  GLU A  85      60.247  18.096  23.257  1.00  0.00           C  
ATOM   1230  CG  GLU A  85      60.090  19.357  24.093  1.00  0.00           C  
ATOM   1231  CD  GLU A  85      61.306  19.665  24.922  1.00  0.00           C  
ATOM   1232  OE1 GLU A  85      62.208  18.862  24.940  1.00  0.00           O  
ATOM   1233  OE2 GLU A  85      61.333  20.704  25.539  1.00  0.00           O  
ATOM   1234  H   GLU A  85      58.198  17.106  24.300  1.00  0.00           H  
ATOM   1235  HA  GLU A  85      58.637  18.589  21.933  1.00  0.00           H  
ATOM   1236 1HB  GLU A  85      60.519  17.281  23.928  1.00  0.00           H  
ATOM   1237 2HB  GLU A  85      61.082  18.249  22.573  1.00  0.00           H  
ATOM   1238 1HG  GLU A  85      59.895  20.199  23.430  1.00  0.00           H  
ATOM   1239 2HG  GLU A  85      59.229  19.240  24.750  1.00  0.00           H  
ATOM   1240  N   GLY A  86      59.456  15.425  21.851  1.00  0.00           N  
ATOM   1241  CA  GLY A  86      59.726  14.320  20.950  1.00  0.00           C  
ATOM   1242  C   GLY A  86      58.635  14.141  19.907  1.00  0.00           C  
ATOM   1243  O   GLY A  86      58.901  13.864  18.740  1.00  0.00           O  
ATOM   1244  H   GLY A  86      59.274  15.214  22.790  1.00  0.00           H  
ATOM   1245 1HA  GLY A  86      60.677  14.487  20.445  1.00  0.00           H  
ATOM   1246 2HA  GLY A  86      59.824  13.399  21.523  1.00  0.00           H  
ATOM   1247  N   THR A  87      57.400  14.268  20.341  1.00  0.00           N  
ATOM   1248  CA  THR A  87      56.266  14.193  19.440  1.00  0.00           C  
ATOM   1249  C   THR A  87      56.279  15.299  18.397  1.00  0.00           C  
ATOM   1250  O   THR A  87      55.960  15.085  17.230  1.00  0.00           O  
ATOM   1251  CB  THR A  87      54.943  14.247  20.226  1.00  0.00           C  
ATOM   1252  OG1 THR A  87      54.867  13.127  21.117  1.00  0.00           O  
ATOM   1253  CG2 THR A  87      53.756  14.215  19.275  1.00  0.00           C  
ATOM   1254  H   THR A  87      57.225  14.483  21.280  1.00  0.00           H  
ATOM   1255  HA  THR A  87      56.312  13.245  18.904  1.00  0.00           H  
ATOM   1256  HB  THR A  87      54.906  15.164  20.813  1.00  0.00           H  
ATOM   1257  HG1 THR A  87      55.389  13.308  21.903  1.00  0.00           H  
ATOM   1258 1HG2 THR A  87      52.830  14.255  19.848  1.00  0.00           H  
ATOM   1259 2HG2 THR A  87      53.804  15.072  18.604  1.00  0.00           H  
ATOM   1260 3HG2 THR A  87      53.782  13.296  18.692  1.00  0.00           H  
ATOM   1261  N   LEU A  88      56.618  16.493  18.831  1.00  0.00           N  
ATOM   1262  CA  LEU A  88      56.741  17.623  17.930  1.00  0.00           C  
ATOM   1263  C   LEU A  88      57.829  17.418  16.887  1.00  0.00           C  
ATOM   1264  O   LEU A  88      57.673  17.769  15.720  1.00  0.00           O  
ATOM   1265  CB  LEU A  88      57.034  18.897  18.732  1.00  0.00           C  
ATOM   1266  CG  LEU A  88      57.168  20.185  17.910  1.00  0.00           C  
ATOM   1267  CD1 LEU A  88      55.869  20.446  17.160  1.00  0.00           C  
ATOM   1268  CD2 LEU A  88      57.508  21.345  18.834  1.00  0.00           C  
ATOM   1269  H   LEU A  88      56.861  16.628  19.770  1.00  0.00           H  
ATOM   1270  HA  LEU A  88      55.797  17.747  17.400  1.00  0.00           H  
ATOM   1271 1HB  LEU A  88      56.232  19.046  19.453  1.00  0.00           H  
ATOM   1272 2HB  LEU A  88      57.966  18.756  19.280  1.00  0.00           H  
ATOM   1273  HG  LEU A  88      57.961  20.065  17.171  1.00  0.00           H  
ATOM   1274 1HD1 LEU A  88      55.963  21.361  16.575  1.00  0.00           H  
ATOM   1275 2HD1 LEU A  88      55.660  19.610  16.492  1.00  0.00           H  
ATOM   1276 3HD1 LEU A  88      55.052  20.554  17.873  1.00  0.00           H  
ATOM   1277 1HD2 LEU A  88      57.603  22.260  18.249  1.00  0.00           H  
ATOM   1278 2HD2 LEU A  88      56.715  21.467  19.572  1.00  0.00           H  
ATOM   1279 3HD2 LEU A  88      58.449  21.140  19.344  1.00  0.00           H  
ATOM   1280  N   GLU A  89      58.945  16.877  17.321  1.00  0.00           N  
ATOM   1281  CA  GLU A  89      60.037  16.559  16.420  1.00  0.00           C  
ATOM   1282  C   GLU A  89      59.646  15.524  15.377  1.00  0.00           C  
ATOM   1283  O   GLU A  89      60.019  15.616  14.210  1.00  0.00           O  
ATOM   1284  CB  GLU A  89      61.243  16.055  17.217  1.00  0.00           C  
ATOM   1285  CG  GLU A  89      62.473  15.754  16.373  1.00  0.00           C  
ATOM   1286  CD  GLU A  89      63.658  15.333  17.196  1.00  0.00           C  
ATOM   1287  OE1 GLU A  89      63.761  15.764  18.319  1.00  0.00           O  
ATOM   1288  OE2 GLU A  89      64.463  14.579  16.700  1.00  0.00           O  
ATOM   1289  H   GLU A  89      59.036  16.615  18.260  1.00  0.00           H  
ATOM   1290  HA  GLU A  89      60.321  17.467  15.886  1.00  0.00           H  
ATOM   1291 1HB  GLU A  89      61.523  16.800  17.962  1.00  0.00           H  
ATOM   1292 2HB  GLU A  89      60.971  15.144  17.750  1.00  0.00           H  
ATOM   1293 1HG  GLU A  89      62.231  14.956  15.670  1.00  0.00           H  
ATOM   1294 2HG  GLU A  89      62.732  16.641  15.797  1.00  0.00           H  
ATOM   1295  N   LEU A  90      58.919  14.518  15.811  1.00  0.00           N  
ATOM   1296  CA  LEU A  90      58.417  13.499  14.910  1.00  0.00           C  
ATOM   1297  C   LEU A  90      57.465  14.063  13.867  1.00  0.00           C  
ATOM   1298  O   LEU A  90      57.491  13.680  12.700  1.00  0.00           O  
ATOM   1299  CB  LEU A  90      57.706  12.402  15.712  1.00  0.00           C  
ATOM   1300  CG  LEU A  90      57.140  11.237  14.890  1.00  0.00           C  
ATOM   1301  CD1 LEU A  90      58.271  10.548  14.139  1.00  0.00           C  
ATOM   1302  CD2 LEU A  90      56.423  10.264  15.814  1.00  0.00           C  
ATOM   1303  H   LEU A  90      58.645  14.474  16.750  1.00  0.00           H  
ATOM   1304  HA  LEU A  90      59.261  13.060  14.380  1.00  0.00           H  
ATOM   1305 1HB  LEU A  90      58.409  11.988  16.433  1.00  0.00           H  
ATOM   1306 2HB  LEU A  90      56.879  12.853  16.261  1.00  0.00           H  
ATOM   1307  HG  LEU A  90      56.435  11.622  14.151  1.00  0.00           H  
ATOM   1308 1HD1 LEU A  90      57.869   9.721  13.555  1.00  0.00           H  
ATOM   1309 2HD1 LEU A  90      58.753  11.262  13.472  1.00  0.00           H  
ATOM   1310 3HD1 LEU A  90      59.001  10.167  14.852  1.00  0.00           H  
ATOM   1311 1HD2 LEU A  90      56.020   9.436  15.229  1.00  0.00           H  
ATOM   1312 2HD2 LEU A  90      57.127   9.878  16.552  1.00  0.00           H  
ATOM   1313 3HD2 LEU A  90      55.609  10.779  16.324  1.00  0.00           H  
ATOM   1314  N   GLY A  91      56.601  14.953  14.301  1.00  0.00           N  
ATOM   1315  CA  GLY A  91      55.684  15.625  13.400  1.00  0.00           C  
ATOM   1316  C   GLY A  91      56.405  16.465  12.357  1.00  0.00           C  
ATOM   1317  O   GLY A  91      56.023  16.505  11.190  1.00  0.00           O  
ATOM   1318  H   GLY A  91      56.605  15.231  15.240  1.00  0.00           H  
ATOM   1319 1HA  GLY A  91      55.063  14.885  12.894  1.00  0.00           H  
ATOM   1320 2HA  GLY A  91      55.016  16.267  13.973  1.00  0.00           H  
ATOM   1321  N   ARG A  92      57.432  17.161  12.791  1.00  0.00           N  
ATOM   1322  CA  ARG A  92      58.253  17.947  11.890  1.00  0.00           C  
ATOM   1323  C   ARG A  92      58.954  17.092  10.847  1.00  0.00           C  
ATOM   1324  O   ARG A  92      59.061  17.461   9.680  1.00  0.00           O  
ATOM   1325  CB  ARG A  92      59.296  18.727  12.677  1.00  0.00           C  
ATOM   1326  CG  ARG A  92      58.741  19.864  13.521  1.00  0.00           C  
ATOM   1327  CD  ARG A  92      59.809  20.537  14.304  1.00  0.00           C  
ATOM   1328  NE  ARG A  92      60.758  21.227  13.446  1.00  0.00           N  
ATOM   1329  CZ  ARG A  92      61.958  21.689  13.849  1.00  0.00           C  
ATOM   1330  NH1 ARG A  92      62.340  21.527  15.096  1.00  0.00           N  
ATOM   1331  NH2 ARG A  92      62.752  22.304  12.989  1.00  0.00           N  
ATOM   1332  H   ARG A  92      57.705  17.109  13.730  1.00  0.00           H  
ATOM   1333  HA  ARG A  92      57.610  18.649  11.361  1.00  0.00           H  
ATOM   1334 1HB  ARG A  92      59.829  18.051  13.343  1.00  0.00           H  
ATOM   1335 2HB  ARG A  92      60.026  19.154  11.989  1.00  0.00           H  
ATOM   1336 1HG  ARG A  92      58.273  20.604  12.872  1.00  0.00           H  
ATOM   1337 2HG  ARG A  92      58.000  19.471  14.218  1.00  0.00           H  
ATOM   1338 1HD  ARG A  92      59.361  21.270  14.975  1.00  0.00           H  
ATOM   1339 2HD  ARG A  92      60.353  19.796  14.889  1.00  0.00           H  
ATOM   1340  HE  ARG A  92      60.500  21.370  12.479  1.00  0.00           H  
ATOM   1341 1HH1 ARG A  92      61.734  21.056  15.753  1.00  0.00           H  
ATOM   1342 2HH1 ARG A  92      63.240  21.873  15.398  1.00  0.00           H  
ATOM   1343 1HH2 ARG A  92      62.458  22.429  12.030  1.00  0.00           H  
ATOM   1344 2HH2 ARG A  92      63.651  22.650  13.291  1.00  0.00           H  
ATOM   1345  N   ARG A  93      59.462  15.959  11.281  1.00  0.00           N  
ATOM   1346  CA  ARG A  93      60.093  15.014  10.380  1.00  0.00           C  
ATOM   1347  C   ARG A  93      59.129  14.472   9.337  1.00  0.00           C  
ATOM   1348  O   ARG A  93      59.474  14.303   8.170  1.00  0.00           O  
ATOM   1349  CB  ARG A  93      60.681  13.852  11.167  1.00  0.00           C  
ATOM   1350  CG  ARG A  93      61.906  14.197  11.998  1.00  0.00           C  
ATOM   1351  CD  ARG A  93      62.437  13.008  12.713  1.00  0.00           C  
ATOM   1352  NE  ARG A  93      63.558  13.349  13.574  1.00  0.00           N  
ATOM   1353  CZ  ARG A  93      64.836  13.449  13.162  1.00  0.00           C  
ATOM   1354  NH1 ARG A  93      65.139  13.231  11.901  1.00  0.00           N  
ATOM   1355  NH2 ARG A  93      65.786  13.765  14.024  1.00  0.00           N  
ATOM   1356  H   ARG A  93      59.363  15.700  12.220  1.00  0.00           H  
ATOM   1357  HA  ARG A  93      60.899  15.524   9.852  1.00  0.00           H  
ATOM   1358 1HB  ARG A  93      59.926  13.452  11.842  1.00  0.00           H  
ATOM   1359 2HB  ARG A  93      60.962  13.053  10.480  1.00  0.00           H  
ATOM   1360 1HG  ARG A  93      62.690  14.583  11.347  1.00  0.00           H  
ATOM   1361 2HG  ARG A  93      61.643  14.953  12.738  1.00  0.00           H  
ATOM   1362 1HD  ARG A  93      61.651  12.575  13.332  1.00  0.00           H  
ATOM   1363 2HD  ARG A  93      62.776  12.269  11.989  1.00  0.00           H  
ATOM   1364  HE  ARG A  93      63.364  13.523  14.552  1.00  0.00           H  
ATOM   1365 1HH1 ARG A  93      64.413  12.989  11.242  1.00  0.00           H  
ATOM   1366 2HH1 ARG A  93      66.098  13.306  11.592  1.00  0.00           H  
ATOM   1367 1HH2 ARG A  93      65.554  13.932  14.994  1.00  0.00           H  
ATOM   1368 2HH2 ARG A  93      66.744  13.840  13.715  1.00  0.00           H  
ATOM   1369  N   GLY A  94      57.926  14.169   9.771  1.00  0.00           N  
ATOM   1370  CA  GLY A  94      56.885  13.711   8.870  1.00  0.00           C  
ATOM   1371  C   GLY A  94      56.519  14.755   7.827  1.00  0.00           C  
ATOM   1372  O   GLY A  94      56.293  14.445   6.660  1.00  0.00           O  
ATOM   1373  H   GLY A  94      57.687  14.311  10.710  1.00  0.00           H  
ATOM   1374 1HA  GLY A  94      57.215  12.803   8.364  1.00  0.00           H  
ATOM   1375 2HA  GLY A  94      55.995  13.454   9.443  1.00  0.00           H  
ATOM   1376  N   MET A  95      56.429  15.993   8.261  1.00  0.00           N  
ATOM   1377  CA  MET A  95      56.159  17.097   7.360  1.00  0.00           C  
ATOM   1378  C   MET A  95      57.251  17.276   6.317  1.00  0.00           C  
ATOM   1379  O   MET A  95      56.984  17.553   5.150  1.00  0.00           O  
ATOM   1380  CB  MET A  95      55.979  18.385   8.161  1.00  0.00           C  
ATOM   1381  CG  MET A  95      54.695  18.445   8.977  1.00  0.00           C  
ATOM   1382  SD  MET A  95      54.413  20.068   9.711  1.00  0.00           S  
ATOM   1383  CE  MET A  95      55.627  20.060  11.027  1.00  0.00           C  
ATOM   1384  H   MET A  95      56.611  16.203   9.200  1.00  0.00           H  
ATOM   1385  HA  MET A  95      55.237  16.884   6.819  1.00  0.00           H  
ATOM   1386 1HB  MET A  95      56.816  18.507   8.847  1.00  0.00           H  
ATOM   1387 2HB  MET A  95      55.984  19.239   7.483  1.00  0.00           H  
ATOM   1388 1HG  MET A  95      53.846  18.203   8.338  1.00  0.00           H  
ATOM   1389 2HG  MET A  95      54.739  17.707   9.778  1.00  0.00           H  
ATOM   1390 1HE  MET A  95      55.575  21.001  11.575  1.00  0.00           H  
ATOM   1391 2HE  MET A  95      55.421  19.231  11.707  1.00  0.00           H  
ATOM   1392 3HE  MET A  95      56.624  19.941  10.602  1.00  0.00           H  
ATOM   1393  N   GLU A  96      58.485  17.149   6.751  1.00  0.00           N  
ATOM   1394  CA  GLU A  96      59.619  17.224   5.850  1.00  0.00           C  
ATOM   1395  C   GLU A  96      59.607  16.118   4.807  1.00  0.00           C  
ATOM   1396  O   GLU A  96      59.925  16.332   3.640  1.00  0.00           O  
ATOM   1397  CB  GLU A  96      60.924  17.164   6.647  1.00  0.00           C  
ATOM   1398  CG  GLU A  96      61.207  18.404   7.484  1.00  0.00           C  
ATOM   1399  CD  GLU A  96      62.455  18.278   8.313  1.00  0.00           C  
ATOM   1400  OE1 GLU A  96      63.029  17.215   8.331  1.00  0.00           O  
ATOM   1401  OE2 GLU A  96      62.835  19.245   8.929  1.00  0.00           O  
ATOM   1402  H   GLU A  96      58.661  16.934   7.690  1.00  0.00           H  
ATOM   1403  HA  GLU A  96      59.574  18.174   5.316  1.00  0.00           H  
ATOM   1404 1HB  GLU A  96      60.902  16.306   7.318  1.00  0.00           H  
ATOM   1405 2HB  GLU A  96      61.762  17.024   5.963  1.00  0.00           H  
ATOM   1406 1HG  GLU A  96      61.311  19.262   6.820  1.00  0.00           H  
ATOM   1407 2HG  GLU A  96      60.358  18.588   8.140  1.00  0.00           H  
ATOM   1408  N   ALA A  97      59.267  14.924   5.241  1.00  0.00           N  
ATOM   1409  CA  ALA A  97      59.144  13.794   4.340  1.00  0.00           C  
ATOM   1410  C   ALA A  97      58.057  13.999   3.297  1.00  0.00           C  
ATOM   1411  O   ALA A  97      58.212  13.648   2.130  1.00  0.00           O  
ATOM   1412  CB  ALA A  97      58.874  12.524   5.134  1.00  0.00           C  
ATOM   1413  H   ALA A  97      59.025  14.789   6.180  1.00  0.00           H  
ATOM   1414  HA  ALA A  97      60.086  13.685   3.803  1.00  0.00           H  
ATOM   1415 1HB  ALA A  97      58.796  11.678   4.451  1.00  0.00           H  
ATOM   1416 2HB  ALA A  97      59.692  12.352   5.833  1.00  0.00           H  
ATOM   1417 3HB  ALA A  97      57.942  12.632   5.686  1.00  0.00           H  
ATOM   1418  N   LEU A  98      56.960  14.576   3.810  1.00  0.00           N  
ATOM   1419  CA  LEU A  98      55.673  14.710   3.160  1.00  0.00           C  
ATOM   1420  C   LEU A  98      55.629  15.807   2.100  1.00  0.00           C  
ATOM   1421  O   LEU A  98      54.642  15.929   1.376  1.00  0.00           O  
ATOM   1422  CB  LEU A  98      54.598  14.986   4.219  1.00  0.00           C  
ATOM   1423  CG  LEU A  98      54.344  13.851   5.220  1.00  0.00           C  
ATOM   1424  CD1 LEU A  98      53.349  14.317   6.274  1.00  0.00           C  
ATOM   1425  CD2 LEU A  98      53.824  12.628   4.480  1.00  0.00           C  
ATOM   1426  H   LEU A  98      57.017  14.882   4.770  1.00  0.00           H  
ATOM   1427  HA  LEU A  98      55.444  13.775   2.651  1.00  0.00           H  
ATOM   1428 1HB  LEU A  98      54.887  15.869   4.785  1.00  0.00           H  
ATOM   1429 2HB  LEU A  98      53.656  15.197   3.711  1.00  0.00           H  
ATOM   1430  HG  LEU A  98      55.275  13.600   5.729  1.00  0.00           H  
ATOM   1431 1HD1 LEU A  98      53.169  13.512   6.986  1.00  0.00           H  
ATOM   1432 2HD1 LEU A  98      53.754  15.181   6.801  1.00  0.00           H  
ATOM   1433 3HD1 LEU A  98      52.411  14.592   5.793  1.00  0.00           H  
ATOM   1434 1HD2 LEU A  98      53.645  11.821   5.192  1.00  0.00           H  
ATOM   1435 2HD2 LEU A  98      52.892  12.878   3.972  1.00  0.00           H  
ATOM   1436 3HD2 LEU A  98      54.563  12.306   3.746  1.00  0.00           H  
ATOM   1437  N   ARG A  99      56.677  16.624   2.022  1.00  0.00           N  
ATOM   1438  CA  ARG A  99      56.654  17.753   1.094  1.00  0.00           C  
ATOM   1439  C   ARG A  99      56.565  17.239  -0.341  1.00  0.00           C  
ATOM   1440  O   ARG A  99      57.374  16.417  -0.771  1.00  0.00           O  
ATOM   1441  CB  ARG A  99      57.897  18.616   1.254  1.00  0.00           C  
ATOM   1442  CG  ARG A  99      57.986  19.371   2.571  1.00  0.00           C  
ATOM   1443  CD  ARG A  99      59.251  20.142   2.677  1.00  0.00           C  
ATOM   1444  NE  ARG A  99      60.414  19.271   2.742  1.00  0.00           N  
ATOM   1445  CZ  ARG A  99      61.691  19.695   2.695  1.00  0.00           C  
ATOM   1446  NH1 ARG A  99      61.954  20.978   2.581  1.00  0.00           N  
ATOM   1447  NH2 ARG A  99      62.681  18.822   2.762  1.00  0.00           N  
ATOM   1448  H   ARG A  99      57.477  16.478   2.620  1.00  0.00           H  
ATOM   1449  HA  ARG A  99      55.780  18.367   1.317  1.00  0.00           H  
ATOM   1450 1HB  ARG A  99      58.786  17.992   1.171  1.00  0.00           H  
ATOM   1451 2HB  ARG A  99      57.936  19.351   0.449  1.00  0.00           H  
ATOM   1452 1HG  ARG A  99      57.152  20.069   2.647  1.00  0.00           H  
ATOM   1453 2HG  ARG A  99      57.945  18.663   3.400  1.00  0.00           H  
ATOM   1454 1HD  ARG A  99      59.358  20.788   1.806  1.00  0.00           H  
ATOM   1455 2HD  ARG A  99      59.231  20.751   3.580  1.00  0.00           H  
ATOM   1456  HE  ARG A  99      60.251  18.276   2.830  1.00  0.00           H  
ATOM   1457 1HH1 ARG A  99      61.198  21.646   2.530  1.00  0.00           H  
ATOM   1458 2HH1 ARG A  99      62.912  21.296   2.546  1.00  0.00           H  
ATOM   1459 1HH2 ARG A  99      62.479  17.835   2.849  1.00  0.00           H  
ATOM   1460 2HH2 ARG A  99      63.638  19.139   2.726  1.00  0.00           H  
ATOM   1461  N   GLY A 100      55.518  17.661  -1.042  1.00  0.00           N  
ATOM   1462  CA  GLY A 100      55.126  17.055  -2.312  1.00  0.00           C  
ATOM   1463  C   GLY A 100      54.636  18.118  -3.294  1.00  0.00           C  
ATOM   1464  O   GLY A 100      54.619  19.306  -2.974  1.00  0.00           O  
ATOM   1465  H   GLY A 100      54.933  18.384  -0.649  1.00  0.00           H  
ATOM   1466 1HA  GLY A 100      55.975  16.521  -2.738  1.00  0.00           H  
ATOM   1467 2HA  GLY A 100      54.340  16.321  -2.138  1.00  0.00           H  
ATOM   1468  N   ASP A 101      54.332  17.697  -4.520  1.00  0.00           N  
ATOM   1469  CA  ASP A 101      54.136  18.634  -5.622  1.00  0.00           C  
ATOM   1470  C   ASP A 101      52.676  18.757  -6.078  1.00  0.00           C  
ATOM   1471  O   ASP A 101      52.400  19.352  -7.120  1.00  0.00           O  
ATOM   1472  CB  ASP A 101      55.002  18.216  -6.813  1.00  0.00           C  
ATOM   1473  CG  ASP A 101      54.624  16.849  -7.369  1.00  0.00           C  
ATOM   1474  OD1 ASP A 101      54.052  16.072  -6.643  1.00  0.00           O  
ATOM   1475  OD2 ASP A 101      54.912  16.596  -8.514  1.00  0.00           O  
ATOM   1476  H   ASP A 101      54.300  16.704  -4.706  1.00  0.00           H  
ATOM   1477  HA  ASP A 101      54.452  19.625  -5.294  1.00  0.00           H  
ATOM   1478 1HB  ASP A 101      54.907  18.954  -7.609  1.00  0.00           H  
ATOM   1479 2HB  ASP A 101      56.049  18.192  -6.511  1.00  0.00           H  
ATOM   1480  N   ASP A 102      51.745  18.209  -5.301  1.00  0.00           N  
ATOM   1481  CA  ASP A 102      50.321  18.304  -5.641  1.00  0.00           C  
ATOM   1482  C   ASP A 102      49.500  18.790  -4.447  1.00  0.00           C  
ATOM   1483  O   ASP A 102      50.042  19.029  -3.368  1.00  0.00           O  
ATOM   1484  CB  ASP A 102      49.789  16.949  -6.114  1.00  0.00           C  
ATOM   1485  CG  ASP A 102      49.840  15.881  -5.030  1.00  0.00           C  
ATOM   1486  OD1 ASP A 102      50.184  16.206  -3.919  1.00  0.00           O  
ATOM   1487  OD2 ASP A 102      49.534  14.750  -5.324  1.00  0.00           O  
ATOM   1488  H   ASP A 102      52.024  17.725  -4.459  1.00  0.00           H  
ATOM   1489  HA  ASP A 102      50.207  19.017  -6.458  1.00  0.00           H  
ATOM   1490 1HB  ASP A 102      48.757  17.060  -6.447  1.00  0.00           H  
ATOM   1491 2HB  ASP A 102      50.373  16.607  -6.969  1.00  0.00           H  
ATOM   1492  N   GLU A 103      48.194  18.961  -4.653  1.00  0.00           N  
ATOM   1493  CA  GLU A 103      47.319  19.507  -3.616  1.00  0.00           C  
ATOM   1494  C   GLU A 103      47.062  18.491  -2.494  1.00  0.00           C  
ATOM   1495  O   GLU A 103      46.975  18.853  -1.321  1.00  0.00           O  
ATOM   1496  CB  GLU A 103      45.989  19.950  -4.229  1.00  0.00           C  
ATOM   1497  CG  GLU A 103      46.101  21.122  -5.195  1.00  0.00           C  
ATOM   1498  CD  GLU A 103      46.543  20.706  -6.570  1.00  0.00           C  
ATOM   1499  OE1 GLU A 103      46.735  19.533  -6.783  1.00  0.00           O  
ATOM   1500  OE2 GLU A 103      46.690  21.563  -7.409  1.00  0.00           O  
ATOM   1501  H   GLU A 103      47.803  18.728  -5.555  1.00  0.00           H  
ATOM   1502  HA  GLU A 103      47.804  20.382  -3.181  1.00  0.00           H  
ATOM   1503 1HB  GLU A 103      45.540  19.115  -4.767  1.00  0.00           H  
ATOM   1504 2HB  GLU A 103      45.299  20.236  -3.435  1.00  0.00           H  
ATOM   1505 1HG  GLU A 103      45.130  21.611  -5.270  1.00  0.00           H  
ATOM   1506 2HG  GLU A 103      46.810  21.844  -4.792  1.00  0.00           H  
ATOM   1507  N   ARG A 104      46.966  17.219  -2.869  1.00  0.00           N  
ATOM   1508  CA  ARG A 104      46.748  16.123  -1.933  1.00  0.00           C  
ATOM   1509  C   ARG A 104      47.858  16.058  -0.892  1.00  0.00           C  
ATOM   1510  O   ARG A 104      47.594  15.935   0.304  1.00  0.00           O  
ATOM   1511  CB  ARG A 104      46.672  14.795  -2.672  1.00  0.00           C  
ATOM   1512  CG  ARG A 104      46.359  13.593  -1.796  1.00  0.00           C  
ATOM   1513  CD  ARG A 104      46.327  12.333  -2.583  1.00  0.00           C  
ATOM   1514  NE  ARG A 104      45.272  12.346  -3.584  1.00  0.00           N  
ATOM   1515  CZ  ARG A 104      43.980  12.057  -3.337  1.00  0.00           C  
ATOM   1516  NH1 ARG A 104      43.599  11.735  -2.120  1.00  0.00           N  
ATOM   1517  NH2 ARG A 104      43.094  12.096  -4.317  1.00  0.00           N  
ATOM   1518  H   ARG A 104      47.034  17.016  -3.857  1.00  0.00           H  
ATOM   1519  HA  ARG A 104      45.798  16.288  -1.422  1.00  0.00           H  
ATOM   1520 1HB  ARG A 104      45.903  14.851  -3.442  1.00  0.00           H  
ATOM   1521 2HB  ARG A 104      47.621  14.602  -3.171  1.00  0.00           H  
ATOM   1522 1HG  ARG A 104      47.123  13.496  -1.025  1.00  0.00           H  
ATOM   1523 2HG  ARG A 104      45.384  13.728  -1.326  1.00  0.00           H  
ATOM   1524 1HD  ARG A 104      47.280  12.199  -3.094  1.00  0.00           H  
ATOM   1525 2HD  ARG A 104      46.152  11.491  -1.915  1.00  0.00           H  
ATOM   1526  HE  ARG A 104      45.527  12.588  -4.532  1.00  0.00           H  
ATOM   1527 1HH1 ARG A 104      44.275  11.705  -1.371  1.00  0.00           H  
ATOM   1528 2HH1 ARG A 104      42.630  11.519  -1.935  1.00  0.00           H  
ATOM   1529 1HH2 ARG A 104      43.387  12.343  -5.253  1.00  0.00           H  
ATOM   1530 2HH2 ARG A 104      42.126  11.880  -4.132  1.00  0.00           H  
ATOM   1531  N   ALA A 105      49.101  16.142  -1.354  1.00  0.00           N  
ATOM   1532  CA  ALA A 105      50.248  16.094  -0.468  1.00  0.00           C  
ATOM   1533  C   ALA A 105      50.213  17.186   0.589  1.00  0.00           C  
ATOM   1534  O   ALA A 105      50.462  16.947   1.768  1.00  0.00           O  
ATOM   1535  CB  ALA A 105      51.533  16.191  -1.278  1.00  0.00           C  
ATOM   1536  H   ALA A 105      49.251  16.242  -2.348  1.00  0.00           H  
ATOM   1537  HA  ALA A 105      50.229  15.140   0.059  1.00  0.00           H  
ATOM   1538 1HB  ALA A 105      52.390  16.141  -0.607  1.00  0.00           H  
ATOM   1539 2HB  ALA A 105      51.579  15.366  -1.988  1.00  0.00           H  
ATOM   1540 3HB  ALA A 105      51.551  17.136  -1.819  1.00  0.00           H  
ATOM   1541  N   ARG A 106      49.934  18.395   0.155  1.00  0.00           N  
ATOM   1542  CA  ARG A 106      49.868  19.530   1.056  1.00  0.00           C  
ATOM   1543  C   ARG A 106      48.772  19.380   2.099  1.00  0.00           C  
ATOM   1544  O   ARG A 106      48.945  19.723   3.266  1.00  0.00           O  
ATOM   1545  CB  ARG A 106      49.635  20.812   0.270  1.00  0.00           C  
ATOM   1546  CG  ARG A 106      50.810  21.260  -0.585  1.00  0.00           C  
ATOM   1547  CD  ARG A 106      50.551  22.573  -1.230  1.00  0.00           C  
ATOM   1548  NE  ARG A 106      51.658  22.990  -2.075  1.00  0.00           N  
ATOM   1549  CZ  ARG A 106      51.739  22.758  -3.400  1.00  0.00           C  
ATOM   1550  NH1 ARG A 106      50.772  22.113  -4.014  1.00  0.00           N  
ATOM   1551  NH2 ARG A 106      52.790  23.179  -4.082  1.00  0.00           N  
ATOM   1552  H   ARG A 106      49.699  18.543  -0.784  1.00  0.00           H  
ATOM   1553  HA  ARG A 106      50.819  19.609   1.583  1.00  0.00           H  
ATOM   1554 1HB  ARG A 106      48.778  20.683  -0.390  1.00  0.00           H  
ATOM   1555 2HB  ARG A 106      49.400  21.623   0.958  1.00  0.00           H  
ATOM   1556 1HG  ARG A 106      51.699  21.354   0.039  1.00  0.00           H  
ATOM   1557 2HG  ARG A 106      50.993  20.523  -1.368  1.00  0.00           H  
ATOM   1558 1HD  ARG A 106      49.657  22.504  -1.848  1.00  0.00           H  
ATOM   1559 2HD  ARG A 106      50.404  23.332  -0.462  1.00  0.00           H  
ATOM   1560  HE  ARG A 106      52.422  23.489  -1.638  1.00  0.00           H  
ATOM   1561 1HH1 ARG A 106      49.968  21.792  -3.493  1.00  0.00           H  
ATOM   1562 2HH1 ARG A 106      50.832  21.940  -5.007  1.00  0.00           H  
ATOM   1563 1HH2 ARG A 106      53.533  23.674  -3.609  1.00  0.00           H  
ATOM   1564 2HH2 ARG A 106      52.850  23.005  -5.074  1.00  0.00           H  
ATOM   1565  N   ARG A 107      47.629  18.896   1.665  1.00  0.00           N  
ATOM   1566  CA  ARG A 107      46.523  18.632   2.566  1.00  0.00           C  
ATOM   1567  C   ARG A 107      46.861  17.580   3.609  1.00  0.00           C  
ATOM   1568  O   ARG A 107      46.493  17.691   4.776  1.00  0.00           O  
ATOM   1569  CB  ARG A 107      45.302  18.178   1.779  1.00  0.00           C  
ATOM   1570  CG  ARG A 107      44.640  19.263   0.945  1.00  0.00           C  
ATOM   1571  CD  ARG A 107      43.493  18.732   0.164  1.00  0.00           C  
ATOM   1572  NE  ARG A 107      42.857  19.766  -0.636  1.00  0.00           N  
ATOM   1573  CZ  ARG A 107      41.887  19.542  -1.545  1.00  0.00           C  
ATOM   1574  NH1 ARG A 107      41.455  18.319  -1.757  1.00  0.00           N  
ATOM   1575  NH2 ARG A 107      41.371  20.552  -2.223  1.00  0.00           N  
ATOM   1576  H   ARG A 107      47.525  18.637   0.726  1.00  0.00           H  
ATOM   1577  HA  ARG A 107      46.278  19.555   3.093  1.00  0.00           H  
ATOM   1578 1HB  ARG A 107      45.583  17.370   1.106  1.00  0.00           H  
ATOM   1579 2HB  ARG A 107      44.552  17.786   2.466  1.00  0.00           H  
ATOM   1580 1HG  ARG A 107      44.271  20.053   1.600  1.00  0.00           H  
ATOM   1581 2HG  ARG A 107      45.366  19.680   0.247  1.00  0.00           H  
ATOM   1582 1HD  ARG A 107      43.843  17.948  -0.508  1.00  0.00           H  
ATOM   1583 2HD  ARG A 107      42.749  18.321   0.844  1.00  0.00           H  
ATOM   1584  HE  ARG A 107      43.163  20.720  -0.501  1.00  0.00           H  
ATOM   1585 1HH1 ARG A 107      41.850  17.546  -1.238  1.00  0.00           H  
ATOM   1586 2HH1 ARG A 107      40.728  18.151  -2.437  1.00  0.00           H  
ATOM   1587 1HH2 ARG A 107      41.703  21.493  -2.060  1.00  0.00           H  
ATOM   1588 2HH2 ARG A 107      40.645  20.384  -2.903  1.00  0.00           H  
ATOM   1589  N   GLU A 108      47.536  16.539   3.175  1.00  0.00           N  
ATOM   1590  CA  GLU A 108      47.987  15.495   4.076  1.00  0.00           C  
ATOM   1591  C   GLU A 108      48.966  16.011   5.119  1.00  0.00           C  
ATOM   1592  O   GLU A 108      48.921  15.629   6.286  1.00  0.00           O  
ATOM   1593  CB  GLU A 108      48.636  14.361   3.279  1.00  0.00           C  
ATOM   1594  CG  GLU A 108      47.664  13.552   2.432  1.00  0.00           C  
ATOM   1595  CD  GLU A 108      46.661  12.794   3.256  1.00  0.00           C  
ATOM   1596  OE1 GLU A 108      46.814  12.752   4.454  1.00  0.00           O  
ATOM   1597  OE2 GLU A 108      45.740  12.255   2.688  1.00  0.00           O  
ATOM   1598  H   GLU A 108      47.808  16.481   2.236  1.00  0.00           H  
ATOM   1599  HA  GLU A 108      47.123  15.104   4.612  1.00  0.00           H  
ATOM   1600 1HB  GLU A 108      49.396  14.772   2.615  1.00  0.00           H  
ATOM   1601 2HB  GLU A 108      49.135  13.675   3.963  1.00  0.00           H  
ATOM   1602 1HG  GLU A 108      47.131  14.227   1.763  1.00  0.00           H  
ATOM   1603 2HG  GLU A 108      48.229  12.850   1.820  1.00  0.00           H  
ATOM   1604  N   VAL A 109      49.873  16.857   4.685  1.00  0.00           N  
ATOM   1605  CA  VAL A 109      50.823  17.482   5.586  1.00  0.00           C  
ATOM   1606  C   VAL A 109      50.146  18.357   6.629  1.00  0.00           C  
ATOM   1607  O   VAL A 109      50.529  18.378   7.796  1.00  0.00           O  
ATOM   1608  CB  VAL A 109      51.822  18.336   4.783  1.00  0.00           C  
ATOM   1609  CG1 VAL A 109      52.698  19.154   5.721  1.00  0.00           C  
ATOM   1610  CG2 VAL A 109      52.673  17.440   3.895  1.00  0.00           C  
ATOM   1611  H   VAL A 109      49.884  17.135   3.746  1.00  0.00           H  
ATOM   1612  HA  VAL A 109      51.370  16.698   6.111  1.00  0.00           H  
ATOM   1613  HB  VAL A 109      51.268  19.041   4.164  1.00  0.00           H  
ATOM   1614 1HG1 VAL A 109      53.398  19.752   5.136  1.00  0.00           H  
ATOM   1615 2HG1 VAL A 109      52.071  19.813   6.321  1.00  0.00           H  
ATOM   1616 3HG1 VAL A 109      53.253  18.484   6.377  1.00  0.00           H  
ATOM   1617 1HG2 VAL A 109      53.376  18.051   3.330  1.00  0.00           H  
ATOM   1618 2HG2 VAL A 109      53.223  16.731   4.514  1.00  0.00           H  
ATOM   1619 3HG2 VAL A 109      52.029  16.896   3.205  1.00  0.00           H  
ATOM   1620  N   ALA A 110      49.154  19.104   6.195  1.00  0.00           N  
ATOM   1621  CA  ALA A 110      48.374  19.930   7.096  1.00  0.00           C  
ATOM   1622  C   ALA A 110      47.631  19.110   8.139  1.00  0.00           C  
ATOM   1623  O   ALA A 110      47.543  19.485   9.306  1.00  0.00           O  
ATOM   1624  CB  ALA A 110      47.392  20.780   6.302  1.00  0.00           C  
ATOM   1625  H   ALA A 110      48.879  19.065   5.256  1.00  0.00           H  
ATOM   1626  HA  ALA A 110      49.059  20.585   7.634  1.00  0.00           H  
ATOM   1627 1HB  ALA A 110      46.819  21.407   6.985  1.00  0.00           H  
ATOM   1628 2HB  ALA A 110      47.941  21.411   5.603  1.00  0.00           H  
ATOM   1629 3HB  ALA A 110      46.714  20.131   5.750  1.00  0.00           H  
ATOM   1630  N   ARG A 111      47.067  18.006   7.705  1.00  0.00           N  
ATOM   1631  CA  ARG A 111      46.388  17.094   8.606  1.00  0.00           C  
ATOM   1632  C   ARG A 111      47.325  16.503   9.649  1.00  0.00           C  
ATOM   1633  O   ARG A 111      46.972  16.353  10.816  1.00  0.00           O  
ATOM   1634  CB  ARG A 111      45.741  15.964   7.819  1.00  0.00           C  
ATOM   1635  CG  ARG A 111      44.537  16.372   6.985  1.00  0.00           C  
ATOM   1636  CD  ARG A 111      43.998  15.230   6.204  1.00  0.00           C  
ATOM   1637  NE  ARG A 111      42.846  15.616   5.404  1.00  0.00           N  
ATOM   1638  CZ  ARG A 111      42.245  14.823   4.496  1.00  0.00           C  
ATOM   1639  NH1 ARG A 111      42.697  13.607   4.284  1.00  0.00           N  
ATOM   1640  NH2 ARG A 111      41.201  15.268   3.819  1.00  0.00           N  
ATOM   1641  H   ARG A 111      47.153  17.741   6.766  1.00  0.00           H  
ATOM   1642  HA  ARG A 111      45.609  17.645   9.134  1.00  0.00           H  
ATOM   1643 1HB  ARG A 111      46.475  15.524   7.145  1.00  0.00           H  
ATOM   1644 2HB  ARG A 111      45.417  15.181   8.505  1.00  0.00           H  
ATOM   1645 1HG  ARG A 111      43.749  16.742   7.641  1.00  0.00           H  
ATOM   1646 2HG  ARG A 111      44.827  17.159   6.288  1.00  0.00           H  
ATOM   1647 1HD  ARG A 111      44.768  14.853   5.531  1.00  0.00           H  
ATOM   1648 2HD  ARG A 111      43.690  14.437   6.884  1.00  0.00           H  
ATOM   1649  HE  ARG A 111      42.469  16.545   5.540  1.00  0.00           H  
ATOM   1650 1HH1 ARG A 111      43.495  13.267   4.801  1.00  0.00           H  
ATOM   1651 2HH1 ARG A 111      42.246  13.013   3.603  1.00  0.00           H  
ATOM   1652 1HH2 ARG A 111      40.853  16.203   3.982  1.00  0.00           H  
ATOM   1653 2HH2 ARG A 111      40.750  14.674   3.138  1.00  0.00           H  
ATOM   1654  N   ALA A 112      48.511  16.140   9.215  1.00  0.00           N  
ATOM   1655  CA  ALA A 112      49.527  15.631  10.116  1.00  0.00           C  
ATOM   1656  C   ALA A 112      49.946  16.655  11.159  1.00  0.00           C  
ATOM   1657  O   ALA A 112      50.156  16.334  12.326  1.00  0.00           O  
ATOM   1658  CB  ALA A 112      50.739  15.168   9.321  1.00  0.00           C  
ATOM   1659  H   ALA A 112      48.756  16.271   8.276  1.00  0.00           H  
ATOM   1660  HA  ALA A 112      49.116  14.776  10.653  1.00  0.00           H  
ATOM   1661 1HB  ALA A 112      51.493  14.775  10.004  1.00  0.00           H  
ATOM   1662 2HB  ALA A 112      50.440  14.387   8.622  1.00  0.00           H  
ATOM   1663 3HB  ALA A 112      51.155  16.009   8.769  1.00  0.00           H  
ATOM   1664  N   GLY A 113      50.097  17.886  10.725  1.00  0.00           N  
ATOM   1665  CA  GLY A 113      50.423  18.975  11.626  1.00  0.00           C  
ATOM   1666  C   GLY A 113      49.342  19.209  12.669  1.00  0.00           C  
ATOM   1667  O   GLY A 113      49.621  19.473  13.836  1.00  0.00           O  
ATOM   1668  H   GLY A 113      49.926  18.106   9.786  1.00  0.00           H  
ATOM   1669 1HA  GLY A 113      51.365  18.760  12.132  1.00  0.00           H  
ATOM   1670 2HA  GLY A 113      50.568  19.890  11.053  1.00  0.00           H  
ATOM   1671  N   ALA A 114      48.102  19.144  12.235  1.00  0.00           N  
ATOM   1672  CA  ALA A 114      46.973  19.276  13.136  1.00  0.00           C  
ATOM   1673  C   ALA A 114      46.930  18.171  14.179  1.00  0.00           C  
ATOM   1674  O   ALA A 114      46.623  18.401  15.346  1.00  0.00           O  
ATOM   1675  CB  ALA A 114      45.675  19.296  12.342  1.00  0.00           C  
ATOM   1676  H   ALA A 114      47.916  18.938  11.296  1.00  0.00           H  
ATOM   1677  HA  ALA A 114      47.077  20.219  13.673  1.00  0.00           H  
ATOM   1678 1HB  ALA A 114      44.833  19.408  13.024  1.00  0.00           H  
ATOM   1679 2HB  ALA A 114      45.689  20.132  11.643  1.00  0.00           H  
ATOM   1680 3HB  ALA A 114      45.572  18.363  11.790  1.00  0.00           H  
ATOM   1681  N   ALA A 115      47.209  16.961  13.745  1.00  0.00           N  
ATOM   1682  CA  ALA A 115      47.276  15.827  14.646  1.00  0.00           C  
ATOM   1683  C   ALA A 115      48.372  15.977  15.689  1.00  0.00           C  
ATOM   1684  O   ALA A 115      48.199  15.634  16.856  1.00  0.00           O  
ATOM   1685  CB  ALA A 115      47.482  14.545  13.852  1.00  0.00           C  
ATOM   1686  H   ALA A 115      47.445  16.814  12.806  1.00  0.00           H  
ATOM   1687  HA  ALA A 115      46.330  15.766  15.184  1.00  0.00           H  
ATOM   1688 1HB  ALA A 115      47.518  13.696  14.534  1.00  0.00           H  
ATOM   1689 2HB  ALA A 115      46.656  14.414  13.152  1.00  0.00           H  
ATOM   1690 3HB  ALA A 115      48.418  14.606  13.300  1.00  0.00           H  
ATOM   1691  N   VAL A 116      49.514  16.461  15.255  1.00  0.00           N  
ATOM   1692  CA  VAL A 116      50.620  16.724  16.156  1.00  0.00           C  
ATOM   1693  C   VAL A 116      50.282  17.778  17.199  1.00  0.00           C  
ATOM   1694  O   VAL A 116      50.650  17.667  18.366  1.00  0.00           O  
ATOM   1695  CB  VAL A 116      51.851  17.185  15.353  1.00  0.00           C  
ATOM   1696  CG1 VAL A 116      52.953  17.655  16.291  1.00  0.00           C  
ATOM   1697  CG2 VAL A 116      52.344  16.053  14.466  1.00  0.00           C  
ATOM   1698  H   VAL A 116      49.618  16.719  14.316  1.00  0.00           H  
ATOM   1699  HA  VAL A 116      50.855  15.805  16.693  1.00  0.00           H  
ATOM   1700  HB  VAL A 116      51.571  18.037  14.734  1.00  0.00           H  
ATOM   1701 1HG1 VAL A 116      53.815  17.978  15.706  1.00  0.00           H  
ATOM   1702 2HG1 VAL A 116      52.589  18.489  16.890  1.00  0.00           H  
ATOM   1703 3HG1 VAL A 116      53.246  16.836  16.947  1.00  0.00           H  
ATOM   1704 1HG2 VAL A 116      53.214  16.386  13.901  1.00  0.00           H  
ATOM   1705 2HG2 VAL A 116      52.619  15.198  15.085  1.00  0.00           H  
ATOM   1706 3HG2 VAL A 116      51.553  15.760  13.775  1.00  0.00           H  
ATOM   1707  N   LEU A 117      49.606  18.818  16.765  1.00  0.00           N  
ATOM   1708  CA  LEU A 117      49.156  19.862  17.666  1.00  0.00           C  
ATOM   1709  C   LEU A 117      48.178  19.346  18.709  1.00  0.00           C  
ATOM   1710  O   LEU A 117      48.223  19.728  19.876  1.00  0.00           O  
ATOM   1711  CB  LEU A 117      48.499  20.993  16.864  1.00  0.00           C  
ATOM   1712  CG  LEU A 117      49.446  21.825  15.990  1.00  0.00           C  
ATOM   1713  CD1 LEU A 117      48.633  22.777  15.123  1.00  0.00           C  
ATOM   1714  CD2 LEU A 117      50.417  22.589  16.878  1.00  0.00           C  
ATOM   1715  H   LEU A 117      49.335  18.876  15.826  1.00  0.00           H  
ATOM   1716  HA  LEU A 117      50.022  20.259  18.195  1.00  0.00           H  
ATOM   1717 1HB  LEU A 117      47.741  20.562  16.213  1.00  0.00           H  
ATOM   1718 2HB  LEU A 117      48.007  21.672  17.560  1.00  0.00           H  
ATOM   1719  HG  LEU A 117      50.005  21.164  15.327  1.00  0.00           H  
ATOM   1720 1HD1 LEU A 117      49.306  23.368  14.502  1.00  0.00           H  
ATOM   1721 2HD1 LEU A 117      47.961  22.203  14.485  1.00  0.00           H  
ATOM   1722 3HD1 LEU A 117      48.050  23.441  15.760  1.00  0.00           H  
ATOM   1723 1HD2 LEU A 117      51.091  23.181  16.257  1.00  0.00           H  
ATOM   1724 2HD2 LEU A 117      49.860  23.252  17.541  1.00  0.00           H  
ATOM   1725 3HD2 LEU A 117      50.997  21.884  17.474  1.00  0.00           H  
ATOM   1726  N   GLU A 118      47.269  18.500  18.275  1.00  0.00           N  
ATOM   1727  CA  GLU A 118      46.320  17.875  19.176  1.00  0.00           C  
ATOM   1728  C   GLU A 118      46.998  17.000  20.219  1.00  0.00           C  
ATOM   1729  O   GLU A 118      46.615  16.979  21.386  1.00  0.00           O  
ATOM   1730  CB  GLU A 118      45.316  17.040  18.379  1.00  0.00           C  
ATOM   1731  CG  GLU A 118      44.229  16.389  19.223  1.00  0.00           C  
ATOM   1732  CD  GLU A 118      43.219  15.640  18.400  1.00  0.00           C  
ATOM   1733  OE1 GLU A 118      43.341  15.640  17.198  1.00  0.00           O  
ATOM   1734  OE2 GLU A 118      42.323  15.065  18.973  1.00  0.00           O  
ATOM   1735  H   GLU A 118      47.260  18.223  17.336  1.00  0.00           H  
ATOM   1736  HA  GLU A 118      45.782  18.659  19.710  1.00  0.00           H  
ATOM   1737 1HB  GLU A 118      44.829  17.670  17.634  1.00  0.00           H  
ATOM   1738 2HB  GLU A 118      45.842  16.249  17.845  1.00  0.00           H  
ATOM   1739 1HG  GLU A 118      44.694  15.697  19.925  1.00  0.00           H  
ATOM   1740 2HG  GLU A 118      43.720  17.161  19.799  1.00  0.00           H  
ATOM   1741  N   ALA A 119      47.989  16.253  19.785  1.00  0.00           N  
ATOM   1742  CA  ALA A 119      48.769  15.427  20.686  1.00  0.00           C  
ATOM   1743  C   ALA A 119      49.512  16.247  21.729  1.00  0.00           C  
ATOM   1744  O   ALA A 119      49.601  15.873  22.896  1.00  0.00           O  
ATOM   1745  CB  ALA A 119      49.751  14.577  19.892  1.00  0.00           C  
ATOM   1746  H   ALA A 119      48.264  16.292  18.846  1.00  0.00           H  
ATOM   1747  HA  ALA A 119      48.084  14.772  21.224  1.00  0.00           H  
ATOM   1748 1HB  ALA A 119      50.324  13.950  20.575  1.00  0.00           H  
ATOM   1749 2HB  ALA A 119      49.202  13.946  19.193  1.00  0.00           H  
ATOM   1750 3HB  ALA A 119      50.429  15.226  19.340  1.00  0.00           H  
ATOM   1751  N   LEU A 120      50.076  17.352  21.295  1.00  0.00           N  
ATOM   1752  CA  LEU A 120      50.754  18.263  22.196  1.00  0.00           C  
ATOM   1753  C   LEU A 120      49.819  18.854  23.239  1.00  0.00           C  
ATOM   1754  O   LEU A 120      50.172  19.005  24.406  1.00  0.00           O  
ATOM   1755  CB  LEU A 120      51.407  19.396  21.394  1.00  0.00           C  
ATOM   1756  CG  LEU A 120      52.601  18.990  20.521  1.00  0.00           C  
ATOM   1757  CD1 LEU A 120      53.021  20.169  19.654  1.00  0.00           C  
ATOM   1758  CD2 LEU A 120      53.747  18.531  21.411  1.00  0.00           C  
ATOM   1759  H   LEU A 120      49.991  17.616  20.356  1.00  0.00           H  
ATOM   1760  HA  LEU A 120      51.530  17.711  22.726  1.00  0.00           H  
ATOM   1761 1HB  LEU A 120      50.655  19.837  20.741  1.00  0.00           H  
ATOM   1762 2HB  LEU A 120      51.749  20.162  22.089  1.00  0.00           H  
ATOM   1763  HG  LEU A 120      52.308  18.176  19.858  1.00  0.00           H  
ATOM   1764 1HD1 LEU A 120      53.870  19.881  19.034  1.00  0.00           H  
ATOM   1765 2HD1 LEU A 120      52.189  20.464  19.014  1.00  0.00           H  
ATOM   1766 3HD1 LEU A 120      53.304  21.007  20.290  1.00  0.00           H  
ATOM   1767 1HD2 LEU A 120      54.596  18.242  20.791  1.00  0.00           H  
ATOM   1768 2HD2 LEU A 120      54.042  19.345  22.073  1.00  0.00           H  
ATOM   1769 3HD2 LEU A 120      53.426  17.677  22.007  1.00  0.00           H  
ATOM   1770  N   ALA A 121      48.632  19.217  22.805  1.00  0.00           N  
ATOM   1771  CA  ALA A 121      47.617  19.727  23.706  1.00  0.00           C  
ATOM   1772  C   ALA A 121      47.198  18.702  24.749  1.00  0.00           C  
ATOM   1773  O   ALA A 121      46.987  19.024  25.916  1.00  0.00           O  
ATOM   1774  CB  ALA A 121      46.405  20.191  22.912  1.00  0.00           C  
ATOM   1775  H   ALA A 121      48.387  19.086  21.866  1.00  0.00           H  
ATOM   1776  HA  ALA A 121      48.038  20.576  24.244  1.00  0.00           H  
ATOM   1777 1HB  ALA A 121      45.652  20.585  23.594  1.00  0.00           H  
ATOM   1778 2HB  ALA A 121      46.705  20.972  22.212  1.00  0.00           H  
ATOM   1779 3HB  ALA A 121      45.989  19.350  22.359  1.00  0.00           H  
ATOM   1780  N   ARG A 122      47.046  17.471  24.315  1.00  0.00           N  
ATOM   1781  CA  ARG A 122      46.721  16.382  25.216  1.00  0.00           C  
ATOM   1782  C   ARG A 122      47.802  16.148  26.259  1.00  0.00           C  
ATOM   1783  O   ARG A 122      47.522  15.884  27.426  1.00  0.00           O  
ATOM   1784  CB  ARG A 122      46.502  15.098  24.429  1.00  0.00           C  
ATOM   1785  CG  ARG A 122      45.229  15.067  23.598  1.00  0.00           C  
ATOM   1786  CD  ARG A 122      45.072  13.775  22.883  1.00  0.00           C  
ATOM   1787  NE  ARG A 122      43.900  13.771  22.021  1.00  0.00           N  
ATOM   1788  CZ  ARG A 122      42.649  13.490  22.434  1.00  0.00           C  
ATOM   1789  NH1 ARG A 122      42.423  13.193  23.695  1.00  0.00           N  
ATOM   1790  NH2 ARG A 122      41.648  13.512  21.571  1.00  0.00           N  
ATOM   1791  H   ARG A 122      47.217  17.252  23.376  1.00  0.00           H  
ATOM   1792  HA  ARG A 122      45.800  16.632  25.744  1.00  0.00           H  
ATOM   1793 1HB  ARG A 122      47.341  14.938  23.754  1.00  0.00           H  
ATOM   1794 2HB  ARG A 122      46.468  14.252  25.116  1.00  0.00           H  
ATOM   1795 1HG  ARG A 122      44.366  15.206  24.249  1.00  0.00           H  
ATOM   1796 2HG  ARG A 122      45.258  15.868  22.858  1.00  0.00           H  
ATOM   1797 1HD  ARG A 122      45.950  13.592  22.264  1.00  0.00           H  
ATOM   1798 2HD  ARG A 122      44.965  12.968  23.607  1.00  0.00           H  
ATOM   1799  HE  ARG A 122      44.034  13.994  21.044  1.00  0.00           H  
ATOM   1800 1HH1 ARG A 122      43.188  13.175  24.354  1.00  0.00           H  
ATOM   1801 2HH1 ARG A 122      41.485  12.982  24.004  1.00  0.00           H  
ATOM   1802 1HH2 ARG A 122      41.821  13.741  20.602  1.00  0.00           H  
ATOM   1803 2HH2 ARG A 122      40.711  13.302  21.880  1.00  0.00           H  
ATOM   1804  N   ILE A 123      49.040  16.213  25.825  1.00  0.00           N  
ATOM   1805  CA  ILE A 123      50.170  16.081  26.726  1.00  0.00           C  
ATOM   1806  C   ILE A 123      50.213  17.186  27.769  1.00  0.00           C  
ATOM   1807  O   ILE A 123      50.520  16.957  28.936  1.00  0.00           O  
ATOM   1808  CB  ILE A 123      51.491  16.077  25.936  1.00  0.00           C  
ATOM   1809  CG1 ILE A 123      51.605  14.806  25.091  1.00  0.00           C  
ATOM   1810  CG2 ILE A 123      52.677  16.199  26.881  1.00  0.00           C  
ATOM   1811  CD1 ILE A 123      52.730  14.841  24.082  1.00  0.00           C  
ATOM   1812  H   ILE A 123      49.227  16.419  24.886  1.00  0.00           H  
ATOM   1813  HA  ILE A 123      50.079  15.135  27.258  1.00  0.00           H  
ATOM   1814  HB  ILE A 123      51.503  16.918  25.243  1.00  0.00           H  
ATOM   1815 1HG1 ILE A 123      51.759  13.947  25.744  1.00  0.00           H  
ATOM   1816 2HG1 ILE A 123      50.671  14.642  24.553  1.00  0.00           H  
ATOM   1817 1HG2 ILE A 123      53.602  16.194  26.306  1.00  0.00           H  
ATOM   1818 2HG2 ILE A 123      52.602  17.131  27.440  1.00  0.00           H  
ATOM   1819 3HG2 ILE A 123      52.676  15.359  27.576  1.00  0.00           H  
ATOM   1820 1HD1 ILE A 123      52.746  13.906  23.522  1.00  0.00           H  
ATOM   1821 2HD1 ILE A 123      52.576  15.674  23.395  1.00  0.00           H  
ATOM   1822 3HD1 ILE A 123      53.679  14.969  24.600  1.00  0.00           H  
ATOM   1823  N   ALA A 124      49.934  18.396  27.335  1.00  0.00           N  
ATOM   1824  CA  ALA A 124      49.868  19.531  28.236  1.00  0.00           C  
ATOM   1825  C   ALA A 124      48.772  19.381  29.279  1.00  0.00           C  
ATOM   1826  O   ALA A 124      48.945  19.724  30.446  1.00  0.00           O  
ATOM   1827  CB  ALA A 124      49.662  20.813  27.442  1.00  0.00           C  
ATOM   1828  H   ALA A 124      49.699  18.543  26.396  1.00  0.00           H  
ATOM   1829  HA  ALA A 124      50.821  19.612  28.760  1.00  0.00           H  
ATOM   1830 1HB  ALA A 124      49.626  21.662  28.124  1.00  0.00           H  
ATOM   1831 2HB  ALA A 124      50.488  20.944  26.743  1.00  0.00           H  
ATOM   1832 3HB  ALA A 124      48.726  20.752  26.890  1.00  0.00           H  
ATOM   1833  N   GLU A 125      47.630  18.896  28.845  1.00  0.00           N  
ATOM   1834  CA  GLU A 125      46.524  18.634  29.746  1.00  0.00           C  
ATOM   1835  C   GLU A 125      46.861  17.580  30.789  1.00  0.00           C  
ATOM   1836  O   GLU A 125      46.493  17.691  31.956  1.00  0.00           O  
ATOM   1837  CB  GLU A 125      45.294  18.193  28.949  1.00  0.00           C  
ATOM   1838  CG  GLU A 125      44.659  19.295  28.112  1.00  0.00           C  
ATOM   1839  CD  GLU A 125      43.504  18.807  27.283  1.00  0.00           C  
ATOM   1840  OE1 GLU A 125      43.268  17.623  27.265  1.00  0.00           O  
ATOM   1841  OE2 GLU A 125      42.856  19.621  26.667  1.00  0.00           O  
ATOM   1842  H   GLU A 125      47.525  18.639  27.906  1.00  0.00           H  
ATOM   1843  HA  GLU A 125      46.287  19.555  30.280  1.00  0.00           H  
ATOM   1844 1HB  GLU A 125      45.568  17.379  28.278  1.00  0.00           H  
ATOM   1845 2HB  GLU A 125      44.535  17.812  29.632  1.00  0.00           H  
ATOM   1846 1HG  GLU A 125      44.308  20.084  28.776  1.00  0.00           H  
ATOM   1847 2HG  GLU A 125      45.417  19.721  27.456  1.00  0.00           H  
ATOM   1848  N   ALA A 126      47.536  16.539  30.355  1.00  0.00           N  
ATOM   1849  CA  ALA A 126      47.987  15.495  31.256  1.00  0.00           C  
ATOM   1850  C   ALA A 126      48.879  16.030  32.365  1.00  0.00           C  
ATOM   1851  O   ALA A 126      48.694  15.701  33.537  1.00  0.00           O  
ATOM   1852  CB  ALA A 126      48.718  14.414  30.473  1.00  0.00           C  
ATOM   1853  H   ALA A 126      47.808  16.481  29.416  1.00  0.00           H  
ATOM   1854  HA  ALA A 126      47.110  15.058  31.734  1.00  0.00           H  
ATOM   1855 1HB  ALA A 126      49.042  13.627  31.155  1.00  0.00           H  
ATOM   1856 2HB  ALA A 126      48.048  13.991  29.724  1.00  0.00           H  
ATOM   1857 3HB  ALA A 126      49.586  14.847  29.980  1.00  0.00           H  
ATOM   1858  N   HIS A 127      49.848  16.858  31.960  1.00  0.00           N  
ATOM   1859  CA  HIS A 127      50.845  17.431  32.853  1.00  0.00           C  
ATOM   1860  C   HIS A 127      50.305  18.565  33.727  1.00  0.00           C  
ATOM   1861  O   HIS A 127      50.664  18.671  34.900  1.00  0.00           O  
ATOM   1862  CB  HIS A 127      52.038  17.945  32.040  1.00  0.00           C  
ATOM   1863  CG  HIS A 127      53.154  18.479  32.883  1.00  0.00           C  
ATOM   1864  ND1 HIS A 127      53.951  17.667  33.663  1.00  0.00           N  
ATOM   1865  CD2 HIS A 127      53.607  19.741  33.067  1.00  0.00           C  
ATOM   1866  CE1 HIS A 127      54.847  18.409  34.292  1.00  0.00           C  
ATOM   1867  NE2 HIS A 127      54.659  19.670  33.948  1.00  0.00           N  
ATOM   1868  H   HIS A 127      49.903  17.082  30.977  1.00  0.00           H  
ATOM   1869  HA  HIS A 127      51.201  16.649  33.524  1.00  0.00           H  
ATOM   1870 1HB  HIS A 127      52.432  17.137  31.423  1.00  0.00           H  
ATOM   1871 2HB  HIS A 127      51.707  18.737  31.370  1.00  0.00           H  
ATOM   1872  HD2 HIS A 127      53.210  20.645  32.605  1.00  0.00           H  
ATOM   1873  HE1 HIS A 127      55.610  18.042  34.977  1.00  0.00           H  
ATOM   1874  HE2 HIS A 127      55.198  20.458  34.275  1.00  0.00           H  
ATOM   1875  N   LEU A 128      49.518  19.461  33.134  1.00  0.00           N  
ATOM   1876  CA  LEU A 128      49.193  20.728  33.791  1.00  0.00           C  
ATOM   1877  C   LEU A 128      48.068  20.561  34.806  1.00  0.00           C  
ATOM   1878  O   LEU A 128      46.946  20.196  34.452  1.00  0.00           O  
ATOM   1879  CB  LEU A 128      48.791  21.777  32.747  1.00  0.00           C  
ATOM   1880  CG  LEU A 128      49.877  22.156  31.732  1.00  0.00           C  
ATOM   1881  CD1 LEU A 128      49.296  23.111  30.698  1.00  0.00           C  
ATOM   1882  CD2 LEU A 128      51.053  22.789  32.460  1.00  0.00           C  
ATOM   1883  H   LEU A 128      49.198  19.293  32.191  1.00  0.00           H  
ATOM   1884  HA  LEU A 128      50.081  21.085  34.314  1.00  0.00           H  
ATOM   1885 1HB  LEU A 128      47.934  21.402  32.190  1.00  0.00           H  
ATOM   1886 2HB  LEU A 128      48.491  22.687  33.267  1.00  0.00           H  
ATOM   1887  HG  LEU A 128      50.213  21.262  31.208  1.00  0.00           H  
ATOM   1888 1HD1 LEU A 128      50.067  23.380  29.977  1.00  0.00           H  
ATOM   1889 2HD1 LEU A 128      48.469  22.626  30.179  1.00  0.00           H  
ATOM   1890 3HD1 LEU A 128      48.935  24.010  31.196  1.00  0.00           H  
ATOM   1891 1HD2 LEU A 128      51.826  23.058  31.739  1.00  0.00           H  
ATOM   1892 2HD2 LEU A 128      50.718  23.685  32.984  1.00  0.00           H  
ATOM   1893 3HD2 LEU A 128      51.461  22.079  33.180  1.00  0.00           H  
ATOM   1894  N   GLU A 129      48.371  20.856  36.066  1.00  0.00           N  
ATOM   1895  CA  GLU A 129      47.379  20.805  37.134  1.00  0.00           C  
ATOM   1896  C   GLU A 129      46.365  21.940  37.033  1.00  0.00           C  
ATOM   1897  O   GLU A 129      45.223  21.803  37.472  1.00  0.00           O  
ATOM   1898  CB  GLU A 129      48.072  20.854  38.498  1.00  0.00           C  
ATOM   1899  CG  GLU A 129      48.894  19.617  38.830  1.00  0.00           C  
ATOM   1900  CD  GLU A 129      49.574  19.709  40.168  1.00  0.00           C  
ATOM   1901  OE1 GLU A 129      49.505  20.749  40.778  1.00  0.00           O  
ATOM   1902  OE2 GLU A 129      50.163  18.738  40.580  1.00  0.00           O  
ATOM   1903  H   GLU A 129      49.319  21.124  36.288  1.00  0.00           H  
ATOM   1904  HA  GLU A 129      46.838  19.860  37.059  1.00  0.00           H  
ATOM   1905 1HB  GLU A 129      48.735  21.718  38.538  1.00  0.00           H  
ATOM   1906 2HB  GLU A 129      47.324  20.979  39.281  1.00  0.00           H  
ATOM   1907 1HG  GLU A 129      48.239  18.747  38.828  1.00  0.00           H  
ATOM   1908 2HG  GLU A 129      49.646  19.475  38.055  1.00  0.00           H  
ATOM   1909  N   ASP A 130      46.798  23.073  36.488  1.00  0.00           N  
ATOM   1910  CA  ASP A 130      45.951  24.258  36.434  1.00  0.00           C  
ATOM   1911  C   ASP A 130      44.958  24.157  35.285  1.00  0.00           C  
ATOM   1912  O   ASP A 130      45.348  24.123  34.118  1.00  0.00           O  
ATOM   1913  CB  ASP A 130      46.800  25.522  36.277  1.00  0.00           C  
ATOM   1914  CG  ASP A 130      45.970  26.799  36.296  1.00  0.00           C  
ATOM   1915  OD1 ASP A 130      45.162  26.972  35.414  1.00  0.00           O  
ATOM   1916  OD2 ASP A 130      46.152  27.589  37.191  1.00  0.00           O  
ATOM   1917  H   ASP A 130      47.738  23.121  36.123  1.00  0.00           H  
ATOM   1918  HA  ASP A 130      45.402  24.334  37.373  1.00  0.00           H  
ATOM   1919 1HB  ASP A 130      47.532  25.571  37.083  1.00  0.00           H  
ATOM   1920 2HB  ASP A 130      47.349  25.477  35.337  1.00  0.00           H  
ATOM   1921  N   PRO A 131      43.679  24.041  35.623  1.00  0.00           N  
ATOM   1922  CA  PRO A 131      42.652  23.729  34.634  1.00  0.00           C  
ATOM   1923  C   PRO A 131      42.589  24.783  33.535  1.00  0.00           C  
ATOM   1924  O   PRO A 131      42.447  24.467  32.355  1.00  0.00           O  
ATOM   1925  CB  PRO A 131      41.368  23.710  35.469  1.00  0.00           C  
ATOM   1926  CG  PRO A 131      41.827  23.338  36.838  1.00  0.00           C  
ATOM   1927  CD  PRO A 131      43.143  24.053  36.998  1.00  0.00           C  
ATOM   1928  HA  PRO A 131      42.893  22.769  34.176  1.00  0.00           H  
ATOM   1929 1HB  PRO A 131      40.883  24.697  35.436  1.00  0.00           H  
ATOM   1930 2HB  PRO A 131      40.655  22.987  35.047  1.00  0.00           H  
ATOM   1931 1HG  PRO A 131      41.083  23.648  37.586  1.00  0.00           H  
ATOM   1932 2HG  PRO A 131      41.926  22.246  36.921  1.00  0.00           H  
ATOM   1933 1HD  PRO A 131      42.963  25.076  37.360  1.00  0.00           H  
ATOM   1934 2HD  PRO A 131      43.778  23.498  37.704  1.00  0.00           H  
ATOM   1935  N   ARG A 132      42.712  26.029  33.943  1.00  0.00           N  
ATOM   1936  CA  ARG A 132      42.642  27.174  33.056  1.00  0.00           C  
ATOM   1937  C   ARG A 132      43.735  27.159  32.000  1.00  0.00           C  
ATOM   1938  O   ARG A 132      43.491  27.404  30.820  1.00  0.00           O  
ATOM   1939  CB  ARG A 132      42.741  28.464  33.856  1.00  0.00           C  
ATOM   1940  CG  ARG A 132      41.522  28.784  34.707  1.00  0.00           C  
ATOM   1941  CD  ARG A 132      41.717  30.023  35.503  1.00  0.00           C  
ATOM   1942  NE  ARG A 132      40.553  30.333  36.318  1.00  0.00           N  
ATOM   1943  CZ  ARG A 132      40.505  31.312  37.242  1.00  0.00           C  
ATOM   1944  NH1 ARG A 132      41.561  32.067  37.455  1.00  0.00           N  
ATOM   1945  NH2 ARG A 132      39.397  31.515  37.933  1.00  0.00           N  
ATOM   1946  H   ARG A 132      42.810  26.183  34.937  1.00  0.00           H  
ATOM   1947  HA  ARG A 132      41.682  27.153  32.540  1.00  0.00           H  
ATOM   1948 1HB  ARG A 132      43.602  28.415  34.520  1.00  0.00           H  
ATOM   1949 2HB  ARG A 132      42.898  29.303  33.177  1.00  0.00           H  
ATOM   1950 1HG  ARG A 132      40.654  28.924  34.062  1.00  0.00           H  
ATOM   1951 2HG  ARG A 132      41.333  27.960  35.396  1.00  0.00           H  
ATOM   1952 1HD  ARG A 132      42.574  29.899  36.164  1.00  0.00           H  
ATOM   1953 2HD  ARG A 132      41.895  30.862  34.831  1.00  0.00           H  
ATOM   1954  HE  ARG A 132      39.722  29.773  36.183  1.00  0.00           H  
ATOM   1955 1HH1 ARG A 132      42.407  31.912  36.926  1.00  0.00           H  
ATOM   1956 2HH1 ARG A 132      41.525  32.801  38.147  1.00  0.00           H  
ATOM   1957 1HH2 ARG A 132      38.586  30.935  37.769  1.00  0.00           H  
ATOM   1958 2HH2 ARG A 132      39.361  32.249  38.625  1.00  0.00           H  
ATOM   1959  N   LEU A 133      44.949  26.904  32.433  1.00  0.00           N  
ATOM   1960  CA  LEU A 133      46.085  26.859  31.532  1.00  0.00           C  
ATOM   1961  C   LEU A 133      45.956  25.759  30.490  1.00  0.00           C  
ATOM   1962  O   LEU A 133      46.295  25.939  29.322  1.00  0.00           O  
ATOM   1963  CB  LEU A 133      47.376  26.655  32.334  1.00  0.00           C  
ATOM   1964  CG  LEU A 133      48.671  26.611  31.512  1.00  0.00           C  
ATOM   1965  CD1 LEU A 133      48.840  27.925  30.761  1.00  0.00           C  
ATOM   1966  CD2 LEU A 133      49.851  26.353  32.436  1.00  0.00           C  
ATOM   1967  H   LEU A 133      45.101  26.671  33.373  1.00  0.00           H  
ATOM   1968  HA  LEU A 133      46.144  27.809  31.002  1.00  0.00           H  
ATOM   1969 1HB  LEU A 133      47.469  27.466  33.055  1.00  0.00           H  
ATOM   1970 2HB  LEU A 133      47.300  25.716  32.883  1.00  0.00           H  
ATOM   1971  HG  LEU A 133      48.606  25.812  30.774  1.00  0.00           H  
ATOM   1972 1HD1 LEU A 133      49.760  27.894  30.177  1.00  0.00           H  
ATOM   1973 2HD1 LEU A 133      47.992  28.075  30.093  1.00  0.00           H  
ATOM   1974 3HD1 LEU A 133      48.892  28.747  31.474  1.00  0.00           H  
ATOM   1975 1HD2 LEU A 133      50.771  26.321  31.851  1.00  0.00           H  
ATOM   1976 2HD2 LEU A 133      49.918  27.153  33.174  1.00  0.00           H  
ATOM   1977 3HD2 LEU A 133      49.712  25.400  32.946  1.00  0.00           H  
ATOM   1978  N   ALA A 134      45.493  24.609  30.923  1.00  0.00           N  
ATOM   1979  CA  ALA A 134      45.251  23.498  30.022  1.00  0.00           C  
ATOM   1980  C   ALA A 134      44.192  23.816  28.980  1.00  0.00           C  
ATOM   1981  O   ALA A 134      44.309  23.450  27.812  1.00  0.00           O  
ATOM   1982  CB  ALA A 134      44.849  22.264  30.816  1.00  0.00           C  
ATOM   1983  H   ALA A 134      45.237  24.499  31.863  1.00  0.00           H  
ATOM   1984  HA  ALA A 134      46.176  23.290  29.484  1.00  0.00           H  
ATOM   1985 1HB  ALA A 134      44.681  21.431  30.133  1.00  0.00           H  
ATOM   1986 2HB  ALA A 134      45.644  22.005  31.515  1.00  0.00           H  
ATOM   1987 3HB  ALA A 134      43.933  22.469  31.369  1.00  0.00           H  
ATOM   1988  N   GLU A 135      43.138  24.471  29.413  1.00  0.00           N  
ATOM   1989  CA  GLU A 135      42.086  24.902  28.512  1.00  0.00           C  
ATOM   1990  C   GLU A 135      42.583  25.891  27.470  1.00  0.00           C  
ATOM   1991  O   GLU A 135      42.203  25.838  26.302  1.00  0.00           O  
ATOM   1992  CB  GLU A 135      40.939  25.528  29.309  1.00  0.00           C  
ATOM   1993  CG  GLU A 135      40.141  24.539  30.145  1.00  0.00           C  
ATOM   1994  CD  GLU A 135      39.075  25.199  30.974  1.00  0.00           C  
ATOM   1995  OE1 GLU A 135      39.026  26.406  30.992  1.00  0.00           O  
ATOM   1996  OE2 GLU A 135      38.308  24.497  31.590  1.00  0.00           O  
ATOM   1997  H   GLU A 135      43.075  24.741  30.353  1.00  0.00           H  
ATOM   1998  HA  GLU A 135      41.709  24.029  27.978  1.00  0.00           H  
ATOM   1999 1HB  GLU A 135      41.336  26.290  29.981  1.00  0.00           H  
ATOM   2000 2HB  GLU A 135      40.249  26.023  28.625  1.00  0.00           H  
ATOM   2001 1HG  GLU A 135      39.671  23.814  29.481  1.00  0.00           H  
ATOM   2002 2HG  GLU A 135      40.823  24.000  30.801  1.00  0.00           H  
ATOM   2003  N   ALA A 136      43.412  26.814  27.903  1.00  0.00           N  
ATOM   2004  CA  ALA A 136      44.019  27.775  27.002  1.00  0.00           C  
ATOM   2005  C   ALA A 136      44.906  27.114  25.960  1.00  0.00           C  
ATOM   2006  O   ALA A 136      44.920  27.498  24.792  1.00  0.00           O  
ATOM   2007  CB  ALA A 136      44.819  28.798  27.796  1.00  0.00           C  
ATOM   2008  H   ALA A 136      43.689  26.830  28.843  1.00  0.00           H  
ATOM   2009  HA  ALA A 136      43.220  28.286  26.464  1.00  0.00           H  
ATOM   2010 1HB  ALA A 136      45.261  29.523  27.113  1.00  0.00           H  
ATOM   2011 2HB  ALA A 136      44.159  29.312  28.495  1.00  0.00           H  
ATOM   2012 3HB  ALA A 136      45.608  28.292  28.349  1.00  0.00           H  
ATOM   2013  N   ALA A 137      45.672  26.138  26.393  1.00  0.00           N  
ATOM   2014  CA  ALA A 137      46.513  25.373  25.492  1.00  0.00           C  
ATOM   2015  C   ALA A 137      45.708  24.614  24.450  1.00  0.00           C  
ATOM   2016  O   ALA A 137      46.083  24.533  23.282  1.00  0.00           O  
ATOM   2017  CB  ALA A 137      47.381  24.408  26.286  1.00  0.00           C  
ATOM   2018  H   ALA A 137      45.638  25.862  27.333  1.00  0.00           H  
ATOM   2019  HA  ALA A 137      47.155  26.070  24.954  1.00  0.00           H  
ATOM   2020 1HB  ALA A 137      48.019  23.846  25.604  1.00  0.00           H  
ATOM   2021 2HB  ALA A 137      48.003  24.968  26.985  1.00  0.00           H  
ATOM   2022 3HB  ALA A 137      46.746  23.718  26.839  1.00  0.00           H  
ATOM   2023  N   ARG A 138      44.613  24.030  24.883  1.00  0.00           N  
ATOM   2024  CA  ARG A 138      43.714  23.334  23.982  1.00  0.00           C  
ATOM   2025  C   ARG A 138      43.106  24.259  22.940  1.00  0.00           C  
ATOM   2026  O   ARG A 138      42.962  23.903  21.772  1.00  0.00           O  
ATOM   2027  CB  ARG A 138      42.596  22.666  24.768  1.00  0.00           C  
ATOM   2028  CG  ARG A 138      41.575  21.922  23.922  1.00  0.00           C  
ATOM   2029  CD  ARG A 138      42.177  20.748  23.241  1.00  0.00           C  
ATOM   2030  NE  ARG A 138      41.213  20.054  22.402  1.00  0.00           N  
ATOM   2031  CZ  ARG A 138      40.392  19.075  22.829  1.00  0.00           C  
ATOM   2032  NH1 ARG A 138      40.429  18.686  24.084  1.00  0.00           N  
ATOM   2033  NH2 ARG A 138      39.549  18.506  21.985  1.00  0.00           N  
ATOM   2034  H   ARG A 138      44.347  24.111  25.823  1.00  0.00           H  
ATOM   2035  HA  ARG A 138      44.280  22.565  23.454  1.00  0.00           H  
ATOM   2036 1HB  ARG A 138      43.022  21.953  25.473  1.00  0.00           H  
ATOM   2037 2HB  ARG A 138      42.059  23.418  25.348  1.00  0.00           H  
ATOM   2038 1HG  ARG A 138      40.762  21.571  24.558  1.00  0.00           H  
ATOM   2039 2HG  ARG A 138      41.175  22.593  23.161  1.00  0.00           H  
ATOM   2040 1HD  ARG A 138      43.003  21.076  22.612  1.00  0.00           H  
ATOM   2041 2HD  ARG A 138      42.547  20.045  23.987  1.00  0.00           H  
ATOM   2042  HE  ARG A 138      41.155  20.326  21.430  1.00  0.00           H  
ATOM   2043 1HH1 ARG A 138      41.074  19.121  24.729  1.00  0.00           H  
ATOM   2044 2HH1 ARG A 138      39.814  17.952  24.403  1.00  0.00           H  
ATOM   2045 1HH2 ARG A 138      39.520  18.805  21.020  1.00  0.00           H  
ATOM   2046 2HH2 ARG A 138      38.933  17.772  22.305  1.00  0.00           H  
ATOM   2047  N   ALA A 139      42.721  25.439  23.373  1.00  0.00           N  
ATOM   2048  CA  ALA A 139      42.192  26.444  22.472  1.00  0.00           C  
ATOM   2049  C   ALA A 139      43.208  26.882  21.430  1.00  0.00           C  
ATOM   2050  O   ALA A 139      42.883  27.086  20.262  1.00  0.00           O  
ATOM   2051  CB  ALA A 139      41.705  27.647  23.266  1.00  0.00           C  
ATOM   2052  H   ALA A 139      42.847  25.687  24.313  1.00  0.00           H  
ATOM   2053  HA  ALA A 139      41.351  26.007  21.934  1.00  0.00           H  
ATOM   2054 1HB  ALA A 139      41.297  28.393  22.583  1.00  0.00           H  
ATOM   2055 2HB  ALA A 139      40.930  27.333  23.965  1.00  0.00           H  
ATOM   2056 3HB  ALA A 139      42.538  28.080  23.818  1.00  0.00           H  
ATOM   2057  N   ALA A 140      44.437  27.057  21.863  1.00  0.00           N  
ATOM   2058  CA  ALA A 140      45.520  27.403  20.962  1.00  0.00           C  
ATOM   2059  C   ALA A 140      45.774  26.326  19.920  1.00  0.00           C  
ATOM   2060  O   ALA A 140      46.032  26.611  18.752  1.00  0.00           O  
ATOM   2061  CB  ALA A 140      46.790  27.672  21.756  1.00  0.00           C  
ATOM   2062  H   ALA A 140      44.659  26.890  22.803  1.00  0.00           H  
ATOM   2063  HA  ALA A 140      45.247  28.312  20.425  1.00  0.00           H  
ATOM   2064 1HB  ALA A 140      47.595  27.943  21.073  1.00  0.00           H  
ATOM   2065 2HB  ALA A 140      46.616  28.490  22.455  1.00  0.00           H  
ATOM   2066 3HB  ALA A 140      47.070  26.777  22.309  1.00  0.00           H  
ATOM   2067  N   ALA A 141      45.733  25.086  20.353  1.00  0.00           N  
ATOM   2068  CA  ALA A 141      45.886  23.960  19.452  1.00  0.00           C  
ATOM   2069  C   ALA A 141      44.781  23.896  18.410  1.00  0.00           C  
ATOM   2070  O   ALA A 141      45.017  23.592  17.242  1.00  0.00           O  
ATOM   2071  CB  ALA A 141      45.932  22.663  20.246  1.00  0.00           C  
ATOM   2072  H   ALA A 141      45.530  24.897  21.293  1.00  0.00           H  
ATOM   2073  HA  ALA A 141      46.826  24.082  18.914  1.00  0.00           H  
ATOM   2074 1HB  ALA A 141      46.060  21.823  19.563  1.00  0.00           H  
ATOM   2075 2HB  ALA A 141      46.768  22.693  20.945  1.00  0.00           H  
ATOM   2076 3HB  ALA A 141      45.002  22.542  20.799  1.00  0.00           H  
ATOM   2077  N   GLU A 142      43.567  24.152  18.843  1.00  0.00           N  
ATOM   2078  CA  GLU A 142      42.431  24.197  17.942  1.00  0.00           C  
ATOM   2079  C   GLU A 142      42.560  25.296  16.900  1.00  0.00           C  
ATOM   2080  O   GLU A 142      42.221  25.116  15.732  1.00  0.00           O  
ATOM   2081  CB  GLU A 142      41.139  24.394  18.739  1.00  0.00           C  
ATOM   2082  CG  GLU A 142      40.734  23.195  19.585  1.00  0.00           C  
ATOM   2083  CD  GLU A 142      40.389  21.987  18.761  1.00  0.00           C  
ATOM   2084  OE1 GLU A 142      39.791  22.149  17.724  1.00  0.00           O  
ATOM   2085  OE2 GLU A 142      40.724  20.899  19.168  1.00  0.00           O  
ATOM   2086  H   GLU A 142      43.415  24.384  19.783  1.00  0.00           H  
ATOM   2087  HA  GLU A 142      42.375  23.248  17.408  1.00  0.00           H  
ATOM   2088 1HB  GLU A 142      41.249  25.251  19.403  1.00  0.00           H  
ATOM   2089 2HB  GLU A 142      40.319  24.612  18.054  1.00  0.00           H  
ATOM   2090 1HG  GLU A 142      41.556  22.942  20.254  1.00  0.00           H  
ATOM   2091 2HG  GLU A 142      39.875  23.470  20.196  1.00  0.00           H  
ATOM   2092  N   ALA A 143      43.023  26.448  17.333  1.00  0.00           N  
ATOM   2093  CA  ALA A 143      43.265  27.557  16.432  1.00  0.00           C  
ATOM   2094  C   ALA A 143      44.325  27.240  15.390  1.00  0.00           C  
ATOM   2095  O   ALA A 143      44.206  27.605  14.222  1.00  0.00           O  
ATOM   2096  CB  ALA A 143      43.665  28.792  17.226  1.00  0.00           C  
ATOM   2097  H   ALA A 143      43.278  26.557  18.273  1.00  0.00           H  
ATOM   2098  HA  ALA A 143      42.340  27.764  15.893  1.00  0.00           H  
ATOM   2099 1HB  ALA A 143      43.832  29.625  16.544  1.00  0.00           H  
ATOM   2100 2HB  ALA A 143      42.869  29.049  17.925  1.00  0.00           H  
ATOM   2101 3HB  ALA A 143      44.581  28.587  17.779  1.00  0.00           H  
ATOM   2102  N   GLY A 144      45.378  26.585  15.823  1.00  0.00           N  
ATOM   2103  CA  GLY A 144      46.430  26.153  14.922  1.00  0.00           C  
ATOM   2104  C   GLY A 144      45.932  25.165  13.880  1.00  0.00           C  
ATOM   2105  O   GLY A 144      46.313  25.218  12.712  1.00  0.00           O  
ATOM   2106  H   GLY A 144      45.441  26.314  16.763  1.00  0.00           H  
ATOM   2107 1HA  GLY A 144      46.855  27.020  14.416  1.00  0.00           H  
ATOM   2108 2HA  GLY A 144      47.233  25.691  15.495  1.00  0.00           H  
ATOM   2109  N   ARG A 145      45.104  24.241  14.313  1.00  0.00           N  
ATOM   2110  CA  ARG A 145      44.497  23.281  13.412  1.00  0.00           C  
ATOM   2111  C   ARG A 145      43.610  23.941  12.370  1.00  0.00           C  
ATOM   2112  O   ARG A 145      43.596  23.557  11.202  1.00  0.00           O  
ATOM   2113  CB  ARG A 145      43.674  22.271  14.198  1.00  0.00           C  
ATOM   2114  CG  ARG A 145      44.487  21.302  15.042  1.00  0.00           C  
ATOM   2115  CD  ARG A 145      43.614  20.390  15.825  1.00  0.00           C  
ATOM   2116  NE  ARG A 145      42.859  19.492  14.967  1.00  0.00           N  
ATOM   2117  CZ  ARG A 145      41.806  18.754  15.370  1.00  0.00           C  
ATOM   2118  NH1 ARG A 145      41.398  18.818  16.617  1.00  0.00           N  
ATOM   2119  NH2 ARG A 145      41.185  17.965  14.510  1.00  0.00           N  
ATOM   2120  H   ARG A 145      44.826  24.227  15.253  1.00  0.00           H  
ATOM   2121  HA  ARG A 145      45.291  22.752  12.884  1.00  0.00           H  
ATOM   2122 1HB  ARG A 145      42.993  22.798  14.866  1.00  0.00           H  
ATOM   2123 2HB  ARG A 145      43.068  21.682  13.511  1.00  0.00           H  
ATOM   2124 1HG  ARG A 145      45.120  20.697  14.393  1.00  0.00           H  
ATOM   2125 2HG  ARG A 145      45.112  21.862  15.739  1.00  0.00           H  
ATOM   2126 1HD  ARG A 145      44.227  19.787  16.495  1.00  0.00           H  
ATOM   2127 2HD  ARG A 145      42.907  20.977  16.410  1.00  0.00           H  
ATOM   2128  HE  ARG A 145      43.144  19.416  14.000  1.00  0.00           H  
ATOM   2129 1HH1 ARG A 145      41.873  19.421  17.274  1.00  0.00           H  
ATOM   2130 2HH1 ARG A 145      40.609  18.265  16.919  1.00  0.00           H  
ATOM   2131 1HH2 ARG A 145      41.499  17.916  13.551  1.00  0.00           H  
ATOM   2132 2HH2 ARG A 145      40.396  17.413  14.812  1.00  0.00           H  
ATOM   2133  N   ALA A 146      42.844  24.918  12.803  1.00  0.00           N  
ATOM   2134  CA  ALA A 146      42.003  25.683  11.902  1.00  0.00           C  
ATOM   2135  C   ALA A 146      42.808  26.441  10.860  1.00  0.00           C  
ATOM   2136  O   ALA A 146      42.433  26.522   9.692  1.00  0.00           O  
ATOM   2137  CB  ALA A 146      41.135  26.649  12.696  1.00  0.00           C  
ATOM   2138  H   ALA A 146      42.878  25.194  13.743  1.00  0.00           H  
ATOM   2139  HA  ALA A 146      41.360  24.986  11.364  1.00  0.00           H  
ATOM   2140 1HB  ALA A 146      40.498  27.211  12.013  1.00  0.00           H  
ATOM   2141 2HB  ALA A 146      40.514  26.089  13.395  1.00  0.00           H  
ATOM   2142 3HB  ALA A 146      41.771  27.338  13.249  1.00  0.00           H  
ATOM   2143  N   LEU A 147      43.903  27.026  11.293  1.00  0.00           N  
ATOM   2144  CA  LEU A 147      44.802  27.721  10.392  1.00  0.00           C  
ATOM   2145  C   LEU A 147      45.409  26.797   9.350  1.00  0.00           C  
ATOM   2146  O   LEU A 147      45.555  27.152   8.182  1.00  0.00           O  
ATOM   2147  CB  LEU A 147      45.923  28.394  11.194  1.00  0.00           C  
ATOM   2148  CG  LEU A 147      45.497  29.581  12.067  1.00  0.00           C  
ATOM   2149  CD1 LEU A 147      46.669  30.021  12.934  1.00  0.00           C  
ATOM   2150  CD2 LEU A 147      45.017  30.719  11.177  1.00  0.00           C  
ATOM   2151  H   LEU A 147      44.169  26.946  12.233  1.00  0.00           H  
ATOM   2152  HA  LEU A 147      44.227  28.475   9.854  1.00  0.00           H  
ATOM   2153 1HB  LEU A 147      46.378  27.650  11.846  1.00  0.00           H  
ATOM   2154 2HB  LEU A 147      46.683  28.750  10.498  1.00  0.00           H  
ATOM   2155  HG  LEU A 147      44.688  29.273  12.730  1.00  0.00           H  
ATOM   2156 1HD1 LEU A 147      46.366  30.865  13.554  1.00  0.00           H  
ATOM   2157 2HD1 LEU A 147      46.979  29.194  13.573  1.00  0.00           H  
ATOM   2158 3HD1 LEU A 147      47.501  30.320  12.297  1.00  0.00           H  
ATOM   2159 1HD2 LEU A 147      44.714  31.562  11.798  1.00  0.00           H  
ATOM   2160 2HD2 LEU A 147      45.826  31.028  10.514  1.00  0.00           H  
ATOM   2161 3HD2 LEU A 147      44.169  30.382  10.582  1.00  0.00           H  
ATOM   2162  N   LEU A 148      45.795  25.617   9.783  1.00  0.00           N  
ATOM   2163  CA  LEU A 148      46.323  24.611   8.882  1.00  0.00           C  
ATOM   2164  C   LEU A 148      45.307  24.174   7.840  1.00  0.00           C  
ATOM   2165  O   LEU A 148      45.633  23.969   6.672  1.00  0.00           O  
ATOM   2166  CB  LEU A 148      46.791  23.390   9.684  1.00  0.00           C  
ATOM   2167  CG  LEU A 148      48.034  23.603  10.556  1.00  0.00           C  
ATOM   2168  CD1 LEU A 148      48.264  22.373  11.424  1.00  0.00           C  
ATOM   2169  CD2 LEU A 148      49.238  23.878   9.667  1.00  0.00           C  
ATOM   2170  H   LEU A 148      45.669  25.370  10.723  1.00  0.00           H  
ATOM   2171  HA  LEU A 148      47.176  25.035   8.352  1.00  0.00           H  
ATOM   2172 1HB  LEU A 148      45.979  23.071  10.336  1.00  0.00           H  
ATOM   2173 2HB  LEU A 148      47.009  22.580   8.988  1.00  0.00           H  
ATOM   2174  HG  LEU A 148      47.872  24.453  11.220  1.00  0.00           H  
ATOM   2175 1HD1 LEU A 148      49.147  22.525  12.044  1.00  0.00           H  
ATOM   2176 2HD1 LEU A 148      47.396  22.212  12.063  1.00  0.00           H  
ATOM   2177 3HD1 LEU A 148      48.413  21.502  10.787  1.00  0.00           H  
ATOM   2178 1HD2 LEU A 148      50.122  24.030  10.287  1.00  0.00           H  
ATOM   2179 2HD2 LEU A 148      49.402  23.027   9.004  1.00  0.00           H  
ATOM   2180 3HD2 LEU A 148      49.054  24.772   9.071  1.00  0.00           H  
ATOM   2181  N   GLU A 149      44.079  23.998   8.273  1.00  0.00           N  
ATOM   2182  CA  GLU A 149      42.996  23.653   7.372  1.00  0.00           C  
ATOM   2183  C   GLU A 149      42.742  24.729   6.330  1.00  0.00           C  
ATOM   2184  O   GLU A 149      42.485  24.445   5.162  1.00  0.00           O  
ATOM   2185  CB  GLU A 149      41.715  23.397   8.169  1.00  0.00           C  
ATOM   2186  CG  GLU A 149      41.737  22.126   9.005  1.00  0.00           C  
ATOM   2187  CD  GLU A 149      40.496  21.949   9.834  1.00  0.00           C  
ATOM   2188  OE1 GLU A 149      39.684  22.843   9.852  1.00  0.00           O  
ATOM   2189  OE2 GLU A 149      40.359  20.918  10.449  1.00  0.00           O  
ATOM   2190  H   GLU A 149      43.857  24.165   9.213  1.00  0.00           H  
ATOM   2191  HA  GLU A 149      43.267  22.742   6.838  1.00  0.00           H  
ATOM   2192 1HB  GLU A 149      41.530  24.236   8.840  1.00  0.00           H  
ATOM   2193 2HB  GLU A 149      40.868  23.333   7.485  1.00  0.00           H  
ATOM   2194 1HG  GLU A 149      41.842  21.268   8.340  1.00  0.00           H  
ATOM   2195 2HG  GLU A 149      42.606  22.150   9.661  1.00  0.00           H  
ATOM   2196  N   ALA A 150      42.783  25.970   6.763  1.00  0.00           N  
ATOM   2197  CA  ALA A 150      42.631  27.096   5.862  1.00  0.00           C  
ATOM   2198  C   ALA A 150      43.735  27.159   4.820  1.00  0.00           C  
ATOM   2199  O   ALA A 150      43.499  27.463   3.652  1.00  0.00           O  
ATOM   2200  CB  ALA A 150      42.587  28.394   6.656  1.00  0.00           C  
ATOM   2201  H   ALA A 150      42.986  26.160   7.703  1.00  0.00           H  
ATOM   2202  HA  ALA A 150      41.691  26.975   5.324  1.00  0.00           H  
ATOM   2203 1HB  ALA A 150      42.460  29.234   5.973  1.00  0.00           H  
ATOM   2204 2HB  ALA A 150      41.751  28.364   7.355  1.00  0.00           H  
ATOM   2205 3HB  ALA A 150      43.517  28.513   7.208  1.00  0.00           H  
ATOM   2206  N   GLY A 151      44.949  26.904   5.253  1.00  0.00           N  
ATOM   2207  CA  GLY A 151      46.085  26.859   4.352  1.00  0.00           C  
ATOM   2208  C   GLY A 151      45.956  25.759   3.310  1.00  0.00           C  
ATOM   2209  O   GLY A 151      46.295  25.939   2.142  1.00  0.00           O  
ATOM   2210  H   GLY A 151      45.101  26.671   6.193  1.00  0.00           H  
ATOM   2211 1HA  GLY A 151      46.187  27.819   3.846  1.00  0.00           H  
ATOM   2212 2HA  GLY A 151      46.997  26.700   4.925  1.00  0.00           H  
ATOM   2213  N   ALA A 152      45.493  24.609   3.743  1.00  0.00           N  
ATOM   2214  CA  ALA A 152      45.251  23.498   2.842  1.00  0.00           C  
ATOM   2215  C   ALA A 152      44.192  23.816   1.800  1.00  0.00           C  
ATOM   2216  O   ALA A 152      44.309  23.450   0.632  1.00  0.00           O  
ATOM   2217  CB  ALA A 152      44.849  22.264   3.636  1.00  0.00           C  
ATOM   2218  H   ALA A 152      45.237  24.499   4.683  1.00  0.00           H  
ATOM   2219  HA  ALA A 152      46.176  23.290   2.304  1.00  0.00           H  
ATOM   2220 1HB  ALA A 152      44.681  21.431   2.953  1.00  0.00           H  
ATOM   2221 2HB  ALA A 152      45.644  22.005   4.335  1.00  0.00           H  
ATOM   2222 3HB  ALA A 152      43.933  22.469   4.189  1.00  0.00           H  
ATOM   2223  N   GLU A 153      43.110  24.457   2.262  1.00  0.00           N  
ATOM   2224  CA  GLU A 153      42.006  24.864   1.393  1.00  0.00           C  
ATOM   2225  C   GLU A 153      42.279  26.195   0.691  1.00  0.00           C  
ATOM   2226  O   GLU A 153      41.892  26.388  -0.462  1.00  0.00           O  
ATOM   2227  CB  GLU A 153      40.711  24.967   2.203  1.00  0.00           C  
ATOM   2228  CG  GLU A 153      40.209  23.641   2.756  1.00  0.00           C  
ATOM   2229  CD  GLU A 153      39.836  22.661   1.679  1.00  0.00           C  
ATOM   2230  OE1 GLU A 153      39.298  23.079   0.682  1.00  0.00           O  
ATOM   2231  OE2 GLU A 153      40.089  21.492   1.854  1.00  0.00           O  
ATOM   2232  H   GLU A 153      43.066  24.697   3.240  1.00  0.00           H  
ATOM   2233  HA  GLU A 153      41.878  24.107   0.619  1.00  0.00           H  
ATOM   2234 1HB  GLU A 153      40.861  25.646   3.043  1.00  0.00           H  
ATOM   2235 2HB  GLU A 153      39.924  25.388   1.577  1.00  0.00           H  
ATOM   2236 1HG  GLU A 153      40.988  23.201   3.379  1.00  0.00           H  
ATOM   2237 2HG  GLU A 153      39.341  23.829   3.387  1.00  0.00           H  
ATOM   2238  N   GLY A 154      42.955  27.105   1.391  1.00  0.00           N  
ATOM   2239  CA  GLY A 154      43.328  28.406   0.831  1.00  0.00           C  
ATOM   2240  C   GLY A 154      44.459  28.263  -0.178  1.00  0.00           C  
ATOM   2241  O   GLY A 154      44.633  29.108  -1.060  1.00  0.00           O  
ATOM   2242  H   GLY A 154      43.237  26.884   2.334  1.00  0.00           H  
ATOM   2243 1HA  GLY A 154      42.460  28.858   0.351  1.00  0.00           H  
ATOM   2244 2HA  GLY A 154      43.634  29.074   1.635  1.00  0.00           H  
ATOM   2245  N   GLY A 155      45.233  27.192  -0.028  1.00  0.00           N  
ATOM   2246  CA  GLY A 155      46.391  26.945  -0.875  1.00  0.00           C  
ATOM   2247  C   GLY A 155      47.628  27.699  -0.391  1.00  0.00           C  
ATOM   2248  O   GLY A 155      48.354  28.296  -1.184  1.00  0.00           O  
ATOM   2249  H   GLY A 155      45.019  26.538   0.711  1.00  0.00           H  
ATOM   2250 1HA  GLY A 155      46.606  25.876  -0.894  1.00  0.00           H  
ATOM   2251 2HA  GLY A 155      46.165  27.246  -1.897  1.00  0.00           H  
ATOM   2252  N   THR A 156      47.911  27.585   0.905  1.00  0.00           N  
ATOM   2253  CA  THR A 156      49.194  28.004   1.459  1.00  0.00           C  
ATOM   2254  C   THR A 156      50.270  26.961   1.179  1.00  0.00           C  
ATOM   2255  O   THR A 156      50.027  25.759   1.290  1.00  0.00           O  
ATOM   2256  CB  THR A 156      49.092  28.252   2.975  1.00  0.00           C  
ATOM   2257  OG1 THR A 156      48.142  29.295   3.229  1.00  0.00           O  
ATOM   2258  CG2 THR A 156      50.445  28.655   3.542  1.00  0.00           C  
ATOM   2259  H   THR A 156      47.241  27.137   1.513  1.00  0.00           H  
ATOM   2260  HA  THR A 156      49.482  28.946   0.991  1.00  0.00           H  
ATOM   2261  HB  THR A 156      48.753  27.342   3.471  1.00  0.00           H  
ATOM   2262  HG1 THR A 156      47.282  29.034   2.889  1.00  0.00           H  
ATOM   2263 1HG2 THR A 156      50.354  28.826   4.615  1.00  0.00           H  
ATOM   2264 2HG2 THR A 156      51.167  27.859   3.361  1.00  0.00           H  
ATOM   2265 3HG2 THR A 156      50.784  29.569   3.057  1.00  0.00           H  
ATOM   2266  N   PRO A 157      51.458  27.421   0.795  1.00  0.00           N  
ATOM   2267  CA  PRO A 157      52.534  26.506   0.442  1.00  0.00           C  
ATOM   2268  C   PRO A 157      52.926  25.652   1.640  1.00  0.00           C  
ATOM   2269  O   PRO A 157      52.806  26.083   2.786  1.00  0.00           O  
ATOM   2270  CB  PRO A 157      53.667  27.447   0.020  1.00  0.00           C  
ATOM   2271  CG  PRO A 157      52.971  28.709  -0.361  1.00  0.00           C  
ATOM   2272  CD  PRO A 157      51.807  28.796   0.589  1.00  0.00           C  
ATOM   2273  HA  PRO A 157      52.186  25.856  -0.361  1.00  0.00           H  
ATOM   2274 1HB  PRO A 157      54.373  27.583   0.853  1.00  0.00           H  
ATOM   2275 2HB  PRO A 157      54.233  27.004  -0.812  1.00  0.00           H  
ATOM   2276 1HG  PRO A 157      53.657  29.564  -0.269  1.00  0.00           H  
ATOM   2277 2HG  PRO A 157      52.656  28.667  -1.414  1.00  0.00           H  
ATOM   2278 1HD  PRO A 157      52.127  29.287   1.520  1.00  0.00           H  
ATOM   2279 2HD  PRO A 157      50.988  29.358   0.116  1.00  0.00           H  
ATOM   2280  N   GLN A 158      53.314  24.408   1.372  1.00  0.00           N  
ATOM   2281  CA  GLN A 158      53.475  23.408   2.425  1.00  0.00           C  
ATOM   2282  C   GLN A 158      54.553  23.785   3.443  1.00  0.00           C  
ATOM   2283  O   GLN A 158      54.483  23.375   4.600  1.00  0.00           O  
ATOM   2284  CB  GLN A 158      53.806  22.047   1.807  1.00  0.00           C  
ATOM   2285  CG  GLN A 158      55.150  21.994   1.101  1.00  0.00           C  
ATOM   2286  CD  GLN A 158      55.063  22.447  -0.344  1.00  0.00           C  
ATOM   2287  OE1 GLN A 158      54.243  23.300  -0.693  1.00  0.00           O  
ATOM   2288  NE2 GLN A 158      55.911  21.878  -1.193  1.00  0.00           N  
ATOM   2289  H   GLN A 158      53.502  24.149   0.414  1.00  0.00           H  
ATOM   2290  HA  GLN A 158      52.536  23.328   2.972  1.00  0.00           H  
ATOM   2291 1HB  GLN A 158      53.804  21.284   2.585  1.00  0.00           H  
ATOM   2292 2HB  GLN A 158      53.036  21.779   1.084  1.00  0.00           H  
ATOM   2293 1HG  GLN A 158      55.849  22.648   1.623  1.00  0.00           H  
ATOM   2294 2HG  GLN A 158      55.517  20.968   1.116  1.00  0.00           H  
ATOM   2295 1HE2 GLN A 158      55.900  22.136  -2.160  1.00  0.00           H  
ATOM   2296 2HE2 GLN A 158      56.560  21.190  -0.868  1.00  0.00           H  
ATOM   2297  N   ASP A 159      55.530  24.589   3.025  1.00  0.00           N  
ATOM   2298  CA  ASP A 159      56.553  25.084   3.926  1.00  0.00           C  
ATOM   2299  C   ASP A 159      55.996  26.040   4.969  1.00  0.00           C  
ATOM   2300  O   ASP A 159      56.379  26.011   6.136  1.00  0.00           O  
ATOM   2301  CB  ASP A 159      57.659  25.783   3.132  1.00  0.00           C  
ATOM   2302  CG  ASP A 159      58.518  24.813   2.331  1.00  0.00           C  
ATOM   2303  OD1 ASP A 159      58.465  23.638   2.606  1.00  0.00           O  
ATOM   2304  OD2 ASP A 159      59.218  25.257   1.453  1.00  0.00           O  
ATOM   2305  H   ASP A 159      55.576  24.864   2.086  1.00  0.00           H  
ATOM   2306  HA  ASP A 159      56.983  24.236   4.460  1.00  0.00           H  
ATOM   2307 1HB  ASP A 159      57.214  26.504   2.445  1.00  0.00           H  
ATOM   2308 2HB  ASP A 159      58.303  26.337   3.815  1.00  0.00           H  
ATOM   2309  N   GLU A 160      55.112  26.912   4.535  1.00  0.00           N  
ATOM   2310  CA  GLU A 160      54.447  27.833   5.436  1.00  0.00           C  
ATOM   2311  C   GLU A 160      53.603  27.119   6.479  1.00  0.00           C  
ATOM   2312  O   GLU A 160      53.565  27.501   7.646  1.00  0.00           O  
ATOM   2313  CB  GLU A 160      53.569  28.800   4.639  1.00  0.00           C  
ATOM   2314  CG  GLU A 160      54.343  29.801   3.793  1.00  0.00           C  
ATOM   2315  CD  GLU A 160      55.158  30.757   4.617  1.00  0.00           C  
ATOM   2316  OE1 GLU A 160      54.692  31.166   5.653  1.00  0.00           O  
ATOM   2317  OE2 GLU A 160      56.250  31.080   4.210  1.00  0.00           O  
ATOM   2318  H   GLU A 160      54.834  26.909   3.596  1.00  0.00           H  
ATOM   2319  HA  GLU A 160      55.207  28.405   5.969  1.00  0.00           H  
ATOM   2320 1HB  GLU A 160      52.915  28.235   3.975  1.00  0.00           H  
ATOM   2321 2HB  GLU A 160      52.933  29.362   5.324  1.00  0.00           H  
ATOM   2322 1HG  GLU A 160      55.009  29.256   3.124  1.00  0.00           H  
ATOM   2323 2HG  GLU A 160      53.640  30.364   3.181  1.00  0.00           H  
ATOM   2324  N   LEU A 161      52.898  26.097   6.045  1.00  0.00           N  
ATOM   2325  CA  LEU A 161      52.106  25.282   6.946  1.00  0.00           C  
ATOM   2326  C   LEU A 161      52.956  24.574   7.989  1.00  0.00           C  
ATOM   2327  O   LEU A 161      52.586  24.470   9.156  1.00  0.00           O  
ATOM   2328  CB  LEU A 161      51.311  24.244   6.144  1.00  0.00           C  
ATOM   2329  CG  LEU A 161      50.180  24.802   5.271  1.00  0.00           C  
ATOM   2330  CD1 LEU A 161      49.611  23.688   4.403  1.00  0.00           C  
ATOM   2331  CD2 LEU A 161      49.103  25.406   6.160  1.00  0.00           C  
ATOM   2332  H   LEU A 161      52.949  25.824   5.106  1.00  0.00           H  
ATOM   2333  HA  LEU A 161      51.409  25.930   7.476  1.00  0.00           H  
ATOM   2334 1HB  LEU A 161      51.999  23.708   5.491  1.00  0.00           H  
ATOM   2335 2HB  LEU A 161      50.872  23.529   6.839  1.00  0.00           H  
ATOM   2336  HG  LEU A 161      50.577  25.571   4.608  1.00  0.00           H  
ATOM   2337 1HD1 LEU A 161      48.807  24.084   3.783  1.00  0.00           H  
ATOM   2338 2HD1 LEU A 161      50.397  23.287   3.764  1.00  0.00           H  
ATOM   2339 3HD1 LEU A 161      49.220  22.895   5.040  1.00  0.00           H  
ATOM   2340 1HD2 LEU A 161      48.299  25.804   5.540  1.00  0.00           H  
ATOM   2341 2HD2 LEU A 161      48.705  24.638   6.823  1.00  0.00           H  
ATOM   2342 3HD2 LEU A 161      49.533  26.211   6.756  1.00  0.00           H  
ATOM   2343  N   ILE A 162      54.084  24.058   7.555  1.00  0.00           N  
ATOM   2344  CA  ILE A 162      55.025  23.419   8.456  1.00  0.00           C  
ATOM   2345  C   ILE A 162      55.574  24.380   9.499  1.00  0.00           C  
ATOM   2346  O   ILE A 162      55.741  24.033  10.666  1.00  0.00           O  
ATOM   2347  CB  ILE A 162      56.195  22.805   7.666  1.00  0.00           C  
ATOM   2348  CG1 ILE A 162      55.707  21.624   6.821  1.00  0.00           C  
ATOM   2349  CG2 ILE A 162      57.302  22.365   8.611  1.00  0.00           C  
ATOM   2350  CD1 ILE A 162      56.721  21.136   5.812  1.00  0.00           C  
ATOM   2351  H   ILE A 162      54.345  24.155   6.616  1.00  0.00           H  
ATOM   2352  HA  ILE A 162      54.507  22.622   8.988  1.00  0.00           H  
ATOM   2353  HB  ILE A 162      56.594  23.544   6.973  1.00  0.00           H  
ATOM   2354 1HG1 ILE A 162      55.447  20.792   7.475  1.00  0.00           H  
ATOM   2355 2HG1 ILE A 162      54.803  21.911   6.283  1.00  0.00           H  
ATOM   2356 1HG2 ILE A 162      58.121  21.933   8.036  1.00  0.00           H  
ATOM   2357 2HG2 ILE A 162      57.667  23.226   9.169  1.00  0.00           H  
ATOM   2358 3HG2 ILE A 162      56.914  21.620   9.306  1.00  0.00           H  
ATOM   2359 1HD1 ILE A 162      56.303  20.299   5.252  1.00  0.00           H  
ATOM   2360 2HD1 ILE A 162      56.969  21.945   5.124  1.00  0.00           H  
ATOM   2361 3HD1 ILE A 162      57.622  20.810   6.330  1.00  0.00           H  
ATOM   2362  N   GLU A 163      55.887  25.580   9.065  1.00  0.00           N  
ATOM   2363  CA  GLU A 163      56.353  26.617   9.966  1.00  0.00           C  
ATOM   2364  C   GLU A 163      55.311  26.991  11.009  1.00  0.00           C  
ATOM   2365  O   GLU A 163      55.623  27.216  12.176  1.00  0.00           O  
ATOM   2366  CB  GLU A 163      56.752  27.861   9.169  1.00  0.00           C  
ATOM   2367  CG  GLU A 163      57.320  28.993  10.013  1.00  0.00           C  
ATOM   2368  CD  GLU A 163      57.770  30.168   9.190  1.00  0.00           C  
ATOM   2369  OE1 GLU A 163      57.666  30.102   7.989  1.00  0.00           O  
ATOM   2370  OE2 GLU A 163      58.217  31.133   9.764  1.00  0.00           O  
ATOM   2371  H   GLU A 163      55.746  25.820   8.126  1.00  0.00           H  
ATOM   2372  HA  GLU A 163      57.228  26.244  10.500  1.00  0.00           H  
ATOM   2373 1HB  GLU A 163      57.501  27.591   8.424  1.00  0.00           H  
ATOM   2374 2HB  GLU A 163      55.883  28.246   8.635  1.00  0.00           H  
ATOM   2375 1HG  GLU A 163      56.557  29.327  10.716  1.00  0.00           H  
ATOM   2376 2HG  GLU A 163      58.164  28.615  10.589  1.00  0.00           H  
ATOM   2377  N   LEU A 164      54.075  27.090  10.575  1.00  0.00           N  
ATOM   2378  CA  LEU A 164      52.973  27.369  11.476  1.00  0.00           C  
ATOM   2379  C   LEU A 164      52.784  26.279  12.519  1.00  0.00           C  
ATOM   2380  O   LEU A 164      52.510  26.547  13.686  1.00  0.00           O  
ATOM   2381  CB  LEU A 164      51.677  27.539  10.673  1.00  0.00           C  
ATOM   2382  CG  LEU A 164      51.595  28.798   9.801  1.00  0.00           C  
ATOM   2383  CD1 LEU A 164      50.346  28.734   8.933  1.00  0.00           C  
ATOM   2384  CD2 LEU A 164      51.581  30.032  10.690  1.00  0.00           C  
ATOM   2385  H   LEU A 164      53.863  26.910   9.636  1.00  0.00           H  
ATOM   2386  HA  LEU A 164      53.186  28.297  12.006  1.00  0.00           H  
ATOM   2387 1HB  LEU A 164      51.557  26.675  10.021  1.00  0.00           H  
ATOM   2388 2HB  LEU A 164      50.838  27.563  11.369  1.00  0.00           H  
ATOM   2389  HG  LEU A 164      52.460  28.838   9.138  1.00  0.00           H  
ATOM   2390 1HD1 LEU A 164      50.287  29.629   8.313  1.00  0.00           H  
ATOM   2391 2HD1 LEU A 164      50.391  27.853   8.294  1.00  0.00           H  
ATOM   2392 3HD1 LEU A 164      49.463  28.677   9.569  1.00  0.00           H  
ATOM   2393 1HD2 LEU A 164      51.524  30.927  10.069  1.00  0.00           H  
ATOM   2394 2HD2 LEU A 164      50.716  29.994  11.352  1.00  0.00           H  
ATOM   2395 3HD2 LEU A 164      52.494  30.062  11.286  1.00  0.00           H  
ATOM   2396  N   ALA A 165      52.902  25.044  12.085  1.00  0.00           N  
ATOM   2397  CA  ALA A 165      52.819  23.910  12.986  1.00  0.00           C  
ATOM   2398  C   ALA A 165      53.925  23.915  14.029  1.00  0.00           C  
ATOM   2399  O   ALA A 165      53.708  23.597  15.196  1.00  0.00           O  
ATOM   2400  CB  ALA A 165      52.855  22.612  12.192  1.00  0.00           C  
ATOM   2401  H   ALA A 165      53.116  24.867  11.146  1.00  0.00           H  
ATOM   2402  HA  ALA A 165      51.873  23.973  13.523  1.00  0.00           H  
ATOM   2403 1HB  ALA A 165      52.780  21.766  12.874  1.00  0.00           H  
ATOM   2404 2HB  ALA A 165      52.019  22.590  11.493  1.00  0.00           H  
ATOM   2405 3HB  ALA A 165      53.792  22.550  11.640  1.00  0.00           H  
ATOM   2406  N   GLU A 166      55.121  24.245  13.595  1.00  0.00           N  
ATOM   2407  CA  GLU A 166      56.252  24.359  14.496  1.00  0.00           C  
ATOM   2408  C   GLU A 166      56.056  25.448  15.539  1.00  0.00           C  
ATOM   2409  O   GLU A 166      56.406  25.290  16.706  1.00  0.00           O  
ATOM   2410  CB  GLU A 166      57.529  24.635  13.699  1.00  0.00           C  
ATOM   2411  CG  GLU A 166      58.014  23.459  12.862  1.00  0.00           C  
ATOM   2412  CD  GLU A 166      59.223  23.791  12.033  1.00  0.00           C  
ATOM   2413  OE1 GLU A 166      59.613  24.934  12.016  1.00  0.00           O  
ATOM   2414  OE2 GLU A 166      59.759  22.900  11.417  1.00  0.00           O  
ATOM   2415  H   GLU A 166      55.259  24.486  12.656  1.00  0.00           H  
ATOM   2416  HA  GLU A 166      56.371  23.412  15.023  1.00  0.00           H  
ATOM   2417 1HB  GLU A 166      57.365  25.478  13.028  1.00  0.00           H  
ATOM   2418 2HB  GLU A 166      58.332  24.912  14.383  1.00  0.00           H  
ATOM   2419 1HG  GLU A 166      58.259  22.630  13.526  1.00  0.00           H  
ATOM   2420 2HG  GLU A 166      57.207  23.137  12.206  1.00  0.00           H  
ATOM   2421  N   ALA A 167      55.524  26.568  15.105  1.00  0.00           N  
ATOM   2422  CA  ALA A 167      55.214  27.662  16.006  1.00  0.00           C  
ATOM   2423  C   ALA A 167      54.176  27.280  17.049  1.00  0.00           C  
ATOM   2424  O   ALA A 167      54.270  27.652  18.216  1.00  0.00           O  
ATOM   2425  CB  ALA A 167      54.737  28.869  15.212  1.00  0.00           C  
ATOM   2426  H   ALA A 167      55.262  26.662  14.166  1.00  0.00           H  
ATOM   2427  HA  ALA A 167      56.124  27.939  16.540  1.00  0.00           H  
ATOM   2428 1HB  ALA A 167      54.518  29.690  15.894  1.00  0.00           H  
ATOM   2429 2HB  ALA A 167      55.515  29.175  14.512  1.00  0.00           H  
ATOM   2430 3HB  ALA A 167      53.836  28.607  14.659  1.00  0.00           H  
ATOM   2431  N   GLY A 168      53.164  26.561  16.615  1.00  0.00           N  
ATOM   2432  CA  GLY A 168      52.141  26.066  17.516  1.00  0.00           C  
ATOM   2433  C   GLY A 168      52.698  25.110  18.559  1.00  0.00           C  
ATOM   2434  O   GLY A 168      52.315  25.139  19.726  1.00  0.00           O  
ATOM   2435  H   GLY A 168      53.118  26.287  15.676  1.00  0.00           H  
ATOM   2436 1HA  GLY A 168      51.664  26.906  18.022  1.00  0.00           H  
ATOM   2437 2HA  GLY A 168      51.368  25.556  16.943  1.00  0.00           H  
ATOM   2438  N   GLY A 169      53.582  24.239  18.125  1.00  0.00           N  
ATOM   2439  CA  GLY A 169      54.246  23.318  19.026  1.00  0.00           C  
ATOM   2440  C   GLY A 169      55.091  24.032  20.069  1.00  0.00           C  
ATOM   2441  O   GLY A 169      55.129  23.649  21.236  1.00  0.00           O  
ATOM   2442  H   GLY A 169      53.859  24.241  17.186  1.00  0.00           H  
ATOM   2443 1HA  GLY A 169      53.501  22.703  19.532  1.00  0.00           H  
ATOM   2444 2HA  GLY A 169      54.883  22.645  18.453  1.00  0.00           H  
ATOM   2445  N   GLU A 170      55.795  25.053  19.635  1.00  0.00           N  
ATOM   2446  CA  GLU A 170      56.588  25.868  20.536  1.00  0.00           C  
ATOM   2447  C   GLU A 170      55.738  26.576  21.579  1.00  0.00           C  
ATOM   2448  O   GLU A 170      56.108  26.680  22.746  1.00  0.00           O  
ATOM   2449  CB  GLU A 170      57.389  26.900  19.739  1.00  0.00           C  
ATOM   2450  CG  GLU A 170      58.310  27.769  20.583  1.00  0.00           C  
ATOM   2451  CD  GLU A 170      59.135  28.719  19.760  1.00  0.00           C  
ATOM   2452  OE1 GLU A 170      59.436  28.394  18.637  1.00  0.00           O  
ATOM   2453  OE2 GLU A 170      59.463  29.772  20.255  1.00  0.00           O  
ATOM   2454  H   GLU A 170      55.746  25.327  18.696  1.00  0.00           H  
ATOM   2455  HA  GLU A 170      57.288  25.220  21.063  1.00  0.00           H  
ATOM   2456 1HB  GLU A 170      57.999  26.391  18.994  1.00  0.00           H  
ATOM   2457 2HB  GLU A 170      56.703  27.559  19.206  1.00  0.00           H  
ATOM   2458 1HG  GLU A 170      57.707  28.344  21.286  1.00  0.00           H  
ATOM   2459 2HG  GLU A 170      58.973  27.125  21.159  1.00  0.00           H  
ATOM   2460  N   LEU A 171      54.609  27.092  21.145  1.00  0.00           N  
ATOM   2461  CA  LEU A 171      53.669  27.731  22.046  1.00  0.00           C  
ATOM   2462  C   LEU A 171      53.119  26.770  23.089  1.00  0.00           C  
ATOM   2463  O   LEU A 171      52.953  27.117  24.256  1.00  0.00           O  
ATOM   2464  CB  LEU A 171      52.509  28.334  21.244  1.00  0.00           C  
ATOM   2465  CG  LEU A 171      51.442  29.068  22.066  1.00  0.00           C  
ATOM   2466  CD1 LEU A 171      52.086  30.226  22.816  1.00  0.00           C  
ATOM   2467  CD2 LEU A 171      50.339  29.561  21.141  1.00  0.00           C  
ATOM   2468  H   LEU A 171      54.349  26.995  20.206  1.00  0.00           H  
ATOM   2469  HA  LEU A 171      54.187  28.527  22.578  1.00  0.00           H  
ATOM   2470 1HB  LEU A 171      52.916  29.041  20.523  1.00  0.00           H  
ATOM   2471 2HB  LEU A 171      52.013  27.534  20.695  1.00  0.00           H  
ATOM   2472  HG  LEU A 171      51.019  28.386  22.804  1.00  0.00           H  
ATOM   2473 1HD1 LEU A 171      51.328  30.747  23.401  1.00  0.00           H  
ATOM   2474 2HD1 LEU A 171      52.858  29.842  23.484  1.00  0.00           H  
ATOM   2475 3HD1 LEU A 171      52.533  30.917  22.103  1.00  0.00           H  
ATOM   2476 1HD2 LEU A 171      49.580  30.082  21.726  1.00  0.00           H  
ATOM   2477 2HD2 LEU A 171      50.761  30.244  20.404  1.00  0.00           H  
ATOM   2478 3HD2 LEU A 171      49.885  28.712  20.631  1.00  0.00           H  
ATOM   2479  N   LEU A 172      52.807  25.570  22.655  1.00  0.00           N  
ATOM   2480  CA  LEU A 172      52.342  24.533  23.556  1.00  0.00           C  
ATOM   2481  C   LEU A 172      53.383  24.159  24.599  1.00  0.00           C  
ATOM   2482  O   LEU A 172      53.070  23.935  25.766  1.00  0.00           O  
ATOM   2483  CB  LEU A 172      51.951  23.286  22.754  1.00  0.00           C  
ATOM   2484  CG  LEU A 172      50.697  23.422  21.881  1.00  0.00           C  
ATOM   2485  CD1 LEU A 172      50.544  22.180  21.013  1.00  0.00           C  
ATOM   2486  CD2 LEU A 172      49.478  23.621  22.770  1.00  0.00           C  
ATOM   2487  H   LEU A 172      52.948  25.330  21.716  1.00  0.00           H  
ATOM   2488  HA  LEU A 172      51.465  24.903  24.086  1.00  0.00           H  
ATOM   2489 1HB  LEU A 172      52.781  23.018  22.101  1.00  0.00           H  
ATOM   2490 2HB  LEU A 172      51.783  22.463  23.449  1.00  0.00           H  
ATOM   2491  HG  LEU A 172      50.806  24.281  21.218  1.00  0.00           H  
ATOM   2492 1HD1 LEU A 172      49.653  22.277  20.393  1.00  0.00           H  
ATOM   2493 2HD1 LEU A 172      51.420  22.073  20.374  1.00  0.00           H  
ATOM   2494 3HD1 LEU A 172      50.448  21.301  21.650  1.00  0.00           H  
ATOM   2495 1HD2 LEU A 172      48.587  23.719  22.150  1.00  0.00           H  
ATOM   2496 2HD2 LEU A 172      49.367  22.762  23.433  1.00  0.00           H  
ATOM   2497 3HD2 LEU A 172      49.607  24.525  23.366  1.00  0.00           H  
ATOM   2498  N   LEU A 173      54.619  24.060  24.165  1.00  0.00           N  
ATOM   2499  CA  LEU A 173      55.722  23.781  25.066  1.00  0.00           C  
ATOM   2500  C   LEU A 173      55.909  24.871  26.109  1.00  0.00           C  
ATOM   2501  O   LEU A 173      56.184  24.603  27.276  1.00  0.00           O  
ATOM   2502  CB  LEU A 173      57.019  23.613  24.264  1.00  0.00           C  
ATOM   2503  CG  LEU A 173      57.102  22.355  23.390  1.00  0.00           C  
ATOM   2504  CD1 LEU A 173      58.352  22.421  22.523  1.00  0.00           C  
ATOM   2505  CD2 LEU A 173      57.117  21.120  24.279  1.00  0.00           C  
ATOM   2506  H   LEU A 173      54.831  24.240  23.226  1.00  0.00           H  
ATOM   2507  HA  LEU A 173      55.510  22.852  25.595  1.00  0.00           H  
ATOM   2508 1HB  LEU A 173      57.138  24.477  23.612  1.00  0.00           H  
ATOM   2509 2HB  LEU A 173      57.857  23.590  24.960  1.00  0.00           H  
ATOM   2510  HG  LEU A 173      56.238  22.314  22.727  1.00  0.00           H  
ATOM   2511 1HD1 LEU A 173      58.411  21.527  21.902  1.00  0.00           H  
ATOM   2512 2HD1 LEU A 173      58.305  23.303  21.884  1.00  0.00           H  
ATOM   2513 3HD1 LEU A 173      59.234  22.479  23.159  1.00  0.00           H  
ATOM   2514 1HD2 LEU A 173      57.176  20.225  23.658  1.00  0.00           H  
ATOM   2515 2HD2 LEU A 173      57.982  21.159  24.941  1.00  0.00           H  
ATOM   2516 3HD2 LEU A 173      56.205  21.089  24.874  1.00  0.00           H  
ATOM   2517  N   ARG A 174      55.792  26.106  25.675  1.00  0.00           N  
ATOM   2518  CA  ARG A 174      55.875  27.240  26.576  1.00  0.00           C  
ATOM   2519  C   ARG A 174      54.769  27.236  27.619  1.00  0.00           C  
ATOM   2520  O   ARG A 174      54.985  27.553  28.786  1.00  0.00           O  
ATOM   2521  CB  ARG A 174      55.813  28.541  25.789  1.00  0.00           C  
ATOM   2522  CG  ARG A 174      57.049  28.845  24.958  1.00  0.00           C  
ATOM   2523  CD  ARG A 174      56.924  30.141  24.242  1.00  0.00           C  
ATOM   2524  NE  ARG A 174      58.067  30.397  23.381  1.00  0.00           N  
ATOM   2525  CZ  ARG A 174      59.229  30.941  23.793  1.00  0.00           C  
ATOM   2526  NH1 ARG A 174      59.385  31.280  25.054  1.00  0.00           N  
ATOM   2527  NH2 ARG A 174      60.211  31.134  22.930  1.00  0.00           N  
ATOM   2528  H   ARG A 174      55.578  26.284  24.736  1.00  0.00           H  
ATOM   2529  HA  ARG A 174      56.824  27.189  27.110  1.00  0.00           H  
ATOM   2530 1HB  ARG A 174      54.959  28.517  25.114  1.00  0.00           H  
ATOM   2531 2HB  ARG A 174      55.663  29.374  26.476  1.00  0.00           H  
ATOM   2532 1HG  ARG A 174      57.922  28.896  25.609  1.00  0.00           H  
ATOM   2533 2HG  ARG A 174      57.193  28.057  24.218  1.00  0.00           H  
ATOM   2534 1HD  ARG A 174      56.027  30.130  23.624  1.00  0.00           H  
ATOM   2535 2HD  ARG A 174      56.855  30.951  24.967  1.00  0.00           H  
ATOM   2536  HE  ARG A 174      57.984  30.150  22.404  1.00  0.00           H  
ATOM   2537 1HH1 ARG A 174      58.634  31.132  25.713  1.00  0.00           H  
ATOM   2538 2HH1 ARG A 174      60.256  31.687  25.363  1.00  0.00           H  
ATOM   2539 1HH2 ARG A 174      60.091  30.874  21.961  1.00  0.00           H  
ATOM   2540 2HH2 ARG A 174      61.081  31.542  23.239  1.00  0.00           H  
ATOM   2541  N   ALA A 175      53.573  26.906  27.185  1.00  0.00           N  
ATOM   2542  CA  ALA A 175      52.442  26.791  28.086  1.00  0.00           C  
ATOM   2543  C   ALA A 175      52.638  25.702  29.129  1.00  0.00           C  
ATOM   2544  O   ALA A 175      52.289  25.860  30.296  1.00  0.00           O  
ATOM   2545  CB  ALA A 175      51.170  26.531  27.292  1.00  0.00           C  
ATOM   2546  H   ALA A 175      53.436  26.664  26.246  1.00  0.00           H  
ATOM   2547  HA  ALA A 175      52.340  27.734  28.624  1.00  0.00           H  
ATOM   2548 1HB  ALA A 175      50.323  26.459  27.974  1.00  0.00           H  
ATOM   2549 2HB  ALA A 175      51.004  27.351  26.592  1.00  0.00           H  
ATOM   2550 3HB  ALA A 175      51.271  25.598  26.739  1.00  0.00           H  
ATOM   2551  N   MET A 176      53.171  24.581  28.695  1.00  0.00           N  
ATOM   2552  CA  MET A 176      53.481  23.488  29.596  1.00  0.00           C  
ATOM   2553  C   MET A 176      54.519  23.870  30.639  1.00  0.00           C  
ATOM   2554  O   MET A 176      54.423  23.498  31.806  1.00  0.00           O  
ATOM   2555  CB  MET A 176      53.959  22.279  28.795  1.00  0.00           C  
ATOM   2556  CG  MET A 176      52.875  21.603  27.967  1.00  0.00           C  
ATOM   2557  SD  MET A 176      53.511  20.245  26.964  1.00  0.00           S  
ATOM   2558  CE  MET A 176      53.880  19.034  28.231  1.00  0.00           C  
ATOM   2559  H   MET A 176      53.433  24.488  27.756  1.00  0.00           H  
ATOM   2560  HA  MET A 176      52.575  23.219  30.138  1.00  0.00           H  
ATOM   2561 1HB  MET A 176      54.756  22.583  28.118  1.00  0.00           H  
ATOM   2562 2HB  MET A 176      54.374  21.533  29.474  1.00  0.00           H  
ATOM   2563 1HG  MET A 176      52.103  21.212  28.628  1.00  0.00           H  
ATOM   2564 2HG  MET A 176      52.416  22.335  27.303  1.00  0.00           H  
ATOM   2565 1HE  MET A 176      54.283  18.133  27.766  1.00  0.00           H  
ATOM   2566 2HE  MET A 176      54.614  19.445  28.925  1.00  0.00           H  
ATOM   2567 3HE  MET A 176      52.967  18.785  28.773  1.00  0.00           H  
ATOM   2568  N   GLU A 177      55.416  24.762  30.239  1.00  0.00           N  
ATOM   2569  CA  GLU A 177      56.355  25.392  31.158  1.00  0.00           C  
ATOM   2570  C   GLU A 177      55.674  26.302  32.180  1.00  0.00           C  
ATOM   2571  O   GLU A 177      56.285  26.693  33.174  1.00  0.00           O  
ATOM   2572  CB  GLU A 177      57.391  26.196  30.369  1.00  0.00           C  
ATOM   2573  CG  GLU A 177      58.339  25.350  29.531  1.00  0.00           C  
ATOM   2574  CD  GLU A 177      59.331  26.174  28.759  1.00  0.00           C  
ATOM   2575  OE1 GLU A 177      59.225  27.376  28.786  1.00  0.00           O  
ATOM   2576  OE2 GLU A 177      60.197  25.599  28.142  1.00  0.00           O  
ATOM   2577  H   GLU A 177      55.448  25.016  29.261  1.00  0.00           H  
ATOM   2578  HA  GLU A 177      56.867  24.610  31.719  1.00  0.00           H  
ATOM   2579 1HB  GLU A 177      56.881  26.889  29.700  1.00  0.00           H  
ATOM   2580 2HB  GLU A 177      57.992  26.790  31.058  1.00  0.00           H  
ATOM   2581 1HG  GLU A 177      58.881  24.671  30.189  1.00  0.00           H  
ATOM   2582 2HG  GLU A 177      57.754  24.748  28.836  1.00  0.00           H  
ATOM   2583  N   GLY A 178      54.407  26.630  31.940  1.00  0.00           N  
ATOM   2584  CA  GLY A 178      53.651  27.488  32.855  1.00  0.00           C  
ATOM   2585  C   GLY A 178      53.828  28.968  32.532  1.00  0.00           C  
ATOM   2586  O   GLY A 178      54.020  29.790  33.429  1.00  0.00           O  
ATOM   2587  H   GLY A 178      53.958  26.280  31.107  1.00  0.00           H  
ATOM   2588 1HA  GLY A 178      52.592  27.233  32.802  1.00  0.00           H  
ATOM   2589 2HA  GLY A 178      53.975  27.303  33.878  1.00  0.00           H  
ATOM   2590  N   GLU A 179      53.676  29.310  31.258  1.00  0.00           N  
ATOM   2591  CA  GLU A 179      53.545  30.700  30.836  1.00  0.00           C  
ATOM   2592  C   GLU A 179      52.124  31.205  31.059  1.00  0.00           C  
ATOM   2593  O   GLU A 179      51.155  30.488  30.810  1.00  0.00           O  
ATOM   2594  CB  GLU A 179      53.927  30.850  29.362  1.00  0.00           C  
ATOM   2595  CG  GLU A 179      55.382  30.530  29.053  1.00  0.00           C  
ATOM   2596  CD  GLU A 179      56.337  31.543  29.621  1.00  0.00           C  
ATOM   2597  OE1 GLU A 179      56.008  32.705  29.624  1.00  0.00           O  
ATOM   2598  OE2 GLU A 179      57.397  31.154  30.053  1.00  0.00           O  
ATOM   2599  H   GLU A 179      53.582  28.583  30.566  1.00  0.00           H  
ATOM   2600  HA  GLU A 179      54.232  31.307  31.427  1.00  0.00           H  
ATOM   2601 1HB  GLU A 179      53.304  30.192  28.756  1.00  0.00           H  
ATOM   2602 2HB  GLU A 179      53.733  31.873  29.038  1.00  0.00           H  
ATOM   2603 1HG  GLU A 179      55.623  29.550  29.465  1.00  0.00           H  
ATOM   2604 2HG  GLU A 179      55.512  30.481  27.973  1.00  0.00           H  
ATOM   2605  N   PRO A 180      52.007  32.425  31.575  1.00  0.00           N  
ATOM   2606  CA  PRO A 180      50.718  32.992  31.962  1.00  0.00           C  
ATOM   2607  C   PRO A 180      49.781  33.173  30.768  1.00  0.00           C  
ATOM   2608  O   PRO A 180      50.227  33.247  29.622  1.00  0.00           O  
ATOM   2609  CB  PRO A 180      51.114  34.340  32.573  1.00  0.00           C  
ATOM   2610  CG  PRO A 180      52.431  34.651  31.949  1.00  0.00           C  
ATOM   2611  CD  PRO A 180      53.079  33.307  31.752  1.00  0.00           C  
ATOM   2612  HA  PRO A 180      50.238  32.311  32.667  1.00  0.00           H  
ATOM   2613 1HB  PRO A 180      50.346  35.095  32.348  1.00  0.00           H  
ATOM   2614 2HB  PRO A 180      51.170  34.255  33.668  1.00  0.00           H  
ATOM   2615 1HG  PRO A 180      52.285  35.194  31.003  1.00  0.00           H  
ATOM   2616 2HG  PRO A 180      53.017  35.311  32.606  1.00  0.00           H  
ATOM   2617 1HD  PRO A 180      53.708  33.331  30.850  1.00  0.00           H  
ATOM   2618 2HD  PRO A 180      53.681  33.056  32.638  1.00  0.00           H  
ATOM   2619  N   LEU A 181      48.478  33.163  31.045  1.00  0.00           N  
ATOM   2620  CA  LEU A 181      47.460  33.119  30.001  1.00  0.00           C  
ATOM   2621  C   LEU A 181      47.634  34.237  28.976  1.00  0.00           C  
ATOM   2622  O   LEU A 181      47.552  33.993  27.771  1.00  0.00           O  
ATOM   2623  CB  LEU A 181      46.064  33.214  30.630  1.00  0.00           C  
ATOM   2624  CG  LEU A 181      45.417  31.878  31.017  1.00  0.00           C  
ATOM   2625  CD1 LEU A 181      45.261  31.009  29.776  1.00  0.00           C  
ATOM   2626  CD2 LEU A 181      46.274  31.184  32.066  1.00  0.00           C  
ATOM   2627  H   LEU A 181      48.189  33.149  32.012  1.00  0.00           H  
ATOM   2628  HA  LEU A 181      47.542  32.165  29.478  1.00  0.00           H  
ATOM   2629 1HB  LEU A 181      46.129  33.824  31.529  1.00  0.00           H  
ATOM   2630 2HB  LEU A 181      45.399  33.712  29.925  1.00  0.00           H  
ATOM   2631  HG  LEU A 181      44.422  32.060  31.424  1.00  0.00           H  
ATOM   2632 1HD1 LEU A 181      44.802  30.060  30.052  1.00  0.00           H  
ATOM   2633 2HD1 LEU A 181      44.629  31.521  29.051  1.00  0.00           H  
ATOM   2634 3HD1 LEU A 181      46.241  30.824  29.337  1.00  0.00           H  
ATOM   2635 1HD2 LEU A 181      45.814  30.235  32.342  1.00  0.00           H  
ATOM   2636 2HD2 LEU A 181      47.269  31.001  31.660  1.00  0.00           H  
ATOM   2637 3HD2 LEU A 181      46.354  31.819  32.949  1.00  0.00           H  
ATOM   2638  N   PRO A 182      47.842  35.464  29.450  1.00  0.00           N  
ATOM   2639  CA  PRO A 182      47.920  36.606  28.547  1.00  0.00           C  
ATOM   2640  C   PRO A 182      49.000  36.408  27.496  1.00  0.00           C  
ATOM   2641  O   PRO A 182      48.838  36.803  26.341  1.00  0.00           O  
ATOM   2642  CB  PRO A 182      48.256  37.767  29.488  1.00  0.00           C  
ATOM   2643  CG  PRO A 182      47.685  37.351  30.801  1.00  0.00           C  
ATOM   2644  CD  PRO A 182      47.932  35.868  30.863  1.00  0.00           C  
ATOM   2645  HA  PRO A 182      46.941  36.757  28.069  1.00  0.00           H  
ATOM   2646 1HB  PRO A 182      49.345  37.918  29.525  1.00  0.00           H  
ATOM   2647 2HB  PRO A 182      47.815  38.700  29.107  1.00  0.00           H  
ATOM   2648 1HG  PRO A 182      48.176  37.898  31.619  1.00  0.00           H  
ATOM   2649 2HG  PRO A 182      46.615  37.605  30.847  1.00  0.00           H  
ATOM   2650 1HD  PRO A 182      48.933  35.679  31.278  1.00  0.00           H  
ATOM   2651 2HD  PRO A 182      47.159  35.392  31.485  1.00  0.00           H  
ATOM   2652  N   ARG A 183      50.078  35.747  27.891  1.00  0.00           N  
ATOM   2653  CA  ARG A 183      51.169  35.430  26.990  1.00  0.00           C  
ATOM   2654  C   ARG A 183      50.779  34.394  25.947  1.00  0.00           C  
ATOM   2655  O   ARG A 183      51.152  34.487  24.780  1.00  0.00           O  
ATOM   2656  CB  ARG A 183      52.367  34.919  27.777  1.00  0.00           C  
ATOM   2657  CG  ARG A 183      53.582  34.566  26.934  1.00  0.00           C  
ATOM   2658  CD  ARG A 183      54.117  35.753  26.218  1.00  0.00           C  
ATOM   2659  NE  ARG A 183      55.306  35.430  25.446  1.00  0.00           N  
ATOM   2660  CZ  ARG A 183      55.837  36.220  24.492  1.00  0.00           C  
ATOM   2661  NH1 ARG A 183      55.274  37.373  24.205  1.00  0.00           N  
ATOM   2662  NH2 ARG A 183      56.923  35.836  23.844  1.00  0.00           N  
ATOM   2663  H   ARG A 183      50.169  35.485  28.830  1.00  0.00           H  
ATOM   2664  HA  ARG A 183      51.451  36.338  26.456  1.00  0.00           H  
ATOM   2665 1HB  ARG A 183      52.675  35.672  28.500  1.00  0.00           H  
ATOM   2666 2HB  ARG A 183      52.082  34.027  28.334  1.00  0.00           H  
ATOM   2667 1HG  ARG A 183      54.369  34.171  27.577  1.00  0.00           H  
ATOM   2668 2HG  ARG A 183      53.306  33.815  26.193  1.00  0.00           H  
ATOM   2669 1HD  ARG A 183      53.361  36.137  25.535  1.00  0.00           H  
ATOM   2670 2HD  ARG A 183      54.379  36.525  26.940  1.00  0.00           H  
ATOM   2671  HE  ARG A 183      55.767  34.551  25.638  1.00  0.00           H  
ATOM   2672 1HH1 ARG A 183      54.444  37.667  24.700  1.00  0.00           H  
ATOM   2673 2HH1 ARG A 183      55.671  37.965  23.490  1.00  0.00           H  
ATOM   2674 1HH2 ARG A 183      57.356  34.949  24.065  1.00  0.00           H  
ATOM   2675 2HH2 ARG A 183      57.320  36.427  23.130  1.00  0.00           H  
ATOM   2676  N   VAL A 184      50.052  33.388  26.381  1.00  0.00           N  
ATOM   2677  CA  VAL A 184      49.549  32.369  25.480  1.00  0.00           C  
ATOM   2678  C   VAL A 184      48.598  32.934  24.437  1.00  0.00           C  
ATOM   2679  O   VAL A 184      48.624  32.551  23.270  1.00  0.00           O  
ATOM   2680  CB  VAL A 184      48.824  31.272  26.282  1.00  0.00           C  
ATOM   2681  CG1 VAL A 184      48.120  30.303  25.344  1.00  0.00           C  
ATOM   2682  CG2 VAL A 184      49.817  30.538  27.170  1.00  0.00           C  
ATOM   2683  H   VAL A 184      49.778  33.344  27.320  1.00  0.00           H  
ATOM   2684  HA  VAL A 184      50.393  31.928  24.951  1.00  0.00           H  
ATOM   2685  HB  VAL A 184      48.056  31.736  26.902  1.00  0.00           H  
ATOM   2686 1HG1 VAL A 184      47.612  29.535  25.928  1.00  0.00           H  
ATOM   2687 2HG1 VAL A 184      47.388  30.845  24.744  1.00  0.00           H  
ATOM   2688 3HG1 VAL A 184      48.853  29.834  24.689  1.00  0.00           H  
ATOM   2689 1HG2 VAL A 184      49.298  29.765  27.735  1.00  0.00           H  
ATOM   2690 2HG2 VAL A 184      50.589  30.079  26.551  1.00  0.00           H  
ATOM   2691 3HG2 VAL A 184      50.279  31.244  27.861  1.00  0.00           H  
ATOM   2692  N   ALA A 185      47.734  33.824  24.871  1.00  0.00           N  
ATOM   2693  CA  ALA A 185      46.817  34.496  23.970  1.00  0.00           C  
ATOM   2694  C   ALA A 185      47.538  35.335  22.927  1.00  0.00           C  
ATOM   2695  O   ALA A 185      47.156  35.376  21.760  1.00  0.00           O  
ATOM   2696  CB  ALA A 185      45.852  35.365  24.764  1.00  0.00           C  
ATOM   2697  H   ALA A 185      47.737  34.102  25.810  1.00  0.00           H  
ATOM   2698  HA  ALA A 185      46.252  33.735  23.432  1.00  0.00           H  
ATOM   2699 1HB  ALA A 185      45.159  35.856  24.082  1.00  0.00           H  
ATOM   2700 2HB  ALA A 185      45.294  34.743  25.464  1.00  0.00           H  
ATOM   2701 3HB  ALA A 185      46.412  36.118  25.316  1.00  0.00           H  
ATOM   2702  N   GLU A 186      48.565  36.031  23.361  1.00  0.00           N  
ATOM   2703  CA  GLU A 186      49.386  36.817  22.460  1.00  0.00           C  
ATOM   2704  C   GLU A 186      50.087  35.962  21.417  1.00  0.00           C  
ATOM   2705  O   GLU A 186      50.194  36.330  20.250  1.00  0.00           O  
ATOM   2706  CB  GLU A 186      50.425  37.609  23.257  1.00  0.00           C  
ATOM   2707  CG  GLU A 186      49.846  38.741  24.094  1.00  0.00           C  
ATOM   2708  CD  GLU A 186      50.883  39.446  24.923  1.00  0.00           C  
ATOM   2709  OE1 GLU A 186      52.005  39.000  24.941  1.00  0.00           O  
ATOM   2710  OE2 GLU A 186      50.553  40.432  25.539  1.00  0.00           O  
ATOM   2711  H   GLU A 186      48.838  35.979  24.300  1.00  0.00           H  
ATOM   2712  HA  GLU A 186      48.743  37.522  21.933  1.00  0.00           H  
ATOM   2713 1HB  GLU A 186      50.959  36.937  23.928  1.00  0.00           H  
ATOM   2714 2HB  GLU A 186      51.157  38.039  22.573  1.00  0.00           H  
ATOM   2715 1HG  GLU A 186      49.375  39.466  23.430  1.00  0.00           H  
ATOM   2716 2HG  GLU A 186      49.076  38.337  24.750  1.00  0.00           H  
ATOM   2717  N   GLY A 187      50.595  34.830  21.851  1.00  0.00           N  
ATOM   2718  CA  GLY A 187      51.226  33.884  20.950  1.00  0.00           C  
ATOM   2719  C   GLY A 187      50.262  33.343  19.907  1.00  0.00           C  
ATOM   2720  O   GLY A 187      50.607  33.173  18.740  1.00  0.00           O  
ATOM   2721  H   GLY A 187      50.496  34.569  22.790  1.00  0.00           H  
ATOM   2722 1HA  GLY A 187      52.063  34.366  20.444  1.00  0.00           H  
ATOM   2723 2HA  GLY A 187      51.633  33.052  21.523  1.00  0.00           H  
ATOM   2724  N   THR A 188      49.058  33.039  20.341  1.00  0.00           N  
ATOM   2725  CA  THR A 188      48.018  32.581  19.440  1.00  0.00           C  
ATOM   2726  C   THR A 188      47.652  33.625  18.397  1.00  0.00           C  
ATOM   2727  O   THR A 188      47.426  33.315  17.230  1.00  0.00           O  
ATOM   2728  CB  THR A 188      46.756  32.180  20.226  1.00  0.00           C  
ATOM   2729  OG1 THR A 188      47.068  31.101  21.117  1.00  0.00           O  
ATOM   2730  CG2 THR A 188      45.652  31.744  19.276  1.00  0.00           C  
ATOM   2731  H   THR A 188      48.820  33.182  21.280  1.00  0.00           H  
ATOM   2732  HA  THR A 188      48.386  31.706  18.904  1.00  0.00           H  
ATOM   2733  HB  THR A 188      46.408  33.029  20.814  1.00  0.00           H  
ATOM   2734  HG1 THR A 188      47.497  31.449  21.903  1.00  0.00           H  
ATOM   2735 1HG2 THR A 188      44.768  31.464  19.849  1.00  0.00           H  
ATOM   2736 2HG2 THR A 188      45.404  32.566  18.604  1.00  0.00           H  
ATOM   2737 3HG2 THR A 188      45.990  30.889  18.692  1.00  0.00           H  
ATOM   2738  N   LEU A 189      47.563  34.863  18.831  1.00  0.00           N  
ATOM   2739  CA  LEU A 189      47.292  35.967  17.930  1.00  0.00           C  
ATOM   2740  C   LEU A 189      48.384  36.146  16.887  1.00  0.00           C  
ATOM   2741  O   LEU A 189      48.118  36.423  15.720  1.00  0.00           O  
ATOM   2742  CB  LEU A 189      47.133  37.265  18.732  1.00  0.00           C  
ATOM   2743  CG  LEU A 189      46.818  38.521  17.909  1.00  0.00           C  
ATOM   2744  CD1 LEU A 189      45.508  38.322  17.159  1.00  0.00           C  
ATOM   2745  CD2 LEU A 189      46.741  39.727  18.833  1.00  0.00           C  
ATOM   2746  H   LEU A 189      47.745  35.073  19.770  1.00  0.00           H  
ATOM   2747  HA  LEU A 189      46.362  35.761  17.401  1.00  0.00           H  
ATOM   2748 1HB  LEU A 189      46.328  37.131  19.453  1.00  0.00           H  
ATOM   2749 2HB  LEU A 189      48.056  37.450  19.280  1.00  0.00           H  
ATOM   2750  HG  LEU A 189      47.604  38.679  17.171  1.00  0.00           H  
ATOM   2751 1HD1 LEU A 189      45.284  39.214  16.575  1.00  0.00           H  
ATOM   2752 2HD1 LEU A 189      45.597  37.465  16.492  1.00  0.00           H  
ATOM   2753 3HD1 LEU A 189      44.703  38.145  17.873  1.00  0.00           H  
ATOM   2754 1HD2 LEU A 189      46.518  40.620  18.249  1.00  0.00           H  
ATOM   2755 2HD2 LEU A 189      45.954  39.571  19.572  1.00  0.00           H  
ATOM   2756 3HD2 LEU A 189      47.696  39.856  19.343  1.00  0.00           H  
ATOM   2757  N   GLU A 190      49.618  36.020  17.321  1.00  0.00           N  
ATOM   2758  CA  GLU A 190      50.753  36.094  16.420  1.00  0.00           C  
ATOM   2759  C   GLU A 190      50.739  34.988  15.377  1.00  0.00           C  
ATOM   2760  O   GLU A 190      51.058  35.202  14.210  1.00  0.00           O  
ATOM   2761  CB  GLU A 190      52.058  36.032  17.217  1.00  0.00           C  
ATOM   2762  CG  GLU A 190      53.317  36.168  16.372  1.00  0.00           C  
ATOM   2763  CD  GLU A 190      54.575  36.177  17.195  1.00  0.00           C  
ATOM   2764  OE1 GLU A 190      54.525  36.617  18.319  1.00  0.00           O  
ATOM   2765  OE2 GLU A 190      55.589  35.743  16.700  1.00  0.00           O  
ATOM   2766  H   GLU A 190      49.793  35.804  18.260  1.00  0.00           H  
ATOM   2767  HA  GLU A 190      50.710  37.044  15.887  1.00  0.00           H  
ATOM   2768 1HB  GLU A 190      52.068  36.828  17.962  1.00  0.00           H  
ATOM   2769 2HB  GLU A 190      52.114  35.083  17.750  1.00  0.00           H  
ATOM   2770 1HG  GLU A 190      53.362  35.337  15.670  1.00  0.00           H  
ATOM   2771 2HG  GLU A 190      53.258  37.091  15.797  1.00  0.00           H  
ATOM   2772  N   LEU A 191      50.400  33.794  15.811  1.00  0.00           N  
ATOM   2773  CA  LEU A 191      50.277  32.665  14.910  1.00  0.00           C  
ATOM   2774  C   LEU A 191      49.190  32.869  13.867  1.00  0.00           C  
ATOM   2775  O   LEU A 191      49.345  32.518  12.700  1.00  0.00           O  
ATOM   2776  CB  LEU A 191      49.984  31.391  15.712  1.00  0.00           C  
ATOM   2777  CG  LEU A 191      49.850  30.103  14.890  1.00  0.00           C  
ATOM   2778  CD1 LEU A 191      51.149  29.842  14.139  1.00  0.00           C  
ATOM   2779  CD2 LEU A 191      49.510  28.943  15.814  1.00  0.00           C  
ATOM   2780  H   LEU A 191      50.158  33.659  16.750  1.00  0.00           H  
ATOM   2781  HA  LEU A 191      51.221  32.541  14.380  1.00  0.00           H  
ATOM   2782 1HB  LEU A 191      50.786  31.242  16.433  1.00  0.00           H  
ATOM   2783 2HB  LEU A 191      49.052  31.532  16.260  1.00  0.00           H  
ATOM   2784  HG  LEU A 191      49.057  30.223  14.151  1.00  0.00           H  
ATOM   2785 1HD1 LEU A 191      51.054  28.927  13.554  1.00  0.00           H  
ATOM   2786 2HD1 LEU A 191      51.358  30.678  13.472  1.00  0.00           H  
ATOM   2787 3HD1 LEU A 191      51.966  29.734  14.852  1.00  0.00           H  
ATOM   2788 1HD2 LEU A 191      49.415  28.028  15.229  1.00  0.00           H  
ATOM   2789 2HD2 LEU A 191      50.304  28.821  16.552  1.00  0.00           H  
ATOM   2790 3HD2 LEU A 191      48.569  29.148  16.323  1.00  0.00           H  
ATOM   2791  N   GLY A 192      48.073  33.410  14.301  1.00  0.00           N  
ATOM   2792  CA  GLY A 192      46.982  33.728  13.400  1.00  0.00           C  
ATOM   2793  C   GLY A 192      47.372  34.764  12.357  1.00  0.00           C  
ATOM   2794  O   GLY A 192      46.999  34.671  11.190  1.00  0.00           O  
ATOM   2795  H   GLY A 192      47.982  33.673  15.240  1.00  0.00           H  
ATOM   2796 1HA  GLY A 192      46.651  32.820  12.894  1.00  0.00           H  
ATOM   2797 2HA  GLY A 192      46.134  34.103  13.973  1.00  0.00           H  
ATOM   2798  N   ARG A 193      48.099  35.769  12.791  1.00  0.00           N  
ATOM   2799  CA  ARG A 193      48.602  36.788  11.890  1.00  0.00           C  
ATOM   2800  C   ARG A 193      49.553  36.225  10.847  1.00  0.00           C  
ATOM   2801  O   ARG A 193      49.527  36.608   9.680  1.00  0.00           O  
ATOM   2802  CB  ARG A 193      49.315  37.878  12.677  1.00  0.00           C  
ATOM   2803  CG  ARG A 193      48.405  38.756  13.521  1.00  0.00           C  
ATOM   2804  CD  ARG A 193      49.178  39.754  14.304  1.00  0.00           C  
ATOM   2805  NE  ARG A 193      49.835  40.727  13.446  1.00  0.00           N  
ATOM   2806  CZ  ARG A 193      50.805  41.571  13.849  1.00  0.00           C  
ATOM   2807  NH1 ARG A 193      51.219  41.549  15.097  1.00  0.00           N  
ATOM   2808  NH2 ARG A 193      51.340  42.420  12.990  1.00  0.00           N  
ATOM   2809  H   ARG A 193      48.373  35.813  13.730  1.00  0.00           H  
ATOM   2810  HA  ARG A 193      47.758  37.228  11.360  1.00  0.00           H  
ATOM   2811 1HB  ARG A 193      50.047  37.425  13.343  1.00  0.00           H  
ATOM   2812 2HB  ARG A 193      49.856  38.528  11.989  1.00  0.00           H  
ATOM   2813 1HG  ARG A 193      47.712  39.292  12.872  1.00  0.00           H  
ATOM   2814 2HG  ARG A 193      47.843  38.134  14.218  1.00  0.00           H  
ATOM   2815 1HD  ARG A 193      48.507  40.289  14.975  1.00  0.00           H  
ATOM   2816 2HD  ARG A 193      49.943  39.244  14.889  1.00  0.00           H  
ATOM   2817  HE  ARG A 193      49.543  40.773  12.479  1.00  0.00           H  
ATOM   2818 1HH1 ARG A 193      50.810  40.900  15.753  1.00  0.00           H  
ATOM   2819 2HH1 ARG A 193      51.946  42.182  15.398  1.00  0.00           H  
ATOM   2820 1HH2 ARG A 193      51.022  42.437  12.030  1.00  0.00           H  
ATOM   2821 2HH2 ARG A 193      52.067  43.053  13.291  1.00  0.00           H  
ATOM   2822  N   ARG A 194      50.418  35.334  11.281  1.00  0.00           N  
ATOM   2823  CA  ARG A 194      51.334  34.662  10.380  1.00  0.00           C  
ATOM   2824  C   ARG A 194      50.613  33.823   9.337  1.00  0.00           C  
ATOM   2825  O   ARG A 194      50.995  33.782   8.170  1.00  0.00           O  
ATOM   2826  CB  ARG A 194      52.284  33.771  11.167  1.00  0.00           C  
ATOM   2827  CG  ARG A 194      53.317  34.514  11.998  1.00  0.00           C  
ATOM   2828  CD  ARG A 194      54.223  33.579  12.713  1.00  0.00           C  
ATOM   2829  NE  ARG A 194      55.160  34.282  13.574  1.00  0.00           N  
ATOM   2830  CZ  ARG A 194      56.327  34.814  13.161  1.00  0.00           C  
ATOM   2831  NH1 ARG A 194      56.686  34.713  11.901  1.00  0.00           N  
ATOM   2832  NH2 ARG A 194      57.111  35.436  14.024  1.00  0.00           N  
ATOM   2833  H   ARG A 194      50.413  35.057  12.220  1.00  0.00           H  
ATOM   2834  HA  ARG A 194      51.917  35.418   9.852  1.00  0.00           H  
ATOM   2835 1HB  ARG A 194      51.712  33.137  11.842  1.00  0.00           H  
ATOM   2836 2HB  ARG A 194      52.821  33.116  10.480  1.00  0.00           H  
ATOM   2837 1HG  ARG A 194      53.922  35.146  11.347  1.00  0.00           H  
ATOM   2838 2HG  ARG A 194      52.811  35.135  12.738  1.00  0.00           H  
ATOM   2839 1HD  ARG A 194      53.633  32.903  13.332  1.00  0.00           H  
ATOM   2840 2HD  ARG A 194      54.794  33.000  11.988  1.00  0.00           H  
ATOM   2841  HE  ARG A 194      54.918  34.380  14.551  1.00  0.00           H  
ATOM   2842 1HH1 ARG A 194      56.086  34.237  11.241  1.00  0.00           H  
ATOM   2843 2HH1 ARG A 194      57.561  35.111  11.591  1.00  0.00           H  
ATOM   2844 1HH2 ARG A 194      56.835  35.513  14.993  1.00  0.00           H  
ATOM   2845 2HH2 ARG A 194      57.986  35.834  13.715  1.00  0.00           H  
ATOM   2846  N   GLY A 195      49.587  33.126   9.771  1.00  0.00           N  
ATOM   2847  CA  GLY A 195      48.765  32.340   8.870  1.00  0.00           C  
ATOM   2848  C   GLY A 195      48.064  33.196   7.827  1.00  0.00           C  
ATOM   2849  O   GLY A 195      47.958  32.827   6.660  1.00  0.00           O  
ATOM   2850  H   GLY A 195      49.313  33.178  10.710  1.00  0.00           H  
ATOM   2851 1HA  GLY A 195      49.385  31.600   8.364  1.00  0.00           H  
ATOM   2852 2HA  GLY A 195      48.017  31.794   9.443  1.00  0.00           H  
ATOM   2853  N   MET A 196      47.556  34.328   8.261  1.00  0.00           N  
ATOM   2854  CA  MET A 196      46.925  35.273   7.360  1.00  0.00           C  
ATOM   2855  C   MET A 196      47.890  35.815   6.317  1.00  0.00           C  
ATOM   2856  O   MET A 196      47.544  35.984   5.150  1.00  0.00           O  
ATOM   2857  CB  MET A 196      46.315  36.421   8.161  1.00  0.00           C  
ATOM   2858  CG  MET A 196      45.088  36.038   8.977  1.00  0.00           C  
ATOM   2859  SD  MET A 196      44.267  37.467   9.711  1.00  0.00           S  
ATOM   2860  CE  MET A 196      45.410  37.874  11.027  1.00  0.00           C  
ATOM   2861  H   MET A 196      47.655  34.588   9.200  1.00  0.00           H  
ATOM   2862  HA  MET A 196      46.132  34.758   6.818  1.00  0.00           H  
ATOM   2863 1HB  MET A 196      47.060  36.822   8.847  1.00  0.00           H  
ATOM   2864 2HB  MET A 196      46.028  37.226   7.483  1.00  0.00           H  
ATOM   2865 1HG  MET A 196      44.373  35.521   8.337  1.00  0.00           H  
ATOM   2866 2HG  MET A 196      45.381  35.360   9.778  1.00  0.00           H  
ATOM   2867 1HE  MET A 196      45.040  38.741  11.576  1.00  0.00           H  
ATOM   2868 2HE  MET A 196      45.501  37.025  11.707  1.00  0.00           H  
ATOM   2869 3HE  MET A 196      46.388  38.104  10.602  1.00  0.00           H  
ATOM   2870  N   GLU A 197      49.093  36.118   6.751  1.00  0.00           N  
ATOM   2871  CA  GLU A 197      50.133  36.576   5.850  1.00  0.00           C  
ATOM   2872  C   GLU A 197      50.500  35.533   4.807  1.00  0.00           C  
ATOM   2873  O   GLU A 197      50.725  35.843   3.640  1.00  0.00           O  
ATOM   2874  CB  GLU A 197      51.380  36.966   6.647  1.00  0.00           C  
ATOM   2875  CG  GLU A 197      51.222  38.228   7.484  1.00  0.00           C  
ATOM   2876  CD  GLU A 197      52.438  38.536   8.312  1.00  0.00           C  
ATOM   2877  OE1 GLU A 197      53.340  37.733   8.331  1.00  0.00           O  
ATOM   2878  OE2 GLU A 197      52.465  39.575   8.929  1.00  0.00           O  
ATOM   2879  H   GLU A 197      49.332  35.976   7.690  1.00  0.00           H  
ATOM   2880  HA  GLU A 197      49.766  37.453   5.316  1.00  0.00           H  
ATOM   2881 1HB  GLU A 197      51.652  36.151   7.318  1.00  0.00           H  
ATOM   2882 2HB  GLU A 197      52.215  37.120   5.964  1.00  0.00           H  
ATOM   2883 1HG  GLU A 197      51.027  39.069   6.820  1.00  0.00           H  
ATOM   2884 2HG  GLU A 197      50.361  38.110   8.140  1.00  0.00           H  
ATOM   2885  N   ALA A 198      50.588  34.294   5.241  1.00  0.00           N  
ATOM   2886  CA  ALA A 198      50.859  33.191   4.340  1.00  0.00           C  
ATOM   2887  C   ALA A 198      49.768  33.011   3.297  1.00  0.00           C  
ATOM   2888  O   ALA A 198      50.033  32.735   2.130  1.00  0.00           O  
ATOM   2889  CB  ALA A 198      51.041  31.906   5.134  1.00  0.00           C  
ATOM   2890  H   ALA A 198      50.407  34.085   6.180  1.00  0.00           H  
ATOM   2891  HA  ALA A 198      51.781  33.412   3.802  1.00  0.00           H  
ATOM   2892 1HB  ALA A 198      51.257  31.084   4.451  1.00  0.00           H  
ATOM   2893 2HB  ALA A 198      51.868  32.024   5.833  1.00  0.00           H  
ATOM   2894 3HB  ALA A 198      50.128  31.687   5.686  1.00  0.00           H  
ATOM   2895  N   LEU A 199      48.540  33.178   3.810  1.00  0.00           N  
ATOM   2896  CA  LEU A 199      47.284  32.864   3.160  1.00  0.00           C  
ATOM   2897  C   LEU A 199      46.868  33.880   2.100  1.00  0.00           C  
ATOM   2898  O   LEU A 199      45.899  33.657   1.376  1.00  0.00           O  
ATOM   2899  CB  LEU A 199      46.179  32.756   4.218  1.00  0.00           C  
ATOM   2900  CG  LEU A 199      46.328  31.604   5.220  1.00  0.00           C  
ATOM   2901  CD1 LEU A 199      45.233  31.702   6.274  1.00  0.00           C  
ATOM   2902  CD2 LEU A 199      46.258  30.276   4.481  1.00  0.00           C  
ATOM   2903  H   LEU A 199      48.489  33.485   4.770  1.00  0.00           H  
ATOM   2904  HA  LEU A 199      47.388  31.906   2.651  1.00  0.00           H  
ATOM   2905 1HB  LEU A 199      46.149  33.685   4.785  1.00  0.00           H  
ATOM   2906 2HB  LEU A 199      45.222  32.633   3.711  1.00  0.00           H  
ATOM   2907  HG  LEU A 199      47.289  31.685   5.729  1.00  0.00           H  
ATOM   2908 1HD1 LEU A 199      45.339  30.883   6.986  1.00  0.00           H  
ATOM   2909 2HD1 LEU A 199      45.319  32.652   6.800  1.00  0.00           H  
ATOM   2910 3HD1 LEU A 199      44.258  31.640   5.792  1.00  0.00           H  
ATOM   2911 1HD2 LEU A 199      46.364  29.457   5.193  1.00  0.00           H  
ATOM   2912 2HD2 LEU A 199      45.296  30.192   3.973  1.00  0.00           H  
ATOM   2913 3HD2 LEU A 199      47.062  30.225   3.746  1.00  0.00           H  
ATOM   2914  N   ARG A 200      47.573  35.006   2.022  1.00  0.00           N  
ATOM   2915  CA  ARG A 200      47.165  36.059   1.094  1.00  0.00           C  
ATOM   2916  C   ARG A 200      47.258  35.546  -0.341  1.00  0.00           C  
ATOM   2917  O   ARG A 200      48.299  35.050  -0.771  1.00  0.00           O  
ATOM   2918  CB  ARG A 200      48.037  37.296   1.254  1.00  0.00           C  
ATOM   2919  CG  ARG A 200      47.862  38.035   2.571  1.00  0.00           C  
ATOM   2920  CD  ARG A 200      48.786  39.193   2.678  1.00  0.00           C  
ATOM   2921  NE  ARG A 200      50.177  38.772   2.744  1.00  0.00           N  
ATOM   2922  CZ  ARG A 200      51.232  39.609   2.697  1.00  0.00           C  
ATOM   2923  NH1 ARG A 200      51.039  40.904   2.584  1.00  0.00           N  
ATOM   2924  NH2 ARG A 200      52.461  39.127   2.764  1.00  0.00           N  
ATOM   2925  H   ARG A 200      48.375  35.143   2.620  1.00  0.00           H  
ATOM   2926  HA  ARG A 200      46.134  36.337   1.317  1.00  0.00           H  
ATOM   2927 1HB  ARG A 200      49.086  37.014   1.171  1.00  0.00           H  
ATOM   2928 2HB  ARG A 200      47.822  37.999   0.450  1.00  0.00           H  
ATOM   2929 1HG  ARG A 200      46.839  38.405   2.648  1.00  0.00           H  
ATOM   2930 2HG  ARG A 200      48.065  37.356   3.400  1.00  0.00           H  
ATOM   2931 1HD  ARG A 200      48.665  39.836   1.807  1.00  0.00           H  
ATOM   2932 2HD  ARG A 200      48.558  39.758   3.581  1.00  0.00           H  
ATOM   2933  HE  ARG A 200      50.365  37.783   2.831  1.00  0.00           H  
ATOM   2934 1HH1 ARG A 200      50.100  41.273   2.532  1.00  0.00           H  
ATOM   2935 2HH1 ARG A 200      51.830  41.531   2.548  1.00  0.00           H  
ATOM   2936 1HH2 ARG A 200      52.609  38.131   2.851  1.00  0.00           H  
ATOM   2937 2HH2 ARG A 200      53.251  39.753   2.729  1.00  0.00           H  
ATOM   2938  N   GLY A 201      46.129  35.584  -1.042  1.00  0.00           N  
ATOM   2939  CA  GLY A 201      45.968  34.881  -2.312  1.00  0.00           C  
ATOM   2940  C   GLY A 201      45.144  35.712  -3.294  1.00  0.00           C  
ATOM   2941  O   GLY A 201      44.722  36.823  -2.974  1.00  0.00           O  
ATOM   2942  H   GLY A 201      45.332  36.064  -0.649  1.00  0.00           H  
ATOM   2943 1HA  GLY A 201      46.949  34.670  -2.738  1.00  0.00           H  
ATOM   2944 2HA  GLY A 201      45.480  33.923  -2.138  1.00  0.00           H  
ATOM   2945  N   ASP A 202      45.003  35.212  -4.520  1.00  0.00           N  
ATOM   2946  CA  ASP A 202      44.498  36.026  -5.622  1.00  0.00           C  
ATOM   2947  C   ASP A 202      43.084  35.642  -6.078  1.00  0.00           C  
ATOM   2948  O   ASP A 202      42.621  36.107  -7.120  1.00  0.00           O  
ATOM   2949  CB  ASP A 202      45.455  35.930  -6.813  1.00  0.00           C  
ATOM   2950  CG  ASP A 202      45.567  34.517  -7.370  1.00  0.00           C  
ATOM   2951  OD1 ASP A 202      45.295  33.590  -6.644  1.00  0.00           O  
ATOM   2952  OD2 ASP A 202      45.924  34.378  -8.515  1.00  0.00           O  
ATOM   2953  H   ASP A 202      45.312  34.268  -4.706  1.00  0.00           H  
ATOM   2954  HA  ASP A 202      44.456  37.065  -5.294  1.00  0.00           H  
ATOM   2955 1HB  ASP A 202      45.113  36.592  -7.609  1.00  0.00           H  
ATOM   2956 2HB  ASP A 202      46.447  36.266  -6.511  1.00  0.00           H  
ATOM   2957  N   ASP A 203      42.396  34.809  -5.301  1.00  0.00           N  
ATOM   2958  CA  ASP A 203      41.026  34.411  -5.641  1.00  0.00           C  
ATOM   2959  C   ASP A 203      40.088  34.587  -4.447  1.00  0.00           C  
ATOM   2960  O   ASP A 203      40.516  34.996  -3.368  1.00  0.00           O  
ATOM   2961  CB  ASP A 203      40.990  32.956  -6.114  1.00  0.00           C  
ATOM   2962  CG  ASP A 203      41.403  31.970  -5.030  1.00  0.00           C  
ATOM   2963  OD1 ASP A 203      41.615  32.393  -3.918  1.00  0.00           O  
ATOM   2964  OD2 ASP A 203      41.503  30.802  -5.323  1.00  0.00           O  
ATOM   2965  H   ASP A 203      42.824  34.450  -4.459  1.00  0.00           H  
ATOM   2966  HA  ASP A 203      40.675  35.041  -6.458  1.00  0.00           H  
ATOM   2967 1HB  ASP A 203      39.982  32.706  -6.447  1.00  0.00           H  
ATOM   2968 2HB  ASP A 203      41.657  32.834  -6.969  1.00  0.00           H  
ATOM   2969  N   GLU A 204      38.803  34.301  -4.653  1.00  0.00           N  
ATOM   2970  CA  GLU A 204      37.793  34.515  -3.616  1.00  0.00           C  
ATOM   2971  C   GLU A 204      37.899  33.472  -2.494  1.00  0.00           C  
ATOM   2972  O   GLU A 204      37.694  33.783  -1.321  1.00  0.00           O  
ATOM   2973  CB  GLU A 204      36.392  34.476  -4.229  1.00  0.00           C  
ATOM   2974  CG  GLU A 204      36.096  35.615  -5.195  1.00  0.00           C  
ATOM   2975  CD  GLU A 204      36.655  35.376  -6.570  1.00  0.00           C  
ATOM   2976  OE1 GLU A 204      37.236  34.339  -6.783  1.00  0.00           O  
ATOM   2977  OE2 GLU A 204      36.500  36.231  -7.410  1.00  0.00           O  
ATOM   2978  H   GLU A 204      38.515  33.949  -5.555  1.00  0.00           H  
ATOM   2979  HA  GLU A 204      37.950  35.503  -3.181  1.00  0.00           H  
ATOM   2980 1HB  GLU A 204      36.256  33.538  -4.767  1.00  0.00           H  
ATOM   2981 2HB  GLU A 204      35.646  34.509  -3.435  1.00  0.00           H  
ATOM   2982 1HG  GLU A 204      35.017  35.743  -5.271  1.00  0.00           H  
ATOM   2983 2HG  GLU A 204      36.516  36.536  -4.793  1.00  0.00           H  
ATOM   2984  N   ARG A 205      38.245  32.244  -2.869  1.00  0.00           N  
ATOM   2985  CA  ARG A 205      38.414  31.139  -1.933  1.00  0.00           C  
ATOM   2986  C   ARG A 205      39.480  31.458  -0.892  1.00  0.00           C  
ATOM   2987  O   ARG A 205      39.274  31.252   0.304  1.00  0.00           O  
ATOM   2988  CB  ARG A 205      38.796  29.865  -2.672  1.00  0.00           C  
ATOM   2989  CG  ARG A 205      38.912  28.628  -1.796  1.00  0.00           C  
ATOM   2990  CD  ARG A 205      39.311  27.433  -2.583  1.00  0.00           C  
ATOM   2991  NE  ARG A 205      38.316  27.085  -3.584  1.00  0.00           N  
ATOM   2992  CZ  ARG A 205      37.199  26.373  -3.337  1.00  0.00           C  
ATOM   2993  NH1 ARG A 205      36.950  25.941  -2.120  1.00  0.00           N  
ATOM   2994  NH2 ARG A 205      36.354  26.108  -4.317  1.00  0.00           N  
ATOM   2995  H   ARG A 205      38.378  32.076  -3.857  1.00  0.00           H  
ATOM   2996  HA  ARG A 205      37.465  30.970  -1.422  1.00  0.00           H  
ATOM   2997 1HB  ARG A 205      38.055  29.655  -3.442  1.00  0.00           H  
ATOM   2998 2HB  ARG A 205      39.755  30.007  -3.171  1.00  0.00           H  
ATOM   2999 1HG  ARG A 205      39.663  28.797  -1.024  1.00  0.00           H  
ATOM   3000 2HG  ARG A 205      37.949  28.423  -1.326  1.00  0.00           H  
ATOM   3001 1HD  ARG A 205      40.253  27.632  -3.094  1.00  0.00           H  
ATOM   3002 2HD  ARG A 205      39.434  26.582  -1.914  1.00  0.00           H  
ATOM   3003  HE  ARG A 205      38.472  27.399  -4.532  1.00  0.00           H  
ATOM   3004 1HH1 ARG A 205      37.597  26.144  -1.370  1.00  0.00           H  
ATOM   3005 2HH1 ARG A 205      36.113  25.408  -1.935  1.00  0.00           H  
ATOM   3006 1HH2 ARG A 205      36.545  26.440  -5.253  1.00  0.00           H  
ATOM   3007 2HH2 ARG A 205      35.517  25.574  -4.132  1.00  0.00           H  
ATOM   3008  N   ALA A 206      40.619  31.962  -1.354  1.00  0.00           N  
ATOM   3009  CA  ALA A 206      41.713  32.309  -0.468  1.00  0.00           C  
ATOM   3010  C   ALA A 206      41.307  33.324   0.589  1.00  0.00           C  
ATOM   3011  O   ALA A 206      41.623  33.184   1.768  1.00  0.00           O  
ATOM   3012  CB  ALA A 206      42.887  32.839  -1.278  1.00  0.00           C  
ATOM   3013  H   ALA A 206      40.726  32.108  -2.348  1.00  0.00           H  
ATOM   3014  HA  ALA A 206      42.021  31.406   0.059  1.00  0.00           H  
ATOM   3015 1HB  ALA A 206      43.711  33.085  -0.607  1.00  0.00           H  
ATOM   3016 2HB  ALA A 206      43.212  32.078  -1.988  1.00  0.00           H  
ATOM   3017 3HB  ALA A 206      42.582  33.733  -1.819  1.00  0.00           H  
ATOM   3018  N   ARG A 207      40.631  34.364   0.155  1.00  0.00           N  
ATOM   3019  CA  ARG A 207      40.181  35.408   1.056  1.00  0.00           C  
ATOM   3020  C   ARG A 207      39.202  34.892   2.099  1.00  0.00           C  
ATOM   3021  O   ARG A 207      39.248  35.273   3.266  1.00  0.00           O  
ATOM   3022  CB  ARG A 207      39.524  36.533   0.270  1.00  0.00           C  
ATOM   3023  CG  ARG A 207      40.476  37.356  -0.585  1.00  0.00           C  
ATOM   3024  CD  ARG A 207      39.783  38.501  -1.230  1.00  0.00           C  
ATOM   3025  NE  ARG A 207      40.682  39.271  -2.075  1.00  0.00           N  
ATOM   3026  CZ  ARG A 207      40.837  39.081  -3.400  1.00  0.00           C  
ATOM   3027  NH1 ARG A 207      40.149  38.144  -4.014  1.00  0.00           N  
ATOM   3028  NH2 ARG A 207      41.681  39.836  -4.081  1.00  0.00           N  
ATOM   3029  H   ARG A 207      40.360  34.423  -0.784  1.00  0.00           H  
ATOM   3030  HA  ARG A 207      41.048  35.807   1.583  1.00  0.00           H  
ATOM   3031 1HB  ARG A 207      38.763  36.119  -0.390  1.00  0.00           H  
ATOM   3032 2HB  ARG A 207      39.025  37.215   0.958  1.00  0.00           H  
ATOM   3033 1HG  ARG A 207      41.279  37.748   0.039  1.00  0.00           H  
ATOM   3034 2HG  ARG A 207      40.899  36.726  -1.368  1.00  0.00           H  
ATOM   3035 1HD  ARG A 207      38.967  38.131  -1.849  1.00  0.00           H  
ATOM   3036 2HD  ARG A 207      39.385  39.164  -0.463  1.00  0.00           H  
ATOM   3037  HE  ARG A 207      41.228  40.002  -1.638  1.00  0.00           H  
ATOM   3038 1HH1 ARG A 207      39.504  37.567  -3.493  1.00  0.00           H  
ATOM   3039 2HH1 ARG A 207      40.266  38.001  -5.007  1.00  0.00           H  
ATOM   3040 1HH2 ARG A 207      42.210  40.556  -3.608  1.00  0.00           H  
ATOM   3041 2HH2 ARG A 207      41.798  39.693  -5.073  1.00  0.00           H  
ATOM   3042  N   ARG A 208      38.294  34.046   1.665  1.00  0.00           N  
ATOM   3043  CA  ARG A 208      37.345  33.421   2.566  1.00  0.00           C  
ATOM   3044  C   ARG A 208      38.023  32.547   3.609  1.00  0.00           C  
ATOM   3045  O   ARG A 208      37.638  32.526   4.776  1.00  0.00           O  
ATOM   3046  CB  ARG A 208      36.352  32.578   1.779  1.00  0.00           C  
ATOM   3047  CG  ARG A 208      35.359  33.373   0.945  1.00  0.00           C  
ATOM   3048  CD  ARG A 208      34.462  32.483   0.164  1.00  0.00           C  
ATOM   3049  NE  ARG A 208      33.511  33.238  -0.635  1.00  0.00           N  
ATOM   3050  CZ  ARG A 208      32.676  32.697  -1.544  1.00  0.00           C  
ATOM   3051  NH1 ARG A 208      32.686  31.399  -1.756  1.00  0.00           N  
ATOM   3052  NH2 ARG A 208      31.846  33.471  -2.221  1.00  0.00           N  
ATOM   3053  H   ARG A 208      38.284  33.768   0.726  1.00  0.00           H  
ATOM   3054  HA  ARG A 208      36.801  34.205   3.093  1.00  0.00           H  
ATOM   3055 1HB  ARG A 208      36.891  31.914   1.106  1.00  0.00           H  
ATOM   3056 2HB  ARG A 208      35.780  31.954   2.466  1.00  0.00           H  
ATOM   3057 1HG  ARG A 208      34.744  33.989   1.601  1.00  0.00           H  
ATOM   3058 2HG  ARG A 208      35.900  34.013   0.247  1.00  0.00           H  
ATOM   3059 1HD  ARG A 208      35.058  31.865  -0.508  1.00  0.00           H  
ATOM   3060 2HD  ARG A 208      33.903  31.842   0.845  1.00  0.00           H  
ATOM   3061  HE  ARG A 208      33.474  34.239  -0.500  1.00  0.00           H  
ATOM   3062 1HH1 ARG A 208      33.320  30.808  -1.237  1.00  0.00           H  
ATOM   3063 2HH1 ARG A 208      32.060  30.994  -2.436  1.00  0.00           H  
ATOM   3064 1HH2 ARG A 208      31.838  34.468  -2.058  1.00  0.00           H  
ATOM   3065 2HH2 ARG A 208      31.220  33.065  -2.902  1.00  0.00           H  
ATOM   3066  N   GLU A 209      39.013  31.800   3.175  1.00  0.00           N  
ATOM   3067  CA  GLU A 209      39.794  30.973   4.076  1.00  0.00           C  
ATOM   3068  C   GLU A 209      40.537  31.793   5.119  1.00  0.00           C  
ATOM   3069  O   GLU A 209      40.625  31.419   6.286  1.00  0.00           O  
ATOM   3070  CB  GLU A 209      40.792  30.130   3.279  1.00  0.00           C  
ATOM   3071  CG  GLU A 209      40.156  29.037   2.432  1.00  0.00           C  
ATOM   3072  CD  GLU A 209      39.473  27.981   3.256  1.00  0.00           C  
ATOM   3073  OE1 GLU A 209      39.631  27.994   4.453  1.00  0.00           O  
ATOM   3074  OE2 GLU A 209      38.792  27.160   2.687  1.00  0.00           O  
ATOM   3075  H   GLU A 209      39.288  31.839   2.236  1.00  0.00           H  
ATOM   3076  HA  GLU A 209      39.116  30.309   4.612  1.00  0.00           H  
ATOM   3077 1HB  GLU A 209      41.366  30.776   2.615  1.00  0.00           H  
ATOM   3078 2HB  GLU A 209      41.496  29.656   3.963  1.00  0.00           H  
ATOM   3079 1HG  GLU A 209      39.424  29.489   1.763  1.00  0.00           H  
ATOM   3080 2HG  GLU A 209      40.927  28.571   1.820  1.00  0.00           H  
ATOM   3081  N   VAL A 210      41.100  32.898   4.685  1.00  0.00           N  
ATOM   3082  CA  VAL A 210      41.779  33.810   5.586  1.00  0.00           C  
ATOM   3083  C   VAL A 210      40.843  34.401   6.629  1.00  0.00           C  
ATOM   3084  O   VAL A 210      41.196  34.552   7.796  1.00  0.00           O  
ATOM   3085  CB  VAL A 210      42.426  34.954   4.783  1.00  0.00           C  
ATOM   3086  CG1 VAL A 210      42.970  36.022   5.721  1.00  0.00           C  
ATOM   3087  CG2 VAL A 210      43.532  34.403   3.896  1.00  0.00           C  
ATOM   3088  H   VAL A 210      41.015  33.163   3.746  1.00  0.00           H  
ATOM   3089  HA  VAL A 210      42.561  33.260   6.111  1.00  0.00           H  
ATOM   3090  HB  VAL A 210      41.664  35.427   4.164  1.00  0.00           H  
ATOM   3091 1HG1 VAL A 210      43.423  36.823   5.136  1.00  0.00           H  
ATOM   3092 2HG1 VAL A 210      42.155  36.428   6.321  1.00  0.00           H  
ATOM   3093 3HG1 VAL A 210      43.721  35.582   6.377  1.00  0.00           H  
ATOM   3094 1HG2 VAL A 210      43.984  35.217   3.330  1.00  0.00           H  
ATOM   3095 2HG2 VAL A 210      44.291  33.924   4.515  1.00  0.00           H  
ATOM   3096 3HG2 VAL A 210      43.113  33.671   3.205  1.00  0.00           H  
ATOM   3097  N   ALA A 211      39.656  34.764   6.195  1.00  0.00           N  
ATOM   3098  CA  ALA A 211      38.640  35.273   7.096  1.00  0.00           C  
ATOM   3099  C   ALA A 211      38.223  34.249   8.139  1.00  0.00           C  
ATOM   3100  O   ALA A 211      38.012  34.570   9.306  1.00  0.00           O  
ATOM   3101  CB  ALA A 211      37.427  35.734   6.302  1.00  0.00           C  
ATOM   3102  H   ALA A 211      39.411  34.633   5.256  1.00  0.00           H  
ATOM   3103  HA  ALA A 211      39.059  36.124   7.633  1.00  0.00           H  
ATOM   3104 1HB  ALA A 211      36.673  36.127   6.985  1.00  0.00           H  
ATOM   3105 2HB  ALA A 211      37.725  36.515   5.603  1.00  0.00           H  
ATOM   3106 3HB  ALA A 211      37.012  34.893   5.750  1.00  0.00           H  
ATOM   3107  N   ARG A 212      38.070  33.018   7.705  1.00  0.00           N  
ATOM   3108  CA  ARG A 212      37.744  31.928   8.606  1.00  0.00           C  
ATOM   3109  C   ARG A 212      38.826  31.694   9.649  1.00  0.00           C  
ATOM   3110  O   ARG A 212      38.546  31.432  10.816  1.00  0.00           O  
ATOM   3111  CB  ARG A 212      37.524  30.644   7.819  1.00  0.00           C  
ATOM   3112  CG  ARG A 212      36.254  30.615   6.985  1.00  0.00           C  
ATOM   3113  CD  ARG A 212      36.139  29.357   6.203  1.00  0.00           C  
ATOM   3114  NE  ARG A 212      34.925  29.325   5.404  1.00  0.00           N  
ATOM   3115  CZ  ARG A 212      34.632  28.374   4.495  1.00  0.00           C  
ATOM   3116  NH1 ARG A 212      35.474  27.386   4.283  1.00  0.00           N  
ATOM   3117  NH2 ARG A 212      33.499  28.433   3.817  1.00  0.00           N  
ATOM   3118  H   ARG A 212      38.241  32.798   6.766  1.00  0.00           H  
ATOM   3119  HA  ARG A 212      36.823  32.179   9.133  1.00  0.00           H  
ATOM   3120 1HB  ARG A 212      38.365  30.482   7.146  1.00  0.00           H  
ATOM   3121 2HB  ARG A 212      37.488  29.798   8.506  1.00  0.00           H  
ATOM   3122 1HG  ARG A 212      35.386  30.692   7.640  1.00  0.00           H  
ATOM   3123 2HG  ARG A 212      36.257  31.453   6.287  1.00  0.00           H  
ATOM   3124 1HD  ARG A 212      36.992  29.267   5.532  1.00  0.00           H  
ATOM   3125 2HD  ARG A 212      36.121  28.507   6.884  1.00  0.00           H  
ATOM   3126  HE  ARG A 212      34.253  30.068   5.539  1.00  0.00           H  
ATOM   3127 1HH1 ARG A 212      36.340  27.340   4.801  1.00  0.00           H  
ATOM   3128 2HH1 ARG A 212      35.255  26.673   3.602  1.00  0.00           H  
ATOM   3129 1HH2 ARG A 212      32.852  29.193   3.980  1.00  0.00           H  
ATOM   3130 2HH2 ARG A 212      33.280  27.721   3.137  1.00  0.00           H  
ATOM   3131  N   ALA A 213      40.065  31.759   9.215  1.00  0.00           N  
ATOM   3132  CA  ALA A 213      41.194  31.627  10.116  1.00  0.00           C  
ATOM   3133  C   ALA A 213      41.237  32.733  11.159  1.00  0.00           C  
ATOM   3134  O   ALA A 213      41.545  32.503  12.326  1.00  0.00           O  
ATOM   3135  CB  ALA A 213      42.492  31.606   9.322  1.00  0.00           C  
ATOM   3136  H   ALA A 213      40.251  31.965   8.276  1.00  0.00           H  
ATOM   3137  HA  ALA A 213      41.100  30.683  10.653  1.00  0.00           H  
ATOM   3138 1HB  ALA A 213      43.334  31.494  10.004  1.00  0.00           H  
ATOM   3139 2HB  ALA A 213      42.477  30.770   8.622  1.00  0.00           H  
ATOM   3140 3HB  ALA A 213      42.595  32.539   8.769  1.00  0.00           H  
ATOM   3141  N   GLY A 214      40.958  33.941  10.725  1.00  0.00           N  
ATOM   3142  CA  GLY A 214      40.892  35.076  11.626  1.00  0.00           C  
ATOM   3143  C   GLY A 214      39.796  34.927  12.669  1.00  0.00           C  
ATOM   3144  O   GLY A 214      39.969  35.270  13.836  1.00  0.00           O  
ATOM   3145  H   GLY A 214      40.723  34.090   9.786  1.00  0.00           H  
ATOM   3146 1HA  GLY A 214      41.850  35.195  12.132  1.00  0.00           H  
ATOM   3147 2HA  GLY A 214      40.716  35.985  11.053  1.00  0.00           H  
ATOM   3148  N   ALA A 215      38.653  34.442  12.235  1.00  0.00           N  
ATOM   3149  CA  ALA A 215      37.547  34.179  13.136  1.00  0.00           C  
ATOM   3150  C   ALA A 215      37.885  33.126  14.179  1.00  0.00           C  
ATOM   3151  O   ALA A 215      37.518  33.237  15.346  1.00  0.00           O  
ATOM   3152  CB  ALA A 215      36.321  33.753  12.342  1.00  0.00           C  
ATOM   3153  H   ALA A 215      38.549  34.185  11.296  1.00  0.00           H  
ATOM   3154  HA  ALA A 215      37.322  35.100  13.674  1.00  0.00           H  
ATOM   3155 1HB  ALA A 215      35.491  33.570  13.024  1.00  0.00           H  
ATOM   3156 2HB  ALA A 215      36.048  34.544  11.642  1.00  0.00           H  
ATOM   3157 3HB  ALA A 215      36.544  32.842  11.790  1.00  0.00           H  
ATOM   3158  N   ALA A 216      38.561  32.085  13.745  1.00  0.00           N  
ATOM   3159  CA  ALA A 216      39.012  31.042  14.646  1.00  0.00           C  
ATOM   3160  C   ALA A 216      39.990  31.557  15.689  1.00  0.00           C  
ATOM   3161  O   ALA A 216      39.945  31.176  16.856  1.00  0.00           O  
ATOM   3162  CB  ALA A 216      39.644  29.908  13.852  1.00  0.00           C  
ATOM   3163  H   ALA A 216      38.833  32.027  12.806  1.00  0.00           H  
ATOM   3164  HA  ALA A 216      38.144  30.660  15.184  1.00  0.00           H  
ATOM   3165 1HB  ALA A 216      39.969  29.123  14.534  1.00  0.00           H  
ATOM   3166 2HB  ALA A 216      38.913  29.502  13.152  1.00  0.00           H  
ATOM   3167 3HB  ALA A 216      40.503  30.286  13.300  1.00  0.00           H  
ATOM   3168  N   VAL A 217      40.898  32.403  15.255  1.00  0.00           N  
ATOM   3169  CA  VAL A 217      41.847  33.028  16.156  1.00  0.00           C  
ATOM   3170  C   VAL A 217      41.169  33.903  17.199  1.00  0.00           C  
ATOM   3171  O   VAL A 217      41.553  33.925  18.366  1.00  0.00           O  
ATOM   3172  CB  VAL A 217      42.846  33.882  15.353  1.00  0.00           C  
ATOM   3173  CG1 VAL A 217      43.721  34.701  16.291  1.00  0.00           C  
ATOM   3174  CG2 VAL A 217      43.697  32.986  14.466  1.00  0.00           C  
ATOM   3175  H   VAL A 217      40.908  32.681  14.316  1.00  0.00           H  
ATOM   3176  HA  VAL A 217      42.382  32.244  16.693  1.00  0.00           H  
ATOM   3177  HB  VAL A 217      42.292  34.587  14.734  1.00  0.00           H  
ATOM   3178 1HG1 VAL A 217      44.421  35.298  15.707  1.00  0.00           H  
ATOM   3179 2HG1 VAL A 217      43.094  35.360  16.890  1.00  0.00           H  
ATOM   3180 3HG1 VAL A 217      44.277  34.031  16.947  1.00  0.00           H  
ATOM   3181 1HG2 VAL A 217      44.401  33.597  13.901  1.00  0.00           H  
ATOM   3182 2HG2 VAL A 217      44.247  32.277  15.085  1.00  0.00           H  
ATOM   3183 3HG2 VAL A 217      43.054  32.441  13.775  1.00  0.00           H  
ATOM   3184  N   LEU A 218      40.179  34.650  16.765  1.00  0.00           N  
ATOM   3185  CA  LEU A 218      39.398  35.477  17.666  1.00  0.00           C  
ATOM   3186  C   LEU A 218      38.655  34.657  18.709  1.00  0.00           C  
ATOM   3187  O   LEU A 218      38.567  35.031  19.876  1.00  0.00           O  
ATOM   3188  CB  LEU A 218      38.394  36.315  16.864  1.00  0.00           C  
ATOM   3189  CG  LEU A 218      38.999  37.421  15.990  1.00  0.00           C  
ATOM   3190  CD1 LEU A 218      37.910  38.037  15.123  1.00  0.00           C  
ATOM   3191  CD2 LEU A 218      39.649  38.471  16.879  1.00  0.00           C  
ATOM   3192  H   LEU A 218      39.904  34.611  15.826  1.00  0.00           H  
ATOM   3193  HA  LEU A 218      40.075  36.147  18.195  1.00  0.00           H  
ATOM   3194 1HB  LEU A 218      37.830  35.650  16.212  1.00  0.00           H  
ATOM   3195 2HB  LEU A 218      37.699  36.784  17.559  1.00  0.00           H  
ATOM   3196  HG  LEU A 218      39.751  36.992  15.327  1.00  0.00           H  
ATOM   3197 1HD1 LEU A 218      38.340  38.823  14.502  1.00  0.00           H  
ATOM   3198 2HD1 LEU A 218      37.476  37.268  14.484  1.00  0.00           H  
ATOM   3199 3HD1 LEU A 218      37.134  38.461  15.759  1.00  0.00           H  
ATOM   3200 1HD2 LEU A 218      40.080  39.258  16.258  1.00  0.00           H  
ATOM   3201 2HD2 LEU A 218      38.898  38.903  17.542  1.00  0.00           H  
ATOM   3202 3HD2 LEU A 218      40.435  38.008  17.475  1.00  0.00           H  
ATOM   3203  N   GLU A 219      38.091  33.551  18.275  1.00  0.00           N  
ATOM   3204  CA  GLU A 219      37.413  32.640  19.176  1.00  0.00           C  
ATOM   3205  C   GLU A 219      38.349  32.049  20.219  1.00  0.00           C  
ATOM   3206  O   GLU A 219      37.997  31.899  21.386  1.00  0.00           O  
ATOM   3207  CB  GLU A 219      36.754  31.512  18.379  1.00  0.00           C  
ATOM   3208  CG  GLU A 219      35.972  30.517  19.226  1.00  0.00           C  
ATOM   3209  CD  GLU A 219      34.772  31.131  19.891  1.00  0.00           C  
ATOM   3210  OE1 GLU A 219      34.321  32.154  19.434  1.00  0.00           O  
ATOM   3211  OE2 GLU A 219      34.305  30.577  20.858  1.00  0.00           O  
ATOM   3212  H   GLU A 219      38.177  33.287  17.336  1.00  0.00           H  
ATOM   3213  HA  GLU A 219      36.640  33.193  19.711  1.00  0.00           H  
ATOM   3214 1HB  GLU A 219      36.069  31.937  17.645  1.00  0.00           H  
ATOM   3215 2HB  GLU A 219      37.517  30.959  17.832  1.00  0.00           H  
ATOM   3216 1HG  GLU A 219      35.641  29.697  18.590  1.00  0.00           H  
ATOM   3217 2HG  GLU A 219      36.634  30.106  19.987  1.00  0.00           H  
ATOM   3218  N   ALA A 220      39.536  31.686  19.785  1.00  0.00           N  
ATOM   3219  CA  ALA A 220      40.551  31.177  20.686  1.00  0.00           C  
ATOM   3220  C   ALA A 220      40.969  32.201  21.729  1.00  0.00           C  
ATOM   3221  O   ALA A 220      41.180  31.880  22.896  1.00  0.00           O  
ATOM   3222  CB  ALA A 220      41.764  30.714  19.892  1.00  0.00           C  
ATOM   3223  H   ALA A 220      39.781  31.816  18.846  1.00  0.00           H  
ATOM   3224  HA  ALA A 220      40.131  30.327  21.224  1.00  0.00           H  
ATOM   3225 1HB  ALA A 220      42.517  30.320  20.575  1.00  0.00           H  
ATOM   3226 2HB  ALA A 220      41.465  29.934  19.192  1.00  0.00           H  
ATOM   3227 3HB  ALA A 220      42.180  31.556  19.340  1.00  0.00           H  
ATOM   3228  N   LEU A 221      41.122  33.432  21.295  1.00  0.00           N  
ATOM   3229  CA  LEU A 221      41.447  34.521  22.196  1.00  0.00           C  
ATOM   3230  C   LEU A 221      40.366  34.756  23.239  1.00  0.00           C  
ATOM   3231  O   LEU A 221      40.646  35.018  24.406  1.00  0.00           O  
ATOM   3232  CB  LEU A 221      41.672  35.809  21.393  1.00  0.00           C  
ATOM   3233  CG  LEU A 221      42.933  35.837  20.521  1.00  0.00           C  
ATOM   3234  CD1 LEU A 221      42.923  37.088  19.653  1.00  0.00           C  
ATOM   3235  CD2 LEU A 221      44.167  35.799  21.411  1.00  0.00           C  
ATOM   3236  H   LEU A 221      40.951  33.652  20.356  1.00  0.00           H  
ATOM   3237  HA  LEU A 221      42.365  34.269  22.726  1.00  0.00           H  
ATOM   3238 1HB  LEU A 221      40.814  35.965  20.741  1.00  0.00           H  
ATOM   3239 2HB  LEU A 221      41.730  36.646  22.089  1.00  0.00           H  
ATOM   3240  HG  LEU A 221      42.937  34.972  19.858  1.00  0.00           H  
ATOM   3241 1HD1 LEU A 221      43.819  37.109  19.033  1.00  0.00           H  
ATOM   3242 2HD1 LEU A 221      42.040  37.080  19.013  1.00  0.00           H  
ATOM   3243 3HD1 LEU A 221      42.902  37.972  20.289  1.00  0.00           H  
ATOM   3244 1HD2 LEU A 221      45.064  35.819  20.791  1.00  0.00           H  
ATOM   3245 2HD2 LEU A 221      44.165  36.665  22.073  1.00  0.00           H  
ATOM   3246 3HD2 LEU A 221      44.158  34.887  22.007  1.00  0.00           H  
ATOM   3247  N   ALA A 222      39.127  34.691  22.805  1.00  0.00           N  
ATOM   3248  CA  ALA A 222      37.998  34.823  23.706  1.00  0.00           C  
ATOM   3249  C   ALA A 222      37.955  33.717  24.749  1.00  0.00           C  
ATOM   3250  O   ALA A 222      37.647  33.947  25.916  1.00  0.00           O  
ATOM   3251  CB  ALA A 222      36.700  34.844  22.912  1.00  0.00           C  
ATOM   3252  H   ALA A 222      38.941  34.485  21.866  1.00  0.00           H  
ATOM   3253  HA  ALA A 222      38.102  35.765  24.244  1.00  0.00           H  
ATOM   3254 1HB  ALA A 222      35.858  34.956  23.594  1.00  0.00           H  
ATOM   3255 2HB  ALA A 222      36.715  35.680  22.212  1.00  0.00           H  
ATOM   3256 3HB  ALA A 222      36.597  33.911  22.359  1.00  0.00           H  
ATOM   3257  N   ARG A 223      38.233  32.508  24.315  1.00  0.00           N  
ATOM   3258  CA  ARG A 223      38.300  31.374  25.216  1.00  0.00           C  
ATOM   3259  C   ARG A 223      39.396  31.523  26.259  1.00  0.00           C  
ATOM   3260  O   ARG A 223      39.223  31.180  27.426  1.00  0.00           O  
ATOM   3261  CB  ARG A 223      38.532  30.093  24.429  1.00  0.00           C  
ATOM   3262  CG  ARG A 223      37.348  29.630  23.596  1.00  0.00           C  
ATOM   3263  CD  ARG A 223      37.669  28.409  22.814  1.00  0.00           C  
ATOM   3264  NE  ARG A 223      36.539  27.963  22.015  1.00  0.00           N  
ATOM   3265  CZ  ARG A 223      36.589  26.969  21.107  1.00  0.00           C  
ATOM   3266  NH1 ARG A 223      37.717  26.329  20.894  1.00  0.00           N  
ATOM   3267  NH2 ARG A 223      35.504  26.638  20.430  1.00  0.00           N  
ATOM   3268  H   ARG A 223      38.469  32.360  23.376  1.00  0.00           H  
ATOM   3269  HA  ARG A 223      37.349  31.295  25.744  1.00  0.00           H  
ATOM   3270 1HB  ARG A 223      39.377  30.228  23.755  1.00  0.00           H  
ATOM   3271 2HB  ARG A 223      38.788  29.285  25.116  1.00  0.00           H  
ATOM   3272 1HG  ARG A 223      36.506  29.406  24.252  1.00  0.00           H  
ATOM   3273 2HG  ARG A 223      37.064  30.419  22.898  1.00  0.00           H  
ATOM   3274 1HD  ARG A 223      38.501  28.616  22.142  1.00  0.00           H  
ATOM   3275 2HD  ARG A 223      37.944  27.604  23.495  1.00  0.00           H  
ATOM   3276  HE  ARG A 223      35.653  28.432  22.151  1.00  0.00           H  
ATOM   3277 1HH1 ARG A 223      38.547  26.582  21.412  1.00  0.00           H  
ATOM   3278 2HH1 ARG A 223      37.755  25.584  20.214  1.00  0.00           H  
ATOM   3279 1HH2 ARG A 223      34.636  27.130  20.593  1.00  0.00           H  
ATOM   3280 2HH2 ARG A 223      35.541  25.893  19.749  1.00  0.00           H  
ATOM   3281  N   ILE A 224      40.538  32.008  25.825  1.00  0.00           N  
ATOM   3282  CA  ILE A 224      41.644  32.270  26.726  1.00  0.00           C  
ATOM   3283  C   ILE A 224      41.307  33.324  27.769  1.00  0.00           C  
ATOM   3284  O   ILE A 224      41.674  33.213  28.936  1.00  0.00           O  
ATOM   3285  CB  ILE A 224      42.888  32.717  25.936  1.00  0.00           C  
ATOM   3286  CG1 ILE A 224      43.428  31.560  25.092  1.00  0.00           C  
ATOM   3287  CG2 ILE A 224      43.960  33.237  26.881  1.00  0.00           C  
ATOM   3288  CD1 ILE A 224      44.474  31.976  24.083  1.00  0.00           C  
ATOM   3289  H   ILE A 224      40.643  32.265  24.886  1.00  0.00           H  
ATOM   3290  HA  ILE A 224      41.882  31.350  27.258  1.00  0.00           H  
ATOM   3291  HB  ILE A 224      42.612  33.511  25.242  1.00  0.00           H  
ATOM   3292 1HG1 ILE A 224      43.865  30.806  25.745  1.00  0.00           H  
ATOM   3293 2HG1 ILE A 224      42.606  31.087  24.554  1.00  0.00           H  
ATOM   3294 1HG2 ILE A 224      44.832  33.548  26.306  1.00  0.00           H  
ATOM   3295 2HG2 ILE A 224      43.571  34.087  27.439  1.00  0.00           H  
ATOM   3296 3HG2 ILE A 224      44.246  32.447  27.576  1.00  0.00           H  
ATOM   3297 1HD1 ILE A 224      44.808  31.102  23.523  1.00  0.00           H  
ATOM   3298 2HD1 ILE A 224      44.046  32.706  23.395  1.00  0.00           H  
ATOM   3299 3HD1 ILE A 224      45.322  32.420  24.601  1.00  0.00           H  
ATOM   3300  N   ALA A 225      40.631  34.365  27.335  1.00  0.00           N  
ATOM   3301  CA  ALA A 225      40.180  35.408  28.236  1.00  0.00           C  
ATOM   3302  C   ALA A 225      39.202  34.893  29.279  1.00  0.00           C  
ATOM   3303  O   ALA A 225      39.247  35.274  30.446  1.00  0.00           O  
ATOM   3304  CB  ALA A 225      39.548  36.542  27.442  1.00  0.00           C  
ATOM   3305  H   ALA A 225      40.360  34.423  26.396  1.00  0.00           H  
ATOM   3306  HA  ALA A 225      41.047  35.811  28.761  1.00  0.00           H  
ATOM   3307 1HB  ALA A 225      39.223  37.327  28.124  1.00  0.00           H  
ATOM   3308 2HB  ALA A 225      40.279  36.948  26.742  1.00  0.00           H  
ATOM   3309 3HB  ALA A 225      38.689  36.164  26.890  1.00  0.00           H  
ATOM   3310  N   GLU A 226      38.294  34.047  28.845  1.00  0.00           N  
ATOM   3311  CA  GLU A 226      37.345  33.422  29.746  1.00  0.00           C  
ATOM   3312  C   GLU A 226      38.023  32.547  30.789  1.00  0.00           C  
ATOM   3313  O   GLU A 226      37.639  32.525  31.956  1.00  0.00           O  
ATOM   3314  CB  GLU A 226      36.341  32.587  28.949  1.00  0.00           C  
ATOM   3315  CG  GLU A 226      35.254  31.936  29.793  1.00  0.00           C  
ATOM   3316  CD  GLU A 226      34.244  31.187  28.970  1.00  0.00           C  
ATOM   3317  OE1 GLU A 226      34.019  31.569  27.847  1.00  0.00           O  
ATOM   3318  OE2 GLU A 226      33.696  30.229  29.465  1.00  0.00           O  
ATOM   3319  H   GLU A 226      38.284  33.769  27.906  1.00  0.00           H  
ATOM   3320  HA  GLU A 226      36.807  34.206  30.280  1.00  0.00           H  
ATOM   3321 1HB  GLU A 226      35.854  33.217  28.204  1.00  0.00           H  
ATOM   3322 2HB  GLU A 226      36.867  31.796  28.415  1.00  0.00           H  
ATOM   3323 1HG  GLU A 226      35.719  31.244  30.495  1.00  0.00           H  
ATOM   3324 2HG  GLU A 226      34.745  32.708  30.369  1.00  0.00           H  
ATOM   3325  N   ALA A 227      39.013  31.800  30.355  1.00  0.00           N  
ATOM   3326  CA  ALA A 227      39.794  30.973  31.256  1.00  0.00           C  
ATOM   3327  C   ALA A 227      40.449  31.781  32.365  1.00  0.00           C  
ATOM   3328  O   ALA A 227      40.387  31.408  33.537  1.00  0.00           O  
ATOM   3329  CB  ALA A 227      40.851  30.207  30.473  1.00  0.00           C  
ATOM   3330  H   ALA A 227      39.288  31.839  29.416  1.00  0.00           H  
ATOM   3331  HA  ALA A 227      39.119  30.262  31.734  1.00  0.00           H  
ATOM   3332 1HB  ALA A 227      41.425  29.579  31.155  1.00  0.00           H  
ATOM   3333 2HB  ALA A 227      40.366  29.581  29.724  1.00  0.00           H  
ATOM   3334 3HB  ALA A 227      41.519  30.911  29.980  1.00  0.00           H  
ATOM   3335  N   HIS A 228      41.076  32.890  31.960  1.00  0.00           N  
ATOM   3336  CA  HIS A 228      41.817  33.770  32.853  1.00  0.00           C  
ATOM   3337  C   HIS A 228      40.922  34.651  33.727  1.00  0.00           C  
ATOM   3338  O   HIS A 228      41.223  34.874  34.900  1.00  0.00           O  
ATOM   3339  CB  HIS A 228      42.762  34.661  32.040  1.00  0.00           C  
ATOM   3340  CG  HIS A 228      43.628  35.545  32.882  1.00  0.00           C  
ATOM   3341  ND1 HIS A 228      44.654  35.055  33.663  1.00  0.00           N  
ATOM   3342  CD2 HIS A 228      43.621  36.886  33.067  1.00  0.00           C  
ATOM   3343  CE1 HIS A 228      45.242  36.059  34.291  1.00  0.00           C  
ATOM   3344  NE2 HIS A 228      44.634  37.179  33.947  1.00  0.00           N  
ATOM   3345  H   HIS A 228      41.051  33.120  30.977  1.00  0.00           H  
ATOM   3346  HA  HIS A 228      42.419  33.156  33.524  1.00  0.00           H  
ATOM   3347 1HB  HIS A 228      43.409  34.037  31.423  1.00  0.00           H  
ATOM   3348 2HB  HIS A 228      42.180  35.292  31.370  1.00  0.00           H  
ATOM   3349  HD2 HIS A 228      42.939  37.600  32.604  1.00  0.00           H  
ATOM   3350  HE1 HIS A 228      46.085  35.976  34.977  1.00  0.00           H  
ATOM   3351  HE2 HIS A 228      44.871  38.105  34.274  1.00  0.00           H  
ATOM   3352  N   LEU A 229      39.876  35.224  33.134  1.00  0.00           N  
ATOM   3353  CA  LEU A 229      39.137  36.303  33.791  1.00  0.00           C  
ATOM   3354  C   LEU A 229      38.136  35.761  34.806  1.00  0.00           C  
ATOM   3355  O   LEU A 229      37.207  35.035  34.452  1.00  0.00           O  
ATOM   3356  CB  LEU A 229      38.401  37.152  32.747  1.00  0.00           C  
ATOM   3357  CG  LEU A 229      39.293  37.880  31.733  1.00  0.00           C  
ATOM   3358  CD1 LEU A 229      38.420  38.578  30.698  1.00  0.00           C  
ATOM   3359  CD2 LEU A 229      40.181  38.877  32.461  1.00  0.00           C  
ATOM   3360  H   LEU A 229      39.633  34.957  32.191  1.00  0.00           H  
ATOM   3361  HA  LEU A 229      39.849  36.942  34.314  1.00  0.00           H  
ATOM   3362 1HB  LEU A 229      37.724  36.506  32.189  1.00  0.00           H  
ATOM   3363 2HB  LEU A 229      37.807  37.904  33.266  1.00  0.00           H  
ATOM   3364  HG  LEU A 229      39.915  37.154  31.209  1.00  0.00           H  
ATOM   3365 1HD1 LEU A 229      39.054  39.095  29.977  1.00  0.00           H  
ATOM   3366 2HD1 LEU A 229      37.810  37.839  30.179  1.00  0.00           H  
ATOM   3367 3HD1 LEU A 229      37.774  39.300  31.195  1.00  0.00           H  
ATOM   3368 1HD2 LEU A 229      40.816  39.393  31.741  1.00  0.00           H  
ATOM   3369 2HD2 LEU A 229      39.560  39.604  32.984  1.00  0.00           H  
ATOM   3370 3HD2 LEU A 229      40.806  38.348  33.182  1.00  0.00           H  
ATOM   3371  N   GLU A 230      38.321  36.142  36.066  1.00  0.00           N  
ATOM   3372  CA  GLU A 230      37.405  35.755  37.134  1.00  0.00           C  
ATOM   3373  C   GLU A 230      36.065  36.475  37.033  1.00  0.00           C  
ATOM   3374  O   GLU A 230      35.039  35.955  37.472  1.00  0.00           O  
ATOM   3375  CB  GLU A 230      38.038  36.038  38.498  1.00  0.00           C  
ATOM   3376  CG  GLU A 230      39.233  35.156  38.832  1.00  0.00           C  
ATOM   3377  CD  GLU A 230      39.840  35.474  40.170  1.00  0.00           C  
ATOM   3378  OE1 GLU A 230      39.419  36.427  40.780  1.00  0.00           O  
ATOM   3379  OE2 GLU A 230      40.725  34.762  40.583  1.00  0.00           O  
ATOM   3380  H   GLU A 230      39.121  36.717  36.288  1.00  0.00           H  
ATOM   3381  HA  GLU A 230      37.221  34.682  37.059  1.00  0.00           H  
ATOM   3382 1HB  GLU A 230      38.367  37.076  38.539  1.00  0.00           H  
ATOM   3383 2HB  GLU A 230      37.292  35.900  39.281  1.00  0.00           H  
ATOM   3384 1HG  GLU A 230      38.915  34.114  38.828  1.00  0.00           H  
ATOM   3385 2HG  GLU A 230      39.989  35.279  38.057  1.00  0.00           H  
ATOM   3386  N   ASP A 231      36.084  37.688  36.488  1.00  0.00           N  
ATOM   3387  CA  ASP A 231      34.883  38.512  36.434  1.00  0.00           C  
ATOM   3388  C   ASP A 231      33.984  38.077  35.285  1.00  0.00           C  
ATOM   3389  O   ASP A 231      34.363  38.178  34.118  1.00  0.00           O  
ATOM   3390  CB  ASP A 231      35.248  39.990  36.277  1.00  0.00           C  
ATOM   3391  CG  ASP A 231      34.032  40.906  36.295  1.00  0.00           C  
ATOM   3392  OD1 ASP A 231      33.214  40.793  35.414  1.00  0.00           O  
ATOM   3393  OD2 ASP A 231      33.933  41.711  37.191  1.00  0.00           O  
ATOM   3394  H   ASP A 231      36.951  38.054  36.123  1.00  0.00           H  
ATOM   3395  HA  ASP A 231      34.342  38.395  37.373  1.00  0.00           H  
ATOM   3396 1HB  ASP A 231      35.921  40.286  37.082  1.00  0.00           H  
ATOM   3397 2HB  ASP A 231      35.780  40.135  35.336  1.00  0.00           H  
ATOM   3398  N   PRO A 232      32.822  37.530  35.623  1.00  0.00           N  
ATOM   3399  CA  PRO A 232      31.964  36.886  34.634  1.00  0.00           C  
ATOM   3400  C   PRO A 232      31.544  37.855  33.535  1.00  0.00           C  
ATOM   3401  O   PRO A 232      31.518  37.509  32.355  1.00  0.00           O  
ATOM   3402  CB  PRO A 232      30.764  36.429  35.469  1.00  0.00           C  
ATOM   3403  CG  PRO A 232      31.323  36.236  36.838  1.00  0.00           C  
ATOM   3404  CD  PRO A 232      32.315  37.357  36.998  1.00  0.00           C  
ATOM   3405  HA  PRO A 232      32.519  36.066  34.176  1.00  0.00           H  
ATOM   3406 1HB  PRO A 232      29.971  37.190  35.436  1.00  0.00           H  
ATOM   3407 2HB  PRO A 232      30.341  35.506  35.047  1.00  0.00           H  
ATOM   3408 1HG  PRO A 232      30.518  36.272  37.586  1.00  0.00           H  
ATOM   3409 2HG  PRO A 232      31.789  35.243  36.921  1.00  0.00           H  
ATOM   3410 1HD  PRO A 232      31.796  38.257  37.360  1.00  0.00           H  
ATOM   3411 2HD  PRO A 232      33.102  37.053  37.704  1.00  0.00           H  
ATOM   3412  N   ARG A 233      31.234  39.068  33.943  1.00  0.00           N  
ATOM   3413  CA  ARG A 233      30.777  40.120  33.056  1.00  0.00           C  
ATOM   3414  C   ARG A 233      31.808  40.479  32.000  1.00  0.00           C  
ATOM   3415  O   ARG A 233      31.496  40.626  30.820  1.00  0.00           O  
ATOM   3416  CB  ARG A 233      30.429  41.367  33.856  1.00  0.00           C  
ATOM   3417  CG  ARG A 233      29.189  41.243  34.727  1.00  0.00           C  
ATOM   3418  CD  ARG A 233      28.847  42.531  35.381  1.00  0.00           C  
ATOM   3419  NE  ARG A 233      27.682  42.409  36.244  1.00  0.00           N  
ATOM   3420  CZ  ARG A 233      27.733  42.157  37.566  1.00  0.00           C  
ATOM   3421  NH1 ARG A 233      28.895  42.003  38.162  1.00  0.00           N  
ATOM   3422  NH2 ARG A 233      26.615  42.064  38.265  1.00  0.00           N  
ATOM   3423  H   ARG A 233      31.273  39.246  34.937  1.00  0.00           H  
ATOM   3424  HA  ARG A 233      29.881  39.773  32.540  1.00  0.00           H  
ATOM   3425 1HB  ARG A 233      31.264  41.626  34.506  1.00  0.00           H  
ATOM   3426 2HB  ARG A 233      30.272  42.204  33.176  1.00  0.00           H  
ATOM   3427 1HG  ARG A 233      28.343  40.934  34.113  1.00  0.00           H  
ATOM   3428 2HG  ARG A 233      29.364  40.499  35.505  1.00  0.00           H  
ATOM   3429 1HD  ARG A 233      29.687  42.866  35.989  1.00  0.00           H  
ATOM   3430 2HD  ARG A 233      28.629  43.279  34.620  1.00  0.00           H  
ATOM   3431  HE  ARG A 233      26.770  42.521  35.821  1.00  0.00           H  
ATOM   3432 1HH1 ARG A 233      29.750  42.074  37.628  1.00  0.00           H  
ATOM   3433 2HH1 ARG A 233      28.933  41.814  39.153  1.00  0.00           H  
ATOM   3434 1HH2 ARG A 233      25.722  42.182  37.807  1.00  0.00           H  
ATOM   3435 2HH2 ARG A 233      26.653  41.875  39.255  1.00  0.00           H  
ATOM   3436  N   LEU A 234      33.037  40.655  32.433  1.00  0.00           N  
ATOM   3437  CA  LEU A 234      34.120  41.001  31.532  1.00  0.00           C  
ATOM   3438  C   LEU A 234      34.374  39.924  30.490  1.00  0.00           C  
ATOM   3439  O   LEU A 234      34.632  40.209  29.322  1.00  0.00           O  
ATOM   3440  CB  LEU A 234      35.404  41.250  32.334  1.00  0.00           C  
ATOM   3441  CG  LEU A 234      36.635  41.650  31.511  1.00  0.00           C  
ATOM   3442  CD1 LEU A 234      36.347  42.943  30.761  1.00  0.00           C  
ATOM   3443  CD2 LEU A 234      37.833  41.809  32.435  1.00  0.00           C  
ATOM   3444  H   LEU A 234      33.259  40.488  33.373  1.00  0.00           H  
ATOM   3445  HA  LEU A 234      33.851  41.914  31.002  1.00  0.00           H  
ATOM   3446 1HB  LEU A 234      35.215  42.044  33.055  1.00  0.00           H  
ATOM   3447 2HB  LEU A 234      35.652  40.341  32.882  1.00  0.00           H  
ATOM   3448  HG  LEU A 234      36.847  40.876  30.773  1.00  0.00           H  
ATOM   3449 1HD1 LEU A 234      37.221  43.227  30.176  1.00  0.00           H  
ATOM   3450 2HD1 LEU A 234      35.498  42.795  30.093  1.00  0.00           H  
ATOM   3451 3HD1 LEU A 234      36.115  43.733  31.474  1.00  0.00           H  
ATOM   3452 1HD2 LEU A 234      38.709  42.093  31.850  1.00  0.00           H  
ATOM   3453 2HD2 LEU A 234      37.623  42.584  33.173  1.00  0.00           H  
ATOM   3454 3HD2 LEU A 234      38.028  40.866  32.945  1.00  0.00           H  
ATOM   3455  N   ALA A 235      34.333  38.684  30.923  1.00  0.00           N  
ATOM   3456  CA  ALA A 235      34.485  37.558  30.022  1.00  0.00           C  
ATOM   3457  C   ALA A 235      33.381  37.494  28.980  1.00  0.00           C  
ATOM   3458  O   ALA A 235      33.616  37.190  27.812  1.00  0.00           O  
ATOM   3459  CB  ALA A 235      34.530  36.261  30.816  1.00  0.00           C  
ATOM   3460  H   ALA A 235      34.129  38.494  31.863  1.00  0.00           H  
ATOM   3461  HA  ALA A 235      35.425  37.679  29.484  1.00  0.00           H  
ATOM   3462 1HB  ALA A 235      34.657  35.420  30.133  1.00  0.00           H  
ATOM   3463 2HB  ALA A 235      35.366  36.290  31.515  1.00  0.00           H  
ATOM   3464 3HB  ALA A 235      33.599  36.141  31.369  1.00  0.00           H  
ATOM   3465  N   GLU A 236      32.167  37.749  29.413  1.00  0.00           N  
ATOM   3466  CA  GLU A 236      31.031  37.795  28.512  1.00  0.00           C  
ATOM   3467  C   GLU A 236      31.160  38.893  27.470  1.00  0.00           C  
ATOM   3468  O   GLU A 236      30.820  38.714  26.302  1.00  0.00           O  
ATOM   3469  CB  GLU A 236      29.739  37.993  29.309  1.00  0.00           C  
ATOM   3470  CG  GLU A 236      29.326  36.790  30.145  1.00  0.00           C  
ATOM   3471  CD  GLU A 236      28.099  37.048  30.974  1.00  0.00           C  
ATOM   3472  OE1 GLU A 236      27.641  38.166  30.992  1.00  0.00           O  
ATOM   3473  OE2 GLU A 236      27.618  36.126  31.590  1.00  0.00           O  
ATOM   3474  H   GLU A 236      32.015  37.982  30.353  1.00  0.00           H  
ATOM   3475  HA  GLU A 236      30.974  36.846  27.978  1.00  0.00           H  
ATOM   3476 1HB  GLU A 236      29.853  38.844  29.980  1.00  0.00           H  
ATOM   3477 2HB  GLU A 236      28.922  38.222  28.625  1.00  0.00           H  
ATOM   3478 1HG  GLU A 236      29.131  35.949  29.481  1.00  0.00           H  
ATOM   3479 2HG  GLU A 236      30.151  36.516  30.801  1.00  0.00           H  
ATOM   3480  N   ALA A 237      31.623  40.045  27.903  1.00  0.00           N  
ATOM   3481  CA  ALA A 237      31.864  41.156  27.002  1.00  0.00           C  
ATOM   3482  C   ALA A 237      32.924  40.837  25.960  1.00  0.00           C  
ATOM   3483  O   ALA A 237      32.806  41.203  24.792  1.00  0.00           O  
ATOM   3484  CB  ALA A 237      32.265  42.391  27.796  1.00  0.00           C  
ATOM   3485  H   ALA A 237      31.878  40.154  28.843  1.00  0.00           H  
ATOM   3486  HA  ALA A 237      30.939  41.363  26.464  1.00  0.00           H  
ATOM   3487 1HB  ALA A 237      32.433  43.224  27.113  1.00  0.00           H  
ATOM   3488 2HB  ALA A 237      31.470  42.649  28.495  1.00  0.00           H  
ATOM   3489 3HB  ALA A 237      33.181  42.186  28.348  1.00  0.00           H  
ATOM   3490  N   ALA A 238      33.978  40.182  26.393  1.00  0.00           N  
ATOM   3491  CA  ALA A 238      35.030  39.751  25.492  1.00  0.00           C  
ATOM   3492  C   ALA A 238      34.533  38.763  24.450  1.00  0.00           C  
ATOM   3493  O   ALA A 238      34.913  38.815  23.282  1.00  0.00           O  
ATOM   3494  CB  ALA A 238      36.176  39.141  26.286  1.00  0.00           C  
ATOM   3495  H   ALA A 238      34.040  39.911  27.333  1.00  0.00           H  
ATOM   3496  HA  ALA A 238      35.395  40.626  24.954  1.00  0.00           H  
ATOM   3497 1HB  ALA A 238      36.967  38.831  25.603  1.00  0.00           H  
ATOM   3498 2HB  ALA A 238      36.568  39.880  26.985  1.00  0.00           H  
ATOM   3499 3HB  ALA A 238      35.815  38.275  26.839  1.00  0.00           H  
ATOM   3500  N   ARG A 239      33.704  37.839  24.883  1.00  0.00           N  
ATOM   3501  CA  ARG A 239      33.097  36.878  23.982  1.00  0.00           C  
ATOM   3502  C   ARG A 239      32.210  37.540  22.940  1.00  0.00           C  
ATOM   3503  O   ARG A 239      32.195  37.155  21.772  1.00  0.00           O  
ATOM   3504  CB  ARG A 239      32.274  35.868  24.768  1.00  0.00           C  
ATOM   3505  CG  ARG A 239      31.637  34.771  23.930  1.00  0.00           C  
ATOM   3506  CD  ARG A 239      30.900  33.795  24.773  1.00  0.00           C  
ATOM   3507  NE  ARG A 239      29.755  34.403  25.432  1.00  0.00           N  
ATOM   3508  CZ  ARG A 239      29.091  33.857  26.470  1.00  0.00           C  
ATOM   3509  NH1 ARG A 239      29.469  32.695  26.953  1.00  0.00           N  
ATOM   3510  NH2 ARG A 239      28.060  34.491  27.001  1.00  0.00           N  
ATOM   3511  H   ARG A 239      33.426  37.824  25.823  1.00  0.00           H  
ATOM   3512  HA  ARG A 239      33.891  36.349  23.454  1.00  0.00           H  
ATOM   3513 1HB  ARG A 239      32.904  35.388  25.515  1.00  0.00           H  
ATOM   3514 2HB  ARG A 239      31.474  36.385  25.298  1.00  0.00           H  
ATOM   3515 1HG  ARG A 239      30.934  35.214  23.224  1.00  0.00           H  
ATOM   3516 2HG  ARG A 239      32.412  34.235  23.382  1.00  0.00           H  
ATOM   3517 1HD  ARG A 239      30.539  32.977  24.150  1.00  0.00           H  
ATOM   3518 2HD  ARG A 239      31.565  33.401  25.540  1.00  0.00           H  
ATOM   3519  HE  ARG A 239      29.435  35.298  25.088  1.00  0.00           H  
ATOM   3520 1HH1 ARG A 239      30.257  32.210  26.547  1.00  0.00           H  
ATOM   3521 2HH1 ARG A 239      28.971  32.286  27.731  1.00  0.00           H  
ATOM   3522 1HH2 ARG A 239      27.770  35.385  26.629  1.00  0.00           H  
ATOM   3523 2HH2 ARG A 239      27.563  34.082  27.778  1.00  0.00           H  
ATOM   3524  N   ALA A 240      31.444  38.516  23.373  1.00  0.00           N  
ATOM   3525  CA  ALA A 240      30.603  39.280  22.472  1.00  0.00           C  
ATOM   3526  C   ALA A 240      31.408  40.039  21.430  1.00  0.00           C  
ATOM   3527  O   ALA A 240      31.033  40.120  20.262  1.00  0.00           O  
ATOM   3528  CB  ALA A 240      29.734  40.245  23.266  1.00  0.00           C  
ATOM   3529  H   ALA A 240      31.477  38.792  24.313  1.00  0.00           H  
ATOM   3530  HA  ALA A 240      29.961  38.582  21.934  1.00  0.00           H  
ATOM   3531 1HB  ALA A 240      29.096  40.806  22.583  1.00  0.00           H  
ATOM   3532 2HB  ALA A 240      29.113  39.684  23.965  1.00  0.00           H  
ATOM   3533 3HB  ALA A 240      30.369  40.935  23.819  1.00  0.00           H  
ATOM   3534  N   ALA A 241      32.503  40.624  21.863  1.00  0.00           N  
ATOM   3535  CA  ALA A 241      33.402  41.319  20.962  1.00  0.00           C  
ATOM   3536  C   ALA A 241      34.010  40.395  19.920  1.00  0.00           C  
ATOM   3537  O   ALA A 241      34.154  40.750  18.752  1.00  0.00           O  
ATOM   3538  CB  ALA A 241      34.503  42.007  21.756  1.00  0.00           C  
ATOM   3539  H   ALA A 241      32.769  40.543  22.803  1.00  0.00           H  
ATOM   3540  HA  ALA A 241      32.834  42.079  20.425  1.00  0.00           H  
ATOM   3541 1HB  ALA A 241      35.167  42.538  21.074  1.00  0.00           H  
ATOM   3542 2HB  ALA A 241      34.059  42.716  22.455  1.00  0.00           H  
ATOM   3543 3HB  ALA A 241      35.072  41.262  22.309  1.00  0.00           H  
ATOM   3544  N   ALA A 242      34.395  39.215  20.353  1.00  0.00           N  
ATOM   3545  CA  ALA A 242      34.924  38.209  19.452  1.00  0.00           C  
ATOM   3546  C   ALA A 242      33.907  37.771  18.410  1.00  0.00           C  
ATOM   3547  O   ALA A 242      34.233  37.566  17.242  1.00  0.00           O  
ATOM   3548  CB  ALA A 242      35.411  37.006  20.246  1.00  0.00           C  
ATOM   3549  H   ALA A 242      34.269  38.967  21.293  1.00  0.00           H  
ATOM   3550  HA  ALA A 242      35.766  38.645  18.914  1.00  0.00           H  
ATOM   3551 1HB  ALA A 242      35.818  36.260  19.563  1.00  0.00           H  
ATOM   3552 2HB  ALA A 242      36.186  37.320  20.945  1.00  0.00           H  
ATOM   3553 3HB  ALA A 242      34.578  36.574  20.799  1.00  0.00           H  
ATOM   3554  N   GLU A 243      32.679  37.596  18.843  1.00  0.00           N  
ATOM   3555  CA  GLU A 243      31.596  37.250  17.942  1.00  0.00           C  
ATOM   3556  C   GLU A 243      31.342  38.327  16.900  1.00  0.00           C  
ATOM   3557  O   GLU A 243      31.085  38.042  15.732  1.00  0.00           O  
ATOM   3558  CB  GLU A 243      30.315  36.994  18.739  1.00  0.00           C  
ATOM   3559  CG  GLU A 243      30.338  35.722  19.575  1.00  0.00           C  
ATOM   3560  CD  GLU A 243      29.097  35.544  20.404  1.00  0.00           C  
ATOM   3561  OE1 GLU A 243      28.284  36.437  20.422  1.00  0.00           O  
ATOM   3562  OE2 GLU A 243      28.960  34.513  21.020  1.00  0.00           O  
ATOM   3563  H   GLU A 243      32.457  37.763  19.783  1.00  0.00           H  
ATOM   3564  HA  GLU A 243      31.868  36.339  17.408  1.00  0.00           H  
ATOM   3565 1HB  GLU A 243      30.130  37.832  19.410  1.00  0.00           H  
ATOM   3566 2HB  GLU A 243      29.468  36.929  18.055  1.00  0.00           H  
ATOM   3567 1HG  GLU A 243      30.444  34.865  18.911  1.00  0.00           H  
ATOM   3568 2HG  GLU A 243      31.207  35.748  20.231  1.00  0.00           H  
ATOM   3569  N   ALA A 244      31.383  39.567  17.333  1.00  0.00           N  
ATOM   3570  CA  ALA A 244      31.231  40.693  16.432  1.00  0.00           C  
ATOM   3571  C   ALA A 244      32.335  40.757  15.390  1.00  0.00           C  
ATOM   3572  O   ALA A 244      32.099  41.060  14.222  1.00  0.00           O  
ATOM   3573  CB  ALA A 244      31.186  41.990  17.226  1.00  0.00           C  
ATOM   3574  H   ALA A 244      31.585  39.757  18.273  1.00  0.00           H  
ATOM   3575  HA  ALA A 244      30.291  40.572  15.894  1.00  0.00           H  
ATOM   3576 1HB  ALA A 244      31.059  42.831  16.543  1.00  0.00           H  
ATOM   3577 2HB  ALA A 244      30.350  41.961  17.925  1.00  0.00           H  
ATOM   3578 3HB  ALA A 244      32.117  42.110  17.779  1.00  0.00           H  
ATOM   3579  N   GLY A 245      33.549  40.502  15.823  1.00  0.00           N  
ATOM   3580  CA  GLY A 245      34.685  40.456  14.922  1.00  0.00           C  
ATOM   3581  C   GLY A 245      34.555  39.357  13.880  1.00  0.00           C  
ATOM   3582  O   GLY A 245      34.895  39.537  12.712  1.00  0.00           O  
ATOM   3583  H   GLY A 245      33.700  40.268  16.763  1.00  0.00           H  
ATOM   3584 1HA  GLY A 245      34.787  41.416  14.416  1.00  0.00           H  
ATOM   3585 2HA  GLY A 245      35.598  40.297  15.495  1.00  0.00           H  
ATOM   3586  N   ARG A 246      34.093  38.206  14.313  1.00  0.00           N  
ATOM   3587  CA  ARG A 246      33.851  37.096  13.412  1.00  0.00           C  
ATOM   3588  C   ARG A 246      32.791  37.413  12.370  1.00  0.00           C  
ATOM   3589  O   ARG A 246      32.910  37.047  11.202  1.00  0.00           O  
ATOM   3590  CB  ARG A 246      33.424  35.866  14.199  1.00  0.00           C  
ATOM   3591  CG  ARG A 246      34.519  35.233  15.042  1.00  0.00           C  
ATOM   3592  CD  ARG A 246      34.012  34.078  15.826  1.00  0.00           C  
ATOM   3593  NE  ARG A 246      33.609  32.975  14.967  1.00  0.00           N  
ATOM   3594  CZ  ARG A 246      32.873  31.922  15.370  1.00  0.00           C  
ATOM   3595  NH1 ARG A 246      32.467  31.842  16.618  1.00  0.00           N  
ATOM   3596  NH2 ARG A 246      32.559  30.968  14.511  1.00  0.00           N  
ATOM   3597  H   ARG A 246      33.837  38.097  15.253  1.00  0.00           H  
ATOM   3598  HA  ARG A 246      34.778  36.871  12.884  1.00  0.00           H  
ATOM   3599 1HB  ARG A 246      32.604  36.128  14.866  1.00  0.00           H  
ATOM   3600 2HB  ARG A 246      33.055  35.104  13.511  1.00  0.00           H  
ATOM   3601 1HG  ARG A 246      35.321  34.881  14.392  1.00  0.00           H  
ATOM   3602 2HG  ARG A 246      34.915  35.973  15.739  1.00  0.00           H  
ATOM   3603 1HD  ARG A 246      34.793  33.721  16.495  1.00  0.00           H  
ATOM   3604 2HD  ARG A 246      33.146  34.388  16.411  1.00  0.00           H  
ATOM   3605  HE  ARG A 246      33.903  33.001  14.000  1.00  0.00           H  
ATOM   3606 1HH1 ARG A 246      32.707  32.571  17.275  1.00  0.00           H  
ATOM   3607 2HH1 ARG A 246      31.915  31.052  16.920  1.00  0.00           H  
ATOM   3608 1HH2 ARG A 246      32.871  31.029  13.551  1.00  0.00           H  
ATOM   3609 2HH2 ARG A 246      32.007  30.178  14.813  1.00  0.00           H  
ATOM   3610  N   ALA A 247      31.738  38.069  12.803  1.00  0.00           N  
ATOM   3611  CA  ALA A 247      30.686  38.500  11.902  1.00  0.00           C  
ATOM   3612  C   ALA A 247      31.183  39.488  10.860  1.00  0.00           C  
ATOM   3613  O   ALA A 247      30.803  39.436   9.692  1.00  0.00           O  
ATOM   3614  CB  ALA A 247      29.540  39.110  12.696  1.00  0.00           C  
ATOM   3615  H   ALA A 247      31.675  38.340  13.743  1.00  0.00           H  
ATOM   3616  HA  ALA A 247      30.321  37.625  11.364  1.00  0.00           H  
ATOM   3617 1HB  ALA A 247      28.749  39.420  12.013  1.00  0.00           H  
ATOM   3618 2HB  ALA A 247      29.148  38.371  13.395  1.00  0.00           H  
ATOM   3619 3HB  ALA A 247      29.901  39.976  13.249  1.00  0.00           H  
ATOM   3620  N   LEU A 248      32.012  40.412  11.293  1.00  0.00           N  
ATOM   3621  CA  LEU A 248      32.619  41.372  10.392  1.00  0.00           C  
ATOM   3622  C   LEU A 248      33.506  40.712   9.350  1.00  0.00           C  
ATOM   3623  O   LEU A 248      33.521  41.095   8.182  1.00  0.00           O  
ATOM   3624  CB  LEU A 248      33.442  42.388  11.194  1.00  0.00           C  
ATOM   3625  CG  LEU A 248      32.635  43.358  12.066  1.00  0.00           C  
ATOM   3626  CD1 LEU A 248      33.585  44.172  12.934  1.00  0.00           C  
ATOM   3627  CD2 LEU A 248      31.795  44.262  11.176  1.00  0.00           C  
ATOM   3628  H   LEU A 248      32.289  40.427  12.233  1.00  0.00           H  
ATOM   3629  HA  LEU A 248      31.821  41.883   9.854  1.00  0.00           H  
ATOM   3630 1HB  LEU A 248      34.124  41.845  11.847  1.00  0.00           H  
ATOM   3631 2HB  LEU A 248      34.034  42.982  10.498  1.00  0.00           H  
ATOM   3632  HG  LEU A 248      31.980  42.792  12.729  1.00  0.00           H  
ATOM   3633 1HD1 LEU A 248      33.011  44.862  13.554  1.00  0.00           H  
ATOM   3634 2HD1 LEU A 248      34.158  43.502  13.574  1.00  0.00           H  
ATOM   3635 3HD1 LEU A 248      34.264  44.738  12.297  1.00  0.00           H  
ATOM   3636 1HD2 LEU A 248      31.220  44.951  11.796  1.00  0.00           H  
ATOM   3637 2HD2 LEU A 248      32.449  44.830  10.514  1.00  0.00           H  
ATOM   3638 3HD2 LEU A 248      31.113  43.655  10.581  1.00  0.00           H  
ATOM   3639  N   LEU A 249      34.272  39.735   9.783  1.00  0.00           N  
ATOM   3640  CA  LEU A 249      35.112  38.970   8.882  1.00  0.00           C  
ATOM   3641  C   LEU A 249      34.307  38.212   7.840  1.00  0.00           C  
ATOM   3642  O   LEU A 249      34.683  38.131   6.672  1.00  0.00           O  
ATOM   3643  CB  LEU A 249      35.969  37.982   9.684  1.00  0.00           C  
ATOM   3644  CG  LEU A 249      37.065  38.608  10.556  1.00  0.00           C  
ATOM   3645  CD1 LEU A 249      37.701  37.530  11.424  1.00  0.00           C  
ATOM   3646  CD2 LEU A 249      38.102  39.277   9.667  1.00  0.00           C  
ATOM   3647  H   LEU A 249      34.238  39.460  10.723  1.00  0.00           H  
ATOM   3648  HA  LEU A 249      35.768  39.659   8.352  1.00  0.00           H  
ATOM   3649 1HB  LEU A 249      35.315  37.406  10.336  1.00  0.00           H  
ATOM   3650 2HB  LEU A 249      36.451  37.296   8.988  1.00  0.00           H  
ATOM   3651  HG  LEU A 249      36.622  39.351  11.220  1.00  0.00           H  
ATOM   3652 1HD1 LEU A 249      38.479  37.975  12.044  1.00  0.00           H  
ATOM   3653 2HD1 LEU A 249      36.940  37.082  12.063  1.00  0.00           H  
ATOM   3654 3HD1 LEU A 249      38.139  36.763  10.787  1.00  0.00           H  
ATOM   3655 1HD2 LEU A 249      38.880  39.722  10.287  1.00  0.00           H  
ATOM   3656 2HD2 LEU A 249      38.546  38.534   9.004  1.00  0.00           H  
ATOM   3657 3HD2 LEU A 249      37.623  40.054   9.071  1.00  0.00           H  
ATOM   3658  N   GLU A 250      33.213  37.627   8.273  1.00  0.00           N  
ATOM   3659  CA  GLU A 250      32.313  36.932   7.372  1.00  0.00           C  
ATOM   3660  C   GLU A 250      31.706  37.856   6.330  1.00  0.00           C  
ATOM   3661  O   GLU A 250      31.562  37.501   5.162  1.00  0.00           O  
ATOM   3662  CB  GLU A 250      31.196  36.254   8.169  1.00  0.00           C  
ATOM   3663  CG  GLU A 250      31.653  35.066   9.005  1.00  0.00           C  
ATOM   3664  CD  GLU A 250      30.547  34.475   9.834  1.00  0.00           C  
ATOM   3665  OE1 GLU A 250      29.478  35.038   9.852  1.00  0.00           O  
ATOM   3666  OE2 GLU A 250      30.771  33.460  10.450  1.00  0.00           O  
ATOM   3667  H   GLU A 250      32.947  37.708   9.213  1.00  0.00           H  
ATOM   3668  HA  GLU A 250      32.880  36.168   6.838  1.00  0.00           H  
ATOM   3669 1HB  GLU A 250      30.736  36.979   8.840  1.00  0.00           H  
ATOM   3670 2HB  GLU A 250      30.423  35.904   7.485  1.00  0.00           H  
ATOM   3671 1HG  GLU A 250      32.044  34.297   8.341  1.00  0.00           H  
ATOM   3672 2HG  GLU A 250      32.461  35.387   9.661  1.00  0.00           H  
ATOM   3673  N   ALA A 251      31.321  39.036   6.763  1.00  0.00           N  
ATOM   3674  CA  ALA A 251      30.793  40.042   5.862  1.00  0.00           C  
ATOM   3675  C   ALA A 251      31.808  40.479   4.820  1.00  0.00           C  
ATOM   3676  O   ALA A 251      31.483  40.684   3.652  1.00  0.00           O  
ATOM   3677  CB  ALA A 251      30.308  41.246   6.656  1.00  0.00           C  
ATOM   3678  H   ALA A 251      31.447  39.284   7.703  1.00  0.00           H  
ATOM   3679  HA  ALA A 251      29.951  39.606   5.324  1.00  0.00           H  
ATOM   3680 1HB  ALA A 251      29.901  41.992   5.973  1.00  0.00           H  
ATOM   3681 2HB  ALA A 251      29.532  40.933   7.355  1.00  0.00           H  
ATOM   3682 3HB  ALA A 251      31.141  41.677   7.208  1.00  0.00           H  
ATOM   3683  N   GLY A 252      33.037  40.655   5.253  1.00  0.00           N  
ATOM   3684  CA  GLY A 252      34.120  41.001   4.352  1.00  0.00           C  
ATOM   3685  C   GLY A 252      34.374  39.924   3.310  1.00  0.00           C  
ATOM   3686  O   GLY A 252      34.632  40.209   2.142  1.00  0.00           O  
ATOM   3687  H   GLY A 252      33.259  40.488   6.193  1.00  0.00           H  
ATOM   3688 1HA  GLY A 252      33.886  41.938   3.846  1.00  0.00           H  
ATOM   3689 2HA  GLY A 252      35.031  41.164   4.925  1.00  0.00           H  
ATOM   3690  N   ALA A 253      34.333  38.684   3.743  1.00  0.00           N  
ATOM   3691  CA  ALA A 253      34.485  37.558   2.842  1.00  0.00           C  
ATOM   3692  C   ALA A 253      33.381  37.494   1.800  1.00  0.00           C  
ATOM   3693  O   ALA A 253      33.616  37.190   0.632  1.00  0.00           O  
ATOM   3694  CB  ALA A 253      34.530  36.261   3.636  1.00  0.00           C  
ATOM   3695  H   ALA A 253      34.129  38.494   4.683  1.00  0.00           H  
ATOM   3696  HA  ALA A 253      35.425  37.679   2.304  1.00  0.00           H  
ATOM   3697 1HB  ALA A 253      34.657  35.420   2.953  1.00  0.00           H  
ATOM   3698 2HB  ALA A 253      35.366  36.290   4.335  1.00  0.00           H  
ATOM   3699 3HB  ALA A 253      33.599  36.141   4.189  1.00  0.00           H  
ATOM   3700  N   GLU A 254      32.145  37.727   2.262  1.00  0.00           N  
ATOM   3701  CA  GLU A 254      30.969  37.731   1.393  1.00  0.00           C  
ATOM   3702  C   GLU A 254      30.770  39.075   0.691  1.00  0.00           C  
ATOM   3703  O   GLU A 254      30.340  39.125  -0.462  1.00  0.00           O  
ATOM   3704  CB  GLU A 254      29.717  37.384   2.202  1.00  0.00           C  
ATOM   3705  CG  GLU A 254      29.687  35.958   2.734  1.00  0.00           C  
ATOM   3706  CD  GLU A 254      28.455  35.662   3.543  1.00  0.00           C  
ATOM   3707  OE1 GLU A 254      27.693  36.567   3.784  1.00  0.00           O  
ATOM   3708  OE2 GLU A 254      28.276  34.528   3.920  1.00  0.00           O  
ATOM   3709  H   GLU A 254      32.022  37.937   3.240  1.00  0.00           H  
ATOM   3710  HA  GLU A 254      31.108  36.976   0.619  1.00  0.00           H  
ATOM   3711 1HB  GLU A 254      29.636  38.060   3.054  1.00  0.00           H  
ATOM   3712 2HB  GLU A 254      28.832  37.530   1.583  1.00  0.00           H  
ATOM   3713 1HG  GLU A 254      29.730  35.267   1.892  1.00  0.00           H  
ATOM   3714 2HG  GLU A 254      30.570  35.793   3.350  1.00  0.00           H  
ATOM   3715  N   GLY A 255      31.094  40.162   1.391  1.00  0.00           N  
ATOM   3716  CA  GLY A 255      30.999  41.512   0.831  1.00  0.00           C  
ATOM   3717  C   GLY A 255      32.111  41.764  -0.178  1.00  0.00           C  
ATOM   3718  O   GLY A 255      31.986  42.618  -1.060  1.00  0.00           O  
ATOM   3719  H   GLY A 255      31.434  40.051   2.334  1.00  0.00           H  
ATOM   3720 1HA  GLY A 255      30.029  41.639   0.351  1.00  0.00           H  
ATOM   3721 2HA  GLY A 255      31.058  42.244   1.635  1.00  0.00           H  
ATOM   3722  N   GLY A 256      33.204  41.023  -0.028  1.00  0.00           N  
ATOM   3723  CA  GLY A 256      34.378  41.186  -0.875  1.00  0.00           C  
ATOM   3724  C   GLY A 256      35.282  42.318  -0.391  1.00  0.00           C  
ATOM   3725  O   GLY A 256      35.761  43.127  -1.184  1.00  0.00           O  
ATOM   3726  H   GLY A 256      33.228  40.335   0.711  1.00  0.00           H  
ATOM   3727 1HA  GLY A 256      34.946  40.255  -0.893  1.00  0.00           H  
ATOM   3728 2HA  GLY A 256      34.063  41.390  -1.898  1.00  0.00           H  
ATOM   3729  N   THR A 257      35.587  42.308   0.905  1.00  0.00           N  
ATOM   3730  CA  THR A 257      36.649  43.141   1.459  1.00  0.00           C  
ATOM   3731  C   THR A 257      38.017  42.529   1.179  1.00  0.00           C  
ATOM   3732  O   THR A 257      38.200  41.315   1.290  1.00  0.00           O  
ATOM   3733  CB  THR A 257      36.468  43.339   2.975  1.00  0.00           C  
ATOM   3734  OG1 THR A 257      35.218  43.994   3.229  1.00  0.00           O  
ATOM   3735  CG2 THR A 257      37.601  44.181   3.542  1.00  0.00           C  
ATOM   3736  H   THR A 257      35.110  41.657   1.513  1.00  0.00           H  
ATOM   3737  HA  THR A 257      36.598  44.124   0.991  1.00  0.00           H  
ATOM   3738  HB  THR A 257      36.461  42.369   3.471  1.00  0.00           H  
ATOM   3739  HG1 THR A 257      35.108  44.117   4.175  1.00  0.00           H  
ATOM   3740 1HG2 THR A 257      37.457  44.311   4.614  1.00  0.00           H  
ATOM   3741 2HG2 THR A 257      38.552  43.680   3.361  1.00  0.00           H  
ATOM   3742 3HG2 THR A 257      37.607  45.157   3.057  1.00  0.00           H  
ATOM   3743  N   PRO A 258      38.976  43.367   0.795  1.00  0.00           N  
ATOM   3744  CA  PRO A 258      40.301  42.876   0.442  1.00  0.00           C  
ATOM   3745  C   PRO A 258      40.961  42.207   1.640  1.00  0.00           C  
ATOM   3746  O   PRO A 258      40.700  42.570   2.786  1.00  0.00           O  
ATOM   3747  CB  PRO A 258      41.043  44.148   0.021  1.00  0.00           C  
ATOM   3748  CG  PRO A 258      39.958  45.096  -0.360  1.00  0.00           C  
ATOM   3749  CD  PRO A 258      38.833  44.779   0.589  1.00  0.00           C  
ATOM   3750  HA  PRO A 258      40.195  42.145  -0.361  1.00  0.00           H  
ATOM   3751 1HB  PRO A 258      41.659  44.518   0.855  1.00  0.00           H  
ATOM   3752 2HB  PRO A 258      41.728  43.927  -0.810  1.00  0.00           H  
ATOM   3753 1HG  PRO A 258      40.310  46.134  -0.267  1.00  0.00           H  
ATOM   3754 2HG  PRO A 258      39.678  44.949  -1.413  1.00  0.00           H  
ATOM   3755 1HD  PRO A 258      38.966  45.350   1.520  1.00  0.00           H  
ATOM   3756 2HD  PRO A 258      37.872  45.026   0.116  1.00  0.00           H  
ATOM   3757  N   GLN A 259      41.751  41.170   1.372  1.00  0.00           N  
ATOM   3758  CA  GLN A 259      42.244  40.286   2.425  1.00  0.00           C  
ATOM   3759  C   GLN A 259      43.128  41.009   3.443  1.00  0.00           C  
ATOM   3760  O   GLN A 259      43.203  40.600   4.600  1.00  0.00           O  
ATOM   3761  CB  GLN A 259      43.020  39.120   1.807  1.00  0.00           C  
ATOM   3762  CG  GLN A 259      44.302  39.530   1.101  1.00  0.00           C  
ATOM   3763  CD  GLN A 259      44.065  39.925  -0.344  1.00  0.00           C  
ATOM   3764  OE1 GLN A 259      43.003  40.446  -0.694  1.00  0.00           O  
ATOM   3765  NE2 GLN A 259      45.056  39.680  -1.193  1.00  0.00           N  
ATOM   3766  H   GLN A 259      42.016  40.990   0.414  1.00  0.00           H  
ATOM   3767  HA  GLN A 259      41.389  39.890   2.973  1.00  0.00           H  
ATOM   3768 1HB  GLN A 259      43.280  38.402   2.586  1.00  0.00           H  
ATOM   3769 2HB  GLN A 259      42.388  38.604   1.084  1.00  0.00           H  
ATOM   3770 1HG  GLN A 259      44.735  40.383   1.623  1.00  0.00           H  
ATOM   3771 2HG  GLN A 259      44.997  38.691   1.117  1.00  0.00           H  
ATOM   3772 1HE2 GLN A 259      44.958  39.919  -2.160  1.00  0.00           H  
ATOM   3773 2HE2 GLN A 259      45.901  39.256  -0.867  1.00  0.00           H  
ATOM   3774  N   ASP A 260      43.771  42.099   3.025  1.00  0.00           N  
ATOM   3775  CA  ASP A 260      44.563  42.914   3.926  1.00  0.00           C  
ATOM   3776  C   ASP A 260      43.713  43.621   4.969  1.00  0.00           C  
ATOM   3777  O   ASP A 260      44.082  43.725   6.136  1.00  0.00           O  
ATOM   3778  CB  ASP A 260      45.362  43.950   3.132  1.00  0.00           C  
ATOM   3779  CG  ASP A 260      46.501  43.333   2.331  1.00  0.00           C  
ATOM   3780  OD1 ASP A 260      46.854  42.211   2.605  1.00  0.00           O  
ATOM   3781  OD2 ASP A 260      47.007  43.990   1.453  1.00  0.00           O  
ATOM   3782  H   ASP A 260      43.720  42.372   2.086  1.00  0.00           H  
ATOM   3783  HA  ASP A 260      45.258  42.265   4.460  1.00  0.00           H  
ATOM   3784 1HB  ASP A 260      44.698  44.475   2.446  1.00  0.00           H  
ATOM   3785 2HB  ASP A 260      45.778  44.691   3.816  1.00  0.00           H  
ATOM   3786  N   GLU A 261      42.584  44.138   4.535  1.00  0.00           N  
ATOM   3787  CA  GLU A 261      41.644  44.776   5.436  1.00  0.00           C  
ATOM   3788  C   GLU A 261      41.095  43.816   6.479  1.00  0.00           C  
ATOM   3789  O   GLU A 261      40.928  44.162   7.646  1.00  0.00           O  
ATOM   3790  CB  GLU A 261      40.488  45.385   4.639  1.00  0.00           C  
ATOM   3791  CG  GLU A 261      40.873  46.590   3.793  1.00  0.00           C  
ATOM   3792  CD  GLU A 261      41.312  47.767   4.617  1.00  0.00           C  
ATOM   3793  OE1 GLU A 261      40.734  47.992   5.654  1.00  0.00           O  
ATOM   3794  OE2 GLU A 261      42.227  48.444   4.211  1.00  0.00           O  
ATOM   3795  H   GLU A 261      42.324  44.041   3.596  1.00  0.00           H  
ATOM   3796  HA  GLU A 261      42.162  45.574   5.969  1.00  0.00           H  
ATOM   3797 1HB  GLU A 261      40.067  44.630   3.975  1.00  0.00           H  
ATOM   3798 2HB  GLU A 261      39.698  45.695   5.323  1.00  0.00           H  
ATOM   3799 1HG  GLU A 261      41.686  46.306   3.124  1.00  0.00           H  
ATOM   3800 2HG  GLU A 261      40.020  46.878   3.181  1.00  0.00           H  
ATOM   3801  N   LEU A 262      40.782  42.616   6.045  1.00  0.00           N  
ATOM   3802  CA  LEU A 262      40.317  41.579   6.946  1.00  0.00           C  
ATOM   3803  C   LEU A 262      41.357  41.204   7.989  1.00  0.00           C  
ATOM   3804  O   LEU A 262      41.045  40.980   9.156  1.00  0.00           O  
ATOM   3805  CB  LEU A 262      39.926  40.332   6.143  1.00  0.00           C  
ATOM   3806  CG  LEU A 262      38.671  40.469   5.271  1.00  0.00           C  
ATOM   3807  CD1 LEU A 262      38.518  39.227   4.403  1.00  0.00           C  
ATOM   3808  CD2 LEU A 262      37.453  40.668   6.161  1.00  0.00           C  
ATOM   3809  H   LEU A 262      40.923  42.376   5.106  1.00  0.00           H  
ATOM   3810  HA  LEU A 262      39.440  41.949   7.476  1.00  0.00           H  
ATOM   3811 1HB  LEU A 262      40.755  40.064   5.491  1.00  0.00           H  
ATOM   3812 2HB  LEU A 262      39.758  39.510   6.839  1.00  0.00           H  
ATOM   3813  HG  LEU A 262      38.781  41.327   4.608  1.00  0.00           H  
ATOM   3814 1HD1 LEU A 262      37.627  39.325   3.783  1.00  0.00           H  
ATOM   3815 2HD1 LEU A 262      39.394  39.120   3.763  1.00  0.00           H  
ATOM   3816 3HD1 LEU A 262      38.422  38.348   5.039  1.00  0.00           H  
ATOM   3817 1HD2 LEU A 262      36.562  40.766   5.541  1.00  0.00           H  
ATOM   3818 2HD2 LEU A 262      37.342  39.809   6.823  1.00  0.00           H  
ATOM   3819 3HD2 LEU A 262      37.582  41.571   6.757  1.00  0.00           H  
ATOM   3820  N   ILE A 263      42.594  41.105   7.555  1.00  0.00           N  
ATOM   3821  CA  ILE A 263      43.697  40.826   8.456  1.00  0.00           C  
ATOM   3822  C   ILE A 263      43.884  41.917   9.499  1.00  0.00           C  
ATOM   3823  O   ILE A 263      44.160  41.648  10.666  1.00  0.00           O  
ATOM   3824  CB  ILE A 263      45.006  40.649   7.666  1.00  0.00           C  
ATOM   3825  CG1 ILE A 263      44.952  39.373   6.821  1.00  0.00           C  
ATOM   3826  CG2 ILE A 263      46.197  40.614   8.611  1.00  0.00           C  
ATOM   3827  CD1 ILE A 263      46.072  39.261   5.812  1.00  0.00           C  
ATOM   3828  H   ILE A 263      42.806  41.285   6.616  1.00  0.00           H  
ATOM   3829  HA  ILE A 263      43.483  39.900   8.988  1.00  0.00           H  
ATOM   3830  HB  ILE A 263      45.129  41.481   6.973  1.00  0.00           H  
ATOM   3831 1HG1 ILE A 263      44.992  38.502   7.474  1.00  0.00           H  
ATOM   3832 2HG1 ILE A 263      44.004  39.333   6.283  1.00  0.00           H  
ATOM   3833 1HG2 ILE A 263      47.115  40.488   8.036  1.00  0.00           H  
ATOM   3834 2HG2 ILE A 263      46.245  41.548   9.170  1.00  0.00           H  
ATOM   3835 3HG2 ILE A 263      46.087  39.781   9.306  1.00  0.00           H  
ATOM   3836 1HD1 ILE A 263      45.965  38.331   5.252  1.00  0.00           H  
ATOM   3837 2HD1 ILE A 263      46.029  40.106   5.124  1.00  0.00           H  
ATOM   3838 3HD1 ILE A 263      47.030  39.263   6.330  1.00  0.00           H  
ATOM   3839  N   GLU A 264      43.767  43.152   9.065  1.00  0.00           N  
ATOM   3840  CA  GLU A 264      43.851  44.286   9.966  1.00  0.00           C  
ATOM   3841  C   GLU A 264      42.744  44.281  11.009  1.00  0.00           C  
ATOM   3842  O   GLU A 264      42.960  44.599  12.176  1.00  0.00           O  
ATOM   3843  CB  GLU A 264      43.801  45.592   9.169  1.00  0.00           C  
ATOM   3844  CG  GLU A 264      43.948  46.849  10.014  1.00  0.00           C  
ATOM   3845  CD  GLU A 264      43.969  48.107   9.191  1.00  0.00           C  
ATOM   3846  OE1 GLU A 264      43.894  48.010   7.989  1.00  0.00           O  
ATOM   3847  OE2 GLU A 264      44.061  49.167   9.764  1.00  0.00           O  
ATOM   3848  H   GLU A 264      43.553  43.329   8.126  1.00  0.00           H  
ATOM   3849  HA  GLU A 264      44.801  44.234  10.500  1.00  0.00           H  
ATOM   3850 1HB  GLU A 264      44.596  45.594   8.424  1.00  0.00           H  
ATOM   3851 2HB  GLU A 264      42.852  45.656   8.636  1.00  0.00           H  
ATOM   3852 1HG  GLU A 264      43.117  46.903  10.716  1.00  0.00           H  
ATOM   3853 2HG  GLU A 264      44.871  46.782  10.589  1.00  0.00           H  
ATOM   3854  N   LEU A 265      41.548  43.951  10.575  1.00  0.00           N  
ATOM   3855  CA  LEU A 265      40.417  43.837  11.476  1.00  0.00           C  
ATOM   3856  C   LEU A 265      40.613  42.748  12.519  1.00  0.00           C  
ATOM   3857  O   LEU A 265      40.263  42.906  13.686  1.00  0.00           O  
ATOM   3858  CB  LEU A 265      39.141  43.553  10.674  1.00  0.00           C  
ATOM   3859  CG  LEU A 265      38.634  44.708   9.801  1.00  0.00           C  
ATOM   3860  CD1 LEU A 265      37.481  44.221   8.933  1.00  0.00           C  
ATOM   3861  CD2 LEU A 265      38.199  45.864  10.689  1.00  0.00           C  
ATOM   3862  H   LEU A 265      41.411  43.709   9.636  1.00  0.00           H  
ATOM   3863  HA  LEU A 265      40.300  44.782  12.005  1.00  0.00           H  
ATOM   3864 1HB  LEU A 265      39.323  42.700  10.022  1.00  0.00           H  
ATOM   3865 2HB  LEU A 265      38.344  43.289  11.370  1.00  0.00           H  
ATOM   3866  HG  LEU A 265      39.432  45.041   9.137  1.00  0.00           H  
ATOM   3867 1HD1 LEU A 265      37.120  45.042   8.312  1.00  0.00           H  
ATOM   3868 2HD1 LEU A 265      37.825  43.408   8.294  1.00  0.00           H  
ATOM   3869 3HD1 LEU A 265      36.671  43.866   9.570  1.00  0.00           H  
ATOM   3870 1HD2 LEU A 265      37.839  46.685  10.068  1.00  0.00           H  
ATOM   3871 2HD2 LEU A 265      37.399  45.533  11.352  1.00  0.00           H  
ATOM   3872 3HD2 LEU A 265      39.046  46.204  11.285  1.00  0.00           H  
ATOM   3873  N   ALA A 266      41.146  41.627  12.085  1.00  0.00           N  
ATOM   3874  CA  ALA A 266      41.456  40.533  12.986  1.00  0.00           C  
ATOM   3875  C   ALA A 266      42.493  40.916  14.029  1.00  0.00           C  
ATOM   3876  O   ALA A 266      42.398  40.544  15.196  1.00  0.00           O  
ATOM   3877  CB  ALA A 266      41.934  39.326  12.192  1.00  0.00           C  
ATOM   3878  H   ALA A 266      41.408  41.534  11.146  1.00  0.00           H  
ATOM   3879  HA  ALA A 266      40.545  40.268  13.523  1.00  0.00           H  
ATOM   3880 1HB  ALA A 266      42.153  38.505  12.875  1.00  0.00           H  
ATOM   3881 2HB  ALA A 266      41.157  39.019  11.493  1.00  0.00           H  
ATOM   3882 3HB  ALA A 266      42.836  39.588  11.640  1.00  0.00           H  
ATOM   3883  N   GLU A 267      43.505  41.635  13.595  1.00  0.00           N  
ATOM   3884  CA  GLU A 267      44.528  42.130  14.496  1.00  0.00           C  
ATOM   3885  C   GLU A 267      43.972  43.085  15.539  1.00  0.00           C  
ATOM   3886  O   GLU A 267      44.355  43.057  16.706  1.00  0.00           O  
ATOM   3887  CB  GLU A 267      45.633  42.827  13.699  1.00  0.00           C  
ATOM   3888  CG  GLU A 267      46.492  41.889  12.863  1.00  0.00           C  
ATOM   3889  CD  GLU A 267      47.514  42.616  12.033  1.00  0.00           C  
ATOM   3890  OE1 GLU A 267      47.487  43.823  12.015  1.00  0.00           O  
ATOM   3891  OE2 GLU A 267      48.323  41.963  11.417  1.00  0.00           O  
ATOM   3892  H   GLU A 267      43.551  41.909  12.656  1.00  0.00           H  
ATOM   3893  HA  GLU A 267      44.965  41.281  15.023  1.00  0.00           H  
ATOM   3894 1HB  GLU A 267      45.189  43.562  13.028  1.00  0.00           H  
ATOM   3895 2HB  GLU A 267      46.291  43.363  14.383  1.00  0.00           H  
ATOM   3896 1HG  GLU A 267      47.006  41.195  13.527  1.00  0.00           H  
ATOM   3897 2HG  GLU A 267      45.845  41.309  12.206  1.00  0.00           H  
ATOM   3898  N   ALA A 268      43.088  43.956  15.105  1.00  0.00           N  
ATOM   3899  CA  ALA A 268      42.423  44.878  16.006  1.00  0.00           C  
ATOM   3900  C   ALA A 268      41.578  44.164  17.049  1.00  0.00           C  
ATOM   3901  O   ALA A 268      41.540  44.546  18.216  1.00  0.00           O  
ATOM   3902  CB  ALA A 268      41.562  45.849  15.212  1.00  0.00           C  
ATOM   3903  H   ALA A 268      42.810  43.954  14.166  1.00  0.00           H  
ATOM   3904  HA  ALA A 268      43.183  45.449  16.540  1.00  0.00           H  
ATOM   3905 1HB  ALA A 268      41.076  46.547  15.894  1.00  0.00           H  
ATOM   3906 2HB  ALA A 268      42.189  46.403  14.512  1.00  0.00           H  
ATOM   3907 3HB  ALA A 268      40.805  45.296  14.659  1.00  0.00           H  
ATOM   3908  N   GLY A 269      40.873  43.142  16.615  1.00  0.00           N  
ATOM   3909  CA  GLY A 269      40.082  42.328  17.516  1.00  0.00           C  
ATOM   3910  C   GLY A 269      40.932  41.620  18.559  1.00  0.00           C  
ATOM   3911  O   GLY A 269      40.562  41.516  19.726  1.00  0.00           O  
ATOM   3912  H   GLY A 269      40.924  42.869  15.676  1.00  0.00           H  
ATOM   3913 1HA  GLY A 269      39.347  42.954  18.022  1.00  0.00           H  
ATOM   3914 2HA  GLY A 269      39.530  41.584  16.944  1.00  0.00           H  
ATOM   3915  N   GLY A 270      42.061  41.103  18.125  1.00  0.00           N  
ATOM   3916  CA  GLY A 270      43.000  40.465  19.026  1.00  0.00           C  
ATOM   3917  C   GLY A 270      43.549  41.425  20.069  1.00  0.00           C  
ATOM   3918  O   GLY A 270      43.716  41.079  21.236  1.00  0.00           O  
ATOM   3919  H   GLY A 270      42.320  41.200  17.186  1.00  0.00           H  
ATOM   3920 1HA  GLY A 270      42.511  39.632  19.532  1.00  0.00           H  
ATOM   3921 2HA  GLY A 270      43.829  40.050  18.454  1.00  0.00           H  
ATOM   3922  N   GLU A 271      43.862  42.625  19.635  1.00  0.00           N  
ATOM   3923  CA  GLU A 271      44.328  43.663  20.536  1.00  0.00           C  
ATOM   3924  C   GLU A 271      43.287  44.037  21.579  1.00  0.00           C  
ATOM   3925  O   GLU A 271      43.599  44.261  22.746  1.00  0.00           O  
ATOM   3926  CB  GLU A 271      44.726  44.907  19.739  1.00  0.00           C  
ATOM   3927  CG  GLU A 271      45.294  46.040  20.583  1.00  0.00           C  
ATOM   3928  CD  GLU A 271      45.742  47.215  19.760  1.00  0.00           C  
ATOM   3929  OE1 GLU A 271      46.136  47.013  18.636  1.00  0.00           O  
ATOM   3930  OE2 GLU A 271      45.690  48.316  20.255  1.00  0.00           O  
ATOM   3931  H   GLU A 271      43.722  42.865  18.696  1.00  0.00           H  
ATOM   3932  HA  GLU A 271      45.208  43.294  21.063  1.00  0.00           H  
ATOM   3933 1HB  GLU A 271      45.475  44.638  18.994  1.00  0.00           H  
ATOM   3934 2HB  GLU A 271      43.857  45.291  19.205  1.00  0.00           H  
ATOM   3935 1HG  GLU A 271      44.530  46.373  21.286  1.00  0.00           H  
ATOM   3936 2HG  GLU A 271      46.138  45.662  21.158  1.00  0.00           H  
ATOM   3937  N   LEU A 272      42.050  44.136  21.145  1.00  0.00           N  
ATOM   3938  CA  LEU A 272      40.948  44.415  22.046  1.00  0.00           C  
ATOM   3939  C   LEU A 272      40.760  43.324  23.089  1.00  0.00           C  
ATOM   3940  O   LEU A 272      40.485  43.593  24.256  1.00  0.00           O  
ATOM   3941  CB  LEU A 272      39.652  44.585  21.244  1.00  0.00           C  
ATOM   3942  CG  LEU A 272      38.398  44.909  22.066  1.00  0.00           C  
ATOM   3943  CD1 LEU A 272      38.607  46.217  22.816  1.00  0.00           C  
ATOM   3944  CD2 LEU A 272      37.193  44.995  21.142  1.00  0.00           C  
ATOM   3945  H   LEU A 272      41.838  43.956  20.206  1.00  0.00           H  
ATOM   3946  HA  LEU A 272      41.163  45.341  22.578  1.00  0.00           H  
ATOM   3947 1HB  LEU A 272      39.792  45.389  20.523  1.00  0.00           H  
ATOM   3948 2HB  LEU A 272      39.459  43.663  20.695  1.00  0.00           H  
ATOM   3949  HG  LEU A 272      38.234  44.124  22.804  1.00  0.00           H  
ATOM   3950 1HD1 LEU A 272      37.716  46.448  23.401  1.00  0.00           H  
ATOM   3951 2HD1 LEU A 272      39.463  46.121  23.484  1.00  0.00           H  
ATOM   3952 3HD1 LEU A 272      38.790  47.020  22.103  1.00  0.00           H  
ATOM   3953 1HD2 LEU A 272      36.301  45.225  21.726  1.00  0.00           H  
ATOM   3954 2HD2 LEU A 272      37.355  45.781  20.404  1.00  0.00           H  
ATOM   3955 3HD2 LEU A 272      37.056  44.041  20.632  1.00  0.00           H  
ATOM   3956  N   LEU A 273      40.877  42.089  22.655  1.00  0.00           N  
ATOM   3957  CA  LEU A 273      40.794  40.956  23.556  1.00  0.00           C  
ATOM   3958  C   LEU A 273      41.900  40.960  24.599  1.00  0.00           C  
ATOM   3959  O   LEU A 273      41.684  40.642  25.766  1.00  0.00           O  
ATOM   3960  CB  LEU A 273      40.852  39.650  22.754  1.00  0.00           C  
ATOM   3961  CG  LEU A 273      39.627  39.350  21.881  1.00  0.00           C  
ATOM   3962  CD1 LEU A 273      39.907  38.130  21.013  1.00  0.00           C  
ATOM   3963  CD2 LEU A 273      38.414  39.121  22.770  1.00  0.00           C  
ATOM   3964  H   LEU A 273      41.091  41.911  21.716  1.00  0.00           H  
ATOM   3965  HA  LEU A 273      39.843  41.004  24.086  1.00  0.00           H  
ATOM   3966 1HB  LEU A 273      41.724  39.682  22.102  1.00  0.00           H  
ATOM   3967 2HB  LEU A 273      40.975  38.820  23.449  1.00  0.00           H  
ATOM   3968  HG  LEU A 273      39.437  40.194  21.218  1.00  0.00           H  
ATOM   3969 1HD1 LEU A 273      39.036  37.917  20.393  1.00  0.00           H  
ATOM   3970 2HD1 LEU A 273      40.767  38.329  20.374  1.00  0.00           H  
ATOM   3971 3HD1 LEU A 273      40.117  37.272  21.650  1.00  0.00           H  
ATOM   3972 1HD2 LEU A 273      37.542  38.909  22.150  1.00  0.00           H  
ATOM   3973 2HD2 LEU A 273      38.602  38.276  23.433  1.00  0.00           H  
ATOM   3974 3HD2 LEU A 273      38.226  40.015  23.366  1.00  0.00           H  
ATOM   3975  N   LEU A 274      43.096  41.290  24.165  1.00  0.00           N  
ATOM   3976  CA  LEU A 274      44.228  41.405  25.066  1.00  0.00           C  
ATOM   3977  C   LEU A 274      44.031  42.493  26.109  1.00  0.00           C  
ATOM   3978  O   LEU A 274      44.381  42.335  27.276  1.00  0.00           O  
ATOM   3979  CB  LEU A 274      45.504  41.691  24.264  1.00  0.00           C  
ATOM   3980  CG  LEU A 274      46.013  40.537  23.390  1.00  0.00           C  
ATOM   3981  CD1 LEU A 274      47.165  41.026  22.523  1.00  0.00           C  
ATOM   3982  CD2 LEU A 274      46.449  39.382  24.278  1.00  0.00           C  
ATOM   3983  H   LEU A 274      43.234  41.532  23.226  1.00  0.00           H  
ATOM   3984  HA  LEU A 274      44.346  40.460  25.595  1.00  0.00           H  
ATOM   3985 1HB  LEU A 274      45.321  42.544  23.613  1.00  0.00           H  
ATOM   3986 2HB  LEU A 274      46.300  41.956  24.960  1.00  0.00           H  
ATOM   3987  HG  LEU A 274      45.214  40.203  22.727  1.00  0.00           H  
ATOM   3988 1HD1 LEU A 274      47.526  40.207  21.902  1.00  0.00           H  
ATOM   3989 2HD1 LEU A 274      46.819  41.840  21.884  1.00  0.00           H  
ATOM   3990 3HD1 LEU A 274      47.973  41.383  23.159  1.00  0.00           H  
ATOM   3991 1HD2 LEU A 274      46.810  38.561  23.657  1.00  0.00           H  
ATOM   3992 2HD2 LEU A 274      47.249  39.714  24.941  1.00  0.00           H  
ATOM   3993 3HD2 LEU A 274      45.603  39.040  24.874  1.00  0.00           H  
ATOM   3994  N   ARG A 275      43.498  43.614  25.675  1.00  0.00           N  
ATOM   3995  CA  ARG A 275      43.189  44.708  26.576  1.00  0.00           C  
ATOM   3996  C   ARG A 275      42.151  44.325  27.619  1.00  0.00           C  
ATOM   3997  O   ARG A 275      42.246  44.697  28.786  1.00  0.00           O  
ATOM   3998  CB  ARG A 275      42.686  45.909  25.790  1.00  0.00           C  
ATOM   3999  CG  ARG A 275      43.743  46.618  24.958  1.00  0.00           C  
ATOM   4000  CD  ARG A 275      43.182  47.793  24.243  1.00  0.00           C  
ATOM   4001  NE  ARG A 275      44.169  48.425  23.381  1.00  0.00           N  
ATOM   4002  CZ  ARG A 275      45.075  49.332  23.793  1.00  0.00           C  
ATOM   4003  NH1 ARG A 275      45.107  49.704  25.054  1.00  0.00           N  
ATOM   4004  NH2 ARG A 275      45.932  49.850  22.930  1.00  0.00           N  
ATOM   4005  H   ARG A 275      43.237  43.708  24.736  1.00  0.00           H  
ATOM   4006  HA  ARG A 275      44.099  44.984  27.110  1.00  0.00           H  
ATOM   4007 1HB  ARG A 275      41.891  45.595  25.114  1.00  0.00           H  
ATOM   4008 2HB  ARG A 275      42.261  46.642  26.476  1.00  0.00           H  
ATOM   4009 1HG  ARG A 275      44.546  46.964  25.608  1.00  0.00           H  
ATOM   4010 2HG  ARG A 275      44.147  45.926  24.217  1.00  0.00           H  
ATOM   4011 1HD  ARG A 275      42.343  47.476  23.624  1.00  0.00           H  
ATOM   4012 2HD  ARG A 275      42.841  48.531  24.967  1.00  0.00           H  
ATOM   4013  HE  ARG A 275      44.175  48.164  22.404  1.00  0.00           H  
ATOM   4014 1HH1 ARG A 275      44.452  49.309  25.713  1.00  0.00           H  
ATOM   4015 2HH1 ARG A 275      45.786  50.384  25.362  1.00  0.00           H  
ATOM   4016 1HH2 ARG A 275      45.907  49.564  21.960  1.00  0.00           H  
ATOM   4017 2HH2 ARG A 275      46.611  50.530  23.238  1.00  0.00           H  
ATOM   4018  N   ALA A 276      41.140  43.606  27.185  1.00  0.00           N  
ATOM   4019  CA  ALA A 276      40.116  43.111  28.086  1.00  0.00           C  
ATOM   4020  C   ALA A 276      40.673  42.155  29.129  1.00  0.00           C  
ATOM   4021  O   ALA A 276      40.290  42.185  30.296  1.00  0.00           O  
ATOM   4022  CB  ALA A 276      39.010  42.431  27.292  1.00  0.00           C  
ATOM   4023  H   ALA A 276      41.094  43.332  26.246  1.00  0.00           H  
ATOM   4024  HA  ALA A 276      39.698  43.962  28.624  1.00  0.00           H  
ATOM   4025 1HB  ALA A 276      38.239  42.074  27.974  1.00  0.00           H  
ATOM   4026 2HB  ALA A 276      38.573  43.145  26.592  1.00  0.00           H  
ATOM   4027 3HB  ALA A 276      39.424  41.590  26.739  1.00  0.00           H  
ATOM   4028  N   MET A 277      41.558  41.284  28.695  1.00  0.00           N  
ATOM   4029  CA  MET A 277      42.222  40.363  29.596  1.00  0.00           C  
ATOM   4030  C   MET A 277      43.067  41.077  30.639  1.00  0.00           C  
ATOM   4031  O   MET A 277      43.104  40.695  31.806  1.00  0.00           O  
ATOM   4032  CB  MET A 277      43.084  39.389  28.795  1.00  0.00           C  
ATOM   4033  CG  MET A 277      42.296  38.385  27.967  1.00  0.00           C  
ATOM   4034  SD  MET A 277      43.358  37.324  26.965  1.00  0.00           S  
ATOM   4035  CE  MET A 277      44.116  36.312  28.232  1.00  0.00           C  
ATOM   4036  H   MET A 277      41.835  41.286  27.756  1.00  0.00           H  
ATOM   4037  HA  MET A 277      41.462  39.801  30.138  1.00  0.00           H  
ATOM   4038 1HB  MET A 277      43.729  39.947  28.118  1.00  0.00           H  
ATOM   4039 2HB  MET A 277      43.729  38.830  29.475  1.00  0.00           H  
ATOM   4040 1HG  MET A 277      41.704  37.753  28.628  1.00  0.00           H  
ATOM   4041 2HG  MET A 277      41.615  38.916  27.303  1.00  0.00           H  
ATOM   4042 1HE  MET A 277      44.803  35.603  27.768  1.00  0.00           H  
ATOM   4043 2HE  MET A 277      44.666  36.949  28.926  1.00  0.00           H  
ATOM   4044 3HE  MET A 277      43.343  35.767  28.774  1.00  0.00           H  
ATOM   4045  N   GLU A 278      43.605  42.222  30.239  1.00  0.00           N  
ATOM   4046  CA  GLU A 278      44.272  43.135  31.158  1.00  0.00           C  
ATOM   4047  C   GLU A 278      43.321  43.757  32.180  1.00  0.00           C  
ATOM   4048  O   GLU A 278      43.761  44.334  33.174  1.00  0.00           O  
ATOM   4049  CB  GLU A 278      44.970  44.245  30.369  1.00  0.00           C  
ATOM   4050  CG  GLU A 278      46.150  43.774  29.531  1.00  0.00           C  
ATOM   4051  CD  GLU A 278      46.801  44.888  28.759  1.00  0.00           C  
ATOM   4052  OE1 GLU A 278      46.290  45.981  28.786  1.00  0.00           O  
ATOM   4053  OE2 GLU A 278      47.812  44.644  28.142  1.00  0.00           O  
ATOM   4054  H   GLU A 278      43.548  42.472  29.261  1.00  0.00           H  
ATOM   4055  HA  GLU A 278      45.021  42.575  31.719  1.00  0.00           H  
ATOM   4056 1HB  GLU A 278      44.254  44.722  29.700  1.00  0.00           H  
ATOM   4057 2HB  GLU A 278      45.333  45.008  31.058  1.00  0.00           H  
ATOM   4058 1HG  GLU A 278      46.892  43.322  30.189  1.00  0.00           H  
ATOM   4059 2HG  GLU A 278      45.807  43.009  28.836  1.00  0.00           H  
ATOM   4060  N   GLY A 279      42.018  43.633  31.940  1.00  0.00           N  
ATOM   4061  CA  GLY A 279      41.014  44.180  32.855  1.00  0.00           C  
ATOM   4062  C   GLY A 279      40.674  45.631  32.532  1.00  0.00           C  
ATOM   4063  O   GLY A 279      40.573  46.470  33.429  1.00  0.00           O  
ATOM   4064  H   GLY A 279      41.715  43.150  31.107  1.00  0.00           H  
ATOM   4065 1HA  GLY A 279      40.107  43.578  32.802  1.00  0.00           H  
ATOM   4066 2HA  GLY A 279      41.382  44.117  33.878  1.00  0.00           H  
ATOM   4067  N   GLU A 280      40.414  45.900  31.258  1.00  0.00           N  
ATOM   4068  CA  GLU A 280      39.816  47.162  30.836  1.00  0.00           C  
ATOM   4069  C   GLU A 280      38.307  47.151  31.059  1.00  0.00           C  
ATOM   4070  O   GLU A 280      37.642  46.145  30.810  1.00  0.00           O  
ATOM   4071  CB  GLU A 280      40.124  47.433  29.362  1.00  0.00           C  
ATOM   4072  CG  GLU A 280      41.601  47.630  29.054  1.00  0.00           C  
ATOM   4073  CD  GLU A 280      42.153  48.908  29.622  1.00  0.00           C  
ATOM   4074  OE1 GLU A 280      41.447  49.888  29.624  1.00  0.00           O  
ATOM   4075  OE2 GLU A 280      43.281  48.904  30.054  1.00  0.00           O  
ATOM   4076  H   GLU A 280      40.575  45.186  30.566  1.00  0.00           H  
ATOM   4077  HA  GLU A 280      40.253  47.968  31.427  1.00  0.00           H  
ATOM   4078 1HB  GLU A 280      39.763  46.602  28.756  1.00  0.00           H  
ATOM   4079 2HB  GLU A 280      39.593  48.329  29.038  1.00  0.00           H  
ATOM   4080 1HG  GLU A 280      42.162  46.791  29.466  1.00  0.00           H  
ATOM   4081 2HG  GLU A 280      41.740  47.628  27.973  1.00  0.00           H  
ATOM   4082  N   PRO A 281      37.781  48.257  31.575  1.00  0.00           N  
ATOM   4083  CA  PRO A 281      36.375  48.349  31.962  1.00  0.00           C  
ATOM   4084  C   PRO A 281      35.433  48.198  30.768  1.00  0.00           C  
ATOM   4085  O   PRO A 281      35.827  48.420  29.622  1.00  0.00           O  
ATOM   4086  CB  PRO A 281      36.285  49.751  32.572  1.00  0.00           C  
ATOM   4087  CG  PRO A 281      37.417  50.495  31.948  1.00  0.00           C  
ATOM   4088  CD  PRO A 281      38.486  49.453  31.752  1.00  0.00           C  
ATOM   4089  HA  PRO A 281      36.157  47.545  32.667  1.00  0.00           H  
ATOM   4090 1HB  PRO A 281      35.306  50.198  32.347  1.00  0.00           H  
ATOM   4091 2HB  PRO A 281      36.367  49.691  33.668  1.00  0.00           H  
ATOM   4092 1HG  PRO A 281      37.094  50.954  31.002  1.00  0.00           H  
ATOM   4093 2HG  PRO A 281      37.741  51.315  32.606  1.00  0.00           H  
ATOM   4094 1HD  PRO A 281      39.069  49.691  30.850  1.00  0.00           H  
ATOM   4095 2HD  PRO A 281      39.137  49.423  32.638  1.00  0.00           H  
ATOM   4096  N   LEU A 282      34.212  47.744  31.045  1.00  0.00           N  
ATOM   4097  CA  LEU A 282      33.271  47.354  30.001  1.00  0.00           C  
ATOM   4098  C   LEU A 282      33.051  48.464  28.976  1.00  0.00           C  
ATOM   4099  O   LEU A 282      33.058  48.207  27.771  1.00  0.00           O  
ATOM   4100  CB  LEU A 282      31.927  46.964  30.630  1.00  0.00           C  
ATOM   4101  CG  LEU A 282      31.921  45.653  31.426  1.00  0.00           C  
ATOM   4102  CD1 LEU A 282      30.586  45.500  32.142  1.00  0.00           C  
ATOM   4103  CD2 LEU A 282      32.173  44.485  30.484  1.00  0.00           C  
ATOM   4104  H   LEU A 282      33.945  47.631  32.012  1.00  0.00           H  
ATOM   4105  HA  LEU A 282      33.674  46.486  29.478  1.00  0.00           H  
ATOM   4106 1HB  LEU A 282      31.614  47.761  31.302  1.00  0.00           H  
ATOM   4107 2HB  LEU A 282      31.186  46.874  29.836  1.00  0.00           H  
ATOM   4108  HG  LEU A 282      32.704  45.684  32.184  1.00  0.00           H  
ATOM   4109 1HD1 LEU A 282      30.581  44.568  32.708  1.00  0.00           H  
ATOM   4110 2HD1 LEU A 282      30.440  46.338  32.823  1.00  0.00           H  
ATOM   4111 3HD1 LEU A 282      29.780  45.482  31.409  1.00  0.00           H  
ATOM   4112 1HD2 LEU A 282      32.170  43.553  31.050  1.00  0.00           H  
ATOM   4113 2HD2 LEU A 282      31.390  44.453  29.726  1.00  0.00           H  
ATOM   4114 3HD2 LEU A 282      33.142  44.612  29.999  1.00  0.00           H  
ATOM   4115  N   PRO A 283      32.827  49.688  29.450  1.00  0.00           N  
ATOM   4116  CA  PRO A 283      32.510  50.788  28.547  1.00  0.00           C  
ATOM   4117  C   PRO A 283      33.593  50.971  27.496  1.00  0.00           C  
ATOM   4118  O   PRO A 283      33.305  51.287  26.341  1.00  0.00           O  
ATOM   4119  CB  PRO A 283      32.429  51.994  29.488  1.00  0.00           C  
ATOM   4120  CG  PRO A 283      32.034  51.408  30.801  1.00  0.00           C  
ATOM   4121  CD  PRO A 283      32.773  50.098  30.863  1.00  0.00           C  
ATOM   4122  HA  PRO A 283      31.538  50.595  28.069  1.00  0.00           H  
ATOM   4123 1HB  PRO A 283      33.401  52.508  29.525  1.00  0.00           H  
ATOM   4124 2HB  PRO A 283      31.696  52.720  29.107  1.00  0.00           H  
ATOM   4125 1HG  PRO A 283      32.309  52.089  31.619  1.00  0.00           H  
ATOM   4126 2HG  PRO A 283      30.942  51.281  30.847  1.00  0.00           H  
ATOM   4127 1HD  PRO A 283      33.778  50.263  31.278  1.00  0.00           H  
ATOM   4128 2HD  PRO A 283      32.209  49.387  31.484  1.00  0.00           H  
ATOM   4129  N   ARG A 284      34.831  50.719  27.891  1.00  0.00           N  
ATOM   4130  CA  ARG A 284      35.966  50.794  26.990  1.00  0.00           C  
ATOM   4131  C   ARG A 284      35.953  49.687  25.947  1.00  0.00           C  
ATOM   4132  O   ARG A 284      36.272  49.902  24.780  1.00  0.00           O  
ATOM   4133  CB  ARG A 284      37.266  50.722  27.777  1.00  0.00           C  
ATOM   4134  CG  ARG A 284      38.529  50.806  26.934  1.00  0.00           C  
ATOM   4135  CD  ARG A 284      38.627  52.105  26.219  1.00  0.00           C  
ATOM   4136  NE  ARG A 284      39.855  52.207  25.447  1.00  0.00           N  
ATOM   4137  CZ  ARG A 284      40.085  53.133  24.495  1.00  0.00           C  
ATOM   4138  NH1 ARG A 284      39.163  54.026  24.210  1.00  0.00           N  
ATOM   4139  NH2 ARG A 284      41.237  53.142  23.848  1.00  0.00           N  
ATOM   4140  H   ARG A 284      35.007  50.504  28.830  1.00  0.00           H  
ATOM   4141  HA  ARG A 284      35.922  51.744  26.456  1.00  0.00           H  
ATOM   4142 1HB  ARG A 284      37.299  51.535  28.501  1.00  0.00           H  
ATOM   4143 2HB  ARG A 284      37.303  49.786  28.334  1.00  0.00           H  
ATOM   4144 1HG  ARG A 284      39.403  50.702  27.577  1.00  0.00           H  
ATOM   4145 2HG  ARG A 284      38.526  50.006  26.193  1.00  0.00           H  
ATOM   4146 1HD  ARG A 284      37.785  52.208  25.536  1.00  0.00           H  
ATOM   4147 2HD  ARG A 284      38.610  52.920  26.942  1.00  0.00           H  
ATOM   4148  HE  ARG A 284      40.588  51.537  25.638  1.00  0.00           H  
ATOM   4149 1HH1 ARG A 284      38.282  54.018  24.705  1.00  0.00           H  
ATOM   4150 2HH1 ARG A 284      39.335  54.719  23.497  1.00  0.00           H  
ATOM   4151 1HH2 ARG A 284      41.946  52.456  24.067  1.00  0.00           H  
ATOM   4152 2HH2 ARG A 284      41.409  53.835  23.135  1.00  0.00           H  
ATOM   4153  N   VAL A 285      35.614  48.494  26.381  1.00  0.00           N  
ATOM   4154  CA  VAL A 285      35.490  47.364  25.480  1.00  0.00           C  
ATOM   4155  C   VAL A 285      34.403  47.569  24.437  1.00  0.00           C  
ATOM   4156  O   VAL A 285      34.559  47.218  23.270  1.00  0.00           O  
ATOM   4157  CB  VAL A 285      35.184  46.086  26.283  1.00  0.00           C  
ATOM   4158  CG1 VAL A 285      34.854  44.934  25.345  1.00  0.00           C  
ATOM   4159  CG2 VAL A 285      36.369  45.736  27.170  1.00  0.00           C  
ATOM   4160  H   VAL A 285      35.371  48.358  27.320  1.00  0.00           H  
ATOM   4161  HA  VAL A 285      36.434  47.239  24.951  1.00  0.00           H  
ATOM   4162  HB  VAL A 285      34.304  46.258  26.902  1.00  0.00           H  
ATOM   4163 1HG1 VAL A 285      34.640  44.039  25.929  1.00  0.00           H  
ATOM   4164 2HG1 VAL A 285      33.982  45.192  24.745  1.00  0.00           H  
ATOM   4165 3HG1 VAL A 285      35.703  44.744  24.689  1.00  0.00           H  
ATOM   4166 1HG2 VAL A 285      36.145  44.831  27.735  1.00  0.00           H  
ATOM   4167 2HG2 VAL A 285      37.251  45.569  26.551  1.00  0.00           H  
ATOM   4168 3HG2 VAL A 285      36.561  46.557  27.861  1.00  0.00           H  
ATOM   4169  N   ALA A 286      33.287  48.110  24.871  1.00  0.00           N  
ATOM   4170  CA  ALA A 286      32.196  48.428  23.970  1.00  0.00           C  
ATOM   4171  C   ALA A 286      32.586  49.463  22.927  1.00  0.00           C  
ATOM   4172  O   ALA A 286      32.213  49.370  21.760  1.00  0.00           O  
ATOM   4173  CB  ALA A 286      30.993  48.914  24.764  1.00  0.00           C  
ATOM   4174  H   ALA A 286      33.195  48.372  25.810  1.00  0.00           H  
ATOM   4175  HA  ALA A 286      31.925  47.519  23.432  1.00  0.00           H  
ATOM   4176 1HB  ALA A 286      30.173  49.139  24.082  1.00  0.00           H  
ATOM   4177 2HB  ALA A 286      30.681  48.138  25.464  1.00  0.00           H  
ATOM   4178 3HB  ALA A 286      31.261  49.813  25.317  1.00  0.00           H  
ATOM   4179  N   GLU A 287      33.313  50.469  23.361  1.00  0.00           N  
ATOM   4180  CA  GLU A 287      33.815  51.488  22.460  1.00  0.00           C  
ATOM   4181  C   GLU A 287      34.767  50.924  21.417  1.00  0.00           C  
ATOM   4182  O   GLU A 287      34.741  51.307  20.250  1.00  0.00           O  
ATOM   4183  CB  GLU A 287      34.519  52.588  23.257  1.00  0.00           C  
ATOM   4184  CG  GLU A 287      35.029  53.748  22.413  1.00  0.00           C  
ATOM   4185  CD  GLU A 287      35.648  54.843  23.236  1.00  0.00           C  
ATOM   4186  OE1 GLU A 287      36.138  54.555  24.301  1.00  0.00           O  
ATOM   4187  OE2 GLU A 287      35.631  55.969  22.798  1.00  0.00           O  
ATOM   4188  H   GLU A 287      33.587  50.513  24.300  1.00  0.00           H  
ATOM   4189  HA  GLU A 287      32.969  51.930  21.932  1.00  0.00           H  
ATOM   4190 1HB  GLU A 287      33.834  52.993  24.002  1.00  0.00           H  
ATOM   4191 2HB  GLU A 287      35.369  52.164  23.791  1.00  0.00           H  
ATOM   4192 1HG  GLU A 287      35.774  53.372  21.711  1.00  0.00           H  
ATOM   4193 2HG  GLU A 287      34.200  54.156  21.837  1.00  0.00           H  
ATOM   4194  N   GLY A 288      35.631  50.034  21.851  1.00  0.00           N  
ATOM   4195  CA  GLY A 288      36.548  49.361  20.950  1.00  0.00           C  
ATOM   4196  C   GLY A 288      35.827  48.522  19.907  1.00  0.00           C  
ATOM   4197  O   GLY A 288      36.209  48.481  18.740  1.00  0.00           O  
ATOM   4198  H   GLY A 288      35.627  49.755  22.790  1.00  0.00           H  
ATOM   4199 1HA  GLY A 288      37.169  50.100  20.444  1.00  0.00           H  
ATOM   4200 2HA  GLY A 288      37.215  48.719  21.523  1.00  0.00           H  
ATOM   4201  N   THR A 289      34.800  47.826  20.341  1.00  0.00           N  
ATOM   4202  CA  THR A 289      33.979  47.040  19.440  1.00  0.00           C  
ATOM   4203  C   THR A 289      33.278  47.895  18.397  1.00  0.00           C  
ATOM   4204  O   THR A 289      33.171  47.526  17.230  1.00  0.00           O  
ATOM   4205  CB  THR A 289      32.930  46.231  20.226  1.00  0.00           C  
ATOM   4206  OG1 THR A 289      33.592  45.324  21.117  1.00  0.00           O  
ATOM   4207  CG2 THR A 289      32.041  45.444  19.276  1.00  0.00           C  
ATOM   4208  H   THR A 289      34.527  47.878  21.280  1.00  0.00           H  
ATOM   4209  HA  THR A 289      34.624  46.343  18.904  1.00  0.00           H  
ATOM   4210  HB  THR A 289      32.313  46.911  20.814  1.00  0.00           H  
ATOM   4211  HG1 THR A 289      34.139  45.821  21.731  1.00  0.00           H  
ATOM   4212 1HG2 THR A 289      31.306  44.880  19.849  1.00  0.00           H  
ATOM   4213 2HG2 THR A 289      31.528  46.132  18.604  1.00  0.00           H  
ATOM   4214 3HG2 THR A 289      32.652  44.757  18.692  1.00  0.00           H  
ATOM   4215  N   LEU A 290      32.770  49.028  18.831  1.00  0.00           N  
ATOM   4216  CA  LEU A 290      32.138  49.972  17.930  1.00  0.00           C  
ATOM   4217  C   LEU A 290      33.104  50.515  16.887  1.00  0.00           C  
ATOM   4218  O   LEU A 290      32.758  50.683  15.720  1.00  0.00           O  
ATOM   4219  CB  LEU A 290      31.543  51.136  18.732  1.00  0.00           C  
ATOM   4220  CG  LEU A 290      30.816  52.208  17.910  1.00  0.00           C  
ATOM   4221  CD1 LEU A 290      29.654  51.572  17.159  1.00  0.00           C  
ATOM   4222  CD2 LEU A 290      30.330  53.314  18.834  1.00  0.00           C  
ATOM   4223  H   LEU A 290      32.870  49.287  19.770  1.00  0.00           H  
ATOM   4224  HA  LEU A 290      31.336  49.460  17.400  1.00  0.00           H  
ATOM   4225 1HB  LEU A 290      30.833  50.734  19.453  1.00  0.00           H  
ATOM   4226 2HB  LEU A 290      32.347  51.627  19.281  1.00  0.00           H  
ATOM   4227  HG  LEU A 290      31.501  52.627  17.172  1.00  0.00           H  
ATOM   4228 1HD1 LEU A 290      29.138  52.334  16.575  1.00  0.00           H  
ATOM   4229 2HD1 LEU A 290      30.033  50.798  16.491  1.00  0.00           H  
ATOM   4230 3HD1 LEU A 290      28.959  51.129  17.872  1.00  0.00           H  
ATOM   4231 1HD2 LEU A 290      29.814  54.077  18.250  1.00  0.00           H  
ATOM   4232 2HD2 LEU A 290      29.644  52.897  19.572  1.00  0.00           H  
ATOM   4233 3HD2 LEU A 290      31.182  53.763  19.345  1.00  0.00           H  
ATOM   4234  N   GLU A 291      34.306  50.818  17.321  1.00  0.00           N  
ATOM   4235  CA  GLU A 291      35.347  51.276  16.420  1.00  0.00           C  
ATOM   4236  C   GLU A 291      35.713  50.232  15.377  1.00  0.00           C  
ATOM   4237  O   GLU A 291      35.939  50.542  14.210  1.00  0.00           O  
ATOM   4238  CB  GLU A 291      36.594  51.665  17.217  1.00  0.00           C  
ATOM   4239  CG  GLU A 291      37.731  52.224  16.373  1.00  0.00           C  
ATOM   4240  CD  GLU A 291      38.909  52.664  17.196  1.00  0.00           C  
ATOM   4241  OE1 GLU A 291      38.711  53.060  18.319  1.00  0.00           O  
ATOM   4242  OE2 GLU A 291      40.010  52.603  16.701  1.00  0.00           O  
ATOM   4243  H   GLU A 291      34.544  50.675  18.260  1.00  0.00           H  
ATOM   4244  HA  GLU A 291      34.981  52.154  15.886  1.00  0.00           H  
ATOM   4245 1HB  GLU A 291      36.330  52.416  17.962  1.00  0.00           H  
ATOM   4246 2HB  GLU A 291      36.972  50.793  17.751  1.00  0.00           H  
ATOM   4247 1HG  GLU A 291      38.058  51.458  15.670  1.00  0.00           H  
ATOM   4248 2HG  GLU A 291      37.359  53.071  15.797  1.00  0.00           H  
ATOM   4249  N   LEU A 292      35.803  48.994  15.811  1.00  0.00           N  
ATOM   4250  CA  LEU A 292      36.073  47.891  14.910  1.00  0.00           C  
ATOM   4251  C   LEU A 292      34.981  47.711  13.867  1.00  0.00           C  
ATOM   4252  O   LEU A 292      35.247  47.434  12.700  1.00  0.00           O  
ATOM   4253  CB  LEU A 292      36.233  46.594  15.712  1.00  0.00           C  
ATOM   4254  CG  LEU A 292      36.548  45.337  14.890  1.00  0.00           C  
ATOM   4255  CD1 LEU A 292      37.857  45.536  14.139  1.00  0.00           C  
ATOM   4256  CD2 LEU A 292      36.625  44.131  15.814  1.00  0.00           C  
ATOM   4257  H   LEU A 292      35.621  48.784  16.750  1.00  0.00           H  
ATOM   4258  HA  LEU A 292      37.002  48.097  14.380  1.00  0.00           H  
ATOM   4259 1HB  LEU A 292      37.039  46.728  16.433  1.00  0.00           H  
ATOM   4260 2HB  LEU A 292      35.310  46.408  16.261  1.00  0.00           H  
ATOM   4261  HG  LEU A 292      35.761  45.179  14.152  1.00  0.00           H  
ATOM   4262 1HD1 LEU A 292      38.080  44.644  13.554  1.00  0.00           H  
ATOM   4263 2HD1 LEU A 292      37.767  46.393  13.471  1.00  0.00           H  
ATOM   4264 3HD1 LEU A 292      38.662  45.713  14.851  1.00  0.00           H  
ATOM   4265 1HD2 LEU A 292      36.848  43.238  15.230  1.00  0.00           H  
ATOM   4266 2HD2 LEU A 292      37.412  44.288  16.552  1.00  0.00           H  
ATOM   4267 3HD2 LEU A 292      35.670  44.002  16.325  1.00  0.00           H  
ATOM   4268  N   GLY A 293      33.747  47.837  14.301  1.00  0.00           N  
ATOM   4269  CA  GLY A 293      32.613  47.762  13.400  1.00  0.00           C  
ATOM   4270  C   GLY A 293      32.625  48.869  12.357  1.00  0.00           C  
ATOM   4271  O   GLY A 293      32.307  48.654  11.190  1.00  0.00           O  
ATOM   4272  H   GLY A 293      33.572  48.053  15.240  1.00  0.00           H  
ATOM   4273 1HA  GLY A 293      32.613  46.796  12.894  1.00  0.00           H  
ATOM   4274 2HA  GLY A 293      31.688  47.825  13.973  1.00  0.00           H  
ATOM   4275  N   ARG A 294      32.965  50.063  12.791  1.00  0.00           N  
ATOM   4276  CA  ARG A 294      33.088  51.193  11.890  1.00  0.00           C  
ATOM   4277  C   ARG A 294      34.175  50.988  10.847  1.00  0.00           C  
ATOM   4278  O   ARG A 294      34.020  51.340   9.680  1.00  0.00           O  
ATOM   4279  CB  ARG A 294      33.385  52.461  12.676  1.00  0.00           C  
ATOM   4280  CG  ARG A 294      32.226  52.982  13.511  1.00  0.00           C  
ATOM   4281  CD  ARG A 294      32.609  54.186  14.292  1.00  0.00           C  
ATOM   4282  NE  ARG A 294      31.503  54.688  15.092  1.00  0.00           N  
ATOM   4283  CZ  ARG A 294      31.604  55.679  16.000  1.00  0.00           C  
ATOM   4284  NH1 ARG A 294      32.763  56.262  16.211  1.00  0.00           N  
ATOM   4285  NH2 ARG A 294      30.537  56.064  16.678  1.00  0.00           N  
ATOM   4286  H   ARG A 294      33.207  50.198  13.730  1.00  0.00           H  
ATOM   4287  HA  ARG A 294      32.144  51.318  11.361  1.00  0.00           H  
ATOM   4288 1HB  ARG A 294      34.222  52.284  13.350  1.00  0.00           H  
ATOM   4289 2HB  ARG A 294      33.679  53.255  11.989  1.00  0.00           H  
ATOM   4290 1HG  ARG A 294      31.396  53.248  12.856  1.00  0.00           H  
ATOM   4291 2HG  ARG A 294      31.903  52.209  14.209  1.00  0.00           H  
ATOM   4292 1HD  ARG A 294      33.430  53.938  14.963  1.00  0.00           H  
ATOM   4293 2HD  ARG A 294      32.923  54.977  13.611  1.00  0.00           H  
ATOM   4294  HE  ARG A 294      30.595  54.264  14.957  1.00  0.00           H  
ATOM   4295 1HH1 ARG A 294      33.578  55.967  15.693  1.00  0.00           H  
ATOM   4296 2HH1 ARG A 294      32.838  57.004  16.892  1.00  0.00           H  
ATOM   4297 1HH2 ARG A 294      29.645  55.616  16.516  1.00  0.00           H  
ATOM   4298 2HH2 ARG A 294      30.612  56.806  17.358  1.00  0.00           H  
ATOM   4299  N   ARG A 295      35.292  50.447  11.281  1.00  0.00           N  
ATOM   4300  CA  ARG A 295      36.383  50.128  10.380  1.00  0.00           C  
ATOM   4301  C   ARG A 295      35.993  49.094   9.337  1.00  0.00           C  
ATOM   4302  O   ARG A 295      36.366  49.186   8.170  1.00  0.00           O  
ATOM   4303  CB  ARG A 295      37.580  49.614  11.167  1.00  0.00           C  
ATOM   4304  CG  ARG A 295      38.298  50.665  11.998  1.00  0.00           C  
ATOM   4305  CD  ARG A 295      39.468  50.095  12.714  1.00  0.00           C  
ATOM   4306  NE  ARG A 295      40.108  51.076  13.575  1.00  0.00           N  
ATOM   4307  CZ  ARG A 295      41.024  51.974  13.163  1.00  0.00           C  
ATOM   4308  NH1 ARG A 295      41.396  52.002  11.902  1.00  0.00           N  
ATOM   4309  NH2 ARG A 295      41.549  52.826  14.026  1.00  0.00           N  
ATOM   4310  H   ARG A 295      35.383  50.185  12.220  1.00  0.00           H  
ATOM   4311  HA  ARG A 295      36.673  51.037   9.853  1.00  0.00           H  
ATOM   4312 1HB  ARG A 295      37.258  48.823  11.842  1.00  0.00           H  
ATOM   4313 2HB  ARG A 295      38.308  49.183  10.480  1.00  0.00           H  
ATOM   4314 1HG  ARG A 295      38.651  51.466  11.347  1.00  0.00           H  
ATOM   4315 2HG  ARG A 295      37.610  51.076  12.738  1.00  0.00           H  
ATOM   4316 1HD  ARG A 295      39.143  49.259  13.332  1.00  0.00           H  
ATOM   4317 2HD  ARG A 295      40.203  49.746  11.989  1.00  0.00           H  
ATOM   4318  HE  ARG A 295      39.847  51.085  14.552  1.00  0.00           H  
ATOM   4319 1HH1 ARG A 295      40.995  51.350  11.242  1.00  0.00           H  
ATOM   4320 2HH1 ARG A 295      42.082  52.675  11.593  1.00  0.00           H  
ATOM   4321 1HH2 ARG A 295      41.263  52.805  14.995  1.00  0.00           H  
ATOM   4322 2HH2 ARG A 295      42.235  53.499  13.717  1.00  0.00           H  
ATOM   4323  N   GLY A 296      35.266  48.088   9.771  1.00  0.00           N  
ATOM   4324  CA  GLY A 296      34.763  47.068   8.870  1.00  0.00           C  
ATOM   4325  C   GLY A 296      33.812  47.633   7.827  1.00  0.00           C  
ATOM   4326  O   GLY A 296      33.838  47.250   6.660  1.00  0.00           O  
ATOM   4327  H   GLY A 296      34.992  48.043  10.710  1.00  0.00           H  
ATOM   4328 1HA  GLY A 296      35.599  46.584   8.365  1.00  0.00           H  
ATOM   4329 2HA  GLY A 296      34.246  46.299   9.443  1.00  0.00           H  
ATOM   4330  N   MET A 297      32.947  48.523   8.261  1.00  0.00           N  
ATOM   4331  CA  MET A 297      32.031  49.195   7.360  1.00  0.00           C  
ATOM   4332  C   MET A 297      32.752  50.034   6.317  1.00  0.00           C  
ATOM   4333  O   MET A 297      32.369  50.075   5.150  1.00  0.00           O  
ATOM   4334  CB  MET A 297      31.065  50.066   8.161  1.00  0.00           C  
ATOM   4335  CG  MET A 297      30.060  49.286   8.997  1.00  0.00           C  
ATOM   4336  SD  MET A 297      28.985  48.240   7.995  1.00  0.00           S  
ATOM   4337  CE  MET A 297      28.034  49.476   7.115  1.00  0.00           C  
ATOM   4338  H   MET A 297      32.951  48.801   9.200  1.00  0.00           H  
ATOM   4339  HA  MET A 297      31.462  48.440   6.818  1.00  0.00           H  
ATOM   4340 1HB  MET A 297      31.629  50.711   8.833  1.00  0.00           H  
ATOM   4341 2HB  MET A 297      30.506  50.710   7.481  1.00  0.00           H  
ATOM   4342 1HG  MET A 297      30.591  48.654   9.708  1.00  0.00           H  
ATOM   4343 2HG  MET A 297      29.437  49.982   9.559  1.00  0.00           H  
ATOM   4344 1HE  MET A 297      27.323  48.984   6.452  1.00  0.00           H  
ATOM   4345 2HE  MET A 297      27.495  50.098   7.830  1.00  0.00           H  
ATOM   4346 3HE  MET A 297      28.707  50.101   6.526  1.00  0.00           H  
ATOM   4347  N   GLU A 298      33.779  50.730   6.751  1.00  0.00           N  
ATOM   4348  CA  GLU A 298      34.599  51.517   5.850  1.00  0.00           C  
ATOM   4349  C   GLU A 298      35.301  50.662   4.807  1.00  0.00           C  
ATOM   4350  O   GLU A 298      35.407  51.030   3.640  1.00  0.00           O  
ATOM   4351  CB  GLU A 298      35.637  52.311   6.647  1.00  0.00           C  
ATOM   4352  CG  GLU A 298      35.056  53.442   7.484  1.00  0.00           C  
ATOM   4353  CD  GLU A 298      36.093  54.148   8.313  1.00  0.00           C  
ATOM   4354  OE1 GLU A 298      37.216  53.703   8.330  1.00  0.00           O  
ATOM   4355  OE2 GLU A 298      35.762  55.133   8.929  1.00  0.00           O  
ATOM   4356  H   GLU A 298      34.052  50.679   7.690  1.00  0.00           H  
ATOM   4357  HA  GLU A 298      33.954  52.216   5.316  1.00  0.00           H  
ATOM   4358 1HB  GLU A 298      36.172  51.639   7.318  1.00  0.00           H  
ATOM   4359 2HB  GLU A 298      36.368  52.742   5.963  1.00  0.00           H  
ATOM   4360 1HG  GLU A 298      34.584  54.165   6.820  1.00  0.00           H  
ATOM   4361 2HG  GLU A 298      34.288  53.036   8.140  1.00  0.00           H  
ATOM   4362  N   ALA A 299      35.808  49.529   5.241  1.00  0.00           N  
ATOM   4363  CA  ALA A 299      36.440  48.584   4.340  1.00  0.00           C  
ATOM   4364  C   ALA A 299      35.476  48.042   3.297  1.00  0.00           C  
ATOM   4365  O   ALA A 299      35.820  47.873   2.130  1.00  0.00           O  
ATOM   4366  CB  ALA A 299      37.049  47.438   5.134  1.00  0.00           C  
ATOM   4367  H   ALA A 299      35.710  49.270   6.180  1.00  0.00           H  
ATOM   4368  HA  ALA A 299      37.232  49.106   3.802  1.00  0.00           H  
ATOM   4369 1HB  ALA A 299      37.533  46.739   4.452  1.00  0.00           H  
ATOM   4370 2HB  ALA A 299      37.787  47.832   5.834  1.00  0.00           H  
ATOM   4371 3HB  ALA A 299      36.266  46.921   5.686  1.00  0.00           H  
ATOM   4372  N   LEU A 300      34.265  47.779   3.810  1.00  0.00           N  
ATOM   4373  CA  LEU A 300      33.193  47.054   3.160  1.00  0.00           C  
ATOM   4374  C   LEU A 300      32.454  47.866   2.100  1.00  0.00           C  
ATOM   4375  O   LEU A 300      31.619  47.326   1.376  1.00  0.00           O  
ATOM   4376  CB  LEU A 300      32.192  46.574   4.219  1.00  0.00           C  
ATOM   4377  CG  LEU A 300      31.094  45.628   3.715  1.00  0.00           C  
ATOM   4378  CD1 LEU A 300      31.732  44.381   3.118  1.00  0.00           C  
ATOM   4379  CD2 LEU A 300      30.166  45.270   4.866  1.00  0.00           C  
ATOM   4380  H   LEU A 300      34.112  48.050   4.770  1.00  0.00           H  
ATOM   4381  HA  LEU A 300      33.619  46.190   2.651  1.00  0.00           H  
ATOM   4382 1HB  LEU A 300      32.740  46.056   5.005  1.00  0.00           H  
ATOM   4383 2HB  LEU A 300      31.705  47.445   4.656  1.00  0.00           H  
ATOM   4384  HG  LEU A 300      30.523  46.120   2.928  1.00  0.00           H  
ATOM   4385 1HD1 LEU A 300      30.951  43.709   2.760  1.00  0.00           H  
ATOM   4386 2HD1 LEU A 300      32.375  44.665   2.285  1.00  0.00           H  
ATOM   4387 3HD1 LEU A 300      32.324  43.875   3.879  1.00  0.00           H  
ATOM   4388 1HD2 LEU A 300      29.385  44.599   4.508  1.00  0.00           H  
ATOM   4389 2HD2 LEU A 300      30.736  44.776   5.654  1.00  0.00           H  
ATOM   4390 3HD2 LEU A 300      29.710  46.178   5.262  1.00  0.00           H  
ATOM   4391  N   ARG A 301      32.731  49.166   2.022  1.00  0.00           N  
ATOM   4392  CA  ARG A 301      31.988  50.016   1.094  1.00  0.00           C  
ATOM   4393  C   ARG A 301      32.250  49.565  -0.341  1.00  0.00           C  
ATOM   4394  O   ARG A 301      33.398  49.455  -0.771  1.00  0.00           O  
ATOM   4395  CB  ARG A 301      32.386  51.476   1.254  1.00  0.00           C  
ATOM   4396  CG  ARG A 301      31.969  52.112   2.571  1.00  0.00           C  
ATOM   4397  CD  ARG A 301      32.442  53.516   2.677  1.00  0.00           C  
ATOM   4398  NE  ARG A 301      33.893  53.595   2.742  1.00  0.00           N  
ATOM   4399  CZ  ARG A 301      34.599  54.741   2.695  1.00  0.00           C  
ATOM   4400  NH1 ARG A 301      33.976  55.893   2.581  1.00  0.00           N  
ATOM   4401  NH2 ARG A 301      35.919  54.708   2.762  1.00  0.00           N  
ATOM   4402  H   ARG A 301      33.438  49.568   2.620  1.00  0.00           H  
ATOM   4403  HA  ARG A 301      30.924  49.925   1.317  1.00  0.00           H  
ATOM   4404 1HB  ARG A 301      33.467  51.569   1.171  1.00  0.00           H  
ATOM   4405 2HB  ARG A 301      31.944  52.064   0.449  1.00  0.00           H  
ATOM   4406 1HG  ARG A 301      30.881  52.110   2.647  1.00  0.00           H  
ATOM   4407 2HG  ARG A 301      32.392  51.543   3.400  1.00  0.00           H  
ATOM   4408 1HD  ARG A 301      32.109  54.079   1.806  1.00  0.00           H  
ATOM   4409 2HD  ARG A 301      32.035  53.970   3.579  1.00  0.00           H  
ATOM   4410  HE  ARG A 301      34.408  52.729   2.830  1.00  0.00           H  
ATOM   4411 1HH1 ARG A 301      32.967  55.919   2.530  1.00  0.00           H  
ATOM   4412 2HH1 ARG A 301      34.505  56.752   2.546  1.00  0.00           H  
ATOM   4413 1HH2 ARG A 301      36.398  53.822   2.849  1.00  0.00           H  
ATOM   4414 2HH2 ARG A 301      36.448  55.566   2.726  1.00  0.00           H  
ATOM   4415  N   GLY A 302      31.177  49.215  -1.042  1.00  0.00           N  
ATOM   4416  CA  GLY A 302      31.266  48.499  -2.312  1.00  0.00           C  
ATOM   4417  C   GLY A 302      30.208  48.999  -3.294  1.00  0.00           C  
ATOM   4418  O   GLY A 302      29.431  49.898  -2.974  1.00  0.00           O  
ATOM   4419  H   GLY A 302      30.264  49.393  -0.649  1.00  0.00           H  
ATOM   4420 1HA  GLY A 302      32.260  48.635  -2.738  1.00  0.00           H  
ATOM   4421 2HA  GLY A 302      31.135  47.432  -2.138  1.00  0.00           H  
ATOM   4422  N   ASP A 303      30.245  48.481  -4.520  1.00  0.00           N  
ATOM   4423  CA  ASP A 303      29.493  49.072  -5.622  1.00  0.00           C  
ATOM   4424  C   ASP A 303      28.295  48.228  -6.078  1.00  0.00           C  
ATOM   4425  O   ASP A 303      27.702  48.507  -7.120  1.00  0.00           O  
ATOM   4426  OXT ASP A 303      27.934  47.293  -5.418  1.00  0.00           O  
ATOM   4427  CB  ASP A 303      30.426  49.307  -6.813  1.00  0.00           C  
ATOM   4428  CG  ASP A 303      31.465  50.388  -6.547  1.00  0.00           C  
ATOM   4429  OD1 ASP A 303      31.103  51.417  -6.026  1.00  0.00           O  
ATOM   4430  OD2 ASP A 303      32.610  50.175  -6.867  1.00  0.00           O  
ATOM   4431  H   ASP A 303      30.859  47.699  -4.706  1.00  0.00           H  
ATOM   4432  HA  ASP A 303      29.098  50.035  -5.294  1.00  0.00           H  
ATOM   4433 1HB  ASP A 303      30.943  48.379  -7.059  1.00  0.00           H  
ATOM   4434 2HB  ASP A 303      29.838  49.595  -7.684  1.00  0.00           H  
TER                                                                             
ATOM   4436  N   ASP B   1      26.918 -47.797  -5.301  1.00  0.00           N  
ATOM   4437  CA  ASP B   1      26.764 -46.379  -5.641  1.00  0.00           C  
ATOM   4438  C   ASP B   1      27.100 -45.485  -4.447  1.00  0.00           C  
ATOM   4439  O   ASP B   1      27.429 -45.977  -3.368  1.00  0.00           O  
ATOM   4440  CB  ASP B   1      25.337 -46.091  -6.115  1.00  0.00           C  
ATOM   4441  CG  ASP B   1      24.303 -46.243  -5.007  1.00  0.00           C  
ATOM   4442  OD1 ASP B   1      24.693 -46.449  -3.882  1.00  0.00           O  
ATOM   4443  OD2 ASP B   1      23.134 -46.150  -5.297  1.00  0.00           O  
ATOM   4444 1H   ASP B   1      26.692 -48.358  -6.098  1.00  0.00           H  
ATOM   4445 2H   ASP B   1      27.863 -47.974  -5.026  1.00  0.00           H  
ATOM   4446 3H   ASP B   1      26.303 -48.028  -4.547  1.00  0.00           H  
ATOM   4447  HA  ASP B   1      27.446 -46.142  -6.458  1.00  0.00           H  
ATOM   4448 1HB  ASP B   1      25.282 -45.075  -6.507  1.00  0.00           H  
ATOM   4449 2HB  ASP B   1      25.080 -46.770  -6.928  1.00  0.00           H  
ATOM   4450  N   GLU B   2      27.042 -44.170  -4.653  1.00  0.00           N  
ATOM   4451  CA  GLU B   2      27.428 -43.212  -3.616  1.00  0.00           C  
ATOM   4452  C   GLU B   2      26.383 -43.136  -2.494  1.00  0.00           C  
ATOM   4453  O   GLU B   2      26.724 -42.987  -1.321  1.00  0.00           O  
ATOM   4454  CB  GLU B   2      27.633 -41.825  -4.229  1.00  0.00           C  
ATOM   4455  CG  GLU B   2      28.805 -41.732  -5.195  1.00  0.00           C  
ATOM   4456  CD  GLU B   2      28.473 -42.241  -6.570  1.00  0.00           C  
ATOM   4457  OE1 GLU B   2      27.351 -42.633  -6.783  1.00  0.00           O  
ATOM   4458  OE2 GLU B   2      29.342 -42.236  -7.410  1.00  0.00           O  
ATOM   4459  H   GLU B   2      26.745 -43.825  -5.555  1.00  0.00           H  
ATOM   4460  HA  GLU B   2      28.373 -43.538  -3.181  1.00  0.00           H  
ATOM   4461 1HB  GLU B   2      26.733 -41.528  -4.767  1.00  0.00           H  
ATOM   4462 2HB  GLU B   2      27.795 -41.096  -3.435  1.00  0.00           H  
ATOM   4463 1HG  GLU B   2      29.119 -40.691  -5.271  1.00  0.00           H  
ATOM   4464 2HG  GLU B   2      29.640 -42.305  -4.793  1.00  0.00           H  
ATOM   4465  N   ARG B   3      25.113 -43.263  -2.869  1.00  0.00           N  
ATOM   4466  CA  ARG B   3      23.996 -43.238  -1.933  1.00  0.00           C  
ATOM   4467  C   ARG B   3      24.124 -44.343  -0.892  1.00  0.00           C  
ATOM   4468  O   ARG B   3      23.958 -44.104   0.304  1.00  0.00           O  
ATOM   4469  CB  ARG B   3      22.675 -43.393  -2.672  1.00  0.00           C  
ATOM   4470  CG  ARG B   3      21.438 -43.350  -1.788  1.00  0.00           C  
ATOM   4471  CD  ARG B   3      20.197 -43.586  -2.569  1.00  0.00           C  
ATOM   4472  NE  ARG B   3      20.172 -44.915  -3.159  1.00  0.00           N  
ATOM   4473  CZ  ARG B   3      19.864 -46.043  -2.491  1.00  0.00           C  
ATOM   4474  NH1 ARG B   3      19.557 -45.988  -1.214  1.00  0.00           N  
ATOM   4475  NH2 ARG B   3      19.869 -47.206  -3.119  1.00  0.00           N  
ATOM   4476  H   ARG B   3      24.924 -43.364  -3.857  1.00  0.00           H  
ATOM   4477  HA  ARG B   3      23.993 -42.274  -1.422  1.00  0.00           H  
ATOM   4478 1HB  ARG B   3      22.578 -42.600  -3.413  1.00  0.00           H  
ATOM   4479 2HB  ARG B   3      22.666 -44.343  -3.206  1.00  0.00           H  
ATOM   4480 1HG  ARG B   3      21.513 -44.120  -1.021  1.00  0.00           H  
ATOM   4481 2HG  ARG B   3      21.364 -42.370  -1.314  1.00  0.00           H  
ATOM   4482 1HD  ARG B   3      19.332 -43.487  -1.914  1.00  0.00           H  
ATOM   4483 2HD  ARG B   3      20.128 -42.854  -3.373  1.00  0.00           H  
ATOM   4484  HE  ARG B   3      20.403 -44.997  -4.140  1.00  0.00           H  
ATOM   4485 1HH1 ARG B   3      19.552 -45.099  -0.733  1.00  0.00           H  
ATOM   4486 2HH1 ARG B   3      19.326 -46.834  -0.713  1.00  0.00           H  
ATOM   4487 1HH2 ARG B   3      20.106 -47.248  -4.102  1.00  0.00           H  
ATOM   4488 2HH2 ARG B   3      19.638 -48.050  -2.619  1.00  0.00           H  
ATOM   4489  N   ALA B   4      24.423 -45.552  -1.354  1.00  0.00           N  
ATOM   4490  CA  ALA B   4      24.575 -46.690  -0.468  1.00  0.00           C  
ATOM   4491  C   ALA B   4      25.645 -46.466   0.589  1.00  0.00           C  
ATOM   4492  O   ALA B   4      25.452 -46.753   1.768  1.00  0.00           O  
ATOM   4493  CB  ALA B   4      24.894 -47.937  -1.278  1.00  0.00           C  
ATOM   4494  H   ALA B   4      24.548 -45.682  -2.348  1.00  0.00           H  
ATOM   4495  HA  ALA B   4      23.632 -46.837   0.059  1.00  0.00           H  
ATOM   4496 1HB  ALA B   4      24.993 -48.791  -0.607  1.00  0.00           H  
ATOM   4497 2HB  ALA B   4      24.088 -48.126  -1.988  1.00  0.00           H  
ATOM   4498 3HB  ALA B   4      25.827 -47.792  -1.819  1.00  0.00           H  
ATOM   4499  N   ARG B   5      26.786 -45.981   0.155  1.00  0.00           N  
ATOM   4500  CA  ARG B   5      27.892 -45.719   1.056  1.00  0.00           C  
ATOM   4501  C   ARG B   5      27.555 -44.666   2.099  1.00  0.00           C  
ATOM   4502  O   ARG B   5      27.922 -44.777   3.266  1.00  0.00           O  
ATOM   4503  CB  ARG B   5      29.114 -45.268   0.270  1.00  0.00           C  
ATOM   4504  CG  ARG B   5      29.759 -46.347  -0.585  1.00  0.00           C  
ATOM   4505  CD  ARG B   5      31.008 -45.864  -1.230  1.00  0.00           C  
ATOM   4506  NE  ARG B   5      31.611 -46.882  -2.075  1.00  0.00           N  
ATOM   4507  CZ  ARG B   5      31.396 -47.001  -3.400  1.00  0.00           C  
ATOM   4508  NH1 ARG B   5      30.593 -46.161  -4.014  1.00  0.00           N  
ATOM   4509  NH2 ARG B   5      31.993 -47.963  -4.081  1.00  0.00           N  
ATOM   4510  H   ARG B   5      26.892 -45.724  -0.784  1.00  0.00           H  
ATOM   4511  HA  ARG B   5      28.135 -46.642   1.583  1.00  0.00           H  
ATOM   4512 1HB  ARG B   5      28.838 -44.445  -0.390  1.00  0.00           H  
ATOM   4513 2HB  ARG B   5      29.872 -44.895   0.958  1.00  0.00           H  
ATOM   4514 1HG  ARG B   5      30.007 -47.206   0.039  1.00  0.00           H  
ATOM   4515 2HG  ARG B   5      29.066 -46.654  -1.368  1.00  0.00           H  
ATOM   4516 1HD  ARG B   5      30.785 -44.995  -1.848  1.00  0.00           H  
ATOM   4517 2HD  ARG B   5      31.729 -45.587  -0.462  1.00  0.00           H  
ATOM   4518  HE  ARG B   5      32.235 -47.547  -1.638  1.00  0.00           H  
ATOM   4519 1HH1 ARG B   5      30.137 -45.425  -3.493  1.00  0.00           H  
ATOM   4520 2HH1 ARG B   5      30.432 -46.250  -5.007  1.00  0.00           H  
ATOM   4521 1HH2 ARG B   5      32.611 -48.609  -3.609  1.00  0.00           H  
ATOM   4522 2HH2 ARG B   5      31.833 -48.052  -5.074  1.00  0.00           H  
ATOM   4523  N   ARG B   6      26.879 -43.624   1.665  1.00  0.00           N  
ATOM   4524  CA  ARG B   6      26.428 -42.581   2.566  1.00  0.00           C  
ATOM   4525  C   ARG B   6      25.450 -43.097   3.609  1.00  0.00           C  
ATOM   4526  O   ARG B   6      25.496 -42.715   4.776  1.00  0.00           O  
ATOM   4527  CB  ARG B   6      25.770 -41.456   1.780  1.00  0.00           C  
ATOM   4528  CG  ARG B   6      26.724 -40.617   0.945  1.00  0.00           C  
ATOM   4529  CD  ARG B   6      26.002 -39.579   0.164  1.00  0.00           C  
ATOM   4530  NE  ARG B   6      26.911 -38.773  -0.636  1.00  0.00           N  
ATOM   4531  CZ  ARG B   6      26.523 -37.857  -1.544  1.00  0.00           C  
ATOM   4532  NH1 ARG B   6      25.243 -37.643  -1.756  1.00  0.00           N  
ATOM   4533  NH2 ARG B   6      27.428 -37.173  -2.222  1.00  0.00           N  
ATOM   4534  H   ARG B   6      26.607 -43.566   0.726  1.00  0.00           H  
ATOM   4535  HA  ARG B   6      27.295 -42.180   3.093  1.00  0.00           H  
ATOM   4536 1HB  ARG B   6      25.023 -41.873   1.106  1.00  0.00           H  
ATOM   4537 2HB  ARG B   6      25.254 -40.785   2.466  1.00  0.00           H  
ATOM   4538 1HG  ARG B   6      27.438 -40.118   1.601  1.00  0.00           H  
ATOM   4539 2HG  ARG B   6      27.261 -41.261   0.247  1.00  0.00           H  
ATOM   4540 1HD  ARG B   6      25.291 -40.059  -0.508  1.00  0.00           H  
ATOM   4541 2HD  ARG B   6      25.469 -38.917   0.845  1.00  0.00           H  
ATOM   4542  HE  ARG B   6      27.903 -38.910  -0.501  1.00  0.00           H  
ATOM   4543 1HH1 ARG B   6      24.551 -38.165  -1.237  1.00  0.00           H  
ATOM   4544 2HH1 ARG B   6      24.952 -36.956  -2.436  1.00  0.00           H  
ATOM   4545 1HH2 ARG B   6      28.413 -37.338  -2.059  1.00  0.00           H  
ATOM   4546 2HH2 ARG B   6      27.138 -36.488  -2.902  1.00  0.00           H  
ATOM   4547  N   GLU B   7      24.542 -43.942   3.175  1.00  0.00           N  
ATOM   4548  CA  GLU B   7      23.593 -44.568   4.076  1.00  0.00           C  
ATOM   4549  C   GLU B   7      24.271 -45.442   5.119  1.00  0.00           C  
ATOM   4550  O   GLU B   7      23.887 -45.463   6.286  1.00  0.00           O  
ATOM   4551  CB  GLU B   7      22.589 -45.403   3.279  1.00  0.00           C  
ATOM   4552  CG  GLU B   7      21.614 -44.587   2.442  1.00  0.00           C  
ATOM   4553  CD  GLU B   7      20.697 -45.442   1.613  1.00  0.00           C  
ATOM   4554  OE1 GLU B   7      20.882 -46.635   1.595  1.00  0.00           O  
ATOM   4555  OE2 GLU B   7      19.809 -44.900   0.997  1.00  0.00           O  
ATOM   4556  H   GLU B   7      24.533 -44.220   2.236  1.00  0.00           H  
ATOM   4557  HA  GLU B   7      23.057 -43.784   4.612  1.00  0.00           H  
ATOM   4558 1HB  GLU B   7      23.125 -46.074   2.608  1.00  0.00           H  
ATOM   4559 2HB  GLU B   7      22.006 -46.022   3.962  1.00  0.00           H  
ATOM   4560 1HG  GLU B   7      21.013 -43.967   3.106  1.00  0.00           H  
ATOM   4561 2HG  GLU B   7      22.180 -43.927   1.786  1.00  0.00           H  
ATOM   4562  N   VAL B   8      25.262 -46.188   4.685  1.00  0.00           N  
ATOM   4563  CA  VAL B   8      26.041 -47.015   5.586  1.00  0.00           C  
ATOM   4564  C   VAL B   8      26.786 -46.196   6.629  1.00  0.00           C  
ATOM   4565  O   VAL B   8      26.873 -46.570   7.796  1.00  0.00           O  
ATOM   4566  CB  VAL B   8      27.055 -47.851   4.783  1.00  0.00           C  
ATOM   4567  CG1 VAL B   8      28.013 -48.572   5.721  1.00  0.00           C  
ATOM   4568  CG2 VAL B   8      26.321 -48.845   3.896  1.00  0.00           C  
ATOM   4569  H   VAL B   8      25.537 -46.151   3.746  1.00  0.00           H  
ATOM   4570  HA  VAL B   8      25.364 -47.689   6.111  1.00  0.00           H  
ATOM   4571  HB  VAL B   8      27.655 -47.183   4.164  1.00  0.00           H  
ATOM   4572 1HG1 VAL B   8      28.723 -49.157   5.137  1.00  0.00           H  
ATOM   4573 2HG1 VAL B   8      28.554 -47.841   6.321  1.00  0.00           H  
ATOM   4574 3HG1 VAL B   8      27.449 -49.235   6.377  1.00  0.00           H  
ATOM   4575 1HG2 VAL B   8      27.044 -49.432   3.330  1.00  0.00           H  
ATOM   4576 2HG2 VAL B   8      25.718 -49.508   4.515  1.00  0.00           H  
ATOM   4577 3HG2 VAL B   8      25.673 -48.304   3.205  1.00  0.00           H  
ATOM   4578  N   ALA B   9      27.349 -45.090   6.195  1.00  0.00           N  
ATOM   4579  CA  ALA B   9      28.027 -44.178   7.096  1.00  0.00           C  
ATOM   4580  C   ALA B   9      27.091 -43.589   8.139  1.00  0.00           C  
ATOM   4581  O   ALA B   9      27.444 -43.437   9.306  1.00  0.00           O  
ATOM   4582  CB  ALA B   9      28.693 -43.064   6.302  1.00  0.00           C  
ATOM   4583  H   ALA B   9      27.263 -44.826   5.256  1.00  0.00           H  
ATOM   4584  HA  ALA B   9      28.792 -44.739   7.634  1.00  0.00           H  
ATOM   4585 1HB  ALA B   9      29.210 -42.390   6.985  1.00  0.00           H  
ATOM   4586 2HB  ALA B   9      29.410 -43.493   5.603  1.00  0.00           H  
ATOM   4587 3HB  ALA B   9      27.936 -42.509   5.750  1.00  0.00           H  
ATOM   4588  N   ARG B  10      25.905 -43.225   7.705  1.00  0.00           N  
ATOM   4589  CA  ARG B  10      24.889 -42.715   8.606  1.00  0.00           C  
ATOM   4590  C   ARG B  10      24.470 -43.740   9.649  1.00  0.00           C  
ATOM   4591  O   ARG B  10      24.261 -43.419  10.816  1.00  0.00           O  
ATOM   4592  CB  ARG B  10      23.663 -42.275   7.819  1.00  0.00           C  
ATOM   4593  CG  ARG B  10      23.855 -41.019   6.985  1.00  0.00           C  
ATOM   4594  CD  ARG B  10      22.637 -40.686   6.204  1.00  0.00           C  
ATOM   4595  NE  ARG B  10      22.816 -39.485   5.404  1.00  0.00           N  
ATOM   4596  CZ  ARG B  10      21.930 -39.032   4.496  1.00  0.00           C  
ATOM   4597  NH1 ARG B  10      20.811 -39.689   4.284  1.00  0.00           N  
ATOM   4598  NH2 ARG B  10      22.186 -37.926   3.818  1.00  0.00           N  
ATOM   4599  H   ARG B  10      25.660 -43.356   6.766  1.00  0.00           H  
ATOM   4600  HA  ARG B  10      25.296 -41.852   9.133  1.00  0.00           H  
ATOM   4601 1HB  ARG B  10      23.358 -43.075   7.145  1.00  0.00           H  
ATOM   4602 2HB  ARG B  10      22.837 -42.092   8.506  1.00  0.00           H  
ATOM   4603 1HG  ARG B  10      24.082 -40.178   7.641  1.00  0.00           H  
ATOM   4604 2HG  ARG B  10      24.681 -41.168   6.287  1.00  0.00           H  
ATOM   4605 1HD  ARG B  10      22.399 -41.511   5.532  1.00  0.00           H  
ATOM   4606 2HD  ARG B  10      21.803 -40.521   6.884  1.00  0.00           H  
ATOM   4607  HE  ARG B  10      23.665 -38.953   5.539  1.00  0.00           H  
ATOM   4608 1HH1 ARG B  10      20.616 -40.534   4.802  1.00  0.00           H  
ATOM   4609 2HH1 ARG B  10      20.148 -39.349   3.603  1.00  0.00           H  
ATOM   4610 1HH2 ARG B  10      23.046 -37.421   3.981  1.00  0.00           H  
ATOM   4611 2HH2 ARG B  10      21.523 -37.587   3.138  1.00  0.00           H  
ATOM   4612  N   ALA B  11      24.319 -44.972   9.215  1.00  0.00           N  
ATOM   4613  CA  ALA B  11      23.994 -46.060  10.116  1.00  0.00           C  
ATOM   4614  C   ALA B  11      25.075 -46.295  11.159  1.00  0.00           C  
ATOM   4615  O   ALA B  11      24.795 -46.558  12.326  1.00  0.00           O  
ATOM   4616  CB  ALA B  11      23.748 -47.335   9.322  1.00  0.00           C  
ATOM   4617  H   ALA B  11      24.490 -45.190   8.276  1.00  0.00           H  
ATOM   4618  HA  ALA B  11      23.080 -45.804  10.653  1.00  0.00           H  
ATOM   4619 1HB  ALA B  11      23.491 -48.145  10.004  1.00  0.00           H  
ATOM   4620 2HB  ALA B  11      22.927 -47.175   8.622  1.00  0.00           H  
ATOM   4621 3HB  ALA B  11      24.648 -47.598   8.769  1.00  0.00           H  
ATOM   4622  N   GLY B  12      26.313 -46.230  10.725  1.00  0.00           N  
ATOM   4623  CA  GLY B  12      27.443 -46.362  11.626  1.00  0.00           C  
ATOM   4624  C   GLY B  12      27.486 -45.256  12.669  1.00  0.00           C  
ATOM   4625  O   GLY B  12      27.794 -45.486  13.836  1.00  0.00           O  
ATOM   4626  H   GLY B  12      26.500 -46.024   9.786  1.00  0.00           H  
ATOM   4627 1HA  GLY B  12      27.394 -47.326  12.132  1.00  0.00           H  
ATOM   4628 2HA  GLY B  12      28.369 -46.347  11.053  1.00  0.00           H  
ATOM   4629  N   ALA B  13      27.206 -44.047  12.235  1.00  0.00           N  
ATOM   4630  CA  ALA B  13      27.140 -42.912  13.136  1.00  0.00           C  
ATOM   4631  C   ALA B  13      26.044 -43.062  14.179  1.00  0.00           C  
ATOM   4632  O   ALA B  13      26.217 -42.720  15.346  1.00  0.00           O  
ATOM   4633  CB  ALA B  13      26.934 -41.631  12.342  1.00  0.00           C  
ATOM   4634  H   ALA B  13      26.971 -43.900  11.296  1.00  0.00           H  
ATOM   4635  HA  ALA B  13      28.086 -42.851  13.673  1.00  0.00           H  
ATOM   4636 1HB  ALA B  13      26.898 -40.781  13.024  1.00  0.00           H  
ATOM   4637 2HB  ALA B  13      27.760 -41.499  11.643  1.00  0.00           H  
ATOM   4638 3HB  ALA B  13      25.998 -41.692  11.790  1.00  0.00           H  
ATOM   4639  N   ALA B  14      24.901 -43.546  13.745  1.00  0.00           N  
ATOM   4640  CA  ALA B  14      23.796 -43.809  14.646  1.00  0.00           C  
ATOM   4641  C   ALA B  14      24.134 -44.863  15.689  1.00  0.00           C  
ATOM   4642  O   ALA B  14      23.766 -44.752  16.856  1.00  0.00           O  
ATOM   4643  CB  ALA B  14      22.569 -44.235  13.852  1.00  0.00           C  
ATOM   4644  H   ALA B  14      24.797 -43.804  12.806  1.00  0.00           H  
ATOM   4645  HA  ALA B  14      23.571 -42.888  15.184  1.00  0.00           H  
ATOM   4646 1HB  ALA B  14      21.740 -44.418  14.534  1.00  0.00           H  
ATOM   4647 2HB  ALA B  14      22.296 -43.444  13.152  1.00  0.00           H  
ATOM   4648 3HB  ALA B  14      22.793 -45.146  13.299  1.00  0.00           H  
ATOM   4649  N   VAL B  15      24.809 -45.903  15.255  1.00  0.00           N  
ATOM   4650  CA  VAL B  15      25.260 -46.947  16.156  1.00  0.00           C  
ATOM   4651  C   VAL B  15      26.239 -46.431  17.199  1.00  0.00           C  
ATOM   4652  O   VAL B  15      26.194 -46.813  18.366  1.00  0.00           O  
ATOM   4653  CB  VAL B  15      25.927 -48.080  15.353  1.00  0.00           C  
ATOM   4654  CG1 VAL B  15      26.580 -49.084  16.291  1.00  0.00           C  
ATOM   4655  CG2 VAL B  15      24.897 -48.761  14.466  1.00  0.00           C  
ATOM   4656  H   VAL B  15      25.081 -45.961  14.316  1.00  0.00           H  
ATOM   4657  HA  VAL B  15      24.395 -47.337  16.693  1.00  0.00           H  
ATOM   4658  HB  VAL B  15      26.718 -47.655  14.734  1.00  0.00           H  
ATOM   4659 1HG1 VAL B  15      27.047 -49.877  15.707  1.00  0.00           H  
ATOM   4660 2HG1 VAL B  15      27.339 -48.581  16.891  1.00  0.00           H  
ATOM   4661 3HG1 VAL B  15      25.824 -49.515  16.947  1.00  0.00           H  
ATOM   4662 1HG2 VAL B  15      25.376 -49.561  13.900  1.00  0.00           H  
ATOM   4663 2HG2 VAL B  15      24.103 -49.179  15.084  1.00  0.00           H  
ATOM   4664 3HG2 VAL B  15      24.473 -48.033  13.775  1.00  0.00           H  
ATOM   4665  N   LEU B  16      27.146 -45.585  16.765  1.00  0.00           N  
ATOM   4666  CA  LEU B  16      28.096 -44.960  17.666  1.00  0.00           C  
ATOM   4667  C   LEU B  16      27.418 -44.086  18.709  1.00  0.00           C  
ATOM   4668  O   LEU B  16      27.802 -44.065  19.876  1.00  0.00           O  
ATOM   4669  CB  LEU B  16      29.096 -44.118  16.864  1.00  0.00           C  
ATOM   4670  CG  LEU B  16      30.080 -44.906  15.990  1.00  0.00           C  
ATOM   4671  CD1 LEU B  16      30.877 -43.940  15.123  1.00  0.00           C  
ATOM   4672  CD2 LEU B  16      31.001 -45.729  16.879  1.00  0.00           C  
ATOM   4673  H   LEU B  16      27.156 -45.308  15.826  1.00  0.00           H  
ATOM   4674  HA  LEU B  16      28.638 -45.744  18.195  1.00  0.00           H  
ATOM   4675 1HB  LEU B  16      28.540 -43.446  16.212  1.00  0.00           H  
ATOM   4676 2HB  LEU B  16      29.680 -43.515  17.560  1.00  0.00           H  
ATOM   4677  HG  LEU B  16      29.526 -45.571  15.327  1.00  0.00           H  
ATOM   4678 1HD1 LEU B  16      31.576 -44.501  14.502  1.00  0.00           H  
ATOM   4679 2HD1 LEU B  16      30.194 -43.378  14.484  1.00  0.00           H  
ATOM   4680 3HD1 LEU B  16      31.429 -43.251  15.760  1.00  0.00           H  
ATOM   4681 1HD2 LEU B  16      31.700 -46.291  16.258  1.00  0.00           H  
ATOM   4682 2HD2 LEU B  16      31.556 -45.065  17.542  1.00  0.00           H  
ATOM   4683 3HD2 LEU B  16      30.407 -46.423  17.474  1.00  0.00           H  
ATOM   4684  N   GLU B  17      26.427 -43.339  18.275  1.00  0.00           N  
ATOM   4685  CA  GLU B  17      25.647 -42.512  19.176  1.00  0.00           C  
ATOM   4686  C   GLU B  17      24.903 -43.332  20.219  1.00  0.00           C  
ATOM   4687  O   GLU B  17      24.816 -42.958  21.386  1.00  0.00           O  
ATOM   4688  CB  GLU B  17      24.650 -41.667  18.379  1.00  0.00           C  
ATOM   4689  CG  GLU B  17      23.821 -40.709  19.223  1.00  0.00           C  
ATOM   4690  CD  GLU B  17      22.909 -39.845  18.400  1.00  0.00           C  
ATOM   4691  OE1 GLU B  17      22.930 -39.965  17.199  1.00  0.00           O  
ATOM   4692  OE2 GLU B  17      22.188 -39.061  18.974  1.00  0.00           O  
ATOM   4693  H   GLU B  17      26.152 -43.377  17.336  1.00  0.00           H  
ATOM   4694  HA  GLU B  17      26.326 -41.846  19.710  1.00  0.00           H  
ATOM   4695 1HB  GLU B  17      25.186 -41.079  17.634  1.00  0.00           H  
ATOM   4696 2HB  GLU B  17      23.962 -42.324  17.846  1.00  0.00           H  
ATOM   4697 1HG  GLU B  17      23.221 -41.287  19.926  1.00  0.00           H  
ATOM   4698 2HG  GLU B  17      24.494 -40.075  19.799  1.00  0.00           H  
ATOM   4699  N   ALA B  18      24.340 -44.438  19.785  1.00  0.00           N  
ATOM   4700  CA  ALA B  18      23.661 -45.349  20.686  1.00  0.00           C  
ATOM   4701  C   ALA B  18      24.598 -45.939  21.729  1.00  0.00           C  
ATOM   4702  O   ALA B  18      24.245 -46.091  22.896  1.00  0.00           O  
ATOM   4703  CB  ALA B  18      22.995 -46.462  19.892  1.00  0.00           C  
ATOM   4704  H   ALA B  18      24.425 -44.701  18.846  1.00  0.00           H  
ATOM   4705  HA  ALA B  18      22.898 -44.788  21.224  1.00  0.00           H  
ATOM   4706 1HB  ALA B  18      22.476 -47.136  20.574  1.00  0.00           H  
ATOM   4707 2HB  ALA B  18      22.278 -46.032  19.193  1.00  0.00           H  
ATOM   4708 3HB  ALA B  18      23.751 -47.018  19.340  1.00  0.00           H  
ATOM   4709  N   LEU B  19      25.784 -46.303  21.295  1.00  0.00           N  
ATOM   4710  CA  LEU B  19      26.799 -46.812  22.196  1.00  0.00           C  
ATOM   4711  C   LEU B  19      27.219 -45.788  23.239  1.00  0.00           C  
ATOM   4712  O   LEU B  19      27.428 -46.109  24.406  1.00  0.00           O  
ATOM   4713  CB  LEU B  19      28.029 -47.257  21.394  1.00  0.00           C  
ATOM   4714  CG  LEU B  19      27.838 -48.504  20.521  1.00  0.00           C  
ATOM   4715  CD1 LEU B  19      29.072 -48.711  19.653  1.00  0.00           C  
ATOM   4716  CD2 LEU B  19      27.585 -49.713  21.411  1.00  0.00           C  
ATOM   4717  H   LEU B  19      26.029 -46.172  20.356  1.00  0.00           H  
ATOM   4718  HA  LEU B  19      26.392 -47.672  22.726  1.00  0.00           H  
ATOM   4719 1HB  LEU B  19      28.332 -46.440  20.741  1.00  0.00           H  
ATOM   4720 2HB  LEU B  19      28.842 -47.460  22.089  1.00  0.00           H  
ATOM   4721  HG  LEU B  19      26.984 -48.358  19.858  1.00  0.00           H  
ATOM   4722 1HD1 LEU B  19      28.935 -49.597  19.033  1.00  0.00           H  
ATOM   4723 2HD1 LEU B  19      29.217 -47.841  19.013  1.00  0.00           H  
ATOM   4724 3HD1 LEU B  19      29.946 -48.845  20.290  1.00  0.00           H  
ATOM   4725 1HD2 LEU B  19      27.449 -50.599  20.790  1.00  0.00           H  
ATOM   4726 2HD2 LEU B  19      28.438 -49.861  22.073  1.00  0.00           H  
ATOM   4727 3HD2 LEU B  19      26.688 -49.545  22.007  1.00  0.00           H  
ATOM   4728  N   ALA B  20      27.370 -44.556  22.805  1.00  0.00           N  
ATOM   4729  CA  ALA B  20      27.695 -43.468  23.706  1.00  0.00           C  
ATOM   4730  C   ALA B  20      26.614 -43.233  24.749  1.00  0.00           C  
ATOM   4731  O   ALA B  20      26.894 -42.970  25.916  1.00  0.00           O  
ATOM   4732  CB  ALA B  20      27.941 -42.193  22.912  1.00  0.00           C  
ATOM   4733  H   ALA B  20      27.199 -44.338  21.866  1.00  0.00           H  
ATOM   4734  HA  ALA B  20      28.605 -43.734  24.244  1.00  0.00           H  
ATOM   4735 1HB  ALA B  20      28.198 -41.383  23.594  1.00  0.00           H  
ATOM   4736 2HB  ALA B  20      28.762 -42.353  22.212  1.00  0.00           H  
ATOM   4737 3HB  ALA B  20      27.041 -41.930  22.359  1.00  0.00           H  
ATOM   4738  N   ARG B  21      25.375 -43.297  24.315  1.00  0.00           N  
ATOM   4739  CA  ARG B  21      24.246 -43.166  25.216  1.00  0.00           C  
ATOM   4740  C   ARG B  21      24.203 -44.272  26.259  1.00  0.00           C  
ATOM   4741  O   ARG B  21      23.895 -44.042  27.426  1.00  0.00           O  
ATOM   4742  CB  ARG B  21      22.944 -43.172  24.429  1.00  0.00           C  
ATOM   4743  CG  ARG B  21      22.693 -41.925  23.598  1.00  0.00           C  
ATOM   4744  CD  ARG B  21      21.393 -41.994  22.883  1.00  0.00           C  
ATOM   4745  NE  ARG B  21      21.185 -40.840  22.022  1.00  0.00           N  
ATOM   4746  CZ  ARG B  21      20.692 -39.656  22.434  1.00  0.00           C  
ATOM   4747  NH1 ARG B  21      20.361 -39.486  23.695  1.00  0.00           N  
ATOM   4748  NH2 ARG B  21      20.541 -38.667  21.572  1.00  0.00           N  
ATOM   4749  H   ARG B  21      25.189 -43.504  23.376  1.00  0.00           H  
ATOM   4750  HA  ARG B  21      24.334 -42.216  25.744  1.00  0.00           H  
ATOM   4751 1HB  ARG B  21      22.932 -44.027  23.754  1.00  0.00           H  
ATOM   4752 2HB  ARG B  21      22.104 -43.286  25.116  1.00  0.00           H  
ATOM   4753 1HG  ARG B  21      22.679 -41.050  24.249  1.00  0.00           H  
ATOM   4754 2HG  ARG B  21      23.486 -41.814  22.858  1.00  0.00           H  
ATOM   4755 1HD  ARG B  21      21.365 -42.890  22.264  1.00  0.00           H  
ATOM   4756 2HD  ARG B  21      20.581 -42.028  23.607  1.00  0.00           H  
ATOM   4757  HE  ARG B  21      21.430 -40.933  21.044  1.00  0.00           H  
ATOM   4758 1HH1 ARG B  21      20.476 -40.242  24.354  1.00  0.00           H  
ATOM   4759 2HH1 ARG B  21      19.991 -38.599  24.004  1.00  0.00           H  
ATOM   4760 1HH2 ARG B  21      20.796 -38.798  20.602  1.00  0.00           H  
ATOM   4761 2HH2 ARG B  21      20.171 -37.780  21.881  1.00  0.00           H  
ATOM   4762  N   ILE B  22      24.482 -45.480  25.825  1.00  0.00           N  
ATOM   4763  CA  ILE B  22      24.548 -46.615  26.726  1.00  0.00           C  
ATOM   4764  C   ILE B  22      25.645 -46.466  27.769  1.00  0.00           C  
ATOM   4765  O   ILE B  22      25.472 -46.808  28.936  1.00  0.00           O  
ATOM   4766  CB  ILE B  22      24.773 -47.917  25.936  1.00  0.00           C  
ATOM   4767  CG1 ILE B  22      23.540 -48.249  25.092  1.00  0.00           C  
ATOM   4768  CG2 ILE B  22      25.099 -49.064  26.881  1.00  0.00           C  
ATOM   4769  CD1 ILE B  22      23.769 -49.351  24.083  1.00  0.00           C  
ATOM   4770  H   ILE B  22      24.718 -45.628  24.886  1.00  0.00           H  
ATOM   4771  HA  ILE B  22      23.601 -46.690  27.258  1.00  0.00           H  
ATOM   4772  HB  ILE B  22      25.603 -47.783  25.242  1.00  0.00           H  
ATOM   4773 1HG1 ILE B  22      22.722 -48.549  25.745  1.00  0.00           H  
ATOM   4774 2HG1 ILE B  22      23.216 -47.358  24.554  1.00  0.00           H  
ATOM   4775 1HG2 ILE B  22      25.255 -49.976  26.306  1.00  0.00           H  
ATOM   4776 2HG2 ILE B  22      26.005 -48.827  27.439  1.00  0.00           H  
ATOM   4777 3HG2 ILE B  22      24.272 -49.209  27.576  1.00  0.00           H  
ATOM   4778 1HD1 ILE B  22      22.851 -49.528  23.523  1.00  0.00           H  
ATOM   4779 2HD1 ILE B  22      24.561 -49.056  23.395  1.00  0.00           H  
ATOM   4780 3HD1 ILE B  22      24.059 -50.264  24.601  1.00  0.00           H  
ATOM   4781  N   ALA B  23      26.787 -45.981  27.335  1.00  0.00           N  
ATOM   4782  CA  ALA B  23      27.893 -45.719  28.236  1.00  0.00           C  
ATOM   4783  C   ALA B  23      27.555 -44.665  29.279  1.00  0.00           C  
ATOM   4784  O   ALA B  23      27.923 -44.776  30.446  1.00  0.00           O  
ATOM   4785  CB  ALA B  23      29.120 -45.293  27.442  1.00  0.00           C  
ATOM   4786  H   ALA B  23      26.892 -45.724  26.396  1.00  0.00           H  
ATOM   4787  HA  ALA B  23      28.139 -46.642  28.761  1.00  0.00           H  
ATOM   4788 1HB  ALA B  23      29.950 -45.111  28.124  1.00  0.00           H  
ATOM   4789 2HB  ALA B  23      29.393 -46.084  26.743  1.00  0.00           H  
ATOM   4790 3HB  ALA B  23      28.897 -44.381  26.890  1.00  0.00           H  
ATOM   4791  N   GLU B  24      26.880 -43.625  28.845  1.00  0.00           N  
ATOM   4792  CA  GLU B  24      26.429 -42.581  29.746  1.00  0.00           C  
ATOM   4793  C   GLU B  24      25.450 -43.097  30.789  1.00  0.00           C  
ATOM   4794  O   GLU B  24      25.495 -42.715  31.956  1.00  0.00           O  
ATOM   4795  CB  GLU B  24      25.782 -41.447  28.949  1.00  0.00           C  
ATOM   4796  CG  GLU B  24      25.330 -40.263  29.793  1.00  0.00           C  
ATOM   4797  CD  GLU B  24      24.767 -39.138  28.970  1.00  0.00           C  
ATOM   4798  OE1 GLU B  24      24.746 -39.259  27.769  1.00  0.00           O  
ATOM   4799  OE2 GLU B  24      24.358 -38.156  29.544  1.00  0.00           O  
ATOM   4800  H   GLU B  24      26.608 -43.567  27.906  1.00  0.00           H  
ATOM   4801  HA  GLU B  24      27.295 -42.188  30.280  1.00  0.00           H  
ATOM   4802 1HB  GLU B  24      26.486 -41.076  28.204  1.00  0.00           H  
ATOM   4803 2HB  GLU B  24      24.911 -41.829  28.415  1.00  0.00           H  
ATOM   4804 1HG  GLU B  24      24.569 -40.600  30.496  1.00  0.00           H  
ATOM   4805 2HG  GLU B  24      26.179 -39.897  30.369  1.00  0.00           H  
ATOM   4806  N   ALA B  25      24.542 -43.942  30.355  1.00  0.00           N  
ATOM   4807  CA  ALA B  25      23.593 -44.568  31.256  1.00  0.00           C  
ATOM   4808  C   ALA B  25      24.275 -45.353  32.365  1.00  0.00           C  
ATOM   4809  O   ALA B  25      23.918 -45.227  33.537  1.00  0.00           O  
ATOM   4810  CB  ALA B  25      22.655 -45.475  30.473  1.00  0.00           C  
ATOM   4811  H   ALA B  25      24.533 -44.220  29.416  1.00  0.00           H  
ATOM   4812  HA  ALA B  25      23.010 -43.780  31.734  1.00  0.00           H  
ATOM   4813 1HB  ALA B  25      21.937 -45.931  31.155  1.00  0.00           H  
ATOM   4814 2HB  ALA B  25      22.123 -44.890  29.724  1.00  0.00           H  
ATOM   4815 3HB  ALA B  25      23.232 -46.256  29.980  1.00  0.00           H  
ATOM   4816  N   HIS B  26      25.257 -46.163  31.960  1.00  0.00           N  
ATOM   4817  CA  HIS B  26      25.996 -47.046  32.853  1.00  0.00           C  
ATOM   4818  C   HIS B  26      27.018 -46.317  33.727  1.00  0.00           C  
ATOM   4819  O   HIS B  26      27.185 -46.653  34.900  1.00  0.00           O  
ATOM   4820  CB  HIS B  26      26.710 -48.130  32.040  1.00  0.00           C  
ATOM   4821  CG  HIS B  26      27.430 -49.137  32.882  1.00  0.00           C  
ATOM   4822  ND1 HIS B  26      26.770 -50.063  33.662  1.00  0.00           N  
ATOM   4823  CD2 HIS B  26      28.752 -49.362  33.067  1.00  0.00           C  
ATOM   4824  CE1 HIS B  26      27.656 -50.816  34.291  1.00  0.00           C  
ATOM   4825  NE2 HIS B  26      28.866 -50.411  33.947  1.00  0.00           N  
ATOM   4826  H   HIS B  26      25.488 -46.179  30.977  1.00  0.00           H  
ATOM   4827  HA  HIS B  26      25.287 -47.532  33.524  1.00  0.00           H  
ATOM   4828 1HB  HIS B  26      25.983 -48.660  31.422  1.00  0.00           H  
ATOM   4829 2HB  HIS B  26      27.433 -47.667  31.370  1.00  0.00           H  
ATOM   4830  HD2 HIS B  26      29.573 -48.814  32.605  1.00  0.00           H  
ATOM   4831  HE1 HIS B  26      27.429 -51.632  34.976  1.00  0.00           H  
ATOM   4832  HE2 HIS B  26      29.736 -50.804  34.274  1.00  0.00           H  
ATOM   4833  N   LEU B  27      27.764 -45.387  33.134  1.00  0.00           N  
ATOM   4834  CA  LEU B  27      28.956 -44.847  33.791  1.00  0.00           C  
ATOM   4835  C   LEU B  27      28.596 -43.767  34.806  1.00  0.00           C  
ATOM   4836  O   LEU B  27      28.042 -42.725  34.452  1.00  0.00           O  
ATOM   4837  CB  LEU B  27      29.919 -44.269  32.747  1.00  0.00           C  
ATOM   4838  CG  LEU B  27      30.481 -45.273  31.732  1.00  0.00           C  
ATOM   4839  CD1 LEU B  27      31.321 -44.535  30.698  1.00  0.00           C  
ATOM   4840  CD2 LEU B  27      31.308 -46.322  32.461  1.00  0.00           C  
ATOM   4841  H   LEU B  27      27.543 -45.101  32.191  1.00  0.00           H  
ATOM   4842  HA  LEU B  27      29.461 -45.658  34.314  1.00  0.00           H  
ATOM   4843 1HB  LEU B  27      29.401 -43.490  32.190  1.00  0.00           H  
ATOM   4844 2HB  LEU B  27      30.763 -43.816  33.266  1.00  0.00           H  
ATOM   4845  HG  LEU B  27      29.658 -45.760  31.208  1.00  0.00           H  
ATOM   4846 1HD1 LEU B  27      31.719 -45.249  29.977  1.00  0.00           H  
ATOM   4847 2HD1 LEU B  27      30.699 -43.805  30.179  1.00  0.00           H  
ATOM   4848 3HD1 LEU B  27      32.143 -44.023  31.196  1.00  0.00           H  
ATOM   4849 1HD2 LEU B  27      31.707 -47.036  31.739  1.00  0.00           H  
ATOM   4850 2HD2 LEU B  27      32.132 -45.837  32.984  1.00  0.00           H  
ATOM   4851 3HD2 LEU B  27      30.679 -46.846  33.181  1.00  0.00           H  
ATOM   4852  N   GLU B  28      28.938 -44.015  36.066  1.00  0.00           N  
ATOM   4853  CA  GLU B  28      28.716 -43.046  37.134  1.00  0.00           C  
ATOM   4854  C   GLU B  28      29.658 -41.851  37.033  1.00  0.00           C  
ATOM   4855  O   GLU B  28      29.325 -40.750  37.472  1.00  0.00           O  
ATOM   4856  CB  GLU B  28      28.885 -43.719  38.498  1.00  0.00           C  
ATOM   4857  CG  GLU B  28      27.809 -44.743  38.831  1.00  0.00           C  
ATOM   4858  CD  GLU B  28      28.018 -45.396  40.169  1.00  0.00           C  
ATOM   4859  OE1 GLU B  28      29.030 -45.148  40.779  1.00  0.00           O  
ATOM   4860  OE2 GLU B  28      27.163 -46.144  40.582  1.00  0.00           O  
ATOM   4861  H   GLU B  28      29.366 -44.903  36.288  1.00  0.00           H  
ATOM   4862  HA  GLU B  28      27.692 -42.678  37.059  1.00  0.00           H  
ATOM   4863 1HB  GLU B  28      29.850 -44.222  38.538  1.00  0.00           H  
ATOM   4864 2HB  GLU B  28      28.878 -42.961  39.281  1.00  0.00           H  
ATOM   4865 1HG  GLU B  28      26.838 -44.249  38.828  1.00  0.00           H  
ATOM   4866 2HG  GLU B  28      27.799 -45.509  38.056  1.00  0.00           H  
ATOM   4867  N   ASP B  29      30.849 -42.080  36.488  1.00  0.00           N  
ATOM   4868  CA  ASP B  29      31.869 -41.041  36.434  1.00  0.00           C  
ATOM   4869  C   ASP B  29      31.597 -40.080  35.285  1.00  0.00           C  
ATOM   4870  O   ASP B  29      31.631 -40.471  34.118  1.00  0.00           O  
ATOM   4871  CB  ASP B  29      33.261 -41.658  36.277  1.00  0.00           C  
ATOM   4872  CG  ASP B  29      34.375 -40.619  36.295  1.00  0.00           C  
ATOM   4873  OD1 ASP B  29      34.405 -39.794  35.414  1.00  0.00           O  
ATOM   4874  OD2 ASP B  29      35.184 -40.661  37.191  1.00  0.00           O  
ATOM   4875  H   ASP B  29      31.059 -42.998  36.123  1.00  0.00           H  
ATOM   4876  HA  ASP B  29      31.848 -40.487  37.373  1.00  0.00           H  
ATOM   4877 1HB  ASP B  29      33.436 -42.372  37.083  1.00  0.00           H  
ATOM   4878 2HB  ASP B  29      33.311 -42.207  35.336  1.00  0.00           H  
ATOM   4879  N   PRO B  30      31.260 -38.840  35.623  1.00  0.00           N  
ATOM   4880  CA  PRO B  30      30.775 -37.884  34.634  1.00  0.00           C  
ATOM   4881  C   PRO B  30      31.802 -37.639  33.535  1.00  0.00           C  
ATOM   4882  O   PRO B  30      31.466 -37.553  32.355  1.00  0.00           O  
ATOM   4883  CB  PRO B  30      30.533 -36.623  35.469  1.00  0.00           C  
ATOM   4884  CG  PRO B  30      30.246 -37.140  36.838  1.00  0.00           C  
ATOM   4885  CD  PRO B  30      31.178 -38.310  36.998  1.00  0.00           C  
ATOM   4886  HA  PRO B  30      29.871 -38.288  34.176  1.00  0.00           H  
ATOM   4887 1HB  PRO B  30      31.420 -35.973  35.436  1.00  0.00           H  
ATOM   4888 2HB  PRO B  30      29.697 -36.046  35.047  1.00  0.00           H  
ATOM   4889 1HG  PRO B  30      30.422 -36.352  37.586  1.00  0.00           H  
ATOM   4890 2HG  PRO B  30      29.188 -37.426  36.921  1.00  0.00           H  
ATOM   4891 1HD  PRO B  30      32.155 -37.956  37.360  1.00  0.00           H  
ATOM   4892 2HD  PRO B  30      30.742 -39.033  37.704  1.00  0.00           H  
ATOM   4893  N   ARG B  31      33.051 -37.544  33.943  1.00  0.00           N  
ATOM   4894  CA  ARG B  31      34.166 -37.276  33.056  1.00  0.00           C  
ATOM   4895  C   ARG B  31      34.341 -38.354  32.000  1.00  0.00           C  
ATOM   4896  O   ARG B  31      34.539 -38.072  30.820  1.00  0.00           O  
ATOM   4897  CB  ARG B  31      35.455 -37.150  33.856  1.00  0.00           C  
ATOM   4898  CG  ARG B  31      35.558 -35.895  34.707  1.00  0.00           C  
ATOM   4899  CD  ARG B  31      36.812 -35.873  35.503  1.00  0.00           C  
ATOM   4900  NE  ARG B  31      36.916 -34.673  36.319  1.00  0.00           N  
ATOM   4901  CZ  ARG B  31      37.873 -34.457  37.242  1.00  0.00           C  
ATOM   4902  NH1 ARG B  31      38.799 -35.366  37.455  1.00  0.00           N  
ATOM   4903  NH2 ARG B  31      37.881 -33.331  37.934  1.00  0.00           N  
ATOM   4904  H   ARG B  31      33.219 -37.613  34.937  1.00  0.00           H  
ATOM   4905  HA  ARG B  31      33.980 -36.334  32.540  1.00  0.00           H  
ATOM   4906 1HB  ARG B  31      35.555 -38.007  34.520  1.00  0.00           H  
ATOM   4907 2HB  ARG B  31      36.307 -37.159  33.177  1.00  0.00           H  
ATOM   4908 1HG  ARG B  31      35.546 -35.015  34.063  1.00  0.00           H  
ATOM   4909 2HG  ARG B  31      34.714 -35.851  35.397  1.00  0.00           H  
ATOM   4910 1HD  ARG B  31      36.840 -36.738  36.164  1.00  0.00           H  
ATOM   4911 2HD  ARG B  31      37.670 -35.902  34.831  1.00  0.00           H  
ATOM   4912  HE  ARG B  31      36.221 -33.951  36.184  1.00  0.00           H  
ATOM   4913 1HH1 ARG B  31      38.793 -36.226  36.926  1.00  0.00           H  
ATOM   4914 2HH1 ARG B  31      39.516 -35.203  38.147  1.00  0.00           H  
ATOM   4915 1HH2 ARG B  31      37.169 -32.632  37.771  1.00  0.00           H  
ATOM   4916 2HH2 ARG B  31      38.598 -33.169  38.626  1.00  0.00           H  
ATOM   4917  N   LEU B  32      34.301 -39.594  32.433  1.00  0.00           N  
ATOM   4918  CA  LEU B  32      34.453 -40.721  31.532  1.00  0.00           C  
ATOM   4919  C   LEU B  32      33.348 -40.785  30.490  1.00  0.00           C  
ATOM   4920  O   LEU B  32      33.584 -41.088  29.322  1.00  0.00           O  
ATOM   4921  CB  LEU B  32      34.476 -42.028  32.334  1.00  0.00           C  
ATOM   4922  CG  LEU B  32      34.658 -43.311  31.512  1.00  0.00           C  
ATOM   4923  CD1 LEU B  32      35.981 -43.250  30.761  1.00  0.00           C  
ATOM   4924  CD2 LEU B  32      34.607 -44.518  32.436  1.00  0.00           C  
ATOM   4925  H   LEU B  32      34.097 -39.784  33.373  1.00  0.00           H  
ATOM   4926  HA  LEU B  32      35.399 -40.613  31.002  1.00  0.00           H  
ATOM   4927 1HB  LEU B  32      35.290 -41.979  33.055  1.00  0.00           H  
ATOM   4928 2HB  LEU B  32      33.538 -42.116  32.883  1.00  0.00           H  
ATOM   4929  HG  LEU B  32      33.859 -43.385  30.773  1.00  0.00           H
[truncated: 1,910,417 more chars]
