# Supplementary material for: Blueprinting extendable nanomaterials with standardized protein blocks
Source: Nature. 2024 Mar 13;627(8005):898–904. doi: 10.1038/s41586-024-07188-4 (PMC10972742; doi:10.1038/s41586-024-07188-4)
Supplement: Supplementary file 4 — Design models with ideal backbones as well as experimentally determined structures for comparison. For reference to design names, see Supplementary Fig. 1. [file 41586_2024_7188_MOESM4_ESM.zip › R18D_design.pdb]

HEADER                                            09-MAY-22   XXXX              
EXPDTA    THEORETICAL MODEL                                                     
REMARK 220                                                                      
REMARK 220 EXPERIMENTAL DETAILS                                                 
REMARK 220  EXPERIMENT TYPE                : THEORETICAL MODELLING              
REMARK 220  DATE OF DATA COLLECTION        : 09-MAY-22                          
REMARK 220                                                                      
REMARK 220 REMARK: MODEL GENERATED BY ROSETTA                                   
REMARK 220  VERSION 2022.16+HEAD.839b00f59d9                                    
ATOM      1  N   ASP A   1      52.883  -3.058   1.101  1.00  0.00           N  
ATOM      2  CA  ASP A   1      52.322  -1.734   0.850  1.00  0.00           C  
ATOM      3  C   ASP A   1      52.572  -0.786   2.009  1.00  0.00           C  
ATOM      4  O   ASP A   1      52.510  -1.182   3.173  1.00  0.00           O  
ATOM      5  CB  ASP A   1      50.817  -1.832   0.587  1.00  0.00           C  
ATOM      6  CG  ASP A   1      50.202  -0.505   0.164  1.00  0.00           C  
ATOM      7  OD1 ASP A   1      50.624   0.510   0.666  1.00  0.00           O  
ATOM      8  OD2 ASP A   1      49.317  -0.519  -0.657  1.00  0.00           O  
ATOM      9 1H   ASP A   1      52.699  -3.652   0.318  1.00  0.00           H  
ATOM     10 2H   ASP A   1      53.871  -2.982   1.236  1.00  0.00           H  
ATOM     11 3H   ASP A   1      52.464  -3.448   1.921  1.00  0.00           H  
ATOM     12  HA  ASP A   1      52.797  -1.320  -0.041  1.00  0.00           H  
ATOM     13 1HB  ASP A   1      50.632  -2.568  -0.195  1.00  0.00           H  
ATOM     14 2HB  ASP A   1      50.312  -2.179   1.489  1.00  0.00           H  
ATOM     15  N   VAL A   2      52.892   0.463   1.681  1.00  0.00           N  
ATOM     16  CA  VAL A   2      53.252   1.443   2.693  1.00  0.00           C  
ATOM     17  C   VAL A   2      52.118   1.634   3.694  1.00  0.00           C  
ATOM     18  O   VAL A   2      52.373   1.884   4.873  1.00  0.00           O  
ATOM     19  CB  VAL A   2      53.588   2.794   2.033  1.00  0.00           C  
ATOM     20  CG1 VAL A   2      53.771   3.872   3.091  1.00  0.00           C  
ATOM     21  CG2 VAL A   2      54.841   2.656   1.181  1.00  0.00           C  
ATOM     22  H   VAL A   2      52.904   0.730   0.707  1.00  0.00           H  
ATOM     23  HA  VAL A   2      54.134   1.084   3.225  1.00  0.00           H  
ATOM     24  HB  VAL A   2      52.752   3.098   1.404  1.00  0.00           H  
ATOM     25 1HG1 VAL A   2      54.007   4.820   2.607  1.00  0.00           H  
ATOM     26 2HG1 VAL A   2      52.850   3.978   3.664  1.00  0.00           H  
ATOM     27 3HG1 VAL A   2      54.586   3.593   3.758  1.00  0.00           H  
ATOM     28 1HG2 VAL A   2      55.072   3.614   0.717  1.00  0.00           H  
ATOM     29 2HG2 VAL A   2      55.676   2.345   1.810  1.00  0.00           H  
ATOM     30 3HG2 VAL A   2      54.673   1.909   0.406  1.00  0.00           H  
ATOM     31  N   ARG A   3      50.862   1.504   3.244  1.00  0.00           N  
ATOM     32  CA  ARG A   3      49.751   1.742   4.144  1.00  0.00           C  
ATOM     33  C   ARG A   3      49.603   0.646   5.187  1.00  0.00           C  
ATOM     34  O   ARG A   3      49.319   0.904   6.355  1.00  0.00           O  
ATOM     35  CB  ARG A   3      48.454   1.859   3.357  1.00  0.00           C  
ATOM     36  CG  ARG A   3      47.224   2.173   4.193  1.00  0.00           C  
ATOM     37  CD  ARG A   3      46.012   2.331   3.350  1.00  0.00           C  
ATOM     38  NE  ARG A   3      45.671   1.100   2.654  1.00  0.00           N  
ATOM     39  CZ  ARG A   3      45.000   0.070   3.206  1.00  0.00           C  
ATOM     40  NH1 ARG A   3      44.606   0.138   4.458  1.00  0.00           N  
ATOM     41  NH2 ARG A   3      44.738  -1.008   2.488  1.00  0.00           N  
ATOM     42  H   ARG A   3      50.657   1.316   2.304  1.00  0.00           H  
ATOM     43  HA  ARG A   3      49.932   2.675   4.678  1.00  0.00           H  
ATOM     44 1HB  ARG A   3      48.553   2.644   2.608  1.00  0.00           H  
ATOM     45 2HB  ARG A   3      48.264   0.925   2.828  1.00  0.00           H  
ATOM     46 1HG  ARG A   3      47.047   1.361   4.899  1.00  0.00           H  
ATOM     47 2HG  ARG A   3      47.384   3.102   4.741  1.00  0.00           H  
ATOM     48 1HD  ARG A   3      45.167   2.613   3.977  1.00  0.00           H  
ATOM     49 2HD  ARG A   3      46.186   3.106   2.605  1.00  0.00           H  
ATOM     50  HE  ARG A   3      45.958   1.011   1.688  1.00  0.00           H  
ATOM     51 1HH1 ARG A   3      44.806   0.962   5.007  1.00  0.00           H  
ATOM     52 2HH1 ARG A   3      44.103  -0.634   4.872  1.00  0.00           H  
ATOM     53 1HH2 ARG A   3      45.041  -1.060   1.525  1.00  0.00           H  
ATOM     54 2HH2 ARG A   3      44.236  -1.780   2.902  1.00  0.00           H  
ATOM     55  N   VAL A   4      49.766  -0.584   4.754  1.00  0.00           N  
ATOM     56  CA  VAL A   4      49.725  -1.720   5.654  1.00  0.00           C  
ATOM     57  C   VAL A   4      50.830  -1.675   6.697  1.00  0.00           C  
ATOM     58  O   VAL A   4      50.625  -2.000   7.865  1.00  0.00           O  
ATOM     59  CB  VAL A   4      49.843  -3.029   4.851  1.00  0.00           C  
ATOM     60  CG1 VAL A   4      50.002  -4.217   5.788  1.00  0.00           C  
ATOM     61  CG2 VAL A   4      48.620  -3.203   3.963  1.00  0.00           C  
ATOM     62  H   VAL A   4      49.986  -0.754   3.814  1.00  0.00           H  
ATOM     63  HA  VAL A   4      48.769  -1.711   6.179  1.00  0.00           H  
ATOM     64  HB  VAL A   4      50.739  -2.985   4.232  1.00  0.00           H  
ATOM     65 1HG1 VAL A   4      50.084  -5.133   5.203  1.00  0.00           H  
ATOM     66 2HG1 VAL A   4      50.903  -4.088   6.388  1.00  0.00           H  
ATOM     67 3HG1 VAL A   4      49.134  -4.282   6.443  1.00  0.00           H  
ATOM     68 1HG2 VAL A   4      48.710  -4.130   3.397  1.00  0.00           H  
ATOM     69 2HG2 VAL A   4      47.723  -3.241   4.581  1.00  0.00           H  
ATOM     70 3HG2 VAL A   4      48.549  -2.362   3.272  1.00  0.00           H  
ATOM     71  N   VAL A   5      52.013  -1.301   6.264  1.00  0.00           N  
ATOM     72  CA  VAL A   5      53.139  -1.145   7.164  1.00  0.00           C  
ATOM     73  C   VAL A   5      52.903  -0.064   8.207  1.00  0.00           C  
ATOM     74  O   VAL A   5      53.258  -0.209   9.375  1.00  0.00           O  
ATOM     75  CB  VAL A   5      54.408  -0.803   6.361  1.00  0.00           C  
ATOM     76  CG1 VAL A   5      55.550  -0.441   7.298  1.00  0.00           C  
ATOM     77  CG2 VAL A   5      54.790  -1.977   5.473  1.00  0.00           C  
ATOM     78  H   VAL A   5      52.141  -1.055   5.324  1.00  0.00           H  
ATOM     79  HA  VAL A   5      53.296  -2.088   7.689  1.00  0.00           H  
ATOM     80  HB  VAL A   5      54.210   0.072   5.742  1.00  0.00           H  
ATOM     81 1HG1 VAL A   5      56.439  -0.201   6.713  1.00  0.00           H  
ATOM     82 2HG1 VAL A   5      55.268   0.424   7.898  1.00  0.00           H  
ATOM     83 3HG1 VAL A   5      55.764  -1.284   7.953  1.00  0.00           H  
ATOM     84 1HG2 VAL A   5      55.688  -1.728   4.907  1.00  0.00           H  
ATOM     85 2HG2 VAL A   5      54.983  -2.854   6.091  1.00  0.00           H  
ATOM     86 3HG2 VAL A   5      53.975  -2.192   4.782  1.00  0.00           H  
ATOM     87  N   GLY A   6      52.329   1.036   7.774  1.00  0.00           N  
ATOM     88  CA  GLY A   6      51.979   2.118   8.674  1.00  0.00           C  
ATOM     89  C   GLY A   6      50.956   1.697   9.717  1.00  0.00           C  
ATOM     90  O   GLY A   6      51.037   2.073  10.885  1.00  0.00           O  
ATOM     91  H   GLY A   6      52.064   1.120   6.834  1.00  0.00           H  
ATOM     92 1HA  GLY A   6      52.876   2.476   9.179  1.00  0.00           H  
ATOM     93 2HA  GLY A   6      51.579   2.953   8.100  1.00  0.00           H  
ATOM     94  N   GLU A   7      49.972   0.941   9.284  1.00  0.00           N  
ATOM     95  CA  GLU A   7      48.968   0.409  10.184  1.00  0.00           C  
ATOM     96  C   GLU A   7      49.559  -0.526  11.227  1.00  0.00           C  
ATOM     97  O   GLU A   7      49.176  -0.511  12.395  1.00  0.00           O  
ATOM     98  CB  GLU A   7      47.889  -0.327   9.386  1.00  0.00           C  
ATOM     99  CG  GLU A   7      46.998   0.579   8.550  1.00  0.00           C  
ATOM    100  CD  GLU A   7      46.003  -0.183   7.720  1.00  0.00           C  
ATOM    101  OE1 GLU A   7      46.073  -1.389   7.701  1.00  0.00           O  
ATOM    102  OE2 GLU A   7      45.171   0.441   7.103  1.00  0.00           O  
ATOM    103  H   GLU A   7      49.936   0.666   8.344  1.00  0.00           H  
ATOM    104  HA  GLU A   7      48.503   1.240  10.714  1.00  0.00           H  
ATOM    105 1HB  GLU A   7      48.360  -1.046   8.715  1.00  0.00           H  
ATOM    106 2HB  GLU A   7      47.250  -0.887  10.069  1.00  0.00           H  
ATOM    107 1HG  GLU A   7      46.458   1.254   9.214  1.00  0.00           H  
ATOM    108 2HG  GLU A   7      47.624   1.183   7.894  1.00  0.00           H  
ATOM    109  N   GLY A   8      50.475  -1.363  10.794  1.00  0.00           N  
ATOM    110  CA  GLY A   8      51.173  -2.260  11.694  1.00  0.00           C  
ATOM    111  C   GLY A   8      51.991  -1.515  12.737  1.00  0.00           C  
ATOM    112  O   GLY A   8      52.043  -1.895  13.905  1.00  0.00           O  
ATOM    113  H   GLY A   8      50.752  -1.351   9.854  1.00  0.00           H  
ATOM    114 1HA  GLY A   8      50.452  -2.902  12.200  1.00  0.00           H  
ATOM    115 2HA  GLY A   8      51.834  -2.909  11.121  1.00  0.00           H  
ATOM    116  N   LEU A   9      52.657  -0.468  12.304  1.00  0.00           N  
ATOM    117  CA  LEU A   9      53.419   0.376  13.204  1.00  0.00           C  
ATOM    118  C   LEU A   9      52.543   1.052  14.247  1.00  0.00           C  
ATOM    119  O   LEU A   9      52.909   1.169  15.415  1.00  0.00           O  
ATOM    120  CB  LEU A   9      54.174   1.442  12.401  1.00  0.00           C  
ATOM    121  CG  LEU A   9      55.325   0.927  11.527  1.00  0.00           C  
ATOM    122  CD1 LEU A   9      55.852   2.061  10.659  1.00  0.00           C  
ATOM    123  CD2 LEU A   9      56.424   0.363  12.416  1.00  0.00           C  
ATOM    124  H   LEU A   9      52.597  -0.197  11.364  1.00  0.00           H  
ATOM    125  HA  LEU A   9      54.146  -0.245  13.729  1.00  0.00           H  
ATOM    126 1HB  LEU A   9      53.467   1.952  11.749  1.00  0.00           H  
ATOM    127 2HB  LEU A   9      54.587   2.173  13.096  1.00  0.00           H  
ATOM    128  HG  LEU A   9      54.956   0.143  10.865  1.00  0.00           H  
ATOM    129 1HD1 LEU A   9      56.670   1.694  10.038  1.00  0.00           H  
ATOM    130 2HD1 LEU A   9      55.051   2.432  10.020  1.00  0.00           H  
ATOM    131 3HD1 LEU A   9      56.213   2.868  11.295  1.00  0.00           H  
ATOM    132 1HD2 LEU A   9      57.241  -0.005  11.795  1.00  0.00           H  
ATOM    133 2HD2 LEU A   9      56.794   1.146  13.078  1.00  0.00           H  
ATOM    134 3HD2 LEU A   9      56.024  -0.458  13.013  1.00  0.00           H  
ATOM    135  N   ARG A  10      51.396   1.526  13.814  1.00  0.00           N  
ATOM    136  CA  ARG A  10      50.433   2.129  14.714  1.00  0.00           C  
ATOM    137  C   ARG A  10      49.920   1.150  15.757  1.00  0.00           C  
ATOM    138  O   ARG A  10      49.741   1.489  16.925  1.00  0.00           O  
ATOM    139  CB  ARG A  10      49.254   2.681  13.927  1.00  0.00           C  
ATOM    140  CG  ARG A  10      48.193   3.376  14.766  1.00  0.00           C  
ATOM    141  CD  ARG A  10      47.077   3.885  13.929  1.00  0.00           C  
ATOM    142  NE  ARG A  10      46.362   2.807  13.265  1.00  0.00           N  
ATOM    143  CZ  ARG A  10      45.427   2.034  13.851  1.00  0.00           C  
ATOM    144  NH1 ARG A  10      45.105   2.231  15.110  1.00  0.00           N  
ATOM    145  NH2 ARG A  10      44.833   1.077  13.159  1.00  0.00           N  
ATOM    146  H   ARG A  10      51.140   1.419  12.874  1.00  0.00           H  
ATOM    147  HA  ARG A  10      50.918   2.953  15.239  1.00  0.00           H  
ATOM    148 1HB  ARG A  10      49.613   3.399  13.190  1.00  0.00           H  
ATOM    149 2HB  ARG A  10      48.767   1.871  13.384  1.00  0.00           H  
ATOM    150 1HG  ARG A  10      47.785   2.672  15.492  1.00  0.00           H  
ATOM    151 2HG  ARG A  10      48.641   4.220  15.292  1.00  0.00           H  
ATOM    152 1HD  ARG A  10      46.370   4.426  14.557  1.00  0.00           H  
ATOM    153 2HD  ARG A  10      47.470   4.554  13.165  1.00  0.00           H  
ATOM    154  HE  ARG A  10      46.582   2.624  12.295  1.00  0.00           H  
ATOM    155 1HH1 ARG A  10      45.559   2.963  15.639  1.00  0.00           H  
ATOM    156 2HH1 ARG A  10      44.404   1.652  15.549  1.00  0.00           H  
ATOM    157 1HH2 ARG A  10      45.080   0.925  12.191  1.00  0.00           H  
ATOM    158 2HH2 ARG A  10      44.132   0.498  13.598  1.00  0.00           H  
ATOM    159  N   LEU A  11      49.652  -0.062  15.324  1.00  0.00           N  
ATOM    160  CA  LEU A  11      49.225  -1.115  16.224  1.00  0.00           C  
ATOM    161  C   LEU A  11      50.279  -1.451  17.267  1.00  0.00           C  
ATOM    162  O   LEU A  11      49.975  -1.686  18.435  1.00  0.00           O  
ATOM    163  CB  LEU A  11      48.880  -2.375  15.421  1.00  0.00           C  
ATOM    164  CG  LEU A  11      47.622  -2.284  14.548  1.00  0.00           C  
ATOM    165  CD1 LEU A  11      47.514  -3.530  13.679  1.00  0.00           C  
ATOM    166  CD2 LEU A  11      46.397  -2.130  15.437  1.00  0.00           C  
ATOM    167  H   LEU A  11      49.801  -0.296  14.384  1.00  0.00           H  
ATOM    168  HA  LEU A  11      48.335  -0.777  16.754  1.00  0.00           H  
ATOM    169 1HB  LEU A  11      49.719  -2.612  14.769  1.00  0.00           H  
ATOM    170 2HB  LEU A  11      48.741  -3.203  16.116  1.00  0.00           H  
ATOM    171  HG  LEU A  11      47.700  -1.422  13.885  1.00  0.00           H  
ATOM    172 1HD1 LEU A  11      46.620  -3.465  13.059  1.00  0.00           H  
ATOM    173 2HD1 LEU A  11      48.394  -3.605  13.040  1.00  0.00           H  
ATOM    174 3HD1 LEU A  11      47.450  -4.412  14.315  1.00  0.00           H  
ATOM    175 1HD2 LEU A  11      45.502  -2.064  14.816  1.00  0.00           H  
ATOM    176 2HD2 LEU A  11      46.316  -2.992  16.099  1.00  0.00           H  
ATOM    177 3HD2 LEU A  11      46.492  -1.222  16.033  1.00  0.00           H  
ATOM    178  N   VAL A  12      51.519  -1.504  16.834  1.00  0.00           N  
ATOM    179  CA  VAL A  12      52.630  -1.742  17.734  1.00  0.00           C  
ATOM    180  C   VAL A  12      52.777  -0.646  18.777  1.00  0.00           C  
ATOM    181  O   VAL A  12      53.062  -0.904  19.945  1.00  0.00           O  
ATOM    182  CB  VAL A  12      53.940  -1.854  16.931  1.00  0.00           C  
ATOM    183  CG1 VAL A  12      55.137  -1.903  17.868  1.00  0.00           C  
ATOM    184  CG2 VAL A  12      53.899  -3.088  16.043  1.00  0.00           C  
ATOM    185  H   VAL A  12      51.723  -1.316  15.894  1.00  0.00           H  
ATOM    186  HA  VAL A  12      52.455  -2.682  18.259  1.00  0.00           H  
ATOM    187  HB  VAL A  12      54.053  -0.963  16.312  1.00  0.00           H  
ATOM    188 1HG1 VAL A  12      56.054  -1.982  17.284  1.00  0.00           H  
ATOM    189 2HG1 VAL A  12      55.166  -0.994  18.469  1.00  0.00           H  
ATOM    190 3HG1 VAL A  12      55.050  -2.769  18.524  1.00  0.00           H  
ATOM    191 1HG2 VAL A  12      54.827  -3.160  15.477  1.00  0.00           H  
ATOM    192 2HG2 VAL A  12      53.780  -3.977  16.661  1.00  0.00           H  
ATOM    193 3HG2 VAL A  12      53.059  -3.011  15.352  1.00  0.00           H  
ATOM    194  N   VAL A  13      52.615   0.584  18.344  1.00  0.00           N  
ATOM    195  CA  VAL A  13      52.656   1.720  19.244  1.00  0.00           C  
ATOM    196  C   VAL A  13      51.551   1.675  20.287  1.00  0.00           C  
ATOM    197  O   VAL A  13      51.755   2.000  21.455  1.00  0.00           O  
ATOM    198  CB  VAL A  13      52.538   3.029  18.441  1.00  0.00           C  
ATOM    199  CG1 VAL A  13      52.379   4.217  19.378  1.00  0.00           C  
ATOM    200  CG2 VAL A  13      53.761   3.203  17.553  1.00  0.00           C  
ATOM    201  H   VAL A  13      52.394   0.754  17.404  1.00  0.00           H  
ATOM    202  HA  VAL A  13      53.612   1.711  19.769  1.00  0.00           H  
ATOM    203  HB  VAL A  13      51.642   2.985  17.821  1.00  0.00           H  
ATOM    204 1HG1 VAL A  13      52.297   5.133  18.793  1.00  0.00           H  
ATOM    205 2HG1 VAL A  13      51.478   4.088  19.978  1.00  0.00           H  
ATOM    206 3HG1 VAL A  13      53.246   4.282  20.034  1.00  0.00           H  
ATOM    207 1HG2 VAL A  13      53.671   4.130  16.987  1.00  0.00           H  
ATOM    208 2HG2 VAL A  13      54.658   3.241  18.172  1.00  0.00           H  
ATOM    209 3HG2 VAL A  13      53.832   2.362  16.862  1.00  0.00           H  
ATOM    210  N   GLU A  14      50.367   1.301  19.854  1.00  0.00           N  
ATOM    211  CA  GLU A  14      49.242   1.145  20.754  1.00  0.00           C  
ATOM    212  C   GLU A  14      49.478   0.064  21.797  1.00  0.00           C  
ATOM    213  O   GLU A  14      49.122   0.209  22.965  1.00  0.00           O  
ATOM    214  CB  GLU A  14      47.976   0.823  19.956  1.00  0.00           C  
ATOM    215  CG  GLU A  14      47.449   1.979  19.120  1.00  0.00           C  
ATOM    216  CD  GLU A  14      46.253   1.603  18.290  1.00  0.00           C  
ATOM    217  OE1 GLU A  14      45.906   0.447  18.272  1.00  0.00           O  
ATOM    218  OE2 GLU A  14      45.685   2.474  17.674  1.00  0.00           O  
ATOM    219  H   GLU A  14      50.239   1.055  18.914  1.00  0.00           H  
ATOM    220  HA  GLU A  14      49.092   2.084  21.286  1.00  0.00           H  
ATOM    221 1HB  GLU A  14      48.173  -0.014  19.285  1.00  0.00           H  
ATOM    222 2HB  GLU A  14      47.184   0.515  20.639  1.00  0.00           H  
ATOM    223 1HG  GLU A  14      47.173   2.798  19.784  1.00  0.00           H  
ATOM    224 2HG  GLU A  14      48.244   2.332  18.464  1.00  0.00           H  
ATOM    225  N   ALA A  15      50.052  -1.036  21.364  1.00  0.00           N  
ATOM    226  CA  ALA A  15      50.401  -2.118  22.264  1.00  0.00           C  
ATOM    227  C   ALA A  15      51.425  -1.697  23.307  1.00  0.00           C  
ATOM    228  O   ALA A  15      51.343  -2.073  24.475  1.00  0.00           O  
ATOM    229  CB  ALA A  15      50.922  -3.307  21.469  1.00  0.00           C  
ATOM    230  H   ALA A  15      50.317  -1.120  20.424  1.00  0.00           H  
ATOM    231  HA  ALA A  15      49.500  -2.415  22.802  1.00  0.00           H  
ATOM    232 1HB  ALA A  15      51.169  -4.120  22.151  1.00  0.00           H  
ATOM    233 2HB  ALA A  15      50.155  -3.640  20.770  1.00  0.00           H  
ATOM    234 3HB  ALA A  15      51.813  -3.012  20.917  1.00  0.00           H  
ATOM    235  N   ALA A  16      52.409  -0.941  22.874  1.00  0.00           N  
ATOM    236  CA  ALA A  16      53.413  -0.409  23.774  1.00  0.00           C  
ATOM    237  C   ALA A  16      52.821   0.526  24.817  1.00  0.00           C  
ATOM    238  O   ALA A  16      53.205   0.511  25.985  1.00  0.00           O  
ATOM    239  CB  ALA A  16      54.493   0.310  22.979  1.00  0.00           C  
ATOM    240  H   ALA A  16      52.445  -0.666  21.934  1.00  0.00           H  
ATOM    241  HA  ALA A  16      53.862  -1.244  24.312  1.00  0.00           H  
ATOM    242 1HB  ALA A  16      55.251   0.696  23.661  1.00  0.00           H  
ATOM    243 2HB  ALA A  16      54.955  -0.387  22.279  1.00  0.00           H  
ATOM    244 3HB  ALA A  16      54.048   1.137  22.427  1.00  0.00           H  
ATOM    245  N   ALA A  17      51.906   1.363  24.384  1.00  0.00           N  
ATOM    246  CA  ALA A  17      51.207   2.260  25.284  1.00  0.00           C  
ATOM    247  C   ALA A  17      50.390   1.515  26.327  1.00  0.00           C  
ATOM    248  O   ALA A  17      50.338   1.895  27.495  1.00  0.00           O  
ATOM    249  CB  ALA A  17      50.310   3.198  24.489  1.00  0.00           C  
ATOM    250  H   ALA A  17      51.628   1.351  23.444  1.00  0.00           H  
ATOM    251  HA  ALA A  17      51.951   2.848  25.821  1.00  0.00           H  
ATOM    252 1HB  ALA A  17      49.798   3.877  25.171  1.00  0.00           H  
ATOM    253 2HB  ALA A  17      50.915   3.774  23.789  1.00  0.00           H  
ATOM    254 3HB  ALA A  17      49.574   2.615  23.937  1.00  0.00           H  
ATOM    255  N   GLU A  18      49.724   0.468  25.894  1.00  0.00           N  
ATOM    256  CA  GLU A  18      48.962  -0.376  26.794  1.00  0.00           C  
ATOM    257  C   GLU A  18      49.838  -1.052  27.837  1.00  0.00           C  
ATOM    258  O   GLU A  18      49.472  -1.169  29.005  1.00  0.00           O  
ATOM    259  CB  GLU A  18      48.201  -1.437  25.996  1.00  0.00           C  
ATOM    260  CG  GLU A  18      47.053  -0.891  25.159  1.00  0.00           C  
ATOM    261  CD  GLU A  18      46.379  -1.948  24.329  1.00  0.00           C  
ATOM    262  OE1 GLU A  18      46.858  -3.057  24.311  1.00  0.00           O  
ATOM    263  OE2 GLU A  18      45.385  -1.647  23.713  1.00  0.00           O  
ATOM    264  H   GLU A  18      49.784   0.197  24.954  1.00  0.00           H  
ATOM    265  HA  GLU A  18      48.244   0.247  27.328  1.00  0.00           H  
ATOM    266 1HB  GLU A  18      48.889  -1.951  25.325  1.00  0.00           H  
ATOM    267 2HB  GLU A  18      47.792  -2.182  26.679  1.00  0.00           H  
ATOM    268 1HG  GLU A  18      46.315  -0.442  25.823  1.00  0.00           H  
ATOM    269 2HG  GLU A  18      47.435  -0.110  24.504  1.00  0.00           H  
ATOM    270  N   ALA A  19      50.984  -1.526  27.404  1.00  0.00           N  
ATOM    271  CA  ALA A  19      51.947  -2.129  28.304  1.00  0.00           C  
ATOM    272  C   ALA A  19      52.461  -1.150  29.347  1.00  0.00           C  
ATOM    273  O   ALA A  19      52.640  -1.489  30.515  1.00  0.00           O  
ATOM    274  CB  ALA A  19      53.110  -2.704  27.509  1.00  0.00           C  
ATOM    275  H   ALA A  19      51.241  -1.419  26.464  1.00  0.00           H  
ATOM    276  HA  ALA A  19      51.459  -2.947  28.836  1.00  0.00           H  
ATOM    277 1HB  ALA A  19      53.823  -3.168  28.191  1.00  0.00           H  
ATOM    278 2HB  ALA A  19      52.738  -3.453  26.809  1.00  0.00           H  
ATOM    279 3HB  ALA A  19      53.603  -1.906  26.957  1.00  0.00           H  
ATOM    280  N   LEU A  20      52.729   0.062  28.914  1.00  0.00           N  
ATOM    281  CA  LEU A  20      53.156   1.115  29.814  1.00  0.00           C  
ATOM    282  C   LEU A  20      52.102   1.451  30.857  1.00  0.00           C  
ATOM    283  O   LEU A  20      52.405   1.686  32.025  1.00  0.00           O  
ATOM    284  CB  LEU A  20      53.501   2.375  29.011  1.00  0.00           C  
ATOM    285  CG  LEU A  20      53.994   3.573  29.832  1.00  0.00           C  
ATOM    286  CD1 LEU A  20      55.262   3.188  30.583  1.00  0.00           C  
ATOM    287  CD2 LEU A  20      54.244   4.755  28.907  1.00  0.00           C  
ATOM    288  H   LEU A  20      52.579   0.296  27.974  1.00  0.00           H  
ATOM    289  HA  LEU A  20      54.037   0.764  30.352  1.00  0.00           H  
ATOM    290 1HB  LEU A  20      54.278   2.126  28.290  1.00  0.00           H  
ATOM    291 2HB  LEU A  20      52.614   2.692  28.463  1.00  0.00           H  
ATOM    292  HG  LEU A  20      53.239   3.844  30.571  1.00  0.00           H  
ATOM    293 1HD1 LEU A  20      55.612   4.039  31.167  1.00  0.00           H  
ATOM    294 2HD1 LEU A  20      55.050   2.353  31.251  1.00  0.00           H  
ATOM    295 3HD1 LEU A  20      56.032   2.896  29.870  1.00  0.00           H  
ATOM    296 1HD2 LEU A  20      54.594   5.607  29.492  1.00  0.00           H  
ATOM    297 2HD2 LEU A  20      55.000   4.486  28.170  1.00  0.00           H  
ATOM    298 3HD2 LEU A  20      53.318   5.020  28.398  1.00  0.00           H  
ATOM    299  N   ARG A  21      50.862   1.504  30.424  1.00  0.00           N  
ATOM    300  CA  ARG A  21      49.751   1.742  31.324  1.00  0.00           C  
ATOM    301  C   ARG A  21      49.671   0.707  32.435  1.00  0.00           C  
ATOM    302  O   ARG A  21      49.509   1.050  33.606  1.00  0.00           O  
ATOM    303  CB  ARG A  21      48.441   1.745  30.550  1.00  0.00           C  
ATOM    304  CG  ARG A  21      47.203   2.018  31.390  1.00  0.00           C  
ATOM    305  CD  ARG A  21      45.958   1.895  30.588  1.00  0.00           C  
ATOM    306  NE  ARG A  21      45.765   0.542  30.090  1.00  0.00           N  
ATOM    307  CZ  ARG A  21      45.298  -0.485  30.826  1.00  0.00           C  
ATOM    308  NH1 ARG A  21      44.980  -0.298  32.088  1.00  0.00           N  
ATOM    309  NH2 ARG A  21      45.158  -1.680  30.279  1.00  0.00           N  
ATOM    310  H   ARG A  21      50.657   1.316  29.484  1.00  0.00           H  
ATOM    311  HA  ARG A  21      49.890   2.714  31.795  1.00  0.00           H  
ATOM    312 1HB  ARG A  21      48.482   2.502  29.768  1.00  0.00           H  
ATOM    313 2HB  ARG A  21      48.303   0.779  30.064  1.00  0.00           H  
ATOM    314 1HG  ARG A  21      47.155   1.301  32.210  1.00  0.00           H  
ATOM    315 2HG  ARG A  21      47.252   3.030  31.793  1.00  0.00           H  
ATOM    316 1HD  ARG A  21      45.100   2.155  31.207  1.00  0.00           H  
ATOM    317 2HD  ARG A  21      46.007   2.569  29.734  1.00  0.00           H  
ATOM    318  HE  ARG A  21      45.999   0.360  29.123  1.00  0.00           H  
ATOM    319 1HH1 ARG A  21      45.087   0.615  32.506  1.00  0.00           H  
ATOM    320 2HH1 ARG A  21      44.630  -1.068  32.639  1.00  0.00           H  
ATOM    321 1HH2 ARG A  21      45.402  -1.823  29.308  1.00  0.00           H  
ATOM    322 2HH2 ARG A  21      44.808  -2.449  30.830  1.00  0.00           H  
ATOM    323  N   VAL A  22      49.710  -0.565  32.093  1.00  0.00           N  
ATOM    324  CA  VAL A  22      49.643  -1.578  33.141  1.00  0.00           C  
ATOM    325  C   VAL A  22      50.946  -1.622  33.933  1.00  0.00           C  
ATOM    326  O   VAL A  22      50.934  -1.757  35.157  1.00  0.00           O  
ATOM    327  CB  VAL A  22      49.365  -2.965  32.531  1.00  0.00           C  
ATOM    328  CG1 VAL A  22      49.456  -4.044  33.599  1.00  0.00           C  
ATOM    329  CG2 VAL A  22      47.996  -2.975  31.869  1.00  0.00           C  
ATOM    330  H   VAL A  22      49.813  -0.834  31.126  1.00  0.00           H  
ATOM    331  HA  VAL A  22      48.826  -1.323  33.817  1.00  0.00           H  
ATOM    332  HB  VAL A  22      50.131  -3.184  31.787  1.00  0.00           H  
ATOM    333 1HG1 VAL A  22      49.258  -5.018  33.150  1.00  0.00           H  
ATOM    334 2HG1 VAL A  22      50.456  -4.043  34.034  1.00  0.00           H  
ATOM    335 3HG1 VAL A  22      48.720  -3.848  34.378  1.00  0.00           H  
ATOM    336 1HG2 VAL A  22      47.806  -3.958  31.440  1.00  0.00           H  
ATOM    337 2HG2 VAL A  22      47.231  -2.750  32.613  1.00  0.00           H  
ATOM    338 3HG2 VAL A  22      47.967  -2.223  31.081  1.00  0.00           H  
ATOM    339  N   SER A  23      52.069  -1.502  33.227  1.00  0.00           N  
ATOM    340  CA  SER A  23      53.378  -1.500  33.871  1.00  0.00           C  
ATOM    341  C   SER A  23      53.570  -0.248  34.715  1.00  0.00           C  
ATOM    342  O   SER A  23      53.935  -0.326  35.887  1.00  0.00           O  
ATOM    343  CB  SER A  23      54.475  -1.591  32.828  1.00  0.00           C  
ATOM    344  OG  SER A  23      55.741  -1.586  33.429  1.00  0.00           O  
ATOM    345  H   SER A  23      52.012  -1.401  32.223  1.00  0.00           H  
ATOM    346  HA  SER A  23      53.443  -2.370  34.526  1.00  0.00           H  
ATOM    347 1HB  SER A  23      54.349  -2.504  32.247  1.00  0.00           H  
ATOM    348 2HB  SER A  23      54.393  -0.751  32.140  1.00  0.00           H  
ATOM    349  HG  SER A  23      56.375  -1.646  32.711  1.00  0.00           H  
ATOM    350  N   ASN A  24      53.227   0.896  34.136  1.00  0.00           N  
ATOM    351  CA  ASN A  24      53.077   2.132  34.890  1.00  0.00           C  
ATOM    352  C   ASN A  24      51.756   2.796  34.535  1.00  0.00           C  
ATOM    353  O   ASN A  24      51.483   3.065  33.367  1.00  0.00           O  
ATOM    354  CB  ASN A  24      54.242   3.070  34.634  1.00  0.00           C  
ATOM    355  CG  ASN A  24      54.180   4.312  35.479  1.00  0.00           C  
ATOM    356  OD1 ASN A  24      53.196   5.059  35.436  1.00  0.00           O  
ATOM    357  ND2 ASN A  24      55.214   4.548  36.247  1.00  0.00           N  
ATOM    358  H   ASN A  24      52.998   0.894  33.153  1.00  0.00           H  
ATOM    359  HA  ASN A  24      53.090   1.892  35.954  1.00  0.00           H  
ATOM    360 1HB  ASN A  24      55.179   2.551  34.839  1.00  0.00           H  
ATOM    361 2HB  ASN A  24      54.251   3.360  33.583  1.00  0.00           H  
ATOM    362 1HD2 ASN A  24      55.228   5.360  36.831  1.00  0.00           H  
ATOM    363 2HD2 ASN A  24      55.989   3.917  36.249  1.00  0.00           H  
ATOM    364  N   PRO A  25      50.930   3.039  35.538  1.00  0.00           N  
ATOM    365  CA  PRO A  25      49.603   3.579  35.299  1.00  0.00           C  
ATOM    366  C   PRO A  25      49.527   5.036  35.725  1.00  0.00           C  
ATOM    367  O   PRO A  25      48.442   5.604  35.845  1.00  0.00           O  
ATOM    368  CB  PRO A  25      48.706   2.688  36.164  1.00  0.00           C  
ATOM    369  CG  PRO A  25      49.517   2.429  37.387  1.00  0.00           C  
ATOM    370  CD  PRO A  25      50.932   2.330  36.884  1.00  0.00           C  
ATOM    371  HA  PRO A  25      49.389   3.512  34.232  1.00  0.00           H  
ATOM    372 1HB  PRO A  25      47.759   3.204  36.380  1.00  0.00           H  
ATOM    373 2HB  PRO A  25      48.452   1.767  35.618  1.00  0.00           H  
ATOM    374 1HG  PRO A  25      49.381   3.245  38.112  1.00  0.00           H  
ATOM    375 2HG  PRO A  25      49.177   1.506  37.880  1.00  0.00           H  
ATOM    376 1HD  PRO A  25      51.607   2.852  37.579  1.00  0.00           H  
ATOM    377 2HD  PRO A  25      51.216   1.272  36.790  1.00  0.00           H  
ATOM    378  N   ARG A  26      50.689   5.633  35.958  1.00  0.00           N  
ATOM    379  CA  ARG A  26      50.760   7.021  36.389  1.00  0.00           C  
ATOM    380  C   ARG A  26      50.245   7.955  35.305  1.00  0.00           C  
ATOM    381  O   ARG A  26      50.417   7.692  34.114  1.00  0.00           O  
ATOM    382  CB  ARG A  26      52.190   7.400  36.745  1.00  0.00           C  
ATOM    383  CG  ARG A  26      52.789   6.617  37.903  1.00  0.00           C  
ATOM    384  CD  ARG A  26      52.202   7.026  39.205  1.00  0.00           C  
ATOM    385  NE  ARG A  26      52.834   6.344  40.323  1.00  0.00           N  
ATOM    386  CZ  ARG A  26      52.489   6.510  41.614  1.00  0.00           C  
ATOM    387  NH1 ARG A  26      51.518   7.337  41.934  1.00  0.00           N  
ATOM    388  NH2 ARG A  26      53.126   5.843  42.560  1.00  0.00           N  
ATOM    389  H   ARG A  26      51.545   5.112  35.839  1.00  0.00           H  
ATOM    390  HA  ARG A  26      50.140   7.140  37.279  1.00  0.00           H  
ATOM    391 1HB  ARG A  26      52.832   7.250  35.879  1.00  0.00           H  
ATOM    392 2HB  ARG A  26      52.232   8.458  37.005  1.00  0.00           H  
ATOM    393 1HG  ARG A  26      52.599   5.553  37.760  1.00  0.00           H  
ATOM    394 2HG  ARG A  26      53.865   6.791  37.942  1.00  0.00           H  
ATOM    395 1HD  ARG A  26      52.333   8.099  39.342  1.00  0.00           H  
ATOM    396 2HD  ARG A  26      51.140   6.786  39.216  1.00  0.00           H  
ATOM    397  HE  ARG A  26      53.586   5.700  40.116  1.00  0.00           H  
ATOM    398 1HH1 ARG A  26      51.031   7.848  41.211  1.00  0.00           H  
ATOM    399 2HH1 ARG A  26      51.259   7.462  42.902  1.00  0.00           H  
ATOM    400 1HH2 ARG A  26      53.873   5.207  42.314  1.00  0.00           H  
ATOM    401 2HH2 ARG A  26      52.868   5.967  43.528  1.00  0.00           H  
ATOM    402  N   PRO A  27      49.568   9.021  35.717  1.00  0.00           N  
ATOM    403  CA  PRO A  27      48.896   9.899  34.769  1.00  0.00           C  
ATOM    404  C   PRO A  27      49.828  10.319  33.656  1.00  0.00           C  
ATOM    405  O   PRO A  27      49.461  10.314  32.480  1.00  0.00           O  
ATOM    406  CB  PRO A  27      48.481  11.093  35.635  1.00  0.00           C  
ATOM    407  CG  PRO A  27      48.253  10.504  36.985  1.00  0.00           C  
ATOM    408  CD  PRO A  27      49.358   9.494  37.144  1.00  0.00           C  
ATOM    409  HA  PRO A  27      48.052   9.359  34.336  1.00  0.00           H  
ATOM    410 1HB  PRO A  27      49.274  11.855  35.630  1.00  0.00           H  
ATOM    411 2HB  PRO A  27      47.579  11.565  35.217  1.00  0.00           H  
ATOM    412 1HG  PRO A  27      48.284  11.291  37.753  1.00  0.00           H  
ATOM    413 2HG  PRO A  27      47.252  10.049  37.037  1.00  0.00           H  
ATOM    414 1HD  PRO A  27      50.256   9.992  37.540  1.00  0.00           H  
ATOM    415 2HD  PRO A  27      49.028   8.693  37.822  1.00  0.00           H  
ATOM    416  N   GLU A  28      51.040  10.663  34.034  1.00  0.00           N  
ATOM    417  CA  GLU A  28      52.036  11.170  33.098  1.00  0.00           C  
ATOM    418  C   GLU A  28      52.398  10.119  32.056  1.00  0.00           C  
ATOM    419  O   GLU A  28      52.445  10.408  30.860  1.00  0.00           O  
ATOM    420  CB  GLU A  28      53.294  11.614  33.847  1.00  0.00           C  
ATOM    421  CG  GLU A  28      53.097  12.830  34.742  1.00  0.00           C  
ATOM    422  CD  GLU A  28      52.472  12.487  36.065  1.00  0.00           C  
ATOM    423  OE1 GLU A  28      52.215  11.330  36.298  1.00  0.00           O  
ATOM    424  OE2 GLU A  28      52.252  13.384  36.846  1.00  0.00           O  
ATOM    425  H   GLU A  28      51.254  10.650  35.021  1.00  0.00           H  
ATOM    426  HA  GLU A  28      51.621  12.040  32.588  1.00  0.00           H  
ATOM    427 1HB  GLU A  28      53.655  10.796  34.470  1.00  0.00           H  
ATOM    428 2HB  GLU A  28      54.080  11.851  33.130  1.00  0.00           H  
ATOM    429 1HG  GLU A  28      54.065  13.298  34.920  1.00  0.00           H  
ATOM    430 2HG  GLU A  28      52.466  13.551  34.223  1.00  0.00           H  
ATOM    431  N   ALA A  29      52.652   8.899  32.516  1.00  0.00           N  
ATOM    432  CA  ALA A  29      53.008   7.809  31.629  1.00  0.00           C  
ATOM    433  C   ALA A  29      51.946   7.550  30.572  1.00  0.00           C  
ATOM    434  O   ALA A  29      52.244   7.375  29.392  1.00  0.00           O  
ATOM    435  CB  ALA A  29      53.261   6.545  32.437  1.00  0.00           C  
ATOM    436  H   ALA A  29      52.596   8.727  33.510  1.00  0.00           H  
ATOM    437  HA  ALA A  29      53.926   8.076  31.104  1.00  0.00           H  
ATOM    438 1HB  ALA A  29      53.541   5.733  31.765  1.00  0.00           H  
ATOM    439 2HB  ALA A  29      54.069   6.722  33.147  1.00  0.00           H  
ATOM    440 3HB  ALA A  29      52.357   6.272  32.978  1.00  0.00           H  
ATOM    441  N   VAL A  30      50.707   7.492  31.005  1.00  0.00           N  
ATOM    442  CA  VAL A  30      49.596   7.251  30.105  1.00  0.00           C  
ATOM    443  C   VAL A  30      49.445   8.347  29.062  1.00  0.00           C  
ATOM    444  O   VAL A  30      49.161   8.088  27.894  1.00  0.00           O  
ATOM    445  CB  VAL A  30      48.287   7.135  30.909  1.00  0.00           C  
ATOM    446  CG1 VAL A  30      47.090   7.083  29.972  1.00  0.00           C  
ATOM    447  CG2 VAL A  30      48.332   5.901  31.796  1.00  0.00           C  
ATOM    448  H   VAL A  30      50.501   7.680  31.945  1.00  0.00           H  
ATOM    449  HA  VAL A  30      49.773   6.312  29.580  1.00  0.00           H  
ATOM    450  HB  VAL A  30      48.172   8.025  31.528  1.00  0.00           H  
ATOM    451 1HG1 VAL A  30      46.173   7.001  30.556  1.00  0.00           H  
ATOM    452 2HG1 VAL A  30      47.057   7.992  29.372  1.00  0.00           H  
ATOM    453 3HG1 VAL A  30      47.179   6.217  29.316  1.00  0.00           H  
ATOM    454 1HG2 VAL A  30      47.404   5.826  32.362  1.00  0.00           H  
ATOM    455 2HG2 VAL A  30      48.453   5.012  31.177  1.00  0.00           H  
ATOM    456 3HG2 VAL A  30      49.172   5.979  32.487  1.00  0.00           H  
ATOM    457  N   ALA A  31      49.604   9.578  29.495  1.00  0.00           N  
ATOM    458  CA  ALA A  31      49.559  10.713  28.595  1.00  0.00           C  
ATOM    459  C   ALA A  31      50.665  10.672  27.552  1.00  0.00           C  
ATOM    460  O   ALA A  31      50.459  10.996  26.384  1.00  0.00           O  
ATOM    461  CB  ALA A  31      49.637  12.008  29.390  1.00  0.00           C  
ATOM    462  H   ALA A  31      49.824   9.747  30.435  1.00  0.00           H  
ATOM    463  HA  ALA A  31      48.612  10.681  28.057  1.00  0.00           H  
ATOM    464 1HB  ALA A  31      49.589  12.857  28.708  1.00  0.00           H  
ATOM    465 2HB  ALA A  31      48.803  12.057  30.090  1.00  0.00           H  
ATOM    466 3HB  ALA A  31      50.575  12.039  29.942  1.00  0.00           H  
ATOM    467  N   ILE A  32      51.849  10.302  27.985  1.00  0.00           N  
ATOM    468  CA  ILE A  32      52.975  10.148  27.085  1.00  0.00           C  
ATOM    469  C   ILE A  32      52.742   9.067  26.042  1.00  0.00           C  
ATOM    470  O   ILE A  32      53.097   9.213  24.874  1.00  0.00           O  
ATOM    471  CB  ILE A  32      54.255   9.823  27.876  1.00  0.00           C  
ATOM    472  CG1 ILE A  32      54.681  11.027  28.720  1.00  0.00           C  
ATOM    473  CG2 ILE A  32      55.373   9.409  26.932  1.00  0.00           C  
ATOM    474  CD1 ILE A  32      55.762  10.713  29.730  1.00  0.00           C  
ATOM    475  H   ILE A  32      51.978  10.055  28.925  1.00  0.00           H  
ATOM    476  HA  ILE A  32      53.123  11.087  26.553  1.00  0.00           H  
ATOM    477  HB  ILE A  32      54.057   9.006  28.569  1.00  0.00           H  
ATOM    478 1HG1 ILE A  32      55.045  11.819  28.067  1.00  0.00           H  
ATOM    479 2HG1 ILE A  32      53.817  11.419  29.258  1.00  0.00           H  
ATOM    480 1HG2 ILE A  32      56.271   9.183  27.507  1.00  0.00           H  
ATOM    481 2HG2 ILE A  32      55.069   8.525  26.373  1.00  0.00           H  
ATOM    482 3HG2 ILE A  32      55.583  10.222  26.237  1.00  0.00           H  
ATOM    483 1HD1 ILE A  32      56.010  11.615  30.290  1.00  0.00           H  
ATOM    484 2HD1 ILE A  32      55.405   9.946  30.418  1.00  0.00           H  
ATOM    485 3HD1 ILE A  32      56.649  10.353  29.212  1.00  0.00           H  
ATOM    486  N   GLY A  33      52.172   7.965  26.475  1.00  0.00           N  
ATOM    487  CA  GLY A  33      51.826   6.882  25.575  1.00  0.00           C  
ATOM    488  C   GLY A  33      50.801   7.300  24.532  1.00  0.00           C  
ATOM    489  O   GLY A  33      50.884   6.924  23.364  1.00  0.00           O  
ATOM    490  H   GLY A  33      51.907   7.881  27.415  1.00  0.00           H  
ATOM    491 1HA  GLY A  33      52.725   6.528  25.069  1.00  0.00           H  
ATOM    492 2HA  GLY A  33      51.429   6.045  26.149  1.00  0.00           H  
ATOM    493  N   GLU A  34      49.815   8.052  24.965  1.00  0.00           N  
ATOM    494  CA  GLU A  34      48.809   8.582  24.065  1.00  0.00           C  
ATOM    495  C   GLU A  34      49.398   9.518  23.022  1.00  0.00           C  
ATOM    496  O   GLU A  34      49.014   9.502  21.854  1.00  0.00           O  
ATOM    497  CB  GLU A  34      47.729   9.316  24.863  1.00  0.00           C  
ATOM    498  CG  GLU A  34      46.839   8.408  25.700  1.00  0.00           C  
ATOM    499  CD  GLU A  34      45.843   9.169  26.530  1.00  0.00           C  
ATOM    500  OE1 GLU A  34      45.911  10.375  26.549  1.00  0.00           O  
ATOM    501  OE2 GLU A  34      45.013   8.544  27.146  1.00  0.00           O  
ATOM    502  H   GLU A  34      49.778   8.328  25.905  1.00  0.00           H  
ATOM    503  HA  GLU A  34      48.346   7.750  23.536  1.00  0.00           H  
ATOM    504 1HB  GLU A  34      48.198  10.036  25.534  1.00  0.00           H  
ATOM    505 2HB  GLU A  34      47.089   9.875  24.180  1.00  0.00           H  
ATOM    506 1HG  GLU A  34      46.300   7.733  25.036  1.00  0.00           H  
ATOM    507 2HG  GLU A  34      47.466   7.806  26.355  1.00  0.00           H  
ATOM    508  N   THR A  35      50.310  10.359  23.455  1.00  0.00           N  
ATOM    509  CA  THR A  35      51.006  11.258  22.555  1.00  0.00           C  
ATOM    510  C   THR A  35      51.826  10.515  21.512  1.00  0.00           C  
ATOM    511  O   THR A  35      51.877  10.896  20.344  1.00  0.00           O  
ATOM    512  CB  THR A  35      51.923  12.212  23.342  1.00  0.00           C  
ATOM    513  OG1 THR A  35      51.134  13.011  24.233  1.00  0.00           O  
ATOM    514  CG2 THR A  35      52.687  13.122  22.392  1.00  0.00           C  
ATOM    515  H   THR A  35      50.588  10.347  24.395  1.00  0.00           H  
ATOM    516  HA  THR A  35      50.266  11.852  22.019  1.00  0.00           H  
ATOM    517  HB  THR A  35      52.634  11.631  23.930  1.00  0.00           H  
ATOM    518  HG1 THR A  35      50.923  12.500  25.018  1.00  0.00           H  
ATOM    519 1HG2 THR A  35      53.330  13.789  22.966  1.00  0.00           H  
ATOM    520 2HG2 THR A  35      53.297  12.518  21.721  1.00  0.00           H  
ATOM    521 3HG2 THR A  35      51.982  13.713  21.809  1.00  0.00           H  
ATOM    522  N   ALA A  36      52.495   9.470  21.945  1.00  0.00           N  
ATOM    523  CA  ALA A  36      53.260   8.629  21.045  1.00  0.00           C  
ATOM    524  C   ALA A  36      52.386   7.950  20.002  1.00  0.00           C  
ATOM    525  O   ALA A  36      52.752   7.834  18.834  1.00  0.00           O  
ATOM    526  CB  ALA A  36      54.032   7.586  21.840  1.00  0.00           C  
ATOM    527  H   ALA A  36      52.436   9.199  22.885  1.00  0.00           H  
ATOM    528  HA  ALA A  36      53.966   9.262  20.507  1.00  0.00           H  
ATOM    529 1HB  ALA A  36      54.614   6.967  21.158  1.00  0.00           H  
ATOM    530 2HB  ALA A  36      54.703   8.085  22.540  1.00  0.00           H  
ATOM    531 3HB  ALA A  36      53.334   6.960  22.392  1.00  0.00           H  
ATOM    532  N   VAL A  37      51.241   7.473  20.435  1.00  0.00           N  
ATOM    533  CA  VAL A  37      50.280   6.866  19.535  1.00  0.00           C  
ATOM    534  C   VAL A  37      49.763   7.844  18.492  1.00  0.00           C  
ATOM    535  O   VAL A  37      49.585   7.504  17.324  1.00  0.00           O  
ATOM    536  CB  VAL A  37      49.090   6.309  20.338  1.00  0.00           C  
ATOM    537  CG1 VAL A  37      47.983   5.849  19.401  1.00  0.00           C  
ATOM    538  CG2 VAL A  37      49.555   5.165  21.226  1.00  0.00           C  
ATOM    539  H   VAL A  37      50.984   7.578  21.375  1.00  0.00           H  
ATOM    540  HA  VAL A  37      50.769   6.044  19.010  1.00  0.00           H  
ATOM    541  HB  VAL A  37      48.676   7.106  20.957  1.00  0.00           H  
ATOM    542 1HG1 VAL A  37      47.150   5.459  19.986  1.00  0.00           H  
ATOM    543 2HG1 VAL A  37      47.641   6.692  18.801  1.00  0.00           H  
ATOM    544 3HG1 VAL A  37      48.364   5.066  18.746  1.00  0.00           H  
ATOM    545 1HG2 VAL A  37      48.708   4.776  21.792  1.00  0.00           H  
ATOM    546 2HG2 VAL A  37      49.973   4.371  20.608  1.00  0.00           H  
ATOM    547 3HG2 VAL A  37      50.317   5.527  21.917  1.00  0.00           H  
ATOM    548  N   LYS A  38      49.492   9.055  18.925  1.00  0.00           N  
ATOM    549  CA  LYS A  38      49.061  10.107  18.025  1.00  0.00           C  
ATOM    550  C   LYS A  38      50.114  10.446  16.982  1.00  0.00           C  
ATOM    551  O   LYS A  38      49.810  10.680  15.814  1.00  0.00           O  
ATOM    552  CB  LYS A  38      48.695  11.361  18.821  1.00  0.00           C  
ATOM    553  CG  LYS A  38      47.442  11.219  19.676  1.00  0.00           C  
ATOM    554  CD  LYS A  38      46.199  11.061  18.814  1.00  0.00           C  
ATOM    555  CE  LYS A  38      44.939  10.994  19.664  1.00  0.00           C  
ATOM    556  NZ  LYS A  38      43.717  10.808  18.835  1.00  0.00           N  
ATOM    557  H   LYS A  38      49.640   9.290  19.865  1.00  0.00           H  
ATOM    558  HA  LYS A  38      48.167   9.769  17.500  1.00  0.00           H  
ATOM    559 1HB  LYS A  38      49.521  11.628  19.480  1.00  0.00           H  
ATOM    560 2HB  LYS A  38      48.539  12.194  18.135  1.00  0.00           H  
ATOM    561 1HG  LYS A  38      47.540  10.346  20.323  1.00  0.00           H  
ATOM    562 2HG  LYS A  38      47.329  12.103  20.303  1.00  0.00           H  
ATOM    563 1HD  LYS A  38      46.121  11.906  18.128  1.00  0.00           H  
ATOM    564 2HD  LYS A  38      46.278  10.145  18.227  1.00  0.00           H  
ATOM    565 1HE  LYS A  38      45.017  10.165  20.366  1.00  0.00           H  
ATOM    566 2HE  LYS A  38      44.837  11.917  20.236  1.00  0.00           H  
ATOM    567 1HZ  LYS A  38      42.906  10.769  19.435  1.00  0.00           H  
ATOM    568 2HZ  LYS A  38      43.624  11.582  18.192  1.00  0.00           H  
ATOM    569 3HZ  LYS A  38      43.792   9.946  18.315  1.00  0.00           H  
ATOM    570  N   VAL A  39      51.354  10.503  17.415  1.00  0.00           N  
ATOM    571  CA  VAL A  39      52.464  10.744  16.515  1.00  0.00           C  
ATOM    572  C   VAL A  39      52.615   9.648  15.472  1.00  0.00           C  
ATOM    573  O   VAL A  39      52.899   9.907  14.304  1.00  0.00           O  
ATOM    574  CB  VAL A  39      53.773  10.860  17.318  1.00  0.00           C  
ATOM    575  CG1 VAL A  39      54.970  10.913  16.381  1.00  0.00           C  
ATOM    576  CG2 VAL A  39      53.728  12.095  18.206  1.00  0.00           C  
ATOM    577  H   VAL A  39      51.559  10.316  18.355  1.00  0.00           H  
ATOM    578  HA  VAL A  39      52.286  11.683  15.990  1.00  0.00           H  
ATOM    579  HB  VAL A  39      53.889   9.971  17.938  1.00  0.00           H  
ATOM    580 1HG1 VAL A  39      55.887  10.995  16.966  1.00  0.00           H  
ATOM    581 2HG1 VAL A  39      55.003  10.004  15.781  1.00  0.00           H  
ATOM    582 3HG1 VAL A  39      54.881  11.779  15.725  1.00  0.00           H  
ATOM    583 1HG2 VAL A  39      54.656  12.170  18.772  1.00  0.00           H  
ATOM    584 2HG2 VAL A  39      53.606  12.984  17.587  1.00  0.00           H  
ATOM    585 3HG2 VAL A  39      52.888  12.016  18.896  1.00  0.00           H  
ATOM    586  N   VAL A  40      52.456   8.418  15.905  1.00  0.00           N  
ATOM    587  CA  VAL A  40      52.501   7.282  15.005  1.00  0.00           C  
ATOM    588  C   VAL A  40      51.396   7.324  13.962  1.00  0.00           C  
ATOM    589  O   VAL A  40      51.602   6.999  12.794  1.00  0.00           O  
ATOM    590  CB  VAL A  40      52.387   5.973  15.808  1.00  0.00           C  
ATOM    591  CG1 VAL A  40      52.232   4.785  14.871  1.00  0.00           C  
ATOM    592  CG2 VAL A  40      53.610   5.802  16.697  1.00  0.00           C  
ATOM    593  H   VAL A  40      52.236   8.248  16.845  1.00  0.00           H  
ATOM    594  HA  VAL A  40      53.457   7.294  14.481  1.00  0.00           H  
ATOM    595  HB  VAL A  40      51.491   6.013  16.427  1.00  0.00           H  
ATOM    596 1HG1 VAL A  40      52.153   3.868  15.455  1.00  0.00           H  
ATOM    597 2HG1 VAL A  40      51.331   4.910  14.270  1.00  0.00           H  
ATOM    598 3HG1 VAL A  40      53.100   4.722  14.215  1.00  0.00           H  
ATOM    599 1HG2 VAL A  40      53.523   4.875  17.262  1.00  0.00           H  
ATOM    600 2HG2 VAL A  40      54.507   5.768  16.078  1.00  0.00           H  
ATOM    601 3HG2 VAL A  40      53.678   6.643  17.387  1.00  0.00           H  
ATOM    602  N   GLU A  41      50.211   7.694  14.395  1.00  0.00           N  
ATOM    603  CA  GLU A  41      49.085   7.847  13.495  1.00  0.00           C  
ATOM    604  C   GLU A  41      49.318   8.928  12.452  1.00  0.00           C  
ATOM    605  O   GLU A  41      48.963   8.782  11.284  1.00  0.00           O  
ATOM    606  CB  GLU A  41      47.819   8.167  14.292  1.00  0.00           C  
ATOM    607  CG  GLU A  41      46.557   8.284  13.449  1.00  0.00           C  
ATOM    608  CD  GLU A  41      45.323   8.524  14.273  1.00  0.00           C  
ATOM    609  OE1 GLU A  41      45.434   8.577  15.474  1.00  0.00           O  
ATOM    610  OE2 GLU A  41      44.267   8.655  13.700  1.00  0.00           O  
ATOM    611  H   GLU A  41      50.082   7.940  15.335  1.00  0.00           H  
ATOM    612  HA  GLU A  41      48.938   6.908  12.963  1.00  0.00           H  
ATOM    613 1HB  GLU A  41      47.652   7.389  15.038  1.00  0.00           H  
ATOM    614 2HB  GLU A  41      47.953   9.108  14.826  1.00  0.00           H  
ATOM    615 1HG  GLU A  41      46.677   9.108  12.746  1.00  0.00           H  
ATOM    616 2HG  GLU A  41      46.431   7.367  12.873  1.00  0.00           H  
ATOM    617  N   ALA A  42      49.888  10.030  12.885  1.00  0.00           N  
ATOM    618  CA  ALA A  42      50.235  11.113  11.985  1.00  0.00           C  
ATOM    619  C   ALA A  42      51.259  10.696  10.942  1.00  0.00           C  
ATOM    620  O   ALA A  42      51.177  11.071   9.774  1.00  0.00           O  
ATOM    621  CB  ALA A  42      50.753  12.302  12.780  1.00  0.00           C  
ATOM    622  H   ALA A  42      50.153  10.115  13.825  1.00  0.00           H  
ATOM    623  HA  ALA A  42      49.334  11.409  11.448  1.00  0.00           H  
ATOM    624 1HB  ALA A  42      51.000  13.116  12.098  1.00  0.00           H  
ATOM    625 2HB  ALA A  42      49.986  12.635  13.480  1.00  0.00           H  
ATOM    626 3HB  ALA A  42      51.645  12.010  13.332  1.00  0.00           H  
ATOM    627  N   ALA A  43      52.245   9.943  11.375  1.00  0.00           N  
ATOM    628  CA  ALA A  43      53.251   9.414  10.475  1.00  0.00           C  
ATOM    629  C   ALA A  43      52.663   8.477   9.432  1.00  0.00           C  
ATOM    630  O   ALA A  43      53.046   8.493   8.264  1.00  0.00           O  
ATOM    631  CB  ALA A  43      54.333   8.698  11.270  1.00  0.00           C  
ATOM    632  H   ALA A  43      52.283   9.667  12.315  1.00  0.00           H  
ATOM    633  HA  ALA A  43      53.698  10.250   9.937  1.00  0.00           H  
ATOM    634 1HB  ALA A  43      55.092   8.315  10.588  1.00  0.00           H  
ATOM    635 2HB  ALA A  43      54.793   9.397  11.970  1.00  0.00           H  
ATOM    636 3HB  ALA A  43      53.891   7.871  11.822  1.00  0.00           H  
ATOM    637  N   ARG A  44      51.750   7.637   9.865  1.00  0.00           N  
ATOM    638  CA  ARG A  44      51.054   6.738   8.965  1.00  0.00           C  
ATOM    639  C   ARG A  44      50.234   7.480   7.922  1.00  0.00           C  
ATOM    640  O   ARG A  44      50.183   7.100   6.754  1.00  0.00           O  
ATOM    641  CB  ARG A  44      50.138   5.812   9.753  1.00  0.00           C  
ATOM    642  CG  ARG A  44      49.383   4.794   8.913  1.00  0.00           C  
ATOM    643  CD  ARG A  44      48.511   3.931   9.750  1.00  0.00           C  
ATOM    644  NE  ARG A  44      47.468   4.695  10.415  1.00  0.00           N  
ATOM    645  CZ  ARG A  44      46.323   5.097   9.830  1.00  0.00           C  
ATOM    646  NH1 ARG A  44      46.089   4.800   8.571  1.00  0.00           N  
ATOM    647  NH2 ARG A  44      45.435   5.789  10.522  1.00  0.00           N  
ATOM    648  H   ARG A  44      51.472   7.648  10.805  1.00  0.00           H  
ATOM    649  HA  ARG A  44      51.800   6.152   8.427  1.00  0.00           H  
ATOM    650 1HB  ARG A  44      50.723   5.264  10.489  1.00  0.00           H  
ATOM    651 2HB  ARG A  44      49.401   6.405  10.295  1.00  0.00           H  
ATOM    652 1HG  ARG A  44      48.756   5.314   8.188  1.00  0.00           H  
ATOM    653 2HG  ARG A  44      50.094   4.156   8.387  1.00  0.00           H  
ATOM    654 1HD  ARG A  44      48.035   3.178   9.123  1.00  0.00           H  
ATOM    655 2HD  ARG A  44      49.113   3.439  10.514  1.00  0.00           H  
ATOM    656  HE  ARG A  44      47.613   4.942  11.385  1.00  0.00           H  
ATOM    657 1HH1 ARG A  44      46.768   4.271   8.042  1.00  0.00           H  
ATOM    658 2HH1 ARG A  44      45.231   5.101   8.133  1.00  0.00           H  
ATOM    659 1HH2 ARG A  44      45.615   6.018  11.490  1.00  0.00           H  
ATOM    660 2HH2 ARG A  44      44.578   6.090  10.084  1.00  0.00           H  
ATOM    661  N   LEU A  45      49.565   8.525   8.355  1.00  0.00           N  
ATOM    662  CA  LEU A  45      48.800   9.366   7.455  1.00  0.00           C  
ATOM    663  C   LEU A  45      49.674  10.045   6.412  1.00  0.00           C  
ATOM    664  O   LEU A  45      49.308  10.161   5.244  1.00  0.00           O  
ATOM    665  CB  LEU A  45      48.041  10.430   8.258  1.00  0.00           C  
ATOM    666  CG  LEU A  45      46.892   9.910   9.132  1.00  0.00           C  
ATOM    667  CD1 LEU A  45      46.361  11.042  10.000  1.00  0.00           C  
ATOM    668  CD2 LEU A  45      45.796   9.342   8.243  1.00  0.00           C  
ATOM    669  H   LEU A  45      49.624   8.797   9.295  1.00  0.00           H  
ATOM    670  HA  LEU A  45      48.081   8.742   6.926  1.00  0.00           H  
ATOM    671 1HB  LEU A  45      48.747  10.942   8.910  1.00  0.00           H  
ATOM    672 2HB  LEU A  45      47.625  11.159   7.563  1.00  0.00           H  
ATOM    673  HG  LEU A  45      47.264   9.128   9.794  1.00  0.00           H  
ATOM    674 1HD1 LEU A  45      45.545  10.673  10.621  1.00  0.00           H  
ATOM    675 2HD1 LEU A  45      47.161  11.417  10.639  1.00  0.00           H  
ATOM    676 3HD1 LEU A  45      45.996  11.848   9.364  1.00  0.00           H  
ATOM    677 1HD2 LEU A  45      44.979   8.971   8.864  1.00  0.00           H  
ATOM    678 2HD2 LEU A  45      45.422  10.123   7.581  1.00  0.00           H  
ATOM    679 3HD2 LEU A  45      46.198   8.523   7.647  1.00  0.00           H  
ATOM    680  N   GLY A  46      50.819  10.523   6.845  1.00  0.00           N  
ATOM    681  CA  GLY A  46      51.780  11.129   5.945  1.00  0.00           C  
ATOM    682  C   GLY A  46      52.297  10.151   4.902  1.00  0.00           C  
ATOM    683  O   GLY A  46      52.475  10.492   3.734  1.00  0.00           O  
ATOM    684  H   GLY A  46      51.076  10.417   7.785  1.00  0.00           H  
ATOM    685 1HA  GLY A  46      51.320  11.978   5.439  1.00  0.00           H  
ATOM    686 2HA  GLY A  46      52.622  11.515   6.518  1.00  0.00           H  
ATOM    687  N   ALA A  47      52.569   8.941   5.335  1.00  0.00           N  
ATOM    688  CA  ALA A  47      52.999   7.889   4.435  1.00  0.00           C  
ATOM    689  C   ALA A  47      51.946   7.550   3.392  1.00  0.00           C  
ATOM    690  O   ALA A  47      52.251   7.315   2.224  1.00  0.00           O  
ATOM    691  CB  ALA A  47      53.367   6.645   5.230  1.00  0.00           C  
ATOM    692  H   ALA A  47      52.420   8.706   6.275  1.00  0.00           H  
ATOM    693  HA  ALA A  47      53.879   8.242   3.897  1.00  0.00           H  
ATOM    694 1HB  ALA A  47      53.702   5.863   4.548  1.00  0.00           H  
ATOM    695 2HB  ALA A  47      54.168   6.884   5.930  1.00  0.00           H  
ATOM    696 3HB  ALA A  47      52.496   6.296   5.782  1.00  0.00           H  
ATOM    697  N   GLU A  48      50.707   7.492   3.825  1.00  0.00           N  
ATOM    698  CA  GLU A  48      49.596   7.251   2.925  1.00  0.00           C  
ATOM    699  C   GLU A  48      49.445   8.347   1.882  1.00  0.00           C  
ATOM    700  O   GLU A  48      49.161   8.088   0.714  1.00  0.00           O  
ATOM    701  CB  GLU A  48      48.297   7.118   3.723  1.00  0.00           C  
ATOM    702  CG  GLU A  48      48.202   5.853   4.564  1.00  0.00           C  
ATOM    703  CD  GLU A  48      46.944   5.790   5.385  1.00  0.00           C  
ATOM    704  OE1 GLU A  48      46.214   6.752   5.394  1.00  0.00           O  
ATOM    705  OE2 GLU A  48      46.713   4.778   6.004  1.00  0.00           O  
ATOM    706  H   GLU A  48      50.501   7.680   4.765  1.00  0.00           H  
ATOM    707  HA  GLU A  48      49.778   6.318   2.393  1.00  0.00           H  
ATOM    708 1HB  GLU A  48      48.191   7.973   4.391  1.00  0.00           H  
ATOM    709 2HB  GLU A  48      47.448   7.130   3.040  1.00  0.00           H  
ATOM    710 1HG  GLU A  48      48.235   4.987   3.904  1.00  0.00           H  
ATOM    711 2HG  GLU A  48      49.065   5.804   5.226  1.00  0.00           H  
ATOM    712  N   SER A  49      49.679   9.595   2.264  1.00  0.00           N  
ATOM    713  CA  SER A  49      49.528  10.690   1.299  1.00  0.00           C  
ATOM    714  C   SER A  49      50.554  10.657   0.163  1.00  0.00           C  
ATOM    715  O   SER A  49      50.204  10.836  -1.004  1.00  0.00           O  
ATOM    716  CB  SER A  49      49.629  12.018   2.023  1.00  0.00           C  
ATOM    717  OG  SER A  49      49.489  13.089   1.130  1.00  0.00           O  
ATOM    718  H   SER A  49      49.940   9.792   3.217  1.00  0.00           H  
ATOM    719  HA  SER A  49      48.544  10.610   0.835  1.00  0.00           H  
ATOM    720 1HB  SER A  49      48.856  12.075   2.789  1.00  0.00           H  
ATOM    721 2HB  SER A  49      50.593  12.085   2.526  1.00  0.00           H  
ATOM    722  HG  SER A  49      49.246  13.849   1.665  1.00  0.00           H  
ATOM    723  N   LYS A  50      51.813  10.386   0.501  1.00  0.00           N  
ATOM    724  CA  LYS A  50      52.840  10.137  -0.511  1.00  0.00           C  
ATOM    725  C   LYS A  50      53.593   8.864  -0.162  1.00  0.00           C  
ATOM    726  O   LYS A  50      54.472   8.869   0.708  1.00  0.00           O  
ATOM    727  CB  LYS A  50      53.807  11.317  -0.618  1.00  0.00           C  
ATOM    728  CG  LYS A  50      54.912  11.133  -1.649  1.00  0.00           C  
ATOM    729  CD  LYS A  50      54.358  11.167  -3.066  1.00  0.00           C  
ATOM    730  CE  LYS A  50      55.471  11.069  -4.099  1.00  0.00           C  
ATOM    731  NZ  LYS A  50      54.941  11.065  -5.489  1.00  0.00           N  
ATOM    732  H   LYS A  50      52.058  10.298   1.478  1.00  0.00           H  
ATOM    733  HA  LYS A  50      52.352  10.027  -1.480  1.00  0.00           H  
ATOM    734 1HB  LYS A  50      53.253  12.219  -0.880  1.00  0.00           H  
ATOM    735 2HB  LYS A  50      54.278  11.491   0.349  1.00  0.00           H  
ATOM    736 1HG  LYS A  50      55.650  11.928  -1.538  1.00  0.00           H  
ATOM    737 2HG  LYS A  50      55.408  10.177  -1.485  1.00  0.00           H  
ATOM    738 1HD  LYS A  50      53.668  10.334  -3.207  1.00  0.00           H  
ATOM    739 2HD  LYS A  50      53.813  12.098  -3.221  1.00  0.00           H  
ATOM    740 1HE  LYS A  50      56.149  11.913  -3.984  1.00  0.00           H  
ATOM    741 2HE  LYS A  50      56.038  10.152  -3.937  1.00  0.00           H  
ATOM    742 1HZ  LYS A  50      55.709  10.998  -6.143  1.00  0.00           H  
ATOM    743 2HZ  LYS A  50      54.324  10.273  -5.613  1.00  0.00           H  
ATOM    744 3HZ  LYS A  50      54.429  11.919  -5.658  1.00  0.00           H  
ATOM    745  N   PRO A  51      53.231   7.763  -0.814  1.00  0.00           N  
ATOM    746  CA  PRO A  51      53.782   6.472  -0.437  1.00  0.00           C  
ATOM    747  C   PRO A  51      55.026   6.147  -1.251  1.00  0.00           C  
ATOM    748  O   PRO A  51      54.945   5.878  -2.449  1.00  0.00           O  
ATOM    749  CB  PRO A  51      52.635   5.505  -0.746  1.00  0.00           C  
ATOM    750  CG  PRO A  51      51.891   6.163  -1.858  1.00  0.00           C  
ATOM    751  CD  PRO A  51      52.077   7.637  -1.611  1.00  0.00           C  
ATOM    752  HA  PRO A  51      54.053   6.505   0.619  1.00  0.00           H  
ATOM    753 1HB  PRO A  51      53.038   4.521  -1.026  1.00  0.00           H  
ATOM    754 2HB  PRO A  51      52.016   5.356   0.151  1.00  0.00           H  
ATOM    755 1HG  PRO A  51      52.297   5.842  -2.829  1.00  0.00           H  
ATOM    756 2HG  PRO A  51      50.834   5.861  -1.839  1.00  0.00           H  
ATOM    757 1HD  PRO A  51      52.247   8.151  -2.569  1.00  0.00           H  
ATOM    758 2HD  PRO A  51      51.186   8.040  -1.107  1.00  0.00           H  
ATOM    759  N   THR A  52      56.170   6.156  -0.583  1.00  0.00           N  
ATOM    760  CA  THR A  52      57.439   5.776  -1.184  1.00  0.00           C  
ATOM    761  C   THR A  52      58.302   5.060  -0.156  1.00  0.00           C  
ATOM    762  O   THR A  52      58.033   5.135   1.044  1.00  0.00           O  
ATOM    763  CB  THR A  52      58.189   7.001  -1.740  1.00  0.00           C  
ATOM    764  OG1 THR A  52      58.571   7.861  -0.659  1.00  0.00           O  
ATOM    765  CG2 THR A  52      57.306   7.772  -2.709  1.00  0.00           C  
ATOM    766  H   THR A  52      56.157   6.414   0.392  1.00  0.00           H  
ATOM    767  HA  THR A  52      57.238   5.107  -2.022  1.00  0.00           H  
ATOM    768  HB  THR A  52      59.088   6.672  -2.260  1.00  0.00           H  
ATOM    769  HG1 THR A  52      59.039   8.624  -1.008  1.00  0.00           H  
ATOM    770 1HG2 THR A  52      57.852   8.634  -3.092  1.00  0.00           H  
ATOM    771 2HG2 THR A  52      57.023   7.124  -3.538  1.00  0.00           H  
ATOM    772 3HG2 THR A  52      56.409   8.112  -2.192  1.00  0.00           H  
ATOM    773  N   PRO A  53      59.354   4.393  -0.622  1.00  0.00           N  
ATOM    774  CA  PRO A  53      60.325   3.807   0.291  1.00  0.00           C  
ATOM    775  C   PRO A  53      60.990   4.919   1.157  1.00  0.00           C  
ATOM    776  O   PRO A  53      61.536   4.642   2.229  1.00  0.00           O  
ATOM    777  CB  PRO A  53      61.323   3.138  -0.660  1.00  0.00           C  
ATOM    778  CG  PRO A  53      60.539   2.902  -1.905  1.00  0.00           C  
ATOM    779  CD  PRO A  53      59.616   4.087  -1.997  1.00  0.00           C  
ATOM    780  HA  PRO A  53      59.806   3.108   0.948  1.00  0.00           H  
ATOM    781 1HB  PRO A  53      62.190   3.797  -0.819  1.00  0.00           H  
ATOM    782 2HB  PRO A  53      61.704   2.209  -0.212  1.00  0.00           H  
ATOM    783 1HG  PRO A  53      61.215   2.823  -2.770  1.00  0.00           H  
ATOM    784 2HG  PRO A  53      59.997   1.947  -1.838  1.00  0.00           H  
ATOM    785 1HD  PRO A  53      60.127   4.912  -2.515  1.00  0.00           H  
ATOM    786 2HD  PRO A  53      58.701   3.799  -2.536  1.00  0.00           H  
ATOM    787  N   GLU A  54      60.914   6.174   0.680  1.00  0.00           N  
ATOM    788  CA  GLU A  54      61.576   6.666   1.907  1.00  0.00           C  
ATOM    789  C   GLU A  54      60.559   7.145   2.922  1.00  0.00           C  
ATOM    790  O   GLU A  54      60.894   7.389   4.080  1.00  0.00           O  
ATOM    791  CB  GLU A  54      62.547   7.804   1.583  1.00  0.00           C  
ATOM    792  CG  GLU A  54      63.722   7.397   0.706  1.00  0.00           C  
ATOM    793  CD  GLU A  54      64.641   8.544   0.391  1.00  0.00           C  
ATOM    794  OE1 GLU A  54      64.325   9.651   0.755  1.00  0.00           O  
ATOM    795  OE2 GLU A  54      65.661   8.313  -0.216  1.00  0.00           O  
ATOM    796  H   GLU A  54      60.986   7.173   0.549  1.00  0.00           H  
ATOM    797  HA  GLU A  54      62.145   5.847   2.345  1.00  0.00           H  
ATOM    798 1HB  GLU A  54      62.011   8.605   1.074  1.00  0.00           H  
ATOM    799 2HB  GLU A  54      62.947   8.215   2.510  1.00  0.00           H  
ATOM    800 1HG  GLU A  54      64.291   6.620   1.217  1.00  0.00           H  
ATOM    801 2HG  GLU A  54      63.340   6.977  -0.223  1.00  0.00           H  
ATOM    802  N   SER A  55      59.305   7.205   2.506  1.00  0.00           N  
ATOM    803  CA  SER A  55      58.210   7.509   3.407  1.00  0.00           C  
ATOM    804  C   SER A  55      57.997   6.423   4.449  1.00  0.00           C  
ATOM    805  O   SER A  55      57.728   6.698   5.617  1.00  0.00           O  
ATOM    806  CB  SER A  55      56.934   7.709   2.612  1.00  0.00           C  
ATOM    807  OG  SER A  55      57.022   8.846   1.799  1.00  0.00           O  
ATOM    808  H   SER A  55      59.089   7.030   1.567  1.00  0.00           H  
ATOM    809  HA  SER A  55      58.445   8.432   3.939  1.00  0.00           H  
ATOM    810 1HB  SER A  55      56.749   6.830   1.995  1.00  0.00           H  
ATOM    811 2HB  SER A  55      56.092   7.811   3.296  1.00  0.00           H  
ATOM    812  HG  SER A  55      56.185   8.903   1.333  1.00  0.00           H  
ATOM    813  N   SER A  56      58.086   5.186   4.016  1.00  0.00           N  
ATOM    814  CA  SER A  56      57.976   4.054   4.917  1.00  0.00           C  
ATOM    815  C   SER A  56      59.082   4.033   5.959  1.00  0.00           C  
ATOM    816  O   SER A  56      58.858   3.721   7.127  1.00  0.00           O  
ATOM    817  CB  SER A  56      58.001   2.763   4.122  1.00  0.00           C  
ATOM    818  OG  SER A  56      57.895   1.651   4.968  1.00  0.00           O  
ATOM    819  H   SER A  56      58.295   5.004   3.077  1.00  0.00           H  
ATOM    820  HA  SER A  56      57.022   4.121   5.442  1.00  0.00           H  
ATOM    821 1HB  SER A  56      57.179   2.760   3.407  1.00  0.00           H  
ATOM    822 2HB  SER A  56      58.929   2.704   3.555  1.00  0.00           H  
ATOM    823  HG  SER A  56      57.918   0.880   4.396  1.00  0.00           H  
ATOM    824  N   LYS A  57      60.286   4.335   5.526  1.00  0.00           N  
ATOM    825  CA  LYS A  57      61.419   4.424   6.427  1.00  0.00           C  
ATOM    826  C   LYS A  57      61.248   5.517   7.469  1.00  0.00           C  
ATOM    827  O   LYS A  57      61.594   5.351   8.637  1.00  0.00           O  
ATOM    828  CB  LYS A  57      62.704   4.660   5.632  1.00  0.00           C  
ATOM    829  CG  LYS A  57      63.967   4.718   6.481  1.00  0.00           C  
ATOM    830  CD  LYS A  57      65.209   4.873   5.615  1.00  0.00           C  
ATOM    831  CE  LYS A  57      66.478   4.836   6.454  1.00  0.00           C  
ATOM    832  NZ  LYS A  57      66.562   5.991   7.387  1.00  0.00           N  
ATOM    833  H   LYS A  57      60.428   4.574   4.587  1.00  0.00           H  
ATOM    834  HA  LYS A  57      61.515   3.477   6.957  1.00  0.00           H  
ATOM    835 1HB  LYS A  57      62.830   3.863   4.899  1.00  0.00           H  
ATOM    836 2HB  LYS A  57      62.626   5.600   5.084  1.00  0.00           H  
ATOM    837 1HG  LYS A  57      63.906   5.564   7.168  1.00  0.00           H  
ATOM    838 2HG  LYS A  57      64.055   3.804   7.066  1.00  0.00           H  
ATOM    839 1HD  LYS A  57      65.244   4.067   4.882  1.00  0.00           H  
ATOM    840 2HD  LYS A  57      65.165   5.823   5.083  1.00  0.00           H  
ATOM    841 1HE  LYS A  57      66.503   3.914   7.033  1.00  0.00           H  
ATOM    842 2HE  LYS A  57      67.348   4.851   5.798  1.00  0.00           H  
ATOM    843 1HZ  LYS A  57      67.416   5.930   7.924  1.00  0.00           H  
ATOM    844 2HZ  LYS A  57      66.558   6.853   6.859  1.00  0.00           H  
ATOM    845 3HZ  LYS A  57      65.770   5.977   8.014  1.00  0.00           H  
ATOM    846  N   ALA A  58      60.741   6.650   7.036  1.00  0.00           N  
ATOM    847  CA  ALA A  58      60.457   7.750   7.937  1.00  0.00           C  
ATOM    848  C   ALA A  58      59.410   7.392   8.979  1.00  0.00           C  
ATOM    849  O   ALA A  58      59.514   7.762  10.147  1.00  0.00           O  
ATOM    850  CB  ALA A  58      60.009   8.968   7.143  1.00  0.00           C  
ATOM    851  H   ALA A  58      60.482   6.749   6.097  1.00  0.00           H  
ATOM    852  HA  ALA A  58      61.373   7.992   8.475  1.00  0.00           H  
ATOM    853 1HB  ALA A  58      59.810   9.795   7.826  1.00  0.00           H  
ATOM    854 2HB  ALA A  58      60.795   9.256   6.444  1.00  0.00           H  
ATOM    855 3HB  ALA A  58      59.102   8.729   6.590  1.00  0.00           H  
ATOM    856  N   ALA A  59      58.383   6.696   8.546  1.00  0.00           N  
ATOM    857  CA  ALA A  59      57.348   6.225   9.447  1.00  0.00           C  
ATOM    858  C   ALA A  59      57.883   5.257  10.489  1.00  0.00           C  
ATOM    859  O   ALA A  59      57.501   5.295  11.657  1.00  0.00           O  
ATOM    860  CB  ALA A  59      56.226   5.571   8.653  1.00  0.00           C  
ATOM    861  H   ALA A  59      58.330   6.424   7.607  1.00  0.00           H  
ATOM    862  HA  ALA A  59      56.934   7.083   9.976  1.00  0.00           H  
ATOM    863 1HB  ALA A  59      55.448   5.231   9.336  1.00  0.00           H  
ATOM    864 2HB  ALA A  59      55.806   6.294   7.954  1.00  0.00           H  
ATOM    865 3HB  ALA A  59      56.621   4.720   8.100  1.00  0.00           H  
ATOM    866  N   ILE A  60      58.746   4.366  10.056  1.00  0.00           N  
ATOM    867  CA  ILE A  60      59.390   3.429  10.957  1.00  0.00           C  
ATOM    868  C   ILE A  60      60.251   4.123  11.999  1.00  0.00           C  
ATOM    869  O   ILE A  60      60.280   3.740  13.167  1.00  0.00           O  
ATOM    870  CB  ILE A  60      60.256   2.431  10.167  1.00  0.00           C  
ATOM    871  CG1 ILE A  60      59.372   1.508   9.323  1.00  0.00           C  
ATOM    872  CG2 ILE A  60      61.128   1.619  11.112  1.00  0.00           C  
ATOM    873  CD1 ILE A  60      60.138   0.683   8.314  1.00  0.00           C  
ATOM    874  H   ILE A  60      59.024   4.361   9.117  1.00  0.00           H  
ATOM    875  HA  ILE A  60      58.617   2.867  11.482  1.00  0.00           H  
ATOM    876  HB  ILE A  60      60.896   2.974   9.473  1.00  0.00           H  
ATOM    877 1HG1 ILE A  60      58.827   0.828   9.977  1.00  0.00           H  
ATOM    878 2HG1 ILE A  60      58.634   2.104   8.785  1.00  0.00           H  
ATOM    879 1HG2 ILE A  60      61.733   0.918  10.538  1.00  0.00           H  
ATOM    880 2HG2 ILE A  60      61.781   2.288  11.670  1.00  0.00           H  
ATOM    881 3HG2 ILE A  60      60.495   1.067  11.807  1.00  0.00           H  
ATOM    882 1HD1 ILE A  60      59.444   0.056   7.755  1.00  0.00           H  
ATOM    883 2HD1 ILE A  60      60.664   1.346   7.626  1.00  0.00           H  
ATOM    884 3HD1 ILE A  60      60.859   0.053   8.833  1.00  0.00           H  
ATOM    885  N   GLU A  61      60.978   5.128  11.566  1.00  0.00           N  
ATOM    886  CA  GLU A  61      61.789   5.925  12.467  1.00  0.00           C  
ATOM    887  C   GLU A  61      60.956   6.652  13.509  1.00  0.00           C  
ATOM    888  O   GLU A  61      61.328   6.747  14.677  1.00  0.00           O  
ATOM    889  CB  GLU A  61      62.613   6.939  11.670  1.00  0.00           C  
ATOM    890  CG  GLU A  61      63.727   6.325  10.834  1.00  0.00           C  
ATOM    891  CD  GLU A  61      64.463   7.341  10.005  1.00  0.00           C  
ATOM    892  OE1 GLU A  61      64.052   8.476   9.987  1.00  0.00           O  
ATOM    893  OE2 GLU A  61      65.439   6.981   9.389  1.00  0.00           O  
ATOM    894  H   GLU A  61      60.935   5.403  10.627  1.00  0.00           H  
ATOM    895  HA  GLU A  61      62.471   5.261  12.997  1.00  0.00           H  
ATOM    896 1HB  GLU A  61      61.957   7.494  10.999  1.00  0.00           H  
ATOM    897 2HB  GLU A  61      63.065   7.658  12.354  1.00  0.00           H  
ATOM    898 1HG  GLU A  61      64.436   5.832  11.498  1.00  0.00           H  
ATOM    899 2HG  GLU A  61      63.299   5.569  10.177  1.00  0.00           H  
ATOM    900  N   ALA A  62      59.840   7.194  13.076  1.00  0.00           N  
ATOM    901  CA  ALA A  62      58.915   7.855  13.977  1.00  0.00           C  
ATOM    902  C   ALA A  62      58.343   6.907  15.019  1.00  0.00           C  
ATOM    903  O   ALA A  62      58.185   7.257  16.187  1.00  0.00           O  
ATOM    904  CB  ALA A  62      57.789   8.501  13.183  1.00  0.00           C  
ATOM    905  H   ALA A  62      59.577   7.103  12.137  1.00  0.00           H  
ATOM    906  HA  ALA A  62      59.462   8.630  14.515  1.00  0.00           H  
ATOM    907 1HB  ALA A  62      57.105   9.005  13.866  1.00  0.00           H  
ATOM    908 2HB  ALA A  62      58.206   9.226  12.484  1.00  0.00           H  
ATOM    909 3HB  ALA A  62      57.248   7.734  12.630  1.00  0.00           H  
ATOM    910  N   ALA A  63      58.003   5.714  14.586  1.00  0.00           N  
ATOM    911  CA  ALA A  63      57.513   4.688  15.487  1.00  0.00           C  
ATOM    912  C   ALA A  63      58.545   4.290  16.529  1.00  0.00           C  
ATOM    913  O   ALA A  63      58.228   4.073  17.697  1.00  0.00           O  
ATOM    914  CB  ALA A  63      57.074   3.466  14.693  1.00  0.00           C  
ATOM    915  H   ALA A  63      58.138   5.471  13.647  1.00  0.00           H  
ATOM    916  HA  ALA A  63      56.655   5.091  16.025  1.00  0.00           H  
ATOM    917 1HB  ALA A  63      56.696   2.705  15.376  1.00  0.00           H  
ATOM    918 2HB  ALA A  63      56.287   3.750  13.994  1.00  0.00           H  
ATOM    919 3HB  ALA A  63      57.923   3.068  14.140  1.00  0.00           H  
ATOM    920  N   GLU A  64      59.780   4.162  16.096  1.00  0.00           N  
ATOM    921  CA  GLU A  64      60.875   3.858  16.997  1.00  0.00           C  
ATOM    922  C   GLU A  64      61.088   4.944  18.039  1.00  0.00           C  
ATOM    923  O   GLU A  64      61.356   4.669  19.207  1.00  0.00           O  
ATOM    924  CB  GLU A  64      62.165   3.650  16.200  1.00  0.00           C  
ATOM    925  CG  GLU A  64      62.190   2.379  15.364  1.00  0.00           C  
ATOM    926  CD  GLU A  64      63.437   2.248  14.535  1.00  0.00           C  
ATOM    927  OE1 GLU A  64      64.215   3.171  14.517  1.00  0.00           O  
ATOM    928  OE2 GLU A  64      63.613   1.223  13.920  1.00  0.00           O  
ATOM    929  H   GLU A  64      59.995   4.337  15.157  1.00  0.00           H  
ATOM    930  HA  GLU A  64      60.641   2.935  17.527  1.00  0.00           H  
ATOM    931 1HB  GLU A  64      62.318   4.495  15.529  1.00  0.00           H  
ATOM    932 2HB  GLU A  64      63.014   3.618  16.884  1.00  0.00           H  
ATOM    933 1HG  GLU A  64      62.117   1.518  16.029  1.00  0.00           H  
ATOM    934 2HG  GLU A  64      61.321   2.371  14.708  1.00  0.00           H  
ATOM    935  N   ARG A  65      60.999   6.181  17.606  1.00  0.00           N  
ATOM    936  CA  ARG A  65      61.109   7.313  18.507  1.00  0.00           C  
ATOM    937  C   ARG A  65      60.003   7.334  19.549  1.00  0.00           C  
ATOM    938  O   ARG A  65      60.227   7.646  20.717  1.00  0.00           O  
ATOM    939  CB  ARG A  65      61.077   8.615  17.721  1.00  0.00           C  
ATOM    940  CG  ARG A  65      62.301   8.870  16.855  1.00  0.00           C  
ATOM    941  CD  ARG A  65      63.523   9.067  17.676  1.00  0.00           C  
ATOM    942  NE  ARG A  65      63.450  10.280  18.475  1.00  0.00           N  
ATOM    943  CZ  ARG A  65      64.235  10.544  19.538  1.00  0.00           C  
ATOM    944  NH1 ARG A  65      65.145   9.674  19.915  1.00  0.00           N  
ATOM    945  NH2 ARG A  65      64.090  11.678  20.200  1.00  0.00           N  
ATOM    946  H   ARG A  65      60.789   6.363  16.667  1.00  0.00           H  
ATOM    947  HA  ARG A  65      62.059   7.243  19.036  1.00  0.00           H  
ATOM    948 1HB  ARG A  65      60.205   8.625  17.069  1.00  0.00           H  
ATOM    949 2HB  ARG A  65      60.980   9.454  18.410  1.00  0.00           H  
ATOM    950 1HG  ARG A  65      62.465   8.017  16.196  1.00  0.00           H  
ATOM    951 2HG  ARG A  65      62.143   9.767  16.255  1.00  0.00           H  
ATOM    952 1HD  ARG A  65      63.648   8.221  18.351  1.00  0.00           H  
ATOM    953 2HD  ARG A  65      64.392   9.141  17.023  1.00  0.00           H  
ATOM    954  HE  ARG A  65      62.761  10.973  18.215  1.00  0.00           H  
ATOM    955 1HH1 ARG A  65      65.256   8.807  19.409  1.00  0.00           H  
ATOM    956 2HH1 ARG A  65      65.734   9.873  20.712  1.00  0.00           H  
ATOM    957 1HH2 ARG A  65      63.390  12.347  19.910  1.00  0.00           H  
ATOM    958 2HH2 ARG A  65      64.678  11.877  20.996  1.00  0.00           H  
ATOM    959  N   ALA A  66      58.799   7.032  19.116  1.00  0.00           N  
ATOM    960  CA  ALA A  66      57.666   6.943  20.017  1.00  0.00           C  
ATOM    961  C   ALA A  66      57.837   5.850  21.059  1.00  0.00           C  
ATOM    962  O   ALA A  66      57.491   6.017  22.227  1.00  0.00           O  
ATOM    963  CB  ALA A  66      56.388   6.713  19.223  1.00  0.00           C  
ATOM    964  H   ALA A  66      58.656   6.794  18.177  1.00  0.00           H  
ATOM    965  HA  ALA A  66      57.586   7.888  20.555  1.00  0.00           H  
ATOM    966 1HB  ALA A  66      55.540   6.660  19.906  1.00  0.00           H  
ATOM    967 2HB  ALA A  66      56.241   7.536  18.524  1.00  0.00           H  
ATOM    968 3HB  ALA A  66      56.468   5.778  18.670  1.00  0.00           H  
ATOM    969  N   ILE A  67      58.344   4.717  20.626  1.00  0.00           N  
ATOM    970  CA  ILE A  67      58.628   3.617  21.527  1.00  0.00           C  
ATOM    971  C   ILE A  67      59.674   3.975  22.569  1.00  0.00           C  
ATOM    972  O   ILE A  67      59.571   3.605  23.737  1.00  0.00           O  
ATOM    973  CB  ILE A  67      59.100   2.382  20.737  1.00  0.00           C  
ATOM    974  CG1 ILE A  67      57.954   1.818  19.893  1.00  0.00           C  
ATOM    975  CG2 ILE A  67      59.641   1.321  21.683  1.00  0.00           C  
ATOM    976  CD1 ILE A  67      58.392   0.781  18.885  1.00  0.00           C  
ATOM    977  H   ILE A  67      58.603   4.618  19.687  1.00  0.00           H  
ATOM    978  HA  ILE A  67      57.713   3.361  22.059  1.00  0.00           H  
ATOM    979  HB  ILE A  67      59.888   2.674  20.044  1.00  0.00           H  
ATOM    980 1HG1 ILE A  67      57.209   1.366  20.547  1.00  0.00           H  
ATOM    981 2HG1 ILE A  67      57.465   2.630  19.355  1.00  0.00           H  
ATOM    982 1HG2 ILE A  67      59.970   0.455  21.109  1.00  0.00           H  
ATOM    983 2HG2 ILE A  67      60.484   1.727  22.241  1.00  0.00           H  
ATOM    984 3HG2 ILE A  67      58.857   1.019  22.378  1.00  0.00           H  
ATOM    985 1HD1 ILE A  67      57.525   0.429  18.325  1.00  0.00           H  
ATOM    986 2HD1 ILE A  67      59.113   1.223  18.197  1.00  0.00           H  
ATOM    987 3HD1 ILE A  67      58.853  -0.059  19.404  1.00  0.00           H  
ATOM    988  N   GLU A  68      60.702   4.671  22.136  1.00  0.00           N  
ATOM    989  CA  GLU A  68      61.736   5.142  23.037  1.00  0.00           C  
ATOM    990  C   GLU A  68      61.202   6.110  24.079  1.00  0.00           C  
ATOM    991  O   GLU A  68      61.584   6.072  25.247  1.00  0.00           O  
ATOM    992  CB  GLU A  68      62.857   5.813  22.241  1.00  0.00           C  
ATOM    993  CG  GLU A  68      63.694   4.855  21.404  1.00  0.00           C  
ATOM    994  CD  GLU A  68      64.734   5.557  20.576  1.00  0.00           C  
ATOM    995  OE1 GLU A  68      64.736   6.764  20.557  1.00  0.00           O  
ATOM    996  OE2 GLU A  68      65.527   4.885  19.960  1.00  0.00           O  
ATOM    997  H   GLU A  68      60.755   4.944  21.197  1.00  0.00           H  
ATOM    998  HA  GLU A  68      62.150   4.285  23.567  1.00  0.00           H  
ATOM    999 1HB  GLU A  68      62.431   6.558  21.569  1.00  0.00           H  
ATOM   1000 2HB  GLU A  68      63.528   6.333  22.924  1.00  0.00           H  
ATOM   1001 1HG  GLU A  68      64.192   4.149  22.068  1.00  0.00           H  
ATOM   1002 2HG  GLU A  68      63.033   4.290  20.748  1.00  0.00           H  
ATOM   1003  N   HIS A  69      60.338   7.001  23.646  1.00  0.00           N  
ATOM   1004  CA  HIS A  69      59.695   7.938  24.547  1.00  0.00           C  
ATOM   1005  C   HIS A  69      58.834   7.244  25.589  1.00  0.00           C  
ATOM   1006  O   HIS A  69      58.805   7.627  26.757  1.00  0.00           O  
ATOM   1007  CB  HIS A  69      58.837   8.931  23.756  1.00  0.00           C  
ATOM   1008  CG  HIS A  69      59.637   9.918  22.963  1.00  0.00           C  
ATOM   1009  ND1 HIS A  69      60.715  10.596  23.490  1.00  0.00           N  
ATOM   1010  CD2 HIS A  69      59.514  10.340  21.682  1.00  0.00           C  
ATOM   1011  CE1 HIS A  69      61.223  11.394  22.566  1.00  0.00           C  
ATOM   1012  NE2 HIS A  69      60.512  11.257  21.462  1.00  0.00           N  
ATOM   1013  H   HIS A  69      60.061   7.006  22.707  1.00  0.00           H  
ATOM   1014  HA  HIS A  69      60.469   8.500  25.072  1.00  0.00           H  
ATOM   1015 1HB  HIS A  69      58.189   8.386  23.069  1.00  0.00           H  
ATOM   1016 2HB  HIS A  69      58.196   9.484  24.442  1.00  0.00           H  
ATOM   1017  HD1 HIS A  69      61.116  10.457  24.395  1.00  0.00           H  
ATOM   1018  HD2 HIS A  69      58.816  10.090  20.883  1.00  0.00           H  
ATOM   1019  HE1 HIS A  69      62.088  12.019  22.787  1.00  0.00           H  
ATOM   1020  N   ILE A  70      58.106   6.239  25.156  1.00  0.00           N  
ATOM   1021  CA  ILE A  70      57.295   5.442  26.057  1.00  0.00           C  
ATOM   1022  C   ILE A  70      58.129   4.715  27.099  1.00  0.00           C  
ATOM   1023  O   ILE A  70      57.757   4.620  28.267  1.00  0.00           O  
ATOM   1024  CB  ILE A  70      56.462   4.416  25.267  1.00  0.00           C  
ATOM   1025  CG1 ILE A  70      55.401   5.126  24.423  1.00  0.00           C  
ATOM   1026  CG2 ILE A  70      55.814   3.416  26.213  1.00  0.00           C  
ATOM   1027  CD1 ILE A  70      54.722   4.228  23.414  1.00  0.00           C  
ATOM   1028  H   ILE A  70      58.150   5.964  24.217  1.00  0.00           H  
ATOM   1029  HA  ILE A  70      56.615   6.106  26.589  1.00  0.00           H  
ATOM   1030  HB  ILE A  70      57.109   3.879  24.574  1.00  0.00           H  
ATOM   1031 1HG1 ILE A  70      54.636   5.544  25.077  1.00  0.00           H  
ATOM   1032 2HG1 ILE A  70      55.859   5.956  23.885  1.00  0.00           H  
ATOM   1033 1HG2 ILE A  70      55.229   2.699  25.638  1.00  0.00           H  
ATOM   1034 2HG2 ILE A  70      56.587   2.889  26.771  1.00  0.00           H  
ATOM   1035 3HG2 ILE A  70      55.161   3.943  26.908  1.00  0.00           H  
ATOM   1036 1HD1 ILE A  70      53.983   4.802  22.855  1.00  0.00           H  
ATOM   1037 2HD1 ILE A  70      55.466   3.825  22.726  1.00  0.00           H  
ATOM   1038 3HD1 ILE A  70      54.225   3.409  23.933  1.00  0.00           H  
ATOM   1039  N   GLU A  71      59.245   4.173  26.666  1.00  0.00           N  
ATOM   1040  CA  GLU A  71      60.170   3.512  27.567  1.00  0.00           C  
ATOM   1041  C   GLU A  71      60.742   4.460  28.609  1.00  0.00           C  
ATOM   1042  O   GLU A  71      60.900   4.110  29.777  1.00  0.00           O  
ATOM   1043  CB  GLU A  71      61.311   2.875  26.770  1.00  0.00           C  
ATOM   1044  CG  GLU A  71      62.308   2.095  27.615  1.00  0.00           C  
ATOM   1045  CD  GLU A  71      63.371   1.422  26.792  1.00  0.00           C  
ATOM   1046  OE1 GLU A  71      63.327   1.536  25.590  1.00  0.00           O  
ATOM   1047  OE2 GLU A  71      64.229   0.792  27.365  1.00  0.00           O  
ATOM   1048  H   GLU A  71      59.508   4.264  25.727  1.00  0.00           H  
ATOM   1049  HA  GLU A  71      59.632   2.728  28.101  1.00  0.00           H  
ATOM   1050 1HB  GLU A  71      60.899   2.194  26.025  1.00  0.00           H  
ATOM   1051 2HB  GLU A  71      61.859   3.651  26.237  1.00  0.00           H  
ATOM   1052 1HG  GLU A  71      62.787   2.778  28.317  1.00  0.00           H  
ATOM   1053 2HG  GLU A  71      61.771   1.343  28.191  1.00  0.00           H  
ATOM   1054  N   ARG A  72      61.082   5.653  28.176  1.00  0.00           N  
ATOM   1055  CA  ARG A  72      61.571   6.679  29.077  1.00  0.00           C  
ATOM   1056  C   ARG A  72      60.539   7.077  30.119  1.00  0.00           C  
ATOM   1057  O   ARG A  72      60.857   7.294  31.287  1.00  0.00           O  
ATOM   1058  CB  ARG A  72      61.986   7.914  28.291  1.00  0.00           C  
ATOM   1059  CG  ARG A  72      62.584   9.034  29.127  1.00  0.00           C  
ATOM   1060  CD  ARG A  72      63.063  10.156  28.280  1.00  0.00           C  
ATOM   1061  NE  ARG A  72      63.596  11.249  29.078  1.00  0.00           N  
ATOM   1062  CZ  ARG A  72      64.070  12.404  28.573  1.00  0.00           C  
ATOM   1063  NH1 ARG A  72      64.072  12.602  27.274  1.00  0.00           N  
ATOM   1064  NH2 ARG A  72      64.534  13.338  29.385  1.00  0.00           N  
ATOM   1065  H   ARG A  72      60.947   5.896  27.237  1.00  0.00           H  
ATOM   1066  HA  ARG A  72      62.437   6.287  29.610  1.00  0.00           H  
ATOM   1067 1HB  ARG A  72      62.723   7.635  27.538  1.00  0.00           H  
ATOM   1068 2HB  ARG A  72      61.121   8.319  27.767  1.00  0.00           H  
ATOM   1069 1HG  ARG A  72      61.829   9.419  29.812  1.00  0.00           H  
ATOM   1070 2HG  ARG A  72      63.430   8.649  29.698  1.00  0.00           H  
ATOM   1071 1HD  ARG A  72      63.853   9.801  27.619  1.00  0.00           H  
ATOM   1072 2HD  ARG A  72      62.236  10.541  27.684  1.00  0.00           H  
ATOM   1073  HE  ARG A  72      63.611  11.133  30.083  1.00  0.00           H  
ATOM   1074 1HH1 ARG A  72      63.718  11.888  26.654  1.00  0.00           H  
ATOM   1075 2HH1 ARG A  72      64.428  13.468  26.896  1.00  0.00           H  
ATOM   1076 1HH2 ARG A  72      64.533  13.186  30.384  1.00  0.00           H  
ATOM   1077 2HH2 ARG A  72      64.890  14.204  29.007  1.00  0.00           H  
ATOM   1078  N   ALA A  73      59.305   7.205  29.686  1.00  0.00           N  
ATOM   1079  CA  ALA A  73      58.210   7.509  30.587  1.00  0.00           C  
ATOM   1080  C   ALA A  73      57.997   6.423  31.629  1.00  0.00           C  
ATOM   1081  O   ALA A  73      57.728   6.698  32.797  1.00  0.00           O  
ATOM   1082  CB  ALA A  73      56.931   7.730  29.793  1.00  0.00           C  
ATOM   1083  H   ALA A  73      59.089   7.030  28.747  1.00  0.00           H  
ATOM   1084  HA  ALA A  73      58.458   8.424  31.125  1.00  0.00           H  
ATOM   1085 1HB  ALA A  73      56.116   7.970  30.476  1.00  0.00           H  
ATOM   1086 2HB  ALA A  73      57.074   8.554  29.094  1.00  0.00           H  
ATOM   1087 3HB  ALA A  73      56.685   6.825  29.240  1.00  0.00           H  
ATOM   1088  N   GLY A  74      58.086   5.186  31.196  1.00  0.00           N  
ATOM   1089  CA  GLY A  74      57.976   4.054  32.097  1.00  0.00           C  
ATOM   1090  C   GLY A  74      59.013   4.094  33.207  1.00  0.00           C  
ATOM   1091  O   GLY A  74      58.691   3.895  34.378  1.00  0.00           O  
ATOM   1092  H   GLY A  74      58.295   5.004  30.257  1.00  0.00           H  
ATOM   1093 1HA  GLY A  74      56.980   4.037  32.540  1.00  0.00           H  
ATOM   1094 2HA  GLY A  74      58.093   3.129  31.534  1.00  0.00           H  
ATOM   1095  N   ARG A  75      60.266   4.336  32.821  1.00  0.00           N  
ATOM   1096  CA  ARG A  75      61.419   4.210  33.718  1.00  0.00           C  
ATOM   1097  C   ARG A  75      61.241   5.063  34.962  1.00  0.00           C  
ATOM   1098  O   ARG A  75      62.035   4.978  35.904  1.00  0.00           O  
ATOM   1099  CB  ARG A  75      62.702   4.620  33.010  1.00  0.00           C  
ATOM   1100  CG  ARG A  75      63.165   3.665  31.922  1.00  0.00           C  
ATOM   1101  CD  ARG A  75      64.399   4.152  31.252  1.00  0.00           C  
ATOM   1102  NE  ARG A  75      64.846   3.242  30.211  1.00  0.00           N  
ATOM   1103  CZ  ARG A  75      65.861   3.491  29.360  1.00  0.00           C  
ATOM   1104  NH1 ARG A  75      66.522   4.625  29.441  1.00  0.00           N  
ATOM   1105  NH2 ARG A  75      66.191   2.597  28.445  1.00  0.00           N  
ATOM   1106  H   ARG A  75      60.437   4.557  31.850  1.00  0.00           H  
ATOM   1107  HA  ARG A  75      61.512   3.165  34.017  1.00  0.00           H  
ATOM   1108 1HB  ARG A  75      62.568   5.600  32.554  1.00  0.00           H  
ATOM   1109 2HB  ARG A  75      63.508   4.706  33.739  1.00  0.00           H  
ATOM   1110 1HG  ARG A  75      63.375   2.689  32.359  1.00  0.00           H  
ATOM   1111 2HG  ARG A  75      62.383   3.564  31.168  1.00  0.00           H  
ATOM   1112 1HD  ARG A  75      64.206   5.123  30.797  1.00  0.00           H  
ATOM   1113 2HD  ARG A  75      65.197   4.248  31.987  1.00  0.00           H  
ATOM   1114  HE  ARG A  75      64.361   2.359  30.118  1.00  0.00           H  
ATOM   1115 1HH1 ARG A  75      66.269   5.308  30.140  1.00  0.00           H  
ATOM   1116 2HH1 ARG A  75      67.282   4.812  28.803  1.00  0.00           H  
ATOM   1117 1HH2 ARG A  75      65.683   1.725  28.383  1.00  0.00           H  
ATOM   1118 2HH2 ARG A  75      66.951   2.784  27.808  1.00  0.00           H  
ATOM   1119  N   GLY A  76      60.255   5.943  34.936  1.00  0.00           N  
ATOM   1120  CA  GLY A  76      60.104   6.961  35.968  1.00  0.00           C  
ATOM   1121  C   GLY A  76      60.215   8.370  35.351  1.00  0.00           C  
ATOM   1122  O   GLY A  76      59.495   9.287  35.750  1.00  0.00           O  
ATOM   1123  H   GLY A  76      59.608   5.935  34.159  1.00  0.00           H  
ATOM   1124 1HA  GLY A  76      59.138   6.841  36.459  1.00  0.00           H  
ATOM   1125 2HA  GLY A  76      60.871   6.823  36.730  1.00  0.00           H  
ATOM   1126  N   GLU A  77      61.114   8.528  34.365  1.00  0.00           N  
ATOM   1127  CA  GLU A  77      60.637   9.913  34.242  1.00  0.00           C  
ATOM   1128  C   GLU A  77      59.419   9.990  33.339  1.00  0.00           C  
ATOM   1129  O   GLU A  77      59.533   9.978  32.116  1.00  0.00           O  
ATOM   1130  CB  GLU A  77      61.742  10.820  33.694  1.00  0.00           C  
ATOM   1131  CG  GLU A  77      62.945  10.971  34.615  1.00  0.00           C  
ATOM   1132  CD  GLU A  77      63.999  11.883  34.054  1.00  0.00           C  
ATOM   1133  OE1 GLU A  77      63.855  12.308  32.933  1.00  0.00           O  
ATOM   1134  OE2 GLU A  77      64.951  12.156  34.747  1.00  0.00           O  
ATOM   1135  H   GLU A  77      61.852   8.206  33.755  1.00  0.00           H  
ATOM   1136  HA  GLU A  77      60.366  10.275  35.234  1.00  0.00           H  
ATOM   1137 1HB  GLU A  77      62.097  10.426  32.742  1.00  0.00           H  
ATOM   1138 2HB  GLU A  77      61.337  11.814  33.507  1.00  0.00           H  
ATOM   1139 1HG  GLU A  77      62.609  11.369  35.572  1.00  0.00           H  
ATOM   1140 2HG  GLU A  77      63.378   9.988  34.793  1.00  0.00           H  
ATOM   1141  N   ALA A  78      58.260  10.195  33.959  1.00  0.00           N  
ATOM   1142  CA  ALA A  78      57.066  10.603  33.241  1.00  0.00           C  
ATOM   1143  C   ALA A  78      56.757  12.043  33.601  1.00  0.00           C  
ATOM   1144  O   ALA A  78      56.059  12.317  34.578  1.00  0.00           O  
ATOM   1145  CB  ALA A  78      55.890   9.694  33.569  1.00  0.00           C  
ATOM   1146  H   ALA A  78      58.226  10.125  34.966  1.00  0.00           H  
ATOM   1147  HA  ALA A  78      57.256  10.511  32.171  1.00  0.00           H  
ATOM   1148 1HB  ALA A  78      55.005  10.038  33.035  1.00  0.00           H  
ATOM   1149 2HB  ALA A  78      56.124   8.674  33.265  1.00  0.00           H  
ATOM   1150 3HB  ALA A  78      55.700   9.719  34.641  1.00  0.00           H  
ATOM   1151  N   THR A  79      57.336  12.960  32.844  1.00  0.00           N  
ATOM   1152  CA  THR A  79      57.286  14.373  33.180  1.00  0.00           C  
ATOM   1153  C   THR A  79      56.801  15.189  31.997  1.00  0.00           C  
ATOM   1154  O   THR A  79      57.185  14.935  30.856  1.00  0.00           O  
ATOM   1155  CB  THR A  79      58.664  14.888  33.636  1.00  0.00           C  
ATOM   1156  OG1 THR A  79      59.093  14.153  34.790  1.00  0.00           O  
ATOM   1157  CG2 THR A  79      58.594  16.368  33.979  1.00  0.00           C  
ATOM   1158  H   THR A  79      57.862  12.667  32.032  1.00  0.00           H  
ATOM   1159  HA  THR A  79      56.594  14.506  34.012  1.00  0.00           H  
ATOM   1160  HB  THR A  79      59.390  14.739  32.838  1.00  0.00           H  
ATOM   1161  HG1 THR A  79      59.157  13.221  34.570  1.00  0.00           H  
ATOM   1162 1HG2 THR A  79      59.576  16.714  34.300  1.00  0.00           H  
ATOM   1163 2HG2 THR A  79      58.279  16.930  33.101  1.00  0.00           H  
ATOM   1164 3HG2 THR A  79      57.876  16.521  34.784  1.00  0.00           H  
ATOM   1165  N   PHE A  80      55.971  16.182  32.276  1.00  0.00           N  
ATOM   1166  CA  PHE A  80      55.486  17.072  31.233  1.00  0.00           C  
ATOM   1167  C   PHE A  80      56.562  17.324  30.202  1.00  0.00           C  
ATOM   1168  O   PHE A  80      56.268  17.562  29.030  1.00  0.00           O  
ATOM   1169  CB  PHE A  80      55.023  18.402  31.830  1.00  0.00           C  
ATOM   1170  CG  PHE A  80      56.143  19.253  32.356  1.00  0.00           C  
ATOM   1171  CD1 PHE A  80      56.783  20.169  31.534  1.00  0.00           C  
ATOM   1172  CD2 PHE A  80      56.561  19.139  33.674  1.00  0.00           C  
ATOM   1173  CE1 PHE A  80      57.814  20.952  32.017  1.00  0.00           C  
ATOM   1174  CE2 PHE A  80      57.590  19.922  34.160  1.00  0.00           C  
ATOM   1175  CZ  PHE A  80      58.217  20.829  33.330  1.00  0.00           C  
ATOM   1176  H   PHE A  80      55.667  16.328  33.228  1.00  0.00           H  
ATOM   1177  HA  PHE A  80      54.592  16.631  30.768  1.00  0.00           H  
ATOM   1178 1HB  PHE A  80      54.489  18.974  31.072  1.00  0.00           H  
ATOM   1179 2HB  PHE A  80      54.328  18.212  32.646  1.00  0.00           H  
ATOM   1180  HD1 PHE A  80      56.463  20.268  30.496  1.00  0.00           H  
ATOM   1181  HD2 PHE A  80      56.065  18.422  34.329  1.00  0.00           H  
ATOM   1182  HE1 PHE A  80      58.308  21.668  31.361  1.00  0.00           H  
ATOM   1183  HE2 PHE A  80      57.908  19.823  35.197  1.00  0.00           H  
ATOM   1184  HZ  PHE A  80      59.030  21.445  33.711  1.00  0.00           H  
ATOM   1185  N   GLU A  81      57.813  17.274  30.638  1.00  0.00           N  
ATOM   1186  CA  GLU A  81      58.931  17.481  29.737  1.00  0.00           C  
ATOM   1187  C   GLU A  81      59.048  16.381  28.694  1.00  0.00           C  
ATOM   1188  O   GLU A  81      59.339  16.632  27.526  1.00  0.00           O  
ATOM   1189  CB  GLU A  81      60.234  17.574  30.534  1.00  0.00           C  
ATOM   1190  CG  GLU A  81      60.366  18.832  31.380  1.00  0.00           C  
ATOM   1191  CD  GLU A  81      61.623  18.855  32.203  1.00  0.00           C  
ATOM   1192  OE1 GLU A  81      62.324  17.872  32.211  1.00  0.00           O  
ATOM   1193  OE2 GLU A  81      61.884  19.858  32.825  1.00  0.00           O  
ATOM   1194  H   GLU A  81      58.013  17.081  31.577  1.00  0.00           H  
ATOM   1195  HA  GLU A  81      58.780  18.423  29.210  1.00  0.00           H  
ATOM   1196 1HB  GLU A  81      60.316  16.714  31.199  1.00  0.00           H  
ATOM   1197 2HB  GLU A  81      61.082  17.540  29.850  1.00  0.00           H  
ATOM   1198 1HG  GLU A  81      60.360  19.702  30.722  1.00  0.00           H  
ATOM   1199 2HG  GLU A  81      59.503  18.905  32.041  1.00  0.00           H  
ATOM   1200  N   VAL A  82      58.852  15.156  29.128  1.00  0.00           N  
ATOM   1201  CA  VAL A  82      58.862  14.020  28.227  1.00  0.00           C  
ATOM   1202  C   VAL A  82      57.758  14.095  27.184  1.00  0.00           C  
ATOM   1203  O   VAL A  82      57.954  13.764  26.016  1.00  0.00           O  
ATOM   1204  CB  VAL A  82      58.710  12.714  29.030  1.00  0.00           C  
ATOM   1205  CG1 VAL A  82      58.518  11.532  28.092  1.00  0.00           C  
ATOM   1206  CG2 VAL A  82      59.928  12.507  29.917  1.00  0.00           C  
ATOM   1207  H   VAL A  82      58.627  14.993  30.067  1.00  0.00           H  
ATOM   1208  HA  VAL A  82      59.818  14.003  27.702  1.00  0.00           H  
ATOM   1209  HB  VAL A  82      57.815  12.782  29.649  1.00  0.00           H  
ATOM   1210 1HG1 VAL A  82      58.412  10.617  28.676  1.00  0.00           H  
ATOM   1211 2HG1 VAL A  82      57.621  11.685  27.492  1.00  0.00           H  
ATOM   1212 3HG1 VAL A  82      59.383  11.444  27.436  1.00  0.00           H  
ATOM   1213 1HG2 VAL A  82      59.813  11.583  30.482  1.00  0.00           H  
ATOM   1214 2HG2 VAL A  82      60.823  12.445  29.297  1.00  0.00           H  
ATOM   1215 3HG2 VAL A  82      60.022  13.345  30.608  1.00  0.00           H  
ATOM   1216  N   ALA A  83      56.586  14.501  27.618  1.00  0.00           N  
ATOM   1217  CA  ALA A  83      55.465  14.688  26.717  1.00  0.00           C  
ATOM   1218  C   ALA A  83      55.731  15.762  25.674  1.00  0.00           C  
ATOM   1219  O   ALA A  83      55.371  15.626  24.506  1.00  0.00           O  
ATOM   1220  CB  ALA A  83      54.213  15.029  27.511  1.00  0.00           C  
ATOM   1221  H   ALA A  83      56.464  14.751  28.557  1.00  0.00           H  
ATOM   1222  HA  ALA A  83      55.303  13.754  26.179  1.00  0.00           H  
ATOM   1223 1HB  ALA A  83      53.372  15.155  26.829  1.00  0.00           H  
ATOM   1224 2HB  ALA A  83      53.994  14.222  28.211  1.00  0.00           H  
ATOM   1225 3HB  ALA A  83      54.373  15.954  28.063  1.00  0.00           H  
ATOM   1226  N   ILE A  84      56.334  16.846  26.108  1.00  0.00           N  
ATOM   1227  CA  ILE A  84      56.713  17.918  25.207  1.00  0.00           C  
ATOM   1228  C   ILE A  84      57.724  17.469  24.164  1.00  0.00           C  
ATOM   1229  O   ILE A  84      57.653  17.847  22.996  1.00  0.00           O  
ATOM   1230  CB  ILE A  84      57.292  19.106  25.997  1.00  0.00           C  
ATOM   1231  CG1 ILE A  84      56.223  19.711  26.911  1.00  0.00           C  
ATOM   1232  CG2 ILE A  84      57.841  20.159  25.047  1.00  0.00           C  
ATOM   1233  CD1 ILE A  84      55.020  20.250  26.171  1.00  0.00           C  
ATOM   1234  H   ILE A  84      56.601  16.922  27.047  1.00  0.00           H  
ATOM   1235  HA  ILE A  84      55.822  18.255  24.676  1.00  0.00           H  
ATOM   1236  HB  ILE A  84      58.097  18.756  26.642  1.00  0.00           H  
ATOM   1237 1HG1 ILE A  84      55.879  18.955  27.617  1.00  0.00           H  
ATOM   1238 2HG1 ILE A  84      56.658  20.525  27.491  1.00  0.00           H  
ATOM   1239 1HG2 ILE A  84      58.246  20.992  25.622  1.00  0.00           H  
ATOM   1240 2HG2 ILE A  84      58.631  19.722  24.437  1.00  0.00           H  
ATOM   1241 3HG2 ILE A  84      57.041  20.519  24.400  1.00  0.00           H  
ATOM   1242 1HD1 ILE A  84      54.308  20.662  26.886  1.00  0.00           H  
ATOM   1243 2HD1 ILE A  84      55.338  21.034  25.483  1.00  0.00           H  
ATOM   1244 3HD1 ILE A  84      54.547  19.445  25.611  1.00  0.00           H  
ATOM   1245  N   GLU A  85      58.687  16.687  24.598  1.00  0.00           N  
ATOM   1246  CA  GLU A  85      59.677  16.128  23.697  1.00  0.00           C  
ATOM   1247  C   GLU A  85      59.060  15.209  22.654  1.00  0.00           C  
ATOM   1248  O   GLU A  85      59.444  15.214  21.486  1.00  0.00           O  
ATOM   1249  CB  GLU A  85      60.736  15.363  24.494  1.00  0.00           C  
ATOM   1250  CG  GLU A  85      61.865  14.788  23.650  1.00  0.00           C  
ATOM   1251  CD  GLU A  85      62.923  14.109  24.473  1.00  0.00           C  
ATOM   1252  OE1 GLU A  85      62.801  14.101  25.675  1.00  0.00           O  
ATOM   1253  OE2 GLU A  85      63.856  13.598  23.900  1.00  0.00           O  
ATOM   1254  H   GLU A  85      58.716  16.411  25.537  1.00  0.00           H  
ATOM   1255  HA  GLU A  85      60.164  16.946  23.167  1.00  0.00           H  
ATOM   1256 1HB  GLU A  85      61.179  16.024  25.239  1.00  0.00           H  
ATOM   1257 2HB  GLU A  85      60.264  14.538  25.028  1.00  0.00           H  
ATOM   1258 1HG  GLU A  85      61.448  14.066  22.948  1.00  0.00           H  
ATOM   1259 2HG  GLU A  85      62.319  15.593  23.074  1.00  0.00           H  
ATOM   1260  N   THR A  86      58.122  14.397  23.088  1.00  0.00           N  
ATOM   1261  CA  THR A  86      57.399  13.520  22.187  1.00  0.00           C  
ATOM   1262  C   THR A  86      56.602  14.287  21.144  1.00  0.00           C  
ATOM   1263  O   THR A  86      56.540  13.908  19.976  1.00  0.00           O  
ATOM   1264  CB  THR A  86      56.453  12.594  22.973  1.00  0.00           C  
ATOM   1265  OG1 THR A  86      57.217  11.771  23.864  1.00  0.00           O  
ATOM   1266  CG2 THR A  86      55.662  11.708  22.023  1.00  0.00           C  
ATOM   1267  H   THR A  86      57.845  14.417  24.027  1.00  0.00           H  
ATOM   1268  HA  THR A  86      58.121  12.904  21.650  1.00  0.00           H  
ATOM   1269  HB  THR A  86      55.760  13.195  23.561  1.00  0.00           H  
ATOM   1270  HG1 THR A  86      57.702  12.328  24.478  1.00  0.00           H  
ATOM   1271 1HG2 THR A  86      54.999  11.060  22.596  1.00  0.00           H  
ATOM   1272 2HG2 THR A  86      55.071  12.330  21.352  1.00  0.00           H  
ATOM   1273 3HG2 THR A  86      56.350  11.096  21.439  1.00  0.00           H  
ATOM   1274  N   ALA A  87      55.965  15.351  21.578  1.00  0.00           N  
ATOM   1275  CA  ALA A  87      55.226  16.215  20.677  1.00  0.00           C  
ATOM   1276  C   ALA A  87      56.120  16.867  19.634  1.00  0.00           C  
ATOM   1277  O   ALA A  87      55.758  16.995  18.466  1.00  0.00           O  
ATOM   1278  CB  ALA A  87      54.486  17.281  21.471  1.00  0.00           C  
ATOM   1279  H   ALA A  87      56.033  15.621  22.517  1.00  0.00           H  
ATOM   1280  HA  ALA A  87      54.501  15.603  20.139  1.00  0.00           H  
ATOM   1281 1HB  ALA A  87      53.923  17.918  20.789  1.00  0.00           H  
ATOM   1282 2HB  ALA A  87      53.800  16.803  22.171  1.00  0.00           H  
ATOM   1283 3HB  ALA A  87      55.203  17.886  22.024  1.00  0.00           H  
ATOM   1284  N   ARG A  88      57.280  17.310  20.068  1.00  0.00           N  
ATOM   1285  CA  ARG A  88      58.259  17.887  19.167  1.00  0.00           C  
ATOM   1286  C   ARG A  88      58.745  16.894  18.124  1.00  0.00           C  
ATOM   1287  O   ARG A  88      58.934  17.229  16.956  1.00  0.00           O  
ATOM   1288  CB  ARG A  88      59.453  18.408  19.953  1.00  0.00           C  
ATOM   1289  CG  ARG A  88      59.178  19.650  20.785  1.00  0.00           C  
ATOM   1290  CD  ARG A  88      60.395  20.113  21.500  1.00  0.00           C  
ATOM   1291  NE  ARG A  88      60.119  21.251  22.362  1.00  0.00           N  
ATOM   1292  CZ  ARG A  88      60.091  22.533  21.950  1.00  0.00           C  
ATOM   1293  NH1 ARG A  88      60.325  22.824  20.689  1.00  0.00           N  
ATOM   1294  NH2 ARG A  88      59.829  23.499  22.813  1.00  0.00           N  
ATOM   1295  H   ARG A  88      57.533  17.197  21.007  1.00  0.00           H  
ATOM   1296  HA  ARG A  88      57.796  18.724  18.642  1.00  0.00           H  
ATOM   1297 1HB  ARG A  88      59.810  17.631  20.629  1.00  0.00           H  
ATOM   1298 2HB  ARG A  88      60.266  18.643  19.267  1.00  0.00           H  
ATOM   1299 1HG  ARG A  88      58.836  20.456  20.134  1.00  0.00           H  
ATOM   1300 2HG  ARG A  88      58.408  19.430  21.525  1.00  0.00           H  
ATOM   1301 1HD  ARG A  88      60.783  19.304  22.119  1.00  0.00           H  
ATOM   1302 2HD  ARG A  88      61.152  20.410  20.775  1.00  0.00           H  
ATOM   1303  HE  ARG A  88      59.934  21.067  23.339  1.00  0.00           H  
ATOM   1304 1HH1 ARG A  88      60.525  22.086  20.029  1.00  0.00           H  
ATOM   1305 2HH1 ARG A  88      60.304  23.785  20.380  1.00  0.00           H  
ATOM   1306 1HH2 ARG A  88      59.650  23.276  23.782  1.00  0.00           H  
ATOM   1307 2HH2 ARG A  88      59.808  24.460  22.504  1.00  0.00           H  
ATOM   1308  N   ASP A  89      58.980  15.675  18.558  1.00  0.00           N  
ATOM   1309  CA  ASP A  89      59.378  14.611  17.657  1.00  0.00           C  
ATOM   1310  C   ASP A  89      58.316  14.304  16.614  1.00  0.00           C  
ATOM   1311  O   ASP A  89      58.613  14.060  15.446  1.00  0.00           O  
ATOM   1312  CB  ASP A  89      59.695  13.341  18.451  1.00  0.00           C  
ATOM   1313  CG  ASP A  89      60.268  12.228  17.584  1.00  0.00           C  
ATOM   1314  OD1 ASP A  89      61.437  12.278  17.283  1.00  0.00           O  
ATOM   1315  OD2 ASP A  89      59.531  11.338  17.232  1.00  0.00           O  
ATOM   1316  H   ASP A  89      58.824  15.445  19.497  1.00  0.00           H  
ATOM   1317  HA  ASP A  89      60.277  14.925  17.127  1.00  0.00           H  
ATOM   1318 1HB  ASP A  89      60.412  13.574  19.239  1.00  0.00           H  
ATOM   1319 2HB  ASP A  89      58.787  12.977  18.932  1.00  0.00           H  
ATOM   1320  N   GLY A  90      57.075  14.284  17.048  1.00  0.00           N  
ATOM   1321  CA  GLY A  90      55.957  14.077  16.147  1.00  0.00           C  
ATOM   1322  C   GLY A  90      55.840  15.177  15.104  1.00  0.00           C  
ATOM   1323  O   GLY A  90      55.548  14.927  13.936  1.00  0.00           O  
ATOM   1324  H   GLY A  90      56.875  14.478  17.987  1.00  0.00           H  
ATOM   1325 1HA  GLY A  90      56.070  13.118  15.641  1.00  0.00           H  
ATOM   1326 2HA  GLY A  90      55.032  14.031  16.720  1.00  0.00           H  
ATOM   1327  N   VAL A  91      56.036  16.402  15.538  1.00  0.00           N  
ATOM   1328  CA  VAL A  91      56.026  17.539  14.637  1.00  0.00           C  
ATOM   1329  C   VAL A  91      57.129  17.463  13.594  1.00  0.00           C  
ATOM   1330  O   VAL A  91      56.934  17.794  12.426  1.00  0.00           O  
ATOM   1331  CB  VAL A  91      56.180  18.845  15.439  1.00  0.00           C  
ATOM   1332  CG1 VAL A  91      56.372  20.027  14.501  1.00  0.00           C  
ATOM   1333  CG2 VAL A  91      54.963  19.053  16.327  1.00  0.00           C  
ATOM   1334  H   VAL A  91      56.261  16.565  16.477  1.00  0.00           H  
ATOM   1335  HA  VAL A  91      55.074  17.553  14.108  1.00  0.00           H  
ATOM   1336  HB  VAL A  91      57.075  18.777  16.058  1.00  0.00           H  
ATOM   1337 1HG1 VAL A  91      56.480  20.941  15.085  1.00  0.00           H  
ATOM   1338 2HG1 VAL A  91      57.269  19.873  13.901  1.00  0.00           H  
ATOM   1339 3HG1 VAL A  91      55.506  20.116  13.846  1.00  0.00           H  
ATOM   1340 1HG2 VAL A  91      55.079  19.978  16.892  1.00  0.00           H  
ATOM   1341 2HG2 VAL A  91      54.067  19.115  15.709  1.00  0.00           H  
ATOM   1342 3HG2 VAL A  91      54.869  18.215  17.019  1.00  0.00           H  
ATOM   1343  N   GLU A  92      58.302  17.058  14.028  1.00  0.00           N  
ATOM   1344  CA  GLU A  92      59.423  16.870  13.127  1.00  0.00           C  
ATOM   1345  C   GLU A  92      59.157  15.796  12.084  1.00  0.00           C  
ATOM   1346  O   GLU A  92      59.517  15.932  10.916  1.00  0.00           O  
ATOM   1347  CB  GLU A  92      60.679  16.512  13.924  1.00  0.00           C  
ATOM   1348  CG  GLU A  92      61.240  17.654  14.760  1.00  0.00           C  
ATOM   1349  CD  GLU A  92      62.425  17.244  15.590  1.00  0.00           C  
ATOM   1350  OE1 GLU A  92      62.739  16.078  15.609  1.00  0.00           O  
ATOM   1351  OE2 GLU A  92      63.018  18.098  16.205  1.00  0.00           O  
ATOM   1352  H   GLU A  92      58.423  16.808  14.967  1.00  0.00           H  
ATOM   1353  HA  GLU A  92      59.601  17.805  12.597  1.00  0.00           H  
ATOM   1354 1HB  GLU A  92      60.460  15.682  14.596  1.00  0.00           H  
ATOM   1355 2HB  GLU A  92      61.462  16.182  13.241  1.00  0.00           H  
ATOM   1356 1HG  GLU A  92      61.539  18.464  14.096  1.00  0.00           H  
ATOM   1357 2HG  GLU A  92      60.456  18.029  15.416  1.00  0.00           H  
ATOM   1358  N   ALA A  93      58.554  14.712  12.518  1.00  0.00           N  
ATOM   1359  CA  ALA A  93      58.175  13.641  11.617  1.00  0.00           C  
ATOM   1360  C   ALA A  93      57.163  14.089  10.574  1.00  0.00           C  
ATOM   1361  O   ALA A  93      57.234  13.711   9.406  1.00  0.00           O  
ATOM   1362  CB  ALA A  93      57.622  12.467  12.411  1.00  0.00           C  
ATOM   1363  H   ALA A  93      58.287  14.636  13.457  1.00  0.00           H  
ATOM   1364  HA  ALA A  93      59.066  13.305  11.085  1.00  0.00           H  
ATOM   1365 1HB  ALA A  93      57.352  11.661  11.729  1.00  0.00           H  
ATOM   1366 2HB  ALA A  93      58.380  12.112  13.111  1.00  0.00           H  
ATOM   1367 3HB  ALA A  93      56.740  12.785  12.964  1.00  0.00           H  
ATOM   1368  N   VAL A  94      56.200  14.871  11.008  1.00  0.00           N  
ATOM   1369  CA  VAL A  94      55.211  15.431  10.107  1.00  0.00           C  
ATOM   1370  C   VAL A  94      55.828  16.349   9.064  1.00  0.00           C  
ATOM   1371  O   VAL A  94      55.444  16.345   7.896  1.00  0.00           O  
ATOM   1372  CB  VAL A  94      54.157  16.216  10.910  1.00  0.00           C  
ATOM   1373  CG1 VAL A  94      53.229  16.975   9.972  1.00  0.00           C  
ATOM   1374  CG2 VAL A  94      53.368  15.266  11.797  1.00  0.00           C  
ATOM   1375  H   VAL A  94      56.172  15.148  11.947  1.00  0.00           H  
ATOM   1376  HA  VAL A  94      54.718  14.612   9.582  1.00  0.00           H  
ATOM   1377  HB  VAL A  94      54.663  16.957  11.529  1.00  0.00           H  
ATOM   1378 1HG1 VAL A  94      52.491  17.524  10.556  1.00  0.00           H  
ATOM   1379 2HG1 VAL A  94      53.811  17.675   9.372  1.00  0.00           H  
ATOM   1380 3HG1 VAL A  94      52.720  16.269   9.316  1.00  0.00           H  
ATOM   1381 1HG2 VAL A  94      52.625  15.828  12.362  1.00  0.00           H  
ATOM   1382 2HG2 VAL A  94      52.866  14.522  11.178  1.00  0.00           H  
ATOM   1383 3HG2 VAL A  94      54.046  14.765  12.488  1.00  0.00           H  
ATOM   1384  N   ARG A  95      56.766  17.161   9.498  1.00  0.00           N  
ATOM   1385  CA  ARG A  95      57.489  18.039   8.597  1.00  0.00           C  
ATOM   1386  C   ARG A  95      58.286  17.272   7.554  1.00  0.00           C  
ATOM   1387  O   ARG A  95      58.348  17.651   6.386  1.00  0.00           O  
ATOM   1388  CB  ARG A  95      58.433  18.937   9.384  1.00  0.00           C  
ATOM   1389  CG  ARG A  95      59.157  19.986   8.555  1.00  0.00           C  
ATOM   1390  CD  ARG A  95      60.508  19.525   8.144  1.00  0.00           C  
ATOM   1391  NE  ARG A  95      61.396  19.367   9.284  1.00  0.00           N  
ATOM   1392  CZ  ARG A  95      62.597  18.758   9.240  1.00  0.00           C  
ATOM   1393  NH1 ARG A  95      63.038  18.256   8.107  1.00  0.00           N  
ATOM   1394  NH2 ARG A  95      63.332  18.665  10.334  1.00  0.00           N  
ATOM   1395  H   ARG A  95      57.043  17.142  10.437  1.00  0.00           H  
ATOM   1396  HA  ARG A  95      56.761  18.647   8.060  1.00  0.00           H  
ATOM   1397 1HB  ARG A  95      57.875  19.458  10.161  1.00  0.00           H  
ATOM   1398 2HB  ARG A  95      59.189  18.326   9.877  1.00  0.00           H  
ATOM   1399 1HG  ARG A  95      58.580  20.201   7.655  1.00  0.00           H  
ATOM   1400 2HG  ARG A  95      59.269  20.899   9.141  1.00  0.00           H  
ATOM   1401 1HD  ARG A  95      60.426  18.563   7.640  1.00  0.00           H  
ATOM   1402 2HD  ARG A  95      60.950  20.254   7.466  1.00  0.00           H  
ATOM   1403  HE  ARG A  95      61.092  19.741  10.173  1.00  0.00           H  
ATOM   1404 1HH1 ARG A  95      62.476  18.327   7.271  1.00  0.00           H  
ATOM   1405 2HH1 ARG A  95      63.938  17.799   8.074  1.00  0.00           H  
ATOM   1406 1HH2 ARG A  95      62.993  19.051  11.205  1.00  0.00           H  
ATOM   1407 2HH2 ARG A  95      64.232  18.208  10.301  1.00  0.00           H  
ATOM   1408  N   GLU A  96      58.923  16.207   7.988  1.00  0.00           N  
ATOM   1409  CA  GLU A  96      59.661  15.343   7.087  1.00  0.00           C  
ATOM   1410  C   GLU A  96      58.768  14.691   6.044  1.00  0.00           C  
ATOM   1411  O   GLU A  96      59.130  14.564   4.876  1.00  0.00           O  
ATOM   1412  CB  GLU A  96      60.394  14.261   7.884  1.00  0.00           C  
ATOM   1413  CG  GLU A  96      61.257  13.335   7.040  1.00  0.00           C  
ATOM   1414  CD  GLU A  96      62.019  12.333   7.863  1.00  0.00           C  
ATOM   1415  OE1 GLU A  96      61.398  11.590   8.584  1.00  0.00           O  
ATOM   1416  OE2 GLU A  96      63.224  12.313   7.771  1.00  0.00           O  
ATOM   1417  H   GLU A  96      58.855  15.937   8.927  1.00  0.00           H  
ATOM   1418  HA  GLU A  96      60.398  15.945   6.557  1.00  0.00           H  
ATOM   1419 1HB  GLU A  96      61.036  14.731   8.629  1.00  0.00           H  
ATOM   1420 2HB  GLU A  96      59.668  13.648   8.418  1.00  0.00           H  
ATOM   1421 1HG  GLU A  96      60.618  12.799   6.338  1.00  0.00           H  
ATOM   1422 2HG  GLU A  96      61.960  13.935   6.464  1.00  0.00           H  
ATOM   1423  N   LEU A  97      57.608  14.248   6.478  1.00  0.00           N  
ATOM   1424  CA  LEU A  97      56.629  13.671   5.577  1.00  0.00           C  
ATOM   1425  C   LEU A  97      56.143  14.665   4.534  1.00  0.00           C  
ATOM   1426  O   LEU A  97      55.954  14.330   3.366  1.00  0.00           O  
ATOM   1427  CB  LEU A  97      55.432  13.145   6.379  1.00  0.00           C  
ATOM   1428  CG  LEU A  97      55.706  11.913   7.252  1.00  0.00           C  
ATOM   1429  CD1 LEU A  97      54.489  11.624   8.120  1.00  0.00           C  
ATOM   1430  CD2 LEU A  97      56.039  10.724   6.363  1.00  0.00           C  
ATOM   1431  H   LEU A  97      57.355  14.362   7.417  1.00  0.00           H  
ATOM   1432  HA  LEU A  97      57.095  12.840   5.046  1.00  0.00           H  
ATOM   1433 1HB  LEU A  97      55.074  13.940   7.031  1.00  0.00           H  
ATOM   1434 2HB  LEU A  97      54.634  12.887   5.683  1.00  0.00           H  
ATOM   1435  HG  LEU A  97      56.547  12.117   7.915  1.00  0.00           H  
ATOM   1436 1HD1 LEU A  97      54.683  10.749   8.740  1.00  0.00           H  
ATOM   1437 2HD1 LEU A  97      54.285  12.483   8.759  1.00  0.00           H  
ATOM   1438 3HD1 LEU A  97      53.626  11.432   7.483  1.00  0.00           H  
ATOM   1439 1HD2 LEU A  97      56.235   9.849   6.984  1.00  0.00           H  
ATOM   1440 2HD2 LEU A  97      55.198  10.519   5.700  1.00  0.00           H  
ATOM   1441 3HD2 LEU A  97      56.923  10.952   5.767  1.00  0.00           H  
ATOM   1442  N   GLY A  98      55.908  15.883   4.968  1.00  0.00           N  
ATOM   1443  CA  GLY A  98      55.509  16.948   4.067  1.00  0.00           C  
ATOM   1444  C   GLY A  98      56.572  17.254   3.024  1.00  0.00           C  
ATOM   1445  O   GLY A  98      56.275  17.498   1.856  1.00  0.00           O  
ATOM   1446  H   GLY A  98      56.064  16.113   5.907  1.00  0.00           H  
ATOM   1447 1HA  GLY A  98      54.584  16.670   3.562  1.00  0.00           H  
ATOM   1448 2HA  GLY A  98      55.303  17.851   4.640  1.00  0.00           H  
ATOM   1449  N   LYS A  99      57.813  17.274   3.458  1.00  0.00           N  
ATOM   1450  CA  LYS A  99      58.931  17.481   2.557  1.00  0.00           C  
ATOM   1451  C   LYS A  99      59.048  16.381   1.514  1.00  0.00           C  
ATOM   1452  O   LYS A  99      59.339  16.632   0.346  1.00  0.00           O  
ATOM   1453  CB  LYS A  99      60.234  17.584   3.352  1.00  0.00           C  
ATOM   1454  CG  LYS A  99      61.466  17.872   2.505  1.00  0.00           C  
ATOM   1455  CD  LYS A  99      62.704  18.046   3.373  1.00  0.00           C  
ATOM   1456  CE  LYS A  99      63.940  18.314   2.527  1.00  0.00           C  
ATOM   1457  NZ  LYS A  99      65.160  18.486   3.363  1.00  0.00           N  
ATOM   1458  H   LYS A  99      58.013  17.081   4.397  1.00  0.00           H  
ATOM   1459  HA  LYS A  99      58.779  18.421   2.028  1.00  0.00           H  
ATOM   1460 1HB  LYS A  99      60.145  18.377   4.095  1.00  0.00           H  
ATOM   1461 2HB  LYS A  99      60.407  16.651   3.889  1.00  0.00           H  
ATOM   1462 1HG  LYS A  99      61.632  17.048   1.811  1.00  0.00           H  
ATOM   1463 2HG  LYS A  99      61.307  18.783   1.929  1.00  0.00           H  
ATOM   1464 1HD  LYS A  99      62.554  18.881   4.058  1.00  0.00           H  
ATOM   1465 2HD  LYS A  99      62.867  17.142   3.960  1.00  0.00           H  
ATOM   1466 1HE  LYS A  99      64.099  17.483   1.841  1.00  0.00           H  
ATOM   1467 2HE  LYS A  99      63.789  19.219   1.938  1.00  0.00           H  
ATOM   1468 1HZ  LYS A  99      65.955  18.662   2.766  1.00  0.00           H  
ATOM   1469 2HZ  LYS A  99      65.031  19.267   3.991  1.00  0.00           H  
ATOM   1470 3HZ  LYS A  99      65.322  17.646   3.899  1.00  0.00           H  
ATOM   1471  N   LEU A 100      58.809  15.155   1.964  1.00  0.00           N  
ATOM   1472  CA  LEU A 100      58.874  13.985   1.109  1.00  0.00           C  
ATOM   1473  C   LEU A 100      57.813  14.078   0.025  1.00  0.00           C  
ATOM   1474  O   LEU A 100      57.816  13.307  -0.936  1.00  0.00           O  
ATOM   1475  CB  LEU A 100      58.676  12.706   1.932  1.00  0.00           C  
ATOM   1476  CG  LEU A 100      59.791  12.381   2.934  1.00  0.00           C  
ATOM   1477  CD1 LEU A 100      59.388  11.172   3.768  1.00  0.00           C  
ATOM   1478  CD2 LEU A 100      61.089  12.119   2.183  1.00  0.00           C  
ATOM   1479  H   LEU A 100      58.572  15.033   2.938  1.00  0.00           H  
ATOM   1480  HA  LEU A 100      59.859  13.951   0.644  1.00  0.00           H  
ATOM   1481 1HB  LEU A 100      57.745  12.792   2.489  1.00  0.00           H  
ATOM   1482 2HB  LEU A 100      58.590  11.862   1.247  1.00  0.00           H  
ATOM   1483  HG  LEU A 100      59.928  13.223   3.612  1.00  0.00           H  
ATOM   1484 1HD1 LEU A 100      60.181  10.941   4.480  1.00  0.00           H  
ATOM   1485 2HD1 LEU A 100      58.469  11.394   4.309  1.00  0.00           H  
ATOM   1486 3HD1 LEU A 100      59.228  10.316   3.114  1.00  0.00           H  
ATOM   1487 1HD2 LEU A 100      61.881  11.889   2.896  1.00  0.00           H  
ATOM   1488 2HD2 LEU A 100      60.953  11.276   1.506  1.00  0.00           H  
ATOM   1489 3HD2 LEU A 100      61.362  13.005   1.610  1.00  0.00           H  
ATOM   1490  N   GLY A 101      56.921  15.047   0.177  1.00  0.00           N  
ATOM   1491  CA  GLY A 101      55.884  15.310  -0.808  1.00  0.00           C  
ATOM   1492  C   GLY A 101      54.551  14.680  -0.415  1.00  0.00           C  
ATOM   1493  O   GLY A 101      53.748  14.313  -1.273  1.00  0.00           O  
ATOM   1494  H   GLY A 101      56.970  15.633   0.998  1.00  0.00           H  
ATOM   1495 1HA  GLY A 101      55.754  16.386  -0.921  1.00  0.00           H  
ATOM   1496 2HA  GLY A 101      56.195  14.920  -1.776  1.00  0.00           H  
ATOM   1497  N   ALA A 102      54.292  14.638   0.887  1.00  0.00           N  
ATOM   1498  CA  ALA A 102      52.971  14.305   1.411  1.00  0.00           C  
ATOM   1499  C   ALA A 102      52.023  15.494   1.297  1.00  0.00           C  
ATOM   1500  O   ALA A 102      52.454  16.647   1.349  1.00  0.00           O  
ATOM   1501  CB  ALA A 102      53.074  13.845   2.858  1.00  0.00           C  
ATOM   1502  H   ALA A 102      55.018  14.902   1.536  1.00  0.00           H  
ATOM   1503  HA  ALA A 102      52.567  13.476   0.828  1.00  0.00           H  
ATOM   1504 1HB  ALA A 102      52.080  13.603   3.234  1.00  0.00           H  
ATOM   1505 2HB  ALA A 102      53.709  12.961   2.915  1.00  0.00           H  
ATOM   1506 3HB  ALA A 102      53.506  14.641   3.462  1.00  0.00           H  
ATOM   1507  N   ASP A 103      50.740  15.213   1.101  1.00  0.00           N  
ATOM   1508  CA  ASP A 103      49.760  16.266   0.850  1.00  0.00           C  
ATOM   1509  C   ASP A 103      49.670  17.242   2.009  1.00  0.00           C  
ATOM   1510  O   ASP A 103      49.748  16.849   3.173  1.00  0.00           O  
ATOM   1511  CB  ASP A 103      48.379  15.660   0.586  1.00  0.00           C  
ATOM   1512  CG  ASP A 103      47.351  16.695   0.151  1.00  0.00           C  
ATOM   1513  OD1 ASP A 103      46.978  17.510   0.961  1.00  0.00           O  
ATOM   1514  OD2 ASP A 103      46.948  16.660  -0.987  1.00  0.00           O  
ATOM   1515  H   ASP A 103      50.440  14.250   1.096  1.00  0.00           H  
ATOM   1516  HA  ASP A 103      50.064  16.817  -0.041  1.00  0.00           H  
ATOM   1517 1HB  ASP A 103      48.458  14.899  -0.190  1.00  0.00           H  
ATOM   1518 2HB  ASP A 103      48.019  15.169   1.491  1.00  0.00           H  
ATOM   1519  N   VAL A 104      49.544  18.525   1.681  1.00  0.00           N  
ATOM   1520  CA  VAL A 104      49.547  19.569   2.693  1.00  0.00           C  
ATOM   1521  C   VAL A 104      48.416  19.361   3.694  1.00  0.00           C  
ATOM   1522  O   VAL A 104      48.570  19.683   4.873  1.00  0.00           O  
ATOM   1523  CB  VAL A 104      49.401  20.953   2.033  1.00  0.00           C  
ATOM   1524  CG1 VAL A 104      49.204  22.029   3.090  1.00  0.00           C  
ATOM   1525  CG2 VAL A 104      50.626  21.252   1.182  1.00  0.00           C  
ATOM   1526  H   VAL A 104      49.464  18.780   0.707  1.00  0.00           H  
ATOM   1527  HA  VAL A 104      50.499  19.533   3.225  1.00  0.00           H  
ATOM   1528  HB  VAL A 104      48.511  20.953   1.404  1.00  0.00           H  
ATOM   1529 1HG1 VAL A 104      49.102  23.001   2.606  1.00  0.00           H  
ATOM   1530 2HG1 VAL A 104      48.302  21.814   3.664  1.00  0.00           H  
ATOM   1531 3HG1 VAL A 104      50.065  22.045   3.758  1.00  0.00           H  
ATOM   1532 1HG2 VAL A 104      50.516  22.232   0.717  1.00  0.00           H  
ATOM   1533 2HG2 VAL A 104      51.516  21.246   1.810  1.00  0.00           H  
ATOM   1534 3HG2 VAL A 104      50.724  20.492   0.406  1.00  0.00           H  
ATOM   1535  N   ARG A 105      47.280  18.809   3.244  1.00  0.00           N  
ATOM   1536  CA  ARG A 105      46.155  18.653   4.144  1.00  0.00           C  
ATOM   1537  C   ARG A 105      46.391  17.572   5.187  1.00  0.00           C  
ATOM   1538  O   ARG A 105      46.036  17.718   6.355  1.00  0.00           O  
ATOM   1539  CB  ARG A 105      44.896  18.320   3.357  1.00  0.00           C  
ATOM   1540  CG  ARG A 105      43.633  18.194   4.193  1.00  0.00           C  
ATOM   1541  CD  ARG A 105      42.440  17.928   3.350  1.00  0.00           C  
ATOM   1542  NE  ARG A 105      42.540  16.656   2.654  1.00  0.00           N  
ATOM   1543  CZ  ARG A 105      42.262  15.458   3.206  1.00  0.00           C  
ATOM   1544  NH1 ARG A 105      41.868  15.387   4.458  1.00  0.00           N  
ATOM   1545  NH2 ARG A 105      42.384  14.355   2.488  1.00  0.00           N  
ATOM   1546  H   ARG A 105      47.152  18.562   2.304  1.00  0.00           H  
ATOM   1547  HA  ARG A 105      46.006  19.592   4.678  1.00  0.00           H  
ATOM   1548 1HB  ARG A 105      44.721  19.092   2.609  1.00  0.00           H  
ATOM   1549 2HB  ARG A 105      45.037  17.377   2.828  1.00  0.00           H  
ATOM   1550 1HG  ARG A 105      43.744  17.371   4.899  1.00  0.00           H  
ATOM   1551 2HG  ARG A 105      43.466  19.122   4.742  1.00  0.00           H  
ATOM   1552 1HD  ARG A 105      41.549  17.905   3.977  1.00  0.00           H  
ATOM   1553 2HD  ARG A 105      42.338  18.717   2.605  1.00  0.00           H  
ATOM   1554  HE  ARG A 105      42.840  16.670   1.688  1.00  0.00           H  
ATOM   1555 1HH1 ARG A 105      41.775  16.230   5.007  1.00  0.00           H  
ATOM   1556 2HH1 ARG A 105      41.660  14.490   4.872  1.00  0.00           H  
ATOM   1557 1HH2 ARG A 105      42.686  14.410   1.525  1.00  0.00           H  
ATOM   1558 2HH2 ARG A 105      42.176  13.459   2.901  1.00  0.00           H  
ATOM   1559  N   VAL A 106      46.964  16.472   4.754  1.00  0.00           N  
ATOM   1560  CA  VAL A 106      47.314  15.391   5.654  1.00  0.00           C  
ATOM   1561  C   VAL A 106      48.337  15.811   6.697  1.00  0.00           C  
ATOM   1562  O   VAL A 106      48.256  15.435   7.865  1.00  0.00           O  
ATOM   1563  CB  VAL A 106      47.872  14.201   4.851  1.00  0.00           C  
ATOM   1564  CG1 VAL A 106      48.429  13.140   5.788  1.00  0.00           C  
ATOM   1565  CG2 VAL A 106      46.782  13.619   3.963  1.00  0.00           C  
ATOM   1566  H   VAL A 106      47.229  16.388   3.814  1.00  0.00           H  
ATOM   1567  HA  VAL A 106      46.413  15.072   6.179  1.00  0.00           H  
ATOM   1568  HB  VAL A 106      48.699  14.549   4.231  1.00  0.00           H  
ATOM   1569 1HG1 VAL A 106      48.819  12.306   5.203  1.00  0.00           H  
ATOM   1570 2HG1 VAL A 106      49.231  13.569   6.387  1.00  0.00           H  
ATOM   1571 3HG1 VAL A 106      47.635  12.782   6.444  1.00  0.00           H  
ATOM   1572 1HG2 VAL A 106      47.184  12.779   3.397  1.00  0.00           H  
ATOM   1573 2HG2 VAL A 106      45.953  13.277   4.582  1.00  0.00           H  
ATOM   1574 3HG2 VAL A 106      46.428  14.385   3.273  1.00  0.00           H  
ATOM   1575  N   VAL A 107      49.321  16.567   6.264  1.00  0.00           N  
ATOM   1576  CA  VAL A 107      50.326  17.099   7.164  1.00  0.00           C  
ATOM   1577  C   VAL A 107      49.734  18.034   8.207  1.00  0.00           C  
ATOM   1578  O   VAL A 107      50.118  18.019   9.375  1.00  0.00           O  
ATOM   1579  CB  VAL A 107      51.401  17.855   6.361  1.00  0.00           C  
ATOM   1580  CG1 VAL A 107      52.350  18.586   7.298  1.00  0.00           C  
ATOM   1581  CG2 VAL A 107      52.162  16.883   5.472  1.00  0.00           C  
ATOM   1582  H   VAL A 107      49.357  16.842   5.324  1.00  0.00           H  
ATOM   1583  HA  VAL A 107      50.796  16.266   7.689  1.00  0.00           H  
ATOM   1584  HB  VAL A 107      50.915  18.609   5.742  1.00  0.00           H  
ATOM   1585 1HG1 VAL A 107      53.104  19.115   6.713  1.00  0.00           H  
ATOM   1586 2HG1 VAL A 107      51.789  19.302   7.898  1.00  0.00           H  
ATOM   1587 3HG1 VAL A 107      52.841  17.867   7.953  1.00  0.00           H  
ATOM   1588 1HG2 VAL A 107      52.920  17.424   4.907  1.00  0.00           H  
ATOM   1589 2HG2 VAL A 107      52.643  16.124   6.091  1.00  0.00           H  
ATOM   1590 3HG2 VAL A 107      51.470  16.401   4.782  1.00  0.00           H  
ATOM   1591  N   GLY A 108      48.819  18.871   7.774  1.00  0.00           N  
ATOM   1592  CA  GLY A 108      48.120  19.768   8.674  1.00  0.00           C  
ATOM   1593  C   GLY A 108      47.303  19.023   9.717  1.00  0.00           C  
ATOM   1594  O   GLY A 108      47.250  19.404  10.885  1.00  0.00           O  
ATOM   1595  H   GLY A 108      48.541  18.859   6.834  1.00  0.00           H  
ATOM   1596 1HA  GLY A 108      48.840  20.411   9.179  1.00  0.00           H  
ATOM   1597 2HA  GLY A 108      47.458  20.416   8.100  1.00  0.00           H  
ATOM   1598  N   GLU A 109      46.636  17.976   9.284  1.00  0.00           N  
ATOM   1599  CA  GLU A 109      45.875  17.132  10.184  1.00  0.00           C  
ATOM   1600  C   GLU A 109      46.750  16.456  11.227  1.00  0.00           C  
ATOM   1601  O   GLU A 109      46.385  16.339  12.395  1.00  0.00           O  
ATOM   1602  CB  GLU A 109      45.114  16.071   9.386  1.00  0.00           C  
ATOM   1603  CG  GLU A 109      44.226  15.167  10.229  1.00  0.00           C  
ATOM   1604  CD  GLU A 109      43.438  14.187   9.405  1.00  0.00           C  
ATOM   1605  OE1 GLU A 109      43.557  14.219   8.204  1.00  0.00           O  
ATOM   1606  OE2 GLU A 109      42.716  13.405   9.978  1.00  0.00           O  
ATOM   1607  H   GLU A 109      46.697  17.705   8.344  1.00  0.00           H  
ATOM   1608  HA  GLU A 109      45.154  17.753  10.714  1.00  0.00           H  
ATOM   1609 1HB  GLU A 109      44.484  16.558   8.641  1.00  0.00           H  
ATOM   1610 2HB  GLU A 109      45.824  15.439   8.852  1.00  0.00           H  
ATOM   1611 1HG  GLU A 109      44.850  14.615  10.932  1.00  0.00           H  
ATOM   1612 2HG  GLU A 109      43.539  15.785  10.805  1.00  0.00           H  
ATOM   1613  N   GLY A 110      47.897  15.983  10.794  1.00  0.00           N  
ATOM   1614  CA  GLY A 110      48.860  15.378  11.694  1.00  0.00           C  
ATOM   1615  C   GLY A 110      49.374  16.358  12.737  1.00  0.00           C  
ATOM   1616  O   GLY A 110      49.553  16.019  13.905  1.00  0.00           O  
ATOM   1617  H   GLY A 110      48.153  16.089   9.854  1.00  0.00           H  
ATOM   1618 1HA  GLY A 110      48.402  14.529  12.200  1.00  0.00           H  
ATOM   1619 2HA  GLY A 110      49.703  14.995  11.121  1.00  0.00           H  
ATOM   1620  N   LEU A 111      49.641  17.570  12.304  1.00  0.00           N  
ATOM   1621  CA  LEU A 111      50.069  18.624  13.204  1.00  0.00           C  
ATOM   1622  C   LEU A 111      49.014  18.959  14.247  1.00  0.00           C  
ATOM   1623  O   LEU A 111      49.318  19.194  15.415  1.00  0.00           O  
ATOM   1624  CB  LEU A 111      50.414  19.885  12.401  1.00  0.00           C  
ATOM   1625  CG  LEU A 111      51.671  19.794  11.527  1.00  0.00           C  
ATOM   1626  CD1 LEU A 111      51.778  21.040  10.659  1.00  0.00           C  
ATOM   1627  CD2 LEU A 111      52.897  19.639  12.415  1.00  0.00           C  
ATOM   1628  H   LEU A 111      49.492  17.804  11.364  1.00  0.00           H  
ATOM   1629  HA  LEU A 111      50.965  18.289  13.728  1.00  0.00           H  
ATOM   1630 1HB  LEU A 111      49.574  20.122  11.750  1.00  0.00           H  
ATOM   1631 2HB  LEU A 111      50.553  20.712  13.096  1.00  0.00           H  
ATOM   1632  HG  LEU A 111      51.592  18.931  10.864  1.00  0.00           H  
ATOM   1633 1HD1 LEU A 111      52.672  20.975  10.038  1.00  0.00           H  
ATOM   1634 2HD1 LEU A 111      50.898  21.115  10.020  1.00  0.00           H  
ATOM   1635 3HD1 LEU A 111      51.842  21.922  11.295  1.00  0.00           H  
ATOM   1636 1HD2 LEU A 111      53.791  19.573  11.794  1.00  0.00           H  
ATOM   1637 2HD2 LEU A 111      52.978  20.501  13.077  1.00  0.00           H  
ATOM   1638 3HD2 LEU A 111      52.802  18.731  13.011  1.00  0.00           H  
ATOM   1639  N   ARG A 112      47.775  19.012  13.814  1.00  0.00           N  
ATOM   1640  CA  ARG A 112      46.663  19.250  14.714  1.00  0.00           C  
ATOM   1641  C   ARG A 112      46.516  18.154  15.757  1.00  0.00           C  
ATOM   1642  O   ARG A 112      46.232  18.412  16.925  1.00  0.00           O  
ATOM   1643  CB  ARG A 112      45.366  19.366  13.927  1.00  0.00           C  
ATOM   1644  CG  ARG A 112      44.132  19.656  14.766  1.00  0.00           C  
ATOM   1645  CD  ARG A 112      42.909  19.753  13.929  1.00  0.00           C  
ATOM   1646  NE  ARG A 112      42.605  18.495  13.265  1.00  0.00           N  
ATOM   1647  CZ  ARG A 112      41.991  17.450  13.851  1.00  0.00           C  
ATOM   1648  NH1 ARG A 112      41.621  17.526  15.110  1.00  0.00           N  
ATOM   1649  NH2 ARG A 112      41.759  16.347  13.160  1.00  0.00           N  
ATOM   1650  H   ARG A 112      47.571  18.824  12.874  1.00  0.00           H  
ATOM   1651  HA  ARG A 112      46.837  20.190  15.238  1.00  0.00           H  
ATOM   1652 1HB  ARG A 112      45.458  20.162  13.190  1.00  0.00           H  
ATOM   1653 2HB  ARG A 112      45.185  18.438  13.385  1.00  0.00           H  
ATOM   1654 1HG  ARG A 112      43.989  18.855  15.492  1.00  0.00           H  
ATOM   1655 2HG  ARG A 112      44.264  20.603  15.291  1.00  0.00           H  
ATOM   1656 1HD  ARG A 112      42.059  20.021  14.556  1.00  0.00           H  
ATOM   1657 2HD  ARG A 112      43.050  20.516  13.165  1.00  0.00           H  
ATOM   1658  HE  ARG A 112      42.875  18.399  12.295  1.00  0.00           H  
ATOM   1659 1HH1 ARG A 112      41.798  18.369  15.639  1.00  0.00           H  
ATOM   1660 2HH1 ARG A 112      41.160  16.742  15.550  1.00  0.00           H  
ATOM   1661 1HH2 ARG A 112      42.044  16.288  12.192  1.00  0.00           H  
ATOM   1662 2HH2 ARG A 112      41.299  15.564  13.599  1.00  0.00           H  
ATOM   1663  N   LEU A 113      46.679  16.924  15.324  1.00  0.00           N  
ATOM   1664  CA  LEU A 113      46.638  15.788  16.224  1.00  0.00           C  
ATOM   1665  C   LEU A 113      47.743  15.833  17.267  1.00  0.00           C  
ATOM   1666  O   LEU A 113      47.538  15.508  18.435  1.00  0.00           O  
ATOM   1667  CB  LEU A 113      46.745  14.486  15.421  1.00  0.00           C  
ATOM   1668  CG  LEU A 113      45.532  14.141  14.548  1.00  0.00           C  
ATOM   1669  CD1 LEU A 113      45.858  12.933  13.679  1.00  0.00           C  
ATOM   1670  CD2 LEU A 113      44.328  13.866  15.436  1.00  0.00           C  
ATOM   1671  H   LEU A 113      46.899  16.755  14.384  1.00  0.00           H  
ATOM   1672  HA  LEU A 113      45.686  15.801  16.753  1.00  0.00           H  
ATOM   1673 1HB  LEU A 113      47.615  14.550  14.769  1.00  0.00           H  
ATOM   1674 2HB  LEU A 113      46.899  13.660  16.116  1.00  0.00           H  
ATOM   1675  HG  LEU A 113      45.311  14.978  13.885  1.00  0.00           H  
ATOM   1676 1HD1 LEU A 113      44.996  12.688  13.058  1.00  0.00           H  
ATOM   1677 2HD1 LEU A 113      46.710  13.164  13.040  1.00  0.00           H  
ATOM   1678 3HD1 LEU A 113      46.100  12.083  14.315  1.00  0.00           H  
ATOM   1679 1HD2 LEU A 113      43.466  13.622  14.816  1.00  0.00           H  
ATOM   1680 2HD2 LEU A 113      44.548  13.028  16.098  1.00  0.00           H  
ATOM   1681 3HD2 LEU A 113      44.107  14.752  16.033  1.00  0.00           H  
ATOM   1682  N   VAL A 114      48.926  16.207  16.834  1.00  0.00           N  
ATOM   1683  CA  VAL A 114      50.052  16.364  17.734  1.00  0.00           C  
ATOM   1684  C   VAL A 114      49.815  17.444  18.777  1.00  0.00           C  
ATOM   1685  O   VAL A 114      50.171  17.299  19.945  1.00  0.00           O  
ATOM   1686  CB  VAL A 114      51.320  16.708  16.931  1.00  0.00           C  
ATOM   1687  CG1 VAL A 114      52.462  17.072  17.868  1.00  0.00           C  
ATOM   1688  CG2 VAL A 114      51.705  15.534  16.043  1.00  0.00           C  
ATOM   1689  H   VAL A 114      49.054  16.454  15.894  1.00  0.00           H  
ATOM   1690  HA  VAL A 114      50.210  15.421  18.258  1.00  0.00           H  
ATOM   1691  HB  VAL A 114      51.121  17.583  16.312  1.00  0.00           H  
ATOM   1692 1HG1 VAL A 114      53.351  17.312  17.284  1.00  0.00           H  
ATOM   1693 2HG1 VAL A 114      52.179  17.936  18.469  1.00  0.00           H  
ATOM   1694 3HG1 VAL A 114      52.678  16.228  18.524  1.00  0.00           H  
ATOM   1695 1HG2 VAL A 114      52.602  15.785  15.477  1.00  0.00           H  
ATOM   1696 2HG2 VAL A 114      51.898  14.658  16.661  1.00  0.00           H  
ATOM   1697 3HG2 VAL A 114      50.889  15.318  15.352  1.00  0.00           H  
ATOM   1698  N   VAL A 115      49.242  18.544  18.344  1.00  0.00           N  
ATOM   1699  CA  VAL A 115      48.892  19.626  19.244  1.00  0.00           C  
ATOM   1700  C   VAL A 115      47.869  19.205  20.287  1.00  0.00           C  
ATOM   1701  O   VAL A 115      47.950  19.581  21.455  1.00  0.00           O  
ATOM   1702  CB  VAL A 115      48.334  20.816  18.441  1.00  0.00           C  
ATOM   1703  CG1 VAL A 115      47.777  21.877  19.378  1.00  0.00           C  
ATOM   1704  CG2 VAL A 115      49.423  21.397  17.552  1.00  0.00           C  
ATOM   1705  H   VAL A 115      48.976  18.628  17.404  1.00  0.00           H  
ATOM   1706  HA  VAL A 115      49.793  19.945  19.768  1.00  0.00           H  
ATOM   1707  HB  VAL A 115      47.506  20.468  17.822  1.00  0.00           H  
ATOM   1708 1HG1 VAL A 115      47.387  22.710  18.793  1.00  0.00           H  
ATOM   1709 2HG1 VAL A 115      46.975  21.448  19.978  1.00  0.00           H  
ATOM   1710 3HG1 VAL A 115      48.571  22.235  20.033  1.00  0.00           H  
ATOM   1711 1HG2 VAL A 115      49.021  22.238  16.987  1.00  0.00           H  
ATOM   1712 2HG2 VAL A 115      50.252  21.740  18.171  1.00  0.00           H  
ATOM   1713 3HG2 VAL A 115      49.777  20.632  16.862  1.00  0.00           H  
ATOM   1714  N   GLU A 116      46.885  18.449  19.854  1.00  0.00           N  
ATOM   1715  CA  GLU A 116      45.881  17.918  20.754  1.00  0.00           C  
ATOM   1716  C   GLU A 116      46.472  16.983  21.797  1.00  0.00           C  
ATOM   1717  O   GLU A 116      46.088  16.997  22.965  1.00  0.00           O  
ATOM   1718  CB  GLU A 116      44.802  17.182  19.957  1.00  0.00           C  
ATOM   1719  CG  GLU A 116      43.911  18.089  19.120  1.00  0.00           C  
ATOM   1720  CD  GLU A 116      42.915  17.327  18.290  1.00  0.00           C  
ATOM   1721  OE1 GLU A 116      42.985  16.121  18.272  1.00  0.00           O  
ATOM   1722  OE2 GLU A 116      42.084  17.951  17.674  1.00  0.00           O  
ATOM   1723  H   GLU A 116      46.848  18.174  18.914  1.00  0.00           H  
ATOM   1724  HA  GLU A 116      45.420  18.749  21.286  1.00  0.00           H  
ATOM   1725 1HB  GLU A 116      45.272  16.463  19.285  1.00  0.00           H  
ATOM   1726 2HB  GLU A 116      44.162  16.623  20.640  1.00  0.00           H  
ATOM   1727 1HG  GLU A 116      43.372  18.764  19.783  1.00  0.00           H  
ATOM   1728 2HG  GLU A 116      44.537  18.692  18.464  1.00  0.00           H  
ATOM   1729  N   ALA A 117      47.388  16.145  21.364  1.00  0.00           N  
ATOM   1730  CA  ALA A 117      48.086  15.248  22.264  1.00  0.00           C  
ATOM   1731  C   ALA A 117      48.904  15.994  23.307  1.00  0.00           C  
ATOM   1732  O   ALA A 117      48.956  15.612  24.475  1.00  0.00           O  
ATOM   1733  CB  ALA A 117      48.982  14.309  21.469  1.00  0.00           C  
ATOM   1734  H   ALA A 117      47.666  16.157  20.424  1.00  0.00           H  
ATOM   1735  HA  ALA A 117      47.341  14.661  22.802  1.00  0.00           H  
ATOM   1736 1HB  ALA A 117      49.493  13.630  22.151  1.00  0.00           H  
ATOM   1737 2HB  ALA A 117      48.376  13.733  20.770  1.00  0.00           H  
ATOM   1738 3HB  ALA A 117      49.719  14.891  20.917  1.00  0.00           H  
ATOM   1739  N   ALA A 118      49.570  17.041  22.874  1.00  0.00           N  
ATOM   1740  CA  ALA A 118      50.332  17.884  23.774  1.00  0.00           C  
ATOM   1741  C   ALA A 118      49.456  18.560  24.817  1.00  0.00           C  
ATOM   1742  O   ALA A 118      49.822  18.677  25.985  1.00  0.00           O  
ATOM   1743  CB  ALA A 118      51.101  18.929  22.979  1.00  0.00           C  
ATOM   1744  H   ALA A 118      49.510  17.311  21.934  1.00  0.00           H  
ATOM   1745  HA  ALA A 118      51.040  17.253  24.312  1.00  0.00           H  
ATOM   1746 1HB  ALA A 118      51.681  19.551  23.661  1.00  0.00           H  
ATOM   1747 2HB  ALA A 118      51.773  18.433  22.280  1.00  0.00           H  
ATOM   1748 3HB  ALA A 118      50.400  19.554  22.427  1.00  0.00           H  
ATOM   1749  N   ALA A 119      48.310  19.034  24.384  1.00  0.00           N  
ATOM   1750  CA  ALA A 119      47.346  19.638  25.284  1.00  0.00           C  
ATOM   1751  C   ALA A 119      46.833  18.658  26.327  1.00  0.00           C  
ATOM   1752  O   ALA A 119      46.654  18.997  27.495  1.00  0.00           O  
ATOM   1753  CB  ALA A 119      46.182  20.212  24.489  1.00  0.00           C  
ATOM   1754  H   ALA A 119      48.052  18.927  23.444  1.00  0.00           H  
ATOM   1755  HA  ALA A 119      47.844  20.445  25.821  1.00  0.00           H  
ATOM   1756 1HB  ALA A 119      45.469  20.675  25.171  1.00  0.00           H  
ATOM   1757 2HB  ALA A 119      46.554  20.961  23.789  1.00  0.00           H  
ATOM   1758 3HB  ALA A 119      45.690  19.413  23.937  1.00  0.00           H  
ATOM   1759  N   GLU A 120      46.565  17.446  25.894  1.00  0.00           N  
ATOM   1760  CA  GLU A 120      46.138  16.393  26.794  1.00  0.00           C  
ATOM   1761  C   GLU A 120      47.192  16.057  27.837  1.00  0.00           C  
ATOM   1762  O   GLU A 120      46.888  15.822  29.005  1.00  0.00           O  
ATOM   1763  CB  GLU A 120      45.785  15.136  25.996  1.00  0.00           C  
ATOM   1764  CG  GLU A 120      44.527  15.261  25.150  1.00  0.00           C  
ATOM   1765  CD  GLU A 120      43.283  15.443  25.974  1.00  0.00           C  
ATOM   1766  OE1 GLU A 120      43.360  15.305  27.171  1.00  0.00           O  
ATOM   1767  OE2 GLU A 120      42.253  15.722  25.406  1.00  0.00           O  
ATOM   1768  H   GLU A 120      46.714  17.212  24.954  1.00  0.00           H  
ATOM   1769  HA  GLU A 120      45.250  16.733  27.328  1.00  0.00           H  
ATOM   1770 1HB  GLU A 120      46.611  14.882  25.332  1.00  0.00           H  
ATOM   1771 2HB  GLU A 120      45.646  14.298  26.680  1.00  0.00           H  
ATOM   1772 1HG  GLU A 120      44.634  16.115  24.481  1.00  0.00           H  
ATOM   1773 2HG  GLU A 120      44.423  14.366  24.537  1.00  0.00           H  
ATOM   1774  N   ALA A 121      48.431  16.004  27.404  1.00  0.00           N  
ATOM   1775  CA  ALA A 121      49.542  15.766  28.304  1.00  0.00           C  
ATOM   1776  C   ALA A 121      49.691  16.862  29.347  1.00  0.00           C  
ATOM   1777  O   ALA A 121      49.975  16.605  30.515  1.00  0.00           O  
ATOM   1778  CB  ALA A 121      50.831  15.622  27.509  1.00  0.00           C  
ATOM   1779  H   ALA A 121      48.636  16.192  26.464  1.00  0.00           H  
ATOM   1780  HA  ALA A 121      49.362  14.831  28.836  1.00  0.00           H  
ATOM   1781 1HB  ALA A 121      51.660  15.430  28.190  1.00  0.00           H  
ATOM   1782 2HB  ALA A 121      50.737  14.791  26.809  1.00  0.00           H  
ATOM   1783 3HB  ALA A 121      51.022  16.541  26.956  1.00  0.00           H  
ATOM   1784  N   LEU A 122      49.528  18.093  28.914  1.00  0.00           N  
ATOM   1785  CA  LEU A 122      49.569  19.228  29.814  1.00  0.00           C  
ATOM   1786  C   LEU A 122      48.464  19.183  30.857  1.00  0.00           C  
ATOM   1787  O   LEU A 122      48.668  19.508  32.025  1.00  0.00           O  
ATOM   1788  CB  LEU A 122      49.462  20.531  29.011  1.00  0.00           C  
ATOM   1789  CG  LEU A 122      49.515  21.825  29.833  1.00  0.00           C  
ATOM   1790  CD1 LEU A 122      50.838  21.896  30.583  1.00  0.00           C  
ATOM   1791  CD2 LEU A 122      49.346  23.021  28.908  1.00  0.00           C  
ATOM   1792  H   LEU A 122      49.307  18.261  27.974  1.00  0.00           H  
ATOM   1793  HA  LEU A 122      50.517  19.200  30.352  1.00  0.00           H  
ATOM   1794 1HB  LEU A 122      50.278  20.562  28.290  1.00  0.00           H  
ATOM   1795 2HB  LEU A 122      48.520  20.525  28.463  1.00  0.00           H  
ATOM   1796  HG  LEU A 122      48.713  21.820  30.571  1.00  0.00           H  
ATOM   1797 1HD1 LEU A 122      50.876  22.816  31.167  1.00  0.00           H  
ATOM   1798 2HD1 LEU A 122      50.925  21.039  31.251  1.00  0.00           H  
ATOM   1799 3HD1 LEU A 122      51.662  21.886  29.870  1.00  0.00           H  
ATOM   1800 1HD2 LEU A 122      49.383  23.941  29.492  1.00  0.00           H  
ATOM   1801 2HD2 LEU A 122      50.148  23.027  28.170  1.00  0.00           H  
ATOM   1802 3HD2 LEU A 122      48.385  22.953  28.398  1.00  0.00           H  
ATOM   1803  N   ARG A 123      47.280  18.809  30.424  1.00  0.00           N  
ATOM   1804  CA  ARG A 123      46.155  18.653  31.324  1.00  0.00           C  
ATOM   1805  C   ARG A 123      46.434  17.653  32.435  1.00  0.00           C  
ATOM   1806  O   ARG A 123      46.164  17.920  33.606  1.00  0.00           O  
ATOM   1807  CB  ARG A 123      44.923  18.208  30.550  1.00  0.00           C  
ATOM   1808  CG  ARG A 123      43.666  18.041  31.390  1.00  0.00           C  
ATOM   1809  CD  ARG A 123      42.538  17.500  30.589  1.00  0.00           C  
ATOM   1810  NE  ARG A 123      42.819  16.163  30.090  1.00  0.00           N  
ATOM   1811  CZ  ARG A 123      42.731  15.038  30.826  1.00  0.00           C  
ATOM   1812  NH1 ARG A 123      42.369  15.105  32.088  1.00  0.00           N  
ATOM   1813  NH2 ARG A 123      43.008  13.867  30.279  1.00  0.00           N  
ATOM   1814  H   ARG A 123      47.152  18.562  29.484  1.00  0.00           H  
ATOM   1815  HA  ARG A 123      45.953  19.614  31.795  1.00  0.00           H  
ATOM   1816 1HB  ARG A 123      44.703  18.933  29.768  1.00  0.00           H  
ATOM   1817 2HB  ARG A 123      45.124  17.253  30.064  1.00  0.00           H  
ATOM   1818 1HG  ARG A 123      43.866  17.352  32.210  1.00  0.00           H  
ATOM   1819 2HG  ARG A 123      43.367  19.009  31.794  1.00  0.00           H  
ATOM   1820 1HD  ARG A 123      41.643  17.452  31.208  1.00  0.00           H  
ATOM   1821 2HD  ARG A 123      42.354  18.150  29.735  1.00  0.00           H  
ATOM   1822  HE  ARG A 123      43.101  16.072  29.123  1.00  0.00           H  
ATOM   1823 1HH1 ARG A 123      42.157  16.000  32.506  1.00  0.00           H  
ATOM   1824 2HH1 ARG A 123      42.303  14.262  32.640  1.00  0.00           H  
ATOM   1825 1HH2 ARG A 123      43.286  13.816  29.309  1.00  0.00           H  
ATOM   1826 2HH2 ARG A 123      42.942  13.025  30.830  1.00  0.00           H  
ATOM   1827  N   VAL A 124      46.905  16.471  32.093  1.00  0.00           N  
ATOM   1828  CA  VAL A 124      47.189  15.496  33.141  1.00  0.00           C  
ATOM   1829  C   VAL A 124      48.428  15.900  33.933  1.00  0.00           C  
ATOM   1830  O   VAL A 124      48.463  15.769  35.157  1.00  0.00           O  
ATOM   1831  CB  VAL A 124      47.403  14.098  32.531  1.00  0.00           C  
ATOM   1832  CG1 VAL A 124      47.858  13.115  33.599  1.00  0.00           C  
ATOM   1833  CG2 VAL A 124      46.119  13.620  31.870  1.00  0.00           C  
ATOM   1834  H   VAL A 124      47.094  16.253  31.126  1.00  0.00           H  
ATOM   1835  HA  VAL A 124      46.334  15.456  33.817  1.00  0.00           H  
ATOM   1836  HB  VAL A 124      48.197  14.154  31.786  1.00  0.00           H  
ATOM   1837 1HG1 VAL A 124      48.005  12.132  33.150  1.00  0.00           H  
ATOM   1838 2HG1 VAL A 124      48.797  13.458  34.033  1.00  0.00           H  
ATOM   1839 3HG1 VAL A 124      47.099  13.047  34.378  1.00  0.00           H  
ATOM   1840 1HG2 VAL A 124      46.278  12.631  31.440  1.00  0.00           H  
ATOM   1841 2HG2 VAL A 124      45.324  13.569  32.613  1.00  0.00           H  
ATOM   1842 3HG2 VAL A 124      45.835  14.317  31.081  1.00  0.00           H  
ATOM   1843  N   SER A 125      49.443  16.397  33.227  1.00  0.00           N  
ATOM   1844  CA  SER A 125      50.672  16.847  33.871  1.00  0.00           C  
ATOM   1845  C   SER A 125      50.424  18.089  34.715  1.00  0.00           C  
ATOM   1846  O   SER A 125      50.794  18.141  35.887  1.00  0.00           O  
ATOM   1847  CB  SER A 125      51.734  17.137  32.828  1.00  0.00           C  
ATOM   1848  OG  SER A 125      52.119  15.965  32.164  1.00  0.00           O  
ATOM   1849  H   SER A 125      49.354  16.473  32.223  1.00  0.00           H  
ATOM   1850  HA  SER A 125      51.031  16.052  34.526  1.00  0.00           H  
ATOM   1851 1HB  SER A 125      51.348  17.857  32.107  1.00  0.00           H  
ATOM   1852 2HB  SER A 125      52.602  17.587  33.308  1.00  0.00           H  
ATOM   1853  HG  SER A 125      51.439  15.798  31.506  1.00  0.00           H  
ATOM   1854  N   ASN A 126      49.711  19.047  34.136  1.00  0.00           N  
ATOM   1855  CA  ASN A 126      49.147  20.157  34.890  1.00  0.00           C  
ATOM   1856  C   ASN A 126      47.678  20.329  34.535  1.00  0.00           C  
ATOM   1857  O   ASN A 126      47.330  20.488  33.367  1.00  0.00           O  
ATOM   1858  CB  ASN A 126      49.921  21.437  34.634  1.00  0.00           C  
ATOM   1859  CG  ASN A 126      49.438  22.583  35.479  1.00  0.00           C  
ATOM   1860  OD1 ASN A 126      48.257  22.948  35.436  1.00  0.00           O  
ATOM   1861  ND2 ASN A 126      50.328  23.158  36.246  1.00  0.00           N  
ATOM   1862  H   ASN A 126      49.496  18.966  33.153  1.00  0.00           H  
ATOM   1863  HA  ASN A 126      49.241  19.936  35.954  1.00  0.00           H  
ATOM   1864 1HB  ASN A 126      50.979  21.270  34.839  1.00  0.00           H  
ATOM   1865 2HB  ASN A 126      49.831  21.713  33.583  1.00  0.00           H  
ATOM   1866 1HD2 ASN A 126      50.064  23.926  36.831  1.00  0.00           H  
ATOM   1867 2HD2 ASN A 126      51.272  22.830  36.249  1.00  0.00           H  
ATOM   1868  N   PRO A 127      46.819  20.275  35.538  1.00  0.00           N  
ATOM   1869  CA  PRO A 127      45.387  20.328  35.299  1.00  0.00           C  
ATOM   1870  C   PRO A 127      44.818  21.672  35.725  1.00  0.00           C  
ATOM   1871  O   PRO A 127      43.604  21.834  35.845  1.00  0.00           O  
ATOM   1872  CB  PRO A 127      44.849  19.184  36.164  1.00  0.00           C  
ATOM   1873  CG  PRO A 127      45.699  19.219  37.388  1.00  0.00           C  
ATOM   1874  CD  PRO A 127      47.063  19.610  36.884  1.00  0.00           C  
ATOM   1875  HA  PRO A 127      45.209  20.192  34.232  1.00  0.00           H  
ATOM   1876 1HB  PRO A 127      43.782  19.346  36.381  1.00  0.00           H  
ATOM   1877 2HB  PRO A 127      44.925  18.232  35.619  1.00  0.00           H  
ATOM   1878 1HG  PRO A 127      45.293  19.940  38.112  1.00  0.00           H  
ATOM   1879 2HG  PRO A 127      45.696  18.236  37.881  1.00  0.00           H  
ATOM   1880 1HD  PRO A 127      47.518  20.332  37.579  1.00  0.00           H  
ATOM   1881 2HD  PRO A 127      47.692  18.712  36.791  1.00  0.00           H  
ATOM   1882  N   ARG A 128      45.705  22.630  35.958  1.00  0.00           N  
ATOM   1883  CA  ARG A 128      45.297  23.959  36.389  1.00  0.00           C  
ATOM   1884  C   ARG A 128      44.494  24.660  35.305  1.00  0.00           C  
ATOM   1885  O   ARG A 128      44.746  24.472  34.114  1.00  0.00           O  
ATOM   1886  CB  ARG A 128      46.511  24.804  36.745  1.00  0.00           C  
ATOM   1887  CG  ARG A 128      47.342  24.274  37.903  1.00  0.00           C  
ATOM   1888  CD  ARG A 128      46.651  24.458  39.205  1.00  0.00           C  
ATOM   1889  NE  ARG A 128      47.478  24.034  40.323  1.00  0.00           N  
ATOM   1890  CZ  ARG A 128      47.096  24.072  41.614  1.00  0.00           C  
ATOM   1891  NH1 ARG A 128      45.901  24.516  41.934  1.00  0.00           N  
ATOM   1892  NH2 ARG A 128      47.924  23.663  42.560  1.00  0.00           N  
ATOM   1893  H   ARG A 128      46.688  22.433  35.839  1.00  0.00           H  
ATOM   1894  HA  ARG A 128      44.674  23.858  37.279  1.00  0.00           H  
ATOM   1895 1HB  ARG A 128      47.166  24.884  35.879  1.00  0.00           H  
ATOM   1896 2HB  ARG A 128      46.189  25.813  37.005  1.00  0.00           H  
ATOM   1897 1HG  ARG A 128      47.527  23.209  37.760  1.00  0.00           H  
ATOM   1898 2HG  ARG A 128      48.293  24.806  37.942  1.00  0.00           H  
ATOM   1899 1HD  ARG A 128      46.406  25.511  39.341  1.00  0.00           H  
ATOM   1900 2HD  ARG A 128      45.734  23.869  39.216  1.00  0.00           H  
ATOM   1901  HE  ARG A 128      48.405  23.685  40.116  1.00  0.00           H  
ATOM   1902 1HH1 ARG A 128      45.269  24.829  41.211  1.00  0.00           H  
ATOM   1903 2HH1 ARG A 128      45.615  24.545  42.902  1.00  0.00           H  
ATOM   1904 1HH2 ARG A 128      48.843  23.321  42.314  1.00  0.00           H  
ATOM   1905 2HH2 ARG A 128      47.638  23.691  43.527  1.00  0.00           H  
ATOM   1906  N   PRO A 129      43.493  25.430  35.717  1.00  0.00           N  
ATOM   1907  CA  PRO A 129      42.562  26.025  34.769  1.00  0.00           C  
ATOM   1908  C   PRO A 129      43.294  26.739  33.656  1.00  0.00           C  
ATOM   1909  O   PRO A 129      42.951  26.609  32.480  1.00  0.00           O  
ATOM   1910  CB  PRO A 129      41.763  27.004  35.635  1.00  0.00           C  
ATOM   1911  CG  PRO A 129      41.750  26.372  36.985  1.00  0.00           C  
ATOM   1912  CD  PRO A 129      43.134  25.801  37.144  1.00  0.00           C  
ATOM   1913  HA  PRO A 129      41.953  25.229  34.336  1.00  0.00           H  
ATOM   1914 1HB  PRO A 129      42.248  27.992  35.631  1.00  0.00           H  
ATOM   1915 2HB  PRO A 129      40.754  27.140  35.217  1.00  0.00           H  
ATOM   1916 1HG  PRO A 129      41.510  27.122  37.753  1.00  0.00           H  
ATOM   1917 2HG  PRO A 129      40.966  25.603  37.036  1.00  0.00           H  
ATOM   1918 1HD  PRO A 129      43.807  26.576  37.540  1.00  0.00           H  
ATOM   1919 2HD  PRO A 129      43.098  24.935  37.822  1.00  0.00           H  
ATOM   1920  N   GLU A 130      44.315  27.477  34.034  1.00  0.00           N  
ATOM   1921  CA  GLU A 130      45.077  28.294  33.098  1.00  0.00           C  
ATOM   1922  C   GLU A 130      45.777  27.430  32.056  1.00  0.00           C  
ATOM   1923  O   GLU A 130      45.722  27.718  30.860  1.00  0.00           O  
ATOM   1924  CB  GLU A 130      46.107  29.143  33.847  1.00  0.00           C  
ATOM   1925  CG  GLU A 130      45.505  30.217  34.741  1.00  0.00           C  
ATOM   1926  CD  GLU A 130      45.036  29.681  36.065  1.00  0.00           C  
ATOM   1927  OE1 GLU A 130      45.190  28.507  36.298  1.00  0.00           O  
ATOM   1928  OE2 GLU A 130      44.522  30.448  36.845  1.00  0.00           O  
ATOM   1929  H   GLU A 130      44.520  27.538  35.021  1.00  0.00           H  
ATOM   1930  HA  GLU A 130      44.390  28.969  32.588  1.00  0.00           H  
ATOM   1931 1HB  GLU A 130      46.726  28.497  34.470  1.00  0.00           H  
ATOM   1932 2HB  GLU A 130      46.765  29.634  33.130  1.00  0.00           H  
ATOM   1933 1HG  GLU A 130      46.254  30.988  34.920  1.00  0.00           H  
ATOM   1934 2HG  GLU A 130      44.666  30.678  34.223  1.00  0.00           H  
ATOM   1935  N   ALA A 131      46.433  26.370  32.516  1.00  0.00           N  
ATOM   1936  CA  ALA A 131      47.140  25.468  31.629  1.00  0.00           C  
ATOM   1937  C   ALA A 131      46.231  24.861  30.572  1.00  0.00           C  
ATOM   1938  O   ALA A 131      46.571  24.799  29.392  1.00  0.00           O  
ATOM   1939  CB  ALA A 131      47.811  24.367  32.437  1.00  0.00           C  
ATOM   1940  H   ALA A 131      46.439  26.190  33.510  1.00  0.00           H  
ATOM   1941  HA  ALA A 131      47.911  26.033  31.104  1.00  0.00           H  
ATOM   1942 1HB  ALA A 131      48.352  23.700  31.765  1.00  0.00           H  
ATOM   1943 2HB  ALA A 131      48.509  24.811  33.147  1.00  0.00           H  
ATOM   1944 3HB  ALA A 131      47.055  23.800  32.978  1.00  0.00           H  
ATOM   1945  N   VAL A 132      45.087  24.383  31.005  1.00  0.00           N  
ATOM   1946  CA  VAL A 132      44.125  23.777  30.105  1.00  0.00           C  
ATOM   1947  C   VAL A 132      43.608  24.755  29.062  1.00  0.00           C  
ATOM   1948  O   VAL A 132      43.430  24.414  27.894  1.00  0.00           O  
ATOM   1949  CB  VAL A 132      42.935  23.221  30.909  1.00  0.00           C  
ATOM   1950  CG1 VAL A 132      41.827  22.763  29.972  1.00  0.00           C  
ATOM   1951  CG2 VAL A 132      43.399  22.076  31.796  1.00  0.00           C  
ATOM   1952  H   VAL A 132      44.829  24.489  31.945  1.00  0.00           H  
ATOM   1953  HA  VAL A 132      44.613  22.955  29.580  1.00  0.00           H  
ATOM   1954  HB  VAL A 132      42.523  24.018  31.528  1.00  0.00           H  
ATOM   1955 1HG1 VAL A 132      40.994  22.373  30.557  1.00  0.00           H  
ATOM   1956 2HG1 VAL A 132      41.485  23.606  29.372  1.00  0.00           H  
ATOM   1957 3HG1 VAL A 132      42.206  21.980  29.316  1.00  0.00           H  
ATOM   1958 1HG2 VAL A 132      42.552  21.688  32.362  1.00  0.00           H  
ATOM   1959 2HG2 VAL A 132      43.816  21.282  31.177  1.00  0.00           H  
ATOM   1960 3HG2 VAL A 132      44.162  22.436  32.486  1.00  0.00           H  
ATOM   1961  N   ALA A 133      43.337  25.966  29.495  1.00  0.00           N  
ATOM   1962  CA  ALA A 133      42.906  27.017  28.595  1.00  0.00           C  
ATOM   1963  C   ALA A 133      43.959  27.357  27.552  1.00  0.00           C  
ATOM   1964  O   ALA A 133      43.655  27.591  26.384  1.00  0.00           O  
ATOM   1965  CB  ALA A 133      42.536  28.261  29.390  1.00  0.00           C  
ATOM   1966  H   ALA A 133      43.486  26.200  30.435  1.00  0.00           H  
ATOM   1967  HA  ALA A 133      42.027  26.663  28.057  1.00  0.00           H  
ATOM   1968 1HB  ALA A 133      42.200  29.042  28.708  1.00  0.00           H  
ATOM   1969 2HB  ALA A 133      41.735  28.021  30.090  1.00  0.00           H  
ATOM   1970 3HB  ALA A 133      43.407  28.611  29.942  1.00  0.00           H  
ATOM   1971  N   ILE A 134      45.199  27.414  27.985  1.00  0.00           N  
ATOM   1972  CA  ILE A 134      46.309  27.655  27.085  1.00  0.00           C  
ATOM   1973  C   ILE A 134      46.460  26.559  26.042  1.00  0.00           C  
ATOM   1974  O   ILE A 134      46.744  26.818  24.874  1.00  0.00           O  
ATOM   1975  CB  ILE A 134      47.623  27.789  27.876  1.00  0.00           C  
ATOM   1976  CG1 ILE A 134      47.611  29.066  28.720  1.00  0.00           C  
ATOM   1977  CG2 ILE A 134      48.815  27.783  26.931  1.00  0.00           C  
ATOM   1978  CD1 ILE A 134      48.733  29.141  29.730  1.00  0.00           C  
ATOM   1979  H   ILE A 134      45.404  27.226  28.925  1.00  0.00           H  
ATOM   1980  HA  ILE A 134      46.126  28.588  26.553  1.00  0.00           H  
ATOM   1981  HB  ILE A 134      47.717  26.954  28.569  1.00  0.00           H  
ATOM   1982 1HG1 ILE A 134      47.681  29.934  28.066  1.00  0.00           H  
ATOM   1983 2HG1 ILE A 134      46.665  29.138  29.258  1.00  0.00           H  
ATOM   1984 1HG2 ILE A 134      49.736  27.879  27.507  1.00  0.00           H  
ATOM   1985 2HG2 ILE A 134      48.832  26.847  26.373  1.00  0.00           H  
ATOM   1986 3HG2 ILE A 134      48.733  28.618  26.236  1.00  0.00           H  
ATOM   1987 1HD1 ILE A 134      48.657  30.074  30.289  1.00  0.00           H  
ATOM   1988 2HD1 ILE A 134      48.662  28.298  30.418  1.00  0.00           H  
ATOM   1989 3HD1 ILE A 134      49.691  29.107  29.212  1.00  0.00           H  
ATOM   1990  N   GLY A 135      46.301  25.329  26.475  1.00  0.00           N  
ATOM   1991  CA  GLY A 135      46.347  24.193  25.575  1.00  0.00           C  
ATOM   1992  C   GLY A 135      45.241  24.235  24.532  1.00  0.00           C  
ATOM   1993  O   GLY A 135      45.447  23.910  23.364  1.00  0.00           O  
ATOM   1994  H   GLY A 135      46.081  25.159  27.415  1.00  0.00           H  
ATOM   1995 1HA  GLY A 135      47.313  24.167  25.069  1.00  0.00           H  
ATOM   1996 2HA  GLY A 135      46.260  23.270  26.149  1.00  0.00           H  
ATOM   1997  N   GLU A 136      44.057  24.604  24.965  1.00  0.00           N  
ATOM   1998  CA  GLU A 136      42.930  24.758  24.065  1.00  0.00           C  
ATOM   1999  C   GLU A 136      43.164  25.839  23.022  1.00  0.00           C  
ATOM   2000  O   GLU A 136      42.808  25.693  21.854  1.00  0.00           O  
ATOM   2001  CB  GLU A 136      41.664  25.079  24.863  1.00  0.00           C  
ATOM   2002  CG  GLU A 136      41.138  23.922  25.700  1.00  0.00           C  
ATOM   2003  CD  GLU A 136      39.942  24.297  26.530  1.00  0.00           C  
ATOM   2004  OE1 GLU A 136      39.594  25.453  26.549  1.00  0.00           O  
ATOM   2005  OE2 GLU A 136      39.375  23.425  27.147  1.00  0.00           O  
ATOM   2006  H   GLU A 136      43.928  24.851  25.905  1.00  0.00           H  
ATOM   2007  HA  GLU A 136      42.779  23.818  23.536  1.00  0.00           H  
ATOM   2008 1HB  GLU A 136      41.859  25.916  25.534  1.00  0.00           H  
ATOM   2009 2HB  GLU A 136      40.872  25.385  24.180  1.00  0.00           H  
ATOM   2010 1HG  GLU A 136      40.863  23.103  25.036  1.00  0.00           H  
ATOM   2011 2HG  GLU A 136      41.934  23.570  26.355  1.00  0.00           H  
ATOM   2012  N   THR A 137      43.733  26.941  23.455  1.00  0.00           N  
ATOM   2013  CA  THR A 137      44.079  28.024  22.555  1.00  0.00           C  
ATOM   2014  C   THR A 137      45.104  27.606  21.512  1.00  0.00           C  
ATOM   2015  O   THR A 137      45.022  27.982  20.344  1.00  0.00           O  
ATOM   2016  CB  THR A 137      44.614  29.235  23.342  1.00  0.00           C  
ATOM   2017  OG1 THR A 137      43.599  29.715  24.233  1.00  0.00           O  
ATOM   2018  CG2 THR A 137      45.020  30.351  22.392  1.00  0.00           C  
ATOM   2019  H   THR A 137      43.998  27.025  24.395  1.00  0.00           H  
ATOM   2020  HA  THR A 137      43.180  28.329  22.019  1.00  0.00           H  
ATOM   2021  HB  THR A 137      45.481  28.932  23.930  1.00  0.00           H  
ATOM   2022  HG1 THR A 137      43.576  29.163  25.018  1.00  0.00           H  
ATOM   2023 1HG2 THR A 137      45.396  31.198  22.966  1.00  0.00           H  
ATOM   2024 2HG2 THR A 137      45.800  29.993  21.721  1.00  0.00           H  
ATOM   2025 3HG2 THR A 137      44.155  30.664  21.809  1.00  0.00           H  
ATOM   2026  N   ALA A 138      46.090  26.853  21.945  1.00  0.00           N  
ATOM   2027  CA  ALA A 138      47.097  26.325  21.045  1.00  0.00           C  
ATOM   2028  C   ALA A 138      46.508  25.388  20.002  1.00  0.00           C  
ATOM   2029  O   ALA A 138      46.891  25.404  18.834  1.00  0.00           O  
ATOM   2030  CB  ALA A 138      48.179  25.609  21.840  1.00  0.00           C  
ATOM   2031  H   ALA A 138      46.127  26.578  22.885  1.00  0.00           H  
ATOM   2032  HA  ALA A 138      47.543  27.162  20.508  1.00  0.00           H  
ATOM   2033 1HB  ALA A 138      48.939  25.227  21.158  1.00  0.00           H  
ATOM   2034 2HB  ALA A 138      48.639  26.308  22.539  1.00  0.00           H  
ATOM   2035 3HB  ALA A 138      47.738  24.781  22.392  1.00  0.00           H  
ATOM   2036  N   VAL A 139      45.595  24.548  20.435  1.00  0.00           N  
ATOM   2037  CA  VAL A 139      44.899  23.649  19.535  1.00  0.00           C  
ATOM   2038  C   VAL A 139      44.079  24.391  18.492  1.00  0.00           C  
ATOM   2039  O   VAL A 139      44.028  24.011  17.324  1.00  0.00           O  
ATOM   2040  CB  VAL A 139      43.971  22.719  20.339  1.00  0.00           C  
ATOM   2041  CG1 VAL A 139      43.088  21.909  19.401  1.00  0.00           C  
ATOM   2042  CG2 VAL A 139      44.798  21.803  21.227  1.00  0.00           C  
ATOM   2043  H   VAL A 139      45.317  24.559  21.375  1.00  0.00           H  
ATOM   2044  HA  VAL A 139      45.639  23.043  19.010  1.00  0.00           H  
ATOM   2045  HB  VAL A 139      43.310  23.326  20.957  1.00  0.00           H  
ATOM   2046 1HG1 VAL A 139      42.438  21.257  19.986  1.00  0.00           H  
ATOM   2047 2HG1 VAL A 139      42.478  22.584  18.801  1.00  0.00           H  
ATOM   2048 3HG1 VAL A 139      43.713  21.303  18.746  1.00  0.00           H  
ATOM   2049 1HG2 VAL A 139      44.136  21.148  21.792  1.00  0.00           H  
ATOM   2050 2HG2 VAL A 139      45.463  21.199  20.608  1.00  0.00           H  
ATOM   2051 3HG2 VAL A 139      45.391  22.403  21.917  1.00  0.00           H  
ATOM   2052  N   LYS A 140      43.410  25.436  18.925  1.00  0.00           N  
ATOM   2053  CA  LYS A 140      42.645  26.277  18.025  1.00  0.00           C  
ATOM   2054  C   LYS A 140      43.519  26.956  16.982  1.00  0.00           C  
ATOM   2055  O   LYS A 140      43.153  27.072  15.814  1.00  0.00           O  
ATOM   2056  CB  LYS A 140      41.871  27.329  18.821  1.00  0.00           C  
ATOM   2057  CG  LYS A 140      40.743  26.768  19.676  1.00  0.00           C  
ATOM   2058  CD  LYS A 140      39.630  26.193  18.813  1.00  0.00           C  
ATOM   2059  CE  LYS A 140      38.468  25.700  19.664  1.00  0.00           C  
ATOM   2060  NZ  LYS A 140      37.384  25.106  18.835  1.00  0.00           N  
ATOM   2061  H   LYS A 140      43.469  25.708  19.865  1.00  0.00           H  
ATOM   2062  HA  LYS A 140      41.920  25.653  17.500  1.00  0.00           H  
ATOM   2063 1HB  LYS A 140      42.557  27.864  19.480  1.00  0.00           H  
ATOM   2064 2HB  LYS A 140      41.440  28.060  18.136  1.00  0.00           H  
ATOM   2065 1HG  LYS A 140      41.134  25.981  20.322  1.00  0.00           H  
ATOM   2066 2HG  LYS A 140      40.334  27.559  20.303  1.00  0.00           H  
ATOM   2067 1HD  LYS A 140      39.267  26.961  18.128  1.00  0.00           H  
ATOM   2068 2HD  LYS A 140      40.017  25.361  18.226  1.00  0.00           H  
ATOM   2069 1HE  LYS A 140      38.826  24.947  20.365  1.00  0.00           H  
ATOM   2070 2HE  LYS A 140      38.057  26.531  20.235  1.00  0.00           H  
ATOM   2071 1HZ  LYS A 140      36.635  24.792  19.435  1.00  0.00           H  
ATOM   2072 2HZ  LYS A 140      37.032  25.802  18.192  1.00  0.00           H  
ATOM   2073 3HZ  LYS A 140      37.749  24.322  18.314  1.00  0.00           H  
ATOM   2074  N   VAL A 141      44.665  27.434  17.415  1.00  0.00           N  
ATOM   2075  CA  VAL A 141      45.625  28.040  16.515  1.00  0.00           C  
ATOM   2076  C   VAL A 141      46.142  27.062  15.472  1.00  0.00           C  
ATOM   2077  O   VAL A 141      46.320  27.402  14.304  1.00  0.00           O  
ATOM   2078  CB  VAL A 141      46.815  28.597  17.318  1.00  0.00           C  
ATOM   2079  CG1 VAL A 141      47.922  29.057  16.381  1.00  0.00           C  
ATOM   2080  CG2 VAL A 141      46.350  29.742  18.206  1.00  0.00           C  
ATOM   2081  H   VAL A 141      44.921  27.328  18.355  1.00  0.00           H  
ATOM   2082  HA  VAL A 141      45.136  28.861  15.990  1.00  0.00           H  
ATOM   2083  HB  VAL A 141      47.228  27.801  17.938  1.00  0.00           H  
ATOM   2084 1HG1 VAL A 141      48.755  29.448  16.966  1.00  0.00           H  
ATOM   2085 2HG1 VAL A 141      48.264  28.214  15.781  1.00  0.00           H  
ATOM   2086 3HG1 VAL A 141      47.542  29.840  15.725  1.00  0.00           H  
ATOM   2087 1HG2 VAL A 141      47.196  30.131  18.771  1.00  0.00           H  
ATOM   2088 2HG2 VAL A 141      45.932  30.536  17.586  1.00  0.00           H  
ATOM   2089 3HG2 VAL A 141      45.588  29.381  18.896  1.00  0.00           H  
ATOM   2090  N   VAL A 142      46.413  25.851  15.905  1.00  0.00           N  
ATOM   2091  CA  VAL A 142      46.844  24.799  15.005  1.00  0.00           C  
ATOM   2092  C   VAL A 142      45.791  24.461  13.962  1.00  0.00           C  
ATOM   2093  O   VAL A 142      46.096  24.226  12.794  1.00  0.00           O  
ATOM   2094  CB  VAL A 142      47.185  23.530  15.808  1.00  0.00           C  
ATOM   2095  CG1 VAL A 142      47.445  22.360  14.870  1.00  0.00           C  
ATOM   2096  CG2 VAL A 142      48.392  23.788  16.697  1.00  0.00           C  
ATOM   2097  H   VAL A 142      46.265  25.616  16.845  1.00  0.00           H  
ATOM   2098  HA  VAL A 142      47.739  25.137  14.481  1.00  0.00           H  
ATOM   2099  HB  VAL A 142      46.328  23.261  16.426  1.00  0.00           H  
ATOM   2100 1HG1 VAL A 142      47.684  21.471  15.455  1.00  0.00           H  
ATOM   2101 2HG1 VAL A 142      46.556  22.170  14.270  1.00  0.00           H  
ATOM   2102 3HG1 VAL A 142      48.283  22.599  14.215  1.00  0.00           H  
ATOM   2103 1HG2 VAL A 142      48.627  22.886  17.262  1.00  0.00           H  
ATOM   2104 2HG2 VAL A 142      49.247  24.062  16.078  1.00  0.00           H  
ATOM   2105 3HG2 VAL A 142      48.168  24.601  17.387  1.00  0.00           H  
ATOM   2106  N   GLU A 143      44.551  24.403  14.395  1.00  0.00           N  
ATOM   2107  CA  GLU A 143      43.441  24.162  13.495  1.00  0.00           C  
ATOM   2108  C   GLU A 143      43.290  25.257  12.452  1.00  0.00           C  
ATOM   2109  O   GLU A 143      43.007  24.999  11.284  1.00  0.00           O  
ATOM   2110  CB  GLU A 143      42.142  24.029  14.292  1.00  0.00           C  
ATOM   2111  CG  GLU A 143      40.916  23.708  13.449  1.00  0.00           C  
ATOM   2112  CD  GLU A 143      39.674  23.512  14.272  1.00  0.00           C  
ATOM   2113  OE1 GLU A 143      39.760  23.600  15.474  1.00  0.00           O  
ATOM   2114  OE2 GLU A 143      38.637  23.274  13.700  1.00  0.00           O  
ATOM   2115  H   GLU A 143      44.346  24.590  15.335  1.00  0.00           H  
ATOM   2116  HA  GLU A 143      43.624  23.229  12.963  1.00  0.00           H  
ATOM   2117 1HB  GLU A 143      42.251  23.241  15.038  1.00  0.00           H  
ATOM   2118 2HB  GLU A 143      41.946  24.959  14.826  1.00  0.00           H  
ATOM   2119 1HG  GLU A 143      40.747  24.524  12.746  1.00  0.00           H  
ATOM   2120 2HG  GLU A 143      41.111  22.804  12.873  1.00  0.00           H  
ATOM   2121  N   ALA A 144      43.449  26.488  12.885  1.00  0.00           N  
ATOM   2122  CA  ALA A 144      43.405  27.624  11.985  1.00  0.00           C  
ATOM   2123  C   ALA A 144      44.509  27.583  10.942  1.00  0.00           C  
ATOM   2124  O   ALA A 144      44.304  27.907   9.774  1.00  0.00           O  
ATOM   2125  CB  ALA A 144      43.486  28.919  12.780  1.00  0.00           C  
ATOM   2126  H   ALA A 144      43.669  26.658  13.825  1.00  0.00           H  
ATOM   2127  HA  ALA A 144      42.457  27.594  11.447  1.00  0.00           H  
ATOM   2128 1HB  ALA A 144      43.439  29.768  12.098  1.00  0.00           H  
ATOM   2129 2HB  ALA A 144      42.651  28.969  13.480  1.00  0.00           H  
ATOM   2130 3HB  ALA A 144      44.424  28.949  13.332  1.00  0.00           H  
ATOM   2131  N   ALA A 145      45.694  27.212  11.375  1.00  0.00           N  
ATOM   2132  CA  ALA A 145      46.820  27.059  10.475  1.00  0.00           C  
ATOM   2133  C   ALA A 145      46.588  25.978   9.432  1.00  0.00           C  
ATOM   2134  O   ALA A 145      46.942  26.124   8.264  1.00  0.00           O  
ATOM   2135  CB  ALA A 145      48.082  26.756  11.270  1.00  0.00           C  
ATOM   2136  H   ALA A 145      45.824  26.966  12.315  1.00  0.00           H  
ATOM   2137  HA  ALA A 145      46.954  27.998   9.937  1.00  0.00           H  
ATOM   2138 1HB  ALA A 145      48.926  26.656  10.588  1.00  0.00           H  
ATOM   2139 2HB  ALA A 145      48.275  27.570  11.970  1.00  0.00           H  
ATOM   2140 3HB  ALA A 145      47.949  25.827  11.822  1.00  0.00           H  
ATOM   2141  N   ARG A 146      46.017  24.876   9.865  1.00  0.00           N  
ATOM   2142  CA  ARG A 146      45.671  23.793   8.965  1.00  0.00           C  
ATOM   2143  C   ARG A 146      44.646  24.210   7.922  1.00  0.00           C  
ATOM   2144  O   ARG A 146      44.728  23.835   6.754  1.00  0.00           O  
ATOM   2145  CB  ARG A 146      45.128  22.610   9.753  1.00  0.00           C  
ATOM   2146  CG  ARG A 146      44.767  21.394   8.913  1.00  0.00           C  
ATOM   2147  CD  ARG A 146      44.245  20.284   9.751  1.00  0.00           C  
ATOM   2148  NE  ARG A 146      43.003  20.645  10.416  1.00  0.00           N  
ATOM   2149  CZ  ARG A 146      41.789  20.629   9.831  1.00  0.00           C  
ATOM   2150  NH1 ARG A 146      41.671  20.270   8.572  1.00  0.00           N  
ATOM   2151  NH2 ARG A 146      40.718  20.975  10.523  1.00  0.00           N  
ATOM   2152  H   ARG A 146      45.752  24.791  10.805  1.00  0.00           H  
ATOM   2153  HA  ARG A 146      46.572  23.498   8.427  1.00  0.00           H  
ATOM   2154 1HB  ARG A 146      45.865  22.294  10.489  1.00  0.00           H  
ATOM   2155 2HB  ARG A 146      44.232  22.914  10.295  1.00  0.00           H  
ATOM   2156 1HG  ARG A 146      44.000  21.667   8.188  1.00  0.00           H  
ATOM   2157 2HG  ARG A 146      45.654  21.039   8.387  1.00  0.00           H  
ATOM   2158 1HD  ARG A 146      44.055  19.414   9.123  1.00  0.00           H  
ATOM   2159 2HD  ARG A 146      44.979  20.028  10.514  1.00  0.00           H  
ATOM   2160  HE  ARG A 146      43.054  20.927  11.386  1.00  0.00           H  
ATOM   2161 1HH1 ARG A 146      42.490  20.006   8.043  1.00  0.00           H  
ATOM   2162 2HH1 ARG A 146      40.761  20.259   8.134  1.00  0.00           H  
ATOM   2163 1HH2 ARG A 146      40.809  21.252  11.491  1.00  0.00           H  
ATOM   2164 2HH2 ARG A 146      39.809  20.964  10.085  1.00  0.00           H  
ATOM   2165  N   LEU A 147      43.660  24.963   8.355  1.00  0.00           N  
ATOM   2166  CA  LEU A 147      42.654  25.492   7.455  1.00  0.00           C  
ATOM   2167  C   LEU A 147      43.243  26.429   6.412  1.00  0.00           C  
ATOM   2168  O   LEU A 147      42.859  26.413   5.244  1.00  0.00           O  
ATOM   2169  CB  LEU A 147      41.577  26.232   8.258  1.00  0.00           C  
ATOM   2170  CG  LEU A 147      40.675  25.350   9.131  1.00  0.00           C  
ATOM   2171  CD1 LEU A 147      39.789  26.233  10.000  1.00  0.00           C  
ATOM   2172  CD2 LEU A 147      39.839  24.442   8.242  1.00  0.00           C  
ATOM   2173  H   LEU A 147      43.623  25.239   9.295  1.00  0.00           H  
ATOM   2174  HA  LEU A 147      42.192  24.660   6.925  1.00  0.00           H  
ATOM   2175 1HB  LEU A 147      42.065  26.955   8.910  1.00  0.00           H  
ATOM   2176 2HB  LEU A 147      40.937  26.775   7.563  1.00  0.00           H  
ATOM   2177  HG  LEU A 147      41.291  24.742   9.794  1.00  0.00           H  
ATOM   2178 1HD1 LEU A 147      39.148  25.607  10.620  1.00  0.00           H  
ATOM   2179 2HD1 LEU A 147      40.412  26.858  10.639  1.00  0.00           H  
ATOM   2180 3HD1 LEU A 147      39.171  26.866   9.364  1.00  0.00           H  
ATOM   2181 1HD2 LEU A 147      39.198  23.815   8.863  1.00  0.00           H  
ATOM   2182 2HD2 LEU A 147      39.221  25.049   7.580  1.00  0.00           H  
ATOM   2183 3HD2 LEU A 147      40.497  23.810   7.646  1.00  0.00           H  
ATOM   2184  N   GLY A 148      44.155  27.270   6.845  1.00  0.00           N  
ATOM   2185  CA  GLY A 148      44.851  28.168   5.945  1.00  0.00           C  
ATOM   2186  C   GLY A 148      45.671  27.425   4.902  1.00  0.00           C  
ATOM   2187  O   GLY A 148      45.722  27.807   3.734  1.00  0.00           O  
ATOM   2188  H   GLY A 148      44.433  27.258   7.785  1.00  0.00           H  
ATOM   2189 1HA  GLY A 148      44.128  28.809   5.439  1.00  0.00           H  
ATOM   2190 2HA  GLY A 148      45.510  28.818   6.518  1.00  0.00           H  
ATOM   2191  N   ALA A 149      46.341  26.381   5.335  1.00  0.00           N  
ATOM   2192  CA  ALA A 149      47.105  25.540   4.435  1.00  0.00           C  
ATOM   2193  C   ALA A 149      46.231  24.861   3.392  1.00  0.00           C  
ATOM   2194  O   ALA A 149      46.598  24.745   2.224  1.00  0.00           O  
ATOM   2195  CB  ALA A 149      47.877  24.497   5.230  1.00  0.00           C  
ATOM   2196  H   ALA A 149      46.281  26.110   6.275  1.00  0.00           H  
ATOM   2197  HA  ALA A 149      47.811  26.173   3.897  1.00  0.00           H  
ATOM   2198 1HB  ALA A 149      48.459  23.877   4.548  1.00  0.00           H  
ATOM   2199 2HB  ALA A 149      48.548  24.996   5.930  1.00  0.00           H  
ATOM   2200 3HB  ALA A 149      47.178  23.871   5.782  1.00  0.00           H  
ATOM   2201  N   GLU A 150      45.087  24.383   3.825  1.00  0.00           N  
ATOM   2202  CA  GLU A 150      44.125  23.777   2.925  1.00  0.00           C  
ATOM   2203  C   GLU A 150      43.608  24.755   1.882  1.00  0.00           C  
ATOM   2204  O   GLU A 150      43.430  24.414   0.714  1.00  0.00           O  
ATOM   2205  CB  GLU A 150      42.950  23.208   3.723  1.00  0.00           C  
ATOM   2206  CG  GLU A 150      43.293  21.987   4.564  1.00  0.00           C  
ATOM   2207  CD  GLU A 150      42.133  21.497   5.385  1.00  0.00           C  
ATOM   2208  OE1 GLU A 150      41.118  22.152   5.395  1.00  0.00           O  
ATOM   2209  OE2 GLU A 150      42.262  20.467   6.004  1.00  0.00           O  
ATOM   2210  H   GLU A 150      44.829  24.489   4.765  1.00  0.00           H  
ATOM   2211  HA  GLU A 150      44.615  22.963   2.393  1.00  0.00           H  
ATOM   2212 1HB  GLU A 150      42.559  23.975   4.392  1.00  0.00           H  
ATOM   2213 2HB  GLU A 150      42.147  22.929   3.040  1.00  0.00           H  
ATOM   2214 1HG  GLU A 150      43.620  21.184   3.903  1.00  0.00           H  
ATOM   2215 2HG  GLU A 150      44.121  22.236   5.226  1.00  0.00           H  
ATOM   2216  N   SER A 151      43.401  26.008   2.264  1.00  0.00           N  
ATOM   2217  CA  SER A 151      42.885  26.985   1.299  1.00  0.00           C  
ATOM   2218  C   SER A 151      43.860  27.305   0.163  1.00  0.00           C  
ATOM   2219  O   SER A 151      43.470  27.353  -1.004  1.00  0.00           O  
ATOM   2220  CB  SER A 151      42.526  28.268   2.023  1.00  0.00           C  
ATOM   2221  OG  SER A 151      42.028  29.226   1.130  1.00  0.00           O  
ATOM   2222  H   SER A 151      43.579  26.282   3.217  1.00  0.00           H  
ATOM   2223  HA  SER A 151      41.988  26.573   0.835  1.00  0.00           H  
ATOM   2224 1HB  SER A 151      41.780  28.057   2.788  1.00  0.00           H  
ATOM   2225 2HB  SER A 151      43.409  28.660   2.527  1.00  0.00           H  
ATOM   2226  HG  SER A 151      41.539  29.857   1.665  1.00  0.00           H  
ATOM   2227  N   LYS A 152      45.136  27.481   0.501  1.00  0.00           N  
ATOM   2228  CA  LYS A 152      46.186  27.598  -0.511  1.00  0.00           C  
ATOM   2229  C   LYS A 152      47.329  26.659  -0.162  1.00  0.00           C  
ATOM   2230  O   LYS A 152      48.154  26.965   0.708  1.00  0.00           O  
ATOM   2231  CB  LYS A 152      46.691  29.038  -0.618  1.00  0.00           C  
ATOM   2232  CG  LYS A 152      47.793  29.243  -1.650  1.00  0.00           C  
ATOM   2233  CD  LYS A 152      47.261  29.085  -3.066  1.00  0.00           C  
ATOM   2234  CE  LYS A 152      48.340  29.373  -4.099  1.00  0.00           C  
ATOM   2235  NZ  LYS A 152      47.843  29.188  -5.490  1.00  0.00           N  
ATOM   2236  H   LYS A 152      45.396  27.482   1.478  1.00  0.00           H  
ATOM   2237  HA  LYS A 152      45.765  27.328  -1.480  1.00  0.00           H  
ATOM   2238 1HB  LYS A 152      45.862  29.696  -0.880  1.00  0.00           H  
ATOM   2239 2HB  LYS A 152      47.074  29.362   0.349  1.00  0.00           H  
ATOM   2240 1HG  LYS A 152      48.214  30.242  -1.538  1.00  0.00           H  
ATOM   2241 2HG  LYS A 152      48.585  28.513  -1.485  1.00  0.00           H  
ATOM   2242 1HD  LYS A 152      46.897  28.066  -3.207  1.00  0.00           H  
ATOM   2243 2HD  LYS A 152      46.430  29.773  -3.221  1.00  0.00           H  
ATOM   2244 1HE  LYS A 152      48.688  30.399  -3.985  1.00  0.00           H  
ATOM   2245 2HE  LYS A 152      49.186  28.705  -3.937  1.00  0.00           H  
ATOM   2246 1HZ  LYS A 152      48.587  29.388  -6.143  1.00  0.00           H  
ATOM   2247 2HZ  LYS A 152      47.534  28.233  -5.613  1.00  0.00           H  
ATOM   2248 3HZ  LYS A 152      47.070  29.816  -5.658  1.00  0.00           H  
ATOM   2249  N   PRO A 153      47.366  25.501  -0.814  1.00  0.00           N  
ATOM   2250  CA  PRO A 153      48.325  24.476  -0.437  1.00  0.00           C  
ATOM   2251  C   PRO A 153      49.605  24.596  -1.251  1.00  0.00           C  
ATOM   2252  O   PRO A 153      49.621  24.316  -2.449  1.00  0.00           O  
ATOM   2253  CB  PRO A 153      47.577  23.175  -0.746  1.00  0.00           C  
ATOM   2254  CG  PRO A 153      46.654  23.540  -1.858  1.00  0.00           C  
ATOM   2255  CD  PRO A 153      46.324  24.988  -1.611  1.00  0.00           C  
ATOM   2256  HA  PRO A 153      48.568  24.600   0.619  1.00  0.00           H  
ATOM   2257 1HB  PRO A 153      48.292  22.388  -1.026  1.00  0.00           H  
ATOM   2258 2HB  PRO A 153      47.047  22.823   0.151  1.00  0.00           H  
ATOM   2259 1HG  PRO A 153      47.145  23.376  -2.829  1.00  0.00           H  
ATOM   2260 2HG  PRO A 153      45.764  22.894  -1.839  1.00  0.00           H  
ATOM   2261 1HD  PRO A 153      46.308  25.529  -2.569  1.00  0.00           H  
ATOM   2262 2HD  PRO A 153      45.349  25.062  -1.107  1.00  0.00           H  
ATOM   2263  N   THR A 154      50.677  24.996  -0.583  1.00  0.00           N  
ATOM   2264  CA  THR A 154      51.999  25.073  -1.184  1.00  0.00           C  
ATOM   2265  C   THR A 154      53.055  24.695  -0.156  1.00  0.00           C  
ATOM   2266  O   THR A 154      52.777  24.674   1.044  1.00  0.00           O  
ATOM   2267  CB  THR A 154      52.284  26.480  -1.740  1.00  0.00           C  
ATOM   2268  OG1 THR A 154      52.350  27.420  -0.659  1.00  0.00           O  
ATOM   2269  CG2 THR A 154      51.191  26.903  -2.709  1.00  0.00           C  
ATOM   2270  H   THR A 154      50.577  25.234   0.392  1.00  0.00           H  
ATOM   2271  HA  THR A 154      52.039  24.376  -2.022  1.00  0.00           H  
ATOM   2272  HB  THR A 154      53.242  26.479  -2.260  1.00  0.00           H  
ATOM   2273  HG1 THR A 154      52.528  28.296  -1.008  1.00  0.00           H  
ATOM   2274 1HG2 THR A 154      51.409  27.900  -3.091  1.00  0.00           H  
ATOM   2275 2HG2 THR A 154      51.146  26.197  -3.538  1.00  0.00           H  
ATOM   2276 3HG2 THR A 154      50.232  26.916  -2.192  1.00  0.00           H  
ATOM   2277  N   PRO A 155      54.272  24.428  -0.622  1.00  0.00           N  
ATOM   2278  CA  PRO A 155      55.385  24.210   0.291  1.00  0.00           C  
ATOM   2279  C   PRO A 155      55.629  25.482   1.157  1.00  0.00           C  
ATOM   2280  O   PRO A 155      56.237  25.409   2.229  1.00  0.00           O  
ATOM   2281  CB  PRO A 155      56.552  23.924  -0.660  1.00  0.00           C  
ATOM   2282  CG  PRO A 155      55.896  23.433  -1.905  1.00  0.00           C  
ATOM   2283  CD  PRO A 155      54.623  24.230  -1.997  1.00  0.00           C  
ATOM   2284  HA  PRO A 155      55.136  23.375   0.948  1.00  0.00           H  
ATOM   2285 1HB  PRO A 155      57.140  24.839  -0.819  1.00  0.00           H  
ATOM   2286 2HB  PRO A 155      57.228  23.181  -0.212  1.00  0.00           H  
ATOM   2287 1HG  PRO A 155      56.558  23.590  -2.770  1.00  0.00           H  
ATOM   2288 2HG  PRO A 155      55.714  22.350  -1.837  1.00  0.00           H  
ATOM   2289 1HD  PRO A 155      54.821  25.180  -2.516  1.00  0.00           H  
ATOM   2290 2HD  PRO A 155      53.862  23.646  -2.536  1.00  0.00           H  
ATOM   2291  N   GLU A 156      55.129  26.635   0.680  1.00  0.00           N  
ATOM   2292  CA  GLU A 156      55.583  27.324   1.907  1.00  0.00           C  
ATOM   2293  C   GLU A 156      54.463  27.427   2.922  1.00  0.00           C  
ATOM   2294  O   GLU A 156      54.694  27.770   4.080  1.00  0.00           O  
ATOM   2295  CB  GLU A 156      56.107  28.725   1.583  1.00  0.00           C  
ATOM   2296  CG  GLU A 156      57.351  28.744   0.706  1.00  0.00           C  
ATOM   2297  CD  GLU A 156      57.823  30.136   0.390  1.00  0.00           C  
ATOM   2298  OE1 GLU A 156      57.147  31.069   0.754  1.00  0.00           O  
ATOM   2299  OE2 GLU A 156      58.860  30.267  -0.216  1.00  0.00           O  
ATOM   2300  H   GLU A 156      54.855  27.599   0.549  1.00  0.00           H  
ATOM   2301  HA  GLU A 156      56.398  26.749   2.345  1.00  0.00           H  
ATOM   2302 1HB  GLU A 156      55.330  29.295   1.073  1.00  0.00           H  
ATOM   2303 2HB  GLU A 156      56.343  29.249   2.509  1.00  0.00           H  
ATOM   2304 1HG  GLU A 156      58.151  28.209   1.217  1.00  0.00           H  
ATOM   2305 2HG  GLU A 156      57.135  28.219  -0.223  1.00  0.00           H  
ATOM   2306  N   SER A 157      53.264  27.054   2.506  1.00  0.00           N  
ATOM   2307  CA  SER A 157      52.131  26.965   3.407  1.00  0.00           C  
ATOM   2308  C   SER A 157      52.303  25.872   4.449  1.00  0.00           C  
ATOM   2309  O   SER A 157      51.956  26.038   5.617  1.00  0.00           O  
ATOM   2310  CB  SER A 157      50.864  26.715   2.612  1.00  0.00           C  
ATOM   2311  OG  SER A 157      50.557  27.814   1.798  1.00  0.00           O  
ATOM   2312  H   SER A 157      53.121  26.816   1.567  1.00  0.00           H  
ATOM   2313  HA  SER A 157      52.036  27.913   3.939  1.00  0.00           H  
ATOM   2314 1HB  SER A 157      50.991  25.826   1.995  1.00  0.00           H  
ATOM   2315 2HB  SER A 157      50.038  26.524   3.296  1.00  0.00           H  
ATOM   2316  HG  SER A 157      49.751  27.581   1.332  1.00  0.00           H  
ATOM   2317  N   SER A 158      52.809  24.740   4.016  1.00  0.00           N  
ATOM   2318  CA  SER A 158      53.093  23.638   4.917  1.00  0.00           C  
ATOM   2319  C   SER A 158      54.140  23.997   5.959  1.00  0.00           C  
ATOM   2320  O   SER A 158      54.036  23.627   7.127  1.00  0.00           O  
ATOM   2321  CB  SER A 158      53.559  22.434   4.122  1.00  0.00           C  
ATOM   2322  OG  SER A 158      53.839  21.352   4.968  1.00  0.00           O  
ATOM   2323  H   SER A 158      53.068  24.640   3.077  1.00  0.00           H  
ATOM   2324  HA  SER A 158      52.174  23.374   5.442  1.00  0.00           H  
ATOM   2325 1HB  SER A 158      52.787  22.149   3.407  1.00  0.00           H  
ATOM   2326 2HB  SER A 158      54.450  22.695   3.554  1.00  0.00           H  
ATOM   2327  HG  SER A 158      54.125  20.636   4.395  1.00  0.00           H  
ATOM   2328  N   LYS A 159      55.168  24.693   5.526  1.00  0.00           N  
ATOM   2329  CA  LYS A 159      56.202  25.164   6.427  1.00  0.00           C  
ATOM   2330  C   LYS A 159      55.667  26.132   7.469  1.00  0.00           C  
ATOM   2331  O   LYS A 159      56.049  26.095   8.637  1.00  0.00           O  
ATOM   2332  CB  LYS A 159      57.329  25.826   5.632  1.00  0.00           C  
ATOM   2333  CG  LYS A 159      58.496  26.313   6.482  1.00  0.00           C  
ATOM   2334  CD  LYS A 159      59.609  26.883   5.616  1.00  0.00           C  
ATOM   2335  CE  LYS A 159      60.814  27.282   6.455  1.00  0.00           C  
ATOM   2336  NZ  LYS A 159      60.498  28.397   7.389  1.00  0.00           N  
ATOM   2337  H   LYS A 159      55.219  24.966   4.587  1.00  0.00           H  
ATOM   2338  HA  LYS A 159      56.616  24.307   6.957  1.00  0.00           H  
ATOM   2339 1HB  LYS A 159      57.720  25.121   4.899  1.00  0.00           H  
ATOM   2340 2HB  LYS A 159      56.934  26.682   5.085  1.00  0.00           H  
ATOM   2341 1HG  LYS A 159      58.148  27.086   7.169  1.00  0.00           H  
ATOM   2342 2HG  LYS A 159      58.891  25.483   7.067  1.00  0.00           H  
ATOM   2343 1HD  LYS A 159      59.918  26.138   4.882  1.00  0.00           H  
ATOM   2344 2HD  LYS A 159      59.242  27.761   5.084  1.00  0.00           H  
ATOM   2345 1HE  LYS A 159      61.154  26.425   7.034  1.00  0.00           H  
ATOM   2346 2HE  LYS A 159      61.627  27.594   5.799  1.00  0.00           H  
ATOM   2347 1HZ  LYS A 159      61.322  28.631   7.925  1.00  0.00           H  
ATOM   2348 2HZ  LYS A 159      60.199  29.205   6.861  1.00  0.00           H  
ATOM   2349 3HZ  LYS A 159      59.759  28.113   8.015  1.00  0.00           H  
ATOM   2350  N   ALA A 160      54.803  27.024   7.036  1.00  0.00           N  
ATOM   2351  CA  ALA A 160      54.160  27.960   7.937  1.00  0.00           C  
ATOM   2352  C   ALA A 160      53.299  27.266   8.979  1.00  0.00           C  
ATOM   2353  O   ALA A 160      53.270  27.649  10.147  1.00  0.00           O  
ATOM   2354  CB  ALA A 160      53.322  28.952   7.143  1.00  0.00           C  
ATOM   2355  H   ALA A 160      54.526  27.028   6.097  1.00  0.00           H  
ATOM   2356  HA  ALA A 160      54.938  28.501   8.475  1.00  0.00           H  
ATOM   2357 1HB  ALA A 160      52.853  29.660   7.826  1.00  0.00           H  
ATOM   2358 2HB  ALA A 160      53.962  29.491   6.444  1.00  0.00           H  
ATOM   2359 3HB  ALA A 160      52.552  28.416   6.590  1.00  0.00           H  
ATOM   2360  N   ALA A 161      52.572  26.260   8.546  1.00  0.00           N  
ATOM   2361  CA  ALA A 161      51.760  25.464   9.447  1.00  0.00           C  
ATOM   2362  C   ALA A 161      52.594  24.737  10.489  1.00  0.00           C  
ATOM   2363  O   ALA A 161      52.222  24.642  11.657  1.00  0.00           O  
ATOM   2364  CB  ALA A 161      50.929  24.466   8.653  1.00  0.00           C  
ATOM   2365  H   ALA A 161      52.615  25.987   7.607  1.00  0.00           H  
ATOM   2366  HA  ALA A 161      51.078  26.129   9.976  1.00  0.00           H  
ATOM   2367 1HB  ALA A 161      50.313  23.881   9.336  1.00  0.00           H  
ATOM   2368 2HB  ALA A 161      50.287  25.002   7.954  1.00  0.00           H  
ATOM   2369 3HB  ALA A 161      51.590  23.801   8.101  1.00  0.00           H  
ATOM   2370  N   ILE A 162      53.710  24.195  10.056  1.00  0.00           N  
ATOM   2371  CA  ILE A 162      54.636  23.535  10.957  1.00  0.00           C  
ATOM   2372  C   ILE A 162      55.207  24.481  11.999  1.00  0.00           C  
ATOM   2373  O   ILE A 162      55.366  24.131  13.167  1.00  0.00           O  
ATOM   2374  CB  ILE A 162      55.792  22.894  10.167  1.00  0.00           C  
ATOM   2375  CG1 ILE A 162      55.277  21.725   9.323  1.00  0.00           C  
ATOM   2376  CG2 ILE A 162      56.889  22.430  11.113  1.00  0.00           C  
ATOM   2377  CD1 ILE A 162      56.280  21.213   8.314  1.00  0.00           C  
ATOM   2378  H   ILE A 162      53.973  24.285   9.117  1.00  0.00           H  
ATOM   2379  HA  ILE A 162      54.102  22.742  11.482  1.00  0.00           H  
ATOM   2380  HB  ILE A 162      56.207  23.624   9.474  1.00  0.00           H  
ATOM   2381 1HG1 ILE A 162      54.998  20.899   9.977  1.00  0.00           H  
ATOM   2382 2HG1 ILE A 162      54.380  22.032   8.785  1.00  0.00           H  
ATOM   2383 1HG2 ILE A 162      57.697  21.978  10.538  1.00  0.00           H  
ATOM   2384 2HG2 ILE A 162      57.273  23.282  11.671  1.00  0.00           H  
ATOM   2385 3HG2 ILE A 162      56.483  21.694  11.807  1.00  0.00           H  
ATOM   2386 1HD1 ILE A 162      55.843  20.385   7.754  1.00  0.00           H  
ATOM   2387 2HD1 ILE A 162      56.547  22.015   7.626  1.00  0.00           H  
ATOM   2388 3HD1 ILE A 162      57.173  20.867   8.833  1.00  0.00           H  
ATOM   2389  N   GLU A 163      55.547  25.674  11.566  1.00  0.00           N  
ATOM   2390  CA  GLU A 163      56.036  26.701  12.467  1.00  0.00           C  
ATOM   2391  C   GLU A 163      55.005  27.099  13.509  1.00  0.00           C  
ATOM   2392  O   GLU A 163      55.322  27.316  14.677  1.00  0.00           O  
ATOM   2393  CB  GLU A 163      56.463  27.936  11.670  1.00  0.00           C  
ATOM   2394  CG  GLU A 163      57.719  27.741  10.834  1.00  0.00           C  
ATOM   2395  CD  GLU A 163      58.063  28.947  10.005  1.00  0.00           C  
ATOM   2396  OE1 GLU A 163      57.287  29.873   9.986  1.00  0.00           O  
ATOM   2397  OE2 GLU A 163      59.103  28.943   9.389  1.00  0.00           O  
ATOM   2398  H   GLU A 163      55.412  25.918  10.627  1.00  0.00           H  
ATOM   2399  HA  GLU A 163      56.905  26.311  12.997  1.00  0.00           H  
ATOM   2400 1HB  GLU A 163      55.657  28.232  10.999  1.00  0.00           H  
ATOM   2401 2HB  GLU A 163      56.641  28.766  12.354  1.00  0.00           H  
ATOM   2402 1HG  GLU A 163      58.555  27.521  11.498  1.00  0.00           H  
ATOM   2403 2HG  GLU A 163      57.577  26.884  10.178  1.00  0.00           H  
ATOM   2404  N   ALA A 164      53.771  27.227  13.076  1.00  0.00           N  
ATOM   2405  CA  ALA A 164      52.675  27.531  13.977  1.00  0.00           C  
ATOM   2406  C   ALA A 164      52.462  26.445  15.019  1.00  0.00           C  
ATOM   2407  O   ALA A 164      52.194  26.720  16.187  1.00  0.00           O  
ATOM   2408  CB  ALA A 164      51.396  27.751  13.183  1.00  0.00           C  
ATOM   2409  H   ALA A 164      53.555  27.051  12.137  1.00  0.00           H  
ATOM   2410  HA  ALA A 164      52.923  28.446  14.515  1.00  0.00           H  
ATOM   2411 1HB  ALA A 164      50.580  27.991  13.865  1.00  0.00           H  
ATOM   2412 2HB  ALA A 164      51.539  28.576  12.484  1.00  0.00           H  
ATOM   2413 3HB  ALA A 164      51.151  26.846  12.630  1.00  0.00           H  
ATOM   2414  N   ALA A 165      52.551  25.208  14.586  1.00  0.00           N  
ATOM   2415  CA  ALA A 165      52.441  24.076  15.487  1.00  0.00           C  
ATOM   2416  C   ALA A 165      53.547  24.055  16.529  1.00  0.00           C  
ATOM   2417  O   ALA A 165      53.323  23.743  17.697  1.00  0.00           O  
ATOM   2418  CB  ALA A 165      52.446  22.778  14.693  1.00  0.00           C  
ATOM   2419  H   ALA A 165      52.761  25.025  13.647  1.00  0.00           H  
ATOM   2420  HA  ALA A 165      51.497  24.162  16.025  1.00  0.00           H  
ATOM   2421 1HB  ALA A 165      52.351  21.933  15.376  1.00  0.00           H  
ATOM   2422 2HB  ALA A 165      51.610  22.775  13.994  1.00  0.00           H  
ATOM   2423 3HB  ALA A 165      53.380  22.693  14.140  1.00  0.00           H  
ATOM   2424  N   GLU A 166      54.751  24.357  16.096  1.00  0.00           N  
ATOM   2425  CA  GLU A 166      55.884  24.446  16.997  1.00  0.00           C  
ATOM   2426  C   GLU A 166      55.713  25.539  18.039  1.00  0.00           C  
ATOM   2427  O   GLU A 166      56.059  25.372  19.207  1.00  0.00           O  
ATOM   2428  CB  GLU A 166      57.167  24.692  16.200  1.00  0.00           C  
ATOM   2429  CG  GLU A 166      57.626  23.506  15.364  1.00  0.00           C  
ATOM   2430  CD  GLU A 166      58.843  23.810  14.535  1.00  0.00           C  
ATOM   2431  OE1 GLU A 166      59.257  24.944  14.517  1.00  0.00           O  
ATOM   2432  OE2 GLU A 166      59.358  22.907  13.920  1.00  0.00           O  
ATOM   2433  H   GLU A 166      54.894  24.595  15.157  1.00  0.00           H  
ATOM   2434  HA  GLU A 166      55.980  23.499  17.527  1.00  0.00           H  
ATOM   2435 1HB  GLU A 166      57.022  25.539  15.529  1.00  0.00           H  
ATOM   2436 2HB  GLU A 166      57.976  24.952  16.884  1.00  0.00           H  
ATOM   2437 1HG  GLU A 166      57.852  22.672  16.028  1.00  0.00           H  
ATOM   2438 2HG  GLU A 166      56.812  23.201  14.708  1.00  0.00           H  
ATOM   2439  N   ARG A 167      55.206  26.671  17.606  1.00  0.00           N  
ATOM   2440  CA  ARG A 167      54.922  27.772  18.507  1.00  0.00           C  
ATOM   2441  C   ARG A 167      53.876  27.414  19.549  1.00  0.00           C  
ATOM   2442  O   ARG A 167      53.980  27.784  20.717  1.00  0.00           O  
ATOM   2443  CB  ARG A 167      54.447  28.985  17.721  1.00  0.00           C  
ATOM   2444  CG  ARG A 167      55.509  29.643  16.855  1.00  0.00           C  
ATOM   2445  CD  ARG A 167      56.590  30.246  17.677  1.00  0.00           C  
ATOM   2446  NE  ARG A 167      56.106  31.360  18.476  1.00  0.00           N  
ATOM   2447  CZ  ARG A 167      56.753  31.878  19.538  1.00  0.00           C  
ATOM   2448  NH1 ARG A 167      57.907  31.372  19.916  1.00  0.00           N  
ATOM   2449  NH2 ARG A 167      56.229  32.894  20.201  1.00  0.00           N  
ATOM   2450  H   ARG A 167      54.947  26.770  16.667  1.00  0.00           H  
ATOM   2451  HA  ARG A 167      55.838  28.031  19.036  1.00  0.00           H  
ATOM   2452 1HB  ARG A 167      53.623  28.696  17.069  1.00  0.00           H  
ATOM   2453 2HB  ARG A 167      54.068  29.740  18.410  1.00  0.00           H  
ATOM   2454 1HG  ARG A 167      55.955  28.897  16.196  1.00  0.00           H  
ATOM   2455 2HG  ARG A 167      55.054  30.431  16.256  1.00  0.00           H  
ATOM   2456 1HD  ARG A 167      56.997  29.494  18.352  1.00  0.00           H  
ATOM   2457 2HD  ARG A 167      57.381  30.613  17.024  1.00  0.00           H  
ATOM   2458  HE  ARG A 167      55.222  31.776  18.216  1.00  0.00           H  
ATOM   2459 1HH1 ARG A 167      58.307  30.595  19.409  1.00  0.00           H  
ATOM   2460 2HH1 ARG A 167      58.391  31.759  20.712  1.00  0.00           H  
ATOM   2461 1HH2 ARG A 167      55.342  33.283  19.911  1.00  0.00           H  
ATOM   2462 2HH2 ARG A 167      56.714  33.281  20.997  1.00  0.00           H  
ATOM   2463  N   ALA A 168      52.848  26.718  19.116  1.00  0.00           N  
ATOM   2464  CA  ALA A 168      51.814  26.247  20.017  1.00  0.00           C  
ATOM   2465  C   ALA A 168      52.348  25.279  21.059  1.00  0.00           C  
ATOM   2466  O   ALA A 168      51.966  25.317  22.227  1.00  0.00           O  
ATOM   2467  CB  ALA A 168      50.692  25.593  19.223  1.00  0.00           C  
ATOM   2468  H   ALA A 168      52.795  26.446  18.177  1.00  0.00           H  
ATOM   2469  HA  ALA A 168      51.416  27.107  20.555  1.00  0.00           H  
ATOM   2470 1HB  ALA A 168      49.913  25.254  19.906  1.00  0.00           H  
ATOM   2471 2HB  ALA A 168      50.272  26.317  18.524  1.00  0.00           H  
ATOM   2472 3HB  ALA A 168      51.086  24.742  18.670  1.00  0.00           H  
ATOM   2473  N   ILE A 169      53.212  24.387  20.626  1.00  0.00           N  
ATOM   2474  CA  ILE A 169      53.855  23.451  21.527  1.00  0.00           C  
ATOM   2475  C   ILE A 169      54.716  24.145  22.569  1.00  0.00           C  
ATOM   2476  O   ILE A 169      54.745  23.762  23.737  1.00  0.00           O  
ATOM   2477  CB  ILE A 169      54.720  22.452  20.737  1.00  0.00           C  
ATOM   2478  CG1 ILE A 169      53.843  21.591  19.824  1.00  0.00           C  
ATOM   2479  CG2 ILE A 169      55.524  21.577  21.687  1.00  0.00           C  
ATOM   2480  CD1 ILE A 169      52.821  20.761  20.565  1.00  0.00           C  
ATOM   2481  H   ILE A 169      53.489  24.383  19.687  1.00  0.00           H  
ATOM   2482  HA  ILE A 169      53.082  22.898  22.060  1.00  0.00           H  
ATOM   2483  HB  ILE A 169      55.408  22.997  20.091  1.00  0.00           H  
ATOM   2484 1HG1 ILE A 169      53.316  22.232  19.118  1.00  0.00           H  
ATOM   2485 2HG1 ILE A 169      54.474  20.917  19.244  1.00  0.00           H  
ATOM   2486 1HG2 ILE A 169      56.129  20.877  21.113  1.00  0.00           H  
ATOM   2487 2HG2 ILE A 169      56.174  22.204  22.296  1.00  0.00           H  
ATOM   2488 3HG2 ILE A 169      54.844  21.023  22.335  1.00  0.00           H  
ATOM   2489 1HD1 ILE A 169      52.238  20.178  19.851  1.00  0.00           H  
ATOM   2490 2HD1 ILE A 169      53.330  20.086  21.254  1.00  0.00           H  
ATOM   2491 3HD1 ILE A 169      52.156  21.417  21.125  1.00  0.00           H  
ATOM   2492  N   GLU A 170      55.444  25.151  22.136  1.00  0.00           N  
ATOM   2493  CA  GLU A 170      56.254  25.947  23.037  1.00  0.00           C  
ATOM   2494  C   GLU A 170      55.421  26.674  24.079  1.00  0.00           C  
ATOM   2495  O   GLU A 170      55.793  26.769  25.247  1.00  0.00           O  
ATOM   2496  CB  GLU A 170      57.079  26.961  22.241  1.00  0.00           C  
ATOM   2497  CG  GLU A 170      58.019  27.808  23.085  1.00  0.00           C  
ATOM   2498  CD  GLU A 170      58.866  28.739  22.262  1.00  0.00           C  
ATOM   2499  OE1 GLU A 170      59.161  28.407  21.140  1.00  0.00           O  
ATOM   2500  OE2 GLU A 170      59.218  29.784  22.758  1.00  0.00           O  
ATOM   2501  H   GLU A 170      55.400  25.425  21.197  1.00  0.00           H  
ATOM   2502  HA  GLU A 170      56.936  25.283  23.567  1.00  0.00           H  
ATOM   2503 1HB  GLU A 170      57.678  26.437  21.496  1.00  0.00           H  
ATOM   2504 2HB  GLU A 170      56.409  27.635  21.707  1.00  0.00           H  
ATOM   2505 1HG  GLU A 170      57.429  28.397  23.787  1.00  0.00           H  
ATOM   2506 2HG  GLU A 170      58.667  27.149  23.661  1.00  0.00           H  
ATOM   2507  N   HIS A 171      54.305  27.216  23.646  1.00  0.00           N  
ATOM   2508  CA  HIS A 171      53.380  27.876  24.547  1.00  0.00           C  
ATOM   2509  C   HIS A 171      52.808  26.930  25.589  1.00  0.00           C  
ATOM   2510  O   HIS A 171      52.650  27.280  26.757  1.00  0.00           O  
ATOM   2511  CB  HIS A 171      52.234  28.516  23.756  1.00  0.00           C  
ATOM   2512  CG  HIS A 171      52.648  29.716  22.963  1.00  0.00           C  
ATOM   2513  ND1 HIS A 171      53.429  30.723  23.490  1.00  0.00           N  
ATOM   2514  CD2 HIS A 171      52.389  30.072  21.683  1.00  0.00           C  
ATOM   2515  CE1 HIS A 171      53.633  31.647  22.567  1.00  0.00           C  
ATOM   2516  NE2 HIS A 171      53.012  31.275  21.462  1.00  0.00           N  
ATOM   2517  H   HIS A 171      54.043  27.126  22.707  1.00  0.00           H  
ATOM   2518  HA  HIS A 171      53.915  28.668  25.072  1.00  0.00           H  
ATOM   2519 1HB  HIS A 171      51.812  27.781  23.069  1.00  0.00           H  
ATOM   2520 2HB  HIS A 171      51.442  28.816  24.441  1.00  0.00           H  
ATOM   2521  HD1 HIS A 171      53.853  30.729  24.396  1.00  0.00           H  
ATOM   2522  HD2 HIS A 171      51.819  29.598  20.883  1.00  0.00           H  
ATOM   2523  HE1 HIS A 171      54.232  32.530  22.788  1.00  0.00           H  
ATOM   2524  N   ILE A 172      52.468  25.736  25.156  1.00  0.00           N  
ATOM   2525  CA  ILE A 172      51.978  24.710  26.057  1.00  0.00           C  
ATOM   2526  C   ILE A 172      53.011  24.312  27.099  1.00  0.00           C  
ATOM   2527  O   ILE A 172      52.694  24.095  28.267  1.00  0.00           O  
ATOM   2528  CB  ILE A 172      51.546  23.461  25.267  1.00  0.00           C  
ATOM   2529  CG1 ILE A 172      50.306  23.766  24.423  1.00  0.00           C  
ATOM   2530  CG2 ILE A 172      51.278  22.300  26.213  1.00  0.00           C  
ATOM   2531  CD1 ILE A 172      49.974  22.690  23.414  1.00  0.00           C  
ATOM   2532  H   ILE A 172      52.603  25.493  24.217  1.00  0.00           H  
ATOM   2533  HA  ILE A 172      51.112  25.102  26.589  1.00  0.00           H  
ATOM   2534  HB  ILE A 172      52.337  23.177  24.574  1.00  0.00           H  
ATOM   2535 1HG1 ILE A 172      49.444  23.898  25.077  1.00  0.00           H  
ATOM   2536 2HG1 ILE A 172      50.453  24.702  23.885  1.00  0.00           H  
ATOM   2537 1HG2 ILE A 172      50.973  21.426  25.638  1.00  0.00           H  
ATOM   2538 2HG2 ILE A 172      52.184  22.069  26.771  1.00  0.00           H  
ATOM   2539 3HG2 ILE A 172      50.483  22.573  26.908  1.00  0.00           H  
ATOM   2540 1HD1 ILE A 172      49.084  22.978  22.855  1.00  0.00           H  
ATOM   2541 2HD1 ILE A 172      50.811  22.565  22.726  1.00  0.00           H  
ATOM   2542 3HD1 ILE A 172      49.787  21.750  23.933  1.00  0.00           H  
ATOM   2543  N   GLU A 173      54.245  24.184  26.666  1.00  0.00           N  
ATOM   2544  CA  GLU A 173      55.340  23.880  27.567  1.00  0.00           C  
ATOM   2545  C   GLU A 173      55.553  24.966  28.609  1.00  0.00           C  
ATOM   2546  O   GLU A 173      55.822  24.691  29.777  1.00  0.00           O  
ATOM   2547  CB  GLU A 173      56.630  23.672  26.770  1.00  0.00           C  
ATOM   2548  CG  GLU A 173      57.834  23.281  27.615  1.00  0.00           C  
ATOM   2549  CD  GLU A 173      59.064  23.013  26.792  1.00  0.00           C  
ATOM   2550  OE1 GLU A 173      58.983  23.105  25.591  1.00  0.00           O  
ATOM   2551  OE2 GLU A 173      60.085  22.716  27.366  1.00  0.00           O  
ATOM   2552  H   GLU A 173      54.461  24.360  25.727  1.00  0.00           H  
ATOM   2553  HA  GLU A 173      55.103  22.959  28.101  1.00  0.00           H  
ATOM   2554 1HB  GLU A 173      56.476  22.891  26.026  1.00  0.00           H  
ATOM   2555 2HB  GLU A 173      56.879  24.589  26.236  1.00  0.00           H  
ATOM   2556 1HG  GLU A 173      58.050  24.087  28.317  1.00  0.00           H  
ATOM   2557 2HG  GLU A 173      57.587  22.391  28.191  1.00  0.00           H  
ATOM   2558  N   ARG A 174      55.465  26.203  28.176  1.00  0.00           N  
ATOM   2559  CA  ARG A 174      55.573  27.335  29.077  1.00  0.00           C  
ATOM   2560  C   ARG A 174      54.468  27.356  30.119  1.00  0.00           C  
ATOM   2561  O   ARG A 174      54.692  27.668  31.287  1.00  0.00           O  
ATOM   2562  CB  ARG A 174      55.540  28.637  28.291  1.00  0.00           C  
ATOM   2563  CG  ARG A 174      56.782  28.914  27.459  1.00  0.00           C  
ATOM   2564  CD  ARG A 174      56.686  30.212  26.744  1.00  0.00           C  
ATOM   2565  NE  ARG A 174      57.835  30.444  25.883  1.00  0.00           N  
ATOM   2566  CZ  ARG A 174      59.008  30.961  26.296  1.00  0.00           C  
ATOM   2567  NH1 ARG A 174      59.172  31.296  27.556  1.00  0.00           N  
ATOM   2568  NH2 ARG A 174      59.995  31.133  25.433  1.00  0.00           N  
ATOM   2569  H   ARG A 174      55.255  26.386  27.237  1.00  0.00           H  
ATOM   2570  HA  ARG A 174      56.521  27.264  29.609  1.00  0.00           H  
ATOM   2571 1HB  ARG A 174      54.686  28.632  27.615  1.00  0.00           H  
ATOM   2572 2HB  ARG A 174      55.409  29.474  28.977  1.00  0.00           H  
ATOM   2573 1HG  ARG A 174      57.656  28.945  28.110  1.00  0.00           H  
ATOM   2574 2HG  ARG A 174      56.909  28.123  26.719  1.00  0.00           H  
ATOM   2575 1HD  ARG A 174      55.789  30.221  26.125  1.00  0.00           H  
ATOM   2576 2HD  ARG A 174      56.635  31.024  27.469  1.00  0.00           H  
ATOM   2577  HE  ARG A 174      57.747  30.198  24.906  1.00  0.00           H  
ATOM   2578 1HH1 ARG A 174      58.418  31.165  28.216  1.00  0.00           H  
ATOM   2579 2HH1 ARG A 174      60.051  31.684  27.865  1.00  0.00           H  
ATOM   2580 1HH2 ARG A 174      59.869  30.876  24.463  1.00  0.00           H  
ATOM   2581 2HH2 ARG A 174      60.874  31.521  25.742  1.00  0.00           H  
ATOM   2582  N   ALA A 175      53.264  27.054  29.686  1.00  0.00           N  
ATOM   2583  CA  ALA A 175      52.131  26.965  30.587  1.00  0.00           C  
ATOM   2584  C   ALA A 175      52.303  25.872  31.629  1.00  0.00           C  
ATOM   2585  O   ALA A 175      51.956  26.038  32.797  1.00  0.00           O  
ATOM   2586  CB  ALA A 175      50.853  26.734  29.793  1.00  0.00           C  
ATOM   2587  H   ALA A 175      53.121  26.816  28.747  1.00  0.00           H  
ATOM   2588  HA  ALA A 175      52.051  27.910  31.125  1.00  0.00           H  
ATOM   2589 1HB  ALA A 175      50.005  26.681  30.476  1.00  0.00           H  
ATOM   2590 2HB  ALA A 175      50.705  27.558  29.094  1.00  0.00           H  
ATOM   2591 3HB  ALA A 175      50.933  25.800  29.240  1.00  0.00           H  
ATOM   2592  N   GLY A 176      52.809  24.740  31.196  1.00  0.00           N  
ATOM   2593  CA  GLY A 176      53.093  23.638  32.097  1.00  0.00           C  
ATOM   2594  C   GLY A 176      54.054  24.031  33.207  1.00  0.00           C  
ATOM   2595  O   GLY A 176      53.819  23.734  34.378  1.00  0.00           O  
ATOM   2596  H   GLY A 176      53.068  24.640  30.257  1.00  0.00           H  
ATOM   2597 1HA  GLY A 176      52.163  23.281  32.540  1.00  0.00           H  
ATOM   2598 2HA  GLY A 176      53.519  22.808  31.534  1.00  0.00           H  
ATOM   2599  N   ARG A 177      55.149  24.687  32.821  1.00  0.00           N  
ATOM   2600  CA  ARG A 177      56.275  24.963  33.718  1.00  0.00           C  
ATOM   2601  C   ARG A 177      55.816  25.703  34.962  1.00  0.00           C  
ATOM   2602  O   ARG A 177      56.591  25.895  35.904  1.00  0.00           O  
ATOM   2603  CB  ARG A 177      57.340  25.788  33.010  1.00  0.00           C  
ATOM   2604  CG  ARG A 177      58.103  25.049  31.922  1.00  0.00           C  
ATOM   2605  CD  ARG A 177      59.095  25.929  31.253  1.00  0.00           C  
ATOM   2606  NE  ARG A 177      59.827  25.227  30.211  1.00  0.00           N  
ATOM   2607  CZ  ARG A 177      60.695  25.809  29.361  1.00  0.00           C  
ATOM   2608  NH1 ARG A 177      60.928  27.100  29.441  1.00  0.00           N  
ATOM   2609  NH2 ARG A 177      61.312  25.082  28.446  1.00  0.00           N  
ATOM   2610  H   ARG A 177      55.234  24.953  31.850  1.00  0.00           H  
ATOM   2611  HA  ARG A 177      56.720  24.012  34.017  1.00  0.00           H  
ATOM   2612 1HB  ARG A 177      56.879  26.662  32.554  1.00  0.00           H  
ATOM   2613 2HB  ARG A 177      58.068  26.145  33.739  1.00  0.00           H  
ATOM   2614 1HG  ARG A 177      58.634  24.204  32.360  1.00  0.00           H  
ATOM   2615 2HG  ARG A 177      57.402  24.687  31.168  1.00  0.00           H  
ATOM   2616 1HD  ARG A 177      58.582  26.776  30.798  1.00  0.00           H  
ATOM   2617 2HD  ARG A 177      59.812  26.292  31.988  1.00  0.00           H  
ATOM   2618  HE  ARG A 177      59.674  24.232  30.118  1.00  0.00           H  
ATOM   2619 1HH1 ARG A 177      60.456  27.656  30.141  1.00  0.00           H  
ATOM   2620 2HH1 ARG A 177      61.578  27.537  28.804  1.00  0.00           H  
ATOM   2621 1HH2 ARG A 177      61.133  24.089  28.384  1.00  0.00           H  
ATOM   2622 2HH2 ARG A 177      61.962  25.518  27.809  1.00  0.00           H  
ATOM   2623  N   GLY A 178      54.589  26.193  34.936  1.00  0.00           N  
ATOM   2624  CA  GLY A 178      54.098  27.098  35.968  1.00  0.00           C  
ATOM   2625  C   GLY A 178      53.721  28.460  35.351  1.00  0.00           C  
ATOM   2626  O   GLY A 178      52.731  29.075  35.750  1.00  0.00           O  
ATOM   2627  H   GLY A 178      53.983  25.964  34.159  1.00  0.00           H  
ATOM   2628 1HA  GLY A 178      53.231  26.655  36.458  1.00  0.00           H  
ATOM   2629 2HA  GLY A 178      54.865  27.231  36.730  1.00  0.00           H  
ATOM   2630  N   GLU A 179      54.512  28.916  34.365  1.00  0.00           N  
ATOM   2631  CA  GLU A 179      53.590  30.054  34.242  1.00  0.00           C  
ATOM   2632  C   GLU A 179      52.419  29.710  33.339  1.00  0.00           C  
ATOM   2633  O   GLU A 179      52.530  29.738  32.116  1.00  0.00           O  
ATOM   2634  CB  GLU A 179      54.318  31.284  33.695  1.00  0.00           C  
ATOM   2635  CG  GLU A 179      55.396  31.837  34.615  1.00  0.00           C  
ATOM   2636  CD  GLU A 179      56.076  33.056  34.054  1.00  0.00           C  
ATOM   2637  OE1 GLU A 179      55.795  33.406  32.933  1.00  0.00           O  
ATOM   2638  OE2 GLU A 179      56.877  33.637  34.748  1.00  0.00           O  
ATOM   2639  H   GLU A 179      55.315  28.866  33.755  1.00  0.00           H  
ATOM   2640  HA  GLU A 179      53.211  30.302  35.234  1.00  0.00           H  
ATOM   2641 1HB  GLU A 179      54.787  31.035  32.742  1.00  0.00           H  
ATOM   2642 2HB  GLU A 179      53.597  32.080  33.507  1.00  0.00           H  
ATOM   2643 1HG  GLU A 179      54.945  32.096  35.572  1.00  0.00           H  
ATOM   2644 2HG  GLU A 179      56.140  31.062  34.794  1.00  0.00           H  
ATOM   2645  N   ALA A 180      51.260  29.506  33.959  1.00  0.00           N  
ATOM   2646  CA  ALA A 180      49.998  29.481  33.241  1.00  0.00           C  
ATOM   2647  C   ALA A 180      49.215  30.729  33.601  1.00  0.00           C  
ATOM   2648  O   ALA A 180      48.466  30.748  34.578  1.00  0.00           O  
ATOM   2649  CB  ALA A 180      49.204  28.225  33.569  1.00  0.00           C  
ATOM   2650  H   ALA A 180      51.252  29.429  34.966  1.00  0.00           H  
ATOM   2651  HA  ALA A 180      50.208  29.460  32.171  1.00  0.00           H  
ATOM   2652 1HB  ALA A 180      48.254  28.245  33.035  1.00  0.00           H  
ATOM   2653 2HB  ALA A 180      49.772  27.346  33.266  1.00  0.00           H  
ATOM   2654 3HB  ALA A 180      49.017  28.183  34.641  1.00  0.00           H  
ATOM   2655  N   THR A 181      49.446  31.788  32.844  1.00  0.00           N  
ATOM   2656  CA  THR A 181      48.915  33.099  33.180  1.00  0.00           C  
ATOM   2657  C   THR A 181      48.181  33.700  31.997  1.00  0.00           C  
ATOM   2658  O   THR A 181      48.628  33.593  30.856  1.00  0.00           O  
ATOM   2659  CB  THR A 181      50.033  34.054  33.637  1.00  0.00           C  
ATOM   2660  OG1 THR A 181      50.687  33.511  34.792  1.00  0.00           O  
ATOM   2661  CG2 THR A 181      49.460  35.421  33.980  1.00  0.00           C  
ATOM   2662  H   THR A 181      50.040  31.693  32.032  1.00  0.00           H  
ATOM   2663  HA  THR A 181      48.220  32.987  34.012  1.00  0.00           H  
ATOM   2664  HB  THR A 181      50.767  34.164  32.839  1.00  0.00           H  
ATOM   2665  HG1 THR A 181      51.066  32.657  34.571  1.00  0.00           H  
ATOM   2666 1HG2 THR A 181      50.264  36.082  34.301  1.00  0.00           H  
ATOM   2667 2HG2 THR A 181      48.972  35.842  33.101  1.00  0.00           H  
ATOM   2668 3HG2 THR A 181      48.732  35.319  34.784  1.00  0.00           H  
ATOM   2669  N   PHE A 182      47.061  34.349  32.276  1.00  0.00           N  
ATOM   2670  CA  PHE A 182      46.301  35.020  31.233  1.00  0.00           C  
ATOM   2671  C   PHE A 182      47.226  35.625  30.202  1.00  0.00           C  
ATOM   2672  O   PHE A 182      46.868  35.748  29.030  1.00  0.00           O  
ATOM   2673  CB  PHE A 182      45.411  36.112  31.830  1.00  0.00           C  
ATOM   2674  CG  PHE A 182      46.173  37.294  32.357  1.00  0.00           C  
ATOM   2675  CD1 PHE A 182      46.462  38.374  31.536  1.00  0.00           C  
ATOM   2676  CD2 PHE A 182      46.604  37.329  33.675  1.00  0.00           C  
ATOM   2677  CE1 PHE A 182      47.163  39.462  32.020  1.00  0.00           C  
ATOM   2678  CE2 PHE A 182      47.304  38.415  34.162  1.00  0.00           C  
ATOM   2679  CZ  PHE A 182      47.584  39.483  33.333  1.00  0.00           C  
ATOM   2680  H   PHE A 182      46.725  34.381  33.228  1.00  0.00           H  
ATOM   2681  HA  PHE A 182      45.612  34.300  30.768  1.00  0.00           H  
ATOM   2682 1HB  PHE A 182      44.714  36.467  31.072  1.00  0.00           H  
ATOM   2683 2HB  PHE A 182      44.822  35.695  32.646  1.00  0.00           H  
ATOM   2684  HD1 PHE A 182      46.128  38.357  30.498  1.00  0.00           H  
ATOM   2685  HD2 PHE A 182      46.383  36.485  34.330  1.00  0.00           H  
ATOM   2686  HE1 PHE A 182      47.383  40.303  31.364  1.00  0.00           H  
ATOM   2687  HE2 PHE A 182      47.636  38.430  35.200  1.00  0.00           H  
ATOM   2688  HZ  PHE A 182      48.137  40.339  33.715  1.00  0.00           H  
ATOM   2689  N   GLU A 183      48.418  36.005  30.638  1.00  0.00           N  
ATOM   2690  CA  GLU A 183      49.398  36.582  29.737  1.00  0.00           C  
ATOM   2691  C   GLU A 183      49.884  35.589  28.694  1.00  0.00           C  
ATOM   2692  O   GLU A 183      50.072  35.924  27.526  1.00  0.00           O  
ATOM   2693  CB  GLU A 183      50.591  37.114  30.534  1.00  0.00           C  
ATOM   2694  CG  GLU A 183      50.285  38.342  31.380  1.00  0.00           C  
ATOM   2695  CD  GLU A 183      51.459  38.793  32.203  1.00  0.00           C  
ATOM   2696  OE1 GLU A 183      52.453  38.108  32.210  1.00  0.00           O  
ATOM   2697  OE2 GLU A 183      51.361  39.825  32.826  1.00  0.00           O  
ATOM   2698  H   GLU A 183      48.672  35.893  31.577  1.00  0.00           H  
ATOM   2699  HA  GLU A 183      48.934  37.416  29.210  1.00  0.00           H  
ATOM   2700 1HB  GLU A 183      50.962  36.334  31.199  1.00  0.00           H  
ATOM   2701 2HB  GLU A 183      51.399  37.373  29.850  1.00  0.00           H  
ATOM   2702 1HG  GLU A 183      49.982  39.157  30.723  1.00  0.00           H  
ATOM   2703 2HG  GLU A 183      49.449  38.115  32.041  1.00  0.00           H  
ATOM   2704  N   VAL A 184      50.119  34.371  29.128  1.00  0.00           N  
ATOM   2705  CA  VAL A 184      50.517  33.306  28.227  1.00  0.00           C  
ATOM   2706  C   VAL A 184      49.454  32.999  27.184  1.00  0.00           C  
ATOM   2707  O   VAL A 184      49.751  32.755  26.016  1.00  0.00           O  
ATOM   2708  CB  VAL A 184      50.820  32.027  29.030  1.00  0.00           C  
ATOM   2709  CG1 VAL A 184      51.044  30.850  28.092  1.00  0.00           C  
ATOM   2710  CG2 VAL A 184      52.035  32.248  29.917  1.00  0.00           C  
ATOM   2711  H   VAL A 184      49.963  34.140  30.067  1.00  0.00           H  
ATOM   2712  HA  VAL A 184      51.421  33.617  27.702  1.00  0.00           H  
ATOM   2713  HB  VAL A 184      49.956  31.785  29.649  1.00  0.00           H  
ATOM   2714 1HG1 VAL A 184      51.256  29.954  28.677  1.00  0.00           H  
ATOM   2715 2HG1 VAL A 184      50.148  30.687  27.493  1.00  0.00           H  
ATOM   2716 3HG1 VAL A 184      51.887  31.063  27.436  1.00  0.00           H  
ATOM   2717 1HG2 VAL A 184      52.243  31.340  30.482  1.00  0.00           H  
ATOM   2718 2HG2 VAL A 184      52.898  32.496  29.298  1.00  0.00           H  
ATOM   2719 3HG2 VAL A 184      51.837  33.068  30.608  1.00  0.00           H  
ATOM   2720  N   ALA A 185      48.214  32.980  27.618  1.00  0.00           N  
ATOM   2721  CA  ALA A 185      47.096  32.772  26.717  1.00  0.00           C  
ATOM   2722  C   ALA A 185      46.979  33.873  25.674  1.00  0.00           C  
ATOM   2723  O   ALA A 185      46.687  33.622  24.506  1.00  0.00           O  
ATOM   2724  CB  ALA A 185      45.802  32.664  27.511  1.00  0.00           C  
ATOM   2725  H   ALA A 185      48.014  33.173  28.557  1.00  0.00           H  
ATOM   2726  HA  ALA A 185      47.263  31.839  26.179  1.00  0.00           H  
ATOM   2727 1HB  ALA A 185      44.969  32.495  26.829  1.00  0.00           H  
ATOM   2728 2HB  ALA A 185      45.873  31.831  28.210  1.00  0.00           H  
ATOM   2729 3HB  ALA A 185      45.637  33.588  28.064  1.00  0.00           H  
ATOM   2730  N   ILE A 186      47.175  35.097  26.108  1.00  0.00           N  
ATOM   2731  CA  ILE A 186      47.164  36.234  25.207  1.00  0.00           C  
ATOM   2732  C   ILE A 186      48.268  36.158  24.164  1.00  0.00           C  
ATOM   2733  O   ILE A 186      48.072  36.489  22.996  1.00  0.00           O  
ATOM   2734  CB  ILE A 186      47.301  37.549  25.997  1.00  0.00           C  
ATOM   2735  CG1 ILE A 186      46.090  37.750  26.911  1.00  0.00           C  
ATOM   2736  CG2 ILE A 186      47.457  38.726  25.047  1.00  0.00           C  
ATOM   2737  CD1 ILE A 186      44.775  37.845  26.172  1.00  0.00           C  
ATOM   2738  H   ILE A 186      47.400  35.260  27.047  1.00  0.00           H  
ATOM   2739  HA  ILE A 186      46.211  36.246  24.676  1.00  0.00           H  
ATOM   2740  HB  ILE A 186      48.177  37.496  26.642  1.00  0.00           H  
ATOM   2741 1HG1 ILE A 186      46.025  36.923  27.617  1.00  0.00           H  
ATOM   2742 2HG1 ILE A 186      46.220  38.664  27.491  1.00  0.00           H  
ATOM   2743 1HG2 ILE A 186      47.551  39.647  25.622  1.00  0.00           H  
ATOM   2744 2HG2 ILE A 186      48.348  38.586  24.437  1.00  0.00           H  
ATOM   2745 3HG2 ILE A 186      46.581  38.790  24.400  1.00  0.00           H  
ATOM   2746 1HD1 ILE A 186      43.964  37.988  26.887  1.00  0.00           H  
ATOM   2747 2HD1 ILE A 186      44.805  38.690  25.483  1.00  0.00           H  
ATOM   2748 3HD1 ILE A 186      44.606  36.927  25.612  1.00  0.00           H  
ATOM   2749  N   GLU A 187      49.440  35.753  24.598  1.00  0.00           N  
ATOM   2750  CA  GLU A 187      50.562  35.566  23.697  1.00  0.00           C  
ATOM   2751  C   GLU A 187      50.296  34.491  22.654  1.00  0.00           C  
ATOM   2752  O   GLU A 187      50.656  34.628  21.486  1.00  0.00           O  
ATOM   2753  CB  GLU A 187      51.819  35.209  24.494  1.00  0.00           C  
ATOM   2754  CG  GLU A 187      52.378  36.351  25.331  1.00  0.00           C  
ATOM   2755  CD  GLU A 187      53.563  35.942  26.160  1.00  0.00           C  
ATOM   2756  OE1 GLU A 187      53.878  34.777  26.178  1.00  0.00           O  
ATOM   2757  OE2 GLU A 187      54.155  36.797  26.776  1.00  0.00           O  
ATOM   2758  H   GLU A 187      49.562  35.503  25.537  1.00  0.00           H  
ATOM   2759  HA  GLU A 187      50.740  36.501  23.167  1.00  0.00           H  
ATOM   2760 1HB  GLU A 187      51.600  34.378  25.166  1.00  0.00           H  
ATOM   2761 2HB  GLU A 187      52.602  34.880  23.811  1.00  0.00           H  
ATOM   2762 1HG  GLU A 187      52.676  37.162  24.667  1.00  0.00           H  
ATOM   2763 2HG  GLU A 187      51.593  36.725  25.987  1.00  0.00           H  
ATOM   2764  N   THR A 188      49.693  33.408  23.088  1.00  0.00           N  
ATOM   2765  CA  THR A 188      49.313  32.336  22.187  1.00  0.00           C  
ATOM   2766  C   THR A 188      48.302  32.784  21.144  1.00  0.00           C  
ATOM   2767  O   THR A 188      48.373  32.407  19.976  1.00  0.00           O  
ATOM   2768  CB  THR A 188      48.740  31.142  22.973  1.00  0.00           C  
ATOM   2769  OG1 THR A 188      49.740  30.630  23.864  1.00  0.00           O  
ATOM   2770  CG2 THR A 188      48.300  30.039  22.023  1.00  0.00           C  
ATOM   2771  H   THR A 188      49.426  33.332  24.027  1.00  0.00           H  
ATOM   2772  HA  THR A 188      50.202  32.004  21.651  1.00  0.00           H  
ATOM   2773  HB  THR A 188      47.883  31.471  23.561  1.00  0.00           H  
ATOM   2774  HG1 THR A 188      50.004  31.320  24.478  1.00  0.00           H  
ATOM   2775 1HG2 THR A 188      47.898  29.204  22.597  1.00  0.00           H  
ATOM   2776 2HG2 THR A 188      47.532  30.423  21.352  1.00  0.00           H  
ATOM   2777 3HG2 THR A 188      49.155  29.700  21.440  1.00  0.00           H  
ATOM   2778  N   ALA A 189      47.340  33.566  21.578  1.00  0.00           N  
ATOM   2779  CA  ALA A 189      46.350  34.126  20.677  1.00  0.00           C  
ATOM   2780  C   ALA A 189      46.967  35.044  19.634  1.00  0.00           C  
ATOM   2781  O   ALA A 189      46.583  35.040  18.466  1.00  0.00           O  
ATOM   2782  CB  ALA A 189      45.290  34.875  21.471  1.00  0.00           C  
ATOM   2783  H   ALA A 189      47.311  33.843  22.517  1.00  0.00           H  
ATOM   2784  HA  ALA A 189      45.878  33.304  20.139  1.00  0.00           H  
ATOM   2785 1HB  ALA A 189      44.544  35.282  20.789  1.00  0.00           H  
ATOM   2786 2HB  ALA A 189      44.808  34.192  22.171  1.00  0.00           H  
ATOM   2787 3HB  ALA A 189      45.758  35.689  22.024  1.00  0.00           H  
ATOM   2788  N   ARG A 190      47.905  35.857  20.068  1.00  0.00           N  
ATOM   2789  CA  ARG A 190      48.628  36.734  19.167  1.00  0.00           C  
ATOM   2790  C   ARG A 190      49.424  35.967  18.124  1.00  0.00           C  
ATOM   2791  O   ARG A 190      49.487  36.347  16.956  1.00  0.00           O  
ATOM   2792  CB  ARG A 190      49.572  37.631  19.953  1.00  0.00           C  
ATOM   2793  CG  ARG A 190      48.890  38.705  20.785  1.00  0.00           C  
ATOM   2794  CD  ARG A 190      49.875  39.556  21.500  1.00  0.00           C  
ATOM   2795  NE  ARG A 190      49.227  40.531  22.362  1.00  0.00           N  
ATOM   2796  CZ  ARG A 190      48.762  41.727  21.950  1.00  0.00           C  
ATOM   2797  NH1 ARG A 190      48.883  42.080  20.689  1.00  0.00           N  
ATOM   2798  NH2 ARG A 190      48.186  42.545  22.813  1.00  0.00           N  
ATOM   2799  H   ARG A 190      48.182  35.837  21.007  1.00  0.00           H  
ATOM   2800  HA  ARG A 190      47.907  37.362  18.643  1.00  0.00           H  
ATOM   2801 1HB  ARG A 190      50.173  37.024  20.629  1.00  0.00           H  
ATOM   2802 2HB  ARG A 190      50.256  38.131  19.267  1.00  0.00           H  
ATOM   2803 1HG  ARG A 190      48.293  39.345  20.135  1.00  0.00           H  
ATOM   2804 2HG  ARG A 190      48.241  38.235  21.526  1.00  0.00           H  
ATOM   2805 1HD  ARG A 190      50.516  38.928  22.119  1.00  0.00           H  
ATOM   2806 2HD  ARG A 190      50.485  40.094  20.776  1.00  0.00           H  
ATOM   2807  HE  ARG A 190      49.116  40.295  23.339  1.00  0.00           H  
ATOM   2808 1HH1 ARG A 190      49.323  41.454  20.029  1.00  0.00           H  
ATOM   2809 2HH1 ARG A 190      48.535  42.976  20.381  1.00  0.00           H  
ATOM   2810 1HH2 ARG A 190      48.094  42.273  23.783  1.00  0.00           H  
ATOM   2811 2HH2 ARG A 190      47.839  43.441  22.505  1.00  0.00           H  
ATOM   2812  N   ASP A 191      50.062  34.902  18.558  1.00  0.00           N  
ATOM   2813  CA  ASP A 191      50.800  34.038  17.657  1.00  0.00           C  
ATOM   2814  C   ASP A 191      49.907  33.387  16.614  1.00  0.00           C  
ATOM   2815  O   ASP A 191      50.269  33.259  15.446  1.00  0.00           O  
ATOM   2816  CB  ASP A 191      51.531  32.953  18.451  1.00  0.00           C  
ATOM   2817  CG  ASP A 191      52.450  32.102  17.584  1.00  0.00           C  
ATOM   2818  OD1 ASP A 191      53.532  32.549  17.283  1.00  0.00           O  
ATOM   2819  OD2 ASP A 191      52.062  31.014  17.232  1.00  0.00           O  
ATOM   2820  H   ASP A 191      49.994  34.633  19.497  1.00  0.00           H  
ATOM   2821  HA  ASP A 191      51.538  34.640  17.128  1.00  0.00           H  
ATOM   2822 1HB  ASP A 191      52.126  33.416  19.239  1.00  0.00           H  
ATOM   2823 2HB  ASP A 191      50.802  32.300  18.932  1.00  0.00           H  
ATOM   2824  N   GLY A 192      48.748  32.943  17.048  1.00  0.00           N  
ATOM   2825  CA  GLY A 192      47.768  32.366  16.147  1.00  0.00           C  
ATOM   2826  C   GLY A 192      47.282  33.360  15.104  1.00  0.00           C  
ATOM   2827  O   GLY A 192      47.093  33.025  13.936  1.00  0.00           O  
ATOM   2828  H   GLY A 192      48.493  33.057  17.987  1.00  0.00           H  
ATOM   2829 1HA  GLY A 192      48.202  31.503  15.641  1.00  0.00           H  
ATOM   2830 2HA  GLY A 192      46.914  32.006  16.720  1.00  0.00           H  
ATOM   2831  N   VAL A 193      47.047  34.578  15.538  1.00  0.00           N  
ATOM   2832  CA  VAL A 193      46.649  35.643  14.637  1.00  0.00           C  
ATOM   2833  C   VAL A 193      47.711  35.949  13.594  1.00  0.00           C  
ATOM   2834  O   VAL A 193      47.415  36.193  12.426  1.00  0.00           O  
ATOM   2835  CB  VAL A 193      46.347  36.923  15.439  1.00  0.00           C  
ATOM   2836  CG1 VAL A 193      46.124  38.099  14.501  1.00  0.00           C  
ATOM   2837  CG2 VAL A 193      45.132  36.702  16.327  1.00  0.00           C  
ATOM   2838  H   VAL A 193      47.202  34.808  16.477  1.00  0.00           H  
ATOM   2839  HA  VAL A 193      45.750  35.330  14.108  1.00  0.00           H  
ATOM   2840  HB  VAL A 193      47.211  37.165  16.058  1.00  0.00           H  
ATOM   2841 1HG1 VAL A 193      45.912  38.995  15.085  1.00  0.00           H  
ATOM   2842 2HG1 VAL A 193      47.019  38.261  13.901  1.00  0.00           H  
ATOM   2843 3HG1 VAL A 193      45.280  37.887  13.846  1.00  0.00           H  
ATOM   2844 1HG2 VAL A 193      44.925  37.611  16.892  1.00  0.00           H  
ATOM   2845 2HG2 VAL A 193      44.269  36.455  15.709  1.00  0.00           H  
ATOM   2846 3HG2 VAL A 193      45.330  35.883  17.018  1.00  0.00           H  
ATOM   2847  N   GLU A 194      48.952  35.970  14.028  1.00  0.00           N  
ATOM   2848  CA  GLU A 194      50.069  36.176  13.127  1.00  0.00           C  
ATOM   2849  C   GLU A 194      50.187  35.076  12.084  1.00  0.00           C  
ATOM   2850  O   GLU A 194      50.479  35.327  10.916  1.00  0.00           O  
ATOM   2851  CB  GLU A 194      51.372  36.270  13.924  1.00  0.00           C  
ATOM   2852  CG  GLU A 194      51.508  37.535  14.760  1.00  0.00           C  
ATOM   2853  CD  GLU A 194      52.762  37.555  15.589  1.00  0.00           C  
ATOM   2854  OE1 GLU A 194      53.455  36.567  15.609  1.00  0.00           O  
ATOM   2855  OE2 GLU A 194      53.027  38.561  16.204  1.00  0.00           O  
ATOM   2856  H   GLU A 194      49.151  35.776  14.967  1.00  0.00           H  
ATOM   2857  HA  GLU A 194      49.917  37.115  12.597  1.00  0.00           H  
ATOM   2858 1HB  GLU A 194      51.449  35.415  14.597  1.00  0.00           H  
ATOM   2859 2HB  GLU A 194      52.220  36.227  13.241  1.00  0.00           H  
ATOM   2860 1HG  GLU A 194      51.512  38.398  14.095  1.00  0.00           H  
ATOM   2861 2HG  GLU A 194      50.643  37.620  15.415  1.00  0.00           H  
ATOM   2862  N   ALA A 195      49.991  33.851  12.518  1.00  0.00           N  
ATOM   2863  CA  ALA A 195      50.001  32.715  11.617  1.00  0.00           C  
ATOM   2864  C   ALA A 195      48.897  32.790  10.574  1.00  0.00           C  
ATOM   2865  O   ALA A 195      49.093  32.459   9.406  1.00  0.00           O  
ATOM   2866  CB  ALA A 195      49.883  31.422  12.411  1.00  0.00           C  
ATOM   2867  H   ALA A 195      49.766  33.689  13.457  1.00  0.00           H  
ATOM   2868  HA  ALA A 195      50.953  32.703  11.085  1.00  0.00           H  
ATOM   2869 1HB  ALA A 195      49.905  30.573  11.729  1.00  0.00           H  
ATOM   2870 2HB  ALA A 195      50.716  31.348  13.111  1.00  0.00           H  
ATOM   2871 3HB  ALA A 195      48.945  31.420  12.964  1.00  0.00           H  
ATOM   2872  N   VAL A 196      47.725  33.196  11.008  1.00  0.00           N  
ATOM   2873  CA  VAL A 196      46.604  33.384  10.107  1.00  0.00           C  
ATOM   2874  C   VAL A 196      46.869  34.457   9.064  1.00  0.00           C  
ATOM   2875  O   VAL A 196      46.510  34.322   7.896  1.00  0.00           O  
ATOM   2876  CB  VAL A 196      45.345  33.762  10.910  1.00  0.00           C  
ATOM   2877  CG1 VAL A 196      44.214  34.157   9.972  1.00  0.00           C  
ATOM   2878  CG2 VAL A 196      44.928  32.599  11.797  1.00  0.00           C  
ATOM   2879  H   VAL A 196      47.603  33.446  11.947  1.00  0.00           H  
ATOM   2880  HA  VAL A 196      46.421  32.446   9.582  1.00  0.00           H  
ATOM   2881  HB  VAL A 196      45.567  34.631  11.529  1.00  0.00           H  
ATOM   2882 1HG1 VAL A 196      43.332  34.421  10.556  1.00  0.00           H  
ATOM   2883 2HG1 VAL A 196      44.521  35.013   9.372  1.00  0.00           H  
ATOM   2884 3HG1 VAL A 196      43.976  33.320   9.316  1.00  0.00           H  
ATOM   2885 1HG2 VAL A 196      44.038  32.873  12.362  1.00  0.00           H  
ATOM   2886 2HG2 VAL A 196      44.712  31.728  11.178  1.00  0.00           H  
ATOM   2887 3HG2 VAL A 196      45.737  32.360  12.488  1.00  0.00           H  
ATOM   2888  N   ARG A 197      47.473  35.541   9.498  1.00  0.00           N  
ATOM   2889  CA  ARG A 197      47.852  36.614   8.597  1.00  0.00           C  
ATOM   2890  C   ARG A 197      48.864  36.165   7.554  1.00  0.00           C  
ATOM   2891  O   ARG A 197      48.792  36.543   6.386  1.00  0.00           O  
ATOM   2892  CB  ARG A 197      48.431  37.780   9.384  1.00  0.00           C  
ATOM   2893  CG  ARG A 197      48.753  39.014   8.555  1.00  0.00           C  
ATOM   2894  CD  ARG A 197      50.180  39.044   8.145  1.00  0.00           C  
ATOM   2895  NE  ARG A 197      51.069  39.199   9.285  1.00  0.00           N  
ATOM   2896  CZ  ARG A 197      52.406  39.038   9.240  1.00  0.00           C  
ATOM   2897  NH1 ARG A 197      52.992  38.717   8.108  1.00  0.00           N  
ATOM   2898  NH2 ARG A 197      53.128  39.202  10.335  1.00  0.00           N  
ATOM   2899  H   ARG A 197      47.740  35.618  10.437  1.00  0.00           H  
ATOM   2900  HA  ARG A 197      46.960  36.936   8.060  1.00  0.00           H  
ATOM   2901 1HB  ARG A 197      47.729  38.079  10.161  1.00  0.00           H  
ATOM   2902 2HB  ARG A 197      49.351  37.466   9.877  1.00  0.00           H  
ATOM   2903 1HG  ARG A 197      48.137  39.019   7.655  1.00  0.00           H  
ATOM   2904 2HG  ARG A 197      48.546  39.910   9.141  1.00  0.00           H  
ATOM   2905 1HD  ARG A 197      50.433  38.112   7.640  1.00  0.00           H  
ATOM   2906 2HD  ARG A 197      50.346  39.880   7.467  1.00  0.00           H  
ATOM   2907  HE  ARG A 197      50.655  39.446  10.174  1.00  0.00           H  
ATOM   2908 1HH1 ARG A 197      52.439  38.592   7.271  1.00  0.00           H  
ATOM   2909 2HH1 ARG A 197      53.993  38.596   8.074  1.00  0.00           H  
ATOM   2910 1HH2 ARG A 197      52.678  39.449  11.205  1.00  0.00           H  
ATOM   2911 2HH2 ARG A 197      54.129  39.081  10.301  1.00  0.00           H  
ATOM   2912  N   GLU A 198      49.826  35.382   7.988  1.00  0.00           N  
ATOM   2913  CA  GLU A 198      50.815  34.823   7.087  1.00  0.00           C  
ATOM   2914  C   GLU A 198      50.199  33.905   6.044  1.00  0.00           C  
ATOM   2915  O   GLU A 198      50.583  33.909   4.876  1.00  0.00           O  
ATOM   2916  CB  GLU A 198      51.874  34.057   7.884  1.00  0.00           C  
ATOM   2917  CG  GLU A 198      53.002  33.482   7.039  1.00  0.00           C  
ATOM   2918  CD  GLU A 198      54.060  32.802   7.863  1.00  0.00           C  
ATOM   2919  OE1 GLU A 198      53.732  31.891   8.583  1.00  0.00           O  
ATOM   2920  OE2 GLU A 198      55.200  33.195   7.771  1.00  0.00           O  
ATOM   2921  H   GLU A 198      49.855  35.105   8.927  1.00  0.00           H  
ATOM   2922  HA  GLU A 198      51.302  35.641   6.557  1.00  0.00           H  
ATOM   2923 1HB  GLU A 198      52.317  34.718   8.629  1.00  0.00           H  
ATOM   2924 2HB  GLU A 198      51.401  33.232   8.417  1.00  0.00           H  
ATOM   2925 1HG  GLU A 198      52.585  32.761   6.337  1.00  0.00           H  
ATOM   2926 2HG  GLU A 198      53.457  34.287   6.464  1.00  0.00           H  
ATOM   2927  N   LEU A 199      49.261  33.092   6.478  1.00  0.00           N  
ATOM   2928  CA  LEU A 199      48.538  32.215   5.577  1.00  0.00           C  
ATOM   2929  C   LEU A 199      47.741  32.983   4.534  1.00  0.00           C  
ATOM   2930  O   LEU A 199      47.678  32.603   3.366  1.00  0.00           O  
ATOM   2931  CB  LEU A 199      47.594  31.311   6.379  1.00  0.00           C  
ATOM   2932  CG  LEU A 199      48.272  30.248   7.252  1.00  0.00           C  
ATOM   2933  CD1 LEU A 199      47.227  29.560   8.120  1.00  0.00           C  
ATOM   2934  CD2 LEU A 199      48.991  29.244   6.363  1.00  0.00           C  
ATOM   2935  H   LEU A 199      48.984  33.112   7.417  1.00  0.00           H  
ATOM   2936  HA  LEU A 199      49.260  31.594   5.045  1.00  0.00           H  
ATOM   2937 1HB  LEU A 199      46.986  31.936   7.032  1.00  0.00           H  
ATOM   2938 2HB  LEU A 199      46.931  30.796   5.684  1.00  0.00           H  
ATOM   2939  HG  LEU A 199      48.993  30.727   7.915  1.00  0.00           H  
ATOM   2940 1HD1 LEU A 199      47.710  28.804   8.740  1.00  0.00           H  
ATOM   2941 2HD1 LEU A 199      46.742  30.297   8.759  1.00  0.00           H  
ATOM   2942 3HD1 LEU A 199      46.482  29.084   7.483  1.00  0.00           H  
ATOM   2943 1HD2 LEU A 199      49.474  28.489   6.983  1.00  0.00           H  
ATOM   2944 2HD2 LEU A 199      48.271  28.763   5.700  1.00  0.00           H  
ATOM   2945 3HD2 LEU A 199      49.744  29.760   5.767  1.00  0.00           H  
ATOM   2946  N   GLY A 200      47.104  34.047   4.968  1.00  0.00           N  
ATOM   2947  CA  GLY A 200      46.365  34.911   4.067  1.00  0.00           C  
ATOM   2948  C   GLY A 200      47.259  35.562   3.024  1.00  0.00           C  
ATOM   2949  O   GLY A 200      46.897  35.690   1.856  1.00  0.00           O  
ATOM   2950  H   GLY A 200      47.172  34.316   5.907  1.00  0.00           H  
ATOM   2951 1HA  GLY A 200      45.591  34.333   3.562  1.00  0.00           H  
ATOM   2952 2HA  GLY A 200      45.862  35.689   4.640  1.00  0.00           H  
ATOM   2953  N   LYS A 201      48.418  36.005   3.458  1.00  0.00           N  
ATOM   2954  CA  LYS A 201      49.398  36.582   2.557  1.00  0.00           C  
ATOM   2955  C   LYS A 201      49.884  35.589   1.514  1.00  0.00           C  
ATOM   2956  O   LYS A 201      50.072  35.924   0.346  1.00  0.00           O  
ATOM   2957  CB  LYS A 201      50.587  37.124   3.352  1.00  0.00           C  
ATOM   2958  CG  LYS A 201      51.647  37.816   2.505  1.00  0.00           C  
ATOM   2959  CD  LYS A 201      52.751  38.402   3.373  1.00  0.00           C  
ATOM   2960  CE  LYS A 201      53.821  39.077   2.527  1.00  0.00           C  
ATOM   2961  NZ  LYS A 201      54.908  39.655   3.362  1.00  0.00           N  
ATOM   2962  H   LYS A 201      48.672  35.893   4.397  1.00  0.00           H  
ATOM   2963  HA  LYS A 201      48.934  37.413   2.028  1.00  0.00           H  
ATOM   2964 1HB  LYS A 201      50.233  37.839   4.095  1.00  0.00           H  
ATOM   2965 2HB  LYS A 201      51.069  36.306   3.888  1.00  0.00           H  
ATOM   2966 1HG  LYS A 201      52.084  37.098   1.811  1.00  0.00           H  
ATOM   2967 2HG  LYS A 201      51.185  38.618   1.929  1.00  0.00           H  
ATOM   2968 1HD  LYS A 201      52.325  39.136   4.058  1.00  0.00           H  
ATOM   2969 2HD  LYS A 201      53.213  37.608   3.959  1.00  0.00           H  
ATOM   2970 1HE  LYS A 201      54.254  38.350   1.841  1.00  0.00           H  
ATOM   2971 2HE  LYS A 201      53.370  39.875   1.938  1.00  0.00           H  
ATOM   2972 1HZ  LYS A 201      55.596  40.092   2.766  1.00  0.00           H  
ATOM   2973 2HZ  LYS A 201      54.521  40.345   3.991  1.00  0.00           H  
ATOM   2974 3HZ  LYS A 201      55.348  38.920   3.899  1.00  0.00           H  
ATOM   2975  N   LEU A 202      50.079  34.355   1.964  1.00  0.00           N  
ATOM   2976  CA  LEU A 202      50.540  33.278   1.109  1.00  0.00           C  
ATOM   2977  C   LEU A 202      49.511  33.002   0.025  1.00  0.00           C  
ATOM   2978  O   LEU A 202      49.778  32.279  -0.936  1.00  0.00           O  
ATOM   2979  CB  LEU A 202      50.792  32.009   1.932  1.00  0.00           C  
ATOM   2980  CG  LEU A 202      51.952  32.085   2.934  1.00  0.00           C  
ATOM   2981  CD1 LEU A 202      51.987  30.812   3.768  1.00  0.00           C  
ATOM   2982  CD2 LEU A 202      53.260  32.283   2.183  1.00  0.00           C  
ATOM   2983  H   LEU A 202      49.898  34.159   2.938  1.00  0.00           H  
ATOM   2984  HA  LEU A 202      51.477  33.583   0.644  1.00  0.00           H  
ATOM   2985 1HB  LEU A 202      49.888  31.771   2.490  1.00  0.00           H  
ATOM   2986 2HB  LEU A 202      50.999  31.186   1.248  1.00  0.00           H  
ATOM   2987  HG  LEU A 202      51.792  32.923   3.612  1.00  0.00           H  
ATOM   2988 1HD1 LEU A 202      52.810  30.866   4.480  1.00  0.00           H  
ATOM   2989 2HD1 LEU A 202      51.047  30.705   4.310  1.00  0.00           H  
ATOM   2990 3HD1 LEU A 202      52.129  29.952   3.114  1.00  0.00           H  
ATOM   2991 1HD2 LEU A 202      54.084  32.338   2.895  1.00  0.00           H  
ATOM   2992 2HD2 LEU A 202      53.421  31.444   1.505  1.00  0.00           H  
ATOM   2993 3HD2 LEU A 202      53.214  33.208   1.609  1.00  0.00           H  
ATOM   2994  N   GLY A 203      48.342  33.608   0.177  1.00  0.00           N  
ATOM   2995  CA  GLY A 203      47.277  33.500  -0.808  1.00  0.00           C  
ATOM   2996  C   GLY A 203      46.240  32.452  -0.415  1.00  0.00           C  
ATOM   2997  O   GLY A 203      45.611  31.833  -1.273  1.00  0.00           O  
ATOM   2998  H   GLY A 203      48.187  34.175   0.998  1.00  0.00           H  
ATOM   2999 1HA  GLY A 203      46.787  34.467  -0.921  1.00  0.00           H  
ATOM   3000 2HA  GLY A 203      47.702  33.240  -1.777  1.00  0.00           H  
ATOM   3001  N   ALA A 204      46.011  32.324   0.887  1.00  0.00           N  
ATOM   3002  CA  ALA A 204      44.884  31.559   1.411  1.00  0.00           C  
ATOM   3003  C   ALA A 204      43.586  32.353   1.297  1.00  0.00           C  
ATOM   3004  O   ALA A 204      43.597  33.583   1.349  1.00  0.00           O  
ATOM   3005  CB  ALA A 204      45.138  31.162   2.858  1.00  0.00           C  
ATOM   3006  H   ALA A 204      46.603  32.821   1.536  1.00  0.00           H  
ATOM   3007  HA  ALA A 204      44.788  30.642   0.828  1.00  0.00           H  
ATOM   3008 1HB  ALA A 204      44.288  30.594   3.234  1.00  0.00           H  
ATOM   3009 2HB  ALA A 204      46.038  30.549   2.914  1.00  0.00           H  
ATOM   3010 3HB  ALA A 204      45.272  32.058   3.462  1.00  0.00           H  
ATOM   3011  N   ASP A 205      42.476  31.650   1.101  1.00  0.00           N  
ATOM   3012  CA  ASP A 205      41.196  32.304   0.850  1.00  0.00           C  
ATOM   3013  C   ASP A 205      40.778  33.191   2.009  1.00  0.00           C  
ATOM   3014  O   ASP A 205      40.985  32.847   3.173  1.00  0.00           O  
ATOM   3015  CB  ASP A 205      40.106  31.262   0.587  1.00  0.00           C  
ATOM   3016  CG  ASP A 205      38.786  31.883   0.151  1.00  0.00           C  
ATOM   3017  OD1 ASP A 205      38.156  32.522   0.961  1.00  0.00           O  
ATOM   3018  OD2 ASP A 205      38.419  31.712  -0.987  1.00  0.00           O  
ATOM   3019  H   ASP A 205      42.524  30.642   1.096  1.00  0.00           H  
ATOM   3020  HA  ASP A 205      41.293  32.926  -0.041  1.00  0.00           H  
ATOM   3021 1HB  ASP A 205      40.441  30.573  -0.190  1.00  0.00           H  
ATOM   3022 2HB  ASP A 205      39.935  30.677   1.491  1.00  0.00           H  
ATOM   3023  N   VAL A 206      40.220  34.353   1.681  1.00  0.00           N  
ATOM   3024  CA  VAL A 206      39.866  35.335   2.693  1.00  0.00           C  
ATOM   3025  C   VAL A 206      38.874  34.753   3.694  1.00  0.00           C  
ATOM   3026  O   VAL A 206      38.909  35.108   4.873  1.00  0.00           O  
ATOM   3027  CB  VAL A 206      39.256  36.586   2.033  1.00  0.00           C  
ATOM   3028  CG1 VAL A 206      38.703  37.530   3.090  1.00  0.00           C  
ATOM   3029  CG2 VAL A 206      40.305  37.285   1.182  1.00  0.00           C  
ATOM   3030  H   VAL A 206      40.058  34.565   0.707  1.00  0.00           H  
ATOM   3031  HA  VAL A 206      40.773  35.626   3.225  1.00  0.00           H  
ATOM   3032  HB  VAL A 206      38.420  36.282   1.404  1.00  0.00           H  
ATOM   3033 1HG1 VAL A 206      38.276  38.408   2.606  1.00  0.00           H  
ATOM   3034 2HG1 VAL A 206      37.929  37.020   3.664  1.00  0.00           H  
ATOM   3035 3HG1 VAL A 206      39.506  37.839   3.758  1.00  0.00           H  
ATOM   3036 1HG2 VAL A 206      39.867  38.168   0.717  1.00  0.00           H  
ATOM   3037 2HG2 VAL A 206      41.144  37.584   1.810  1.00  0.00           H  
ATOM   3038 3HG2 VAL A 206      40.657  36.605   0.406  1.00  0.00           H  
ATOM   3039  N   ARG A 207      37.996  33.846   3.244  1.00  0.00           N  
ATOM   3040  CA  ARG A 207      36.992  33.314   4.144  1.00  0.00           C  
ATOM   3041  C   ARG A 207      37.583  32.379   5.187  1.00  0.00           C  
ATOM   3042  O   ARG A 207      37.199  32.394   6.355  1.00  0.00           O  
ATOM   3043  CB  ARG A 207      35.923  32.570   3.356  1.00  0.00           C  
ATOM   3044  CG  ARG A 207      34.779  32.020   4.193  1.00  0.00           C  
ATOM   3045  CD  ARG A 207      33.749  31.362   3.349  1.00  0.00           C  
ATOM   3046  NE  ARG A 207      34.279  30.200   2.654  1.00  0.00           N  
ATOM   3047  CZ  ARG A 207      34.427  28.980   3.205  1.00  0.00           C  
ATOM   3048  NH1 ARG A 207      34.082  28.778   4.457  1.00  0.00           N  
ATOM   3049  NH2 ARG A 207      34.920  27.985   2.487  1.00  0.00           N  
ATOM   3050  H   ARG A 207      37.960  33.570   2.304  1.00  0.00           H  
ATOM   3051  HA  ARG A 207      36.531  34.145   4.678  1.00  0.00           H  
ATOM   3052 1HB  ARG A 207      35.494  33.235   2.608  1.00  0.00           H  
ATOM   3053 2HB  ARG A 207      36.378  31.733   2.827  1.00  0.00           H  
ATOM   3054 1HG  ARG A 207      35.166  31.284   4.899  1.00  0.00           H  
ATOM   3055 2HG  ARG A 207      34.305  32.834   4.741  1.00  0.00           H  
ATOM   3056 1HD  ARG A 207      32.920  31.035   3.976  1.00  0.00           H  
ATOM   3057 2HD  ARG A 207      33.384  32.068   2.604  1.00  0.00           H  
ATOM   3058  HE  ARG A 207      34.556  30.316   1.688  1.00  0.00           H  
ATOM   3059 1HH1 ARG A 207      33.705  29.538   5.006  1.00  0.00           H  
ATOM   3060 2HH1 ARG A 207      34.193  27.863   4.870  1.00  0.00           H  
ATOM   3061 1HH2 ARG A 207      35.185  28.141   1.524  1.00  0.00           H  
ATOM   3062 2HH2 ARG A 207      35.031  27.071   2.900  1.00  0.00           H  
ATOM   3063  N   VAL A 208      38.498  31.542   4.754  1.00  0.00           N  
ATOM   3064  CA  VAL A 208      39.197  30.645   5.654  1.00  0.00           C  
ATOM   3065  C   VAL A 208      40.015  31.390   6.697  1.00  0.00           C  
ATOM   3066  O   VAL A 208      40.067  31.009   7.865  1.00  0.00           O  
ATOM   3067  CB  VAL A 208      40.128  29.718   4.850  1.00  0.00           C  
ATOM   3068  CG1 VAL A 208      41.014  28.910   5.787  1.00  0.00           C  
ATOM   3069  CG2 VAL A 208      39.303  28.799   3.962  1.00  0.00           C  
ATOM   3070  H   VAL A 208      38.776  31.553   3.814  1.00  0.00           H  
ATOM   3071  HA  VAL A 208      38.459  30.037   6.179  1.00  0.00           H  
ATOM   3072  HB  VAL A 208      40.787  30.327   4.231  1.00  0.00           H  
ATOM   3073 1HG1 VAL A 208      41.666  28.261   5.203  1.00  0.00           H  
ATOM   3074 2HG1 VAL A 208      41.621  29.588   6.387  1.00  0.00           H  
ATOM   3075 3HG1 VAL A 208      40.391  28.302   6.443  1.00  0.00           H  
ATOM   3076 1HG2 VAL A 208      39.968  28.147   3.397  1.00  0.00           H  
ATOM   3077 2HG2 VAL A 208      38.640  28.193   4.581  1.00  0.00           H  
ATOM   3078 3HG2 VAL A 208      38.708  29.397   3.272  1.00  0.00           H  
ATOM   3079  N   VAL A 209      40.681  32.437   6.264  1.00  0.00           N  
ATOM   3080  CA  VAL A 209      41.443  33.280   7.164  1.00  0.00           C  
ATOM   3081  C   VAL A 209      40.567  33.956   8.207  1.00  0.00           C  
ATOM   3082  O   VAL A 209      40.932  34.073   9.375  1.00  0.00           O  
ATOM   3083  CB  VAL A 209      42.195  34.358   6.361  1.00  0.00           C  
ATOM   3084  CG1 VAL A 209      42.837  35.370   7.298  1.00  0.00           C  
ATOM   3085  CG2 VAL A 209      43.243  33.705   5.473  1.00  0.00           C  
ATOM   3086  H   VAL A 209      40.620  32.707   5.324  1.00  0.00           H  
ATOM   3087  HA  VAL A 209      42.169  32.658   7.689  1.00  0.00           H  
ATOM   3088  HB  VAL A 209      41.481  34.901   5.742  1.00  0.00           H  
ATOM   3089 1HG1 VAL A 209      43.364  36.124   6.714  1.00  0.00           H  
ATOM   3090 2HG1 VAL A 209      42.065  35.850   7.898  1.00  0.00           H  
ATOM   3091 3HG1 VAL A 209      43.544  34.861   7.954  1.00  0.00           H  
ATOM   3092 1HG2 VAL A 209      43.770  34.472   4.907  1.00  0.00           H  
ATOM   3093 2HG2 VAL A 209      43.954  33.156   6.091  1.00  0.00           H  
ATOM   3094 3HG2 VAL A 209      42.757  33.015   4.782  1.00  0.00           H  
ATOM   3095  N   GLY A 210      39.420  34.430   7.774  1.00  0.00           N  
ATOM   3096  CA  GLY A 210      38.457  35.034   8.674  1.00  0.00           C  
ATOM   3097  C   GLY A 210      37.944  34.054   9.717  1.00  0.00           C  
ATOM   3098  O   GLY A 210      37.764  34.394  10.885  1.00  0.00           O  
ATOM   3099  H   GLY A 210      39.163  34.324   6.834  1.00  0.00           H  
ATOM   3100 1HA  GLY A 210      38.914  35.885   9.179  1.00  0.00           H  
ATOM   3101 2HA  GLY A 210      37.614  35.416   8.100  1.00  0.00           H  
ATOM   3102  N   GLU A 211      37.676  32.842   9.284  1.00  0.00           N  
ATOM   3103  CA  GLU A 211      37.249  31.789  10.184  1.00  0.00           C  
ATOM   3104  C   GLU A 211      38.303  31.453  11.227  1.00  0.00           C  
ATOM   3105  O   GLU A 211      37.999  31.218  12.395  1.00  0.00           O  
ATOM   3106  CB  GLU A 211      36.896  30.532   9.386  1.00  0.00           C  
ATOM   3107  CG  GLU A 211      36.370  29.379  10.230  1.00  0.00           C  
ATOM   3108  CD  GLU A 211      35.964  28.189   9.406  1.00  0.00           C  
ATOM   3109  OE1 GLU A 211      36.065  28.260   8.204  1.00  0.00           O  
ATOM   3110  OE2 GLU A 211      35.552  27.208   9.978  1.00  0.00           O  
ATOM   3111  H   GLU A 211      37.825  32.608   8.344  1.00  0.00           H  
ATOM   3112  HA  GLU A 211      36.359  32.127  10.714  1.00  0.00           H  
ATOM   3113 1HB  GLU A 211      36.138  30.774   8.641  1.00  0.00           H  
ATOM   3114 2HB  GLU A 211      37.779  30.180   8.852  1.00  0.00           H  
ATOM   3115 1HG  GLU A 211      37.145  29.073  10.932  1.00  0.00           H  
ATOM   3116 2HG  GLU A 211      35.513  29.726  10.806  1.00  0.00           H  
ATOM   3117  N   GLY A 212      39.542  31.401  10.794  1.00  0.00           N  
ATOM   3118  CA  GLY A 212      40.653  31.162  11.694  1.00  0.00           C  
ATOM   3119  C   GLY A 212      40.801  32.259  12.737  1.00  0.00           C  
ATOM   3120  O   GLY A 212      41.085  32.001  13.905  1.00  0.00           O  
ATOM   3121  H   GLY A 212      39.747  31.588   9.854  1.00  0.00           H  
ATOM   3122 1HA  GLY A 212      40.514  30.207  12.200  1.00  0.00           H  
ATOM   3123 2HA  GLY A 212      41.577  31.090  11.121  1.00  0.00           H  
ATOM   3124  N   LEU A 213      40.638  33.489  12.304  1.00  0.00           N  
ATOM   3125  CA  LEU A 213      40.680  34.625  13.204  1.00  0.00           C  
ATOM   3126  C   LEU A 213      39.574  34.580  14.247  1.00  0.00           C  
ATOM   3127  O   LEU A 213      39.779  34.905  15.415  1.00  0.00           O  
ATOM   3128  CB  LEU A 213      40.574  35.928  12.401  1.00  0.00           C  
ATOM   3129  CG  LEU A 213      41.787  36.271  11.528  1.00  0.00           C  
ATOM   3130  CD1 LEU A 213      41.463  37.479  10.659  1.00  0.00           C  
ATOM   3131  CD2 LEU A 213      42.992  36.544  12.416  1.00  0.00           C  
ATOM   3132  H   LEU A 213      40.418  33.658  11.364  1.00  0.00           H  
ATOM   3133  HA  LEU A 213      41.636  34.616  13.729  1.00  0.00           H  
ATOM   3134 1HB  LEU A 213      39.704  35.864  11.749  1.00  0.00           H  
ATOM   3135 2HB  LEU A 213      40.422  36.753  13.096  1.00  0.00           H  
ATOM   3136  HG  LEU A 213      42.008  35.434  10.865  1.00  0.00           H  
ATOM   3137 1HD1 LEU A 213      42.325  37.723  10.038  1.00  0.00           H  
ATOM   3138 2HD1 LEU A 213      40.610  37.250  10.020  1.00  0.00           H  
ATOM   3139 3HD1 LEU A 213      41.222  38.330  11.295  1.00  0.00           H  
ATOM   3140 1HD2 LEU A 213      43.854  36.788  11.795  1.00  0.00           H  
ATOM   3141 2HD2 LEU A 213      42.773  37.382  13.078  1.00  0.00           H  
ATOM   3142 3HD2 LEU A 213      43.212  35.659  13.012  1.00  0.00           H  
ATOM   3143  N   ARG A 214      38.391  34.206  13.814  1.00  0.00           N  
ATOM   3144  CA  ARG A 214      37.265  34.049  14.714  1.00  0.00           C  
ATOM   3145  C   ARG A 214      37.502  32.969  15.757  1.00  0.00           C  
ATOM   3146  O   ARG A 214      37.147  33.114  16.925  1.00  0.00           O  
ATOM   3147  CB  ARG A 214      36.007  33.714  13.927  1.00  0.00           C  
ATOM   3148  CG  ARG A 214      34.742  33.598  14.762  1.00  0.00           C  
ATOM   3149  CD  ARG A 214      33.552  33.311  13.920  1.00  0.00           C  
ATOM   3150  NE  ARG A 214      32.336  33.220  14.712  1.00  0.00           N  
ATOM   3151  CZ  ARG A 214      31.904  32.100  15.324  1.00  0.00           C  
ATOM   3152  NH1 ARG A 214      32.597  30.988  15.226  1.00  0.00           N  
ATOM   3153  NH2 ARG A 214      30.782  32.120  16.023  1.00  0.00           N  
ATOM   3154  H   ARG A 214      38.263  33.959  12.874  1.00  0.00           H  
ATOM   3155  HA  ARG A 214      37.107  34.992  15.238  1.00  0.00           H  
ATOM   3156 1HB  ARG A 214      35.835  34.481  13.173  1.00  0.00           H  
ATOM   3157 2HB  ARG A 214      36.145  32.767  13.405  1.00  0.00           H  
ATOM   3158 1HG  ARG A 214      34.855  32.788  15.483  1.00  0.00           H  
ATOM   3159 2HG  ARG A 214      34.568  34.535  15.292  1.00  0.00           H  
ATOM   3160 1HD  ARG A 214      33.423  34.108  13.189  1.00  0.00           H  
ATOM   3161 2HD  ARG A 214      33.693  32.363  13.403  1.00  0.00           H  
ATOM   3162  HE  ARG A 214      31.776  34.056  14.811  1.00  0.00           H  
ATOM   3163 1HH1 ARG A 214      33.454  30.972  14.692  1.00  0.00           H  
ATOM   3164 2HH1 ARG A 214      32.273  30.149  15.685  1.00  0.00           H  
ATOM   3165 1HH2 ARG A 214      30.249  32.976  16.099  1.00  0.00           H  
ATOM   3166 2HH2 ARG A 214      30.458  31.282  16.482  1.00  0.00           H  
ATOM   3167  N   LEU A 215      38.075  31.868  15.324  1.00  0.00           N  
ATOM   3168  CA  LEU A 215      38.425  30.787  16.224  1.00  0.00           C  
ATOM   3169  C   LEU A 215      39.449  31.207  17.267  1.00  0.00           C  
ATOM   3170  O   LEU A 215      39.367  30.832  18.435  1.00  0.00           O  
ATOM   3171  CB  LEU A 215      38.970  29.600  15.421  1.00  0.00           C  
ATOM   3172  CG  LEU A 215      37.947  28.861  14.548  1.00  0.00           C  
ATOM   3173  CD1 LEU A 215      38.665  27.837  13.679  1.00  0.00           C  
ATOM   3174  CD2 LEU A 215      36.910  28.192  15.438  1.00  0.00           C  
ATOM   3175  H   LEU A 215      38.340  31.785  14.384  1.00  0.00           H  
ATOM   3176  HA  LEU A 215      37.526  30.474  16.754  1.00  0.00           H  
ATOM   3177 1HB  LEU A 215      39.765  29.957  14.768  1.00  0.00           H  
ATOM   3178 2HB  LEU A 215      39.397  28.876  16.115  1.00  0.00           H  
ATOM   3179  HG  LEU A 215      37.453  29.572  13.886  1.00  0.00           H  
ATOM   3180 1HD1 LEU A 215      37.938  27.312  13.059  1.00  0.00           H  
ATOM   3181 2HD1 LEU A 215      39.387  28.345  13.040  1.00  0.00           H  
ATOM   3182 3HD1 LEU A 215      39.184  27.120  14.315  1.00  0.00           H  
ATOM   3183 1HD2 LEU A 215      36.182  27.668  14.817  1.00  0.00           H  
ATOM   3184 2HD2 LEU A 215      37.403  27.480  16.099  1.00  0.00           H  
ATOM   3185 3HD2 LEU A 215      36.400  28.949  16.034  1.00  0.00           H  
ATOM   3186  N   VAL A 216      40.433  31.964  16.834  1.00  0.00           N  
ATOM   3187  CA  VAL A 216      41.437  32.495  17.734  1.00  0.00           C  
ATOM   3188  C   VAL A 216      40.845  33.430  18.777  1.00  0.00           C  
ATOM   3189  O   VAL A 216      41.229  33.415  19.945  1.00  0.00           O  
ATOM   3190  CB  VAL A 216      42.513  33.250  16.931  1.00  0.00           C  
ATOM   3191  CG1 VAL A 216      43.462  33.981  17.868  1.00  0.00           C  
ATOM   3192  CG2 VAL A 216      43.274  32.278  16.043  1.00  0.00           C  
ATOM   3193  H   VAL A 216      40.468  32.239  15.894  1.00  0.00           H  
ATOM   3194  HA  VAL A 216      41.907  31.662  18.259  1.00  0.00           H  
ATOM   3195  HB  VAL A 216      42.028  34.005  16.312  1.00  0.00           H  
ATOM   3196 1HG1 VAL A 216      44.216  34.509  17.284  1.00  0.00           H  
ATOM   3197 2HG1 VAL A 216      42.901  34.697  18.469  1.00  0.00           H  
ATOM   3198 3HG1 VAL A 216      43.952  33.261  18.524  1.00  0.00           H  
ATOM   3199 1HG2 VAL A 216      44.032  32.818  15.477  1.00  0.00           H  
ATOM   3200 2HG2 VAL A 216      43.754  31.519  16.661  1.00  0.00           H  
ATOM   3201 3HG2 VAL A 216      42.581  31.797  15.352  1.00  0.00           H  
ATOM   3202  N   VAL A 217      39.930  34.268  18.344  1.00  0.00           N  
ATOM   3203  CA  VAL A 217      39.231  35.164  19.244  1.00  0.00           C  
ATOM   3204  C   VAL A 217      38.414  34.419  20.287  1.00  0.00           C  
ATOM   3205  O   VAL A 217      38.361  34.800  21.455  1.00  0.00           O  
ATOM   3206  CB  VAL A 217      38.299  36.091  18.441  1.00  0.00           C  
ATOM   3207  CG1 VAL A 217      37.413  36.897  19.378  1.00  0.00           C  
ATOM   3208  CG2 VAL A 217      39.123  37.011  17.553  1.00  0.00           C  
ATOM   3209  H   VAL A 217      39.651  34.256  17.404  1.00  0.00           H  
ATOM   3210  HA  VAL A 217      39.969  35.772  19.769  1.00  0.00           H  
ATOM   3211  HB  VAL A 217      37.641  35.481  17.822  1.00  0.00           H  
ATOM   3212 1HG1 VAL A 217      36.760  37.546  18.793  1.00  0.00           H  
ATOM   3213 2HG1 VAL A 217      36.806  36.219  19.978  1.00  0.00           H  
ATOM   3214 3HG1 VAL A 217      38.035  37.505  20.034  1.00  0.00           H  
ATOM   3215 1HG2 VAL A 217      38.458  37.662  16.987  1.00  0.00           H  
ATOM   3216 2HG2 VAL A 217      39.786  37.616  18.172  1.00  0.00           H  
ATOM   3217 3HG2 VAL A 217      39.719  36.413  16.862  1.00  0.00           H  
ATOM   3218  N   GLU A 218      37.747  33.372  19.854  1.00  0.00           N  
ATOM   3219  CA  GLU A 218      36.986  32.529  20.754  1.00  0.00           C  
ATOM   3220  C   GLU A 218      37.861  31.853  21.797  1.00  0.00           C  
ATOM   3221  O   GLU A 218      37.495  31.735  22.965  1.00  0.00           O  
ATOM   3222  CB  GLU A 218      36.224  31.468  19.956  1.00  0.00           C  
ATOM   3223  CG  GLU A 218      35.076  32.014  19.120  1.00  0.00           C  
ATOM   3224  CD  GLU A 218      34.402  30.957  18.290  1.00  0.00           C  
ATOM   3225  OE1 GLU A 218      34.881  29.849  18.271  1.00  0.00           O  
ATOM   3226  OE2 GLU A 218      33.407  31.259  17.674  1.00  0.00           O  
ATOM   3227  H   GLU A 218      37.807  33.101  18.914  1.00  0.00           H  
ATOM   3228  HA  GLU A 218      36.268  33.151  21.286  1.00  0.00           H  
ATOM   3229 1HB  GLU A 218      36.912  30.954  19.285  1.00  0.00           H  
ATOM   3230 2HB  GLU A 218      35.816  30.723  20.639  1.00  0.00           H  
ATOM   3231 1HG  GLU A 218      34.338  32.464  19.784  1.00  0.00           H  
ATOM   3232 2HG  GLU A 218      35.458  32.796  18.464  1.00  0.00           H  
ATOM   3233  N   ALA A 219      39.008  31.379  21.364  1.00  0.00           N  
ATOM   3234  CA  ALA A 219      39.971  30.775  22.264  1.00  0.00           C  
ATOM   3235  C   ALA A 219      40.485  31.755  23.307  1.00  0.00           C  
ATOM   3236  O   ALA A 219      40.664  31.415  24.475  1.00  0.00           O  
ATOM   3237  CB  ALA A 219      41.134  30.199  21.469  1.00  0.00           C  
ATOM   3238  H   ALA A 219      39.265  31.485  20.424  1.00  0.00           H  
ATOM   3239  HA  ALA A 219      39.472  29.968  22.802  1.00  0.00           H  
ATOM   3240 1HB  ALA A 219      41.847  29.736  22.151  1.00  0.00           H  
ATOM   3241 2HB  ALA A 219      40.761  29.451  20.769  1.00  0.00           H  
ATOM   3242 3HB  ALA A 219      41.627  30.998  20.917  1.00  0.00           H  
ATOM   3243  N   ALA A 220      40.752  32.967  22.874  1.00  0.00           N  
ATOM   3244  CA  ALA A 220      41.180  34.020  23.774  1.00  0.00           C  
ATOM   3245  C   ALA A 220      40.125  34.356  24.817  1.00  0.00           C  
ATOM   3246  O   ALA A 220      40.429  34.591  25.985  1.00  0.00           O  
ATOM   3247  CB  ALA A 220      41.545  35.265  22.979  1.00  0.00           C  
ATOM   3248  H   ALA A 220      40.603  33.201  21.934  1.00  0.00           H  
ATOM   3249  HA  ALA A 220      42.061  33.669  24.312  1.00  0.00           H  
ATOM   3250 1HB  ALA A 220      41.879  36.047  23.661  1.00  0.00           H  
ATOM   3251 2HB  ALA A 220      42.347  35.028  22.279  1.00  0.00           H  
ATOM   3252 3HB  ALA A 220      40.674  35.612  22.427  1.00  0.00           H  
ATOM   3253  N   ALA A 221      38.886  34.409  24.384  1.00  0.00           N  
ATOM   3254  CA  ALA A 221      37.774  34.646  25.284  1.00  0.00           C  
ATOM   3255  C   ALA A 221      37.627  33.551  26.327  1.00  0.00           C  
ATOM   3256  O   ALA A 221      37.343  33.808  27.495  1.00  0.00           O  
ATOM   3257  CB  ALA A 221      36.484  34.787  24.489  1.00  0.00           C  
ATOM   3258  H   ALA A 221      38.681  34.221  23.444  1.00  0.00           H  
ATOM   3259  HA  ALA A 221      37.965  35.575  25.821  1.00  0.00           H  
ATOM   3260 1HB  ALA A 221      35.655  34.978  25.171  1.00  0.00           H  
ATOM   3261 2HB  ALA A 221      36.577  35.618  23.789  1.00  0.00           H  
ATOM   3262 3HB  ALA A 221      36.295  33.868  23.937  1.00  0.00           H  
ATOM   3263  N   GLU A 222      37.790  32.320  25.894  1.00  0.00           N  
ATOM   3264  CA  GLU A 222      37.749  31.184  26.794  1.00  0.00           C  
ATOM   3265  C   GLU A 222      38.854  31.229  27.837  1.00  0.00           C  
ATOM   3266  O   GLU A 222      38.649  30.904  29.005  1.00  0.00           O  
ATOM   3267  CB  GLU A 222      37.848  29.882  25.996  1.00  0.00           C  
ATOM   3268  CG  GLU A 222      36.623  29.569  25.149  1.00  0.00           C  
ATOM   3269  CD  GLU A 222      35.392  29.314  25.973  1.00  0.00           C  
ATOM   3270  OE1 GLU A 222      35.512  29.210  27.170  1.00  0.00           O  
ATOM   3271  OE2 GLU A 222      34.329  29.224  25.405  1.00  0.00           O  
ATOM   3272  H   GLU A 222      38.010  32.151  24.954  1.00  0.00           H  
ATOM   3273  HA  GLU A 222      36.798  31.200  27.328  1.00  0.00           H  
ATOM   3274 1HB  GLU A 222      38.711  29.927  25.332  1.00  0.00           H  
ATOM   3275 2HB  GLU A 222      38.004  29.047  26.680  1.00  0.00           H  
ATOM   3276 1HG  GLU A 222      36.432  30.408  24.481  1.00  0.00           H  
ATOM   3277 2HG  GLU A 222      36.832  28.692  24.537  1.00  0.00           H  
ATOM   3278  N   ALA A 223      40.037  31.603  27.404  1.00  0.00           N  
ATOM   3279  CA  ALA A 223      41.162  31.760  28.304  1.00  0.00           C  
ATOM   3280  C   ALA A 223      40.927  32.840  29.347  1.00  0.00           C  
ATOM   3281  O   ALA A 223      41.282  32.696  30.515  1.00  0.00           O  
ATOM   3282  CB  ALA A 223      42.423  32.067  27.509  1.00  0.00           C  
ATOM   3283  H   ALA A 223      40.165  31.850  26.464  1.00  0.00           H  
ATOM   3284  HA  ALA A 223      41.314  30.820  28.836  1.00  0.00           H  
ATOM   3285 1HB  ALA A 223      43.267  32.170  28.191  1.00  0.00           H  
ATOM   3286 2HB  ALA A 223      42.618  31.254  26.809  1.00  0.00           H  
ATOM   3287 3HB  ALA A 223      42.287  32.995  26.957  1.00  0.00           H  
ATOM   3288  N   LEU A 224      40.353  33.941  28.914  1.00  0.00           N  
ATOM   3289  CA  LEU A 224      40.003  35.022  29.814  1.00  0.00           C  
ATOM   3290  C   LEU A 224      38.980  34.602  30.857  1.00  0.00           C  
ATOM   3291  O   LEU A 224      39.061  34.977  32.025  1.00  0.00           O  
ATOM   3292  CB  LEU A 224      39.457  36.209  29.011  1.00  0.00           C  
ATOM   3293  CG  LEU A 224      39.064  37.444  29.833  1.00  0.00           C  
ATOM   3294  CD1 LEU A 224      40.282  37.964  30.583  1.00  0.00           C  
ATOM   3295  CD2 LEU A 224      38.495  38.509  28.908  1.00  0.00           C  
ATOM   3296  H   LEU A 224      40.088  34.024  27.974  1.00  0.00           H  
ATOM   3297  HA  LEU A 224      40.903  35.320  30.352  1.00  0.00           H  
ATOM   3298 1HB  LEU A 224      40.213  36.518  28.290  1.00  0.00           H  
ATOM   3299 2HB  LEU A 224      38.574  35.881  28.462  1.00  0.00           H  
ATOM   3300  HG  LEU A 224      38.312  37.165  30.571  1.00  0.00           H  
ATOM   3301 1HD1 LEU A 224      40.003  38.841  31.167  1.00  0.00           H  
ATOM   3302 2HD1 LEU A 224      40.657  37.188  31.251  1.00  0.00           H  
ATOM   3303 3HD1 LEU A 224      41.060  38.236  29.870  1.00  0.00           H  
ATOM   3304 1HD2 LEU A 224      38.215  39.387  29.492  1.00  0.00           H  
ATOM   3305 2HD2 LEU A 224      39.247  38.790  28.170  1.00  0.00           H  
ATOM   3306 3HD2 LEU A 224      37.615  38.117  28.398  1.00  0.00           H  
ATOM   3307  N   ARG A 225      37.996  33.846  30.424  1.00  0.00           N  
ATOM   3308  CA  ARG A 225      36.992  33.314  31.324  1.00  0.00           C  
ATOM   3309  C   ARG A 225      37.596  32.469  32.435  1.00  0.00           C  
ATOM   3310  O   ARG A 225      37.251  32.628  33.606  1.00  0.00           O  
ATOM   3311  CB  ARG A 225      35.986  32.475  30.550  1.00  0.00           C  
ATOM   3312  CG  ARG A 225      34.863  31.888  31.389  1.00  0.00           C  
ATOM   3313  CD  ARG A 225      33.988  30.994  30.588  1.00  0.00           C  
ATOM   3314  NE  ARG A 225      34.709  29.834  30.088  1.00  0.00           N  
ATOM   3315  CZ  ARG A 225      35.011  28.746  30.824  1.00  0.00           C  
ATOM   3316  NH1 ARG A 225      34.648  28.684  32.086  1.00  0.00           N  
ATOM   3317  NH2 ARG A 225      35.672  27.741  30.276  1.00  0.00           N  
ATOM   3318  H   ARG A 225      37.960  33.570  29.484  1.00  0.00           H  
ATOM   3319  HA  ARG A 225      36.473  34.148  31.795  1.00  0.00           H  
ATOM   3320 1HB  ARG A 225      35.531  33.082  29.768  1.00  0.00           H  
ATOM   3321 2HB  ARG A 225      36.502  31.647  30.063  1.00  0.00           H  
ATOM   3322 1HG  ARG A 225      35.286  31.307  32.209  1.00  0.00           H  
ATOM   3323 2HG  ARG A 225      34.250  32.694  31.793  1.00  0.00           H  
ATOM   3324 1HD  ARG A 225      33.163  30.642  31.206  1.00  0.00           H  
ATOM   3325 2HD  ARG A 225      33.592  31.542  29.734  1.00  0.00           H  
ATOM   3326  HE  ARG A 225      35.005  29.845  29.121  1.00  0.00           H  
ATOM   3327 1HH1 ARG A 225      34.143  29.453  32.504  1.00  0.00           H  
ATOM   3328 2HH1 ARG A 225      34.875  27.869  32.637  1.00  0.00           H  
ATOM   3329 1HH2 ARG A 225      35.951  27.789  29.306  1.00  0.00           H  
ATOM   3330 2HH2 ARG A 225      35.898  26.926  30.827  1.00  0.00           H  
ATOM   3331  N   VAL A 226      38.443  31.520  32.093  1.00  0.00           N  
ATOM   3332  CA  VAL A 226      39.043  30.701  33.141  1.00  0.00           C  
ATOM   3333  C   VAL A 226      40.070  31.505  33.933  1.00  0.00           C  
ATOM   3334  O   VAL A 226      40.147  31.394  35.157  1.00  0.00           O  
ATOM   3335  CB  VAL A 226      39.721  29.460  32.531  1.00  0.00           C  
ATOM   3336  CG1 VAL A 226      40.485  28.691  33.599  1.00  0.00           C  
ATOM   3337  CG2 VAL A 226      38.678  28.572  31.870  1.00  0.00           C  
ATOM   3338  H   VAL A 226      38.695  31.380  31.126  1.00  0.00           H  
ATOM   3339  HA  VAL A 226      38.253  30.371  33.817  1.00  0.00           H  
ATOM   3340  HB  VAL A 226      40.448  29.784  31.786  1.00  0.00           H  
ATOM   3341 1HG1 VAL A 226      40.959  27.818  33.150  1.00  0.00           H  
ATOM   3342 2HG1 VAL A 226      41.250  29.335  34.033  1.00  0.00           H  
ATOM   3343 3HG1 VAL A 226      39.795  28.369  34.378  1.00  0.00           H  
ATOM   3344 1HG2 VAL A 226      39.165  27.697  31.440  1.00  0.00           H  
ATOM   3345 2HG2 VAL A 226      37.948  28.253  32.613  1.00  0.00           H  
ATOM   3346 3HG2 VAL A 226      38.173  29.130  31.081  1.00  0.00           H  
ATOM   3347  N   SER A 227      40.853  32.319  33.227  1.00  0.00           N  
ATOM   3348  CA  SER A 227      41.854  33.162  33.871  1.00  0.00           C  
ATOM   3349  C   SER A 227      41.196  34.244  34.715  1.00  0.00           C  
ATOM   3350  O   SER A 227      41.526  34.419  35.887  1.00  0.00           O  
ATOM   3351  CB  SER A 227      42.753  33.798  32.828  1.00  0.00           C  
ATOM   3352  OG  SER A 227      43.515  32.828  32.164  1.00  0.00           O  
ATOM   3353  H   SER A 227      40.744  32.359  32.223  1.00  0.00           H  
ATOM   3354  HA  SER A 227      42.463  32.537  34.526  1.00  0.00           H  
ATOM   3355 1HB  SER A 227      42.144  34.343  32.107  1.00  0.00           H  
ATOM   3356 2HB  SER A 227      43.414  34.518  33.309  1.00  0.00           H  
ATOM   3357  HG  SER A 227      42.934  32.440  31.506  1.00  0.00           H  
ATOM   3358  N   ASN A 228      40.198  34.900  34.136  1.00  0.00           N  
ATOM   3359  CA  ASN A 228      39.289  35.750  34.890  1.00  0.00           C  
ATOM   3360  C   ASN A 228      37.850  35.410  34.535  1.00  0.00           C  
ATOM   3361  O   ASN A 228      37.468  35.441  33.367  1.00  0.00           O  
ATOM   3362  CB  ASN A 228      39.579  37.218  34.634  1.00  0.00           C  
ATOM   3363  CG  ASN A 228      38.734  38.129  35.479  1.00  0.00           C  
ATOM   3364  OD1 ASN A 228      37.499  38.069  35.437  1.00  0.00           O  
ATOM   3365  ND2 ASN A 228      39.374  38.974  36.247  1.00  0.00           N  
ATOM   3366  H   ASN A 228      40.024  34.751  33.153  1.00  0.00           H  
ATOM   3367  HA  ASN A 228      39.453  35.575  35.954  1.00  0.00           H  
ATOM   3368 1HB  ASN A 228      40.631  37.422  34.839  1.00  0.00           H  
ATOM   3369 2HB  ASN A 228      39.400  37.446  33.583  1.00  0.00           H  
ATOM   3370 1HD2 ASN A 228      38.863  39.605  36.832  1.00  0.00           H  
ATOM   3371 2HD2 ASN A 228      40.373  38.988  36.250  1.00  0.00           H  
ATOM   3372  N   PRO A 229      37.061  35.065  35.538  1.00  0.00           N  
ATOM   3373  CA  PRO A 229      35.698  34.626  35.299  1.00  0.00           C  
ATOM   3374  C   PRO A 229      34.703  35.693  35.725  1.00  0.00           C  
ATOM   3375  O   PRO A 229      33.507  35.431  35.845  1.00  0.00           O  
ATOM   3376  CB  PRO A 229      35.584  33.366  36.163  1.00  0.00           C  
ATOM   3377  CG  PRO A 229      36.372  33.690  37.387  1.00  0.00           C  
ATOM   3378  CD  PRO A 229      37.519  34.524  36.884  1.00  0.00           C  
ATOM   3379  HA  PRO A 229      35.577  34.437  34.232  1.00  0.00           H  
ATOM   3380 1HB  PRO A 229      34.527  33.153  36.380  1.00  0.00           H  
ATOM   3381 2HB  PRO A 229      35.981  32.498  35.617  1.00  0.00           H  
ATOM   3382 1HG  PRO A 229      35.743  34.227  38.112  1.00  0.00           H  
ATOM   3383 2HG  PRO A 229      36.705  32.764  37.880  1.00  0.00           H  
ATOM   3384 1HD  PRO A 229      37.700  35.357  37.579  1.00  0.00           H  
ATOM   3385 2HD  PRO A 229      38.417  33.895  36.789  1.00  0.00           H  
ATOM   3386  N   ARG A 230      35.209  36.897  35.958  1.00  0.00           N  
ATOM   3387  CA  ARG A 230      34.371  38.006  36.389  1.00  0.00           C  
ATOM   3388  C   ARG A 230      33.377  38.391  35.305  1.00  0.00           C  
ATOM   3389  O   ARG A 230      33.677  38.300  34.114  1.00  0.00           O  
ATOM   3390  CB  ARG A 230      35.223  39.215  36.746  1.00  0.00           C  
ATOM   3391  CG  ARG A 230      36.184  39.000  37.904  1.00  0.00           C  
ATOM   3392  CD  ARG A 230      35.471  38.936  39.206  1.00  0.00           C  
ATOM   3393  NE  ARG A 230      36.393  38.820  40.324  1.00  0.00           N  
ATOM   3394  CZ  ARG A 230      36.021  38.724  41.616  1.00  0.00           C  
ATOM   3395  NH1 ARG A 230      34.746  38.733  41.934  1.00  0.00           N  
ATOM   3396  NH2 ARG A 230      36.938  38.622  42.562  1.00  0.00           N  
ATOM   3397  H   ARG A 230      36.200  37.049  35.839  1.00  0.00           H  
ATOM   3398  HA  ARG A 230      33.820  37.699  37.279  1.00  0.00           H  
ATOM   3399 1HB  ARG A 230      35.811  39.514  35.880  1.00  0.00           H  
ATOM   3400 2HB  ARG A 230      34.575  40.052  37.006  1.00  0.00           H  
ATOM   3401 1HG  ARG A 230      36.723  38.063  37.761  1.00  0.00           H  
ATOM   3402 2HG  ARG A 230      36.896  39.826  37.944  1.00  0.00           H  
ATOM   3403 1HD  ARG A 230      34.882  39.842  39.343  1.00  0.00           H  
ATOM   3404 2HD  ARG A 230      34.811  38.069  39.216  1.00  0.00           H  
ATOM   3405  HE  ARG A 230      37.383  38.809  40.118  1.00  0.00           H  
ATOM   3406 1HH1 ARG A 230      34.045  38.811  41.211  1.00  0.00           H  
ATOM   3407 2HH1 ARG A 230      34.467  38.662  42.902  1.00  0.00           H  
ATOM   3408 1HH2 ARG A 230      37.919  38.615  42.316  1.00  0.00           H  
ATOM   3409 2HH2 ARG A 230      36.659  38.551  43.529  1.00  0.00           H  
ATOM   3410  N   PRO A 231      32.173  38.772  35.717  1.00  0.00           N  
ATOM   3411  CA  PRO A 231      31.094  39.013  34.769  1.00  0.00           C  
ATOM   3412  C   PRO A 231      31.538  39.934  33.656  1.00  0.00           C  
ATOM   3413  O   PRO A 231      31.260  39.694  32.480  1.00  0.00           O  
ATOM   3414  CB  PRO A 231      30.009  39.661  35.635  1.00  0.00           C  
ATOM   3415  CG  PRO A 231      30.212  39.062  36.985  1.00  0.00           C  
ATOM   3416  CD  PRO A 231      31.708  38.999  37.144  1.00  0.00           C  
ATOM   3417  HA  PRO A 231      30.794  38.057  34.336  1.00  0.00           H  
ATOM   3418 1HB  PRO A 231      30.127  40.754  35.630  1.00  0.00           H  
ATOM   3419 2HB  PRO A 231      29.015  39.443  35.217  1.00  0.00           H  
ATOM   3420 1HG  PRO A 231      29.730  39.685  37.753  1.00  0.00           H  
ATOM   3421 2HG  PRO A 231      29.738  38.071  37.036  1.00  0.00           H  
ATOM   3422 1HD  PRO A 231      32.076  39.957  37.540  1.00  0.00           H  
ATOM   3423 2HD  PRO A 231      31.970  38.173  37.822  1.00  0.00           H  
ATOM   3424  N   GLU A 232      32.245  40.976  34.034  1.00  0.00           N  
ATOM   3425  CA  GLU A 232      32.682  42.005  33.098  1.00  0.00           C  
ATOM   3426  C   GLU A 232      33.635  41.432  32.056  1.00  0.00           C  
ATOM   3427  O   GLU A 232      33.485  41.684  30.860  1.00  0.00           O  
ATOM   3428  CB  GLU A 232      33.360  43.154  33.847  1.00  0.00           C  
ATOM   3429  CG  GLU A 232      32.428  43.959  34.742  1.00  0.00           C  
ATOM   3430  CD  GLU A 232      32.170  43.294  36.066  1.00  0.00           C  
ATOM   3431  OE1 GLU A 232      32.717  42.243  36.298  1.00  0.00           O  
ATOM   3432  OE2 GLU A 232      31.425  43.839  36.846  1.00  0.00           O  
ATOM   3433  H   GLU A 232      32.417  41.104  35.021  1.00  0.00           H  
ATOM   3434  HA  GLU A 232      31.805  42.405  32.588  1.00  0.00           H  
ATOM   3435 1HB  GLU A 232      34.163  42.759  34.470  1.00  0.00           H  
ATOM   3436 2HB  GLU A 232      33.810  43.841  33.130  1.00  0.00           H  
ATOM   3437 1HG  GLU A 232      32.869  44.939  34.920  1.00  0.00           H  
ATOM   3438 2HG  GLU A 232      31.481  44.105  34.224  1.00  0.00           H  
ATOM   3439  N   ALA A 233      34.614  40.661  32.516  1.00  0.00           N  
ATOM   3440  CA  ALA A 233      35.587  40.055  31.629  1.00  0.00           C  
ATOM   3441  C   ALA A 233      34.940  39.174  30.572  1.00  0.00           C  
ATOM   3442  O   ALA A 233      35.281  39.231  29.392  1.00  0.00           O  
ATOM   3443  CB  ALA A 233      36.594  39.249  32.437  1.00  0.00           C  
ATOM   3444  H   ALA A 233      34.681  40.493  33.510  1.00  0.00           H  
ATOM   3445  HA  ALA A 233      36.118  40.849  31.104  1.00  0.00           H  
ATOM   3446 1HB  ALA A 233      37.330  38.808  31.765  1.00  0.00           H  
ATOM   3447 2HB  ALA A 233      37.098  39.905  33.147  1.00  0.00           H  
ATOM   3448 3HB  ALA A 233      36.076  38.459  32.978  1.00  0.00           H  
ATOM   3449  N   VAL A 234      34.028  38.333  31.005  1.00  0.00           N  
ATOM   3450  CA  VAL A 234      33.332  37.434  30.105  1.00  0.00           C  
ATOM   3451  C   VAL A 234      32.512  38.177  29.062  1.00  0.00           C  
ATOM   3452  O   VAL A 234      32.461  37.796  27.894  1.00  0.00           O  
ATOM   3453  CB  VAL A 234      32.404  36.504  30.908  1.00  0.00           C  
ATOM   3454  CG1 VAL A 234      31.520  35.694  29.971  1.00  0.00           C  
ATOM   3455  CG2 VAL A 234      33.231  35.587  31.796  1.00  0.00           C  
ATOM   3456  H   VAL A 234      33.749  38.345  31.945  1.00  0.00           H  
ATOM   3457  HA  VAL A 234      34.072  36.828  29.580  1.00  0.00           H  
ATOM   3458  HB  VAL A 234      31.743  37.111  31.528  1.00  0.00           H  
ATOM   3459 1HG1 VAL A 234      30.870  35.042  30.556  1.00  0.00           H  
ATOM   3460 2HG1 VAL A 234      30.911  36.370  29.371  1.00  0.00           H  
ATOM   3461 3HG1 VAL A 234      32.145  35.088  29.316  1.00  0.00           H  
ATOM   3462 1HG2 VAL A 234      32.568  34.933  32.362  1.00  0.00           H  
ATOM   3463 2HG2 VAL A 234      33.896  34.984  31.177  1.00  0.00           H  
ATOM   3464 3HG2 VAL A 234      33.824  36.187  32.487  1.00  0.00           H  
ATOM   3465  N   ALA A 235      31.842  39.222  29.495  1.00  0.00           N  
ATOM   3466  CA  ALA A 235      31.078  40.063  28.595  1.00  0.00           C  
ATOM   3467  C   ALA A 235      31.952  40.742  27.552  1.00  0.00           C  
ATOM   3468  O   ALA A 235      31.586  40.858  26.384  1.00  0.00           O  
ATOM   3469  CB  ALA A 235      30.306  41.106  29.390  1.00  0.00           C  
ATOM   3470  H   ALA A 235      31.902  39.493  30.435  1.00  0.00           H  
ATOM   3471  HA  ALA A 235      30.372  39.430  28.057  1.00  0.00           H  
ATOM   3472 1HB  ALA A 235      29.724  41.726  28.708  1.00  0.00           H  
ATOM   3473 2HB  ALA A 235      29.635  40.607  30.090  1.00  0.00           H  
ATOM   3474 3HB  ALA A 235      31.005  41.732  29.942  1.00  0.00           H  
ATOM   3475  N   ILE A 236      33.097  41.220  27.985  1.00  0.00           N  
ATOM   3476  CA  ILE A 236      34.058  41.825  27.085  1.00  0.00           C  
ATOM   3477  C   ILE A 236      34.575  40.848  26.042  1.00  0.00           C  
ATOM   3478  O   ILE A 236      34.753  41.188  24.874  1.00  0.00           O  
ATOM   3479  CB  ILE A 236      35.247  42.399  27.876  1.00  0.00           C  
ATOM   3480  CG1 ILE A 236      34.800  43.596  28.720  1.00  0.00           C  
ATOM   3481  CG2 ILE A 236      36.370  42.800  26.932  1.00  0.00           C  
ATOM   3482  CD1 ILE A 236      35.828  44.051  29.729  1.00  0.00           C  
ATOM   3483  H   ILE A 236      33.354  41.113  28.925  1.00  0.00           H  
ATOM   3484  HA  ILE A 236      33.568  42.639  26.552  1.00  0.00           H  
ATOM   3485  HB  ILE A 236      35.620  41.647  28.570  1.00  0.00           H  
ATOM   3486 1HG1 ILE A 236      34.569  44.436  28.065  1.00  0.00           H  
ATOM   3487 2HG1 ILE A 236      33.886  43.341  29.257  1.00  0.00           H  
ATOM   3488 1HG2 ILE A 236      37.203  43.205  27.507  1.00  0.00           H  
ATOM   3489 2HG2 ILE A 236      36.706  41.927  26.374  1.00  0.00           H  
ATOM   3490 3HG2 ILE A 236      36.008  43.558  26.236  1.00  0.00           H  
ATOM   3491 1HD1 ILE A 236      35.438  44.901  30.289  1.00  0.00           H  
ATOM   3492 2HD1 ILE A 236      36.048  43.234  30.418  1.00  0.00           H  
ATOM   3493 3HD1 ILE A 236      36.740  44.345  29.212  1.00  0.00           H  
ATOM   3494  N   GLY A 237      34.846  39.637  26.475  1.00  0.00           N  
ATOM   3495  CA  GLY A 237      35.277  38.585  25.575  1.00  0.00           C  
ATOM   3496  C   GLY A 237      34.223  38.246  24.532  1.00  0.00           C  
ATOM   3497  O   GLY A 237      34.529  38.012  23.364  1.00  0.00           O  
ATOM   3498  H   GLY A 237      34.697  39.402  27.415  1.00  0.00           H  
ATOM   3499 1HA  GLY A 237      36.194  38.892  25.069  1.00  0.00           H  
ATOM   3500 2HA  GLY A 237      35.511  37.689  26.149  1.00  0.00           H  
ATOM   3501  N   GLU A 238      32.985  38.189  24.965  1.00  0.00           N  
ATOM   3502  CA  GLU A 238      31.873  37.948  24.065  1.00  0.00           C  
ATOM   3503  C   GLU A 238      31.723  39.044  23.022  1.00  0.00           C  
ATOM   3504  O   GLU A 238      31.439  38.785  21.854  1.00  0.00           O  
ATOM   3505  CB  GLU A 238      30.574  37.817  24.863  1.00  0.00           C  
ATOM   3506  CG  GLU A 238      30.475  36.549  25.700  1.00  0.00           C  
ATOM   3507  CD  GLU A 238      29.223  36.492  26.530  1.00  0.00           C  
ATOM   3508  OE1 GLU A 238      28.501  37.460  26.549  1.00  0.00           O  
ATOM   3509  OE2 GLU A 238      28.989  35.480  27.147  1.00  0.00           O  
ATOM   3510  H   GLU A 238      32.779  38.376  25.905  1.00  0.00           H  
ATOM   3511  HA  GLU A 238      32.053  37.013  23.536  1.00  0.00           H  
ATOM   3512 1HB  GLU A 238      30.471  38.670  25.534  1.00  0.00           H  
ATOM   3513 2HB  GLU A 238      29.724  37.833  24.180  1.00  0.00           H  
ATOM   3514 1HG  GLU A 238      30.497  35.685  25.036  1.00  0.00           H  
ATOM   3515 2HG  GLU A 238      31.343  36.491  26.356  1.00  0.00           H  
ATOM   3516  N   THR A 239      31.881  40.274  23.455  1.00  0.00           N  
ATOM   3517  CA  THR A 239      31.836  41.410  22.555  1.00  0.00           C  
ATOM   3518  C   THR A 239      32.942  41.368  21.512  1.00  0.00           C  
ATOM   3519  O   THR A 239      32.736  41.693  20.344  1.00  0.00           O  
ATOM   3520  CB  THR A 239      31.925  42.731  23.342  1.00  0.00           C  
ATOM   3521  OG1 THR A 239      30.807  42.835  24.233  1.00  0.00           O  
ATOM   3522  CG2 THR A 239      31.924  43.919  22.392  1.00  0.00           C  
ATOM   3523  H   THR A 239      32.102  40.444  24.395  1.00  0.00           H  
ATOM   3524  HA  THR A 239      30.887  41.389  22.019  1.00  0.00           H  
ATOM   3525  HB  THR A 239      32.843  42.743  23.930  1.00  0.00           H  
ATOM   3526  HG1 THR A 239      30.974  42.308  25.018  1.00  0.00           H  
ATOM   3527 1HG2 THR A 239      31.988  44.843  22.966  1.00  0.00           H  
ATOM   3528 2HG2 THR A 239      32.780  43.848  21.721  1.00  0.00           H  
ATOM   3529 3HG2 THR A 239      31.005  43.917  21.809  1.00  0.00           H  
ATOM   3530  N   ALA A 240      34.126  40.998  21.945  1.00  0.00           N  
ATOM   3531  CA  ALA A 240      35.253  40.845  21.045  1.00  0.00           C  
ATOM   3532  C   ALA A 240      35.020  39.763  20.002  1.00  0.00           C  
ATOM   3533  O   ALA A 240      35.375  39.910  18.834  1.00  0.00           O  
ATOM   3534  CB  ALA A 240      36.515  40.542  21.840  1.00  0.00           C  
ATOM   3535  H   ALA A 240      34.255  40.752  22.885  1.00  0.00           H  
ATOM   3536  HA  ALA A 240      35.387  41.784  20.507  1.00  0.00           H  
ATOM   3537 1HB  ALA A 240      37.359  40.441  21.158  1.00  0.00           H  
ATOM   3538 2HB  ALA A 240      36.708  41.356  22.540  1.00  0.00           H  
ATOM   3539 3HB  ALA A 240      36.382  39.613  22.393  1.00  0.00           H  
ATOM   3540  N   VAL A 241      34.449  38.662  20.435  1.00  0.00           N  
ATOM   3541  CA  VAL A 241      34.103  37.579  19.535  1.00  0.00           C  
ATOM   3542  C   VAL A 241      33.079  37.996  18.492  1.00  0.00           C  
ATOM   3543  O   VAL A 241      33.161  37.621  17.324  1.00  0.00           O  
ATOM   3544  CB  VAL A 241      33.549  36.387  20.338  1.00  0.00           C  
ATOM   3545  CG1 VAL A 241      32.997  35.324  19.401  1.00  0.00           C  
ATOM   3546  CG2 VAL A 241      34.640  35.810  21.227  1.00  0.00           C  
ATOM   3547  H   VAL A 241      34.185  38.577  21.375  1.00  0.00           H  
ATOM   3548  HA  VAL A 241      35.006  37.263  19.011  1.00  0.00           H  
ATOM   3549  HB  VAL A 241      32.720  36.732  20.957  1.00  0.00           H  
ATOM   3550 1HG1 VAL A 241      32.609  34.489  19.985  1.00  0.00           H  
ATOM   3551 2HG1 VAL A 241      32.193  35.750  18.800  1.00  0.00           H  
ATOM   3552 3HG1 VAL A 241      33.792  34.968  18.746  1.00  0.00           H  
ATOM   3553 1HG2 VAL A 241      34.240  34.968  21.792  1.00  0.00           H  
ATOM   3554 2HG2 VAL A 241      35.471  35.470  20.609  1.00  0.00           H  
ATOM   3555 3HG2 VAL A 241      34.991  36.577  21.917  1.00  0.00           H  
ATOM   3556  N   LYS A 242      32.093  38.749  18.925  1.00  0.00           N  
ATOM   3557  CA  LYS A 242      31.086  39.278  18.025  1.00  0.00           C  
ATOM   3558  C   LYS A 242      31.675  40.215  16.982  1.00  0.00           C  
ATOM   3559  O   LYS A 242      31.292  40.199  15.814  1.00  0.00           O  
ATOM   3560  CB  LYS A 242      29.999  40.003  18.821  1.00  0.00           C  
ATOM   3561  CG  LYS A 242      29.101  39.085  19.639  1.00  0.00           C  
ATOM   3562  CD  LYS A 242      28.062  39.878  20.417  1.00  0.00           C  
ATOM   3563  CE  LYS A 242      27.172  38.963  21.245  1.00  0.00           C  
ATOM   3564  NZ  LYS A 242      26.175  39.729  22.042  1.00  0.00           N  
ATOM   3565  H   LYS A 242      32.055  39.025  19.865  1.00  0.00           H  
ATOM   3566  HA  LYS A 242      30.618  38.444  17.500  1.00  0.00           H  
ATOM   3567 1HB  LYS A 242      30.463  40.714  19.505  1.00  0.00           H  
ATOM   3568 2HB  LYS A 242      29.365  40.570  18.139  1.00  0.00           H  
ATOM   3569 1HG  LYS A 242      28.591  38.387  18.974  1.00  0.00           H  
ATOM   3570 2HG  LYS A 242      29.708  38.512  20.340  1.00  0.00           H  
ATOM   3571 1HD  LYS A 242      28.564  40.582  21.082  1.00  0.00           H  
ATOM   3572 2HD  LYS A 242      27.440  40.442  19.723  1.00  0.00           H  
ATOM   3573 1HE  LYS A 242      26.642  38.277  20.586  1.00  0.00           H  
ATOM   3574 2HE  LYS A 242      27.787  38.375  21.926  1.00  0.00           H  
ATOM   3575 1HZ  LYS A 242      25.606  39.087  22.576  1.00  0.00           H  
ATOM   3576 2HZ  LYS A 242      26.656  40.356  22.671  1.00  0.00           H  
ATOM   3577 3HZ  LYS A 242      25.585  40.263  21.420  1.00  0.00           H  
ATOM   3578  N   VAL A 243      32.588  41.055  17.415  1.00  0.00           N  
ATOM   3579  CA  VAL A 243      33.284  41.954  16.515  1.00  0.00           C  
ATOM   3580  C   VAL A 243      34.104  41.211  15.472  1.00  0.00           C  
ATOM   3581  O   VAL A 243      34.155  41.592  14.304  1.00  0.00           O  
ATOM   3582  CB  VAL A 243      34.212  42.884  17.318  1.00  0.00           C  
ATOM   3583  CG1 VAL A 243      35.095  43.694  16.381  1.00  0.00           C  
ATOM   3584  CG2 VAL A 243      33.385  43.801  18.206  1.00  0.00           C  
ATOM   3585  H   VAL A 243      32.865  41.044  18.355  1.00  0.00           H  
ATOM   3586  HA  VAL A 243      32.544  42.560  15.990  1.00  0.00           H  
ATOM   3587  HB  VAL A 243      34.873  42.277  17.937  1.00  0.00           H  
ATOM   3588 1HG1 VAL A 243      35.745  44.346  16.966  1.00  0.00           H  
ATOM   3589 2HG1 VAL A 243      35.705  43.019  15.781  1.00  0.00           H  
ATOM   3590 3HG1 VAL A 243      34.470  44.300  15.726  1.00  0.00           H  
ATOM   3591 1HG2 VAL A 243      34.048  44.455  18.772  1.00  0.00           H  
ATOM   3592 2HG2 VAL A 243      32.720  44.404  17.588  1.00  0.00           H  
ATOM   3593 3HG2 VAL A 243      32.792  43.200  18.897  1.00  0.00           H  
ATOM   3594  N   VAL A 244      34.773  40.167  15.905  1.00  0.00           N  
ATOM   3595  CA  VAL A 244      35.537  39.325  15.005  1.00  0.00           C  
ATOM   3596  C   VAL A 244      34.664  38.647  13.962  1.00  0.00           C  
ATOM   3597  O   VAL A 244      35.031  38.531  12.794  1.00  0.00           O  
ATOM   3598  CB  VAL A 244      36.291  38.249  15.808  1.00  0.00           C  
ATOM   3599  CG1 VAL A 244      36.934  37.238  14.871  1.00  0.00           C  
ATOM   3600  CG2 VAL A 244      37.338  38.904  16.696  1.00  0.00           C  
ATOM   3601  H   VAL A 244      34.713  39.895  16.845  1.00  0.00           H  
ATOM   3602  HA  VAL A 244      36.262  39.948  14.480  1.00  0.00           H  
ATOM   3603  HB  VAL A 244      35.578  37.704  16.427  1.00  0.00           H  
ATOM   3604 1HG1 VAL A 244      37.463  36.484  15.456  1.00  0.00           H  
ATOM   3605 2HG1 VAL A 244      36.163  36.755  14.271  1.00  0.00           H  
ATOM   3606 3HG1 VAL A 244      37.640  37.747  14.216  1.00  0.00           H  
ATOM   3607 1HG2 VAL A 244      37.866  38.137  17.262  1.00  0.00           H  
ATOM   3608 2HG2 VAL A 244      38.048  39.453  16.077  1.00  0.00           H  
ATOM   3609 3HG2 VAL A 244      36.850  39.592  17.387  1.00  0.00           H  
ATOM   3610  N   GLU A 245      33.518  38.169  14.395  1.00  0.00           N  
ATOM   3611  CA  GLU A 245      32.557  37.562  13.495  1.00  0.00           C  
ATOM   3612  C   GLU A 245      32.041  38.540  12.452  1.00  0.00           C  
ATOM   3613  O   GLU A 245      31.863  38.200  11.284  1.00  0.00           O  
ATOM   3614  CB  GLU A 245      31.381  36.993  14.292  1.00  0.00           C  
ATOM   3615  CG  GLU A 245      30.340  36.271  13.449  1.00  0.00           C  
ATOM   3616  CD  GLU A 245      29.240  35.662  14.272  1.00  0.00           C  
ATOM   3617  OE1 GLU A 245      29.532  34.835  15.102  1.00  0.00           O  
ATOM   3618  OE2 GLU A 245      28.104  36.025  14.071  1.00  0.00           O  
ATOM   3619  H   GLU A 245      33.261  38.274  15.335  1.00  0.00           H  
ATOM   3620  HA  GLU A 245      33.048  36.748  12.963  1.00  0.00           H  
ATOM   3621 1HB  GLU A 245      31.753  36.290  15.038  1.00  0.00           H  
ATOM   3622 2HB  GLU A 245      30.879  37.800  14.826  1.00  0.00           H  
ATOM   3623 1HG  GLU A 245      29.902  36.980  12.746  1.00  0.00           H  
ATOM   3624 2HG  GLU A 245      30.833  35.489  12.874  1.00  0.00           H  
ATOM   3625  N   ALA A 246      31.769  39.751  12.885  1.00  0.00           N  
ATOM   3626  CA  ALA A 246      31.339  40.803  11.985  1.00  0.00           C  
ATOM   3627  C   ALA A 246      32.391  41.142  10.942  1.00  0.00           C  
ATOM   3628  O   ALA A 246      32.088  41.377   9.774  1.00  0.00           O  
ATOM   3629  CB  ALA A 246      30.971  42.047  12.780  1.00  0.00           C  
ATOM   3630  H   ALA A 246      31.918  39.986  13.825  1.00  0.00           H  
ATOM   3631  HA  ALA A 246      30.459  40.450  11.447  1.00  0.00           H  
ATOM   3632 1HB  ALA A 246      30.636  42.829  12.098  1.00  0.00           H  
ATOM   3633 2HB  ALA A 246      30.170  41.809  13.480  1.00  0.00           H  
ATOM   3634 3HB  ALA A 246      31.842  42.397  13.332  1.00  0.00           H  
ATOM   3635  N   ALA A 247      33.631  41.199  11.375  1.00  0.00           N  
ATOM   3636  CA  ALA A 247      34.741  41.441  10.475  1.00  0.00           C  
ATOM   3637  C   ALA A 247      34.893  40.345   9.432  1.00  0.00           C  
ATOM   3638  O   ALA A 247      35.176  40.603   8.264  1.00  0.00           O  
ATOM   3639  CB  ALA A 247      36.030  41.589  11.270  1.00  0.00           C  
ATOM   3640  H   ALA A 247      33.837  41.012  12.315  1.00  0.00           H  
ATOM   3641  HA  ALA A 247      34.545  42.369   9.937  1.00  0.00           H  
ATOM   3642 1HB  ALA A 247      36.858  41.784  10.588  1.00  0.00           H  
ATOM   3643 2HB  ALA A 247      35.933  42.420  11.970  1.00  0.00           H  
ATOM   3644 3HB  ALA A 247      36.224  40.671  11.822  1.00  0.00           H  
ATOM   3645  N   ARG A 248      34.734  39.115   9.865  1.00  0.00           N  
ATOM   3646  CA  ARG A 248      34.779  37.978   8.965  1.00  0.00           C  
ATOM   3647  C   ARG A 248      33.673  38.020   7.922  1.00  0.00           C  
ATOM   3648  O   ARG A 248      33.879  37.696   6.754  1.00  0.00           O  
ATOM   3649  CB  ARG A 248      34.672  36.680   9.753  1.00  0.00           C  
ATOM   3650  CG  ARG A 248      34.749  35.415   8.913  1.00  0.00           C  
ATOM   3651  CD  ARG A 248      34.635  34.193   9.751  1.00  0.00           C  
ATOM   3652  NE  ARG A 248      33.345  34.109  10.415  1.00  0.00           N  
ATOM   3653  CZ  ARG A 248      32.209  33.681   9.829  1.00  0.00           C  
ATOM   3654  NH1 ARG A 248      32.221  33.303   8.570  1.00  0.00           N  
ATOM   3655  NH2 ARG A 248      31.084  33.641  10.521  1.00  0.00           N  
ATOM   3656  H   ARG A 248      34.514  38.944  10.805  1.00  0.00           H  
ATOM   3657  HA  ARG A 248      35.727  38.009   8.428  1.00  0.00           H  
ATOM   3658 1HB  ARG A 248      35.473  36.636  10.490  1.00  0.00           H  
ATOM   3659 2HB  ARG A 248      33.727  36.660  10.295  1.00  0.00           H  
ATOM   3660 1HG  ARG A 248      33.935  35.410   8.188  1.00  0.00           H  
ATOM   3661 2HG  ARG A 248      35.704  35.383   8.388  1.00  0.00           H  
ATOM   3662 1HD  ARG A 248      34.754  33.310   9.124  1.00  0.00           H  
ATOM   3663 2HD  ARG A 248      35.412  34.203  10.515  1.00  0.00           H  
ATOM   3664  HE  ARG A 248      33.296  34.391  11.385  1.00  0.00           H  
ATOM   3665 1HH1 ARG A 248      33.082  33.333   8.042  1.00  0.00           H  
ATOM   3666 2HH1 ARG A 248      31.371  32.982   8.131  1.00  0.00           H  
ATOM   3667 1HH2 ARG A 248      31.075  33.931  11.489  1.00  0.00           H  
ATOM   3668 2HH2 ARG A 248      30.233  33.320  10.082  1.00  0.00           H  
ATOM   3669  N   LEU A 249      32.489  38.390   8.355  1.00  0.00           N  
ATOM   3670  CA  LEU A 249      31.363  38.543   7.455  1.00  0.00           C  
ATOM   3671  C   LEU A 249      31.596  39.625   6.412  1.00  0.00           C  
ATOM   3672  O   LEU A 249      31.241  39.478   5.244  1.00  0.00           O  
ATOM   3673  CB  LEU A 249      30.098  38.870   8.258  1.00  0.00           C  
ATOM   3674  CG  LEU A 249      29.552  37.733   9.131  1.00  0.00           C  
ATOM   3675  CD1 LEU A 249      28.417  38.259  10.000  1.00  0.00           C  
ATOM   3676  CD2 LEU A 249      29.077  36.593   8.242  1.00  0.00           C  
ATOM   3677  H   LEU A 249      32.360  38.637   9.295  1.00  0.00           H  
ATOM   3678  HA  LEU A 249      31.214  37.603   6.925  1.00  0.00           H  
ATOM   3679 1HB  LEU A 249      30.309  39.716   8.910  1.00  0.00           H  
ATOM   3680 2HB  LEU A 249      29.310  39.162   7.563  1.00  0.00           H  
ATOM   3681  HG  LEU A 249      30.339  37.372   9.794  1.00  0.00           H  
ATOM   3682 1HD1 LEU A 249      28.029  37.451  10.620  1.00  0.00           H  
ATOM   3683 2HD1 LEU A 249      28.789  39.060  10.639  1.00  0.00           H  
ATOM   3684 3HD1 LEU A 249      27.620  38.642   9.364  1.00  0.00           H  
ATOM   3685 1HD2 LEU A 249      28.689  35.785   8.863  1.00  0.00           H  
ATOM   3686 2HD2 LEU A 249      28.288  36.952   7.580  1.00  0.00           H  
ATOM   3687 3HD2 LEU A 249      29.911  36.225   7.646  1.00  0.00           H  
ATOM   3688  N   GLY A 250      32.166  40.727   6.845  1.00  0.00           N  
ATOM   3689  CA  GLY A 250      32.512  41.809   5.945  1.00  0.00           C  
ATOM   3690  C   GLY A 250      33.537  41.392   4.902  1.00  0.00           C  
ATOM   3691  O   GLY A 250      33.454  41.768   3.734  1.00  0.00           O  
ATOM   3692  H   GLY A 250      32.431  40.811   7.785  1.00  0.00           H  
ATOM   3693 1HA  GLY A 250      31.614  42.163   5.439  1.00  0.00           H  
ATOM   3694 2HA  GLY A 250      32.909  42.646   6.518  1.00  0.00           H  
ATOM   3695  N   ALA A 251      34.523  40.640   5.335  1.00  0.00           N  
ATOM   3696  CA  ALA A 251      35.529  40.110   4.435  1.00  0.00           C  
ATOM   3697  C   ALA A 251      34.940  39.174   3.392  1.00  0.00           C  
ATOM   3698  O   ALA A 251      35.325  39.190   2.224  1.00  0.00           O  
ATOM   3699  CB  ALA A 251      36.610  39.393   5.230  1.00  0.00           C  
ATOM   3700  H   ALA A 251      34.560  40.364   6.275  1.00  0.00           H  
ATOM   3701  HA  ALA A 251      35.977  40.946   3.897  1.00  0.00           H  
ATOM   3702 1HB  ALA A 251      37.369  39.009   4.548  1.00  0.00           H  
ATOM   3703 2HB  ALA A 251      37.071  40.091   5.930  1.00  0.00           H  
ATOM   3704 3HB  ALA A 251      36.167  38.566   5.782  1.00  0.00           H  
ATOM   3705  N   GLU A 252      34.028  38.333   3.825  1.00  0.00           N  
ATOM   3706  CA  GLU A 252      33.332  37.434   2.925  1.00  0.00           C  
ATOM   3707  C   GLU A 252      32.512  38.177   1.882  1.00  0.00           C  
ATOM   3708  O   GLU A 252      32.461  37.796   0.714  1.00  0.00           O  
ATOM   3709  CB  GLU A 252      32.422  36.497   3.723  1.00  0.00           C  
ATOM   3710  CG  GLU A 252      33.162  35.467   4.564  1.00  0.00           C  
ATOM   3711  CD  GLU A 252      32.240  34.610   5.385  1.00  0.00           C  
ATOM   3712  OE1 GLU A 252      31.062  34.878   5.394  1.00  0.00           O  
ATOM   3713  OE2 GLU A 252      32.713  33.687   6.004  1.00  0.00           O  
ATOM   3714  H   GLU A 252      33.749  38.345   4.765  1.00  0.00           H  
ATOM   3715  HA  GLU A 252      34.071  36.837   2.393  1.00  0.00           H  
ATOM   3716 1HB  GLU A 252      31.792  37.084   4.391  1.00  0.00           H  
ATOM   3717 2HB  GLU A 252      31.764  35.960   3.039  1.00  0.00           H  
ATOM   3718 1HG  GLU A 252      33.745  34.825   3.904  1.00  0.00           H  
ATOM   3719 2HG  GLU A 252      33.855  35.985   5.226  1.00  0.00           H  
ATOM   3720  N   SER A 253      31.889  39.283   2.264  1.00  0.00           N  
ATOM   3721  CA  SER A 253      31.069  40.025   1.299  1.00  0.00           C  
ATOM   3722  C   SER A 253      31.876  40.659   0.163  1.00  0.00           C  
ATOM   3723  O   SER A 253      31.493  40.571  -1.004  1.00  0.00           O  
ATOM   3724  CB  SER A 253      30.293  41.108   2.023  1.00  0.00           C  
ATOM   3725  OG  SER A 253      29.497  41.838   1.130  1.00  0.00           O  
ATOM   3726  H   SER A 253      31.962  39.602   3.217  1.00  0.00           H  
ATOM   3727  HA  SER A 253      30.367  39.331   0.836  1.00  0.00           H  
ATOM   3728 1HB  SER A 253      29.664  40.655   2.789  1.00  0.00           H  
ATOM   3729 2HB  SER A 253      30.988  41.779   2.526  1.00  0.00           H  
ATOM   3730  HG  SER A 253      29.561  42.755   1.408  1.00  0.00           H  
ATOM   3731  N   LYS A 254      33.015  41.261   0.501  1.00  0.00           N  
ATOM   3732  CA  LYS A 254      33.962  41.730  -0.511  1.00  0.00           C  
ATOM   3733  C   LYS A 254      35.357  41.239  -0.162  1.00  0.00           C  
ATOM   3734  O   LYS A 254      36.027  41.808   0.708  1.00  0.00           O  
ATOM   3735  CB  LYS A 254      33.944  43.256  -0.619  1.00  0.00           C  
ATOM   3736  CG  LYS A 254      34.910  43.825  -1.650  1.00  0.00           C  
ATOM   3737  CD  LYS A 254      34.464  43.494  -3.066  1.00  0.00           C  
ATOM   3738  CE  LYS A 254      35.379  44.134  -4.099  1.00  0.00           C  
ATOM   3739  NZ  LYS A 254      34.976  43.789  -5.490  1.00  0.00           N  
ATOM   3740  H   LYS A 254      33.259  41.351   1.478  1.00  0.00           H  
ATOM   3741  HA  LYS A 254      33.659  41.332  -1.480  1.00  0.00           H  
ATOM   3742 1HB  LYS A 254      32.940  43.590  -0.880  1.00  0.00           H  
ATOM   3743 2HB  LYS A 254      34.193  43.692   0.349  1.00  0.00           H  
ATOM   3744 1HG  LYS A 254      34.964  44.908  -1.539  1.00  0.00           H  
ATOM   3745 2HG  LYS A 254      35.904  43.410  -1.485  1.00  0.00           H  
ATOM   3746 1HD  LYS A 254      34.471  42.412  -3.207  1.00  0.00           H  
ATOM   3747 2HD  LYS A 254      33.448  43.857  -3.222  1.00  0.00           H  
ATOM   3748 1HE  LYS A 254      35.356  45.217  -3.985  1.00  0.00           H  
ATOM   3749 2HE  LYS A 254      36.403  43.796  -3.937  1.00  0.00           H  
ATOM   3750 1HZ  LYS A 254      35.607  44.232  -6.143  1.00  0.00           H  
ATOM   3751 2HZ  LYS A 254      35.012  42.787  -5.613  1.00  0.00           H  
ATOM   3752 3HZ  LYS A 254      34.035  44.115  -5.658  1.00  0.00           H  
ATOM   3753  N   PRO A 255      35.787  40.163  -0.814  1.00  0.00           N  
ATOM   3754  CA  PRO A 255      37.039  39.528  -0.437  1.00  0.00           C  
ATOM   3755  C   PRO A 255      38.201  40.079  -1.251  1.00  0.00           C  
ATOM   3756  O   PRO A 255      38.312  39.821  -2.449  1.00  0.00           O  
ATOM   3757  CB  PRO A 255      36.782  38.050  -0.746  1.00  0.00           C  
ATOM   3758  CG  PRO A 255      35.789  38.076  -1.858  1.00  0.00           C  
ATOM   3759  CD  PRO A 255      34.984  39.324  -1.612  1.00  0.00           C  
ATOM   3760  HA  PRO A 255      37.226  39.728   0.619  1.00  0.00           H  
ATOM   3761 1HB  PRO A 255      37.723  37.555  -1.027  1.00  0.00           H  
ATOM   3762 2HB  PRO A 255      36.404  37.538   0.151  1.00  0.00           H  
ATOM   3763 1HG  PRO A 255      36.306  38.091  -2.829  1.00  0.00           H  
ATOM   3764 2HG  PRO A 255      35.174  37.165  -1.840  1.00  0.00           H  
ATOM   3765 1HD  PRO A 255      34.784  39.828  -2.569  1.00  0.00           H  
ATOM   3766 2HD  PRO A 255      34.043  39.061  -1.108  1.00  0.00           H  
ATOM   3767  N   THR A 256      39.072  40.821  -0.583  1.00  0.00           N  
ATOM   3768  CA  THR A 256      40.288  41.346  -1.184  1.00  0.00           C  
ATOM   3769  C   THR A 256      41.409  41.352  -0.156  1.00  0.00           C  
ATOM   3770  O   THR A 256      41.155  41.237   1.044  1.00  0.00           O  
ATOM   3771  CB  THR A 256      40.075  42.766  -1.740  1.00  0.00           C  
ATOM   3772  OG1 THR A 256      39.815  43.671  -0.658  1.00  0.00           O  
ATOM   3773  CG2 THR A 256      38.903  42.790  -2.708  1.00  0.00           C  
ATOM   3774  H   THR A 256      38.896  41.010   0.392  1.00  0.00           H  
ATOM   3775  HA  THR A 256      40.564  40.704  -2.022  1.00  0.00           H  
ATOM   3776  HB  THR A 256      40.975  43.092  -2.260  1.00  0.00           H  
ATOM   3777  HG1 THR A 256      39.682  44.556  -1.007  1.00  0.00           H  
ATOM   3778 1HG2 THR A 256      38.767  43.801  -3.091  1.00  0.00           H  
ATOM   3779 2HG2 THR A 256      39.102  42.111  -3.538  1.00  0.00           H  
ATOM   3780 3HG2 THR A 256      37.997  42.474  -2.192  1.00  0.00           H  
ATOM   3781  N   PRO A 257      42.644  41.517  -0.622  1.00  0.00           N  
ATOM   3782  CA  PRO A 257      43.765  41.692   0.291  1.00  0.00           C  
ATOM   3783  C   PRO A 257      43.559  42.972   1.157  1.00  0.00           C  
ATOM   3784  O   PRO A 257      44.155  43.111   2.229  1.00  0.00           O  
ATOM   3785  CB  PRO A 257      44.959  41.821  -0.660  1.00  0.00           C  
ATOM   3786  CG  PRO A 257      44.511  41.137  -1.906  1.00  0.00           C  
ATOM   3787  CD  PRO A 257      43.041  41.451  -1.997  1.00  0.00           C  
ATOM   3788  HA  PRO A 257      43.816  40.823   0.948  1.00  0.00           H  
ATOM   3789 1HB  PRO A 257      45.200  42.883  -0.819  1.00  0.00           H  
ATOM   3790 2HB  PRO A 257      45.849  41.354  -0.212  1.00  0.00           H  
ATOM   3791 1HG  PRO A 257      45.079  41.510  -2.770  1.00  0.00           H  
ATOM   3792 2HG  PRO A 257      44.709  40.057  -1.838  1.00  0.00           H  
ATOM   3793 1HD  PRO A 257      42.903  42.412  -2.515  1.00  0.00           H  
ATOM   3794 2HD  PRO A 257      42.525  40.642  -2.536  1.00  0.00           H  
ATOM   3795  N   GLU A 258      42.694  43.884   0.680  1.00  0.00           N  
ATOM   3796  CA  GLU A 258      42.885  44.687   1.907  1.00  0.00           C  
ATOM   3797  C   GLU A 258      41.798  44.400   2.922  1.00  0.00           C  
ATOM   3798  O   GLU A 258      41.898  44.802   4.080  1.00  0.00           O  
ATOM   3799  CB  GLU A 258      42.897  46.183   1.583  1.00  0.00           C  
ATOM   3800  CG  GLU A 258      44.059  46.627   0.706  1.00  0.00           C  
ATOM   3801  CD  GLU A 258      44.025  48.096   0.390  1.00  0.00           C  
ATOM   3802  OE1 GLU A 258      43.071  48.741   0.754  1.00  0.00           O  
ATOM   3803  OE2 GLU A 258      44.954  48.575  -0.217  1.00  0.00           O  
ATOM   3804  H   GLU A 258      42.107  44.696   0.549  1.00  0.00           H  
ATOM   3805  HA  GLU A 258      43.848  44.426   2.345  1.00  0.00           H  
ATOM   3806 1HB  GLU A 258      41.971  46.452   1.074  1.00  0.00           H  
ATOM   3807 2HB  GLU A 258      42.939  46.755   2.510  1.00  0.00           H  
ATOM   3808 1HG  GLU A 258      44.994  46.398   1.216  1.00  0.00           H  
ATOM   3809 2HG  GLU A 258      44.036  46.059  -0.224  1.00  0.00           H  
ATOM   3810  N   SER A 259      40.799  43.640   2.506  1.00  0.00           N  
ATOM   3811  CA  SER A 259      39.765  43.169   3.407  1.00  0.00           C  
ATOM   3812  C   SER A 259      40.300  42.200   4.449  1.00  0.00           C  
ATOM   3813  O   SER A 259      39.917  42.238   5.617  1.00  0.00           O  
ATOM   3814  CB  SER A 259      38.659  42.502   2.612  1.00  0.00           C  
ATOM   3815  OG  SER A 259      37.996  43.430   1.799  1.00  0.00           O  
ATOM   3816  H   SER A 259      40.746  43.367   1.567  1.00  0.00           H  
ATOM   3817  HA  SER A 259      39.352  44.027   3.939  1.00  0.00           H  
ATOM   3818 1HB  SER A 259      39.082  41.710   1.995  1.00  0.00           H  
ATOM   3819 2HB  SER A 259      37.948  42.039   3.296  1.00  0.00           H  
ATOM   3820  HG  SER A 259      37.317  42.936   1.333  1.00  0.00           H  
ATOM   3821  N   SER A 260      41.163  41.310   4.016  1.00  0.00           N  
ATOM   3822  CA  SER A 260      41.806  40.372   4.917  1.00  0.00           C  
ATOM   3823  C   SER A 260      42.667  41.067   5.959  1.00  0.00           C  
ATOM   3824  O   SER A 260      42.696  40.684   7.127  1.00  0.00           O  
ATOM   3825  CB  SER A 260      42.655  39.399   4.122  1.00  0.00           C  
ATOM   3826  OG  SER A 260      43.288  38.478   4.968  1.00  0.00           O  
ATOM   3827  H   SER A 260      41.440  41.305   3.077  1.00  0.00           H  
ATOM   3828  HA  SER A 260      41.032  39.810   5.442  1.00  0.00           H  
ATOM   3829 1HB  SER A 260      42.027  38.868   3.407  1.00  0.00           H  
ATOM   3830 2HB  SER A 260      43.404  39.950   3.555  1.00  0.00           H  
ATOM   3831  HG  SER A 260      43.801  37.903   4.396  1.00  0.00           H  
ATOM   3832  N   LYS A 261      43.395  42.072   5.526  1.00  0.00           N  
ATOM   3833  CA  LYS A 261      44.206  42.868   6.427  1.00  0.00           C  
ATOM   3834  C   LYS A 261      43.372  43.596   7.469  1.00  0.00           C  
ATOM   3835  O   LYS A 261      43.744  43.691   8.637  1.00  0.00           O  
ATOM   3836  CB  LYS A 261      45.039  43.875   5.632  1.00  0.00           C  
ATOM   3837  CG  LYS A 261      45.970  44.730   6.481  1.00  0.00           C  
ATOM   3838  CD  LYS A 261      46.822  45.646   5.615  1.00  0.00           C  
ATOM   3839  CE  LYS A 261      47.819  46.432   6.454  1.00  0.00           C  
ATOM   3840  NZ  LYS A 261      47.141  47.373   7.387  1.00  0.00           N  
ATOM   3841  H   LYS A 261      43.350  42.346   4.587  1.00  0.00           H  
ATOM   3842  HA  LYS A 261      44.887  42.204   6.957  1.00  0.00           H  
ATOM   3843 1HB  LYS A 261      45.648  43.345   4.899  1.00  0.00           H  
ATOM   3844 2HB  LYS A 261      44.376  44.544   5.084  1.00  0.00           H  
ATOM   3845 1HG  LYS A 261      45.380  45.339   7.167  1.00  0.00           H  
ATOM   3846 2HG  LYS A 261      46.624  44.085   7.066  1.00  0.00           H  
ATOM   3847 1HD  LYS A 261      47.367  45.050   4.882  1.00  0.00           H  
ATOM   3848 2HD  LYS A 261      46.178  46.346   5.083  1.00  0.00           H  
ATOM   3849 1HE  LYS A 261      48.431  45.743   7.033  1.00  0.00           H  
ATOM   3850 2HE  LYS A 261      48.476  47.003   5.798  1.00  0.00           H  
ATOM   3851 1HZ  LYS A 261      47.835  47.874   7.923  1.00  0.00           H  
ATOM   3852 2HZ  LYS A 261      46.585  48.030   6.859  1.00  0.00           H  
ATOM   3853 3HZ  LYS A 261      46.543  46.853   8.014  1.00  0.00           H  
ATOM   3854  N   ALA A 262      42.256  44.138   7.036  1.00  0.00           N  
ATOM   3855  CA  ALA A 262      41.331  44.798   7.937  1.00  0.00           C  
ATOM   3856  C   ALA A 262      40.759  43.851   8.979  1.00  0.00           C  
ATOM   3857  O   ALA A 262      40.601  44.201  10.147  1.00  0.00           O  
ATOM   3858  CB  ALA A 262      40.205  45.443   7.143  1.00  0.00           C  
ATOM   3859  H   ALA A 262      41.994  44.047   6.097  1.00  0.00           H  
ATOM   3860  HA  ALA A 262      41.877  45.573   8.475  1.00  0.00           H  
ATOM   3861 1HB  ALA A 262      39.521  45.948   7.825  1.00  0.00           H  
ATOM   3862 2HB  ALA A 262      40.621  46.169   6.444  1.00  0.00           H  
ATOM   3863 3HB  ALA A 262      39.664  44.676   6.590  1.00  0.00           H  
ATOM   3864  N   ALA A 263      40.420  42.657   8.546  1.00  0.00           N  
ATOM   3865  CA  ALA A 263      39.930  41.631   9.447  1.00  0.00           C  
ATOM   3866  C   ALA A 263      40.962  41.234  10.489  1.00  0.00           C  
ATOM   3867  O   ALA A 263      40.645  41.017  11.657  1.00  0.00           O  
ATOM   3868  CB  ALA A 263      39.492  40.409   8.653  1.00  0.00           C  
ATOM   3869  H   ALA A 263      40.554  42.415   7.607  1.00  0.00           H  
ATOM   3870  HA  ALA A 263      39.061  42.022   9.976  1.00  0.00           H  
ATOM   3871 1HB  ALA A 263      39.114  39.648   9.336  1.00  0.00           H  
ATOM   3872 2HB  ALA A 263      38.705  40.692   7.954  1.00  0.00           H  
ATOM   3873 3HB  ALA A 263      40.341  40.010   8.101  1.00  0.00           H  
ATOM   3874  N   ILE A 264      42.196  41.106  10.056  1.00  0.00           N  
ATOM   3875  CA  ILE A 264      43.291  40.802  10.957  1.00  0.00           C  
ATOM   3876  C   ILE A 264      43.505  41.887  11.999  1.00  0.00           C  
ATOM   3877  O   ILE A 264      43.773  41.612  13.167  1.00  0.00           O  
ATOM   3878  CB  ILE A 264      44.596  40.593  10.167  1.00  0.00           C  
ATOM   3879  CG1 ILE A 264      44.511  39.318   9.324  1.00  0.00           C  
ATOM   3880  CG2 ILE A 264      45.786  40.531  11.112  1.00  0.00           C  
ATOM   3881  CD1 ILE A 264      45.628  39.178   8.315  1.00  0.00           C  
ATOM   3882  H   ILE A 264      42.412  41.281   9.117  1.00  0.00           H  
ATOM   3883  HA  ILE A 264      43.060  39.875  11.482  1.00  0.00           H  
ATOM   3884  HB  ILE A 264      44.738  41.421   9.473  1.00  0.00           H  
ATOM   3885 1HG1 ILE A 264      44.530  38.447   9.978  1.00  0.00           H  
ATOM   3886 2HG1 ILE A 264      43.563  39.300   8.785  1.00  0.00           H  
ATOM   3887 1HG2 ILE A 264      46.700  40.382  10.538  1.00  0.00           H  
ATOM   3888 2HG2 ILE A 264      45.856  41.464  11.670  1.00  0.00           H  
ATOM   3889 3HG2 ILE A 264      45.655  39.702  11.808  1.00  0.00           H  
ATOM   3890 1HD1 ILE A 264      45.499  38.251   7.755  1.00  0.00           H  
ATOM   3891 2HD1 ILE A 264      45.605  40.023   7.626  1.00  0.00           H  
ATOM   3892 3HD1 ILE A 264      46.585  39.157   8.833  1.00  0.00           H  
ATOM   3893  N   GLU A 265      43.416  43.124  11.566  1.00  0.00           N  
ATOM   3894  CA  GLU A 265      43.525  44.256  12.467  1.00  0.00           C  
ATOM   3895  C   GLU A 265      42.419  44.277  13.509  1.00  0.00           C  
ATOM   3896  O   GLU A 265      42.643  44.589  14.677  1.00  0.00           O  
ATOM   3897  CB  GLU A 265      43.504  45.562  11.670  1.00  0.00           C  
ATOM   3898  CG  GLU A 265      44.752  45.808  10.834  1.00  0.00           C  
ATOM   3899  CD  GLU A 265      44.663  47.059  10.005  1.00  0.00           C  
ATOM   3900  OE1 GLU A 265      43.619  47.665   9.987  1.00  0.00           O  
ATOM   3901  OE2 GLU A 265      45.642  47.411   9.389  1.00  0.00           O  
ATOM   3902  H   GLU A 265      43.206  43.307  10.627  1.00  0.00           H  
ATOM   3903  HA  GLU A 265      44.474  44.186  12.997  1.00  0.00           H  
ATOM   3904 1HB  GLU A 265      42.646  45.566  10.999  1.00  0.00           H  
ATOM   3905 2HB  GLU A 265      43.389  46.404  12.354  1.00  0.00           H  
ATOM   3906 1HG  GLU A 265      45.613  45.887  11.498  1.00  0.00           H  
ATOM   3907 2HG  GLU A 265      44.911  44.954  10.178  1.00  0.00           H  
ATOM   3908  N   ALA A 266      41.216  43.975  13.076  1.00  0.00           N  
ATOM   3909  CA  ALA A 266      40.082  43.887  13.977  1.00  0.00           C  
ATOM   3910  C   ALA A 266      40.254  42.793  15.019  1.00  0.00           C  
ATOM   3911  O   ALA A 266      39.908  42.960  16.187  1.00  0.00           O  
ATOM   3912  CB  ALA A 266      38.804  43.657  13.183  1.00  0.00           C  
ATOM   3913  H   ALA A 266      41.073  43.737  12.137  1.00  0.00           H  
ATOM   3914  HA  ALA A 266      40.003  44.832  14.515  1.00  0.00           H  
ATOM   3915 1HB  ALA A 266      37.956  43.604  13.866  1.00  0.00           H  
ATOM   3916 2HB  ALA A 266      38.657  44.481  12.484  1.00  0.00           H  
ATOM   3917 3HB  ALA A 266      38.883  42.723  12.630  1.00  0.00           H  
ATOM   3918  N   ALA A 267      40.760  41.661  14.586  1.00  0.00           N  
ATOM   3919  CA  ALA A 267      41.044  40.560  15.487  1.00  0.00           C  
ATOM   3920  C   ALA A 267      42.091  40.918  16.529  1.00  0.00           C  
ATOM   3921  O   ALA A 267      41.987  40.548  17.697  1.00  0.00           O  
ATOM   3922  CB  ALA A 267      41.492  39.342  14.693  1.00  0.00           C  
ATOM   3923  H   ALA A 267      41.020  41.561  13.647  1.00  0.00           H  
ATOM   3924  HA  ALA A 267      40.127  40.318  16.025  1.00  0.00           H  
ATOM   3925 1HB  ALA A 267      41.692  38.516  15.376  1.00  0.00           H  
ATOM   3926 2HB  ALA A 267      40.707  39.054  13.994  1.00  0.00           H  
ATOM   3927 3HB  ALA A 267      42.399  39.582  14.140  1.00  0.00           H  
ATOM   3928  N   GLU A 268      43.119  41.614  16.096  1.00  0.00           N  
ATOM   3929  CA  GLU A 268      44.153  42.085  16.997  1.00  0.00           C  
ATOM   3930  C   GLU A 268      43.618  43.054  18.039  1.00  0.00           C  
ATOM   3931  O   GLU A 268      44.000  43.016  19.207  1.00  0.00           O  
ATOM   3932  CB  GLU A 268      45.275  42.755  16.200  1.00  0.00           C  
ATOM   3933  CG  GLU A 268      46.111  41.797  15.364  1.00  0.00           C  
ATOM   3934  CD  GLU A 268      47.151  42.498  14.536  1.00  0.00           C  
ATOM   3935  OE1 GLU A 268      47.153  43.706  14.517  1.00  0.00           O  
ATOM   3936  OE2 GLU A 268      47.944  41.825  13.920  1.00  0.00           O  
ATOM   3937  H   GLU A 268      43.171  41.886  15.157  1.00  0.00           H  
ATOM   3938  HA  GLU A 268      44.566  41.228  17.527  1.00  0.00           H  
ATOM   3939 1HB  GLU A 268      44.849  43.501  15.529  1.00  0.00           H  
ATOM   3940 2HB  GLU A 268      45.946  43.276  16.884  1.00  0.00           H  
ATOM   3941 1HG  GLU A 268      46.608  41.091  16.029  1.00  0.00           H  
ATOM   3942 2HG  GLU A 268      45.450  41.232  14.708  1.00  0.00           H  
ATOM   3943  N   ARG A 269      42.755  43.944  17.606  1.00  0.00           N  
ATOM   3944  CA  ARG A 269      42.112  44.882  18.507  1.00  0.00           C  
ATOM   3945  C   ARG A 269      41.251  44.187  19.549  1.00  0.00           C  
ATOM   3946  O   ARG A 269      41.222  44.570  20.717  1.00  0.00           O  
ATOM   3947  CB  ARG A 269      41.251  45.860  17.721  1.00  0.00           C  
ATOM   3948  CG  ARG A 269      42.025  46.841  16.855  1.00  0.00           C  
ATOM   3949  CD  ARG A 269      42.835  47.777  17.676  1.00  0.00           C  
ATOM   3950  NE  ARG A 269      42.000  48.659  18.476  1.00  0.00           N  
ATOM   3951  CZ  ARG A 269      42.432  49.366  19.538  1.00  0.00           C  
ATOM   3952  NH1 ARG A 269      43.689  49.284  19.915  1.00  0.00           N  
ATOM   3953  NH2 ARG A 269      41.593  50.142  20.201  1.00  0.00           N  
ATOM   3954  H   ARG A 269      42.477  43.949  16.667  1.00  0.00           H  
ATOM   3955  HA  ARG A 269      42.885  45.438  19.036  1.00  0.00           H  
ATOM   3956 1HB  ARG A 269      40.576  45.307  17.069  1.00  0.00           H  
ATOM   3957 2HB  ARG A 269      40.638  46.440  18.410  1.00  0.00           H  
ATOM   3958 1HG  ARG A 269      42.698  46.292  16.196  1.00  0.00           H  
ATOM   3959 2HG  ARG A 269      41.327  47.427  16.256  1.00  0.00           H  
ATOM   3960 1HD  ARG A 269      43.475  47.209  18.351  1.00  0.00           H  
ATOM   3961 2HD  ARG A 269      43.453  48.392  17.023  1.00  0.00           H  
ATOM   3962  HE  ARG A 269      41.027  48.748  18.216  1.00  0.00           H  
ATOM   3963 1HH1 ARG A 269      44.331  48.691  19.409  1.00  0.00           H  
ATOM   3964 2HH1 ARG A 269      44.013  49.814  20.711  1.00  0.00           H  
ATOM   3965 1HH2 ARG A 269      40.626  50.205  19.911  1.00  0.00           H  
ATOM   3966 2HH2 ARG A 269      41.916  50.672  20.997  1.00  0.00           H  
ATOM   3967  N   ALA A 270      40.523  43.182  19.116  1.00  0.00           N  
ATOM   3968  CA  ALA A 270      39.712  42.386  20.017  1.00  0.00           C  
ATOM   3969  C   ALA A 270      40.545  41.658  21.059  1.00  0.00           C  
ATOM   3970  O   ALA A 270      40.173  41.564  22.227  1.00  0.00           O  
ATOM   3971  CB  ALA A 270      38.881  41.389  19.223  1.00  0.00           C  
ATOM   3972  H   ALA A 270      40.566  42.908  18.177  1.00  0.00           H  
ATOM   3973  HA  ALA A 270      39.044  43.059  20.555  1.00  0.00           H  
ATOM   3974 1HB  ALA A 270      38.265  40.804  19.905  1.00  0.00           H  
ATOM   3975 2HB  ALA A 270      38.239  41.926  18.524  1.00  0.00           H  
ATOM   3976 3HB  ALA A 270      39.542  40.724  18.670  1.00  0.00           H  
ATOM   3977  N   ILE A 271      41.662  41.116  20.626  1.00  0.00           N  
ATOM   3978  CA  ILE A 271      42.587  40.456  21.527  1.00  0.00           C  
ATOM   3979  C   ILE A 271      43.158  41.403  22.569  1.00  0.00           C  
ATOM   3980  O   ILE A 271      43.317  41.053  23.737  1.00  0.00           O  
ATOM   3981  CB  ILE A 271      43.742  39.814  20.737  1.00  0.00           C  
ATOM   3982  CG1 ILE A 271      43.213  38.705  19.824  1.00  0.00           C  
ATOM   3983  CG2 ILE A 271      44.796  39.267  21.687  1.00  0.00           C  
ATOM   3984  CD1 ILE A 271      42.537  37.574  20.564  1.00  0.00           C  
ATOM   3985  H   ILE A 271      41.924  41.207  19.687  1.00  0.00           H  
ATOM   3986  HA  ILE A 271      42.051  39.671  22.059  1.00  0.00           H  
ATOM   3987  HB  ILE A 271      44.202  40.562  20.092  1.00  0.00           H  
ATOM   3988 1HG1 ILE A 271      42.499  39.127  19.117  1.00  0.00           H  
ATOM   3989 2HG1 ILE A 271      44.037  38.288  19.244  1.00  0.00           H  
ATOM   3990 1HG2 ILE A 271      45.605  38.816  21.113  1.00  0.00           H  
ATOM   3991 2HG2 ILE A 271      45.193  40.078  22.297  1.00  0.00           H  
ATOM   3992 3HG2 ILE A 271      44.347  38.513  22.335  1.00  0.00           H  
ATOM   3993 1HD1 ILE A 271      42.189  36.828  19.849  1.00  0.00           H  
ATOM   3994 2HD1 ILE A 271      43.246  37.115  21.253  1.00  0.00           H  
ATOM   3995 3HD1 ILE A 271      41.687  37.963  21.124  1.00  0.00           H  
ATOM   3996  N   GLU A 272      43.498  42.597  22.136  1.00  0.00           N  
ATOM   3997  CA  GLU A 272      43.987  43.622  23.037  1.00  0.00           C  
ATOM   3998  C   GLU A 272      42.956  44.020  24.079  1.00  0.00           C  
ATOM   3999  O   GLU A 272      43.273  44.237  25.247  1.00  0.00           O  
ATOM   4000  CB  GLU A 272      44.415  44.857  22.241  1.00  0.00           C  
ATOM   4001  CG  GLU A 272      45.009  45.975  23.085  1.00  0.00           C  
ATOM   4002  CD  GLU A 272      45.486  47.139  22.263  1.00  0.00           C  
ATOM   4003  OE1 GLU A 272      45.876  46.929  21.140  1.00  0.00           O  
ATOM   4004  OE2 GLU A 272      45.459  48.241  22.758  1.00  0.00           O  
ATOM   4005  H   GLU A 272      43.363  42.840  21.197  1.00  0.00           H  
ATOM   4006  HA  GLU A 272      44.855  43.231  23.567  1.00  0.00           H  
ATOM   4007 1HB  GLU A 272      45.157  44.570  21.496  1.00  0.00           H  
ATOM   4008 2HB  GLU A 272      43.555  45.261  21.707  1.00  0.00           H  
ATOM   4009 1HG  GLU A 272      44.253  46.326  23.788  1.00  0.00           H  
ATOM   4010 2HG  GLU A 272      45.843  45.577  23.661  1.00  0.00           H  
ATOM   4011  N   HIS A 273      41.721  44.148  23.646  1.00  0.00           N  
ATOM   4012  CA  HIS A 273      40.627  44.452  24.547  1.00  0.00           C  
ATOM   4013  C   HIS A 273      40.413  43.367  25.589  1.00  0.00           C  
ATOM   4014  O   HIS A 273      40.145  43.642  26.757  1.00  0.00           O  
ATOM   4015  CB  HIS A 273      39.332  44.662  23.756  1.00  0.00           C  
ATOM   4016  CG  HIS A 273      39.310  45.932  22.963  1.00  0.00           C  
ATOM   4017  ND1 HIS A 273      39.701  47.145  23.491  1.00  0.00           N  
ATOM   4018  CD2 HIS A 273      38.945  46.178  21.683  1.00  0.00           C  
ATOM   4019  CE1 HIS A 273      39.577  48.083  22.568  1.00  0.00           C  
ATOM   4020  NE2 HIS A 273      39.120  47.522  21.463  1.00  0.00           N  
ATOM   4021  H   HIS A 273      41.506  43.973  22.707  1.00  0.00           H  
ATOM   4022  HA  HIS A 273      40.859  45.379  25.073  1.00  0.00           H  
ATOM   4023 1HB  HIS A 273      39.186  43.828  23.069  1.00  0.00           H  
ATOM   4024 2HB  HIS A 273      38.485  44.674  24.442  1.00  0.00           H  
ATOM   4025  HD1 HIS A 273      40.097  47.295  24.397  1.00  0.00           H  
ATOM   4026  HD2 HIS A 273      38.571  45.538  20.884  1.00  0.00           H  
ATOM   4027  HE1 HIS A 273      39.838  49.117  22.789  1.00  0.00           H  
ATOM   4028  N   ILE A 274      40.501  42.129  25.156  1.00  0.00           N  
ATOM   4029  CA  ILE A 274      40.392  40.997  26.057  1.00  0.00           C  
ATOM   4030  C   ILE A 274      41.499  40.977  27.099  1.00  0.00           C  
ATOM   4031  O   ILE A 274      41.275  40.665  28.267  1.00  0.00           O  
ATOM   4032  CB  ILE A 274      40.414  39.676  25.267  1.00  0.00           C  
ATOM   4033  CG1 ILE A 274      39.144  39.537  24.423  1.00  0.00           C  
ATOM   4034  CG2 ILE A 274      40.560  38.493  26.213  1.00  0.00           C  
ATOM   4035  CD1 ILE A 274      39.201  38.413  23.414  1.00  0.00           C  
ATOM   4036  H   ILE A 274      40.712  41.947  24.217  1.00  0.00           H  
ATOM   4037  HA  ILE A 274      39.444  41.069  26.589  1.00  0.00           H  
ATOM   4038  HB  ILE A 274      41.254  39.680  24.574  1.00  0.00           H  
ATOM   4039 1HG1 ILE A 274      38.290  39.366  25.077  1.00  0.00           H  
ATOM   4040 2HG1 ILE A 274      38.962  40.468  23.885  1.00  0.00           H  
ATOM   4041 1HG2 ILE A 274      40.573  37.567  25.638  1.00  0.00           H  
ATOM   4042 2HG2 ILE A 274      41.491  38.587  26.771  1.00  0.00           H  
ATOM   4043 3HG2 ILE A 274      39.720  38.477  26.908  1.00  0.00           H  
ATOM   4044 1HD1 ILE A 274      38.266  38.378  22.855  1.00  0.00           H  
ATOM   4045 2HD1 ILE A 274      40.030  38.583  22.726  1.00  0.00           H  
ATOM   4046 3HD1 ILE A 274      39.348  37.466  23.933  1.00  0.00           H  
ATOM   4047  N   GLU A 275      42.702  41.279  26.666  1.00  0.00           N  
ATOM   4048  CA  GLU A 275      43.835  41.367  27.567  1.00  0.00           C  
ATOM   4049  C   GLU A 275      43.664  42.461  28.609  1.00  0.00           C  
ATOM   4050  O   GLU A 275      44.010  42.294  29.777  1.00  0.00           O  
ATOM   4051  CB  GLU A 275      45.118  41.612  26.770  1.00  0.00           C  
ATOM   4052  CG  GLU A 275      46.384  41.655  27.615  1.00  0.00           C  
ATOM   4053  CD  GLU A 275      47.631  41.822  26.792  1.00  0.00           C  
ATOM   4054  OE1 GLU A 275      47.524  41.881  25.591  1.00  0.00           O  
ATOM   4055  OE2 GLU A 275      48.693  41.891  27.366  1.00  0.00           O  
ATOM   4056  H   GLU A 275      42.845  41.517  25.727  1.00  0.00           H  
ATOM   4057  HA  GLU A 275      43.926  40.421  28.101  1.00  0.00           H  
ATOM   4058 1HB  GLU A 275      45.240  40.825  26.025  1.00  0.00           H  
ATOM   4059 2HB  GLU A 275      45.040  42.559  26.236  1.00  0.00           H  
ATOM   4060 1HG  GLU A 275      46.312  42.486  28.317  1.00  0.00           H  
ATOM   4061 2HG  GLU A 275      46.455  40.734  28.191  1.00  0.00           H  
ATOM   4062  N   ARG A 276      43.158  43.593  28.176  1.00  0.00           N  
ATOM   4063  CA  ARG A 276      42.873  44.693  29.077  1.00  0.00           C  
ATOM   4064  C   ARG A 276      41.827  44.335  30.119  1.00  0.00           C  
ATOM   4065  O   ARG A 276      41.931  44.706  31.287  1.00  0.00           O  
ATOM   4066  CB  ARG A 276      42.397  45.906  28.291  1.00  0.00           C  
ATOM   4067  CG  ARG A 276      43.471  46.590  27.460  1.00  0.00           C  
ATOM   4068  CD  ARG A 276      42.937  47.778  26.744  1.00  0.00           C  
ATOM   4069  NE  ARG A 276      43.939  48.388  25.884  1.00  0.00           N  
ATOM   4070  CZ  ARG A 276      44.864  49.275  26.297  1.00  0.00           C  
ATOM   4071  NH1 ARG A 276      44.904  49.645  27.558  1.00  0.00           N  
ATOM   4072  NH2 ARG A 276      45.733  49.773  25.434  1.00  0.00           N  
ATOM   4073  H   ARG A 276      42.898  43.693  27.237  1.00  0.00           H  
ATOM   4074  HA  ARG A 276      43.788  44.950  29.610  1.00  0.00           H  
ATOM   4075 1HB  ARG A 276      41.596  45.609  27.615  1.00  0.00           H  
ATOM   4076 2HB  ARG A 276      41.988  46.647  28.977  1.00  0.00           H  
ATOM   4077 1HG  ARG A 276      44.281  46.918  28.111  1.00  0.00           H  
ATOM   4078 2HG  ARG A 276      43.860  45.890  26.720  1.00  0.00           H  
ATOM   4079 1HD  ARG A 276      42.092  47.480  26.126  1.00  0.00           H  
ATOM   4080 2HD  ARG A 276      42.612  48.523  27.469  1.00  0.00           H  
ATOM   4081  HE  ARG A 276      43.940  48.127  24.907  1.00  0.00           H  
ATOM   4082 1HH1 ARG A 276      44.240  49.264  28.217  1.00  0.00           H  
ATOM   4083 2HH1 ARG A 276      45.598  50.310  27.867  1.00  0.00           H  
ATOM   4084 1HH2 ARG A 276      45.703  49.488  24.465  1.00  0.00           H  
ATOM   4085 2HH2 ARG A 276      46.427  50.438  25.744  1.00  0.00           H  
ATOM   4086  N   ALA A 277      40.799  43.640  29.686  1.00  0.00           N  
ATOM   4087  CA  ALA A 277      39.765  43.169  30.587  1.00  0.00           C  
ATOM   4088  C   ALA A 277      40.300  42.200  31.629  1.00  0.00           C  
ATOM   4089  O   ALA A 277      39.917  42.238  32.797  1.00  0.00           O  
ATOM   4090  CB  ALA A 277      38.643  42.516  29.793  1.00  0.00           C  
ATOM   4091  H   ALA A 277      40.746  43.367  28.747  1.00  0.00           H  
ATOM   4092  HA  ALA A 277      39.367  44.029  31.125  1.00  0.00           H  
ATOM   4093 1HB  ALA A 277      37.864  42.176  30.476  1.00  0.00           H  
ATOM   4094 2HB  ALA A 277      38.223  43.240  29.094  1.00  0.00           H  
ATOM   4095 3HB  ALA A 277      39.037  41.665  29.240  1.00  0.00           H  
ATOM   4096  N   GLY A 278      41.163  41.310  31.196  1.00  0.00           N  
ATOM   4097  CA  GLY A 278      41.806  40.372  32.097  1.00  0.00           C  
ATOM   4098  C   GLY A 278      42.575  41.069  33.207  1.00  0.00           C  
ATOM   4099  O   GLY A 278      42.456  40.710  34.378  1.00  0.00           O  
ATOM   4100  H   GLY A 278      41.440  41.305  30.257  1.00  0.00           H  
ATOM   4101 1HA  GLY A 278      41.054  39.719  32.540  1.00  0.00           H  
ATOM   4102 2HA  GLY A 278      42.490  39.738  31.534  1.00  0.00           H  
ATOM   4103  N   ARG A 279      43.379  42.060  32.821  1.00  0.00           N  
ATOM   4104  CA  ARG A 279      44.344  42.704  33.718  1.00  0.00           C  
ATOM   4105  C   ARG A 279      43.659  43.243  34.962  1.00  0.00           C  
ATOM   4106  O   ARG A 279      44.322  43.689  35.904  1.00  0.00           O  
ATOM   4107  CB  ARG A 279      45.064  43.843  33.010  1.00  0.00           C  
ATOM   4108  CG  ARG A 279      46.032  43.409  31.922  1.00  0.00           C  
ATOM   4109  CD  ARG A 279      46.665  44.574  31.253  1.00  0.00           C  
ATOM   4110  NE  ARG A 279      47.592  44.164  30.211  1.00  0.00           N  
ATOM   4111  CZ  ARG A 279      48.209  45.008  29.360  1.00  0.00           C  
ATOM   4112  NH1 ARG A 279      47.988  46.301  29.441  1.00  0.00           N  
ATOM   4113  NH2 ARG A 279      49.037  44.535  28.445  1.00  0.00           N  
ATOM   4114  H   ARG A 279      43.368  42.339  31.850  1.00  0.00           H  
ATOM   4115  HA  ARG A 279      45.087  41.964  34.017  1.00  0.00           H  
ATOM   4116 1HB  ARG A 279      44.332  44.508  32.554  1.00  0.00           H  
ATOM   4117 2HB  ARG A 279      45.626  44.426  33.739  1.00  0.00           H  
ATOM   4118 1HG  ARG A 279      46.820  42.795  32.359  1.00  0.00           H  
ATOM   4119 2HG  ARG A 279      45.497  42.830  31.168  1.00  0.00           H  
ATOM   4120 1HD  ARG A 279      45.893  45.195  30.798  1.00  0.00           H  
ATOM   4121 2HD  ARG A 279      47.215  45.161  31.987  1.00  0.00           H  
ATOM   4122  HE  ARG A 279      47.787  43.176  30.117  1.00  0.00           H  
ATOM   4123 1HH1 ARG A 279      47.355  46.662  30.141  1.00  0.00           H  
ATOM   4124 2HH1 ARG A 279      48.451  46.933  28.804  1.00  0.00           H  
ATOM   4125 1HH2 ARG A 279      49.207  43.540  28.383  1.00  0.00           H  
ATOM   4126 2HH2 ARG A 279      49.499  45.167  27.808  1.00  0.00           H  
ATOM   4127  N   GLY A 280      42.338  43.284  34.936  1.00  0.00           N  
ATOM   4128  CA  GLY A 280      41.568  43.967  35.968  1.00  0.00           C  
ATOM   4129  C   GLY A 280      40.747  45.117  35.351  1.00  0.00           C  
ATOM   4130  O   GLY A 280      39.606  45.357  35.750  1.00  0.00           O  
ATOM   4131  H   GLY A 280      41.847  42.862  34.159  1.00  0.00           H  
ATOM   4132 1HA  GLY A 280      40.906  43.254  36.459  1.00  0.00           H  
ATOM   4133 2HA  GLY A 280      42.244  44.355  36.729  1.00  0.00           H  
ATOM   4134  N   GLU A 281      41.334  45.816  34.365  1.00  0.00           N  
ATOM   4135  CA  GLU A 281      40.079  46.571  34.242  1.00  0.00           C  
ATOM   4136  C   GLU A 281      39.096  45.847  33.339  1.00  0.00           C  
ATOM   4137  O   GLU A 281      39.191  45.911  32.116  1.00  0.00           O  
ATOM   4138  CB  GLU A 281      40.343  47.975  33.694  1.00  0.00           C  
ATOM   4139  CG  GLU A 281      41.168  48.864  34.614  1.00  0.00           C  
ATOM   4140  CD  GLU A 281      41.391  50.241  34.053  1.00  0.00           C  
ATOM   4141  OE1 GLU A 281      41.007  50.474  32.932  1.00  0.00           O  
ATOM   4142  OE2 GLU A 281      41.945  51.061  34.746  1.00  0.00           O  
ATOM   4143  H   GLU A 281      42.106  46.043  33.755  1.00  0.00           H  
ATOM   4144  HA  GLU A 281      39.638  46.674  35.234  1.00  0.00           H  
ATOM   4145 1HB  GLU A 281      40.869  47.901  32.742  1.00  0.00           H  
ATOM   4146 2HB  GLU A 281      39.394  48.477  33.507  1.00  0.00           H  
ATOM   4147 1HG  GLU A 281      40.655  48.953  35.572  1.00  0.00           H  
ATOM   4148 2HG  GLU A 281      42.132  48.389  34.793  1.00  0.00           H  
ATOM   4149  N   ALA A 282      38.077  45.259  33.959  1.00  0.00           N  
ATOM   4150  CA  ALA A 282      36.900  44.804  33.241  1.00  0.00           C  
ATOM   4151  C   ALA A 282      35.737  45.708  33.601  1.00  0.00           C  
ATOM   4152  O   ALA A 282      35.026  45.469  34.578  1.00  0.00           O  
ATOM   4153  CB  ALA A 282      36.584  43.352  33.569  1.00  0.00           C  
ATOM   4154  H   ALA A 282      38.095  45.183  34.966  1.00  0.00           H  
ATOM   4155  HA  ALA A 282      37.104  44.855  32.171  1.00  0.00           H  
ATOM   4156 1HB  ALA A 282      35.685  43.046  33.035  1.00  0.00           H  
ATOM   4157 2HB  ALA A 282      37.419  42.720  33.265  1.00  0.00           H  
ATOM   4158 3HB  ALA A 282      36.422  43.248  34.640  1.00  0.00           H  
ATOM   4159  N   THR A 283      35.591  46.783  32.844  1.00  0.00           N  
ATOM   4160  CA  THR A 283      34.645  47.833  33.180  1.00  0.00           C  
ATOM   4161  C   THR A 283      33.749  48.146  31.997  1.00  0.00           C  
ATOM   4162  O   THR A 283      34.206  48.199  30.856  1.00  0.00           O  
ATOM   4163  CB  THR A 283      35.370  49.113  33.636  1.00  0.00           C  
ATOM   4164  OG1 THR A 283      36.171  48.826  34.790  1.00  0.00           O  
ATOM   4165  CG2 THR A 283      34.365  50.202  33.979  1.00  0.00           C  
ATOM   4166  H   THR A 283      36.183  46.896  32.032  1.00  0.00           H  
ATOM   4167  HA  THR A 283      34.029  47.490  34.012  1.00  0.00           H  
ATOM   4168  HB  THR A 283      36.022  49.466  32.837  1.00  0.00           H  
ATOM   4169  HG1 THR A 283      36.819  48.152  34.569  1.00  0.00           H  
ATOM   4170 1HG2 THR A 283      34.895  51.098  34.299  1.00  0.00           H  
ATOM   4171 2HG2 THR A 283      33.762  50.430  33.101  1.00  0.00           H  
ATOM   4172 3HG2 THR A 283      33.717  49.858  34.784  1.00  0.00           H  
ATOM   4173  N   PHE A 284      32.475  48.374  32.276  1.00  0.00           N  
ATOM   4174  CA  PHE A 284      31.531  48.744  31.233  1.00  0.00           C  
ATOM   4175  C   PHE A 284      32.193  49.628  30.202  1.00  0.00           C  
ATOM   4176  O   PHE A 284      31.815  49.622  29.030  1.00  0.00           O  
ATOM   4177  CB  PHE A 284      30.321  49.466  31.830  1.00  0.00           C  
ATOM   4178  CG  PHE A 284      30.633  50.838  32.355  1.00  0.00           C  
ATOM   4179  CD1 PHE A 284      30.534  51.950  31.532  1.00  0.00           C  
ATOM   4180  CD2 PHE A 284      31.026  51.020  33.672  1.00  0.00           C  
ATOM   4181  CE1 PHE A 284      30.821  53.214  32.015  1.00  0.00           C  
ATOM   4182  CE2 PHE A 284      31.312  52.281  34.157  1.00  0.00           C  
ATOM   4183  CZ  PHE A 284      31.210  53.379  33.327  1.00  0.00           C  
ATOM   4184  H   PHE A 284      32.148  48.291  33.228  1.00  0.00           H  
ATOM   4185  HA  PHE A 284      31.129  47.831  30.768  1.00  0.00           H  
ATOM   4186 1HB  PHE A 284      29.544  49.560  31.072  1.00  0.00           H  
ATOM   4187 2HB  PHE A 284      29.911  48.874  32.647  1.00  0.00           H  
ATOM   4188  HD1 PHE A 284      30.226  51.820  30.495  1.00  0.00           H  
ATOM   4189  HD2 PHE A 284      31.108  50.152  34.328  1.00  0.00           H  
ATOM   4190  HE1 PHE A 284      30.739  54.079  31.357  1.00  0.00           H  
ATOM   4191  HE2 PHE A 284      31.620  52.410  35.195  1.00  0.00           H  
ATOM   4192  HZ  PHE A 284      31.437  54.374  33.708  1.00  0.00           H  
ATOM   4193  N   GLU A 285      33.184  50.394  30.638  1.00  0.00           N  
ATOM   4194  CA  GLU A 285      33.907  51.271  29.737  1.00  0.00           C  
ATOM   4195  C   GLU A 285      34.704  50.504  28.694  1.00  0.00           C  
ATOM   4196  O   GLU A 285      34.765  50.883  27.526  1.00  0.00           O  
ATOM   4197  CB  GLU A 285      34.845  52.180  30.534  1.00  0.00           C  
ATOM   4198  CG  GLU A 285      34.137  53.229  31.380  1.00  0.00           C  
ATOM   4199  CD  GLU A 285      35.085  54.055  32.203  1.00  0.00           C  
ATOM   4200  OE1 GLU A 285      36.254  53.752  32.210  1.00  0.00           O  
ATOM   4201  OE2 GLU A 285      34.640  54.991  32.825  1.00  0.00           O  
ATOM   4202  H   GLU A 285      33.461  50.375  31.577  1.00  0.00           H  
ATOM   4203  HA  GLU A 285      33.186  51.896  29.209  1.00  0.00           H  
ATOM   4204 1HB  GLU A 285      35.461  51.574  31.199  1.00  0.00           H  
ATOM   4205 2HB  GLU A 285      35.516  52.700  29.850  1.00  0.00           H  
ATOM   4206 1HG  GLU A 285      33.573  53.890  30.722  1.00  0.00           H  
ATOM   4207 2HG  GLU A 285      33.429  52.730  32.040  1.00  0.00           H  
ATOM   4208  N   VAL A 286      35.341  49.440  29.128  1.00  0.00           N  
ATOM   4209  CA  VAL A 286      36.079  48.576  28.227  1.00  0.00           C  
ATOM   4210  C   VAL A 286      35.185  47.924  27.184  1.00  0.00           C  
ATOM   4211  O   VAL A 286      35.548  47.796  26.016  1.00  0.00           O  
ATOM   4212  CB  VAL A 286      36.801  47.478  29.030  1.00  0.00           C  
ATOM   4213  CG1 VAL A 286      37.414  46.449  28.092  1.00  0.00           C  
ATOM   4214  CG2 VAL A 286      37.868  48.102  29.917  1.00  0.00           C  
ATOM   4215  H   VAL A 286      35.274  49.170  30.067  1.00  0.00           H  
ATOM   4216  HA  VAL A 286      36.822  49.177  27.702  1.00  0.00           H  
ATOM   4217  HB  VAL A 286      36.073  46.955  29.649  1.00  0.00           H  
ATOM   4218 1HG1 VAL A 286      37.921  45.680  28.676  1.00  0.00           H  
ATOM   4219 2HG1 VAL A 286      36.629  45.989  27.492  1.00  0.00           H  
ATOM   4220 3HG1 VAL A 286      38.134  46.937  27.436  1.00  0.00           H  
ATOM   4221 1HG2 VAL A 286      38.374  47.320  30.482  1.00  0.00           H  
ATOM   4222 2HG2 VAL A 286      38.593  48.630  29.298  1.00  0.00           H  
ATOM   4223 3HG2 VAL A 286      37.401  48.804  30.608  1.00  0.00           H  
ATOM   4224  N   ALA A 287      34.026  47.481  27.618  1.00  0.00           N  
ATOM   4225  CA  ALA A 287      33.047  46.904  26.717  1.00  0.00           C  
ATOM   4226  C   ALA A 287      32.561  47.898  25.674  1.00  0.00           C  
ATOM   4227  O   ALA A 287      32.372  47.562  24.506  1.00  0.00           O  
ATOM   4228  CB  ALA A 287      31.868  46.361  27.511  1.00  0.00           C  
ATOM   4229  H   ALA A 287      33.772  47.594  28.557  1.00  0.00           H  
ATOM   4230  HA  ALA A 287      33.523  46.084  26.179  1.00  0.00           H  
ATOM   4231 1HB  ALA A 287      31.143  45.917  26.829  1.00  0.00           H  
ATOM   4232 2HB  ALA A 287      32.219  45.602  28.210  1.00  0.00           H  
ATOM   4233 3HB  ALA A 287      31.397  47.172  28.063  1.00  0.00           H  
ATOM   4234  N   ILE A 288      32.326  49.116  26.108  1.00  0.00           N  
ATOM   4235  CA  ILE A 288      31.927  50.180  25.207  1.00  0.00           C  
ATOM   4236  C   ILE A 288      32.990  50.486  24.164  1.00  0.00           C  
ATOM   4237  O   ILE A 288      32.693  50.730  22.996  1.00  0.00           O  
ATOM   4238  CB  ILE A 288      31.606  51.462  25.997  1.00  0.00           C  
ATOM   4239  CG1 ILE A 288      30.344  51.267  26.841  1.00  0.00           C  
ATOM   4240  CG2 ILE A 288      31.440  52.642  25.051  1.00  0.00           C  
ATOM   4241  CD1 ILE A 288      30.108  52.368  27.850  1.00  0.00           C  
ATOM   4242  H   ILE A 288      32.482  49.345  27.047  1.00  0.00           H  
ATOM   4243  HA  ILE A 288      31.028  49.865  24.676  1.00  0.00           H  
ATOM   4244  HB  ILE A 288      32.419  51.676  26.690  1.00  0.00           H  
ATOM   4245 1HG1 ILE A 288      29.474  51.210  26.188  1.00  0.00           H  
ATOM   4246 2HG1 ILE A 288      30.409  50.321  27.380  1.00  0.00           H  
ATOM   4247 1HG2 ILE A 288      31.213  53.539  25.625  1.00  0.00           H  
ATOM   4248 2HG2 ILE A 288      32.363  52.792  24.492  1.00  0.00           H  
ATOM   4249 3HG2 ILE A 288      30.624  52.439  24.356  1.00  0.00           H  
ATOM   4250 1HD1 ILE A 288      29.197  52.159  28.410  1.00  0.00           H  
ATOM   4251 2HD1 ILE A 288      30.953  52.419  28.538  1.00  0.00           H  
ATOM   4252 3HD1 ILE A 288      30.004  53.320  27.331  1.00  0.00           H  
ATOM   4253  N   GLU A 289      34.231  50.506  24.598  1.00  0.00           N  
ATOM   4254  CA  GLU A 289      35.348  50.714  23.697  1.00  0.00           C  
ATOM   4255  C   GLU A 289      35.466  49.614  22.654  1.00  0.00           C  
ATOM   4256  O   GLU A 289      35.757  49.864  21.486  1.00  0.00           O  
ATOM   4257  CB  GLU A 289      36.651  50.808  24.494  1.00  0.00           C  
ATOM   4258  CG  GLU A 289      36.786  52.073  25.330  1.00  0.00           C  
ATOM   4259  CD  GLU A 289      38.040  52.095  26.159  1.00  0.00           C  
ATOM   4260  OE1 GLU A 289      38.735  51.107  26.177  1.00  0.00           O  
ATOM   4261  OE2 GLU A 289      38.304  53.100  26.775  1.00  0.00           O  
ATOM   4262  H   GLU A 289      34.430  50.313  25.537  1.00  0.00           H  
ATOM   4263  HA  GLU A 289      35.195  51.654  23.167  1.00  0.00           H  
ATOM   4264 1HB  GLU A 289      36.730  49.953  25.165  1.00  0.00           H  
ATOM   4265 2HB  GLU A 289      37.499  50.767  23.810  1.00  0.00           H  
ATOM   4266 1HG  GLU A 289      36.789  52.937  24.666  1.00  0.00           H  
ATOM   4267 2HG  GLU A 289      35.921  52.156  25.987  1.00  0.00           H  
ATOM   4268  N   THR A 290      35.270  48.389  23.088  1.00  0.00           N  
ATOM   4269  CA  THR A 290      35.280  47.252  22.187  1.00  0.00           C  
ATOM   4270  C   THR A 290      34.176  47.328  21.144  1.00  0.00           C  
ATOM   4271  O   THR A 290      34.372  46.997  19.976  1.00  0.00           O  
ATOM   4272  CB  THR A 290      35.150  45.934  22.973  1.00  0.00           C  
ATOM   4273  OG1 THR A 290      36.265  45.795  23.864  1.00  0.00           O  
ATOM   4274  CG2 THR A 290      35.114  44.747  22.023  1.00  0.00           C  
ATOM   4275  H   THR A 290      35.045  48.226  24.027  1.00  0.00           H  
ATOM   4276  HA  THR A 290      36.229  47.244  21.651  1.00  0.00           H  
ATOM   4277  HB  THR A 290      34.233  45.950  23.561  1.00  0.00           H  
ATOM   4278  HG1 THR A 290      36.278  46.533  24.478  1.00  0.00           H  
ATOM   4279 1HG2 THR A 290      35.022  43.825  22.596  1.00  0.00           H  
ATOM   4280 2HG2 THR A 290      34.261  44.845  21.352  1.00  0.00           H  
ATOM   4281 3HG2 THR A 290      36.034  44.721  21.439  1.00  0.00           H  
ATOM   4282  N   ALA A 291      33.004  47.733  21.578  1.00  0.00           N  
ATOM   4283  CA  ALA A 291      31.883  47.920  20.677  1.00  0.00           C  
ATOM   4284  C   ALA A 291      32.149  48.994  19.634  1.00  0.00           C  
ATOM   4285  O   ALA A 291      31.789  48.859  18.466  1.00  0.00           O  
ATOM   4286  CB  ALA A 291      30.631  48.261  21.471  1.00  0.00           C  
ATOM   4287  H   ALA A 291      32.883  47.984  22.517  1.00  0.00           H  
ATOM   4288  HA  ALA A 291      31.721  46.986  20.139  1.00  0.00           H  
ATOM   4289 1HB  ALA A 291      29.790  48.387  20.789  1.00  0.00           H  
ATOM   4290 2HB  ALA A 291      30.412  47.454  22.171  1.00  0.00           H  
ATOM   4291 3HB  ALA A 291      30.791  49.186  22.023  1.00  0.00           H  
ATOM   4292  N   ARG A 292      32.752  50.079  20.068  1.00  0.00           N  
ATOM   4293  CA  ARG A 292      33.131  51.150  19.167  1.00  0.00           C  
ATOM   4294  C   ARG A 292      34.142  50.702  18.124  1.00  0.00           C  
ATOM   4295  O   ARG A 292      34.071  51.080  16.956  1.00  0.00           O  
ATOM   4296  CB  ARG A 292      33.710  52.317  19.954  1.00  0.00           C  
ATOM   4297  CG  ARG A 292      32.701  53.090  20.788  1.00  0.00           C  
ATOM   4298  CD  ARG A 292      33.350  54.174  21.569  1.00  0.00           C  
ATOM   4299  NE  ARG A 292      32.389  54.916  22.368  1.00  0.00           N  
ATOM   4300  CZ  ARG A 292      32.713  55.857  23.276  1.00  0.00           C  
ATOM   4301  NH1 ARG A 292      33.975  56.158  23.488  1.00  0.00           N  
ATOM   4302  NH2 ARG A 292      31.763  56.477  23.954  1.00  0.00           N  
ATOM   4303  H   ARG A 292      33.019  50.155  21.007  1.00  0.00           H  
ATOM   4304  HA  ARG A 292      32.239  51.493  18.642  1.00  0.00           H  
ATOM   4305 1HB  ARG A 292      34.485  51.952  20.627  1.00  0.00           H  
ATOM   4306 2HB  ARG A 292      34.180  53.021  19.267  1.00  0.00           H  
ATOM   4307 1HG  ARG A 292      31.955  53.539  20.132  1.00  0.00           H  
ATOM   4308 2HG  ARG A 292      32.210  52.411  21.486  1.00  0.00           H  
ATOM   4309 1HD  ARG A 292      34.092  53.744  22.241  1.00  0.00           H  
ATOM   4310 2HD  ARG A 292      33.838  54.871  20.888  1.00  0.00           H  
ATOM   4311  HE  ARG A 292      31.407  54.712  22.233  1.00  0.00           H  
ATOM   4312 1HH1 ARG A 292      34.702  55.684  22.970  1.00  0.00           H  
ATOM   4313 2HH1 ARG A 292      34.218  56.863  24.169  1.00  0.00           H  
ATOM   4314 1HH2 ARG A 292      30.792  56.245  23.791  1.00  0.00           H  
ATOM   4315 2HH2 ARG A 292      32.006  57.181  24.634  1.00  0.00           H  
ATOM   4316  N   ASP A 293      35.106  49.919  18.558  1.00  0.00           N  
ATOM   4317  CA  ASP A 293      36.094  49.360  17.657  1.00  0.00           C  
ATOM   4318  C   ASP A 293      35.478  48.442  16.614  1.00  0.00           C  
ATOM   4319  O   ASP A 293      35.863  48.446  15.446  1.00  0.00           O  
ATOM   4320  CB  ASP A 293      37.153  48.591  18.451  1.00  0.00           C  
ATOM   4321  CG  ASP A 293      38.308  48.107  17.584  1.00  0.00           C  
ATOM   4322  OD1 ASP A 293      39.171  48.897  17.283  1.00  0.00           O  
ATOM   4323  OD2 ASP A 293      38.315  46.952  17.232  1.00  0.00           O  
ATOM   4324  H   ASP A 293      35.134  49.643  19.497  1.00  0.00           H  
ATOM   4325  HA  ASP A 293      36.581  50.178  17.127  1.00  0.00           H  
ATOM   4326 1HB  ASP A 293      37.553  49.231  19.239  1.00  0.00           H  
ATOM   4327 2HB  ASP A 293      36.692  47.728  18.932  1.00  0.00           H  
ATOM   4328  N   GLY A 294      34.540  47.629  17.048  1.00  0.00           N  
ATOM   4329  CA  GLY A 294      33.817  46.752  16.147  1.00  0.00           C  
ATOM   4330  C   GLY A 294      33.020  47.520  15.104  1.00  0.00           C  
ATOM   4331  O   GLY A 294      32.957  47.140  13.936  1.00  0.00           O  
ATOM   4332  H   GLY A 294      34.262  47.649  17.987  1.00  0.00           H  
ATOM   4333 1HA  GLY A 294      34.520  46.090  15.641  1.00  0.00           H  
ATOM   4334 2HA  GLY A 294      33.138  46.122  16.720  1.00  0.00           H  
ATOM   4335  N   VAL A 295      32.383  48.584  15.538  1.00  0.00           N  
ATOM   4336  CA  VAL A 295      31.645  49.448  14.637  1.00  0.00           C  
ATOM   4337  C   VAL A 295      32.538  50.099  13.594  1.00  0.00           C  
ATOM   4338  O   VAL A 295      32.176  50.227  12.426  1.00  0.00           O  
ATOM   4339  CB  VAL A 295      30.923  50.547  15.439  1.00  0.00           C  
ATOM   4340  CG1 VAL A 295      30.311  51.576  14.501  1.00  0.00           C  
ATOM   4341  CG2 VAL A 295      29.857  49.924  16.327  1.00  0.00           C  
ATOM   4342  H   VAL A 295      32.451  48.853  16.477  1.00  0.00           H  
ATOM   4343  HA  VAL A 295      30.907  48.846  14.108  1.00  0.00           H  
ATOM   4344  HB  VAL A 295      31.652  51.070  16.058  1.00  0.00           H  
ATOM   4345 1HG1 VAL A 295      29.805  52.346  15.085  1.00  0.00           H  
ATOM   4346 2HG1 VAL A 295      31.097  52.035  13.901  1.00  0.00           H  
ATOM   4347 3HG1 VAL A 295      29.590  51.087  13.845  1.00  0.00           H  
ATOM   4348 1HG2 VAL A 295      29.351  50.707  16.892  1.00  0.00           H  
ATOM   4349 2HG2 VAL A 295      29.131  49.396  15.708  1.00  0.00           H  
ATOM   4350 3HG2 VAL A 295      30.323  49.222  17.018  1.00  0.00           H  
ATOM   4351  N   GLU A 296      33.697  50.543  14.028  1.00  0.00           N  
ATOM   4352  CA  GLU A 296      34.677  51.120  13.127  1.00  0.00           C  
ATOM   4353  C   GLU A 296      35.163  50.126  12.084  1.00  0.00           C  
ATOM   4354  O   GLU A 296      35.352  50.461  10.916  1.00  0.00           O  
ATOM   4355  CB  GLU A 296      35.870  51.653  13.924  1.00  0.00           C  
ATOM   4356  CG  GLU A 296      36.943  52.322  13.077  1.00  0.00           C  
ATOM   4357  CD  GLU A 296      36.464  53.583  12.414  1.00  0.00           C  
ATOM   4358  OE1 GLU A 296      35.497  54.142  12.873  1.00  0.00           O  
ATOM   4359  OE2 GLU A 296      37.065  53.987  11.447  1.00  0.00           O  
ATOM   4360  H   GLU A 296      33.951  50.429  14.967  1.00  0.00           H  
ATOM   4361  HA  GLU A 296      34.213  51.951  12.598  1.00  0.00           H  
ATOM   4362 1HB  GLU A 296      35.522  52.379  14.658  1.00  0.00           H  
ATOM   4363 2HB  GLU A 296      36.337  50.834  14.470  1.00  0.00           H  
ATOM   4364 1HG  GLU A 296      37.796  52.561  13.712  1.00  0.00           H  
ATOM   4365 2HG  GLU A 296      37.279  51.621  12.314  1.00  0.00           H  
ATOM   4366  N   ALA A 297      35.398  48.908  12.518  1.00  0.00           N  
ATOM   4367  CA  ALA A 297      35.796  47.844  11.617  1.00  0.00           C  
ATOM   4368  C   ALA A 297      34.733  47.536  10.574  1.00  0.00           C  
ATOM   4369  O   ALA A 297      35.031  47.293   9.406  1.00  0.00           O  
ATOM   4370  CB  ALA A 297      36.128  46.589  12.412  1.00  0.00           C  
ATOM   4371  H   ALA A 297      35.243  48.678  13.457  1.00  0.00           H  
ATOM   4372  HA  ALA A 297      36.695  48.159  11.085  1.00  0.00           H  
ATOM   4373 1HB  ALA A 297      36.439  45.798  11.729  1.00  0.00           H  
ATOM   4374 2HB  ALA A 297      36.936  46.805  13.111  1.00  0.00           H  
ATOM   4375 3HB  ALA A 297      35.247  46.266  12.964  1.00  0.00           H  
ATOM   4376  N   VAL A 298      33.493  47.517  11.008  1.00  0.00           N  
ATOM   4377  CA  VAL A 298      32.375  47.310  10.107  1.00  0.00           C  
ATOM   4378  C   VAL A 298      32.258  48.410   9.064  1.00  0.00           C  
ATOM   4379  O   VAL A 298      31.966  48.160   7.896  1.00  0.00           O  
ATOM   4380  CB  VAL A 298      31.063  47.234  10.910  1.00  0.00           C  
ATOM   4381  CG1 VAL A 298      29.865  47.219   9.972  1.00  0.00           C  
ATOM   4382  CG2 VAL A 298      31.069  45.999  11.797  1.00  0.00           C  
ATOM   4383  H   VAL A 298      33.293  47.711  11.947  1.00  0.00           H  
ATOM   4384  HA  VAL A 298      32.524  46.366   9.582  1.00  0.00           H  
ATOM   4385  HB  VAL A 298      30.974  48.127  11.529  1.00  0.00           H  
ATOM   4386 1HG1 VAL A 298      28.946  47.165  10.556  1.00  0.00           H  
ATOM   4387 2HG1 VAL A 298      29.860  48.128   9.372  1.00  0.00           H  
ATOM   4388 3HG1 VAL A 298      29.928  46.350   9.316  1.00  0.00           H  
ATOM   4389 1HG2 VAL A 298      30.139  45.953  12.363  1.00  0.00           H  
ATOM   4390 2HG2 VAL A 298      31.163  45.107  11.178  1.00  0.00           H  
ATOM   4391 3HG2 VAL A 298      31.911  46.052  12.488  1.00  0.00           H  
ATOM   4392  N   ARG A 299      32.454  49.635   9.498  1.00  0.00           N  
ATOM   4393  CA  ARG A 299      32.444  50.772   8.597  1.00  0.00           C  
ATOM   4394  C   ARG A 299      33.547  50.697   7.554  1.00  0.00           C  
ATOM   4395  O   ARG A 299      33.351  51.027   6.386  1.00  0.00           O  
ATOM   4396  CB  ARG A 299      32.590  52.066   9.384  1.00  0.00           C  
ATOM   4397  CG  ARG A 299      31.378  52.448  10.218  1.00  0.00           C  
ATOM   4398  CD  ARG A 299      31.617  53.688  10.999  1.00  0.00           C  
ATOM   4399  NE  ARG A 299      30.460  54.057  11.799  1.00  0.00           N  
ATOM   4400  CZ  ARG A 299      30.444  55.052  12.707  1.00  0.00           C  
ATOM   4401  NH1 ARG A 299      31.527  55.767  12.919  1.00  0.00           N  
ATOM   4402  NH2 ARG A 299      29.339  55.310  13.385  1.00  0.00           N  
ATOM   4403  H   ARG A 299      32.679  49.798  10.437  1.00  0.00           H  
ATOM   4404  HA  ARG A 299      31.496  50.770   8.059  1.00  0.00           H  
ATOM   4405 1HB  ARG A 299      33.442  51.988  10.057  1.00  0.00           H  
ATOM   4406 2HB  ARG A 299      32.790  52.889   8.697  1.00  0.00           H  
ATOM   4407 1HG  ARG A 299      30.523  52.615   9.563  1.00  0.00           H  
ATOM   4408 2HG  ARG A 299      31.148  51.642  10.916  1.00  0.00           H  
ATOM   4409 1HD  ARG A 299      32.462  53.538  11.671  1.00  0.00           H  
ATOM   4410 2HD  ARG A 299      31.837  54.510  10.319  1.00  0.00           H  
ATOM   4411  HE  ARG A 299      29.608  53.530  11.664  1.00  0.00           H  
ATOM   4412 1HH1 ARG A 299      32.371  55.569  12.401  1.00  0.00           H  
ATOM   4413 2HH1 ARG A 299      31.514  56.512  13.600  1.00  0.00           H  
ATOM   4414 1HH2 ARG A 299      28.506  54.760  13.222  1.00  0.00           H  
ATOM   4415 2HH2 ARG A 299      29.327  56.055  14.066  1.00  0.00           H  
ATOM   4416  N   GLU A 300      34.720  50.290   7.988  1.00  0.00           N  
ATOM   4417  CA  GLU A 300      35.841  50.103   7.087  1.00  0.00           C  
ATOM   4418  C   GLU A 300      35.576  49.029   6.044  1.00  0.00           C  
ATOM   4419  O   GLU A 300      35.935  49.165   4.876  1.00  0.00           O  
ATOM   4420  CB  GLU A 300      37.098  49.746   7.884  1.00  0.00           C  
ATOM   4421  CG  GLU A 300      38.355  49.592   7.040  1.00  0.00           C  
ATOM   4422  CD  GLU A 300      39.582  49.315   7.863  1.00  0.00           C  
ATOM   4423  OE1 GLU A 300      39.585  48.346   8.584  1.00  0.00           O  
ATOM   4424  OE2 GLU A 300      40.518  50.075   7.771  1.00  0.00           O  
ATOM   4425  H   GLU A 300      34.841  50.040   8.927  1.00  0.00           H  
ATOM   4426  HA  GLU A 300      36.018  51.038   6.557  1.00  0.00           H  
ATOM   4427 1HB  GLU A 300      37.288  50.519   8.629  1.00  0.00           H  
ATOM   4428 2HB  GLU A 300      36.936  48.809   8.418  1.00  0.00           H  
ATOM   4429 1HG  GLU A 300      38.210  48.771   6.338  1.00  0.00           H  
ATOM   4430 2HG  GLU A 300      38.507  50.503   6.464  1.00  0.00           H  
ATOM   4431  N   LEU A 301      34.972  47.944   6.478  1.00  0.00           N  
ATOM   4432  CA  LEU A 301      34.593  46.873   5.577  1.00  0.00           C  
ATOM   4433  C   LEU A 301      33.582  47.322   4.534  1.00  0.00           C  
ATOM   4434  O   LEU A 301      33.652  46.944   3.366  1.00  0.00           O  
ATOM   4435  CB  LEU A 301      34.014  45.700   6.379  1.00  0.00           C  
ATOM   4436  CG  LEU A 301      35.016  44.933   7.252  1.00  0.00           C  
ATOM   4437  CD1 LEU A 301      34.269  43.929   8.119  1.00  0.00           C  
ATOM   4438  CD2 LEU A 301      36.035  44.236   6.363  1.00  0.00           C  
ATOM   4439  H   LEU A 301      34.705  47.869   7.417  1.00  0.00           H  
ATOM   4440  HA  LEU A 301      35.484  46.536   5.046  1.00  0.00           H  
ATOM   4441 1HB  LEU A 301      33.229  46.080   7.031  1.00  0.00           H  
ATOM   4442 2HB  LEU A 301      33.569  44.990   5.683  1.00  0.00           H  
ATOM   4443  HG  LEU A 301      35.529  45.630   7.915  1.00  0.00           H  
ATOM   4444 1HD1 LEU A 301      34.980  43.384   8.740  1.00  0.00           H  
ATOM   4445 2HD1 LEU A 301      33.561  44.456   8.759  1.00  0.00           H  
ATOM   4446 3HD1 LEU A 301      33.731  43.228   7.483  1.00  0.00           H  
ATOM   4447 1HD2 LEU A 301      36.747  43.692   6.984  1.00  0.00           H  
ATOM   4448 2HD2 LEU A 301      35.523  43.538   5.700  1.00  0.00           H  
ATOM   4449 3HD2 LEU A 301      36.566  44.979   5.767  1.00  0.00           H  
ATOM   4450  N   GLY A 302      32.619  48.104   4.968  1.00  0.00           N  
ATOM   4451  CA  GLY A 302      31.628  48.663   4.067  1.00  0.00           C  
ATOM   4452  C   GLY A 302      32.246  49.581   3.024  1.00  0.00           C  
ATOM   4453  O   GLY A 302      31.862  49.577   1.856  1.00  0.00           O  
ATOM   4454  H   GLY A 302      32.590  48.381   5.907  1.00  0.00           H  
ATOM   4455 1HA  GLY A 302      31.099  47.855   3.562  1.00  0.00           H  
ATOM   4456 2HA  GLY A 302      30.889  49.222   4.640  1.00  0.00           H  
ATOM   4457  N   LYS A 303      33.184  50.394   3.458  1.00  0.00           N  
ATOM   4458  CA  LYS A 303      33.907  51.271   2.557  1.00  0.00           C  
ATOM   4459  C   LYS A 303      34.704  50.504   1.514  1.00  0.00           C  
ATOM   4460  O   LYS A 303      34.765  50.883   0.346  1.00  0.00           O  
ATOM   4461  CB  LYS A 303      34.838  52.188   3.352  1.00  0.00           C  
ATOM   4462  CG  LYS A 303      34.123  53.254   4.170  1.00  0.00           C  
ATOM   4463  CD  LYS A 303      35.112  54.111   4.947  1.00  0.00           C  
ATOM   4464  CE  LYS A 303      34.398  55.170   5.774  1.00  0.00           C  
ATOM   4465  NZ  LYS A 303      35.351  55.991   6.569  1.00  0.00           N  
ATOM   4466  H   LYS A 303      33.461  50.375   4.397  1.00  0.00           H  
ATOM   4467  HA  LYS A 303      33.186  51.893   2.027  1.00  0.00           H  
ATOM   4468 1HB  LYS A 303      35.441  51.589   4.036  1.00  0.00           H  
ATOM   4469 2HB  LYS A 303      35.522  52.692   2.669  1.00  0.00           H  
ATOM   4470 1HG  LYS A 303      33.544  53.896   3.505  1.00  0.00           H  
ATOM   4471 2HG  LYS A 303      33.439  52.777   4.871  1.00  0.00           H  
ATOM   4472 1HD  LYS A 303      35.698  53.476   5.613  1.00  0.00           H  
ATOM   4473 2HD  LYS A 303      35.791  54.603   4.252  1.00  0.00           H  
ATOM   4474 1HE  LYS A 303      33.834  55.828   5.113  1.00  0.00           H  
ATOM   4475 2HE  LYS A 303      33.697  54.689   6.455  1.00  0.00           H  
ATOM   4476 1HZ  LYS A 303      34.839  56.680   7.102  1.00  0.00           H  
ATOM   4477 2HZ  LYS A 303      35.867  55.393   7.199  1.00  0.00           H  
ATOM   4478 3HZ  LYS A 303      35.995  56.458   5.946  1.00  0.00           H  
ATOM   4479  N   LEU A 304      35.309  49.411   1.964  1.00  0.00           N  
ATOM   4480  CA  LEU A 304      36.111  48.557   1.109  1.00  0.00           C  
ATOM   4481  C   LEU A 304      35.238  47.946   0.025  1.00  0.00           C  
ATOM   4482  O   LEU A 304      35.736  47.357  -0.936  1.00  0.00           O  
ATOM   4483  CB  LEU A 304      36.782  47.450   1.932  1.00  0.00           C  
ATOM   4484  CG  LEU A 304      37.845  47.918   2.934  1.00  0.00           C  
ATOM   4485  CD1 LEU A 304      38.314  46.734   3.768  1.00  0.00           C  
ATOM   4486  CD2 LEU A 304      39.007  48.552   2.183  1.00  0.00           C  
ATOM   4487  H   LEU A 304      35.206  49.165   2.938  1.00  0.00           H  
ATOM   4488  HA  LEU A 304      36.887  49.164   0.644  1.00  0.00           H  
ATOM   4489 1HB  LEU A 304      36.014  46.917   2.489  1.00  0.00           H  
ATOM   4490 2HB  LEU A 304      37.259  46.748   1.247  1.00  0.00           H  
ATOM   4491  HG  LEU A 304      37.408  48.652   3.612  1.00  0.00           H  
ATOM   4492 1HD1 LEU A 304      39.069  47.067   4.480  1.00  0.00           H  
ATOM   4493 2HD1 LEU A 304      37.467  46.312   4.309  1.00  0.00           H  
ATOM   4494 3HD1 LEU A 304      38.742  45.975   3.114  1.00  0.00           H  
ATOM   4495 1HD2 LEU A 304      39.762  48.886   2.896  1.00  0.00           H  
ATOM   4496 2HD2 LEU A 304      39.446  47.820   1.506  1.00  0.00           H  
ATOM   4497 3HD2 LEU A 304      38.647  49.407   1.610  1.00  0.00           H  
ATOM   4498  N   GLY A 305      33.932  48.115   0.177  1.00  0.00           N  
ATOM   4499  CA  GLY A 305      32.969  47.650  -0.808  1.00  0.00           C  
ATOM   4500  C   GLY A 305      32.352  46.310  -0.415  1.00  0.00           C  
ATOM   4501  O   GLY A 305      31.973  45.513  -1.273  1.00  0.00           O  
ATOM   4502  H   GLY A 305      33.593  48.595   0.998  1.00  0.00           H  
ATOM   4503 1HA  GLY A 305      32.178  48.391  -0.922  1.00  0.00           H  
ATOM   4504 2HA  GLY A 305      33.458  47.551  -1.776  1.00  0.00           H  
ATOM   4505  N   ALA A 306      32.181  46.112   0.887  1.00  0.00           N  
ATOM   4506  CA  ALA A 306      31.383  45.007   1.411  1.00  0.00           C  
ATOM   4507  C   ALA A 306      29.893  45.309   1.297  1.00  0.00           C  
ATOM   4508  O   ALA A 306      29.482  46.469   1.349  1.00  0.00           O  
ATOM   4509  OXT ALA A 306      29.108  44.412   1.155  1.00  0.00           O  
ATOM   4510  CB  ALA A 306      31.757  44.720   2.858  1.00  0.00           C  
ATOM   4511  H   ALA A 306      32.567  46.780   1.536  1.00  0.00           H  
ATOM   4512  HA  ALA A 306      31.606  44.113   0.828  1.00  0.00           H  
ATOM   4513 1HB  ALA A 306      31.151  43.896   3.234  1.00  0.00           H  
ATOM   4514 2HB  ALA A 306      32.811  44.451   2.915  1.00  0.00           H  
ATOM   4515 3HB  ALA A 306      31.576  45.608   3.463  1.00  0.00           H  
TER                                                                             
ATOM   4517  N   ASP B   1      23.793 -47.327   1.101  1.00  0.00           N  
ATOM   4518  CA  ASP B   1      24.659 -46.179   0.850  1.00  0.00           C  
ATOM   4519  C   ASP B   1      25.605 -45.922   2.009  1.00  0.00           C  
ATOM   4520  O   ASP B   1      25.231 -46.066   3.173  1.00  0.00           O  
ATOM   4521  CB  ASP B   1      23.822 -44.925   0.587  1.00  0.00           C  
ATOM   4522  CG  ASP B   1      24.664 -43.729   0.164  1.00  0.00           C  
ATOM   4523  OD1 ASP B   1      25.754 -43.587   0.666  1.00  0.00           O  
ATOM   4524  OD2 ASP B   1      24.209 -42.969  -0.657  1.00  0.00           O  
ATOM   4525 1H   ASP B   1      23.187 -47.465   0.318  1.00  0.00           H  
ATOM   4526 2H   ASP B   1      24.353 -48.145   1.236  1.00  0.00           H  
ATOM   4527 3H   ASP B   1      23.246 -47.159   1.921  1.00  0.00           H  
ATOM   4528  HA  ASP B   1      25.255 -46.384  -0.041  1.00  0.00           H  
ATOM   4529 1HB  ASP B   1      23.092 -45.133  -0.195  1.00  0.00           H  
ATOM   4530 2HB  ASP B   1      23.269 -44.661   1.489  1.00  0.00           H  
ATOM   4531  N   VAL B   2      26.847 -45.574   1.681  1.00  0.00           N  
ATOM   4532  CA  VAL B   2      27.876 -45.396   2.693  1.00  0.00           C  
ATOM   4533  C   VAL B   2      27.474 -44.319   3.694  1.00  0.00           C  
ATOM   4534  O   VAL B   2      27.818 -44.414   4.873  1.00  0.00           O  
ATOM   4535  CB  VAL B   2      29.214 -45.012   2.033  1.00  0.00           C  
ATOM   4536  CG1 VAL B   2      30.239 -44.631   3.091  1.00  0.00           C  
ATOM   4537  CG2 VAL B   2      29.721 -46.166   1.181  1.00  0.00           C  
ATOM   4538  H   VAL B   2      27.084 -45.451   0.707  1.00  0.00           H  
ATOM   4539  HA  VAL B   2      28.006 -46.339   3.225  1.00  0.00           H  
ATOM   4540  HB  VAL B   2      29.059 -44.136   1.404  1.00  0.00           H  
ATOM   4541 1HG1 VAL B   2      31.178 -44.361   2.607  1.00  0.00           H  
ATOM   4542 2HG1 VAL B   2      29.870 -43.780   3.664  1.00  0.00           H  
ATOM   4543 3HG1 VAL B   2      30.405 -45.476   3.758  1.00  0.00           H  
ATOM   4544 1HG2 VAL B   2      30.666 -45.887   0.717  1.00  0.00           H  
ATOM   4545 2HG2 VAL B   2      29.869 -47.044   1.810  1.00  0.00           H  
ATOM   4546 3HG2 VAL B   2      28.990 -46.394   0.406  1.00  0.00           H  
ATOM   4547  N   ARG B   3      26.734 -43.296   3.244  1.00  0.00           N  
ATOM   4548  CA  ARG B   3      26.384 -42.215   4.144  1.00  0.00           C  
ATOM   4549  C   ARG B   3      25.361 -42.634   5.187  1.00  0.00           C  
ATOM   4550  O   ARG B   3      25.442 -42.260   6.355  1.00  0.00           O  
ATOM   4551  CB  ARG B   3      25.837 -41.033   3.357  1.00  0.00           C  
ATOM   4552  CG  ARG B   3      25.494 -39.811   4.193  1.00  0.00           C  
ATOM   4553  CD  ARG B   3      25.025 -38.682   3.350  1.00  0.00           C  
ATOM   4554  NE  ARG B   3      23.788 -39.002   2.654  1.00  0.00           N  
ATOM   4555  CZ  ARG B   3      22.561 -38.936   3.206  1.00  0.00           C  
ATOM   4556  NH1 ARG B   3      22.423 -38.561   4.458  1.00  0.00           N  
ATOM   4557  NH2 ARG B   3      21.496 -39.248   2.488  1.00  0.00           N  
ATOM   4558  H   ARG B   3      26.468 -43.212   2.304  1.00  0.00           H  
ATOM   4559  HA  ARG B   3      27.283 -41.905   4.678  1.00  0.00           H  
ATOM   4560 1HB  ARG B   3      26.566 -40.726   2.608  1.00  0.00           H  
ATOM   4561 2HB  ARG B   3      24.933 -41.335   2.828  1.00  0.00           H  
ATOM   4562 1HG  ARG B   3      24.702 -40.063   4.899  1.00  0.00           H  
ATOM   4563 2HG  ARG B   3      26.378 -39.485   4.741  1.00  0.00           H  
ATOM   4564 1HD  ARG B   3      24.846 -37.809   3.977  1.00  0.00           H  
ATOM   4565 2HD  ARG B   3      25.783 -38.445   2.605  1.00  0.00           H  
ATOM   4566  HE  ARG B   3      23.855 -39.295   1.688  1.00  0.00           H  
ATOM   4567 1HH1 ARG B   3      23.236 -38.322   5.007  1.00  0.00           H  
ATOM   4568 2HH1 ARG B   3      21.502 -38.511   4.872  1.00  0.00           H  
ATOM   4569 1HH2 ARG B   3      21.603 -39.537   1.525  1.00  0.00           H  
ATOM   4570 2HH2 ARG B   3      20.576 -39.199   2.902  1.00  0.00           H  
ATOM   4571  N   VAL B   4      24.377 -43.391   4.754  1.00  0.00           N  
ATOM   4572  CA  VAL B   4      23.373 -43.923   5.654  1.00  0.00           C  
ATOM   4573  C   VAL B   4      23.964 -44.858   6.697  1.00  0.00           C  
ATOM   4574  O   VAL B   4      23.580 -44.843   7.865  1.00  0.00           O  
ATOM   4575  CB  VAL B   4      22.298 -44.680   4.851  1.00  0.00           C  
ATOM   4576  CG1 VAL B   4      21.349 -45.412   5.788  1.00  0.00           C  
ATOM   4577  CG2 VAL B   4      21.536 -43.708   3.963  1.00  0.00           C  
ATOM   4578  H   VAL B   4      24.340 -43.666   3.814  1.00  0.00           H  
ATOM   4579  HA  VAL B   4      22.903 -43.091   6.179  1.00  0.00           H  
ATOM   4580  HB  VAL B   4      22.784 -45.434   4.232  1.00  0.00           H  
ATOM   4581 1HG1 VAL B   4      20.597 -45.941   5.203  1.00  0.00           H  
ATOM   4582 2HG1 VAL B   4      21.911 -46.127   6.388  1.00  0.00           H  
ATOM   4583 3HG1 VAL B   4      20.859 -44.692   6.443  1.00  0.00           H  
ATOM   4584 1HG2 VAL B   4      20.778 -44.249   3.397  1.00  0.00           H  
ATOM   4585 2HG2 VAL B   4      21.055 -42.950   4.581  1.00  0.00           H  
ATOM   4586 3HG2 VAL B   4      22.229 -43.226   3.272  1.00  0.00           H  
ATOM   4587  N   VAL B   5      24.880 -45.695   6.264  1.00  0.00           N  
ATOM   4588  CA  VAL B   5      25.578 -46.592   7.164  1.00  0.00           C  
ATOM   4589  C   VAL B   5      26.396 -45.847   8.207  1.00  0.00           C  
ATOM   4590  O   VAL B   5      26.448 -46.227   9.375  1.00  0.00           O  
ATOM   4591  CB  VAL B   5      26.509 -47.520   6.361  1.00  0.00           C  
ATOM   4592  CG1 VAL B   5      27.393 -48.328   7.298  1.00  0.00           C  
ATOM   4593  CG2 VAL B   5      25.683 -48.438   5.473  1.00  0.00           C  
ATOM   4594  H   VAL B   5      25.157 -45.683   5.324  1.00  0.00           H  
ATOM   4595  HA  VAL B   5      24.840 -47.200   7.689  1.00  0.00           H  
ATOM   4596  HB  VAL B   5      27.167 -46.911   5.742  1.00  0.00           H  
ATOM   4597 1HG1 VAL B   5      28.045 -48.978   6.713  1.00  0.00           H  
ATOM   4598 2HG1 VAL B   5      28.001 -47.651   7.898  1.00  0.00           H  
ATOM   4599 3HG1 VAL B   5      26.770 -48.935   7.953  1.00  0.00           H  
ATOM   4600 1HG2 VAL B   5      26.348 -49.091   4.907  1.00  0.00           H  
ATOM   4601 2HG2 VAL B   5      25.020 -49.044   6.091  1.00  0.00           H  
ATOM   4602 3HG2 VAL B   5      25.089 -47.840   4.782  1.00  0.00           H  
ATOM   4603  N   GLY B   6      27.062 -44.800   7.774  1.00  0.00           N  
ATOM   4604  CA  GLY B   6      27.824 -43.956   8.674  1.00  0.00           C  
ATOM   4605  C   GLY B   6      26.948 -43.281   9.717  1.00  0.00           C  
ATOM   4606  O   GLY B   6      27.314 -43.163  10.885  1.00  0.00           O  
ATOM   4607  H   GLY B   6      27.002 -44.529   6.834  1.00  0.00           H  
ATOM   4608 1HA  GLY B   6      28.582 -44.554   9.179  1.00  0.00           H  
ATOM   4609 2HA  GLY B   6      28.347 -43.192   8.100  1.00  0.00           H  
ATOM   4610  N   GLU B   7      25.801 -42.807   9.284  1.00  0.00           N  
ATOM   4611  CA  GLU B   7      24.838 -42.203  10.184  1.00  0.00           C  
ATOM   4612  C   GLU B   7      24.324 -43.182  11.227  1.00  0.00           C  
ATOM   4613  O   GLU B   7      24.145 -42.843  12.395  1.00  0.00           O  
ATOM   4614  CB  GLU B   7      23.661 -41.637   9.386  1.00  0.00           C  
ATOM   4615  CG  GLU B   7      24.000 -40.412   8.550  1.00  0.00           C  
ATOM   4616  CD  GLU B   7      22.843 -39.931   7.720  1.00  0.00           C  
ATOM   4617  OE1 GLU B   7      21.834 -40.595   7.701  1.00  0.00           O  
ATOM   4618  OE2 GLU B   7      22.967 -38.899   7.103  1.00  0.00           O  
ATOM   4619  H   GLU B   7      25.545 -42.913   8.344  1.00  0.00           H  
ATOM   4620  HA  GLU B   7      25.325 -41.385  10.714  1.00  0.00           H  
ATOM   4621 1HB  GLU B   7      23.274 -42.404   8.715  1.00  0.00           H  
ATOM   4622 2HB  GLU B   7      22.857 -41.363  10.069  1.00  0.00           H  
ATOM   4623 1HG  GLU B   7      24.315 -39.607   9.214  1.00  0.00           H  
ATOM   4624 2HG  GLU B   7      24.837 -40.652   7.894  1.00  0.00           H  
ATOM   4625  N   GLY B   8      24.057 -44.394  10.794  1.00  0.00           N  
ATOM   4626  CA  GLY B   8      23.629 -45.447  11.694  1.00  0.00           C  
ATOM   4627  C   GLY B   8      24.683 -45.783  12.737  1.00  0.00           C  
ATOM   4628  O   GLY B   8      24.380 -46.018  13.905  1.00  0.00           O  
ATOM   4629  H   GLY B   8      24.206 -44.628   9.854  1.00  0.00           H  
ATOM   4630 1HA  GLY B   8      22.713 -45.144  12.200  1.00  0.00           H  
ATOM   4631 2HA  GLY B   8      23.398 -46.344  11.121  1.00  0.00           H  
ATOM   4632  N   LEU B   9      25.923 -45.836  12.304  1.00  0.00           N  
ATOM   4633  CA  LEU B   9      27.035 -46.074  13.204  1.00  0.00           C  
ATOM   4634  C   LEU B   9      27.183 -44.978  14.247  1.00  0.00           C  
ATOM   4635  O   LEU B   9      27.467 -45.236  15.415  1.00  0.00           O  
ATOM   4636  CB  LEU B   9      28.336 -46.195  12.401  1.00  0.00           C  
ATOM   4637  CG  LEU B   9      28.465 -47.449  11.527  1.00  0.00           C  
ATOM   4638  CD1 LEU B   9      29.711 -47.339  10.659  1.00  0.00           C  
ATOM   4639  CD2 LEU B   9      28.526 -48.683  12.416  1.00  0.00           C  
ATOM   4640  H   LEU B   9      26.128 -45.649  11.364  1.00  0.00           H  
ATOM   4641  HA  LEU B   9      26.861 -47.014  13.729  1.00  0.00           H  
ATOM   4642 1HB  LEU B   9      28.424 -45.328  11.749  1.00  0.00           H  
ATOM   4643 2HB  LEU B   9      29.175 -46.187  13.096  1.00  0.00           H  
ATOM   4644  HG  LEU B   9      27.602 -47.522  10.865  1.00  0.00           H  
ATOM   4645 1HD1 LEU B   9      29.802 -48.231  10.038  1.00  0.00           H  
ATOM   4646 2HD1 LEU B   9      29.632 -46.460  10.020  1.00  0.00           H  
ATOM   4647 3HD1 LEU B   9      30.590 -47.248  11.295  1.00  0.00           H  
ATOM   4648 1HD2 LEU B   9      28.616 -49.575  11.795  1.00  0.00           H  
ATOM   4649 2HD2 LEU B   9      29.389 -48.612  13.078  1.00  0.00           H  
ATOM   4650 3HD2 LEU B   9      27.615 -48.747  13.013  1.00  0.00           H  
ATOM   4651  N   ARG B  10      27.020 -43.747  13.814  1.00  0.00           N  
ATOM   4652  CA  ARG B  10      27.060 -42.612  14.714  1.00  0.00           C  
ATOM   4653  C   ARG B  10      25.956 -42.657  15.757  1.00  0.00           C  
ATOM   4654  O   ARG B  10      26.160 -42.332  16.925  1.00  0.00           O  
ATOM   4655  CB  ARG B  10      26.949 -41.315  13.927  1.00  0.00           C  
ATOM   4656  CG  ARG B  10      27.020 -40.048  14.766  1.00  0.00           C  
ATOM   4657  CD  ARG B  10      26.903 -38.827  13.929  1.00  0.00           C  
ATOM   4658  NE  ARG B  10      25.612 -38.747  13.265  1.00  0.00           N  
ATOM   4659  CZ  ARG B  10      24.475 -38.324  13.851  1.00  0.00           C  
ATOM   4660  NH1 ARG B  10      24.485 -37.947  15.110  1.00  0.00           N  
ATOM   4661  NH2 ARG B  10      23.349 -38.288  13.159  1.00  0.00           N  
ATOM   4662  H   ARG B  10      26.799 -43.579  12.874  1.00  0.00           H  
ATOM   4663  HA  ARG B  10      28.016 -42.620  15.239  1.00  0.00           H  
ATOM   4664 1HB  ARG B  10      27.750 -41.267  13.190  1.00  0.00           H  
ATOM   4665 2HB  ARG B  10      26.004 -41.298  13.384  1.00  0.00           H  
ATOM   4666 1HG  ARG B  10      26.207 -40.047  15.492  1.00  0.00           H  
ATOM   4667 2HG  ARG B  10      27.975 -40.014  15.292  1.00  0.00           H  
ATOM   4668 1HD  ARG B  10      27.018 -37.945  14.557  1.00  0.00           H  
ATOM   4669 2HD  ARG B  10      27.679 -38.833  13.165  1.00  0.00           H  
ATOM   4670  HE  ARG B  10      25.563 -39.029  12.295  1.00  0.00           H  
ATOM   4671 1HH1 ARG B  10      25.346 -37.974  15.639  1.00  0.00           H  
ATOM   4672 2HH1 ARG B  10      23.633 -37.629  15.549  1.00  0.00           H  
ATOM   4673 1HH2 ARG B  10      23.341 -38.578  12.191  1.00  0.00           H  
ATOM   4674 2HH2 ARG B  10      22.497 -37.970  13.598  1.00  0.00           H  
ATOM   4675  N   LEU B  11      24.772 -43.031  15.324  1.00  0.00           N  
ATOM   4676  CA  LEU B  11      23.647 -43.188  16.224  1.00  0.00           C  
ATOM   4677  C   LEU B  11      23.883 -44.268  17.267  1.00  0.00           C  
ATOM   4678  O   LEU B  11      23.527 -44.123  18.435  1.00  0.00           O  
ATOM   4679  CB  LEU B  11      22.383 -43.519  15.421  1.00  0.00           C  
ATOM   4680  CG  LEU B  11      21.833 -42.384  14.548  1.00  0.00           C  
ATOM   4681  CD1 LEU B  11      20.700 -42.913  13.679  1.00  0.00           C  
ATOM   4682  CD2 LEU B  11      21.354 -41.246  15.437  1.00  0.00           C  
ATOM   4683  H   LEU B  11      24.644 -43.277  14.384  1.00  0.00           H  
ATOM   4684  HA  LEU B  11      23.495 -42.248  16.754  1.00  0.00           H  
ATOM   4685 1HB  LEU B  11      22.597 -44.364  14.769  1.00  0.00           H  
ATOM   4686 2HB  LEU B  11      21.597 -43.812  16.116  1.00  0.00           H  
ATOM   4687  HG  LEU B  11      22.619 -42.020  13.885  1.00  0.00           H  
ATOM   4688 1HD1 LEU B  11      20.309 -42.107  13.059  1.00  0.00           H  
ATOM   4689 2HD1 LEU B  11      21.075 -43.713  13.040  1.00  0.00           H  
ATOM   4690 3HD1 LEU B  11      19.904 -43.299  14.315  1.00  0.00           H  
ATOM   4691 1HD2 LEU B  11      20.964 -40.438  14.816  1.00  0.00           H  
ATOM   4692 2HD2 LEU B  11      20.567 -41.607  16.099  1.00  0.00           H  
ATOM   4693 3HD2 LEU B  11      22.188 -40.874  16.033  1.00  0.00           H  
ATOM   4694  N   VAL B  12      24.457 -45.369  16.834  1.00  0.00           N  
ATOM   4695  CA  VAL B  12      24.806 -46.450  17.734  1.00  0.00           C  
ATOM   4696  C   VAL B  12      25.829 -46.029  18.777  1.00  0.00           C  
ATOM   4697  O   VAL B  12      25.748 -46.405  19.945  1.00  0.00           O  
ATOM   4698  CB  VAL B  12      25.364 -47.640  16.931  1.00  0.00           C  
ATOM   4699  CG1 VAL B  12      25.920 -48.702  17.868  1.00  0.00           C  
ATOM   4700  CG2 VAL B  12      24.275 -48.222  16.043  1.00  0.00           C  
ATOM   4701  H   VAL B  12      24.722 -45.451  15.894  1.00  0.00           H  
ATOM   4702  HA  VAL B  12      23.905 -46.768  18.259  1.00  0.00           H  
ATOM   4703  HB  VAL B  12      26.193 -47.293  16.312  1.00  0.00           H  
ATOM   4704 1HG1 VAL B  12      26.311 -49.535  17.284  1.00  0.00           H  
ATOM   4705 2HG1 VAL B  12      26.722 -48.272  18.469  1.00  0.00           H  
ATOM   4706 3HG1 VAL B  12      25.127 -49.059  18.524  1.00  0.00           H  
ATOM   4707 1HG2 VAL B  12      24.677 -49.062  15.477  1.00  0.00           H  
ATOM   4708 2HG2 VAL B  12      23.446 -48.563  16.661  1.00  0.00           H  
ATOM   4709 3HG2 VAL B  12      23.922 -47.456  15.352  1.00  0.00           H  
ATOM   4710  N   VAL B  13      26.813 -45.274  18.344  1.00  0.00           N  
ATOM   4711  CA  VAL B  13      27.818 -44.741  19.244  1.00  0.00           C  
ATOM   4712  C   VAL B  13      27.226 -43.807  20.287  1.00  0.00           C  
ATOM   4713  O   VAL B  13      27.610 -43.821  21.455  1.00  0.00           O  
ATOM   4714  CB  VAL B  13      28.892 -43.985  18.441  1.00  0.00           C  
ATOM   4715  CG1 VAL B  13      29.842 -43.253  19.378  1.00  0.00           C  
ATOM   4716  CG2 VAL B  13      29.654 -44.957  17.553  1.00  0.00           C  
ATOM   4717  H   VAL B  13      26.850 -44.998  17.404  1.00  0.00           H  
ATOM   4718  HA  VAL B  13      28.288 -45.574  19.769  1.00  0.00           H  
ATOM   4719  HB  VAL B  13      28.406 -43.231  17.821  1.00  0.00           H  
ATOM   4720 1HG1 VAL B  13      30.594 -42.724  18.793  1.00  0.00           H  
ATOM   4721 2HG1 VAL B  13      29.279 -42.537  19.978  1.00  0.00           H  
ATOM   4722 3HG1 VAL B  13      30.331 -43.971  20.034  1.00  0.00           H  
ATOM   4723 1HG2 VAL B  13      30.412 -44.415  16.987  1.00  0.00           H  
ATOM   4724 2HG2 VAL B  13      30.136 -45.715  18.172  1.00  0.00           H  
ATOM   4725 3HG2 VAL B  13      28.962 -45.439  16.862  1.00  0.00           H  
ATOM   4726  N   GLU B  14      26.310 -42.969  19.854  1.00  0.00           N  
ATOM   4727  CA  GLU B  14      25.613 -42.072  20.754  1.00  0.00           C  
ATOM   4728  C   GLU B  14      24.794 -42.817  21.797  1.00  0.00           C  
ATOM   4729  O   GLU B  14      24.742 -42.436  22.965  1.00  0.00           O  
ATOM   4730  CB  GLU B  14      24.701 -41.137  19.956  1.00  0.00           C  
ATOM   4731  CG  GLU B  14      25.438 -40.103  19.120  1.00  0.00           C  
ATOM   4732  CD  GLU B  14      24.515 -39.255  18.290  1.00  0.00           C  
ATOM   4733  OE1 GLU B  14      23.340 -39.532  18.272  1.00  0.00           O  
ATOM   4734  OE2 GLU B  14      24.985 -38.327  17.674  1.00  0.00           O  
ATOM   4735  H   GLU B  14      26.033 -42.981  18.914  1.00  0.00           H  
ATOM   4736  HA  GLU B  14      26.351 -41.473  21.286  1.00  0.00           H  
ATOM   4737 1HB  GLU B  14      24.074 -41.726  19.285  1.00  0.00           H  
ATOM   4738 2HB  GLU B  14      24.038 -40.605  20.639  1.00  0.00           H  
ATOM   4739 1HG  GLU B  14      26.010 -39.454  19.784  1.00  0.00           H  
ATOM   4740 2HG  GLU B  14      26.142 -40.615  18.464  1.00  0.00           H  
ATOM   4741  N   ALA B  15      24.129 -43.864  21.364  1.00  0.00           N  
ATOM   4742  CA  ALA B  15      23.366 -44.708  22.264  1.00  0.00           C  
ATOM   4743  C   ALA B  15      24.243 -45.384  23.307  1.00  0.00           C  
ATOM   4744  O   ALA B  15      23.876 -45.501  24.475  1.00  0.00           O  
ATOM   4745  CB  ALA B  15      22.597 -45.753  21.469  1.00  0.00           C  
ATOM   4746  H   ALA B  15      24.189 -44.136  20.424  1.00  0.00           H  
ATOM   4747  HA  ALA B  15      22.659 -44.076  22.802  1.00  0.00           H  
ATOM   4748 1HB  ALA B  15      22.016 -46.374  22.151  1.00  0.00           H  
ATOM   4749 2HB  ALA B  15      21.925 -45.256  20.770  1.00  0.00           H  
ATOM   4750 3HB  ALA B  15      23.298 -46.377  20.917  1.00  0.00           H  
ATOM   4751  N   ALA B  16      25.390 -45.858  22.874  1.00  0.00           N  
ATOM   4752  CA  ALA B  16      26.352 -46.462  23.774  1.00  0.00           C  
ATOM   4753  C   ALA B  16      26.866 -45.481  24.817  1.00  0.00           C  
ATOM   4754  O   ALA B  16      27.045 -45.821  25.985  1.00  0.00           O  
ATOM   4755  CB  ALA B  16      27.515 -47.037  22.979  1.00  0.00           C  
ATOM   4756  H   ALA B  16      25.646 -45.752  21.934  1.00  0.00           H  
ATOM   4757  HA  ALA B  16      25.854 -47.268  24.312  1.00  0.00           H  
ATOM   4758 1HB  ALA B  16      28.228 -47.501  23.661  1.00  0.00           H  
ATOM   4759 2HB  ALA B  16      27.142 -47.786  22.279  1.00  0.00           H  
ATOM   4760 3HB  ALA B  16      28.009 -46.238  22.427  1.00  0.00           H  
ATOM   4761  N   ALA B  17      27.133 -44.270  24.384  1.00  0.00           N  
ATOM   4762  CA  ALA B  17      27.561 -43.217  25.284  1.00  0.00           C  
ATOM   4763  C   ALA B  17      26.507 -42.882  26.327  1.00  0.00           C  
ATOM   4764  O   ALA B  17      26.810 -42.646  27.495  1.00  0.00           O  
ATOM   4765  CB  ALA B  17      27.925 -41.971  24.489  1.00  0.00           C  
ATOM   4766  H   ALA B  17      26.984 -44.036  23.444  1.00  0.00           H  
ATOM   4767  HA  ALA B  17      28.442 -43.567  25.821  1.00  0.00           H  
ATOM   4768 1HB  ALA B  17      28.257 -41.188  25.171  1.00  0.00           H  
ATOM   4769 2HB  ALA B  17      28.726 -42.207  23.789  1.00  0.00           H  
ATOM   4770 3HB  ALA B  17      27.052 -41.625  23.937  1.00  0.00           H  
ATOM   4771  N   GLU B  18      25.267 -42.828  25.894  1.00  0.00           N  
ATOM   4772  CA  GLU B  18      24.155 -42.590  26.794  1.00  0.00           C  
ATOM   4773  C   GLU B  18      24.008 -43.687  27.837  1.00  0.00           C  
ATOM   4774  O   GLU B  18      23.724 -43.429  29.005  1.00  0.00           O  
ATOM   4775  CB  GLU B  18      22.856 -42.462  25.996  1.00  0.00           C  
ATOM   4776  CG  GLU B  18      22.755 -41.195  25.159  1.00  0.00           C  
ATOM   4777  CD  GLU B  18      21.502 -41.139  24.329  1.00  0.00           C  
ATOM   4778  OE1 GLU B  18      20.782 -42.109  24.311  1.00  0.00           O  
ATOM   4779  OE2 GLU B  18      21.266 -40.128  23.713  1.00  0.00           O  
ATOM   4780  H   GLU B  18      25.063 -43.016  24.954  1.00  0.00           H  
ATOM   4781  HA  GLU B  18      24.336 -41.657  27.328  1.00  0.00           H  
ATOM   4782 1HB  GLU B  18      22.755 -43.315  25.325  1.00  0.00           H  
ATOM   4783 2HB  GLU B  18      22.006 -42.480  26.679  1.00  0.00           H  
ATOM   4784 1HG  GLU B  18      22.775 -40.331  25.823  1.00  0.00           H  
ATOM   4785 2HG  GLU B  18      23.622 -41.135  24.504  1.00  0.00           H  
ATOM   4786  N   ALA B  19      24.170 -44.916  27.404  1.00  0.00           N  
ATOM   4787  CA  ALA B  19      24.130 -46.052  28.304  1.00  0.00           C  
ATOM   4788  C   ALA B  19      25.235 -46.008  29.347  1.00  0.00           C  
ATOM   4789  O   ALA B  19      25.030 -46.332  30.515  1.00  0.00           O  
ATOM   4790  CB  ALA B  19      24.213 -47.347  27.509  1.00  0.00           C  
ATOM   4791  H   ALA B  19      24.392 -45.086  26.464  1.00  0.00           H  
ATOM   4792  HA  ALA B  19      23.177 -46.038  28.836  1.00  0.00           H  
ATOM   4793 1HB  ALA B  19      24.168 -48.196  28.191  1.00  0.00           H  
ATOM   4794 2HB  ALA B  19      23.379 -47.399  26.809  1.00  0.00           H  
ATOM   4795 3HB  ALA B  19      25.151 -47.375  26.957  1.00  0.00           H  
ATOM   4796  N   LEU B  20      26.418 -45.634  28.914  1.00  0.00           N  
ATOM   4797  CA  LEU B  20      27.544 -45.477  29.814  1.00  0.00           C  
ATOM   4798  C   LEU B  20      27.308 -44.396  30.857  1.00  0.00           C  
ATOM   4799  O   LEU B  20      27.663 -44.541  32.025  1.00  0.00           O  
ATOM   4800  CB  LEU B  20      28.807 -45.146  29.011  1.00  0.00           C  
ATOM   4801  CG  LEU B  20      30.091 -44.974  29.832  1.00  0.00           C  
ATOM   4802  CD1 LEU B  20      30.392 -46.264  30.583  1.00  0.00           C  
ATOM   4803  CD2 LEU B  20      31.240 -44.599  28.907  1.00  0.00           C  
ATOM   4804  H   LEU B  20      26.546 -45.387  27.974  1.00  0.00           H  
ATOM   4805  HA  LEU B  20      27.680 -46.415  30.352  1.00  0.00           H  
ATOM   4806 1HB  LEU B  20      28.980 -45.943  28.290  1.00  0.00           H  
ATOM   4807 2HB  LEU B  20      28.638 -44.219  28.463  1.00  0.00           H  
ATOM   4808  HG  LEU B  20      29.949 -44.184  30.571  1.00  0.00           H  
ATOM   4809 1HD1 LEU B  20      31.304 -46.142  31.167  1.00  0.00           H  
ATOM   4810 2HD1 LEU B  20      29.563 -46.498  31.251  1.00  0.00           H  
ATOM   4811 3HD1 LEU B  20      30.524 -47.077  29.870  1.00  0.00           H  
ATOM   4812 1HD2 LEU B  20      32.153 -44.476  29.492  1.00  0.00           H  
ATOM   4813 2HD2 LEU B  20      31.385 -45.388  28.170  1.00  0.00           H  
ATOM   4814 3HD2 LEU B  20      31.006 -43.665  28.398  1.00  0.00           H  
ATOM   4815  N   ARG B  21      26.734 -43.296  30.424  1.00  0.00           N  
ATOM   4816  CA  ARG B  21      26.384 -42.215  31.324  1.00  0.00           C  
ATOM   4817  C   ARG B  21      25.448 -42.663  32.435  1.00  0.00           C  
ATOM   4818  O   ARG B  21      25.664 -42.351  33.606  1.00  0.00           O  
ATOM   4819  CB  ARG B  21      25.732 -41.079  30.550  1.00  0.00           C  
ATOM   4820  CG  ARG B  21      25.349 -39.870  31.390  1.00  0.00           C  
ATOM   4821  CD  ARG B  21      24.620 -38.853  30.588  1.00  0.00           C  
ATOM   4822  NE  ARG B  21      23.352 -39.363  30.090  1.00  0.00           N  
ATOM   4823  CZ  ARG B  21      22.229 -39.472  30.826  1.00  0.00           C  
ATOM   4824  NH1 ARG B  21      22.232 -39.103  32.088  1.00  0.00           N  
ATOM   4825  NH2 ARG B  21      21.124 -39.948  30.279  1.00  0.00           N  
ATOM   4826  H   ARG B  21      26.468 -43.212  29.484  1.00  0.00           H  
ATOM   4827  HA  ARG B  21      27.295 -41.849  31.795  1.00  0.00           H  
ATOM   4828 1HB  ARG B  21      26.408 -40.736  29.768  1.00  0.00           H  
ATOM   4829 2HB  ARG B  21      24.826 -41.442  30.064  1.00  0.00           H  
ATOM   4830 1HG  ARG B  21      24.704 -40.187  32.210  1.00  0.00           H  
ATOM   4831 2HG  ARG B  21      26.250 -39.406  31.793  1.00  0.00           H  
ATOM   4832 1HD  ARG B  21      24.416 -37.980  31.207  1.00  0.00           H  
ATOM   4833 2HD  ARG B  21      25.228 -38.559  29.734  1.00  0.00           H  
ATOM   4834  HE  ARG B  21      23.311 -39.656  29.123  1.00  0.00           H  
ATOM   4835 1HH1 ARG B  21      23.076 -38.739  32.506  1.00  0.00           H  
ATOM   4836 2HH1 ARG B  21      21.390 -39.185  32.639  1.00  0.00           H  
ATOM   4837 1HH2 ARG B  21      21.122 -40.231  29.308  1.00  0.00           H  
ATOM   4838 2HH2 ARG B  21      20.283 -40.029  30.830  1.00  0.00           H  
ATOM   4839  N   VAL B  22      24.366 -43.333  32.093  1.00  0.00           N  
ATOM   4840  CA  VAL B  22      23.455 -43.781  33.141  1.00  0.00           C  
ATOM   4841  C   VAL B  22      24.068 -44.932  33.933  1.00  0.00           C  
ATOM   4842  O   VAL B  22      23.945 -44.989  35.157  1.00  0.00           O  
ATOM   4843  CB  VAL B  22      22.115 -44.234  32.531  1.00  0.00           C  
ATOM   4844  CG1 VAL B  22      21.226 -44.852  33.599  1.00  0.00           C  
ATOM   4845  CG2 VAL B  22      21.422 -43.053  31.869  1.00  0.00           C  
ATOM   4846  H   VAL B  22      24.184 -43.556  31.126  1.00  0.00           H  
ATOM   4847  HA  VAL B  22      23.267 -42.946  33.817  1.00  0.00           H  
ATOM   4848  HB  VAL B  22      22.308 -45.007  31.787  1.00  0.00           H  
ATOM   4849 1HG1 VAL B  22      20.283 -45.168  33.150  1.00  0.00           H  
ATOM   4850 2HG1 VAL B  22      21.727 -45.718  34.034  1.00  0.00           H  
ATOM   4851 3HG1 VAL B  22      21.028 -44.117  34.378  1.00  0.00           H  
ATOM   4852 1HG2 VAL B  22      20.475 -43.380  31.440  1.00  0.00           H  
ATOM   4853 2HG2 VAL B  22      21.234 -42.278  32.613  1.00  0.00           H  
ATOM   4854 3HG2 VAL B  22      22.058 -42.652  31.081  1.00  0.00           H  
ATOM   4855  N   SER B  23      24.734 -45.844  33.227  1.00  0.00           N  
ATOM   4856  CA  SER B  23      25.390 -46.977  33.871  1.00  0.00           C  
ATOM   4857  C   SER B  23      26.570 -46.517  34.715  1.00  0.00           C  
ATOM   4858  O   SER B  23      26.685 -46.872  35.887  1.00  0.00           O  
ATOM   4859  CB  SER B  23      25.860 -47.972  32.828  1.00  0.00           C  
ATOM   4860  OG  SER B  23      26.497 -49.066  33.429  1.00  0.00           O  
ATOM   4861  H   SER B  23      24.793 -45.744  32.223  1.00  0.00           H  
ATOM   4862  HA  SER B  23      24.669 -47.468  34.526  1.00  0.00           H  
ATOM   4863 1HB  SER B  23      25.006 -48.320  32.247  1.00  0.00           H  
ATOM   4864 2HB  SER B  23      26.546 -47.481  32.140  1.00  0.00           H  
ATOM   4865  HG  SER B  23      26.762 -49.645  32.711  1.00  0.00           H  
ATOM   4866  N   ASN B  24      27.389 -45.648  34.136  1.00  0.00           N  
ATOM   4867  CA  ASN B  24      28.385 -44.900  34.890  1.00  0.00           C  
ATOM   4868  C   ASN B  24      28.299 -43.424  34.535  1.00  0.00           C  
ATOM   4869  O   ASN B  24      28.396 -43.053  33.367  1.00  0.00           O  
ATOM   4870  CB  ASN B  24      29.780 -45.440  34.634  1.00  0.00           C  
ATOM   4871  CG  ASN B  24      30.824 -44.765  35.479  1.00  0.00           C  
ATOM   4872  OD1 ASN B  24      30.979 -43.540  35.436  1.00  0.00           O  
ATOM   4873  ND2 ASN B  24      31.546 -45.543  36.247  1.00  0.00           N  
ATOM   4874  H   ASN B  24      27.273 -45.451  33.153  1.00  0.00           H  
ATOM   4875  HA  ASN B  24      28.184 -45.031  35.954  1.00  0.00           H  
ATOM   4876 1HB  ASN B  24      29.799 -46.511  34.839  1.00  0.00           H  
ATOM   4877 2HB  ASN B  24      30.035 -45.303  33.583  1.00  0.00           H  
ATOM   4878 1HD2 ASN B  24      32.256 -45.149  36.831  1.00  0.00           H  
ATOM   4879 2HD2 ASN B  24      31.387 -46.529  36.249  1.00  0.00           H  
ATOM   4880  N   PRO B  25      28.097 -42.587  35.538  1.00  0.00           N  
ATOM   4881  CA  PRO B  25      27.901 -41.168  35.299  1.00  0.00           C  
ATOM   4882  C   PRO B  25      29.125 -40.374  35.725  1.00  0.00           C  
ATOM   4883  O   PRO B  25      29.074 -39.150  35.845  1.00  0.00           O  
ATOM   4884  CB  PRO B  25      26.681 -40.837  36.164  1.00  0.00           C  
ATOM   4885  CG  PRO B  25      26.862 -41.668  37.387  1.00  0.00           C  
ATOM   4886  CD  PRO B  25      27.484 -42.943  36.884  1.00  0.00           C  
ATOM   4887  HA  PRO B  25      27.736 -41.016  34.232  1.00  0.00           H  
ATOM   4888 1HB  PRO B  25      26.654 -39.759  36.380  1.00  0.00           H  
ATOM   4889 2HB  PRO B  25      25.756 -41.077  35.618  1.00  0.00           H  
ATOM   4890 1HG  PRO B  25      27.501 -41.143  38.112  1.00  0.00           H  
ATOM   4891 2HG  PRO B  25      25.893 -41.836  37.880  1.00  0.00           H  
ATOM   4892 1HD  PRO B  25      28.273 -43.267  37.579  1.00  0.00           H  
ATOM   4893 2HD  PRO B  25      26.710 -43.718  36.790  1.00  0.00           H  
ATOM   4894  N   ARG B  26      30.223 -41.081  35.958  1.00  0.00           N  
ATOM   4895  CA  ARG B  26      31.460 -40.449  36.389  1.00  0.00           C  
ATOM   4896  C   ARG B  26      32.012 -39.536  35.305  1.00  0.00           C  
ATOM   4897  O   ARG B  26      31.870 -39.816  34.114  1.00  0.00           O  
ATOM   4898  CB  ARG B  26      32.504 -41.498  36.745  1.00  0.00           C  
ATOM   4899  CG  ARG B  26      32.125 -42.408  37.903  1.00  0.00           C  
ATOM   4900  CD  ARG B  26      32.186 -41.695  39.205  1.00  0.00           C  
ATOM   4901  NE  ARG B  26      31.911 -42.584  40.323  1.00  0.00           N  
ATOM   4902  CZ  ARG B  26      31.882 -42.202  41.614  1.00  0.00           C  
ATOM   4903  NH1 ARG B  26      32.113 -40.947  41.934  1.00  0.00           N  
ATOM   4904  NH2 ARG B  26      31.623 -43.087  42.560  1.00  0.00           N  
ATOM   4905  H   ARG B  26      30.200 -42.083  35.839  1.00  0.00           H  
ATOM   4906  HA  ARG B  26      31.253 -39.853  37.279  1.00  0.00           H  
ATOM   4907 1HB  ARG B  26      32.695 -42.129  35.879  1.00  0.00           H  
ATOM   4908 2HB  ARG B  26      33.441 -41.005  37.005  1.00  0.00           H  
ATOM   4909 1HG  ARG B  26      31.109 -42.776  37.760  1.00  0.00           H  
ATOM   4910 2HG  ARG B  26      32.814 -43.253  37.942  1.00  0.00           H  
ATOM   4911 1HD  ARG B  26      33.180 -41.272  39.342  1.00  0.00           H  
ATOM   4912 2HD  ARG B  26      31.447 -40.896  39.216  1.00  0.00           H  
ATOM   4913  HE  ARG B  26      31.729 -43.557  40.116  1.00  0.00           H  
ATOM   4914 1HH1 ARG B  26      32.312 -40.270  41.211  1.00  0.00           H  
ATOM   4915 2HH1 ARG B  26      32.092 -40.661  42.902  1.00  0.00           H  
ATOM   4916 1HH2 ARG B  26      31.446 -44.052  42.314  1.00  0.00           H  
ATOM   4917 2HH2 ARG B  26      31.602 -42.802  43.528  1.00  0.00           H  
ATOM   4918  N   PRO B  27      32.596 -38.417  35.717  1.00  0.00           N  
ATOM   4919  CA  PRO B  27      33.021 -37.396  34.769  1.00  0.00           C  
ATOM   4920  C   PRO B  27      33.851 -37.993  33.656  1.00  0.00           C  
ATOM   4921  O   PRO B  27      33.663 -37.677  32.480  1.00  0.00           O  
ATOM   4922  CB  PRO B  27      33.847 -36.439  35.635  1.00  0.00           C  
ATOM   4923  CG  PRO B  27      33.223 -36.536  36.985  1.00  0.00           C  
ATOM   4924  CD  PRO B  27      32.901 -37.998  37.144  1.00  0.00           C  
ATOM   4925  HA  PRO B  27      32.131 -36.935  34.336  1.00  0.00           H  
ATOM   4926 1HB  PRO B  27      34.904 -36.745  35.630  1.00  0.00           H  
ATOM   4927 2HB  PRO B  27      33.805 -35.422  35.217  1.00  0.00           H  
ATOM   4928 1HG  PRO B  27      33.920 -36.170  37.753  1.00  0.00           H  
ATOM   4929 2HG  PRO B  27      32.329 -35.897  37.037  1.00  0.00           H
[truncated: 1,951,485 more chars]
