# Supplementary material for: Blueprinting extendable nanomaterials with standardized protein blocks
Source: Nature. 2024 Mar 13;627(8005):898–904. doi: 10.1038/s41586-024-07188-4 (PMC10972742; doi:10.1038/s41586-024-07188-4)
Supplement: Supplementary file 4 — Design models with ideal backbones as well as experimentally determined structures for comparison. For reference to design names, see Supplementary Fig. 1. [file 41586_2024_7188_MOESM4_ESM.zip › R18E_design.pdb]

ATOM      1  N   SER A   1      53.090  -3.102  -1.807  1.00  0.00           N  
ATOM      2  CA  SER A   1      52.615  -1.891  -2.473  1.00  0.00           C  
ATOM      3  C   SER A   1      52.534  -0.785  -1.434  1.00  0.00           C  
ATOM      4  O   SER A   1      52.560  -1.056  -0.237  1.00  0.00           O  
ATOM      5  CB  SER A   1      51.261  -2.116  -3.117  1.00  0.00           C  
ATOM      6  OG  SER A   1      51.343  -3.072  -4.138  1.00  0.00           O  
ATOM      7 1H   SER A   1      53.152  -3.846  -2.472  1.00  0.00           H  
ATOM      8 2H   SER A   1      53.993  -2.933  -1.411  1.00  0.00           H  
ATOM      9 3H   SER A   1      52.451  -3.356  -1.081  1.00  0.00           H  
ATOM     10  HA  SER A   1      53.324  -1.629  -3.261  1.00  0.00           H  
ATOM     11 1HB  SER A   1      50.550  -2.449  -2.361  1.00  0.00           H  
ATOM     12 2HB  SER A   1      50.890  -1.176  -3.523  1.00  0.00           H  
ATOM     13  HG  SER A   1      50.570  -2.934  -4.692  1.00  0.00           H  
ATOM     14  N   PRO A   2      52.499   0.460  -1.888  1.00  0.00           N  
ATOM     15  CA  PRO A   2      52.596   1.594  -0.976  1.00  0.00           C  
ATOM     16  C   PRO A   2      51.406   1.694  -0.035  1.00  0.00           C  
ATOM     17  O   PRO A   2      51.579   1.920   1.159  1.00  0.00           O  
ATOM     18  CB  PRO A   2      52.652   2.790  -1.932  1.00  0.00           C  
ATOM     19  CG  PRO A   2      53.228   2.228  -3.187  1.00  0.00           C  
ATOM     20  CD  PRO A   2      52.631   0.849  -3.289  1.00  0.00           C  
ATOM     21  HA  PRO A   2      53.492   1.471  -0.367  1.00  0.00           H  
ATOM     22 1HB  PRO A   2      51.643   3.205  -2.074  1.00  0.00           H  
ATOM     23 2HB  PRO A   2      53.270   3.589  -1.499  1.00  0.00           H  
ATOM     24 1HG  PRO A   2      52.967   2.867  -4.044  1.00  0.00           H  
ATOM     25 2HG  PRO A   2      54.326   2.211  -3.126  1.00  0.00           H  
ATOM     26 1HD  PRO A   2      51.655   0.908  -3.792  1.00  0.00           H  
ATOM     27 2HD  PRO A   2      53.316   0.193  -3.845  1.00  0.00           H  
ATOM     28  N   GLU A   3      50.195   1.458  -0.543  1.00  0.00           N  
ATOM     29  CA  GLU A   3      49.050   1.362   0.342  1.00  0.00           C  
ATOM     30  C   GLU A   3      49.223   0.282   1.398  1.00  0.00           C  
ATOM     31  O   GLU A   3      48.946   0.488   2.578  1.00  0.00           O  
ATOM     32  CB  GLU A   3      47.783   1.088  -0.471  1.00  0.00           C  
ATOM     33  CG  GLU A   3      47.351   2.238  -1.369  1.00  0.00           C  
ATOM     34  CD  GLU A   3      48.110   2.284  -2.666  1.00  0.00           C  
ATOM     35  OE1 GLU A   3      48.946   1.439  -2.873  1.00  0.00           O  
ATOM     36  OE2 GLU A   3      47.852   3.166  -3.451  1.00  0.00           O1-
ATOM     37  H   GLU A   3      50.059   1.341  -1.537  1.00  0.00           H  
ATOM     38  HA  GLU A   3      48.936   2.312   0.864  1.00  0.00           H  
ATOM     39 1HB  GLU A   3      47.936   0.212  -1.100  1.00  0.00           H  
ATOM     40 2HB  GLU A   3      46.958   0.865   0.206  1.00  0.00           H  
ATOM     41 1HG  GLU A   3      46.288   2.137  -1.587  1.00  0.00           H  
ATOM     42 2HG  GLU A   3      47.496   3.177  -0.835  1.00  0.00           H  
ATOM     43  N   LYS A   4      49.652  -0.882   0.965  1.00  0.00           N  
ATOM     44  CA  LYS A   4      49.860  -2.000   1.866  1.00  0.00           C  
ATOM     45  C   LYS A   4      50.929  -1.713   2.908  1.00  0.00           C  
ATOM     46  O   LYS A   4      50.801  -2.075   4.076  1.00  0.00           O  
ATOM     47  CB  LYS A   4      50.231  -3.253   1.071  1.00  0.00           C  
ATOM     48  CG  LYS A   4      49.089  -3.841   0.253  1.00  0.00           C  
ATOM     49  CD  LYS A   4      49.540  -5.069  -0.523  1.00  0.00           C  
ATOM     50  CE  LYS A   4      48.403  -5.650  -1.351  1.00  0.00           C  
ATOM     51  NZ  LYS A   4      48.840  -6.829  -2.146  1.00  0.00           N1+
ATOM     52  H   LYS A   4      49.904  -0.999   0.025  1.00  0.00           H  
ATOM     53  HA  LYS A   4      48.931  -2.188   2.405  1.00  0.00           H  
ATOM     54 1HB  LYS A   4      51.048  -3.021   0.387  1.00  0.00           H  
ATOM     55 2HB  LYS A   4      50.586  -4.025   1.754  1.00  0.00           H  
ATOM     56 1HG  LYS A   4      48.272  -4.122   0.919  1.00  0.00           H  
ATOM     57 2HG  LYS A   4      48.722  -3.092  -0.448  1.00  0.00           H  
ATOM     58 1HD  LYS A   4      50.361  -4.798  -1.188  1.00  0.00           H  
ATOM     59 2HD  LYS A   4      49.896  -5.829   0.172  1.00  0.00           H  
ATOM     60 1HE  LYS A   4      47.592  -5.953  -0.691  1.00  0.00           H  
ATOM     61 2HE  LYS A   4      48.024  -4.889  -2.032  1.00  0.00           H  
ATOM     62 1HZ  LYS A   4      48.060  -7.184  -2.680  1.00  0.00           H  
ATOM     63 2HZ  LYS A   4      49.582  -6.556  -2.776  1.00  0.00           H  
ATOM     64 3HZ  LYS A   4      49.177  -7.550  -1.523  1.00  0.00           H  
ATOM     65  N   MET A   5      52.002  -1.089   2.475  1.00  0.00           N  
ATOM     66  CA  MET A   5      53.066  -0.689   3.376  1.00  0.00           C  
ATOM     67  C   MET A   5      52.598   0.313   4.418  1.00  0.00           C  
ATOM     68  O   MET A   5      52.976   0.249   5.586  1.00  0.00           O  
ATOM     69  CB  MET A   5      54.231  -0.111   2.576  1.00  0.00           C  
ATOM     70  CG  MET A   5      55.460   0.228   3.408  1.00  0.00           C  
ATOM     71  SD  MET A   5      56.200  -1.224   4.179  1.00  0.00           S  
ATOM     72  CE  MET A   5      56.995  -1.989   2.768  1.00  0.00           C  
ATOM     73  H   MET A   5      52.073  -0.820   1.535  1.00  0.00           H  
ATOM     74  HA  MET A   5      53.410  -1.570   3.917  1.00  0.00           H  
ATOM     75 1HB  MET A   5      54.534  -0.823   1.809  1.00  0.00           H  
ATOM     76 2HB  MET A   5      53.909   0.799   2.069  1.00  0.00           H  
ATOM     77 1HG  MET A   5      56.209   0.702   2.774  1.00  0.00           H  
ATOM     78 2HG  MET A   5      55.185   0.932   4.193  1.00  0.00           H  
ATOM     79 1HE  MET A   5      57.498  -2.903   3.085  1.00  0.00           H  
ATOM     80 2HE  MET A   5      56.244  -2.229   2.014  1.00  0.00           H  
ATOM     81 3HE  MET A   5      57.726  -1.300   2.345  1.00  0.00           H  
ATOM     82  N   ALA A   6      51.797   1.261   3.985  1.00  0.00           N  
ATOM     83  CA  ALA A   6      51.218   2.239   4.886  1.00  0.00           C  
ATOM     84  C   ALA A   6      50.312   1.605   5.928  1.00  0.00           C  
ATOM     85  O   ALA A   6      50.309   1.989   7.096  1.00  0.00           O  
ATOM     86  CB  ALA A   6      50.449   3.285   4.092  1.00  0.00           C  
ATOM     87  H   ALA A   6      51.520   1.284   3.045  1.00  0.00           H  
ATOM     88  HA  ALA A   6      52.031   2.727   5.424  1.00  0.00           H  
ATOM     89 1HB  ALA A   6      50.028   4.023   4.774  1.00  0.00           H  
ATOM     90 2HB  ALA A   6      51.123   3.780   3.393  1.00  0.00           H  
ATOM     91 3HB  ALA A   6      49.645   2.802   3.539  1.00  0.00           H  
ATOM     92  N   GLU A   7      49.518   0.651   5.495  1.00  0.00           N  
ATOM     93  CA  GLU A   7      48.655  -0.088   6.396  1.00  0.00           C  
ATOM     94  C   GLU A   7      49.437  -0.870   7.438  1.00  0.00           C  
ATOM     95  O   GLU A   7      49.059  -0.940   8.606  1.00  0.00           O  
ATOM     96  CB  GLU A   7      47.763  -1.043   5.600  1.00  0.00           C  
ATOM     97  CG  GLU A   7      46.694  -0.355   4.763  1.00  0.00           C  
ATOM     98  CD  GLU A   7      45.890  -1.318   3.935  1.00  0.00           C  
ATOM     99  OE1 GLU A   7      46.222  -2.478   3.917  1.00  0.00           O  
ATOM    100  OE2 GLU A   7      44.941  -0.892   3.319  1.00  0.00           O1-
ATOM    101  H   GLU A   7      49.543   0.375   4.555  1.00  0.00           H  
ATOM    102  HA  GLU A   7      48.023   0.622   6.930  1.00  0.00           H  
ATOM    103 1HB  GLU A   7      48.379  -1.642   4.928  1.00  0.00           H  
ATOM    104 2HB  GLU A   7      47.263  -1.729   6.283  1.00  0.00           H  
ATOM    105 1HG  GLU A   7      46.020   0.186   5.427  1.00  0.00           H  
ATOM    106 2HG  GLU A   7      47.173   0.371   4.107  1.00  0.00           H  
ATOM    107  N   ALA A   8      50.514  -1.487   7.005  1.00  0.00           N  
ATOM    108  CA  ALA A   8      51.392  -2.209   7.906  1.00  0.00           C  
ATOM    109  C   ALA A   8      52.027  -1.302   8.948  1.00  0.00           C  
ATOM    110  O   ALA A   8      52.161  -1.662  10.116  1.00  0.00           O  
ATOM    111  CB  ALA A   8      52.472  -2.929   7.112  1.00  0.00           C  
ATOM    112  H   ALA A   8      50.782  -1.414   6.065  1.00  0.00           H  
ATOM    113  HA  ALA A   8      50.794  -2.945   8.444  1.00  0.00           H  
ATOM    114 1HB  ALA A   8      53.120  -3.480   7.795  1.00  0.00           H  
ATOM    115 2HB  ALA A   8      52.007  -3.625   6.413  1.00  0.00           H  
ATOM    116 3HB  ALA A   8      53.063  -2.201   6.559  1.00  0.00           H  
ATOM    117  N   GLY A   9      52.447  -0.135   8.515  1.00  0.00           N  
ATOM    118  CA  GLY A   9      53.005   0.855   9.416  1.00  0.00           C  
ATOM    119  C   GLY A   9      52.002   1.323  10.458  1.00  0.00           C  
ATOM    120  O   GLY A   9      52.333   1.517  11.626  1.00  0.00           O  
ATOM    121  H   GLY A   9      52.329   0.117   7.575  1.00  0.00           H  
ATOM    122 1HA  GLY A   9      53.875   0.437   9.922  1.00  0.00           H  
ATOM    123 2HA  GLY A   9      53.350   1.715   8.843  1.00  0.00           H  
ATOM    124  N   LYS A  10      50.780   1.534  10.025  1.00  0.00           N  
ATOM    125  CA  LYS A  10      49.708   1.912  10.926  1.00  0.00           C  
ATOM    126  C   LYS A  10      49.421   0.843  11.968  1.00  0.00           C  
ATOM    127  O   LYS A  10      49.172   1.135  13.136  1.00  0.00           O  
ATOM    128  CB  LYS A  10      48.437   2.217  10.131  1.00  0.00           C  
ATOM    129  CG  LYS A  10      47.259   2.676  10.980  1.00  0.00           C  
ATOM    130  CD  LYS A  10      46.062   3.039  10.114  1.00  0.00           C  
ATOM    131  CE  LYS A  10      44.917   3.588  10.952  1.00  0.00           C  
ATOM    132  NZ  LYS A  10      44.371   2.566  11.886  1.00  0.00           N1+
ATOM    133  H   LYS A  10      50.552   1.374   9.085  1.00  0.00           H  
ATOM    134  HA  LYS A  10      50.010   2.810  11.466  1.00  0.00           H  
ATOM    135 1HB  LYS A  10      48.645   2.997   9.398  1.00  0.00           H  
ATOM    136 2HB  LYS A  10      48.128   1.327   9.583  1.00  0.00           H  
ATOM    137 1HG  LYS A  10      46.972   1.879  11.666  1.00  0.00           H  
ATOM    138 2HG  LYS A  10      47.551   3.548  11.565  1.00  0.00           H  
ATOM    139 1HD  LYS A  10      46.358   3.790   9.380  1.00  0.00           H  
ATOM    140 2HD  LYS A  10      45.717   2.153   9.581  1.00  0.00           H  
ATOM    141 1HE  LYS A  10      45.268   4.441  11.531  1.00  0.00           H  
ATOM    142 2HE  LYS A  10      44.116   3.927  10.296  1.00  0.00           H  
ATOM    143 1HZ  LYS A  10      43.615   2.968  12.422  1.00  0.00           H  
ATOM    144 2HZ  LYS A  10      44.026   1.777  11.357  1.00  0.00           H  
ATOM    145 3HZ  LYS A  10      45.101   2.257  12.512  1.00  0.00           H  
ATOM    146  N   ALA A  11      49.426  -0.398  11.535  1.00  0.00           N  
ATOM    147  CA  ALA A  11      49.240  -1.519  12.436  1.00  0.00           C  
ATOM    148  C   ALA A  11      50.342  -1.615  13.478  1.00  0.00           C  
ATOM    149  O   ALA A  11      50.097  -1.912  14.646  1.00  0.00           O  
ATOM    150  CB  ALA A  11      49.157  -2.815  11.642  1.00  0.00           C  
ATOM    151  H   ALA A  11      49.623  -0.594  10.595  1.00  0.00           H  
ATOM    152  HA  ALA A  11      48.304  -1.369  12.974  1.00  0.00           H  
ATOM    153 1HB  ALA A  11      49.004  -3.651  12.325  1.00  0.00           H  
ATOM    154 2HB  ALA A  11      48.322  -2.760  10.943  1.00  0.00           H  
ATOM    155 3HB  ALA A  11      50.083  -2.962  11.089  1.00  0.00           H  
ATOM    156  N   ALA A  12      51.563  -1.396  13.045  1.00  0.00           N  
ATOM    157  CA  ALA A  12      52.700  -1.384  13.946  1.00  0.00           C  
ATOM    158  C   ALA A  12      52.603  -0.282  14.988  1.00  0.00           C  
ATOM    159  O   ALA A  12      52.937  -0.471  16.156  1.00  0.00           O  
ATOM    160  CB  ALA A  12      53.990  -1.240  13.152  1.00  0.00           C  
ATOM    161  H   ALA A  12      51.722  -1.168  12.105  1.00  0.00           H  
ATOM    162  HA  ALA A  12      52.716  -2.332  14.484  1.00  0.00           H  
ATOM    163 1HB  ALA A  12      54.840  -1.245  13.835  1.00  0.00           H  
ATOM    164 2HB  ALA A  12      54.082  -2.072  12.453  1.00  0.00           H  
ATOM    165 3HB  ALA A  12      53.974  -0.302  12.599  1.00  0.00           H  
ATOM    166  N   LEU A  13      52.175   0.883  14.555  1.00  0.00           N  
ATOM    167  CA  LEU A  13      51.966   2.000  15.456  1.00  0.00           C  
ATOM    168  C   LEU A  13      50.897   1.713  16.498  1.00  0.00           C  
ATOM    169  O   LEU A  13      51.026   2.075  17.666  1.00  0.00           O  
ATOM    170  CB  LEU A  13      51.577   3.248  14.654  1.00  0.00           C  
ATOM    171  CG  LEU A  13      52.685   3.851  13.782  1.00  0.00           C  
ATOM    172  CD1 LEU A  13      52.104   4.959  12.914  1.00  0.00           C  
ATOM    173  CD2 LEU A  13      53.800   4.381  14.671  1.00  0.00           C  
ATOM    174  H   LEU A  13      51.922   0.999  13.615  1.00  0.00           H  
ATOM    175  HA  LEU A  13      52.898   2.196  15.986  1.00  0.00           H  
ATOM    176 1HB  LEU A  13      50.742   2.996  14.002  1.00  0.00           H  
ATOM    177 2HB  LEU A  13      51.246   4.019  15.350  1.00  0.00           H  
ATOM    178  HG  LEU A  13      53.084   3.083  13.118  1.00  0.00           H  
ATOM    179 1HD1 LEU A  13      52.891   5.387  12.294  1.00  0.00           H  
ATOM    180 2HD1 LEU A  13      51.322   4.548  12.274  1.00  0.00           H  
ATOM    181 3HD1 LEU A  13      51.681   5.735  13.551  1.00  0.00           H  
ATOM    182 1HD2 LEU A  13      54.588   4.809  14.051  1.00  0.00           H  
ATOM    183 2HD2 LEU A  13      53.402   5.150  15.334  1.00  0.00           H  
ATOM    184 3HD2 LEU A  13      54.209   3.565  15.267  1.00  0.00           H  
ATOM    185  N   GLU A  14      49.825   1.089  16.065  1.00  0.00           N  
ATOM    186  CA  GLU A  14      48.761   0.689  16.966  1.00  0.00           C  
ATOM    187  C   GLU A  14      49.229  -0.313  18.008  1.00  0.00           C  
ATOM    188  O   GLU A  14      48.850  -0.249  19.176  1.00  0.00           O  
ATOM    189  CB  GLU A  14      47.597   0.096  16.170  1.00  0.00           C  
ATOM    190  CG  GLU A  14      46.827   1.107  15.333  1.00  0.00           C  
ATOM    191  CD  GLU A  14      45.742   0.477  14.504  1.00  0.00           C  
ATOM    192  OE1 GLU A  14      45.659  -0.727  14.486  1.00  0.00           O  
ATOM    193  OE2 GLU A  14      44.996   1.201  13.888  1.00  0.00           O1-
ATOM    194  H   GLU A  14      49.754   0.820  15.125  1.00  0.00           H  
ATOM    195  HA  GLU A  14      48.403   1.574  17.493  1.00  0.00           H  
ATOM    196 1HB  GLU A  14      47.972  -0.677  15.498  1.00  0.00           H  
ATOM    197 2HB  GLU A  14      46.892  -0.378  16.853  1.00  0.00           H  
ATOM    198 1HG  GLU A  14      46.378   1.846  15.997  1.00  0.00           H  
ATOM    199 2HG  GLU A  14      47.524   1.626  14.677  1.00  0.00           H  
ATOM    200  N   ALA A  15      50.030  -1.261  17.575  1.00  0.00           N  
ATOM    201  CA  ALA A  15      50.608  -2.239  18.476  1.00  0.00           C  
ATOM    202  C   ALA A  15      51.514  -1.605  19.518  1.00  0.00           C  
ATOM    203  O   ALA A  15      51.517  -1.989  20.686  1.00  0.00           O  
ATOM    204  CB  ALA A  15      51.377  -3.285  17.682  1.00  0.00           C  
ATOM    205  H   ALA A  15      50.306  -1.284  16.635  1.00  0.00           H  
ATOM    206  HA  ALA A  15      49.795  -2.726  19.014  1.00  0.00           H  
ATOM    207 1HB  ALA A  15      51.797  -4.024  18.365  1.00  0.00           H  
ATOM    208 2HB  ALA A  15      50.702  -3.780  16.983  1.00  0.00           H  
ATOM    209 3HB  ALA A  15      52.182  -2.803  17.129  1.00  0.00           H  
ATOM    210  N   ALA A  16      52.308  -0.651  19.085  1.00  0.00           N  
ATOM    211  CA  ALA A  16      53.171   0.088  19.986  1.00  0.00           C  
ATOM    212  C   ALA A  16      52.389   0.870  21.028  1.00  0.00           C  
ATOM    213  O   ALA A  16      52.767   0.940  22.196  1.00  0.00           O  
ATOM    214  CB  ALA A  16      54.068   1.027  19.192  1.00  0.00           C  
ATOM    215  H   ALA A  16      52.283  -0.375  18.145  1.00  0.00           H  
ATOM    216  HA  ALA A  16      53.792  -0.628  20.524  1.00  0.00           H  
ATOM    217 1HB  ALA A  16      54.722   1.569  19.875  1.00  0.00           H  
ATOM    218 2HB  ALA A  16      54.672   0.449  18.493  1.00  0.00           H  
ATOM    219 3HB  ALA A  16      53.453   1.736  18.640  1.00  0.00           H  
ATOM    220  N   ALA A  17      51.312   1.487  20.595  1.00  0.00           N  
ATOM    221  CA  ALA A  17      50.434   2.209  21.496  1.00  0.00           C  
ATOM    222  C   ALA A  17      49.800   1.302  22.538  1.00  0.00           C  
ATOM    223  O   ALA A  17      49.665   1.662  23.706  1.00  0.00           O  
ATOM    224  CB  ALA A  17      49.353   2.929  20.702  1.00  0.00           C  
ATOM    225  H   ALA A  17      51.044   1.414  19.655  1.00  0.00           H  
ATOM    226  HA  ALA A  17      51.032   2.945  22.034  1.00  0.00           H  
ATOM    227 1HB  ALA A  17      48.706   3.479  21.385  1.00  0.00           H  
ATOM    228 2HB  ALA A  17      49.818   3.625  20.003  1.00  0.00           H  
ATOM    229 3HB  ALA A  17      48.762   2.200  20.149  1.00  0.00           H  
ATOM    230  N   GLU A  18      49.379   0.135  22.105  1.00  0.00           N  
ATOM    231  CA  GLU A  18      48.821  -0.855  23.006  1.00  0.00           C  
ATOM    232  C   GLU A  18      49.824  -1.323  24.048  1.00  0.00           C  
ATOM    233  O   GLU A  18      49.493  -1.517  25.216  1.00  0.00           O  
ATOM    234  CB  GLU A  18      48.309  -2.057  22.209  1.00  0.00           C  
ATOM    235  CG  GLU A  18      47.069  -1.776  21.373  1.00  0.00           C  
ATOM    236  CD  GLU A  18      46.642  -2.955  20.544  1.00  0.00           C  
ATOM    237  OE1 GLU A  18      47.352  -3.932  20.526  1.00  0.00           O  
ATOM    238  OE2 GLU A  18      45.605  -2.879  19.929  1.00  0.00           O1-
ATOM    239  H   GLU A  18      49.498  -0.117  21.165  1.00  0.00           H  
ATOM    240  HA  GLU A  18      47.979  -0.407  23.534  1.00  0.00           H  
ATOM    241 1HB  GLU A  18      49.093  -2.408  21.537  1.00  0.00           H  
ATOM    242 2HB  GLU A  18      48.074  -2.873  22.893  1.00  0.00           H  
ATOM    243 1HG  GLU A  18      46.251  -1.498  22.038  1.00  0.00           H  
ATOM    244 2HG  GLU A  18      47.270  -0.930  20.717  1.00  0.00           H  
ATOM    245  N   ILE A  19      51.047  -1.534  23.615  1.00  0.00           N  
ATOM    246  CA  ILE A  19      52.119  -1.912  24.516  1.00  0.00           C  
ATOM    247  C   ILE A  19      52.405  -0.843  25.558  1.00  0.00           C  
ATOM    248  O   ILE A  19      52.654  -1.135  26.726  1.00  0.00           O  
ATOM    249  CB  ILE A  19      53.407  -2.209  23.726  1.00  0.00           C  
ATOM    250  CG1 ILE A  19      53.236  -3.475  22.882  1.00  0.00           C  
ATOM    251  CG2 ILE A  19      54.590  -2.352  24.672  1.00  0.00           C  
ATOM    252  CD1 ILE A  19      54.341  -3.690  21.874  1.00  0.00           C  
ATOM    253  H   ILE A  19      51.274  -1.374  22.675  1.00  0.00           H  
ATOM    254  HA  ILE A  19      51.825  -2.822  25.041  1.00  0.00           H  
ATOM    255  HB  ILE A  19      53.605  -1.392  23.033  1.00  0.00           H  
ATOM    256 1HG1 ILE A  19      53.196  -4.345  23.536  1.00  0.00           H  
ATOM    257 2HG1 ILE A  19      52.289  -3.428  22.344  1.00  0.00           H  
ATOM    258 1HG2 ILE A  19      55.491  -2.562  24.097  1.00  0.00           H  
ATOM    259 2HG2 ILE A  19      54.723  -1.426  25.230  1.00  0.00           H  
ATOM    260 3HG2 ILE A  19      54.403  -3.171  25.367  1.00  0.00           H  
ATOM    261 1HD1 ILE A  19      54.150  -4.606  21.314  1.00  0.00           H  
ATOM    262 2HD1 ILE A  19      54.376  -2.845  21.186  1.00  0.00           H  
ATOM    263 3HD1 ILE A  19      55.295  -3.775  22.392  1.00  0.00           H  
ATOM    264  N   ALA A  20      52.400   0.398  25.125  1.00  0.00           N  
ATOM    265  CA  ALA A  20      52.586   1.519  26.026  1.00  0.00           C  
ATOM    266  C   ALA A  20      51.484   1.615  27.068  1.00  0.00           C  
ATOM    267  O   ALA A  20      51.729   1.912  28.236  1.00  0.00           O  
ATOM    268  CB  ALA A  20      52.669   2.815  25.232  1.00  0.00           C  
ATOM    269  H   ALA A  20      52.203   0.594  24.185  1.00  0.00           H  
ATOM    270  HA  ALA A  20      53.522   1.369  26.564  1.00  0.00           H  
ATOM    271 1HB  ALA A  20      52.822   3.651  25.915  1.00  0.00           H  
ATOM    272 2HB  ALA A  20      53.504   2.760  24.533  1.00  0.00           H  
ATOM    273 3HB  ALA A  20      51.743   2.962  24.679  1.00  0.00           H  
ATOM    274  N   GLU A  21      50.263   1.396  26.635  1.00  0.00           N  
ATOM    275  CA  GLU A  21      49.126   1.384  27.536  1.00  0.00           C  
ATOM    276  C   GLU A  21      49.223   0.282  28.578  1.00  0.00           C  
ATOM    277  O   GLU A  21      48.889   0.471  29.746  1.00  0.00           O  
ATOM    278  CB  GLU A  21      47.829   1.225  26.739  1.00  0.00           C  
ATOM    279  CG  GLU A  21      47.452   2.439  25.903  1.00  0.00           C  
ATOM    280  CD  GLU A  21      46.217   2.218  25.074  1.00  0.00           C  
ATOM    281  OE1 GLU A  21      45.727   1.114  25.056  1.00  0.00           O  
ATOM    282  OE2 GLU A  21      45.764   3.154  24.458  1.00  0.00           O1-
ATOM    283  H   GLU A  21      50.104   1.168  25.695  1.00  0.00           H  
ATOM    284  HA  GLU A  21      49.098   2.334  28.070  1.00  0.00           H  
ATOM    285 1HB  GLU A  21      47.917   0.370  26.068  1.00  0.00           H  
ATOM    286 2HB  GLU A  21      47.005   1.020  27.423  1.00  0.00           H  
ATOM    287 1HG  GLU A  21      47.282   3.286  26.567  1.00  0.00           H  
ATOM    288 2HG  GLU A  21      48.285   2.688  25.247  1.00  0.00           H  
ATOM    289  N   ALA A  22      49.652  -0.883  28.145  1.00  0.00           N  
ATOM    290  CA  ALA A  22      49.860  -2.000  29.046  1.00  0.00           C  
ATOM    291  C   ALA A  22      50.929  -1.713  30.088  1.00  0.00           C  
ATOM    292  O   ALA A  22      50.800  -2.075  31.256  1.00  0.00           O  
ATOM    293  CB  ALA A  22      50.224  -3.246  28.252  1.00  0.00           C  
ATOM    294  H   ALA A  22      49.904  -0.999  27.205  1.00  0.00           H  
ATOM    295  HA  ALA A  22      48.929  -2.179  29.584  1.00  0.00           H  
ATOM    296 1HB  ALA A  22      50.367  -4.084  28.935  1.00  0.00           H  
ATOM    297 2HB  ALA A  22      49.421  -3.480  27.553  1.00  0.00           H  
ATOM    298 3HB  ALA A  22      51.145  -3.069  27.700  1.00  0.00           H  
ATOM    299  N   LEU A  23      52.001  -1.089  29.655  1.00  0.00           N  
ATOM    300  CA  LEU A  23      53.065  -0.689  30.556  1.00  0.00           C  
ATOM    301  C   LEU A  23      52.598   0.313  31.598  1.00  0.00           C  
ATOM    302  O   LEU A  23      52.977   0.249  32.766  1.00  0.00           O  
ATOM    303  CB  LEU A  23      54.226  -0.088  29.754  1.00  0.00           C  
ATOM    304  CG  LEU A  23      55.441   0.361  30.577  1.00  0.00           C  
ATOM    305  CD1 LEU A  23      56.016  -0.832  31.327  1.00  0.00           C  
ATOM    306  CD2 LEU A  23      56.480   0.979  29.653  1.00  0.00           C  
ATOM    307  H   LEU A  23      52.072  -0.820  28.715  1.00  0.00           H  
ATOM    308  HA  LEU A  23      53.420  -1.572  31.086  1.00  0.00           H  
ATOM    309 1HB  LEU A  23      54.570  -0.828  29.033  1.00  0.00           H  
ATOM    310 2HB  LEU A  23      53.858   0.779  29.206  1.00  0.00           H  
ATOM    311  HG  LEU A  23      55.127   1.099  31.315  1.00  0.00           H  
ATOM    312 1HD1 LEU A  23      56.879  -0.513  31.912  1.00  0.00           H  
ATOM    313 2HD1 LEU A  23      55.258  -1.242  31.995  1.00  0.00           H  
ATOM    314 3HD1 LEU A  23      56.324  -1.596  30.614  1.00  0.00           H  
ATOM    315 1HD2 LEU A  23      57.343   1.299  30.238  1.00  0.00           H  
ATOM    316 2HD2 LEU A  23      56.795   0.241  28.915  1.00  0.00           H  
ATOM    317 3HD2 LEU A  23      56.047   1.840  29.143  1.00  0.00           H  
ATOM    318  N   THR A  24      51.797   1.261  31.165  1.00  0.00           N  
ATOM    319  CA  THR A  24      51.218   2.239  32.066  1.00  0.00           C  
ATOM    320  C   THR A  24      50.402   1.597  33.175  1.00  0.00           C  
ATOM    321  O   THR A  24      50.544   1.947  34.346  1.00  0.00           O  
ATOM    322  CB  THR A  24      50.333   3.234  31.292  1.00  0.00           C  
ATOM    323  CG2 THR A  24      49.687   4.226  32.246  1.00  0.00           C  
ATOM    324  OG1 THR A  24      51.132   3.945  30.338  1.00  0.00           O  
ATOM    325  H   THR A  24      51.520   1.284  30.225  1.00  0.00           H  
ATOM    326  HA  THR A  24      52.028   2.792  32.542  1.00  0.00           H  
ATOM    327  HB  THR A  24      49.554   2.690  30.759  1.00  0.00           H  
ATOM    328  HG1 THR A  24      51.525   3.322  29.722  1.00  0.00           H  
ATOM    329 1HG2 THR A  24      49.065   4.921  31.682  1.00  0.00           H  
ATOM    330 2HG2 THR A  24      49.069   3.689  32.966  1.00  0.00           H  
ATOM    331 3HG2 THR A  24      50.461   4.780  32.775  1.00  0.00           H  
ATOM    332  N   GLU A  25      49.545   0.653  32.801  1.00  0.00           N  
ATOM    333  CA  GLU A  25      48.702  -0.043  33.766  1.00  0.00           C  
ATOM    334  C   GLU A  25      49.541  -0.729  34.837  1.00  0.00           C  
ATOM    335  O   GLU A  25      49.256  -0.617  36.029  1.00  0.00           O  
ATOM    336  CB  GLU A  25      47.820  -1.073  33.058  1.00  0.00           C  
ATOM    337  CG  GLU A  25      46.711  -0.472  32.206  1.00  0.00           C  
ATOM    338  CD  GLU A  25      45.924  -1.509  31.454  1.00  0.00           C  
ATOM    339  OE1 GLU A  25      46.295  -2.657  31.498  1.00  0.00           O  
ATOM    340  OE2 GLU A  25      44.950  -1.152  30.834  1.00  0.00           O1-
ATOM    341  H   GLU A  25      49.476   0.410  31.823  1.00  0.00           H  
ATOM    342  HA  GLU A  25      48.051   0.689  34.248  1.00  0.00           H  
ATOM    343 1HB  GLU A  25      48.437  -1.698  32.412  1.00  0.00           H  
ATOM    344 2HB  GLU A  25      47.356  -1.726  33.798  1.00  0.00           H  
ATOM    345 1HG  GLU A  25      46.032   0.085  32.851  1.00  0.00           H  
ATOM    346 2HG  GLU A  25      47.151   0.228  31.497  1.00  0.00           H  
ATOM    347  N   ALA A  26      50.504  -1.532  34.388  1.00  0.00           N  
ATOM    348  CA  ALA A  26      51.203  -2.459  35.270  1.00  0.00           C  
ATOM    349  C   ALA A  26      52.014  -1.729  36.333  1.00  0.00           C  
ATOM    350  O   ALA A  26      52.214  -2.251  37.429  1.00  0.00           O  
ATOM    351  CB  ALA A  26      52.107  -3.376  34.458  1.00  0.00           C  
ATOM    352  H   ALA A  26      50.724  -1.532  33.406  1.00  0.00           H  
ATOM    353  HA  ALA A  26      50.463  -3.083  35.773  1.00  0.00           H  
ATOM    354 1HB  ALA A  26      52.619  -4.067  35.127  1.00  0.00           H  
ATOM    355 2HB  ALA A  26      51.506  -3.939  33.744  1.00  0.00           H  
ATOM    356 3HB  ALA A  26      52.842  -2.778  33.922  1.00  0.00           H  
ATOM    357  N   LEU A  27      52.525  -0.549  35.991  1.00  0.00           N  
ATOM    358  CA  LEU A  27      53.478   0.125  36.862  1.00  0.00           C  
ATOM    359  C   LEU A  27      52.880   1.383  37.478  1.00  0.00           C  
ATOM    360  O   LEU A  27      53.555   2.108  38.209  1.00  0.00           O  
ATOM    361  CB  LEU A  27      54.745   0.487  36.077  1.00  0.00           C  
ATOM    362  CG  LEU A  27      55.522  -0.696  35.486  1.00  0.00           C  
ATOM    363  CD1 LEU A  27      56.687  -0.175  34.655  1.00  0.00           C  
ATOM    364  CD2 LEU A  27      56.013  -1.594  36.612  1.00  0.00           C  
ATOM    365  H   LEU A  27      52.290  -0.147  35.091  1.00  0.00           H  
ATOM    366  HA  LEU A  27      53.754  -0.557  37.667  1.00  0.00           H  
ATOM    367 1HB  LEU A  27      54.468   1.145  35.255  1.00  0.00           H  
ATOM    368 2HB  LEU A  27      55.420   1.031  36.738  1.00  0.00           H  
ATOM    369  HG  LEU A  27      54.870  -1.266  34.825  1.00  0.00           H  
ATOM    370 1HD1 LEU A  27      57.239  -1.015  34.235  1.00  0.00           H  
ATOM    371 2HD1 LEU A  27      56.306   0.449  33.846  1.00  0.00           H  
ATOM    372 3HD1 LEU A  27      57.350   0.415  35.287  1.00  0.00           H  
ATOM    373 1HD2 LEU A  27      56.565  -2.436  36.192  1.00  0.00           H  
ATOM    374 2HD2 LEU A  27      56.667  -1.025  37.273  1.00  0.00           H  
ATOM    375 3HD2 LEU A  27      55.159  -1.967  37.178  1.00  0.00           H  
ATOM    376  N   GLY A  28      51.612   1.634  37.185  1.00  0.00           N  
ATOM    377  CA  GLY A  28      50.917   2.797  37.716  1.00  0.00           C  
ATOM    378  C   GLY A  28      51.673   4.086  37.414  1.00  0.00           C  
ATOM    379  O   GLY A  28      51.772   4.973  38.263  1.00  0.00           O  
ATOM    380  H   GLY A  28      51.113   0.994  36.581  1.00  0.00           H  
ATOM    381 1HA  GLY A  28      49.917   2.851  37.285  1.00  0.00           H  
ATOM    382 2HA  GLY A  28      50.797   2.689  38.793  1.00  0.00           H  
ATOM    383  N   ALA A  29      52.164   4.199  36.191  1.00  0.00           N  
ATOM    384  CA  ALA A  29      52.818   5.419  35.728  1.00  0.00           C  
ATOM    385  C   ALA A  29      51.799   6.488  35.361  1.00  0.00           C  
ATOM    386  O   ALA A  29      50.609   6.204  35.232  1.00  0.00           O  
ATOM    387  CB  ALA A  29      53.719   5.119  34.539  1.00  0.00           C  
ATOM    388  H   ALA A  29      52.068   3.423  35.549  1.00  0.00           H  
ATOM    389  HA  ALA A  29      53.448   5.800  36.532  1.00  0.00           H  
ATOM    390 1HB  ALA A  29      54.199   6.039  34.205  1.00  0.00           H  
ATOM    391 2HB  ALA A  29      54.481   4.398  34.832  1.00  0.00           H  
ATOM    392 3HB  ALA A  29      53.123   4.706  33.726  1.00  0.00           H  
ATOM    393  N   ASP A  30      52.270   7.721  35.207  1.00  0.00           N  
ATOM    394  CA  ASP A  30      51.381   8.829  34.897  1.00  0.00           C  
ATOM    395  C   ASP A  30      50.735   8.632  33.527  1.00  0.00           C  
ATOM    396  O   ASP A  30      51.397   8.746  32.497  1.00  0.00           O  
ATOM    397  CB  ASP A  30      52.143  10.156  34.930  1.00  0.00           C  
ATOM    398  CG  ASP A  30      51.242  11.363  34.709  1.00  0.00           C  
ATOM    399  OD1 ASP A  30      50.091  11.171  34.396  1.00  0.00           O  
ATOM    400  OD2 ASP A  30      51.713  12.465  34.856  1.00  0.00           O1-
ATOM    401  H   ASP A  30      53.259   7.894  35.316  1.00  0.00           H  
ATOM    402  HA  ASP A  30      50.599   8.867  35.657  1.00  0.00           H  
ATOM    403 1HB  ASP A  30      52.643  10.265  35.893  1.00  0.00           H  
ATOM    404 2HB  ASP A  30      52.915  10.151  34.160  1.00  0.00           H  
ATOM    405  N   PRO A  31      49.440   8.327  33.534  1.00  0.00           N  
ATOM    406  CA  PRO A  31      48.659   8.102  32.316  1.00  0.00           C  
ATOM    407  C   PRO A  31      49.035   9.050  31.204  1.00  0.00           C  
ATOM    408  O   PRO A  31      48.689   8.844  30.040  1.00  0.00           O  
ATOM    409  CB  PRO A  31      47.220   8.341  32.783  1.00  0.00           C  
ATOM    410  CG  PRO A  31      47.250   8.025  34.239  1.00  0.00           C  
ATOM    411  CD  PRO A  31      48.589   8.532  34.704  1.00  0.00           C  
ATOM    412  HA  PRO A  31      48.798   7.063  31.984  1.00  0.00           H  
ATOM    413 1HB  PRO A  31      46.926   9.381  32.578  1.00  0.00           H  
ATOM    414 2HB  PRO A  31      46.529   7.695  32.220  1.00  0.00           H  
ATOM    415 1HG  PRO A  31      46.409   8.516  34.752  1.00  0.00           H  
ATOM    416 2HG  PRO A  31      47.129   6.943  34.395  1.00  0.00           H  
ATOM    417 1HD  PRO A  31      48.507   9.597  34.967  1.00  0.00           H  
ATOM    418 2HD  PRO A  31      48.923   7.943  35.571  1.00  0.00           H  
ATOM    419  N   ALA A  32      49.702  10.107  31.586  1.00  0.00           N  
ATOM    420  CA  ALA A  32      50.141  11.155  30.685  1.00  0.00           C  
ATOM    421  C   ALA A  32      51.126  10.651  29.642  1.00  0.00           C  
ATOM    422  O   ALA A  32      51.076  11.032  28.475  1.00  0.00           O  
ATOM    423  CB  ALA A  32      50.759  12.296  31.480  1.00  0.00           C  
ATOM    424  H   ALA A  32      49.973  10.168  32.525  1.00  0.00           H  
ATOM    425  HA  ALA A  32      49.269  11.526  30.147  1.00  0.00           H  
ATOM    426 1HB  ALA A  32      51.074  13.086  30.797  1.00  0.00           H  
ATOM    427 2HB  ALA A  32      50.023  12.693  32.179  1.00  0.00           H  
ATOM    428 3HB  ALA A  32      51.622  11.929  32.032  1.00  0.00           H  
ATOM    429  N   HIS A  33      52.043   9.815  30.076  1.00  0.00           N  
ATOM    430  CA  HIS A  33      52.999   9.200  29.175  1.00  0.00           C  
ATOM    431  C   HIS A  33      52.331   8.319  28.132  1.00  0.00           C  
ATOM    432  O   HIS A  33      52.715   8.301  26.965  1.00  0.00           O  
ATOM    433  CB  HIS A  33      54.017   8.372  29.966  1.00  0.00           C  
ATOM    434  CG  HIS A  33      53.421   7.180  30.649  1.00  0.00           C  
ATOM    435  CD2 HIS A  33      53.421   5.868  30.315  1.00  0.00           C  
ATOM    436  ND1 HIS A  33      52.722   7.275  31.834  1.00  0.00           N  
ATOM    437  CE1 HIS A  33      52.316   6.071  32.199  1.00  0.00           C  
ATOM    438  NE2 HIS A  33      52.728   5.201  31.295  1.00  0.00           N  
ATOM    439  H   HIS A  33      52.056   9.537  31.015  1.00  0.00           H  
ATOM    440  HA  HIS A  33      53.517   9.994  28.637  1.00  0.00           H  
ATOM    441 1HB  HIS A  33      54.803   8.023  29.295  1.00  0.00           H  
ATOM    442 2HB  HIS A  33      54.487   8.999  30.723  1.00  0.00           H  
ATOM    443  HD1 HIS A  33      52.477   8.119  32.311  1.00  0.00           H  
ATOM    444  HD2 HIS A  33      53.844   5.318  29.475  1.00  0.00           H  
ATOM    445  HE1 HIS A  33      51.742   5.932  33.115  1.00  0.00           H  
ATOM    446  N   ALA A  34      51.349   7.561  28.566  1.00  0.00           N  
ATOM    447  CA  ALA A  34      50.577   6.726  27.665  1.00  0.00           C  
ATOM    448  C   ALA A  34      49.825   7.536  26.622  1.00  0.00           C  
ATOM    449  O   ALA A  34      49.741   7.162  25.455  1.00  0.00           O  
ATOM    450  CB  ALA A  34      49.605   5.866  28.459  1.00  0.00           C  
ATOM    451  H   ALA A  34      51.073   7.596  29.505  1.00  0.00           H  
ATOM    452  HA  ALA A  34      51.269   6.078  27.127  1.00  0.00           H  
ATOM    453 1HB  ALA A  34      49.038   5.233  27.777  1.00  0.00           H  
ATOM    454 2HB  ALA A  34      50.159   5.241  29.159  1.00  0.00           H  
ATOM    455 3HB  ALA A  34      48.920   6.508  29.012  1.00  0.00           H  
ATOM    456  N   ARG A  35      49.249   8.636  27.056  1.00  0.00           N  
ATOM    457  CA  ARG A  35      48.561   9.540  26.155  1.00  0.00           C  
ATOM    458  C   ARG A  35      49.490  10.140  25.112  1.00  0.00           C  
ATOM    459  O   ARG A  35      49.135  10.288  23.945  1.00  0.00           O  
ATOM    460  CB  ARG A  35      47.903  10.664  26.941  1.00  0.00           C  
ATOM    461  CG  ARG A  35      46.701  10.244  27.773  1.00  0.00           C  
ATOM    462  CD  ARG A  35      46.098  11.398  28.488  1.00  0.00           C  
ATOM    463  NE  ARG A  35      45.000  10.989  29.349  1.00  0.00           N  
ATOM    464  CZ  ARG A  35      43.730  10.810  28.937  1.00  0.00           C  
ATOM    465  NH1 ARG A  35      43.414  11.008  27.676  1.00  0.00           N1+
ATOM    466  NH2 ARG A  35      42.802  10.436  29.799  1.00  0.00           N  
ATOM    467  H   ARG A  35      49.332   8.901  27.995  1.00  0.00           H  
ATOM    468  HA  ARG A  35      47.794   8.979  25.621  1.00  0.00           H  
ATOM    469 1HB  ARG A  35      48.631  11.110  27.617  1.00  0.00           H  
ATOM    470 2HB  ARG A  35      47.573  11.444  26.255  1.00  0.00           H  
ATOM    471 1HG  ARG A  35      45.942   9.810  27.122  1.00  0.00           H  
ATOM    472 2HG  ARG A  35      47.010   9.506  28.513  1.00  0.00           H  
ATOM    473 1HD  ARG A  35      46.856  11.879  29.107  1.00  0.00           H  
ATOM    474 2HD  ARG A  35      45.714  12.115  27.763  1.00  0.00           H  
ATOM    475  HE  ARG A  35      45.204  10.827  30.326  1.00  0.00           H  
ATOM    476 1HH1 ARG A  35      44.124  11.295  27.016  1.00  0.00           H  
ATOM    477 2HH1 ARG A  35      42.463  10.875  27.367  1.00  0.00           H  
ATOM    478 1HH2 ARG A  35      43.044  10.284  30.769  1.00  0.00           H  
ATOM    479 2HH2 ARG A  35      41.850  10.302  29.491  1.00  0.00           H  
ATOM    480  N   ALA A  36      50.672  10.517  25.546  1.00  0.00           N  
ATOM    481  CA  ALA A  36      51.683  11.038  24.645  1.00  0.00           C  
ATOM    482  C   ALA A  36      52.112  10.018  23.602  1.00  0.00           C  
ATOM    483  O   ALA A  36      52.319  10.342  22.435  1.00  0.00           O  
ATOM    484  CB  ALA A  36      52.891  11.513  25.439  1.00  0.00           C  
ATOM    485  H   ALA A  36      50.919  10.389  26.485  1.00  0.00           H  
ATOM    486  HA  ALA A  36      51.254  11.884  24.108  1.00  0.00           H  
ATOM    487 1HB  ALA A  36      53.640  11.915  24.757  1.00  0.00           H  
ATOM    488 2HB  ALA A  36      52.583  12.291  26.138  1.00  0.00           H  
ATOM    489 3HB  ALA A  36      53.315  10.676  25.992  1.00  0.00           H  
ATOM    490  N   ALA A  37      52.278   8.788  24.036  1.00  0.00           N  
ATOM    491  CA  ALA A  37      52.615   7.703  23.135  1.00  0.00           C  
ATOM    492  C   ALA A  37      51.537   7.457  22.092  1.00  0.00           C  
ATOM    493  O   ALA A  37      51.819   7.197  20.925  1.00  0.00           O  
ATOM    494  CB  ALA A  37      52.874   6.431  23.929  1.00  0.00           C  
ATOM    495  H   ALA A  37      52.109   8.567  24.975  1.00  0.00           H  
ATOM    496  HA  ALA A  37      53.522   7.979  22.597  1.00  0.00           H  
ATOM    497 1HB  ALA A  37      53.139   5.624  23.247  1.00  0.00           H  
ATOM    498 2HB  ALA A  37      53.693   6.599  24.629  1.00  0.00           H  
ATOM    499 3HB  ALA A  37      51.976   6.158  24.481  1.00  0.00           H  
ATOM    500  N   ARG A  38      50.297   7.507  22.526  1.00  0.00           N  
ATOM    501  CA  ARG A  38      49.169   7.364  21.625  1.00  0.00           C  
ATOM    502  C   ARG A  38      49.114   8.468  20.582  1.00  0.00           C  
ATOM    503  O   ARG A  38      48.809   8.235  19.415  1.00  0.00           O  
ATOM    504  CB  ARG A  38      47.867   7.357  22.412  1.00  0.00           C  
ATOM    505  CG  ARG A  38      46.614   7.152  21.574  1.00  0.00           C  
ATOM    506  CD  ARG A  38      45.392   7.101  22.417  1.00  0.00           C  
ATOM    507  NE  ARG A  38      45.135   8.372  23.075  1.00  0.00           N  
ATOM    508  CZ  ARG A  38      44.292   8.539  24.113  1.00  0.00           C  
ATOM    509  NH1 ARG A  38      43.634   7.509  24.598  1.00  0.00           N1+
ATOM    510  NH2 ARG A  38      44.126   9.738  24.644  1.00  0.00           N  
ATOM    511  H   ARG A  38      50.108   7.712  23.465  1.00  0.00           H  
ATOM    512  HA  ARG A  38      49.266   6.414  21.098  1.00  0.00           H  
ATOM    513 1HB  ARG A  38      47.897   6.566  23.159  1.00  0.00           H  
ATOM    514 2HB  ARG A  38      47.757   8.304  22.942  1.00  0.00           H  
ATOM    515 1HG  ARG A  38      46.510   7.975  20.867  1.00  0.00           H  
ATOM    516 2HG  ARG A  38      46.693   6.212  21.027  1.00  0.00           H  
ATOM    517 1HD  ARG A  38      44.531   6.860  21.794  1.00  0.00           H  
ATOM    518 2HD  ARG A  38      45.511   6.338  23.184  1.00  0.00           H  
ATOM    519  HE  ARG A  38      45.623   9.188  22.730  1.00  0.00           H  
ATOM    520 1HH1 ARG A  38      43.760   6.592  24.192  1.00  0.00           H  
ATOM    521 2HH1 ARG A  38      43.002   7.634  25.375  1.00  0.00           H  
ATOM    522 1HH2 ARG A  38      44.632  10.530  24.271  1.00  0.00           H  
ATOM    523 2HH2 ARG A  38      43.495   9.863  25.421  1.00  0.00           H  
ATOM    524  N   ALA A  39      49.379   9.681  21.016  1.00  0.00           N  
ATOM    525  CA  ALA A  39      49.433  10.816  20.115  1.00  0.00           C  
ATOM    526  C   ALA A  39      50.531  10.678  19.072  1.00  0.00           C  
ATOM    527  O   ALA A  39      50.354  11.019  17.905  1.00  0.00           O  
ATOM    528  CB  ALA A  39      49.624  12.100  20.909  1.00  0.00           C  
ATOM    529  H   ALA A  39      49.613   9.831  21.955  1.00  0.00           H  
ATOM    530  HA  ALA A  39      48.486  10.867  19.577  1.00  0.00           H  
ATOM    531 1HB  ALA A  39      49.651  12.949  20.227  1.00  0.00           H  
ATOM    532 2HB  ALA A  39      48.797  12.222  21.609  1.00  0.00           H  
ATOM    533 3HB  ALA A  39      50.561  12.049  21.461  1.00  0.00           H  
ATOM    534  N   VAL A  40      51.679  10.207  19.506  1.00  0.00           N  
ATOM    535  CA  VAL A  40      52.788   9.956  18.605  1.00  0.00           C  
ATOM    536  C   VAL A  40      52.461   8.899  17.562  1.00  0.00           C  
ATOM    537  O   VAL A  40      52.828   9.014  16.395  1.00  0.00           O  
ATOM    538  CB  VAL A  40      54.024   9.507  19.408  1.00  0.00           C  
ATOM    539  CG1 VAL A  40      55.130   9.049  18.470  1.00  0.00           C  
ATOM    540  CG2 VAL A  40      54.505  10.645  20.295  1.00  0.00           C  
ATOM    541  H   VAL A  40      51.786   9.950  20.445  1.00  0.00           H  
ATOM    542  HA  VAL A  40      53.024  10.883  18.080  1.00  0.00           H  
ATOM    543  HB  VAL A  40      53.752   8.652  20.027  1.00  0.00           H  
ATOM    544 1HG1 VAL A  40      55.996   8.735  19.054  1.00  0.00           H  
ATOM    545 2HG1 VAL A  40      54.775   8.211  17.870  1.00  0.00           H  
ATOM    546 3HG1 VAL A  40      55.415   9.872  17.814  1.00  0.00           H  
ATOM    547 1HG2 VAL A  40      55.379  10.320  20.860  1.00  0.00           H  
ATOM    548 2HG2 VAL A  40      54.771  11.502  19.676  1.00  0.00           H  
ATOM    549 3HG2 VAL A  40      53.711  10.929  20.986  1.00  0.00           H  
ATOM    550  N   ALA A  41      51.798   7.851  17.996  1.00  0.00           N  
ATOM    551  CA  ALA A  41      51.359   6.802  17.095  1.00  0.00           C  
ATOM    552  C   ALA A  41      50.374   7.307  16.052  1.00  0.00           C  
ATOM    553  O   ALA A  41      50.424   6.926  14.885  1.00  0.00           O  
ATOM    554  CB  ALA A  41      50.740   5.661  17.889  1.00  0.00           C  
ATOM    555  H   ALA A  41      51.527   7.790  18.935  1.00  0.00           H  
ATOM    556  HA  ALA A  41      52.231   6.430  16.557  1.00  0.00           H  
ATOM    557 1HB  ALA A  41      50.425   4.872  17.207  1.00  0.00           H  
ATOM    558 2HB  ALA A  41      51.476   5.264  18.589  1.00  0.00           H  
ATOM    559 3HB  ALA A  41      49.877   6.029  18.442  1.00  0.00           H  
ATOM    560  N   ARG A  42      49.457   8.143  16.486  1.00  0.00           N  
ATOM    561  CA  ARG A  42      48.501   8.757  15.585  1.00  0.00           C  
ATOM    562  C   ARG A  42      49.169   9.639  14.542  1.00  0.00           C  
ATOM    563  O   ARG A  42      48.785   9.657  13.375  1.00  0.00           O  
ATOM    564  CB  ARG A  42      47.498   9.588  16.372  1.00  0.00           C  
ATOM    565  CG  ARG A  42      46.523   8.783  17.216  1.00  0.00           C  
ATOM    566  CD  ARG A  42      45.618   9.662  17.999  1.00  0.00           C  
ATOM    567  NE  ARG A  42      44.725  10.424  17.141  1.00  0.00           N  
ATOM    568  CZ  ARG A  42      43.995  11.482  17.543  1.00  0.00           C  
ATOM    569  NH1 ARG A  42      44.063  11.891  18.791  1.00  0.00           N1+
ATOM    570  NH2 ARG A  42      43.211  12.110  16.684  1.00  0.00           N  
ATOM    571  H   ARG A  42      49.444   8.420  17.425  1.00  0.00           H  
ATOM    572  HA  ARG A  42      47.972   7.967  15.051  1.00  0.00           H  
ATOM    573 1HB  ARG A  42      48.030  10.265  17.038  1.00  0.00           H  
ATOM    574 2HB  ARG A  42      46.913  10.198  15.684  1.00  0.00           H  
ATOM    575 1HG  ARG A  42      45.913   8.154  16.567  1.00  0.00           H  
ATOM    576 2HG  ARG A  42      47.078   8.154  17.913  1.00  0.00           H  
ATOM    577 1HD  ARG A  42      45.011   9.055  18.670  1.00  0.00           H  
ATOM    578 2HD  ARG A  42      46.211  10.365  18.584  1.00  0.00           H  
ATOM    579  HE  ARG A  42      44.646  10.139  16.174  1.00  0.00           H  
ATOM    580 1HH1 ARG A  42      44.662  11.412  19.448  1.00  0.00           H  
ATOM    581 2HH1 ARG A  42      43.516  12.685  19.093  1.00  0.00           H  
ATOM    582 1HH2 ARG A  42      43.159  11.795  15.725  1.00  0.00           H  
ATOM    583 2HH2 ARG A  42      42.664  12.902  16.986  1.00  0.00           H  
ATOM    584  N   ALA A  43      50.151  10.397  14.976  1.00  0.00           N  
ATOM    585  CA  ALA A  43      50.922  11.232  14.075  1.00  0.00           C  
ATOM    586  C   ALA A  43      51.675  10.421  13.032  1.00  0.00           C  
ATOM    587  O   ALA A  43      51.758  10.796  11.865  1.00  0.00           O  
ATOM    588  CB  ALA A  43      51.893  12.093  14.869  1.00  0.00           C  
ATOM    589  H   ALA A  43      50.427  10.362  15.915  1.00  0.00           H  
ATOM    590  HA  ALA A  43      50.229  11.879  13.537  1.00  0.00           H  
ATOM    591 1HB  ALA A  43      52.460  12.727  14.187  1.00  0.00           H  
ATOM    592 2HB  ALA A  43      51.338  12.718  15.569  1.00  0.00           H  
ATOM    593 3HB  ALA A  43      52.579  11.452  15.422  1.00  0.00           H  
ATOM    594  N   GLY A  44      52.251   9.322  13.466  1.00  0.00           N  
ATOM    595  CA  GLY A  44      52.939   8.418  12.565  1.00  0.00           C  
ATOM    596  C   GLY A  44      52.010   7.818  11.522  1.00  0.00           C  
ATOM    597  O   GLY A  44      52.364   7.670  10.355  1.00  0.00           O  
ATOM    598  H   GLY A  44      52.168   9.057  14.405  1.00  0.00           H  
ATOM    599 1HA  GLY A  44      53.744   8.951  12.059  1.00  0.00           H  
ATOM    600 2HA  GLY A  44      53.397   7.613  13.138  1.00  0.00           H  
ATOM    601  N   ALA A  45      50.827   7.441  11.956  1.00  0.00           N  
ATOM    602  CA  ALA A  45      49.817   6.920  11.055  1.00  0.00           C  
ATOM    603  C   ALA A  45      49.387   7.940  10.012  1.00  0.00           C  
ATOM    604  O   ALA A  45      49.181   7.616   8.845  1.00  0.00           O  
ATOM    605  CB  ALA A  45      48.610   6.443  11.849  1.00  0.00           C  
ATOM    606  H   ALA A  45      50.581   7.569  12.895  1.00  0.00           H  
ATOM    607  HA  ALA A  45      50.237   6.067  10.521  1.00  0.00           H  
ATOM    608 1HB  ALA A  45      47.861   6.041  11.167  1.00  0.00           H  
ATOM    609 2HB  ALA A  45      48.918   5.666  12.549  1.00  0.00           H  
ATOM    610 3HB  ALA A  45      48.185   7.280  12.402  1.00  0.00           H  
ATOM    611  N   ALA A  46      49.222   9.170  10.446  1.00  0.00           N  
ATOM    612  CA  ALA A  46      48.885  10.255   9.545  1.00  0.00           C  
ATOM    613  C   ALA A  46      49.963  10.501   8.502  1.00  0.00           C  
ATOM    614  O   ALA A  46      49.680  10.761   7.335  1.00  0.00           O  
ATOM    615  CB  ALA A  46      48.626  11.527  10.339  1.00  0.00           C  
ATOM    616  H   ALA A  46      49.391   9.391  11.385  1.00  0.00           H  
ATOM    617  HA  ALA A  46      47.978   9.979   9.007  1.00  0.00           H  
ATOM    618 1HB  ALA A  46      48.361  12.334   9.657  1.00  0.00           H  
ATOM    619 2HB  ALA A  46      47.807  11.359  11.039  1.00  0.00           H  
ATOM    620 3HB  ALA A  46      49.524  11.800  10.891  1.00  0.00           H  
ATOM    621  N   ALA A  47      51.203  10.450   8.936  1.00  0.00           N  
ATOM    622  CA  ALA A  47      52.330  10.594   8.035  1.00  0.00           C  
ATOM    623  C   ALA A  47      52.385   9.489   6.992  1.00  0.00           C  
ATOM    624  O   ALA A  47      52.691   9.723   5.825  1.00  0.00           O  
ATOM    625  CB  ALA A  47      53.628  10.629   8.829  1.00  0.00           C  
ATOM    626  H   ALA A  47      51.391  10.246   9.875  1.00  0.00           H  
ATOM    627  HA  ALA A  47      52.216  11.535   7.497  1.00  0.00           H  
ATOM    628 1HB  ALA A  47      54.469  10.750   8.147  1.00  0.00           H  
ATOM    629 2HB  ALA A  47      53.604  11.464   9.529  1.00  0.00           H  
ATOM    630 3HB  ALA A  47      53.741   9.697   9.381  1.00  0.00           H  
ATOM    631  N   LEU A  48      52.120   8.277   7.426  1.00  0.00           N  
ATOM    632  CA  LEU A  48      52.066   7.142   6.525  1.00  0.00           C  
ATOM    633  C   LEU A  48      50.969   7.280   5.482  1.00  0.00           C  
ATOM    634  O   LEU A  48      51.145   6.938   4.315  1.00  0.00           O  
ATOM    635  CB  LEU A  48      51.850   5.852   7.327  1.00  0.00           C  
ATOM    636  CG  LEU A  48      53.030   5.406   8.200  1.00  0.00           C  
ATOM    637  CD1 LEU A  48      52.604   4.230   9.067  1.00  0.00           C  
ATOM    638  CD2 LEU A  48      54.207   5.033   7.311  1.00  0.00           C  
ATOM    639  H   LEU A  48      51.886   8.127   8.365  1.00  0.00           H  
ATOM    640  HA  LEU A  48      53.016   7.075   5.996  1.00  0.00           H  
ATOM    641 1HB  LEU A  48      50.989   5.989   7.979  1.00  0.00           H  
ATOM    642 2HB  LEU A  48      51.628   5.043   6.631  1.00  0.00           H  
ATOM    643  HG  LEU A  48      53.320   6.222   8.863  1.00  0.00           H  
ATOM    644 1HD1 LEU A  48      53.442   3.913   9.688  1.00  0.00           H  
ATOM    645 2HD1 LEU A  48      51.774   4.531   9.707  1.00  0.00           H  
ATOM    646 3HD1 LEU A  48      52.291   3.403   8.431  1.00  0.00           H  
ATOM    647 1HD2 LEU A  48      55.046   4.717   7.932  1.00  0.00           H  
ATOM    648 2HD2 LEU A  48      53.918   4.217   6.649  1.00  0.00           H  
ATOM    649 3HD2 LEU A  48      54.501   5.897   6.716  1.00  0.00           H  
ATOM    650  N   ASP A  49      49.821   7.751   5.916  1.00  0.00           N  
ATOM    651  CA  ASP A  49      48.712   8.002   5.015  1.00  0.00           C  
ATOM    652  C   ASP A  49      49.038   9.059   3.972  1.00  0.00           C  
ATOM    653  O   ASP A  49      48.672   8.944   2.805  1.00  0.00           O  
ATOM    654  CB  ASP A  49      47.477   8.433   5.809  1.00  0.00           C  
ATOM    655  CG  ASP A  49      46.853   7.292   6.601  1.00  0.00           C  
ATOM    656  OD1 ASP A  49      47.169   6.159   6.322  1.00  0.00           O  
ATOM    657  OD2 ASP A  49      46.066   7.563   7.476  1.00  0.00           O1-
ATOM    658  H   ASP A  49      49.714   8.008   6.855  1.00  0.00           H  
ATOM    659  HA  ASP A  49      48.483   7.079   4.482  1.00  0.00           H  
ATOM    660 1HB  ASP A  49      47.749   9.230   6.502  1.00  0.00           H  
ATOM    661 2HB  ASP A  49      46.727   8.835   5.127  1.00  0.00           H  
ATOM    662  N   ALA A  50      49.806  10.075   4.360  1.00  0.00           N  
ATOM    663  CA  ALA A  50      50.208  11.128   3.413  1.00  0.00           C  
ATOM    664  C   ALA A  50      51.351  10.746   2.459  1.00  0.00           C  
ATOM    665  O   ALA A  50      51.551  11.405   1.439  1.00  0.00           O  
ATOM    666  CB  ALA A  50      50.596  12.378   4.189  1.00  0.00           C  
ATOM    667  H   ALA A  50      50.103  10.133   5.323  1.00  0.00           H  
ATOM    668  HA  ALA A  50      49.355  11.349   2.771  1.00  0.00           H  
ATOM    669 1HB  ALA A  50      50.863  13.172   3.490  1.00  0.00           H  
ATOM    670 2HB  ALA A  50      49.754  12.703   4.801  1.00  0.00           H  
ATOM    671 3HB  ALA A  50      51.448  12.159   4.830  1.00  0.00           H  
ATOM    672  N   ILE A  51      52.135   9.730   2.814  1.00  0.00           N  
ATOM    673  CA  ILE A  51      53.354   9.420   2.055  1.00  0.00           C  
ATOM    674  C   ILE A  51      53.097   8.359   0.988  1.00  0.00           C  
ATOM    675  O   ILE A  51      52.701   7.236   1.301  1.00  0.00           O  
ATOM    676  CB  ILE A  51      54.477   8.937   2.992  1.00  0.00           C  
ATOM    677  CG1 ILE A  51      54.826  10.025   4.011  1.00  0.00           C  
ATOM    678  CG2 ILE A  51      55.706   8.542   2.188  1.00  0.00           C  
ATOM    679  CD1 ILE A  51      55.753   9.557   5.110  1.00  0.00           C  
ATOM    680  H   ILE A  51      51.911   9.190   3.637  1.00  0.00           H  
ATOM    681  HA  ILE A  51      53.695  10.331   1.562  1.00  0.00           H  
ATOM    682  HB  ILE A  51      54.131   8.074   3.559  1.00  0.00           H  
ATOM    683 1HG1 ILE A  51      55.298  10.864   3.500  1.00  0.00           H  
ATOM    684 2HG1 ILE A  51      53.912  10.398   4.473  1.00  0.00           H  
ATOM    685 1HG2 ILE A  51      56.490   8.204   2.866  1.00  0.00           H  
ATOM    686 2HG2 ILE A  51      55.448   7.736   1.502  1.00  0.00           H  
ATOM    687 3HG2 ILE A  51      56.063   9.402   1.621  1.00  0.00           H  
ATOM    688 1HD1 ILE A  51      55.954  10.383   5.793  1.00  0.00           H  
ATOM    689 2HD1 ILE A  51      55.284   8.739   5.658  1.00  0.00           H  
ATOM    690 3HD1 ILE A  51      56.689   9.212   4.673  1.00  0.00           H  
ATOM    691  N   GLU A  52      53.307   8.729  -0.272  1.00  0.00           N  
ATOM    692  CA  GLU A  52      53.042   7.834  -1.399  1.00  0.00           C  
ATOM    693  C   GLU A  52      54.132   6.783  -1.588  1.00  0.00           C  
ATOM    694  O   GLU A  52      53.840   5.618  -1.860  1.00  0.00           O  
ATOM    695  CB  GLU A  52      52.890   8.646  -2.687  1.00  0.00           C  
ATOM    696  CG  GLU A  52      51.644   9.519  -2.736  1.00  0.00           C  
ATOM    697  CD  GLU A  52      51.551  10.336  -3.995  1.00  0.00           C  
ATOM    698  OE1 GLU A  52      52.483  10.317  -4.763  1.00  0.00           O  
ATOM    699  OE2 GLU A  52      50.547  10.980  -4.189  1.00  0.00           O1-
ATOM    700  H   GLU A  52      53.647   9.662  -0.458  1.00  0.00           H  
ATOM    701  HA  GLU A  52      52.104   7.309  -1.211  1.00  0.00           H  
ATOM    702 1HB  GLU A  52      53.757   9.293  -2.814  1.00  0.00           H  
ATOM    703 2HB  GLU A  52      52.858   7.970  -3.542  1.00  0.00           H  
ATOM    704 1HG  GLU A  52      50.763   8.882  -2.664  1.00  0.00           H  
ATOM    705 2HG  GLU A  52      51.647  10.186  -1.875  1.00  0.00           H  
ATOM    706  N   ASP A  53      55.389   7.206  -1.479  1.00  0.00           N  
ATOM    707  CA  ASP A  53      56.511   6.308  -1.743  1.00  0.00           C  
ATOM    708  C   ASP A  53      56.664   5.305  -0.613  1.00  0.00           C  
ATOM    709  O   ASP A  53      56.699   5.673   0.558  1.00  0.00           O  
ATOM    710  CB  ASP A  53      57.811   7.097  -1.915  1.00  0.00           C  
ATOM    711  CG  ASP A  53      58.988   6.218  -2.318  1.00  0.00           C  
ATOM    712  OD1 ASP A  53      59.127   5.943  -3.486  1.00  0.00           O  
ATOM    713  OD2 ASP A  53      59.738   5.832  -1.453  1.00  0.00           O1-
ATOM    714  H   ASP A  53      55.572   8.165  -1.233  1.00  0.00           H  
ATOM    715  HA  ASP A  53      56.316   5.774  -2.674  1.00  0.00           H  
ATOM    716 1HB  ASP A  53      57.673   7.865  -2.677  1.00  0.00           H  
ATOM    717 2HB  ASP A  53      58.057   7.603  -0.981  1.00  0.00           H  
ATOM    718  N   ARG A  54      56.723   4.029  -0.973  1.00  0.00           N  
ATOM    719  CA  ARG A  54      56.770   2.958   0.014  1.00  0.00           C  
ATOM    720  C   ARG A  54      58.026   3.041   0.875  1.00  0.00           C  
ATOM    721  O   ARG A  54      57.971   2.835   2.087  1.00  0.00           O  
ATOM    722  CB  ARG A  54      56.720   1.601  -0.672  1.00  0.00           C  
ATOM    723  CG  ARG A  54      57.938   1.267  -1.519  1.00  0.00           C  
ATOM    724  CD  ARG A  54      57.777  -0.030  -2.225  1.00  0.00           C  
ATOM    725  NE  ARG A  54      58.960  -0.379  -2.995  1.00  0.00           N  
ATOM    726  CZ  ARG A  54      59.078  -1.482  -3.759  1.00  0.00           C  
ATOM    727  NH1 ARG A  54      58.079  -2.332  -3.844  1.00  0.00           N1+
ATOM    728  NH2 ARG A  54      60.199  -1.710  -4.422  1.00  0.00           N  
ATOM    729  H   ARG A  54      56.736   3.794  -1.955  1.00  0.00           H  
ATOM    730  HA  ARG A  54      55.900   3.049   0.665  1.00  0.00           H  
ATOM    731 1HB  ARG A  54      56.616   0.818   0.078  1.00  0.00           H  
ATOM    732 2HB  ARG A  54      55.844   1.552  -1.319  1.00  0.00           H  
ATOM    733 1HG  ARG A  54      58.086   2.048  -2.266  1.00  0.00           H  
ATOM    734 2HG  ARG A  54      58.819   1.204  -0.881  1.00  0.00           H  
ATOM    735 1HD  ARG A  54      57.599  -0.821  -1.497  1.00  0.00           H  
ATOM    736 2HD  ARG A  54      56.931   0.030  -2.909  1.00  0.00           H  
ATOM    737  HE  ARG A  54      59.750   0.252  -2.954  1.00  0.00           H  
ATOM    738 1HH1 ARG A  54      57.223  -2.158  -3.337  1.00  0.00           H  
ATOM    739 2HH1 ARG A  54      58.168  -3.159  -4.416  1.00  0.00           H  
ATOM    740 1HH2 ARG A  54      60.967  -1.056  -4.356  1.00  0.00           H  
ATOM    741 2HH2 ARG A  54      60.287  -2.537  -4.994  1.00  0.00           H  
ATOM    742  N   GLU A  55      59.172   3.277   0.235  1.00  0.00           N  
ATOM    743  CA  GLU A  55      60.453   3.176   0.928  1.00  0.00           C  
ATOM    744  C   GLU A  55      60.605   4.259   1.973  1.00  0.00           C  
ATOM    745  O   GLU A  55      60.960   3.987   3.120  1.00  0.00           O  
ATOM    746  CB  GLU A  55      61.610   3.260  -0.070  1.00  0.00           C  
ATOM    747  CG  GLU A  55      61.739   2.051  -0.986  1.00  0.00           C  
ATOM    748  CD  GLU A  55      62.836   2.203  -2.003  1.00  0.00           C  
ATOM    749  OE1 GLU A  55      63.410   3.262  -2.076  1.00  0.00           O  
ATOM    750  OE2 GLU A  55      63.100   1.257  -2.708  1.00  0.00           O1-
ATOM    751  H   GLU A  55      59.158   3.482  -0.754  1.00  0.00           H  
ATOM    752  HA  GLU A  55      60.500   2.209   1.428  1.00  0.00           H  
ATOM    753 1HB  GLU A  55      61.487   4.143  -0.697  1.00  0.00           H  
ATOM    754 2HB  GLU A  55      62.550   3.371   0.471  1.00  0.00           H  
ATOM    755 1HG  GLU A  55      61.941   1.169  -0.380  1.00  0.00           H  
ATOM    756 2HG  GLU A  55      60.792   1.896  -1.501  1.00  0.00           H  
ATOM    757  N   LYS A  56      60.252   5.471   1.593  1.00  0.00           N  
ATOM    758  CA  LYS A  56      60.266   6.608   2.493  1.00  0.00           C  
ATOM    759  C   LYS A  56      59.162   6.536   3.536  1.00  0.00           C  
ATOM    760  O   LYS A  56      59.359   6.866   4.704  1.00  0.00           O  
ATOM    761  CB  LYS A  56      60.146   7.909   1.697  1.00  0.00           C  
ATOM    762  CG  LYS A  56      61.377   8.256   0.870  1.00  0.00           C  
ATOM    763  CD  LYS A  56      61.175   9.551   0.097  1.00  0.00           C  
ATOM    764  CE  LYS A  56      62.401   9.895  -0.736  1.00  0.00           C  
ATOM    765  NZ  LYS A  56      62.203  11.139  -1.529  1.00  0.00           N1+
ATOM    766  H   LYS A  56      60.028   5.635   0.653  1.00  0.00           H  
ATOM    767  HA  LYS A  56      61.214   6.611   3.032  1.00  0.00           H  
ATOM    768 1HB  LYS A  56      59.295   7.843   1.019  1.00  0.00           H  
ATOM    769 2HB  LYS A  56      59.957   8.737   2.380  1.00  0.00           H  
ATOM    770 1HG  LYS A  56      62.238   8.367   1.530  1.00  0.00           H  
ATOM    771 2HG  LYS A  56      61.581   7.450   0.167  1.00  0.00           H  
ATOM    772 1HD  LYS A  56      60.313   9.449  -0.565  1.00  0.00           H  
ATOM    773 2HD  LYS A  56      60.981  10.365   0.795  1.00  0.00           H  
ATOM    774 1HE  LYS A  56      63.260  10.029  -0.080  1.00  0.00           H  
ATOM    775 2HE  LYS A  56      62.618   9.075  -1.420  1.00  0.00           H  
ATOM    776 1HZ  LYS A  56      63.037  11.332  -2.066  1.00  0.00           H  
ATOM    777 2HZ  LYS A  56      61.419  11.019  -2.155  1.00  0.00           H  
ATOM    778 3HZ  LYS A  56      62.020  11.911  -0.904  1.00  0.00           H  
ATOM    779  N   GLY A  57      57.988   6.133   3.103  1.00  0.00           N  
ATOM    780  CA  GLY A  57      56.867   5.949   4.003  1.00  0.00           C  
ATOM    781  C   GLY A  57      57.129   4.874   5.046  1.00  0.00           C  
ATOM    782  O   GLY A  57      56.770   5.011   6.214  1.00  0.00           O  
ATOM    783  H   GLY A  57      57.866   5.883   2.163  1.00  0.00           H  
ATOM    784 1HA  GLY A  57      56.648   6.890   4.509  1.00  0.00           H  
ATOM    785 2HA  GLY A  57      55.981   5.679   3.430  1.00  0.00           H  
ATOM    786  N   GLY A  58      57.730   3.788   4.613  1.00  0.00           N  
ATOM    787  CA  GLY A  58      58.105   2.716   5.513  1.00  0.00           C  
ATOM    788  C   GLY A  58      59.118   3.161   6.556  1.00  0.00           C  
ATOM    789  O   GLY A  58      59.046   2.784   7.724  1.00  0.00           O  
ATOM    790  H   GLY A  58      57.997   3.711   3.673  1.00  0.00           H  
ATOM    791 1HA  GLY A  58      57.216   2.338   6.019  1.00  0.00           H  
ATOM    792 2HA  GLY A  58      58.524   1.890   4.940  1.00  0.00           H  
ATOM    793  N   GLU A  59      60.083   3.941   6.123  1.00  0.00           N  
ATOM    794  CA  GLU A  59      61.075   4.497   7.023  1.00  0.00           C  
ATOM    795  C   GLU A  59      60.460   5.417   8.066  1.00  0.00           C  
ATOM    796  O   GLU A  59      60.844   5.412   9.234  1.00  0.00           O  
ATOM    797  CB  GLU A  59      62.135   5.260   6.226  1.00  0.00           C  
ATOM    798  CG  GLU A  59      63.048   4.376   5.388  1.00  0.00           C  
ATOM    799  CD  GLU A  59      64.024   5.163   4.558  1.00  0.00           C  
ATOM    800  OE1 GLU A  59      63.925   6.366   4.541  1.00  0.00           O  
ATOM    801  OE2 GLU A  59      64.871   4.560   3.941  1.00  0.00           O1-
ATOM    802  H   GLU A  59      60.113   4.217   5.183  1.00  0.00           H  
ATOM    803  HA  GLU A  59      61.560   3.677   7.552  1.00  0.00           H  
ATOM    804 1HB  GLU A  59      61.647   5.967   5.555  1.00  0.00           H  
ATOM    805 2HB  GLU A  59      62.761   5.835   6.909  1.00  0.00           H  
ATOM    806 1HG  GLU A  59      63.604   3.714   6.051  1.00  0.00           H  
ATOM    807 2HG  GLU A  59      62.437   3.758   4.732  1.00  0.00           H  
ATOM    808  N   ALA A  60      59.525   6.232   7.633  1.00  0.00           N  
ATOM    809  CA  ALA A  60      58.805   7.112   8.533  1.00  0.00           C  
ATOM    810  C   ALA A  60      58.005   6.347   9.576  1.00  0.00           C  
ATOM    811  O   ALA A  60      57.944   6.726  10.744  1.00  0.00           O  
ATOM    812  CB  ALA A  60      57.887   8.029   7.738  1.00  0.00           C  
ATOM    813  H   ALA A  60      59.247   6.214   6.693  1.00  0.00           H  
ATOM    814  HA  ALA A  60      59.535   7.717   9.071  1.00  0.00           H  
ATOM    815 1HB  ALA A  60      57.359   8.696   8.420  1.00  0.00           H  
ATOM    816 2HB  ALA A  60      58.479   8.619   7.038  1.00  0.00           H  
ATOM    817 3HB  ALA A  60      57.165   7.429   7.186  1.00  0.00           H  
ATOM    818  N   ALA A  61      57.365   5.284   9.143  1.00  0.00           N  
ATOM    819  CA  ALA A  61      56.624   4.422  10.043  1.00  0.00           C  
ATOM    820  C   ALA A  61      57.516   3.768  11.086  1.00  0.00           C  
ATOM    821  O   ALA A  61      57.153   3.642  12.254  1.00  0.00           O  
ATOM    822  CB  ALA A  61      55.882   3.358   9.248  1.00  0.00           C  
ATOM    823  H   ALA A  61      57.432   5.015   8.203  1.00  0.00           H  
ATOM    824  HA  ALA A  61      55.901   5.035  10.580  1.00  0.00           H  
ATOM    825 1HB  ALA A  61      55.317   2.722   9.930  1.00  0.00           H  
ATOM    826 2HB  ALA A  61      55.197   3.838   8.548  1.00  0.00           H  
ATOM    827 3HB  ALA A  61      56.598   2.751   8.696  1.00  0.00           H  
ATOM    828  N   LYS A  62      58.674   3.322  10.653  1.00  0.00           N  
ATOM    829  CA  LYS A  62      59.651   2.742  11.553  1.00  0.00           C  
ATOM    830  C   LYS A  62      60.141   3.734  12.596  1.00  0.00           C  
ATOM    831  O   LYS A  62      60.328   3.398  13.764  1.00  0.00           O  
ATOM    832  CB  LYS A  62      60.837   2.195  10.757  1.00  0.00           C  
ATOM    833  CG  LYS A  62      61.904   1.515  11.605  1.00  0.00           C  
ATOM    834  CD  LYS A  62      63.007   0.927  10.738  1.00  0.00           C  
ATOM    835  CE  LYS A  62      64.023   0.164  11.576  1.00  0.00           C  
ATOM    836  NZ  LYS A  62      64.759   1.060  12.509  1.00  0.00           N1+
ATOM    837  H   LYS A  62      58.928   3.435   9.713  1.00  0.00           H  
ATOM    838  HA  LYS A  62      59.184   1.913  12.083  1.00  0.00           H  
ATOM    839 1HB  LYS A  62      60.481   1.472  10.024  1.00  0.00           H  
ATOM    840 2HB  LYS A  62      61.314   3.009  10.210  1.00  0.00           H  
ATOM    841 1HG  LYS A  62      62.341   2.241  12.292  1.00  0.00           H  
ATOM    842 2HG  LYS A  62      61.448   0.716  12.190  1.00  0.00           H  
ATOM    843 1HD  LYS A  62      62.571   0.248  10.004  1.00  0.00           H  
ATOM    844 2HD  LYS A  62      63.518   1.729  10.206  1.00  0.00           H  
ATOM    845 1HE  LYS A  62      63.514  -0.604  12.155  1.00  0.00           H  
ATOM    846 2HE  LYS A  62      64.743  -0.324  10.919  1.00  0.00           H  
ATOM    847 1HZ  LYS A  62      65.422   0.517  13.045  1.00  0.00           H  
ATOM    848 2HZ  LYS A  62      65.251   1.767  11.981  1.00  0.00           H  
ATOM    849 3HZ  LYS A  62      64.104   1.504  13.137  1.00  0.00           H  
ATOM    850  N   GLU A  63      60.379   4.952  12.163  1.00  0.00           N  
ATOM    851  CA  GLU A  63      60.780   6.015  13.063  1.00  0.00           C  
ATOM    852  C   GLU A  63      59.719   6.325  14.106  1.00  0.00           C  
ATOM    853  O   GLU A  63      60.016   6.568  15.274  1.00  0.00           O  
ATOM    854  CB  GLU A  63      61.102   7.281  12.265  1.00  0.00           C  
ATOM    855  CG  GLU A  63      62.370   7.191  11.429  1.00  0.00           C  
ATOM    856  CD  GLU A  63      62.611   8.422  10.599  1.00  0.00           C  
ATOM    857  OE1 GLU A  63      61.761   9.279  10.580  1.00  0.00           O  
ATOM    858  OE2 GLU A  63      63.647   8.504   9.982  1.00  0.00           O1-
ATOM    859  H   GLU A  63      60.224   5.182  11.223  1.00  0.00           H  
ATOM    860  HA  GLU A  63      61.678   5.699  13.592  1.00  0.00           H  
ATOM    861 1HB  GLU A  63      60.273   7.508  11.594  1.00  0.00           H  
ATOM    862 2HB  GLU A  63      61.210   8.123  12.948  1.00  0.00           H  
ATOM    863 1HG  GLU A  63      63.221   7.042  12.092  1.00  0.00           H  
ATOM    864 2HG  GLU A  63      62.299   6.325  10.773  1.00  0.00           H  
ATOM    865  N   GLY A  64      58.478   6.348  13.673  1.00  0.00           N  
ATOM    866  CA  GLY A  64      57.361   6.559  14.573  1.00  0.00           C  
ATOM    867  C   GLY A  64      57.240   5.459  15.616  1.00  0.00           C  
ATOM    868  O   GLY A  64      56.949   5.710  16.784  1.00  0.00           O  
ATOM    869  H   GLY A  64      58.278   6.155  12.733  1.00  0.00           H  
ATOM    870 1HA  GLY A  64      57.477   7.518  15.079  1.00  0.00           H  
ATOM    871 2HA  GLY A  64      56.436   6.609  13.999  1.00  0.00           H  
ATOM    872  N   VAL A  65      57.433   4.233  15.183  1.00  0.00           N  
ATOM    873  CA  VAL A  65      57.419   3.097  16.083  1.00  0.00           C  
ATOM    874  C   VAL A  65      58.523   3.169  17.126  1.00  0.00           C  
ATOM    875  O   VAL A  65      58.326   2.839  18.294  1.00  0.00           O  
ATOM    876  CB  VAL A  65      57.568   1.791  15.280  1.00  0.00           C  
ATOM    877  CG1 VAL A  65      57.755   0.608  16.217  1.00  0.00           C  
ATOM    878  CG2 VAL A  65      56.349   1.588  14.392  1.00  0.00           C  
ATOM    879  H   VAL A  65      57.657   4.070  14.243  1.00  0.00           H  
ATOM    880  HA  VAL A  65      56.463   3.083  16.608  1.00  0.00           H  
ATOM    881  HB  VAL A  65      58.463   1.856  14.661  1.00  0.00           H  
ATOM    882 1HG1 VAL A  65      57.859  -0.307  15.632  1.00  0.00           H  
ATOM    883 2HG1 VAL A  65      58.653   0.758  16.817  1.00  0.00           H  
ATOM    884 3HG1 VAL A  65      56.889   0.522  16.873  1.00  0.00           H  
ATOM    885 1HG2 VAL A  65      56.461   0.664  13.826  1.00  0.00           H  
ATOM    886 2HG2 VAL A  65      55.454   1.529  15.011  1.00  0.00           H  
ATOM    887 3HG2 VAL A  65      56.259   2.427  13.701  1.00  0.00           H  
ATOM    888  N   GLU A  66      59.697   3.571  16.693  1.00  0.00           N  
ATOM    889  CA  GLU A  66      60.819   3.755  17.593  1.00  0.00           C  
ATOM    890  C   GLU A  66      60.556   4.830  18.636  1.00  0.00           C  
ATOM    891  O   GLU A  66      60.915   4.693  19.804  1.00  0.00           O  
ATOM    892  CB  GLU A  66      62.076   4.109  16.795  1.00  0.00           C  
ATOM    893  CG  GLU A  66      62.632   2.966  15.958  1.00  0.00           C  
ATOM    894  CD  GLU A  66      63.818   3.372  15.128  1.00  0.00           C  
ATOM    895  OE1 GLU A  66      64.136   4.537  15.110  1.00  0.00           O  
ATOM    896  OE2 GLU A  66      64.408   2.516  14.512  1.00  0.00           O1-
ATOM    897  H   GLU A  66      59.819   3.821  15.753  1.00  0.00           H  
ATOM    898  HA  GLU A  66      60.995   2.819  18.122  1.00  0.00           H  
ATOM    899 1HB  GLU A  66      61.859   4.940  16.124  1.00  0.00           H  
ATOM    900 2HB  GLU A  66      62.860   4.436  17.478  1.00  0.00           H  
ATOM    901 1HG  GLU A  66      62.929   2.154  16.622  1.00  0.00           H  
ATOM    902 2HG  GLU A  66      61.846   2.594  15.303  1.00  0.00           H  
ATOM    903  N   ALA A  67      59.956   5.916  18.203  1.00  0.00           N  
ATOM    904  CA  ALA A  67      59.580   6.989  19.103  1.00  0.00           C  
ATOM    905  C   ALA A  67      58.567   6.543  20.146  1.00  0.00           C  
ATOM    906  O   ALA A  67      58.639   6.921  21.314  1.00  0.00           O  
ATOM    907  CB  ALA A  67      59.030   8.164  18.308  1.00  0.00           C  
ATOM    908  H   ALA A  67      59.689   5.993  17.263  1.00  0.00           H  
ATOM    909  HA  ALA A  67      60.473   7.309  19.641  1.00  0.00           H  
ATOM    910 1HB  ALA A  67      58.762   8.971  18.990  1.00  0.00           H  
ATOM    911 2HB  ALA A  67      59.788   8.517  17.608  1.00  0.00           H  
ATOM    912 3HB  ALA A  67      58.146   7.848  17.756  1.00  0.00           H  
ATOM    913  N   VAL A  68      57.602   5.764  19.713  1.00  0.00           N  
ATOM    914  CA  VAL A  68      56.611   5.207  20.613  1.00  0.00           C  
ATOM    915  C   VAL A  68      57.225   4.287  21.656  1.00  0.00           C  
ATOM    916  O   VAL A  68      56.841   4.293  22.824  1.00  0.00           O  
ATOM    917  CB  VAL A  68      55.555   4.425  19.809  1.00  0.00           C  
ATOM    918  CG1 VAL A  68      54.625   3.670  20.746  1.00  0.00           C  
ATOM    919  CG2 VAL A  68      54.769   5.378  18.922  1.00  0.00           C  
ATOM    920  H   VAL A  68      57.572   5.487  18.773  1.00  0.00           H  
ATOM    921  HA  VAL A  68      56.120   6.027  21.138  1.00  0.00           H  
ATOM    922  HB  VAL A  68      56.059   3.683  19.190  1.00  0.00           H  
ATOM    923 1HG1 VAL A  68      53.885   3.122  20.162  1.00  0.00           H  
ATOM    924 2HG1 VAL A  68      55.204   2.968  21.346  1.00  0.00           H  
ATOM    925 3HG1 VAL A  68      54.117   4.376  21.402  1.00  0.00           H  
ATOM    926 1HG2 VAL A  68      54.025   4.818  18.356  1.00  0.00           H  
ATOM    927 2HG2 VAL A  68      54.270   6.124  19.541  1.00  0.00           H  
ATOM    928 3HG2 VAL A  68      55.450   5.877  18.231  1.00  0.00           H  
ATOM    929  N   ALA A  69      58.160   3.472  21.223  1.00  0.00           N  
ATOM    930  CA  ALA A  69      58.881   2.593  22.123  1.00  0.00           C  
ATOM    931  C   ALA A  69      59.680   3.357  23.166  1.00  0.00           C  
ATOM    932  O   ALA A  69      59.741   2.978  24.334  1.00  0.00           O  
ATOM    933  CB  ALA A  69      59.800   1.678  21.328  1.00  0.00           C  
ATOM    934  H   ALA A  69      58.438   3.491  20.283  1.00  0.00           H  
ATOM    935  HA  ALA A  69      58.152   1.987  22.661  1.00  0.00           H  
ATOM    936 1HB  ALA A  69      60.329   1.011  22.010  1.00  0.00           H  
ATOM    937 2HB  ALA A  69      59.209   1.086  20.628  1.00  0.00           H  
ATOM    938 3HB  ALA A  69      60.522   2.278  20.776  1.00  0.00           H  
ATOM    939  N   ARG A  70      60.320   4.420  22.733  1.00  0.00           N  
ATOM    940  CA  ARG A  70      61.061   5.282  23.633  1.00  0.00           C  
ATOM    941  C   ARG A  70      60.169   5.936  24.676  1.00  0.00           C  
ATOM    942  O   ARG A  70      60.532   6.063  25.844  1.00  0.00           O  
ATOM    943  CB  ARG A  70      61.784   6.365  22.846  1.00  0.00           C  
ATOM    944  CG  ARG A  70      62.646   7.296  23.683  1.00  0.00           C  
ATOM    945  CD  ARG A  70      63.362   8.288  22.840  1.00  0.00           C  
ATOM    946  NE  ARG A  70      62.443   9.203  22.181  1.00  0.00           N  
ATOM    947  CZ  ARG A  70      62.768   9.998  21.143  1.00  0.00           C  
ATOM    948  NH1 ARG A  70      63.990   9.979  20.658  1.00  0.00           N1+
ATOM    949  NH2 ARG A  70      61.859  10.797  20.613  1.00  0.00           N  
ATOM    950  H   ARG A  70      60.254   4.690  21.793  1.00  0.00           H  
ATOM    951  HA  ARG A  70      61.794   4.676  24.167  1.00  0.00           H  
ATOM    952 1HB  ARG A  70      62.427   5.903  22.098  1.00  0.00           H  
ATOM    953 2HB  ARG A  70      61.055   6.978  22.316  1.00  0.00           H  
ATOM    954 1HG  ARG A  70      62.017   7.838  24.390  1.00  0.00           H  
ATOM    955 2HG  ARG A  70      63.388   6.713  24.229  1.00  0.00           H  
ATOM    956 1HD  ARG A  70      64.039   8.873  23.461  1.00  0.00           H  
ATOM    957 2HD  ARG A  70      63.933   7.768  22.072  1.00  0.00           H  
ATOM    958  HE  ARG A  70      61.494   9.246  22.527  1.00  0.00           H  
ATOM    959 1HH1 ARG A  70      64.685   9.368  21.063  1.00  0.00           H  
ATOM    960 2HH1 ARG A  70      64.233  10.575  19.880  1.00  0.00           H  
ATOM    961 1HH2 ARG A  70      60.919  10.812  20.986  1.00  0.00           H  
ATOM    962 2HH2 ARG A  70      62.102  11.393  19.835  1.00  0.00           H  
ATOM    963  N   LEU A  71      59.011   6.383  24.243  1.00  0.00           N  
ATOM    964  CA  LEU A  71      58.034   6.963  25.143  1.00  0.00           C  
ATOM    965  C   LEU A  71      57.544   5.971  26.186  1.00  0.00           C  
ATOM    966  O   LEU A  71      57.357   6.306  27.354  1.00  0.00           O  
ATOM    967  CB  LEU A  71      56.840   7.493  24.340  1.00  0.00           C  
ATOM    968  CG  LEU A  71      57.118   8.724  23.467  1.00  0.00           C  
ATOM    969  CD1 LEU A  71      55.903   9.017  22.599  1.00  0.00           C  
ATOM    970  CD2 LEU A  71      57.455   9.911  24.356  1.00  0.00           C  
ATOM    971  H   LEU A  71      58.757   6.270  23.303  1.00  0.00           H  
ATOM    972  HA  LEU A  71      58.501   7.792  25.673  1.00  0.00           H  
ATOM    973 1HB  LEU A  71      56.480   6.699  23.688  1.00  0.00           H  
ATOM    974 2HB  LEU A  71      56.042   7.754  25.035  1.00  0.00           H  
ATOM    975  HG  LEU A  71      57.959   8.517  22.804  1.00  0.00           H  
ATOM    976 1HD1 LEU A  71      56.101   9.891  21.978  1.00  0.00           H  
ATOM    977 2HD1 LEU A  71      55.696   8.158  21.959  1.00  0.00           H  
ATOM    978 3HD1 LEU A  71      55.040   9.212  23.235  1.00  0.00           H  
ATOM    979 1HD2 LEU A  71      57.654  10.786  23.735  1.00  0.00           H  
ATOM    980 2HD2 LEU A  71      56.614  10.120  25.018  1.00  0.00           H  
ATOM    981 3HD2 LEU A  71      58.338   9.681  24.952  1.00  0.00           H  
ATOM    982  N   ALA A  72      57.306   4.753  25.753  1.00  0.00           N  
ATOM    983  CA  ALA A  72      56.905   3.689  26.653  1.00  0.00           C  
ATOM    984  C   ALA A  72      57.967   3.380  27.696  1.00  0.00           C  
ATOM    985  O   ALA A  72      57.669   3.137  28.864  1.00  0.00           O  
ATOM    986  CB  ALA A  72      56.572   2.435  25.858  1.00  0.00           C  
ATOM    987  H   ALA A  72      57.461   4.522  24.813  1.00  0.00           H  
ATOM    988  HA  ALA A  72      56.015   4.017  27.190  1.00  0.00           H  
ATOM    989 1HB  ALA A  72      56.259   1.644  26.540  1.00  0.00           H  
ATOM    990 2HB  ALA A  72      55.765   2.651  25.158  1.00  0.00           H  
ATOM    991 3HB  ALA A  72      57.453   2.110  25.306  1.00  0.00           H  
ATOM    992  N   ARG A  73      59.207   3.356  27.263  1.00  0.00           N  
ATOM    993  CA  ARG A  73      60.324   3.146  28.163  1.00  0.00           C  
ATOM    994  C   ARG A  73      60.445   4.245  29.206  1.00  0.00           C  
ATOM    995  O   ARG A  73      60.736   3.994  30.374  1.00  0.00           O  
ATOM    996  CB  ARG A  73      61.623   3.062  27.375  1.00  0.00           C  
ATOM    997  CG  ARG A  73      61.783   1.802  26.539  1.00  0.00           C  
ATOM    998  CD  ARG A  73      63.050   1.815  25.763  1.00  0.00           C  
ATOM    999  NE  ARG A  73      63.207   0.612  24.961  1.00  0.00           N  
ATOM   1000  CZ  ARG A  73      64.189   0.417  24.059  1.00  0.00           C  
ATOM   1001  NH1 ARG A  73      65.090   1.353  23.856  1.00  0.00           N1+
ATOM   1002  NH2 ARG A  73      64.246  -0.714  23.379  1.00  0.00           N  
ATOM   1003  H   ARG A  73      59.407   3.549  26.323  1.00  0.00           H  
ATOM   1004  HA  ARG A  73      60.167   2.208  28.697  1.00  0.00           H  
ATOM   1005 1HB  ARG A  73      61.697   3.915  26.703  1.00  0.00           H  
ATOM   1006 2HB  ARG A  73      62.469   3.112  28.062  1.00  0.00           H  
ATOM   1007 1HG  ARG A  73      61.791   0.930  27.193  1.00  0.00           H  
ATOM   1008 2HG  ARG A  73      60.952   1.722  25.838  1.00  0.00           H  
ATOM   1009 1HD  ARG A  73      63.056   2.675  25.093  1.00  0.00           H  
ATOM   1010 2HD  ARG A  73      63.895   1.882  26.447  1.00  0.00           H  
ATOM   1011  HE  ARG A  73      62.533  -0.130  25.090  1.00  0.00           H  
ATOM   1012 1HH1 ARG A  73      65.047   2.218  24.376  1.00  0.00           H  
ATOM   1013 2HH1 ARG A  73      65.826   1.206  23.180  1.00  0.00           H  
ATOM   1014 1HH2 ARG A  73      63.553  -1.434  23.535  1.00  0.00           H  
ATOM   1015 2HH2 ARG A  73      64.981  -0.861  22.704  1.00  0.00           H  
ATOM   1016  N   ALA A  74      60.047   5.453  28.826  1.00  0.00           N  
ATOM   1017  CA  ALA A  74      59.990   6.569  29.771  1.00  0.00           C  
ATOM   1018  C   ALA A  74      58.793   6.527  30.710  1.00  0.00           C  
ATOM   1019  O   ALA A  74      57.958   7.433  30.703  1.00  0.00           O  
ATOM   1020  CB  ALA A  74      59.991   7.886  29.008  1.00  0.00           C  
ATOM   1021  H   ALA A  74      59.799   5.609  27.860  1.00  0.00           H  
ATOM   1022  HA  ALA A  74      60.875   6.521  30.406  1.00  0.00           H  
ATOM   1023 1HB  ALA A  74      59.970   8.716  29.715  1.00  0.00           H  
ATOM   1024 2HB  ALA A  74      60.892   7.952  28.398  1.00  0.00           H  
ATOM   1025 3HB  ALA A  74      59.114   7.935  28.366  1.00  0.00           H  
ATOM   1026  N   VAL A  75      58.759   5.525  31.579  1.00  0.00           N  
ATOM   1027  CA  VAL A  75      57.836   5.536  32.708  1.00  0.00           C  
ATOM   1028  C   VAL A  75      58.330   6.449  33.832  1.00  0.00           C  
ATOM   1029  O   VAL A  75      57.553   7.204  34.417  1.00  0.00           O  
ATOM   1030  CB  VAL A  75      57.652   4.108  33.255  1.00  0.00           C  
ATOM   1031  CG1 VAL A  75      57.100   3.191  32.173  1.00  0.00           C  
ATOM   1032  CG2 VAL A  75      58.977   3.581  33.784  1.00  0.00           C  
ATOM   1033  H   VAL A  75      59.431   4.775  31.494  1.00  0.00           H  
ATOM   1034  HA  VAL A  75      56.871   5.908  32.363  1.00  0.00           H  
ATOM   1035  HB  VAL A  75      56.920   4.129  34.062  1.00  0.00           H  
ATOM   1036 1HG1 VAL A  75      56.976   2.185  32.577  1.00  0.00           H  
ATOM   1037 2HG1 VAL A  75      56.135   3.567  31.835  1.00  0.00           H  
ATOM   1038 3HG1 VAL A  75      57.794   3.160  31.333  1.00  0.00           H  
ATOM   1039 1HG2 VAL A  75      58.840   2.572  34.170  1.00  0.00           H  
ATOM   1040 2HG2 VAL A  75      59.711   3.566  32.978  1.00  0.00           H  
ATOM   1041 3HG2 VAL A  75      59.333   4.230  34.585  1.00  0.00           H  
ATOM   1042  N   ASP A  76      59.616   6.338  34.148  1.00  0.00           N  
ATOM   1043  CA  ASP A  76      60.206   7.047  35.281  1.00  0.00           C  
ATOM   1044  C   ASP A  76      60.227   8.558  35.060  1.00  0.00           C  
ATOM   1045  O   ASP A  76      60.287   9.334  36.011  1.00  0.00           O  
ATOM   1046  CB  ASP A  76      61.630   6.547  35.537  1.00  0.00           C  
ATOM   1047  CG  ASP A  76      61.669   5.140  36.117  1.00  0.00           C  
ATOM   1048  OD1 ASP A  76      60.653   4.683  36.586  1.00  0.00           O  
ATOM   1049  OD2 ASP A  76      62.714   4.535  36.087  1.00  0.00           O1-
ATOM   1050  H   ASP A  76      60.201   5.722  33.602  1.00  0.00           H  
ATOM   1051  HA  ASP A  76      59.608   6.840  36.169  1.00  0.00           H  
ATOM   1052 1HB  ASP A  76      62.192   6.555  34.603  1.00  0.00           H  
ATOM   1053 2HB  ASP A  76      62.134   7.224  36.228  1.00  0.00           H  
ATOM   1054  N   ALA A  77      60.257   8.961  33.798  1.00  0.00           N  
ATOM   1055  CA  ALA A  77      60.505  10.350  33.426  1.00  0.00           C  
ATOM   1056  C   ALA A  77      59.362  11.280  33.827  1.00  0.00           C  
ATOM   1057  O   ALA A  77      58.202  10.872  33.886  1.00  0.00           O  
ATOM   1058  CB  ALA A  77      60.755  10.448  31.928  1.00  0.00           C  
ATOM   1059  H   ALA A  77      60.151   8.273  33.065  1.00  0.00           H  
ATOM   1060  HA  ALA A  77      61.405  10.690  33.939  1.00  0.00           H  
ATOM   1061 1HB  ALA A  77      60.953  11.486  31.660  1.00  0.00           H  
ATOM   1062 2HB  ALA A  77      61.615   9.834  31.662  1.00  0.00           H  
ATOM   1063 3HB  ALA A  77      59.877  10.096  31.389  1.00  0.00           H  
ATOM   1064  N   PRO A  78      59.706  12.536  34.109  1.00  0.00           N  
ATOM   1065  CA  PRO A  78      58.723  13.537  34.518  1.00  0.00           C  
ATOM   1066  C   PRO A  78      57.703  13.791  33.417  1.00  0.00           C  
ATOM   1067  O   PRO A  78      58.040  13.763  32.234  1.00  0.00           O  
ATOM   1068  CB  PRO A  78      59.583  14.776  34.786  1.00  0.00           C  
ATOM   1069  CG  PRO A  78      60.942  14.227  35.056  1.00  0.00           C  
ATOM   1070  CD  PRO A  78      61.049  13.031  34.148  1.00  0.00           C  
ATOM   1071  HA  PRO A  78      58.200  13.168  35.402  1.00  0.00           H  
ATOM   1072 1HB  PRO A  78      59.558  15.447  33.915  1.00  0.00           H  
ATOM   1073 2HB  PRO A  78      59.174  15.341  35.638  1.00  0.00           H  
ATOM   1074 1HG  PRO A  78      61.708  14.988  34.845  1.00  0.00           H  
ATOM   1075 2HG  PRO A  78      61.041  13.963  36.119  1.00  0.00           H  
ATOM   1076 1HD  PRO A  78      61.403  13.351  33.158  1.00  0.00           H  
ATOM   1077 2HD  PRO A  78      61.740  12.297  34.588  1.00  0.00           H  
ATOM   1078  N   PRO A  79      56.448  13.999  33.808  1.00  0.00           N  
ATOM   1079  CA  PRO A  79      55.355  14.130  32.846  1.00  0.00           C  
ATOM   1080  C   PRO A  79      55.691  15.124  31.755  1.00  0.00           C  
ATOM   1081  O   PRO A  79      55.297  14.960  30.598  1.00  0.00           O  
ATOM   1082  CB  PRO A  79      54.189  14.621  33.710  1.00  0.00           C  
ATOM   1083  CG  PRO A  79      54.462  14.042  35.056  1.00  0.00           C  
ATOM   1084  CD  PRO A  79      55.955  14.153  35.215  1.00  0.00           C  
ATOM   1085  HA  PRO A  79      55.135  13.143  32.412  1.00  0.00           H  
ATOM   1086 1HB  PRO A  79      54.162  15.720  33.716  1.00  0.00           H  
ATOM   1087 2HB  PRO A  79      53.235  14.278  33.284  1.00  0.00           H  
ATOM   1088 1HG  PRO A  79      53.911  14.599  35.828  1.00  0.00           H  
ATOM   1089 2HG  PRO A  79      54.108  13.001  35.101  1.00  0.00           H  
ATOM   1090 1HD  PRO A  79      56.208  15.142  35.626  1.00  0.00           H  
ATOM   1091 2HD  PRO A  79      56.315  13.354  35.880  1.00  0.00           H  
ATOM   1092  N   GLU A  80      56.447  16.135  32.127  1.00  0.00           N  
ATOM   1093  CA  GLU A  80      56.858  17.195  31.226  1.00  0.00           C  
ATOM   1094  C   GLU A  80      57.856  16.716  30.184  1.00  0.00           C  
ATOM   1095  O   GLU A  80      57.796  17.095  29.016  1.00  0.00           O  
ATOM   1096  CB  GLU A  80      57.463  18.353  32.023  1.00  0.00           C  
ATOM   1097  CG  GLU A  80      56.463  19.118  32.878  1.00  0.00           C  
ATOM   1098  CD  GLU A  80      57.103  20.206  33.694  1.00  0.00           C  
ATOM   1099  OE1 GLU A  80      58.307  20.296  33.690  1.00  0.00           O  
ATOM   1100  OE2 GLU A  80      56.386  20.949  34.323  1.00  0.00           O1-
ATOM   1101  H   GLU A  80      56.716  16.203  33.066  1.00  0.00           H  
ATOM   1102  HA  GLU A  80      55.977  17.562  30.698  1.00  0.00           H  
ATOM   1103 1HB  GLU A  80      58.244  17.973  32.681  1.00  0.00           H  
ATOM   1104 2HB  GLU A  80      57.928  19.062  31.338  1.00  0.00           H  
ATOM   1105 1HG  GLU A  80      55.710  19.562  32.228  1.00  0.00           H  
ATOM   1106 2HG  GLU A  80      55.961  18.418  33.545  1.00  0.00           H  
ATOM   1107  N   GLU A  81      58.794  15.904  30.617  1.00  0.00           N  
ATOM   1108  CA  GLU A  81      59.766  15.315  29.716  1.00  0.00           C  
ATOM   1109  C   GLU A  81      59.122  14.416  28.674  1.00  0.00           C  
ATOM   1110  O   GLU A  81      59.506  14.409  27.506  1.00  0.00           O  
ATOM   1111  CB  GLU A  81      60.801  14.518  30.513  1.00  0.00           C  
ATOM   1112  CG  GLU A  81      61.912  13.909  29.668  1.00  0.00           C  
ATOM   1113  CD  GLU A  81      62.949  13.198  30.491  1.00  0.00           C  
ATOM   1114  OE1 GLU A  81      63.559  13.830  31.320  1.00  0.00           O  
ATOM   1115  OE2 GLU A  81      63.133  12.020  30.290  1.00  0.00           O1-
ATOM   1116  H   GLU A  81      58.815  15.627  31.556  1.00  0.00           H  
ATOM   1117  HA  GLU A  81      60.274  16.119  29.182  1.00  0.00           H  
ATOM   1118 1HB  GLU A  81      61.264  15.165  31.258  1.00  0.00           H  
ATOM   1119 2HB  GLU A  81      60.304  13.707  31.046  1.00  0.00           H  
ATOM   1120 1HG  GLU A  81      61.473  13.200  28.966  1.00  0.00           H  
ATOM   1121 2HG  GLU A  81      62.390  14.699  29.092  1.00  0.00           H  
ATOM   1122  N   VAL A  82      58.159  13.632  29.107  1.00  0.00           N  
ATOM   1123  CA  VAL A  82      57.410  12.778  28.206  1.00  0.00           C  
ATOM   1124  C   VAL A  82      56.637  13.569  27.164  1.00  0.00           C  
ATOM   1125  O   VAL A  82      56.563  13.192  25.996  1.00  0.00           O  
ATOM   1126  CB  VAL A  82      56.427  11.905  29.008  1.00  0.00           C  
ATOM   1127  CG1 VAL A  82      55.496  11.151  28.070  1.00  0.00           C  
ATOM   1128  CG2 VAL A  82      57.197  10.939  29.895  1.00  0.00           C  
ATOM   1129  H   VAL A  82      57.883  13.661  30.046  1.00  0.00           H  
ATOM   1130  HA  VAL A  82      58.112  12.129  27.681  1.00  0.00           H  
ATOM   1131  HB  VAL A  82      55.804  12.551  29.628  1.00  0.00           H  
ATOM   1132 1HG1 VAL A  82      54.808  10.540  28.654  1.00  0.00           H  
ATOM   1133 2HG1 VAL A  82      54.929  11.863  27.470  1.00  0.00           H  
ATOM   1134 3HG1 VAL A  82      56.083  10.509  27.414  1.00  0.00           H  
ATOM   1135 1HG2 VAL A  82      56.496  10.326  30.460  1.00  0.00           H  
ATOM   1136 2HG2 VAL A  82      57.824  10.297  29.276  1.00  0.00           H  
ATOM   1137 3HG2 VAL A  82      57.825  11.502  30.587  1.00  0.00           H  
ATOM   1138  N   ALA A  83      56.032  14.652  27.597  1.00  0.00           N  
ATOM   1139  CA  ALA A  83      55.321  15.539  26.696  1.00  0.00           C  
ATOM   1140  C   ALA A  83      56.234  16.163  25.654  1.00  0.00           C  
ATOM   1141  O   ALA A  83      55.876  16.301  24.486  1.00  0.00           O  
ATOM   1142  CB  ALA A  83      54.614  16.628  27.490  1.00  0.00           C  
ATOM   1143  H   ALA A  83      56.108  14.920  28.536  1.00  0.00           H  
ATOM   1144  HA  ALA A  83      54.578  14.950  26.158  1.00  0.00           H  
ATOM   1145 1HB  ALA A  83      54.072  17.282  26.808  1.00  0.00           H  
ATOM   1146 2HB  ALA A  83      53.913  16.171  28.189  1.00  0.00           H  
ATOM   1147 3HB  ALA A  83      55.350  17.210  28.043  1.00  0.00           H  
ATOM   1148  N   GLU A  84      57.406  16.570  26.087  1.00  0.00           N  
ATOM   1149  CA  GLU A  84      58.402  17.117  25.186  1.00  0.00           C  
ATOM   1150  C   GLU A  84      58.859  16.109  24.144  1.00  0.00           C  
ATOM   1151  O   GLU A  84      59.057  16.438  22.976  1.00  0.00           O  
ATOM   1152  CB  GLU A  84      59.610  17.615  25.983  1.00  0.00           C  
ATOM   1153  CG  GLU A  84      59.342  18.859  26.819  1.00  0.00           C  
ATOM   1154  CD  GLU A  84      60.526  19.273  27.648  1.00  0.00           C  
ATOM   1155  OE1 GLU A  84      61.495  18.553  27.666  1.00  0.00           O  
ATOM   1156  OE2 GLU A  84      60.461  20.311  28.263  1.00  0.00           O1-
ATOM   1157  H   GLU A  84      57.656  16.449  27.026  1.00  0.00           H  
ATOM   1158  HA  GLU A  84      57.963  17.964  24.658  1.00  0.00           H  
ATOM   1159 1HB  GLU A  84      59.952  16.828  26.655  1.00  0.00           H  
ATOM   1160 2HB  GLU A  84      60.428  17.842  25.299  1.00  0.00           H  
ATOM   1161 1HG  GLU A  84      59.073  19.680  26.154  1.00  0.00           H  
ATOM   1162 2HG  GLU A  84      58.494  18.667  27.475  1.00  0.00           H  
ATOM   1163  N   LEU A  85      59.056  14.884  24.577  1.00  0.00           N  
ATOM   1164  CA  LEU A  85      59.422  13.808  23.676  1.00  0.00           C  
ATOM   1165  C   LEU A  85      58.350  13.534  22.634  1.00  0.00           C  
ATOM   1166  O   LEU A  85      58.639  13.281  21.466  1.00  0.00           O  
ATOM   1167  CB  LEU A  85      59.695  12.529  24.478  1.00  0.00           C  
ATOM   1168  CG  LEU A  85      60.956  12.547  25.351  1.00  0.00           C  
ATOM   1169  CD1 LEU A  85      60.992  11.296  26.218  1.00  0.00           C  
ATOM   1170  CD2 LEU A  85      62.188  12.632  24.462  1.00  0.00           C  
ATOM   1171  H   LEU A  85      58.893  14.659  25.516  1.00  0.00           H  
ATOM   1172  HA  LEU A  85      60.330  14.094  23.146  1.00  0.00           H  
ATOM   1173 1HB  LEU A  85      58.844  12.340  25.130  1.00  0.00           H  
ATOM   1174 2HB  LEU A  85      59.785  11.695  23.782  1.00  0.00           H  
ATOM   1175  HG  LEU A  85      60.927  13.412  26.014  1.00  0.00           H  
ATOM   1176 1HD1 LEU A  85      61.889  11.309  26.838  1.00  0.00           H  
ATOM   1177 2HD1 LEU A  85      60.110  11.271  26.857  1.00  0.00           H  
ATOM   1178 3HD1 LEU A  85      61.005  10.413  25.581  1.00  0.00           H  
ATOM   1179 1HD2 LEU A  85      63.084  12.646  25.082  1.00  0.00           H  
ATOM   1180 2HD2 LEU A  85      62.218  11.767  23.799  1.00  0.00           H  
ATOM   1181 3HD2 LEU A  85      62.144  13.544  23.866  1.00  0.00           H  
ATOM   1182  N   ALA A  86      57.109  13.552  23.067  1.00  0.00           N  
ATOM   1183  CA  ALA A  86      55.986  13.379  22.166  1.00  0.00           C  
ATOM   1184  C   ALA A  86      55.902  14.482  21.124  1.00  0.00           C  
ATOM   1185  O   ALA A  86      55.603  14.240  19.956  1.00  0.00           O  
ATOM   1186  CB  ALA A  86      54.690  13.310  22.960  1.00  0.00           C  
ATOM   1187  H   ALA A  86      56.916  13.751  24.006  1.00  0.00           H  
ATOM   1188  HA  ALA A  86      56.125  12.441  21.628  1.00  0.00           H  
ATOM   1189 1HB  ALA A  86      53.852  13.167  22.277  1.00  0.00           H  
ATOM   1190 2HB  ALA A  86      54.735  12.475  23.659  1.00  0.00           H  
ATOM   1191 3HB  ALA A  86      54.552  14.238  23.513  1.00  0.00           H  
ATOM   1192  N   PHE A  87      56.135  15.700  21.557  1.00  0.00           N  
ATOM   1193  CA  PHE A  87      56.160  16.837  20.656  1.00  0.00           C  
ATOM   1194  C   PHE A  87      57.261  16.728  19.614  1.00  0.00           C  
ATOM   1195  O   PHE A  87      57.075  17.064  18.446  1.00  0.00           O  
ATOM   1196  CB  PHE A  87      56.339  18.132  21.451  1.00  0.00           C  
ATOM   1197  CG  PHE A  87      55.106  18.561  22.195  1.00  0.00           C  
ATOM   1198  CD1 PHE A  87      55.139  18.750  23.569  1.00  0.00           C  
ATOM   1199  CD2 PHE A  87      53.912  18.775  21.524  1.00  0.00           C  
ATOM   1200  CE1 PHE A  87      54.006  19.145  24.255  1.00  0.00           C  
ATOM   1201  CE2 PHE A  87      52.778  19.170  22.207  1.00  0.00           C  
ATOM   1202  CZ  PHE A  87      52.826  19.355  23.574  1.00  0.00           C  
ATOM   1203  H   PHE A  87      56.365  15.856  22.496  1.00  0.00           H  
ATOM   1204  HA  PHE A  87      55.208  16.878  20.124  1.00  0.00           H  
ATOM   1205 1HB  PHE A  87      57.145  18.007  22.172  1.00  0.00           H  
ATOM   1206 2HB  PHE A  87      56.625  18.937  20.776  1.00  0.00           H  
ATOM   1207  HD1 PHE A  87      56.073  18.585  24.107  1.00  0.00           H  
ATOM   1208  HD2 PHE A  87      53.874  18.628  20.444  1.00  0.00           H  
ATOM   1209  HE1 PHE A  87      54.046  19.290  25.334  1.00  0.00           H  
ATOM   1210  HE2 PHE A  87      51.846  19.336  21.667  1.00  0.00           H  
ATOM   1211  HZ  PHE A  87      51.932  19.665  24.114  1.00  0.00           H  
ATOM   1212  N   GLU A  88      58.420  16.286  20.047  1.00  0.00           N  
ATOM   1213  CA  GLU A  88      59.535  16.065  19.146  1.00  0.00           C  
ATOM   1214  C   GLU A  88      59.237  15.000  18.104  1.00  0.00           C  
ATOM   1215  O   GLU A  88      59.600  15.124  16.936  1.00  0.00           O  
ATOM   1216  CB  GLU A  88      60.780  15.670  19.943  1.00  0.00           C  
ATOM   1217  CG  GLU A  88      61.375  16.794  20.779  1.00  0.00           C  
ATOM   1218  CD  GLU A  88      62.548  16.349  21.608  1.00  0.00           C  
ATOM   1219  OE1 GLU A  88      62.827  15.174  21.626  1.00  0.00           O  
ATOM   1220  OE2 GLU A  88      63.165  17.185  22.224  1.00  0.00           O1-
ATOM   1221  H   GLU A  88      58.534  16.033  20.986  1.00  0.00           H  
ATOM   1222  HA  GLU A  88      59.725  16.994  18.608  1.00  0.00           H  
ATOM   1223 1HB  GLU A  88      60.537  14.846  20.614  1.00  0.00           H  
ATOM   1224 2HB  GLU A  88      61.553  15.317  19.259  1.00  0.00           H  
ATOM   1225 1HG  GLU A  88      61.697  17.595  20.115  1.00  0.00           H  
ATOM   1226 2HG  GLU A  88      60.602  17.191  21.436  1.00  0.00           H  
ATOM   1227  N   ALA A  89      58.601  13.934  18.537  1.00  0.00           N  
ATOM   1228  CA  ALA A  89      58.189  12.875  17.636  1.00  0.00           C  
ATOM   1229  C   ALA A  89      57.192  13.354  16.594  1.00  0.00           C  
ATOM   1230  O   ALA A  89      57.251  12.974  15.426  1.00  0.00           O  
ATOM   1231  CB  ALA A  89      57.600  11.718  18.430  1.00  0.00           C  
ATOM   1232  H   ALA A  89      58.331  13.866  19.476  1.00  0.00           H  
ATOM   1233  HA  ALA A  89      59.070  12.526  17.098  1.00  0.00           H  
ATOM   1234 1HB  ALA A  89      57.305  10.921  17.747  1.00  0.00           H  
ATOM   1235 2HB  ALA A  89      58.346  11.339  19.129  1.00  0.00           H  
ATOM   1236 3HB  ALA A  89      56.728  12.064  18.983  1.00  0.00           H  
ATOM   1237  N   VAL A  90      56.253  14.165  17.027  1.00  0.00           N  
ATOM   1238  CA  VAL A  90      55.281  14.755  16.126  1.00  0.00           C  
ATOM   1239  C   VAL A  90      55.926  15.654  15.084  1.00  0.00           C  
ATOM   1240  O   VAL A  90      55.542  15.661  13.916  1.00  0.00           O  
ATOM   1241  CB  VAL A  90      54.251  15.572  16.929  1.00  0.00           C  
ATOM   1242  CG1 VAL A  90      53.347  16.358  15.991  1.00  0.00           C  
ATOM   1243  CG2 VAL A  90      53.433  14.646  17.816  1.00  0.00           C  
ATOM   1244  H   VAL A  90      56.233  14.442  17.966  1.00  0.00           H  
ATOM   1245  HA  VAL A  90      54.772  13.953  15.594  1.00  0.00           H  
ATOM   1246  HB  VAL A  90      54.779  16.297  17.548  1.00  0.00           H  
ATOM   1247 1HG1 VAL A  90      52.625  16.929  16.575  1.00  0.00           H  
ATOM   1248 2HG1 VAL A  90      53.949  17.040  15.391  1.00  0.00           H  
ATOM   1249 3HG1 VAL A  90      52.816  15.668  15.334  1.00  0.00           H  
ATOM   1250 1HG2 VAL A  90      52.708  15.230  18.381  1.00  0.00           H  
ATOM   1251 2HG2 VAL A  90      52.910  13.917  17.196  1.00  0.00           H  
ATOM   1252 3HG2 VAL A  90      54.096  14.125  18.507  1.00  0.00           H  
ATOM   1253  N   LEU A  91      56.888  16.437  15.517  1.00  0.00           N  
ATOM   1254  CA  LEU A  91      57.637  17.292  14.616  1.00  0.00           C  
ATOM   1255  C   LEU A  91      58.411  16.501  13.574  1.00  0.00           C  
ATOM   1256  O   LEU A  91      58.485  16.878  12.406  1.00  0.00           O  
ATOM   1257  CB  LEU A  91      58.608  18.168  15.418  1.00  0.00           C  
ATOM   1258  CG  LEU A  91      57.961  19.251  16.291  1.00  0.00           C  
ATOM   1259  CD1 LEU A  91      59.025  19.908  17.158  1.00  0.00           C  
ATOM   1260  CD2 LEU A  91      57.271  20.275  15.401  1.00  0.00           C  
ATOM   1261  H   LEU A  91      57.165  16.409  16.456  1.00  0.00           H  
ATOM   1262  HA  LEU A  91      56.935  17.935  14.086  1.00  0.00           H  
ATOM   1263 1HB  LEU A  91      59.197  17.525  16.070  1.00  0.00           H  
ATOM   1264 2HB  LEU A  91      59.285  18.663  14.722  1.00  0.00           H  
ATOM   1265  HG  LEU A  91      57.226  18.793  16.954  1.00  0.00           H  
ATOM   1266 1HD1 LEU A  91      58.566  20.678  17.778  1.00  0.00           H  
ATOM   1267 2HD1 LEU A  91      59.489  19.157  17.798  1.00  0.00           H  
ATOM   1268 3HD1 LEU A  91      59.784  20.362  16.521  1.00  0.00           H  
ATOM   1269 1HD2 LEU A  91      56.810  21.044  16.022  1.00  0.00           H  
ATOM   1270 2HD2 LEU A  91      58.005  20.734  14.739  1.00  0.00           H  
ATOM   1271 3HD2 LEU A  91      56.503  19.781  14.806  1.00  0.00           H  
ATOM   1272  N   GLU A  92      59.015  15.417  14.007  1.00  0.00           N  
ATOM   1273  CA  GLU A  92      59.727  14.531  13.106  1.00  0.00           C  
ATOM   1274  C   GLU A  92      58.814  13.907  12.064  1.00  0.00           C  
ATOM   1275  O   GLU A  92      59.172  13.768  10.896  1.00  0.00           O  
ATOM   1276  CB  GLU A  92      60.427  13.427  13.902  1.00  0.00           C  
ATOM   1277  CG  GLU A  92      61.605  13.906  14.739  1.00  0.00           C  
ATOM   1278  CD  GLU A  92      62.217  12.811  15.568  1.00  0.00           C  
ATOM   1279  OE1 GLU A  92      61.676  11.732  15.585  1.00  0.00           O  
ATOM   1280  OE2 GLU A  92      63.228  13.055  16.184  1.00  0.00           O1-
ATOM   1281  H   GLU A  92      58.939  15.150  14.946  1.00  0.00           H  
ATOM   1282  HA  GLU A  92      60.482  15.111  12.577  1.00  0.00           H  
ATOM   1283 1HB  GLU A  92      59.711  12.953  14.574  1.00  0.00           H  
ATOM   1284 2HB  GLU A  92      60.792  12.661  13.219  1.00  0.00           H  
ATOM   1285 1HG  GLU A  92      62.367  14.313  14.075  1.00  0.00           H  
ATOM   1286 2HG  GLU A  92      61.268  14.707  15.396  1.00  0.00           H  
ATOM   1287  N   GLN A  93      57.641  13.500  12.497  1.00  0.00           N  
ATOM   1288  CA  GLN A  93      56.645  12.953  11.596  1.00  0.00           C  
ATOM   1289  C   GLN A  93      56.189  13.960  10.554  1.00  0.00           C  
ATOM   1290  O   GLN A  93      55.990  13.631   9.386  1.00  0.00           O  
ATOM   1291  CB  GLN A  93      55.437  12.450  12.391  1.00  0.00           C  
ATOM   1292  CG  GLN A  93      55.725  11.238  13.260  1.00  0.00           C  
ATOM   1293  CD  GLN A  93      56.107  10.018  12.443  1.00  0.00           C  
ATOM   1294  NE2 GLN A  93      56.850   9.104  13.058  1.00  0.00           N  
ATOM   1295  OE1 GLN A  93      55.739   9.898  11.271  1.00  0.00           O  
ATOM   1296  H   GLN A  93      57.391  13.621  13.436  1.00  0.00           H  
ATOM   1297  HA  GLN A  93      57.088  12.114  11.060  1.00  0.00           H  
ATOM   1298 1HB  GLN A  93      55.069  13.247  13.037  1.00  0.00           H  
ATOM   1299 2HB  GLN A  93      54.633  12.188  11.704  1.00  0.00           H  
ATOM   1300 1HG  GLN A  93      56.551  11.472  13.931  1.00  0.00           H  
ATOM   1301 2HG  GLN A  93      54.832  10.997  13.837  1.00  0.00           H  
ATOM   1302 1HE2 GLN A  93      57.133   8.278  12.570  1.00  0.00           H  
ATOM   1303 2HE2 GLN A  93      57.126   9.241  14.009  1.00  0.00           H  
ATOM   1304  N   LEU A  94      55.992  15.185  10.987  1.00  0.00           N  
ATOM   1305  CA  LEU A  94      55.626  16.262  10.086  1.00  0.00           C  
ATOM   1306  C   LEU A  94      56.697  16.536   9.044  1.00  0.00           C  
ATOM   1307  O   LEU A  94      56.408  16.788   7.876  1.00  0.00           O  
ATOM   1308  CB  LEU A  94      55.354  17.541  10.888  1.00  0.00           C  
ATOM   1309  CG  LEU A  94      54.931  18.765  10.065  1.00  0.00           C  
ATOM   1310  CD1 LEU A  94      53.643  18.452   9.316  1.00  0.00           C  
ATOM   1311  CD2 LEU A  94      54.750  19.960  10.989  1.00  0.00           C  
ATOM   1312  H   LEU A  94      56.154  15.411  11.926  1.00  0.00           H  
ATOM   1313  HA  LEU A  94      54.718  15.976   9.557  1.00  0.00           H  
ATOM   1314 1HB  LEU A  94      54.564  17.338  11.609  1.00  0.00           H  
ATOM   1315 2HB  LEU A  94      56.258  17.806  11.436  1.00  0.00           H  
ATOM   1316  HG  LEU A  94      55.701  18.990   9.326  1.00  0.00           H  
ATOM   1317 1HD1 LEU A  94      53.343  19.322   8.731  1.00  0.00           H  
ATOM   1318 2HD1 LEU A  94      53.807  17.606   8.648  1.00  0.00           H  
ATOM   1319 3HD1 LEU A  94      52.858  18.206  10.029  1.00  0.00           H  
ATOM   1320 1HD2 LEU A  94      54.450  20.830  10.404  1.00  0.00           H  
ATOM   1321 2HD2 LEU A  94      53.980  19.736  11.727  1.00  0.00           H  
ATOM   1322 3HD2 LEU A  94      55.690  20.172  11.499  1.00  0.00           H  
ATOM   1323  N   GLU A  95      57.938  16.517   9.477  1.00  0.00           N  
ATOM   1324  CA  GLU A  95      59.062  16.691   8.576  1.00  0.00           C  
ATOM   1325  C   GLU A  95      59.145  15.588   7.534  1.00  0.00           C  
ATOM   1326  O   GLU A  95      59.444  15.829   6.366  1.00  0.00           O  
ATOM   1327  CB  GLU A  95      60.368  16.745   9.372  1.00  0.00           C  
ATOM   1328  CG  GLU A  95      60.542  18.004  10.210  1.00  0.00           C  
ATOM   1329  CD  GLU A  95      61.797  17.986  11.038  1.00  0.00           C  
ATOM   1330  OE1 GLU A  95      62.461  16.977  11.055  1.00  0.00           O  
ATOM   1331  OE2 GLU A  95      62.092  18.983  11.655  1.00  0.00           O1-
ATOM   1332  H   GLU A  95      58.132  16.318  10.416  1.00  0.00           H  
ATOM   1333  HA  GLU A  95      58.938  17.635   8.047  1.00  0.00           H  
ATOM   1334 1HB  GLU A  95      60.420  15.887  10.043  1.00  0.00           H  
ATOM   1335 2HB  GLU A  95      61.214  16.678   8.688  1.00  0.00           H  
ATOM   1336 1HG  GLU A  95      60.571  18.868   9.546  1.00  0.00           H  
ATOM   1337 2HG  GLU A  95      59.680  18.113  10.866  1.00  0.00           H  
ATOM   1338  N   ALA A  96      58.912  14.369   7.967  1.00  0.00           N  
ATOM   1339  CA  ALA A  96      58.888  13.233   7.066  1.00  0.00           C  
ATOM   1340  C   ALA A  96      57.787  13.342   6.024  1.00  0.00           C  
ATOM   1341  O   ALA A  96      57.972  13.005   4.856  1.00  0.00           O  
ATOM   1342  CB  ALA A  96      58.731  11.944   7.860  1.00  0.00           C  
ATOM   1343  H   ALA A  96      58.682  14.213   8.906  1.00  0.00           H  
ATOM   1344  HA  ALA A  96      59.840  13.193   6.534  1.00  0.00           H  
ATOM   1345 1HB  ALA A  96      58.726  11.095   7.177  1.00  0.00           H  
ATOM   1346 2HB  ALA A  96      59.561  11.844   8.559  1.00  0.00           H  
ATOM   1347 3HB  ALA A  96      57.793  11.970   8.413  1.00  0.00           H  
ATOM   1348  N   ALA A  97      56.627  13.783   6.457  1.00  0.00           N  
ATOM   1349  CA  ALA A  97      55.512  14.005   5.556  1.00  0.00           C  
ATOM   1350  C   ALA A  97      55.811  15.070   4.514  1.00  0.00           C  
ATOM   1351  O   ALA A  97      55.447  14.945   3.346  1.00  0.00           O  
ATOM   1352  CB  ALA A  97      54.271  14.385   6.350  1.00  0.00           C  
ATOM   1353  H   ALA A  97      56.513  14.037   7.396  1.00  0.00           H  
ATOM   1354  HA  ALA A  97      55.321  13.076   5.018  1.00  0.00           H  
ATOM   1355 1HB  ALA A  97      53.435  14.538   5.667  1.00  0.00           H  
ATOM   1356 2HB  ALA A  97      54.027  13.584   7.049  1.00  0.00           H  
ATOM   1357 3HB  ALA A  97      54.460  15.303   6.903  1.00  0.00           H  
ATOM   1358  N   ILE A  98      56.447  16.135   4.947  1.00  0.00           N  
ATOM   1359  CA  ILE A  98      56.858  17.195   4.046  1.00  0.00           C  
ATOM   1360  C   ILE A  98      57.856  16.716   3.004  1.00  0.00           C  
ATOM   1361  O   ILE A  98      57.796  17.095   1.836  1.00  0.00           O  
ATOM   1362  CB  ILE A  98      57.471  18.366   4.836  1.00  0.00           C  
ATOM   1363  CG1 ILE A  98      56.399  19.057   5.683  1.00  0.00           C  
ATOM   1364  CG2 ILE A  98      58.129  19.359   3.890  1.00  0.00           C  
ATOM   1365  CD1 ILE A  98      56.956  20.031   6.696  1.00  0.00           C  
ATOM   1366  H   ILE A  98      56.716  16.203   5.886  1.00  0.00           H  
ATOM   1367  HA  ILE A  98      55.979  17.556   3.514  1.00  0.00           H  
ATOM   1368  HB  ILE A  98      58.222  17.985   5.527  1.00  0.00           H  
ATOM   1369 1HG1 ILE A  98      55.713  19.597   5.032  1.00  0.00           H  
ATOM   1370 2HG1 ILE A  98      55.818  18.306   6.218  1.00  0.00           H  
ATOM   1371 1HG2 ILE A  98      58.556  20.180   4.465  1.00  0.00           H  
ATOM   1372 2HG2 ILE A  98      58.918  18.859   3.330  1.00  0.00           H  
ATOM   1373 3HG2 ILE A  98      57.384  19.750   3.197  1.00  0.00           H  
ATOM   1374 1HD1 ILE A  98      56.137  20.480   7.258  1.00  0.00           H  
ATOM   1375 2HD1 ILE A  98      57.620  19.504   7.382  1.00  0.00           H  
ATOM   1376 3HD1 ILE A  98      57.513  20.813   6.181  1.00  0.00           H  
ATOM   1377  N   GLU A  99      58.857  15.949   3.462  1.00  0.00           N  
ATOM   1378  CA  GLU A  99      59.993  15.508   2.637  1.00  0.00           C  
ATOM   1379  C   GLU A  99      59.629  14.334   1.747  1.00  0.00           C  
ATOM   1380  O   GLU A  99      60.388  13.971   0.853  1.00  0.00           O  
ATOM   1381  CB  GLU A  99      61.180  15.123   3.523  1.00  0.00           C  
ATOM   1382  CG  GLU A  99      61.796  16.286   4.289  1.00  0.00           C  
ATOM   1383  CD  GLU A  99      62.944  15.867   5.164  1.00  0.00           C  
ATOM   1384  OE1 GLU A  99      63.196  14.690   5.258  1.00  0.00           O  
ATOM   1385  OE2 GLU A  99      63.570  16.726   5.740  1.00  0.00           O1-
ATOM   1386  H   GLU A  99      58.835  15.678   4.431  1.00  0.00           H  
ATOM   1387  HA  GLU A  99      60.296  16.335   1.996  1.00  0.00           H  
ATOM   1388 1HB  GLU A  99      60.864  14.374   4.250  1.00  0.00           H  
ATOM   1389 2HB  GLU A  99      61.962  14.675   2.910  1.00  0.00           H  
ATOM   1390 1HG  GLU A  99      62.151  17.030   3.576  1.00  0.00           H  
ATOM   1391 2HG  GLU A  99      61.026  16.750   4.904  1.00  0.00           H  
ATOM   1392  N   GLY A 100      58.462  13.741   1.993  1.00  0.00           N  
ATOM   1393  CA  GLY A 100      58.006  12.628   1.171  1.00  0.00           C  
ATOM   1394  C   GLY A 100      57.167  13.121   0.009  1.00  0.00           C  
ATOM   1395  O   GLY A 100      56.605  12.335  -0.758  1.00  0.00           O  
ATOM   1396  H   GLY A 100      57.880  14.070   2.750  1.00  0.00           H  
ATOM   1397 1HA  GLY A 100      58.868  12.075   0.797  1.00  0.00           H  
ATOM   1398 2HA  GLY A 100      57.423  11.940   1.782  1.00  0.00           H  
ATOM   1399  N   ASP A 101      57.134  14.444  -0.143  1.00  0.00           N  
ATOM   1400  CA  ASP A 101      56.526  15.092  -1.297  1.00  0.00           C  
ATOM   1401  C   ASP A 101      55.080  14.638  -1.492  1.00  0.00           C  
ATOM   1402  O   ASP A 101      54.701  14.170  -2.562  1.00  0.00           O  
ATOM   1403  CB  ASP A 101      57.336  14.798  -2.562  1.00  0.00           C  
ATOM   1404  CG  ASP A 101      58.745  15.373  -2.511  1.00  0.00           C  
ATOM   1405  OD1 ASP A 101      58.890  16.503  -2.108  1.00  0.00           O  
ATOM   1406  OD2 ASP A 101      59.663  14.677  -2.874  1.00  0.00           O1-
ATOM   1407  H   ASP A 101      57.585  15.018   0.552  1.00  0.00           H  
ATOM   1408  HA  ASP A 101      56.532  16.170  -1.132  1.00  0.00           H  
ATOM   1409 1HB  ASP A 101      57.405  13.719  -2.707  1.00  0.00           H  
ATOM   1410 2HB  ASP A 101      56.821  15.213  -3.429  1.00  0.00           H  
ATOM   1411  N   ALA A 102      54.289  14.796  -0.455  1.00  0.00           N  
ATOM   1412  CA  ALA A 102      52.870  14.505  -0.524  1.00  0.00           C  
ATOM   1413  C   ALA A 102      52.122  15.593  -1.276  1.00  0.00           C  
ATOM   1414  O   ALA A 102      52.585  16.731  -1.367  1.00  0.00           O  
ATOM   1415  CB  ALA A 102      52.297  14.337   0.876  1.00  0.00           C  
ATOM   1416  H   ALA A 102      54.681  15.129   0.414  1.00  0.00           H  
ATOM   1417  HA  ALA A 102      52.735  13.560  -1.053  1.00  0.00           H  
ATOM   1418 1HB  ALA A 102      51.231  14.117   0.808  1.00  0.00           H  
ATOM   1419 2HB  ALA A 102      52.805  13.516   1.381  1.00  0.00           H  
ATOM   1420 3HB  ALA A 102      52.442  15.256   1.441  1.00  0.00           H  
ATOM   1421  N   SER A 103      50.949  15.243  -1.807  1.00  0.00           N  
ATOM   1422  CA  SER A 103      50.089  16.218  -2.473  1.00  0.00           C  
ATOM   1423  C   SER A 103      49.634  17.230  -1.434  1.00  0.00           C  
ATOM   1424  O   SER A 103      49.751  16.984  -0.237  1.00  0.00           O  
ATOM   1425  CB  SER A 103      48.894  15.542  -3.117  1.00  0.00           C  
ATOM   1426  OG  SER A 103      48.027  15.024  -2.146  1.00  0.00           O  
ATOM   1427  H   SER A 103      50.627  14.293  -1.724  1.00  0.00           H  
ATOM   1428  HA  SER A 103      50.665  16.707  -3.261  1.00  0.00           H  
ATOM   1429 1HB  SER A 103      48.361  16.261  -3.738  1.00  0.00           H  
ATOM   1430 2HB  SER A 103      49.237  14.739  -3.767  1.00  0.00           H  
ATOM   1431  HG  SER A 103      47.303  14.617  -2.628  1.00  0.00           H  
ATOM   1432  N   PRO A 104      49.176  18.388  -1.888  1.00  0.00           N  
ATOM   1433  CA  PRO A 104      48.879  19.487  -0.976  1.00  0.00           C  
ATOM   1434  C   PRO A 104      47.726  19.174  -0.035  1.00  0.00           C  
ATOM   1435  O   PRO A 104      47.812  19.445   1.159  1.00  0.00           O  
ATOM   1436  CB  PRO A 104      48.523  20.629  -1.932  1.00  0.00           C  
ATOM   1437  CG  PRO A 104      49.257  20.299  -3.187  1.00  0.00           C  
ATOM   1438  CD  PRO A 104      49.168  18.799  -3.289  1.00  0.00           C  
ATOM   1439  HA  PRO A 104      49.763  19.678  -0.367  1.00  0.00           H  
ATOM   1440 1HB  PRO A 104      47.433  20.675  -2.075  1.00  0.00           H  
ATOM   1441 2HB  PRO A 104      48.830  21.593  -1.499  1.00  0.00           H  
ATOM   1442 1HG  PRO A 104      48.794  20.810  -4.044  1.00  0.00           H  
ATOM   1443 2HG  PRO A 104      50.295  20.658  -3.125  1.00  0.00           H  
ATOM   1444 1HD  PRO A 104      48.230  18.520  -3.793  1.00  0.00           H  
ATOM   1445 2HD  PRO A 104      50.036  18.417  -3.845  1.00  0.00           H  
ATOM   1446  N   GLU A 105      46.669  18.538  -0.543  1.00  0.00           N  
ATOM   1447  CA  GLU A 105      45.626  18.056   0.342  1.00  0.00           C  
ATOM   1448  C   GLU A 105      46.158  17.100   1.398  1.00  0.00           C  
ATOM   1449  O   GLU A 105      45.827  17.199   2.578  1.00  0.00           O  
ATOM   1450  CB  GLU A 105      44.529  17.365  -0.471  1.00  0.00           C  
ATOM   1451  CG  GLU A 105      43.730  18.299  -1.369  1.00  0.00           C  
ATOM   1452  CD  GLU A 105      44.427  18.602  -2.666  1.00  0.00           C  
ATOM   1453  OE1 GLU A 105      45.502  18.093  -2.873  1.00  0.00           O  
ATOM   1454  OE2 GLU A 105      43.883  19.343  -3.451  1.00  0.00           O1-
ATOM   1455  H   GLU A 105      46.581  18.381  -1.537  1.00  0.00           H  
ATOM   1456  HA  GLU A 105      45.194  18.910   0.865  1.00  0.00           H  
ATOM   1457 1HB  GLU A 105      44.973  16.594  -1.101  1.00  0.00           H  
ATOM   1458 2HB  GLU A 105      43.830  16.873   0.206  1.00  0.00           H  
ATOM   1459 1HG  GLU A 105      42.766  17.840  -1.587  1.00  0.00           H  
ATOM   1460 2HG  GLU A 105      43.545  19.230  -0.835  1.00  0.00           H  
ATOM   1461  N   LYS A 106      46.959  16.153   0.965  1.00  0.00           N  
ATOM   1462  CA  LYS A 106      47.537  15.174   1.866  1.00  0.00           C  
ATOM   1463  C   LYS A 106      48.443  15.809   2.908  1.00  0.00           C  
ATOM   1464  O   LYS A 106      48.447  15.425   4.076  1.00  0.00           O  
ATOM   1465  CB  LYS A 106      48.315  14.124   1.071  1.00  0.00           C  
ATOM   1466  CG  LYS A 106      47.443  13.181   0.253  1.00  0.00           C  
ATOM   1467  CD  LYS A 106      48.287  12.181  -0.523  1.00  0.00           C  
ATOM   1468  CE  LYS A 106      47.418  11.246  -1.350  1.00  0.00           C  
ATOM   1469  NZ  LYS A 106      48.232  10.287  -2.146  1.00  0.00           N1+
ATOM   1470  H   LYS A 106      47.236  16.129   0.025  1.00  0.00           H  
ATOM   1471  HA  LYS A 106      46.728  14.680   2.405  1.00  0.00           H  
ATOM   1472 1HB  LYS A 106      49.003  14.621   0.387  1.00  0.00           H  
ATOM   1473 2HB  LYS A 106      48.912  13.519   1.755  1.00  0.00           H  
ATOM   1474 1HG  LYS A 106      46.771  12.637   0.919  1.00  0.00           H  
ATOM   1475 2HG  LYS A 106      46.841  13.758  -0.448  1.00  0.00           H  
ATOM   1476 1HD  LYS A 106      48.966  12.717  -1.188  1.00  0.00           H  
ATOM   1477 2HD  LYS A 106      48.881  11.589   0.173  1.00  0.00           H  
ATOM   1478 1HE  LYS A 106      46.759  10.684  -0.691  1.00  0.00           H  
ATOM   1479 2HE  LYS A 106      46.800  11.831  -2.032  1.00  0.00           H  
ATOM   1480 1HZ  LYS A 106      47.620   9.686  -2.679  1.00  0.00           H  
ATOM   1481 2HZ  LYS A 106      48.835  10.798  -2.776  1.00  0.00           H  
ATOM   1482 3HZ  LYS A 106      48.795   9.725  -1.523  1.00  0.00           H  
ATOM   1483  N   MET A 107      49.238  16.762   2.475  1.00  0.00           N  
ATOM   1484  CA  MET A 107      50.101  17.502   3.376  1.00  0.00           C  
ATOM   1485  C   MET A 107      49.319  18.284   4.418  1.00  0.00           C  
ATOM   1486  O   MET A 107      49.696  18.353   5.586  1.00  0.00           O  
ATOM   1487  CB  MET A 107      50.999  18.443   2.575  1.00  0.00           C  
ATOM   1488  CG  MET A 107      52.106  19.100   3.387  1.00  0.00           C  
ATOM   1489  SD  MET A 107      53.360  17.923   3.932  1.00  0.00           S  
ATOM   1490  CE  MET A 107      52.867  17.668   5.635  1.00  0.00           C  
ATOM   1491  H   MET A 107      49.213  17.039   1.535  1.00  0.00           H  
ATOM   1492  HA  MET A 107      50.726  16.792   3.918  1.00  0.00           H  
ATOM   1493 1HB  MET A 107      51.464  17.894   1.758  1.00  0.00           H  
ATOM   1494 2HB  MET A 107      50.393  19.236   2.134  1.00  0.00           H  
ATOM   1495 1HG  MET A 107      52.592  19.867   2.786  1.00  0.00           H  
ATOM   1496 2HG  MET A 107      51.677  19.578   4.268  1.00  0.00           H  
ATOM   1497 1HE  MET A 107      53.549  16.962   6.109  1.00  0.00           H  
ATOM   1498 2HE  MET A 107      52.899  18.619   6.169  1.00  0.00           H  
ATOM   1499 3HE  MET A 107      51.853  17.269   5.664  1.00  0.00           H  
ATOM   1500  N   ALA A 108      48.242  18.901   3.985  1.00  0.00           N  
ATOM   1501  CA  ALA A 108      47.363  19.622   4.886  1.00  0.00           C  
ATOM   1502  C   ALA A 108      46.729  18.716   5.928  1.00  0.00           C  
ATOM   1503  O   ALA A 108      46.595  19.076   7.096  1.00  0.00           O  
ATOM   1504  CB  ALA A 108      46.282  20.341   4.092  1.00  0.00           C  
ATOM   1505  H   ALA A 108      47.974  18.827   3.045  1.00  0.00           H  
ATOM   1506  HA  ALA A 108      47.960  20.359   5.424  1.00  0.00           H  
ATOM   1507 1HB  ALA A 108      45.634  20.890   4.774  1.00  0.00           H  
ATOM   1508 2HB  ALA A 108      46.746  21.037   3.393  1.00  0.00           H  
ATOM   1509 3HB  ALA A 108      45.692  19.612   3.539  1.00  0.00           H  
ATOM   1510  N   GLU A 109      46.309  17.548   5.495  1.00  0.00           N  
ATOM   1511  CA  GLU A 109      45.751  16.558   6.396  1.00  0.00           C  
ATOM   1512  C   GLU A 109      46.753  16.091   7.438  1.00  0.00           C  
ATOM   1513  O   GLU A 109      46.422  15.896   8.606  1.00  0.00           O  
ATOM   1514  CB  GLU A 109      45.240  15.355   5.600  1.00  0.00           C  
ATOM   1515  CG  GLU A 109      44.000  15.636   4.763  1.00  0.00           C  
ATOM   1516  CD  GLU A 109      43.574  14.456   3.934  1.00  0.00           C  
ATOM   1517  OE1 GLU A 109      44.284  13.479   3.916  1.00  0.00           O  
ATOM   1518  OE2 GLU A 109      42.537  14.531   3.318  1.00  0.00           O1-
ATOM   1519  H   GLU A 109      46.427  17.297   4.555  1.00  0.00           H  
ATOM   1520  HA  GLU A 109      44.914  17.009   6.930  1.00  0.00           H  
ATOM   1521 1HB  GLU A 109      46.024  15.004   4.928  1.00  0.00           H  
ATOM   1522 2HB  GLU A 109      45.005  14.539   6.283  1.00  0.00           H  
ATOM   1523 1HG  GLU A 109      43.182  15.913   5.427  1.00  0.00           H  
ATOM   1524 2HG  GLU A 109      44.201  16.481   4.107  1.00  0.00           H  
ATOM   1525  N   ALA A 110      47.976  15.879   7.005  1.00  0.00           N  
ATOM   1526  CA  ALA A 110      49.048  15.501   7.906  1.00  0.00           C  
ATOM   1527  C   ALA A 110      49.335  16.571   8.948  1.00  0.00           C  
ATOM   1528  O   ALA A 110      49.584  16.278  10.116  1.00  0.00           O  
ATOM   1529  CB  ALA A 110      50.309  15.193   7.112  1.00  0.00           C  
ATOM   1530  H   ALA A 110      48.203  16.040   6.065  1.00  0.00           H  
ATOM   1531  HA  ALA A 110      48.738  14.605   8.445  1.00  0.00           H  
ATOM   1532 1HB  ALA A 110      51.106  14.897   7.794  1.00  0.00           H  
ATOM   1533 2HB  ALA A 110      50.109  14.380   6.413  1.00  0.00           H  
ATOM   1534 3HB  ALA A 110      50.616  16.079   6.558  1.00  0.00           H  
ATOM   1535  N   GLY A 111      49.330  17.811   8.515  1.00  0.00           N  
ATOM   1536  CA  GLY A 111      49.516  18.932   9.416  1.00  0.00           C  
ATOM   1537  C   GLY A 111      48.413  19.029  10.458  1.00  0.00           C  
ATOM   1538  O   GLY A 111      48.658  19.324  11.626  1.00  0.00           O  
ATOM   1539  H   GLY A 111      49.133  18.008   7.575  1.00  0.00           H  
ATOM   1540 1HA  GLY A 111      50.477  18.836   9.923  1.00  0.00           H  
ATOM   1541 2HA  GLY A 111      49.546  19.858   8.843  1.00  0.00           H  
ATOM   1542  N   LYS A 112      47.193  18.809  10.025  1.00  0.00           N  
ATOM   1543  CA  LYS A 112      46.056  18.798  10.926  1.00  0.00           C  
ATOM   1544  C   LYS A 112      46.152  17.695  11.968  1.00  0.00           C  
ATOM   1545  O   LYS A 112      45.818  17.884  13.136  1.00  0.00           O  
ATOM   1546  CB  LYS A 112      44.758  18.651  10.131  1.00  0.00           C  
ATOM   1547  CG  LYS A 112      43.494  18.680  10.980  1.00  0.00           C  
ATOM   1548  CD  LYS A 112      42.245  18.611  10.114  1.00  0.00           C  
ATOM   1549  CE  LYS A 112      40.981  18.736  10.952  1.00  0.00           C  
ATOM   1550  NZ  LYS A 112      40.817  17.589  11.886  1.00  0.00           N1+
ATOM   1551  H   LYS A 112      47.033  18.581   9.085  1.00  0.00           H  
ATOM   1552  HA  LYS A 112      46.033  19.745  11.466  1.00  0.00           H  
ATOM   1553 1HB  LYS A 112      44.687  19.454   9.398  1.00  0.00           H  
ATOM   1554 2HB  LYS A 112      44.771  17.708   9.583  1.00  0.00           H  
ATOM   1555 1HG  LYS A 112      43.496  17.832  11.666  1.00  0.00           H  
ATOM   1556 2HG  LYS A 112      43.469  19.598  11.565  1.00  0.00           H  
ATOM   1557 1HD  LYS A 112      42.265  19.418   9.380  1.00  0.00           H  
ATOM   1558 2HD  LYS A 112      42.223  17.660   9.581  1.00  0.00           H  
ATOM   1559 1HE  LYS A 112      41.019  19.657  11.531  1.00  0.00           H  
ATOM   1560 2HE  LYS A 112      40.112  18.781  10.296  1.00  0.00           H  
ATOM   1561 1HZ  LYS A 112      39.969  17.709  12.422  1.00  0.00           H  
ATOM   1562 2HZ  LYS A 112      40.762  16.729  11.358  1.00  0.00           H  
ATOM   1563 3HZ  LYS A 112      41.608  17.548  12.513  1.00  0.00           H  
ATOM   1564  N   ALA A 113      46.581  16.531  11.535  1.00  0.00           N  
ATOM   1565  CA  ALA A 113      46.790  15.414  12.436  1.00  0.00           C  
ATOM   1566  C   ALA A 113      47.858  15.700  13.478  1.00  0.00           C  
ATOM   1567  O   ALA A 113      47.730  15.337  14.646  1.00  0.00           O  
ATOM   1568  CB  ALA A 113      47.155  14.168  11.642  1.00  0.00           C  
ATOM   1569  H   ALA A 113      46.834  16.414  10.595  1.00  0.00           H  
ATOM   1570  HA  ALA A 113      45.859  15.234  12.974  1.00  0.00           H  
ATOM   1571 1HB  ALA A 113      47.298  13.331  12.325  1.00  0.00           H  
ATOM   1572 2HB  ALA A 113      46.352  13.934  10.943  1.00  0.00           H  
ATOM   1573 3HB  ALA A 113      48.076  14.346  11.089  1.00  0.00           H  
ATOM   1574  N   ALA A 114      48.931  16.324  13.045  1.00  0.00           N  
ATOM   1575  CA  ALA A 114      49.995  16.724  13.946  1.00  0.00           C  
ATOM   1576  C   ALA A 114      49.527  17.726  14.988  1.00  0.00           C  
ATOM   1577  O   ALA A 114      49.906  17.663  16.156  1.00  0.00           O  
ATOM   1578  CB  ALA A 114      51.158  17.300  13.152  1.00  0.00           C  
ATOM   1579  H   ALA A 114      49.002  16.592  12.105  1.00  0.00           H  
ATOM   1580  HA  ALA A 114      50.334  15.839  14.484  1.00  0.00           H  
ATOM   1581 1HB  ALA A 114      51.958  17.587  13.835  1.00  0.00           H  
ATOM   1582 2HB  ALA A 114      51.529  16.550  12.453  1.00  0.00           H  
ATOM   1583 3HB  ALA A 114      50.822  18.176  12.599  1.00  0.00           H  
ATOM   1584  N   LEU A 115      48.726  18.675  14.555  1.00  0.00           N  
ATOM   1585  CA  LEU A 115      48.148  19.653  15.456  1.00  0.00           C  
ATOM   1586  C   LEU A 115      47.242  19.017  16.498  1.00  0.00           C  
ATOM   1587  O   LEU A 115      47.239  19.402  17.666  1.00  0.00           O  
ATOM   1588  CB  LEU A 115      47.355  20.693  14.654  1.00  0.00           C  
ATOM   1589  CG  LEU A 115      48.190  21.638  13.782  1.00  0.00           C  
ATOM   1590  CD1 LEU A 115      47.264  22.481  12.915  1.00  0.00           C  
ATOM   1591  CD2 LEU A 115      49.057  22.518  14.671  1.00  0.00           C  
ATOM   1592  H   LEU A 115      48.449  18.697  13.615  1.00  0.00           H  
ATOM   1593  HA  LEU A 115      48.957  20.155  15.986  1.00  0.00           H  
ATOM   1594 1HB  LEU A 115      46.657  20.170  14.002  1.00  0.00           H  
ATOM   1595 2HB  LEU A 115      46.781  21.304  15.350  1.00  0.00           H  
ATOM   1596  HG  LEU A 115      48.828  21.053  13.118  1.00  0.00           H  
ATOM   1597 1HD1 LEU A 115      47.858  23.152  12.294  1.00  0.00           H  
ATOM   1598 2HD1 LEU A 115      46.671  21.827  12.275  1.00  0.00           H  
ATOM   1599 3HD1 LEU A 115      46.602  23.066  13.552  1.00  0.00           H  
ATOM   1600 1HD2 LEU A 115      49.651  23.189  14.051  1.00  0.00           H  
ATOM   1601 2HD2 LEU A 115      48.420  23.104  15.334  1.00  0.00           H  
ATOM   1602 3HD2 LEU A 115      49.721  21.891  15.266  1.00  0.00           H  
ATOM   1603  N   GLU A 116      46.448  18.064  16.065  1.00  0.00           N  
ATOM   1604  CA  GLU A 116      45.585  17.325  16.966  1.00  0.00           C  
ATOM   1605  C   GLU A 116      46.367  16.543  18.008  1.00  0.00           C  
ATOM   1606  O   GLU A 116      45.989  16.474  19.176  1.00  0.00           O  
ATOM   1607  CB  GLU A 116      44.693  16.370  16.170  1.00  0.00           C  
ATOM   1608  CG  GLU A 116      43.624  17.058  15.333  1.00  0.00           C  
ATOM   1609  CD  GLU A 116      42.820  16.095  14.505  1.00  0.00           C  
ATOM   1610  OE1 GLU A 116      43.152  14.935  14.487  1.00  0.00           O  
ATOM   1611  OE2 GLU A 116      41.871  16.521  13.889  1.00  0.00           O1-
ATOM   1612  H   GLU A 116      46.473  17.787  15.125  1.00  0.00           H  
ATOM   1613  HA  GLU A 116      44.947  18.035  17.494  1.00  0.00           H  
ATOM   1614 1HB  GLU A 116      45.309  15.771  15.498  1.00  0.00           H  
ATOM   1615 2HB  GLU A 116      44.193  15.684  16.853  1.00  0.00           H  
ATOM   1616 1HG  GLU A 116      42.950  17.599  15.997  1.00  0.00           H  
ATOM   1617 2HG  GLU A 116      44.102  17.784  14.677  1.00  0.00           H  
ATOM   1618  N   ALA A 117      47.444  15.926  17.575  1.00  0.00           N  
ATOM   1619  CA  ALA A 117      48.322  15.205  18.476  1.00  0.00           C  
ATOM   1620  C   ALA A 117      48.956  16.111  19.518  1.00  0.00           C  
ATOM   1621  O   ALA A 117      49.090  15.751  20.686  1.00  0.00           O  
ATOM   1622  CB  ALA A 117      49.403  14.485  17.682  1.00  0.00           C  
ATOM   1623  H   ALA A 117      47.711  15.999  16.635  1.00  0.00           H  
ATOM   1624  HA  ALA A 117      47.725  14.469  19.014  1.00  0.00           H  
ATOM   1625 1HB  ALA A 117      50.051  13.936  18.365  1.00  0.00           H  
ATOM   1626 2HB  ALA A 117      48.938  13.790  16.983  1.00  0.00           H  
ATOM   1627 3HB  ALA A 117      49.994  15.214  17.129  1.00  0.00           H  
ATOM   1628  N   ALA A 118      49.376  17.279  19.085  1.00  0.00           N  
ATOM   1629  CA  ALA A 118      49.934  18.268  19.986  1.00  0.00           C  
ATOM   1630  C   ALA A 118      48.932  18.736  21.028  1.00  0.00           C  
ATOM   1631  O   ALA A 118      49.263  18.931  22.196  1.00  0.00           O  
ATOM   1632  CB  ALA A 118      50.456  19.457  19.192  1.00  0.00           C  
ATOM   1633  H   ALA A 118      49.258  17.529  18.145  1.00  0.00           H  
ATOM   1634  HA  ALA A 118      50.762  17.807  20.524  1.00  0.00           H  
ATOM   1635 1HB  ALA A 118      50.886  20.190  19.875  1.00  0.00           H  
ATOM   1636 2HB  ALA A 118      51.222  19.119  18.493  1.00  0.00           H  
ATOM   1637 3HB  ALA A 118      49.637  19.913  18.639  1.00  0.00           H  
ATOM   1638  N   ALA A 119      47.709  18.947  20.595  1.00  0.00           N  
ATOM   1639  CA  ALA A 119      46.637  19.325  21.496  1.00  0.00           C  
ATOM   1640  C   ALA A 119      46.351  18.256  22.538  1.00  0.00           C  
ATOM   1641  O   ALA A 119      46.101  18.548  23.706  1.00  0.00           O  
ATOM   1642  CB  ALA A 119      45.376  19.632  20.702  1.00  0.00           C  
ATOM   1643  H   ALA A 119      47.482  18.787  19.655  1.00  0.00           H  
ATOM   1644  HA  ALA A 119      46.947  20.221  22.034  1.00  0.00           H  
ATOM   1645 1HB  ALA A 119      44.579  19.927  21.385  1.00  0.00           H  
ATOM   1646 2HB  ALA A 119      45.574  20.445  20.003  1.00  0.00           H  
ATOM   1647 3HB  ALA A 119      45.069  18.745  20.149  1.00  0.00           H  
ATOM   1648  N   GLU A 120      46.355  17.015  22.105  1.00  0.00           N  
ATOM   1649  CA  GLU A 120      46.169  15.894  23.006  1.00  0.00           C  
ATOM   1650  C   GLU A 120      47.272  15.798  24.048  1.00  0.00           C  
ATOM   1651  O   GLU A 120      47.027  15.502  25.216  1.00  0.00           O  
ATOM   1652  CB  GLU A 120      46.100  14.589  22.209  1.00  0.00           C  
ATOM   1653  CG  GLU A 120      45.839  13.350  23.054  1.00  0.00           C  
ATOM   1654  CD  GLU A 120      45.702  12.099  22.231  1.00  0.00           C  
ATOM   1655  OE1 GLU A 120      45.785  12.189  21.030  1.00  0.00           O  
ATOM   1656  OE2 GLU A 120      45.515  11.052  22.805  1.00  0.00           O1-
ATOM   1657  H   GLU A 120      46.553  16.819  21.165  1.00  0.00           H  
ATOM   1658  HA  GLU A 120      45.224  16.027  23.534  1.00  0.00           H  
ATOM   1659 1HB  GLU A 120      45.307  14.659  21.465  1.00  0.00           H  
ATOM   1660 2HB  GLU A 120      47.038  14.438  21.675  1.00  0.00           H  
ATOM   1661 1HG  GLU A 120      46.662  13.221  23.756  1.00  0.00           H  
ATOM   1662 2HG  GLU A 120      44.927  13.502  23.630  1.00  0.00           H  
ATOM   1663  N   ILE A 121      48.493  16.018  23.615  1.00  0.00           N  
ATOM   1664  CA  ILE A 121      49.630  16.029  24.516  1.00  0.00           C  
ATOM   1665  C   ILE A 121      49.533  17.131  25.558  1.00  0.00           C  
ATOM   1666  O   ILE A 121      49.867  16.942  26.726  1.00  0.00           O  
ATOM   1667  CB  ILE A 121      50.942  16.191  23.726  1.00  0.00           C  
ATOM   1668  CG1 ILE A 121      51.214  14.943  22.882  1.00  0.00           C  
ATOM   1669  CG2 ILE A 121      52.102  16.461  24.672  1.00  0.00           C  
ATOM   1670  CD1 ILE A 121      52.326  15.119  21.873  1.00  0.00           C  
ATOM   1671  H   ILE A 121      48.652  16.246  22.675  1.00  0.00           H  
ATOM   1672  HA  ILE A 121      49.665  15.073  25.041  1.00  0.00           H  
ATOM   1673  HB  ILE A 121      50.849  17.026  23.033  1.00  0.00           H  
ATOM   1674 1HG1 ILE A 121      51.474  14.111  23.535  1.00  0.00           H  
ATOM   1675 2HG1 ILE A 121      50.308  14.664  22.343  1.00  0.00           H  
ATOM   1676 1HG2 ILE A 121      53.021  16.572  24.098  1.00  0.00           H  
ATOM   1677 2HG2 ILE A 121      51.910  17.376  25.231  1.00  0.00           H  
ATOM   1678 3HG2 ILE A 121      52.207  15.627  25.367  1.00  0.00           H  
ATOM   1679 1HD1 ILE A 121      52.460  14.194  21.313  1.00  0.00           H  
ATOM   1680 2HD1 ILE A 121      52.070  15.926  21.186  1.00  0.00           H  
ATOM   1681 3HD1 ILE A 121      53.252  15.365  22.392  1.00  0.00           H  
ATOM   1682  N   ALA A 122      49.104  18.296  25.125  1.00  0.00           N  
ATOM   1683  CA  ALA A 122      48.895  19.413  26.026  1.00  0.00           C  
ATOM   1684  C   ALA A 122      47.827  19.126  27.068  1.00  0.00           C  
ATOM   1685  O   ALA A 122      47.955  19.489  28.236  1.00  0.00           O  
ATOM   1686  CB  ALA A 122      48.529  20.659  25.232  1.00  0.00           C  
ATOM   1687  H   ALA A 122      48.852  18.413  24.185  1.00  0.00           H  
ATOM   1688  HA  ALA A 122      49.826  19.593  26.564  1.00  0.00           H  
ATOM   1689 1HB  ALA A 122      48.386  21.496  25.915  1.00  0.00           H  
ATOM   1690 2HB  ALA A 122      49.332  20.894  24.533  1.00  0.00           H  
ATOM   1691 3HB  ALA A 122      47.608  20.480  24.680  1.00  0.00           H  
ATOM   1692  N   GLU A 123      46.754  18.503  26.635  1.00  0.00           N  
ATOM   1693  CA  GLU A 123      45.690  18.103  27.536  1.00  0.00           C  
ATOM   1694  C   GLU A 123      46.158  17.100  28.578  1.00  0.00           C  
ATOM   1695  O   GLU A 123      45.780  17.164  29.746  1.00  0.00           O  
ATOM   1696  CB  GLU A 123      44.526  17.510  26.739  1.00  0.00           C  
ATOM   1697  CG  GLU A 123      43.756  18.523  25.903  1.00  0.00           C  
ATOM   1698  CD  GLU A 123      42.671  17.894  25.074  1.00  0.00           C  
ATOM   1699  OE1 GLU A 123      42.587  16.689  25.056  1.00  0.00           O  
ATOM   1700  OE2 GLU A 123      41.925  18.618  24.459  1.00  0.00           O1-
ATOM   1701  H   GLU A 123      46.683  18.234  25.695  1.00  0.00           H  
ATOM   1702  HA  GLU A 123      45.339  18.986  28.070  1.00  0.00           H  
ATOM   1703 1HB  GLU A 123      44.900  16.738  26.067  1.00  0.00           H  
ATOM   1704 2HB  GLU A 123      43.821  17.036  27.423  1.00  0.00           H  
ATOM   1705 1HG  GLU A 123      43.307  19.261  26.568  1.00  0.00           H  
ATOM   1706 2HG  GLU A 123      44.453  19.042  25.247  1.00  0.00           H  
ATOM   1707  N   ALA A 124      46.960  16.152  28.145  1.00  0.00           N  
ATOM   1708  CA  ALA A 124      47.537  15.174  29.046  1.00  0.00           C  
ATOM   1709  C   ALA A 124      48.443  15.809  30.088  1.00  0.00           C  
ATOM   1710  O   ALA A 124      48.446  15.425  31.256  1.00  0.00           O  
ATOM   1711  CB  ALA A 124      48.306  14.127  28.252  1.00  0.00           C  
ATOM   1712  H   ALA A 124      47.236  16.129  27.205  1.00  0.00           H  
ATOM   1713  HA  ALA A 124      46.723  14.687  29.584  1.00  0.00           H  
ATOM   1714 1HB  ALA A 124      48.725  13.389  28.935  1.00  0.00           H  
ATOM   1715 2HB  ALA A 124      47.631  13.633  27.553  1.00  0.00           H  
ATOM   1716 3HB  ALA A 124      49.111  14.609  27.700  1.00  0.00           H  
ATOM   1717  N   LEU A 125      49.237  16.762  29.655  1.00  0.00           N  
ATOM   1718  CA  LEU A 125      50.100  17.502  30.556  1.00  0.00           C  
ATOM   1719  C   LEU A 125      49.319  18.284  31.598  1.00  0.00           C  
ATOM   1720  O   LEU A 125      49.697  18.353  32.766  1.00  0.00           O  
ATOM   1721  CB  LEU A 125      50.986  18.464  29.754  1.00  0.00           C  
ATOM   1722  CG  LEU A 125      51.973  19.301  30.576  1.00  0.00           C  
ATOM   1723  CD1 LEU A 125      52.922  18.377  31.327  1.00  0.00           C  
ATOM   1724  CD2 LEU A 125      52.738  20.237  29.652  1.00  0.00           C  
ATOM   1725  H   LEU A 125      49.212  17.039  28.715  1.00  0.00           H  
ATOM   1726  HA  LEU A 125      50.736  16.793  31.086  1.00  0.00           H  
ATOM   1727 1HB  LEU A 125      51.562  17.886  29.033  1.00  0.00           H  
ATOM   1728 2HB  LEU A 125      50.343  19.152  29.205  1.00  0.00           H  
ATOM   1729  HG  LEU A 125      51.426  19.888  31.315  1.00  0.00           H  
ATOM   1730 1HD1 LEU A 125      53.623  18.972  31.912  1.00  0.00           H  
ATOM   1731 2HD1 LEU A 125      52.350  17.732  31.995  1.00  0.00           H  
ATOM   1732 3HD1 LEU A 125      53.473  17.764  30.614  1.00  0.00           H  
ATOM   1733 1HD2 LEU A 125      53.439  20.833  30.237  1.00  0.00           H  
ATOM   1734 2HD2 LEU A 125      53.287  19.651  28.915  1.00  0.00           H  
ATOM   1735 3HD2 LEU A 125      52.037  20.898  29.142  1.00  0.00           H  
ATOM   1736  N   THR A 126      48.242  18.901  31.165  1.00  0.00           N  
ATOM   1737  CA  THR A 126      47.363  19.622  32.066  1.00  0.00           C  
ATOM   1738  C   THR A 126      46.816  18.739  33.175  1.00  0.00           C  
ATOM   1739  O   THR A 126      46.830  19.117  34.346  1.00  0.00           O  
ATOM   1740  CB  THR A 126      46.191  20.254  31.292  1.00  0.00           C  
ATOM   1741  CG2 THR A 126      45.244  20.965  32.246  1.00  0.00           C  
ATOM   1742  OG1 THR A 126      46.698  21.196  30.337  1.00  0.00           O  
ATOM   1743  H   THR A 126      47.974  18.827  30.225  1.00  0.00           H  
ATOM   1744  HA  THR A 126      47.934  20.419  32.542  1.00  0.00           H  
ATOM   1745  HB  THR A 126      45.645  19.476  30.760  1.00  0.00           H  
ATOM   1746  HG1 THR A 126      47.281  20.744  29.722  1.00  0.00           H  
ATOM   1747 1HG2 THR A 126      44.422  21.406  31.682  1.00  0.00           H  
ATOM   1748 2HG2 THR A 126      44.848  20.250  32.966  1.00  0.00           H  
ATOM   1749 3HG2 THR A 126      45.782  21.751  32.775  1.00  0.00           H  
ATOM   1750  N   GLU A 127      46.334  17.559  32.801  1.00  0.00           N  
ATOM   1751  CA  GLU A 127      45.780  16.617  33.766  1.00  0.00           C  
ATOM   1752  C   GLU A 127      46.803  16.259  34.837  1.00  0.00           C  
ATOM   1753  O   GLU A 127      46.497  16.267  36.029  1.00  0.00           O  
ATOM   1754  CB  GLU A 127      45.303  15.347  33.058  1.00  0.00           C  
ATOM   1755  CG  GLU A 127      44.672  14.313  33.979  1.00  0.00           C  
ATOM   1756  CD  GLU A 127      44.199  13.088  33.247  1.00  0.00           C  
ATOM   1757  OE1 GLU A 127      44.334  13.047  32.047  1.00  0.00           O  
ATOM   1758  OE2 GLU A 127      43.701  12.193  33.887  1.00  0.00           O1-
ATOM   1759  H   GLU A 127      46.352  17.307  31.823  1.00  0.00           H  
ATOM   1760  HA  GLU A 127      44.918  17.082  34.248  1.00  0.00           H  
ATOM   1761 1HB  GLU A 127      44.568  15.609  32.296  1.00  0.00           H  
ATOM   1762 2HB  GLU A 127      46.145  14.875  32.551  1.00  0.00           H  
ATOM   1763 1HG  GLU A 127      45.405  14.013  34.728  1.00  0.00           H  
ATOM   1764 2HG  GLU A 127      43.829  14.769  34.497  1.00  0.00           H  
ATOM   1765  N   ALA A 128      47.982  15.834  34.388  1.00  0.00           N  
ATOM   1766  CA  ALA A 128      48.956  15.202  35.270  1.00  0.00           C  
ATOM   1767  C   ALA A 128      49.469  16.165  36.333  1.00  0.00           C  
ATOM   1768  O   ALA A 128      49.835  15.743  37.429  1.00  0.00           O  
ATOM   1769  CB  ALA A 128      50.118  14.650  34.458  1.00  0.00           C  
ATOM   1770  H   ALA A 128      48.189  15.909  33.406  1.00  0.00           H  
ATOM   1771  HA  ALA A 128      48.474  14.362  35.773  1.00  0.00           H  
ATOM   1772 1HB  ALA A 128      50.836  14.175  35.127  1.00  0.00           H  
ATOM   1773 2HB  ALA A 128      49.747  13.915  33.744  1.00  0.00           H  
ATOM   1774 3HB  ALA A 128      50.605  15.462  33.921  1.00  0.00           H  
ATOM   1775  N   LEU A 129      49.545  17.449  35.991  1.00  0.00           N  
ATOM   1776  CA  LEU A 129      50.210  18.408  36.862  1.00  0.00           C  
ATOM   1777  C   LEU A 129      49.218  19.386  37.478  1.00  0.00           C  
ATOM   1778  O   LEU A 129      49.604  20.298  38.209  1.00  0.00           O  
ATOM   1779  CB  LEU A 129      51.277  19.181  36.077  1.00  0.00           C  
ATOM   1780  CG  LEU A 129      52.412  18.335  35.486  1.00  0.00           C  
ATOM   1781  CD1 LEU A 129      53.328  19.223  34.655  1.00  0.00           C  
ATOM   1782  CD2 LEU A 129      53.180  17.659  36.612  1.00  0.00           C  
ATOM   1783  H   LEU A 129      49.187  17.746  35.091  1.00  0.00           H  
ATOM   1784  HA  LEU A 129      50.703  17.862  37.667  1.00  0.00           H  
ATOM   1785 1HB  LEU A 129      50.792  19.704  35.254  1.00  0.00           H  
ATOM   1786 2HB  LEU A 129      51.726  19.923  36.738  1.00  0.00           H  
ATOM   1787  HG  LEU A 129      51.994  17.576  34.825  1.00  0.00           H  
ATOM   1788 1HD1 LEU A 129      54.135  18.621  34.236  1.00  0.00           H  
ATOM   1789 2HD1 LEU A 129      52.758  19.678  33.846  1.00  0.00           H  
ATOM   1790 3HD1 LEU A 129      53.750  20.004  35.287  1.00  0.00           H  
ATOM   1791 1HD2 LEU A 129      53.986  17.057  36.193  1.00  0.00           H  
ATOM   1792 2HD2 LEU A 129      53.600  18.417  37.274  1.00  0.00           H  
ATOM   1793 3HD2 LEU A 129      52.505  17.017  37.179  1.00  0.00           H  
ATOM   1794  N   GLY A 130      47.941  19.188  37.185  1.00  0.00           N  
ATOM   1795  CA  GLY A 130      46.890  20.043  37.716  1.00  0.00           C  
ATOM   1796  C   GLY A 130      47.159  21.513  37.414  1.00  0.00           C  
ATOM   1797  O   GLY A 130      46.949  22.380  38.263  1.00  0.00           O  
ATOM   1798  H   GLY A 130      47.691  18.416  36.581  1.00  0.00           H  
ATOM   1799 1HA  GLY A 130      45.932  19.752  37.286  1.00  0.00           H  
ATOM   1800 2HA  GLY A 130      46.815  19.900  38.793  1.00  0.00           H  
ATOM   1801  N   ALA A 131      47.582  21.787  36.191  1.00  0.00           N  
ATOM   1802  CA  ALA A 131      47.779  23.157  35.728  1.00  0.00           C  
ATOM   1803  C   ALA A 131      46.456  23.813  35.361  1.00  0.00           C  
ATOM   1804  O   ALA A 131      45.435  23.139  35.232  1.00  0.00           O  
ATOM   1805  CB  ALA A 131      48.728  23.183  34.539  1.00  0.00           C  
ATOM   1806  H   ALA A 131      47.757  21.025  35.549  1.00  0.00           H  
ATOM   1807  HA  ALA A 131      48.241  23.731  36.532  1.00  0.00           H  
ATOM   1808 1HB  ALA A 131      48.864  24.212  34.205  1.00  0.00           H  
ATOM   1809 2HB  ALA A 131      49.691  22.766  34.832  1.00  0.00           H  
ATOM   1810 3HB  ALA A 131      48.309  22.591  33.726  1.00  0.00           H  
ATOM   1811  N   ASP A 132      46.477  25.133  35.207  1.00  0.00           N  
ATOM   1812  CA  ASP A 132      45.263  25.870  34.897  1.00  0.00           C  
ATOM   1813  C   ASP A 132      44.723  25.464  33.527  1.00  0.00           C  
ATOM   1814  O   ASP A 132      45.306  25.797  32.497  1.00  0.00           O  
ATOM   1815  CB  ASP A 132      45.526  27.378  34.930  1.00  0.00           C  
ATOM   1816  CG  ASP A 132      44.266  28.204  34.709  1.00  0.00           C  
ATOM   1817  OD1 ASP A 132      43.250  27.630  34.396  1.00  0.00           O  
ATOM   1818  OD2 ASP A 132      44.332  29.401  34.856  1.00  0.00           O1-
ATOM   1819  H   ASP A 132      47.347  25.634  35.316  1.00  0.00           H  
ATOM   1820  HA  ASP A 132      44.515  25.638  35.657  1.00  0.00           H  
ATOM   1821 1HB  ASP A 132      45.958  27.651  35.893  1.00  0.00           H  
ATOM   1822 2HB  ASP A 132      46.253  27.637  34.160  1.00  0.00           H  
ATOM   1823  N   PRO A 133      43.610  24.734  33.534  1.00  0.00           N  
ATOM   1824  CA  PRO A 133      42.953  24.256  32.316  1.00  0.00           C  
ATOM   1825  C   PRO A 133      42.983  25.275  31.204  1.00  0.00           C  
ATOM   1826  O   PRO A 133      42.728  24.963  30.040  1.00  0.00           O  
ATOM   1827  CB  PRO A 133      41.518  23.990  32.782  1.00  0.00           C  
ATOM   1828  CG  PRO A 133      41.654  23.703  34.239  1.00  0.00           C  
ATOM   1829  CD  PRO A 133      42.740  24.637  34.704  1.00  0.00           C  
ATOM   1830  HA  PRO A 133      43.439  23.327  31.984  1.00  0.00           H  
ATOM   1831 1HB  PRO A 133      40.887  24.867  32.577  1.00  0.00           H  
ATOM   1832 2HB  PRO A 133      41.090  23.147  32.220  1.00  0.00           H  
ATOM   1833 1HG  PRO A 133      40.697  23.877  34.751  1.00  0.00           H  
ATOM   1834 2HG  PRO A 133      41.910  22.645  34.395  1.00  0.00           H  
ATOM   1835 1HD  PRO A 133      42.299  25.610  34.967  1.00  0.00           H  
ATOM   1836 2HD  PRO A 133      43.255  24.197  35.571  1.00  0.00           H  
ATOM   1837  N   ALA A 134      43.248  26.497  31.586  1.00  0.00           N  
ATOM   1838  CA  ALA A 134      43.302  27.632  30.685  1.00  0.00           C  
ATOM   1839  C   ALA A 134      44.400  27.495  29.642  1.00  0.00           C  
ATOM   1840  O   ALA A 134      44.223  27.836  28.475  1.00  0.00           O  
ATOM   1841  CB  ALA A 134      43.493  28.916  31.479  1.00  0.00           C  
ATOM   1842  H   ALA A 134      43.482  26.647  32.525  1.00  0.00           H  
ATOM   1843  HA  ALA A 134      42.355  27.683  30.147  1.00  0.00           H  
ATOM   1844 1HB  ALA A 134      43.519  29.765  30.797  1.00  0.00           H  
ATOM   1845 2HB  ALA A 134      42.665  29.037  32.179  1.00  0.00           H  
ATOM   1846 3HB  ALA A 134      44.430  28.866  32.032  1.00  0.00           H  
ATOM   1847  N   HIS A 135      45.547  27.023  30.076  1.00  0.00           N  
ATOM   1848  CA  HIS A 135      46.656  26.772  29.175  1.00  0.00           C  
ATOM   1849  C   HIS A 135      46.330  25.716  28.132  1.00  0.00           C  
ATOM   1850  O   HIS A 135      46.697  25.830  26.965  1.00  0.00           O  
ATOM   1851  CB  HIS A 135      47.895  26.341  29.966  1.00  0.00           C  
ATOM   1852  CG  HIS A 135      47.743  25.018  30.649  1.00  0.00           C  
ATOM   1853  CD2 HIS A 135      48.192  23.785  30.315  1.00  0.00           C  
ATOM   1854  ND1 HIS A 135      47.054  24.868  31.834  1.00  0.00           N  
ATOM   1855  CE1 HIS A 135      47.084  23.597  32.199  1.00  0.00           C  
ATOM   1856  NE2 HIS A 135      47.768  22.921  31.295  1.00  0.00           N  
ATOM   1857  H   HIS A 135      45.655  26.766  31.015  1.00  0.00           H  
ATOM   1858  HA  HIS A 135      46.871  27.696  28.638  1.00  0.00           H  
ATOM   1859 1HB  HIS A 135      48.753  26.283  29.295  1.00  0.00           H  
ATOM   1860 2HB  HIS A 135      48.123  27.092  30.723  1.00  0.00           H  
ATOM   1861  HD1 HIS A 135      46.535  25.578  32.311  1.00  0.00           H  
ATOM   1862  HD2 HIS A 135      48.777  23.413  29.474  1.00  0.00           H  
ATOM   1863  HE1 HIS A 135      46.592  23.271  33.115  1.00  0.00           H  
ATOM   1864  N   ALA A 136      45.666  24.667  28.566  1.00  0.00           N  
ATOM   1865  CA  ALA A 136      45.226  23.619  27.665  1.00  0.00           C  
ATOM   1866  C   ALA A 136      44.243  24.123  26.622  1.00  0.00           C  
ATOM   1867  O   ALA A 136      44.292  23.743  25.455  1.00  0.00           O  
ATOM   1868  CB  ALA A 136      44.606  22.479  28.459  1.00  0.00           C  
ATOM   1869  H   ALA A 136      45.395  24.606  29.505  1.00  0.00           H  
ATOM   1870  HA  ALA A 136      46.098  23.246  27.127  1.00  0.00           H  
ATOM   1871 1HB  ALA A 136      44.289  21.690  27.777  1.00  0.00           H  
ATOM   1872 2HB  ALA A 136      45.341  22.080  29.159  1.00  0.00           H  
ATOM   1873 3HB  ALA A 136      43.743  22.848  29.011  1.00  0.00           H  
ATOM   1874  N   ARG A 137      43.325  24.959  27.056  1.00  0.00           N  
ATOM   1875  CA  ARG A 137      42.370  25.574  26.155  1.00  0.00           C  
ATOM   1876  C   ARG A 137      43.037  26.455  25.112  1.00  0.00           C  
ATOM   1877  O   ARG A 137      42.653  26.473  23.945  1.00  0.00           O  
ATOM   1878  CB  ARG A 137      41.368  26.406  26.942  1.00  0.00           C  
ATOM   1879  CG  ARG A 137      40.381  25.601  27.773  1.00  0.00           C  
ATOM   1880  CD  ARG A 137      39.421  26.480  28.488  1.00  0.00           C  
ATOM   1881  NE  ARG A 137      38.528  25.720  29.349  1.00  0.00           N  
ATOM   1882  CZ  ARG A 137      37.395  25.119  28.936  1.00  0.00           C  
ATOM   1883  NH1 ARG A 137      37.031  25.198  27.676  1.00  0.00           N1+
ATOM   1884  NH2 ARG A 137      36.650  24.450  29.799  1.00  0.00           N  
ATOM   1885  H   ARG A 137      43.313  25.237  27.995  1.00  0.00           H  
ATOM   1886  HA  ARG A 137      41.840  24.785  25.621  1.00  0.00           H  
ATOM   1887 1HB  ARG A 137      41.900  27.073  27.617  1.00  0.00           H  
ATOM   1888 2HB  ARG A 137      40.792  27.026  26.255  1.00  0.00           H  
ATOM   1889 1HG  ARG A 137      39.816  24.934  27.122  1.00  0.00           H  
ATOM   1890 2HG  ARG A 137      40.924  25.012  28.513  1.00  0.00           H  
ATOM   1891 1HD  ARG A 137      39.969  27.190  29.107  1.00  0.00           H  
ATOM   1892 2HD  ARG A 137      38.815  27.023  27.763  1.00  0.00           H  
ATOM   1893  HE  ARG A 137      38.775  25.637  30.326  1.00  0.00           H  
ATOM   1894 1HH1 ARG A 137      37.601  25.709  27.016  1.00  0.00           H  
ATOM   1895 2HH1 ARG A 137      36.182  24.747  27.366  1.00  0.00           H  
ATOM   1896 1HH2 ARG A 137      36.930  24.390  30.768  1.00  0.00           H  
ATOM   1897 2HH2 ARG A 137      35.802  24.000  29.490  1.00  0.00           H  
ATOM   1898  N   ALA A 138      44.019  27.214  25.546  1.00  0.00           N  
ATOM   1899  CA  ALA A 138      44.791  28.049  24.645  1.00  0.00           C  
ATOM   1900  C   ALA A 138      45.543  27.237  23.602  1.00  0.00           C  
ATOM   1901  O   ALA A 138      45.627  27.612  22.435  1.00  0.00           O  
ATOM   1902  CB  ALA A 138      45.763  28.909  25.439  1.00  0.00           C  
ATOM   1903  H   ALA A 138      44.295  27.178  26.485  1.00  0.00           H  
ATOM   1904  HA  ALA A 138      44.099  28.697  24.107  1.00  0.00           H  
ATOM   1905 1HB  ALA A 138      46.330  29.542  24.757  1.00  0.00           H  
ATOM   1906 2HB  ALA A 138      45.209  29.534  26.139  1.00  0.00           H  
ATOM   1907 3HB  ALA A 138      46.448  28.267  25.992  1.00  0.00           H  
ATOM   1908  N   ALA A 139      46.120  26.138  24.036  1.00  0.00           N  
ATOM   1909  CA  ALA A 139      46.807  25.234  23.135  1.00  0.00           C  
ATOM   1910  C   ALA A 139      45.878  24.634  22.092  1.00  0.00           C  
ATOM   1911  O   ALA A 139      46.232  24.486  20.925  1.00  0.00           O  
ATOM   1912  CB  ALA A 139      47.485  24.127  23.929  1.00  0.00           C  
ATOM   1913  H   ALA A 139      46.036  25.873  24.975  1.00  0.00           H  
ATOM   1914  HA  ALA A 139      47.565  25.803  22.597  1.00  0.00           H  
ATOM   1915 1HB  ALA A 139      48.011  23.460  23.247  1.00  0.00           H  
ATOM   1916 2HB  ALA A 139      48.198  24.566  24.629  1.00  0.00           H  
ATOM   1917 3HB  ALA A 139      46.735  23.564  24.481  1.00  0.00           H  
ATOM   1918  N   ARG A 140      44.696  24.257  22.526  1.00  0.00           N  
ATOM   1919  CA  ARG A 140      43.685  23.737  21.625  1.00  0.00           C  
ATOM   1920  C   ARG A 140      43.256  24.755  20.582  1.00  0.00           C  
ATOM   1921  O   ARG A 140      43.049  24.432  19.415  1.00  0.00           O  
ATOM   1922  CB  ARG A 140      42.463  23.286  22.412  1.00  0.00           C  
ATOM   1923  CG  ARG A 140      41.357  22.665  21.574  1.00  0.00           C  
ATOM   1924  CD  ARG A 140      40.225  22.200  22.416  1.00  0.00           C  
ATOM   1925  NE  ARG A 140      39.549  23.306  23.075  1.00  0.00           N  
ATOM   1926  CZ  ARG A 140      38.700  23.175  24.112  1.00  0.00           C  
ATOM   1927  NH1 ARG A 140      38.433  21.983  24.597  1.00  0.00           N1+
ATOM   1928  NH2 ARG A 140      38.134  24.246  24.643  1.00  0.00           N  
ATOM   1929  H   ARG A 140      44.448  24.385  23.465  1.00  0.00           H  
ATOM   1930  HA  ARG A 140      44.100  22.878  21.098  1.00  0.00           H  
ATOM   1931 1HB  ARG A 140      42.762  22.552  23.159  1.00  0.00           H  
ATOM   1932 2HB  ARG A 140      42.037  24.138  22.942  1.00  0.00           H  
ATOM   1933 1HG  ARG A 140      40.977  23.403  20.867  1.00  0.00           H  
ATOM   1934 2HG  ARG A 140      41.752  21.808  21.027  1.00  0.00           H  
ATOM   1935 1HD  ARG A 140      39.499  21.678  21.794  1.00  0.00           H  
ATOM   1936 2HD  ARG A 140      40.597  21.523  23.184  1.00  0.00           H  
ATOM   1937  HE  ARG A 140      39.729  24.240  22.730  1.00  0.00           H  
ATOM   1938 1HH1 ARG A 140      38.865  21.164  24.191  1.00  0.00           H  
ATOM   1939 2HH1 ARG A 140      37.796  21.884  25.374  1.00  0.00           H  
ATOM   1940 1HH2 ARG A 140      38.339  25.163  24.270  1.00  0.00           H  
ATOM   1941 2HH2 ARG A 140      37.498  24.147  25.420  1.00  0.00           H  
ATOM   1942  N   ALA A 141      43.090  25.986  21.016  1.00  0.00           N  
ATOM   1943  CA  ALA A 141      42.753  27.071  20.115  1.00  0.00           C  
ATOM   1944  C   ALA A 141      43.832  27.317  19.072  1.00  0.00           C  
ATOM   1945  O   ALA A 141      43.549  27.577  17.905  1.00  0.00           O  
ATOM   1946  CB  ALA A 141      42.494  28.343  20.909  1.00  0.00           C  
ATOM   1947  H   ALA A 141      43.259  26.207  21.955  1.00  0.00           H  
ATOM   1948  HA  ALA A 141      41.846  26.795  19.577  1.00  0.00           H  
ATOM   1949 1HB  ALA A 141      42.228  29.150  20.227  1.00  0.00           H  
ATOM   1950 2HB  ALA A 141      41.675  28.174  21.609  1.00  0.00           H  
ATOM   1951 3HB  ALA A 141      43.391  28.616  21.462  1.00  0.00           H  
ATOM   1952  N   VAL A 142      45.071  27.267  19.506  1.00  0.00           N  
ATOM   1953  CA  VAL A 142      46.199  27.410  18.605  1.00  0.00           C  
ATOM   1954  C   VAL A 142      46.254  26.305  17.562  1.00  0.00           C  
ATOM   1955  O   VAL A 142      46.559  26.539  16.395  1.00  0.00           O  
ATOM   1956  CB  VAL A 142      47.513  27.411  19.408  1.00  0.00           C  
ATOM   1957  CG1 VAL A 142      48.710  27.359  18.470  1.00  0.00           C  
ATOM   1958  CG2 VAL A 142      47.577  28.645  20.295  1.00  0.00           C  
ATOM   1959  H   VAL A 142      45.260  27.062  20.445  1.00  0.00           H  
ATOM   1960  HA  VAL A 142      46.104  28.361  18.080  1.00  0.00           H  
ATOM   1961  HB  VAL A 142      47.551  26.515  20.027  1.00  0.00           H  
ATOM   1962 1HG1 VAL A 142      49.631  27.360  19.055  1.00  0.00           H  
ATOM   1963 2HG1 VAL A 142      48.663  26.450  17.871  1.00  0.00           H  
ATOM   1964 3HG1 VAL A 142      48.697  28.229  17.814  1.00  0.00           H  
ATOM   1965 1HG2 VAL A 142      48.508  28.639  20.860  1.00  0.00           H  
ATOM   1966 2HG2 VAL A 142      47.534  29.541  19.676  1.00  0.00           H  
ATOM   1967 3HG2 VAL A 142      46.734  28.641  20.986  1.00  0.00           H  
ATOM   1968  N   ALA A 143      45.989  25.093  17.996  1.00  0.00           N  
ATOM   1969  CA  ALA A 143      45.935  23.958  17.095  1.00  0.00           C  
ATOM   1970  C   ALA A 143      44.837  24.095  16.052  1.00  0.00           C  
ATOM   1971  O   ALA A 143      45.014  23.754  14.885  1.00  0.00           O  
ATOM   1972  CB  ALA A 143      45.744  22.674  17.889  1.00  0.00           C  
ATOM   1973  H   ALA A 143      45.755  24.943  18.935  1.00  0.00           H  
ATOM   1974  HA  ALA A 143      46.882  23.907  16.557  1.00  0.00           H  
ATOM   1975 1HB  ALA A 143      45.718  21.825  17.207  1.00  0.00           H  
ATOM   1976 2HB  ALA A 143      46.572  22.553  18.589  1.00  0.00           H  
ATOM   1977 3HB  ALA A 143      44.807  22.724  18.442  1.00  0.00           H  
ATOM   1978  N   ARG A 144      43.689  24.567  16.486  1.00  0.00           N  
ATOM   1979  CA  ARG A 144      42.581  24.817  15.585  1.00  0.00           C  
ATOM   1980  C   ARG A 144      42.907  25.874  14.542  1.00  0.00           C  
ATOM   1981  O   ARG A 144      42.540  25.760  13.375  1.00  0.00           O  
ATOM   1982  CB  ARG A 144      41.354  25.255  16.371  1.00  0.00           C  
ATOM   1983  CG  ARG A 144      40.713  24.165  17.216  1.00  0.00           C  
ATOM   1984  CD  ARG A 144      39.562  24.682  17.999  1.00  0.00           C  
ATOM   1985  NE  ARG A 144      38.463  25.092  17.141  1.00  0.00           N  
ATOM   1986  CZ  ARG A 144      37.415  25.838  17.543  1.00  0.00           C  
ATOM   1987  NH1 ARG A 144      37.339  26.245  18.791  1.00  0.00           N1+
ATOM   1988  NH2 ARG A 144      36.463  26.159  16.684  1.00  0.00           N  
ATOM   1989  H   ARG A 144      43.582  24.823  17.425  1.00  0.00           H  
ATOM   1990  HA  ARG A 144      42.354  23.894  15.051  1.00  0.00           H  
ATOM   1991 1HB  ARG A 144      41.623  26.073  17.038  1.00  0.00           H  
ATOM   1992 2HB  ARG A 144      40.595  25.628  15.684  1.00  0.00           H  
ATOM   1993 1HG  ARG A 144      40.355  23.365  16.567  1.00  0.00           H  
ATOM   1994 2HG  ARG A 144      41.450  23.764  17.913  1.00  0.00           H  
ATOM   1995 1HD  ARG A 144      39.199  23.904  18.669  1.00  0.00           H  
ATOM   1996 2HD  ARG A 144      39.879  25.545  18.583  1.00  0.00           H  
ATOM   1997  HE  ARG A 144      38.486  24.798  16.173  1.00  0.00           H  
ATOM   1998 1HH1 ARG A 144      38.066  26.000  19.448  1.00  0.00           H  
ATOM   1999 2HH1 ARG A 144      36.553  26.803  19.092  1.00  0.00           H  
ATOM   2000 1HH2 ARG A 144      36.522  25.845  15.724  1.00  0.00           H  
ATOM   2001 2HH2 ARG A 144      35.679  26.717  16.985  1.00  0.00           H  
ATOM   2002  N   ALA A 145      43.571  26.923  14.976  1.00  0.00           N  
ATOM   2003  CA  ALA A 145      44.009  27.971  14.075  1.00  0.00           C  
ATOM   2004  C   ALA A 145      44.994  27.466  13.032  1.00  0.00           C  
ATOM   2005  O   ALA A 145      44.944  27.847  11.865  1.00  0.00           O  
ATOM   2006  CB  ALA A 145      44.627  29.113  14.869  1.00  0.00           C  
ATOM   2007  H   ALA A 145      43.842  26.984  15.915  1.00  0.00           H  
ATOM   2008  HA  ALA A 145      43.136  28.342  13.537  1.00  0.00           H  
ATOM   2009 1HB  ALA A 145      44.942  29.902  14.187  1.00  0.00           H  
ATOM   2010 2HB  ALA A 145      43.891  29.510  15.568  1.00  0.00           H  
ATOM   2011 3HB  ALA A 145      45.491  28.745  15.421  1.00  0.00           H  
ATOM   2012  N   GLY A 146      45.912  26.631  13.466  1.00  0.00           N  
ATOM   2013  CA  GLY A 146      46.867  26.017  12.565  1.00  0.00           C  
ATOM   2014  C   GLY A 146      46.199  25.135  11.522  1.00  0.00           C  
ATOM   2015  O   GLY A 146      46.583  25.117  10.355  1.00  0.00           O  
ATOM   2016  H   GLY A 146      45.924  26.353  14.405  1.00  0.00           H  
ATOM   2017 1HA  GLY A 146      47.441  26.793  12.059  1.00  0.00           H  
ATOM   2018 2HA  GLY A 146      47.573  25.417  13.138  1.00  0.00           H  
ATOM   2019  N   ALA A 147      45.217  24.376  11.956  1.00  0.00           N  
ATOM   2020  CA  ALA A 147      44.446  23.541  11.055  1.00  0.00           C  
ATOM   2021  C   ALA A 147      43.693  24.353  10.012  1.00  0.00           C  
ATOM   2022  O   ALA A 147      43.610  23.978   8.845  1.00  0.00           O  
ATOM   2023  CB  ALA A 147      43.475  22.680  11.849  1.00  0.00           C  
ATOM   2024  H   ALA A 147      44.942  24.412  12.895  1.00  0.00           H  
ATOM   2025  HA  ALA A 147      45.132  22.883  10.521  1.00  0.00           H  
ATOM   2026 1HB  ALA A 147      42.908  22.046  11.167  1.00  0.00           H  
ATOM   2027 2HB  ALA A 147      44.030  22.055  12.549  1.00  0.00           H  
ATOM   2028 3HB  ALA A 147      42.789  23.321  12.402  1.00  0.00           H  
ATOM   2029  N   ALA A 148      43.117  25.452  10.446  1.00  0.00           N  
ATOM   2030  CA  ALA A 148      42.429  26.356   9.545  1.00  0.00           C  
ATOM   2031  C   ALA A 148      43.358  26.956   8.502  1.00  0.00           C  
ATOM   2032  O   ALA A 148      43.003  27.104   7.335  1.00  0.00           O  
ATOM   2033  CB  ALA A 148      41.750  27.463  10.339  1.00  0.00           C  
ATOM   2034  H   ALA A 148      43.200  25.717  11.385  1.00  0.00           H  
ATOM   2035  HA  ALA A 148      41.671  25.786   9.007  1.00  0.00           H  
ATOM   2036 1HB  ALA A 148      41.225  28.130   9.657  1.00  0.00           H  
ATOM   2037 2HB  ALA A 148      41.038  27.024  11.039  1.00  0.00           H  
ATOM   2038 3HB  ALA A 148      42.501  28.026  10.891  1.00  0.00           H  
ATOM   2039  N   ALA A 149      44.541  27.332   8.936  1.00  0.00           N  
ATOM   2040  CA  ALA A 149      45.551  27.853   8.035  1.00  0.00           C  
ATOM   2041  C   ALA A 149      45.980  26.833   6.992  1.00  0.00           C  
ATOM   2042  O   ALA A 149      46.188  27.158   5.825  1.00  0.00           O  
ATOM   2043  CB  ALA A 149      46.759  28.329   8.829  1.00  0.00           C  
ATOM   2044  H   ALA A 149      44.787  27.205   9.875  1.00  0.00           H  
ATOM   2045  HA  ALA A 149      45.122  28.699   7.497  1.00  0.00           H  
ATOM   2046 1HB  ALA A 149      47.508  28.731   8.146  1.00  0.00           H  
ATOM   2047 2HB  ALA A 149      46.451  29.106   9.528  1.00  0.00           H  
ATOM   2048 3HB  ALA A 149      47.183  27.492   9.381  1.00  0.00           H  
ATOM   2049  N   LEU A 150      46.146  25.604   7.426  1.00  0.00           N  
ATOM   2050  CA  LEU A 150      46.483  24.519   6.525  1.00  0.00           C  
ATOM   2051  C   LEU A 150      45.405  24.273   5.482  1.00  0.00           C  
ATOM   2052  O   LEU A 150      45.688  24.012   4.315  1.00  0.00           O  
ATOM   2053  CB  LEU A 150      46.721  23.233   7.327  1.00  0.00           C  
ATOM   2054  CG  LEU A 150      47.983  23.218   8.200  1.00  0.00           C  
ATOM   2055  CD1 LEU A 150      47.985  21.967   9.068  1.00  0.00           C  
ATOM   2056  CD2 LEU A 150      49.216  23.269   7.310  1.00  0.00           C  
ATOM   2057  H   LEU A 150      45.977  25.383   8.365  1.00  0.00           H  
ATOM   2058  HA  LEU A 150      47.398  24.781   5.995  1.00  0.00           H  
ATOM   2059 1HB  LEU A 150      45.865  23.068   7.979  1.00  0.00           H  
ATOM   2060 2HB  LEU A 150      46.789  22.397   6.631  1.00  0.00           H  
ATOM   2061  HG  LEU A 150      47.977  24.084   8.863  1.00  0.00           H  
ATOM   2062 1HD1 LEU A 150      48.882  21.956   9.688  1.00  0.00           H  
ATOM   2063 2HD1 LEU A 150      47.102  21.966   9.707  1.00  0.00           H  
ATOM   2064 3HD1 LEU A 150      47.974  21.083   8.431  1.00  0.00           H  
ATOM   2065 1HD2 LEU A 150      50.113  23.259   7.931  1.00  0.00           H  
ATOM   2066 2HD2 LEU A 150      49.223  22.403   6.648  1.00  0.00           H  
ATOM   2067 3HD2 LEU A 150      49.197  24.182   6.715  1.00  0.00           H  
ATOM   2068  N   ASP A 151      44.165  24.323   5.916  1.00  0.00           N  
ATOM   2069  CA  ASP A 151      43.037  24.180   5.015  1.00  0.00           C  
ATOM   2070  C   ASP A 151      42.982  25.285   3.972  1.00  0.00           C  
ATOM   2071  O   ASP A 151      42.678  25.051   2.805  1.00  0.00           O  
ATOM   2072  CB  ASP A 151      41.729  24.163   5.809  1.00  0.00           C  
ATOM   2073  CG  ASP A 151      41.532  22.877   6.601  1.00  0.00           C  
ATOM   2074  OD1 ASP A 151      42.217  21.921   6.322  1.00  0.00           O  
ATOM   2075  OD2 ASP A 151      40.701  22.863   7.476  1.00  0.00           O1-
ATOM   2076  H   ASP A 151      43.977  24.528   6.855  1.00  0.00           H  
ATOM   2077  HA  ASP A 151      43.138  23.234   4.482  1.00  0.00           H  
ATOM   2078 1HB  ASP A 151      41.713  25.005   6.502  1.00  0.00           H  
ATOM   2079 2HB  ASP A 151      40.887  24.285   5.127  1.00  0.00           H  
ATOM   2080  N   ALA A 152      43.356  26.502   4.360  1.00  0.00           N  
ATOM   2081  CA  ALA A 152      43.374  27.629   3.413  1.00  0.00           C  
ATOM   2082  C   ALA A 152      44.579  27.661   2.459  1.00  0.00           C  
ATOM   2083  O   ALA A 152      44.541  28.349   1.439  1.00  0.00           O  
ATOM   2084  CB  ALA A 152      43.311  28.937   4.189  1.00  0.00           C  
ATOM   2085  H   ALA A 152      43.616  26.658   5.323  1.00  0.00           H  
ATOM   2086  HA  ALA A 152      42.497  27.546   2.771  1.00  0.00           H  
ATOM   2087 1HB  ALA A 152      43.291  29.773   3.490  1.00  0.00           H  
ATOM   2088 2HB  ALA A 152      42.409  28.953   4.801  1.00  0.00           H  
ATOM   2089 3HB  ALA A 152      44.186  29.021   4.830  1.00  0.00           H  
ATOM   2090  N   ILE A 153      45.663  26.974   2.814  1.00  0.00           N  
ATOM   2091  CA  ILE A 153      46.915  27.100   2.055  1.00  0.00           C  
ATOM   2092  C   ILE A 153      47.036  26.015   0.988  1.00  0.00           C  
ATOM   2093  O   ILE A 153      47.048  24.824   1.301  1.00  0.00           O  
ATOM   2094  CB  ILE A 153      48.135  27.030   2.991  1.00  0.00           C  
ATOM   2095  CG1 ILE A 153      48.091  28.171   4.011  1.00  0.00           C  
ATOM   2096  CG2 ILE A 153      49.426  27.079   2.188  1.00  0.00           C  
ATOM   2097  CD1 ILE A 153      49.122  28.048   5.110  1.00  0.00           C  
ATOM   2098  H   ILE A 153      45.637  26.390   3.637  1.00  0.00           H  
ATOM   2099  HA  ILE A 153      46.923  28.073   1.562  1.00  0.00           H  
ATOM   2100  HB  ILE A 153      48.106  26.100   3.558  1.00  0.00           H  
ATOM   2101 1HG1 ILE A 153      48.248  29.121   3.501  1.00  0.00           H  
ATOM   2102 2HG1 ILE A 153      47.105  28.209   4.474  1.00  0.00           H  
ATOM   2103 1HG2 ILE A 153      50.278  27.029   2.866  1.00  0.00           H  
ATOM   2104 2HG2 ILE A 153      49.459  26.234   1.501  1.00  0.00           H  
ATOM   2105 3HG2 ILE A 153      49.466  28.009   1.621  1.00  0.00           H  
ATOM   2106 1HD1 ILE A 153      49.029  28.893   5.793  1.00  0.00           H  
ATOM   2107 2HD1 ILE A 153      48.962  27.119   5.657  1.00  0.00           H  
ATOM   2108 3HD1 ILE A 153      50.120  28.045   4.673  1.00  0.00           H  
ATOM   2109  N   GLU A 154      47.107  26.435  -0.272  1.00  0.00           N  
ATOM   2110  CA  GLU A 154      47.164  25.503  -1.399  1.00  0.00           C  
ATOM   2111  C   GLU A 154      48.548  24.888  -1.588  1.00  0.00           C  
ATOM   2112  O   GLU A 154      48.672  23.694  -1.860  1.00  0.00           O  
ATOM   2113  CB  GLU A 154      46.743  26.214  -2.687  1.00  0.00           C  
ATOM   2114  CG  GLU A 154      45.274  26.608  -2.736  1.00  0.00           C  
ATOM   2115  CD  GLU A 154      44.907  27.344  -3.995  1.00  0.00           C  
ATOM   2116  OE1 GLU A 154      45.789  27.644  -4.763  1.00  0.00           O  
ATOM   2117  OE2 GLU A 154      43.743  27.605  -4.189  1.00  0.00           O1-
ATOM   2118  H   GLU A 154      47.107  27.428  -0.458  1.00  0.00           H  
ATOM   2119  HA  GLU A 154      46.462  24.689  -1.211  1.00  0.00           H  
ATOM   2120 1HB  GLU A 154      47.337  27.119  -2.814  1.00  0.00           H  
ATOM   2121 2HB  GLU A 154      46.944  25.567  -3.542  1.00  0.00           H  
ATOM   2122 1HG  GLU A 154      44.664  25.708  -2.664  1.00  0.00           H  
ATOM   2123 2HG  GLU A 154      45.048  27.237  -1.875  1.00  0.00           H  
ATOM   2124  N   ASP A 155      49.584  25.716  -1.479  1.00  0.00           N  
ATOM   2125  CA  ASP A 155      50.946  25.255  -1.743  1.00  0.00           C  
ATOM   2126  C   ASP A 155      51.432  24.365  -0.613  1.00  0.00           C  
ATOM   2127  O   ASP A 155      51.339  24.723   0.558  1.00  0.00           O  
ATOM   2128  CB  ASP A 155      51.899  26.440  -1.915  1.00  0.00           C  
ATOM   2129  CG  ASP A 155      53.305  26.016  -2.317  1.00  0.00           C  
ATOM   2130  OD1 ASP A 155      53.530  25.804  -3.486  1.00  0.00           O  
ATOM   2131  OD2 ASP A 155      54.142  25.908  -1.453  1.00  0.00           O1-
ATOM   2132  H   ASP A 155      49.428  26.679  -1.233  1.00  0.00           H  
ATOM   2133  HA  ASP A 155      50.945  24.687  -2.674  1.00  0.00           H  
ATOM   2134 1HB  ASP A 155      51.507  27.115  -2.677  1.00  0.00           H  
ATOM   2135 2HB  ASP A 155      51.957  26.999  -0.981  1.00  0.00           H  
ATOM   2136  N   ARG A 156      51.924  23.186  -0.973  1.00  0.00           N  
ATOM   2137  CA  ARG A 156      52.335  22.196   0.014  1.00  0.00           C  
ATOM   2138  C   ARG A 156      53.487  22.704   0.875  1.00  0.00           C  
ATOM   2139  O   ARG A 156      53.505  22.491   2.087  1.00  0.00           O  
ATOM   2140  CB  ARG A 156      52.753  20.904  -0.672  1.00  0.00           C  
ATOM   2141  CG  ARG A 156      54.010  21.007  -1.520  1.00  0.00           C  
ATOM   2142  CD  ARG A 156      54.304  19.733  -2.225  1.00  0.00           C  
ATOM   2143  NE  ARG A 156      55.534  19.811  -2.996  1.00  0.00           N  
ATOM   2144  CZ  ARG A 156      56.023  18.814  -3.759  1.00  0.00           C  
ATOM   2145  NH1 ARG A 156      55.375  17.673  -3.845  1.00  0.00           N1+
ATOM   2146  NH2 ARG A 156      57.153  18.983  -4.423  1.00  0.00           N  
ATOM   2147  H   ARG A 156      52.016  22.969  -1.955  1.00  0.00           H  
ATOM   2148  HA  ARG A 156      51.486  21.984   0.665  1.00  0.00           H  
ATOM   2149 1HB  ARG A 156      52.923  20.133   0.078  1.00  0.00           H  
ATOM   2150 2HB  ARG A 156      51.946  20.558  -1.319  1.00  0.00           H  
ATOM   2151 1HG  ARG A 156      53.883  21.791  -2.267  1.00  0.00           H  
ATOM   2152 2HG  ARG A 156      54.861  21.249  -0.881  1.00  0.00           H  
ATOM   2153 1HD  ARG A 156      54.407  18.930  -1.497  1.00  0.00           H  
ATOM   2154 2HD  ARG A 156      53.488  19.500  -2.909  1.00  0.00           H  
ATOM   2155  HE  ARG A 156      56.061  20.673  -2.955  1.00  0.00           H  
ATOM   2156 1HH1 ARG A 156      54.511  17.544  -3.337  1.00  0.00           H  
ATOM   2157 2HH1 ARG A 156      55.741  16.926  -4.417  1.00  0.00           H  
ATOM   2158 1HH2 ARG A 156      57.651  19.861  -4.358  1.00  0.00           H  
ATOM   2159 2HH2 ARG A 156      57.519  18.237  -4.995  1.00  0.00           H  
ATOM   2160  N   GLU A 157      54.483  23.317   0.235  1.00  0.00           N  
ATOM   2161  CA  GLU A 157      55.721  23.661   0.928  1.00  0.00           C  
ATOM   2162  C   GLU A 157      55.493  24.730   1.973  1.00  0.00           C  
ATOM   2163  O   GLU A 157      55.920  24.596   3.120  1.00  0.00           O  
ATOM   2164  CB  GLU A 157      56.779  24.137  -0.070  1.00  0.00           C  
ATOM   2165  CG  GLU A 157      57.315  23.046  -0.986  1.00  0.00           C  
ATOM   2166  CD  GLU A 157      58.293  23.564  -2.003  1.00  0.00           C  
ATOM   2167  OE1 GLU A 157      58.469  24.756  -2.076  1.00  0.00           O  
ATOM   2168  OE2 GLU A 157      58.865  22.766  -2.708  1.00  0.00           O1-
ATOM   2169  H   GLU A 157      54.399  23.505  -0.754  1.00  0.00           H  
ATOM   2170  HA  GLU A 157      56.097  22.769   1.428  1.00  0.00           H  
ATOM   2171 1HB  GLU A 157      56.361  24.924  -0.696  1.00  0.00           H  
ATOM   2172 2HB  GLU A 157      57.624  24.563   0.471  1.00  0.00           H  
ATOM   2173 1HG  GLU A 157      57.807  22.286  -0.380  1.00  0.00           H  
ATOM   2174 2HG  GLU A 157      56.478  22.575  -1.501  1.00  0.00           H  
ATOM   2175  N   LYS A 158      54.747  25.748   1.593  1.00  0.00           N  
ATOM   2176  CA  LYS A 158      54.371  26.822   2.493  1.00  0.00           C  
ATOM   2177  C   LYS A 158      53.359  26.376   3.536  1.00  0.00           C  
ATOM   2178  O   LYS A 158      53.431  26.754   4.704  1.00  0.00           O  
ATOM   2179  CB  LYS A 158      53.812  28.003   1.697  1.00  0.00           C  
ATOM   2180  CG  LYS A 158      54.849  28.751   0.870  1.00  0.00           C  
ATOM   2181  CD  LYS A 158      54.215  29.898   0.096  1.00  0.00           C  
ATOM   2182  CE  LYS A 158      55.248  30.641  -0.737  1.00  0.00           C  
ATOM   2183  NZ  LYS A 158      54.636  31.742  -1.530  1.00  0.00           N1+
ATOM   2184  H   LYS A 158      54.481  25.826   0.653  1.00  0.00           H  
ATOM   2185  HA  LYS A 158      55.261  27.150   3.031  1.00  0.00           H  
ATOM   2186 1HB  LYS A 158      53.034  27.649   1.020  1.00  0.00           H  
ATOM   2187 2HB  LYS A 158      53.351  28.716   2.381  1.00  0.00           H  
ATOM   2188 1HG  LYS A 158      55.621  29.150   1.528  1.00  0.00           H  
ATOM   2189 2HG  LYS A 158      55.317  28.064   0.166  1.00  0.00           H  
ATOM   2190 1HD  LYS A 158      53.440  29.507  -0.564  1.00  0.00           H  
ATOM   2191 2HD  LYS A 158      53.755  30.597   0.794  1.00  0.00           H  
ATOM   2192 1HE  LYS A 158      56.010  31.062  -0.082  1.00  0.00           H  
ATOM   2193 2HE  LYS A 158      55.733  29.945  -1.422  1.00  0.00           H  
ATOM   2194 1HZ  LYS A 158      55.352  32.209  -2.068  1.00  0.00           H  
ATOM   2195 2HZ  LYS A 158      53.940  31.361  -2.155  1.00  0.00           H  
ATOM   2196 3HZ  LYS A 158      54.200  32.405  -0.905  1.00  0.00           H  
ATOM   2197  N   GLY A 159      52.393  25.596   3.103  1.00  0.00           N  
ATOM   2198  CA  GLY A 159      51.403  25.040   4.003  1.00  0.00           C  
ATOM   2199  C   GLY A 159      52.017  24.119   5.046  1.00  0.00           C  
ATOM   2200  O   GLY A 159      51.632  24.125   6.214  1.00  0.00           O  
ATOM   2201  H   GLY A 159      52.364  25.320   2.163  1.00  0.00           H  
ATOM   2202 1HA  GLY A 159      50.875  25.849   4.509  1.00  0.00           H  
ATOM   2203 2HA  GLY A 159      50.663  24.483   3.430  1.00  0.00           H  
ATOM   2204  N   GLY A 160      52.953  23.304   4.613  1.00  0.00           N  
ATOM   2205  CA  GLY A 160      53.672  22.425   5.513  1.00  0.00           C  
ATOM   2206  C   GLY A 160      54.472  23.190   6.556  1.00  0.00           C  
ATOM   2207  O   GLY A 160      54.533  22.811   7.724  1.00  0.00           O  
ATOM   2208  H   GLY A 160      53.230  23.323   3.673  1.00  0.00           H  
ATOM   2209 1HA  GLY A 160      52.966  21.766   6.019  1.00  0.00           H  
ATOM   2210 2HA  GLY A 160      54.348  21.792   4.940  1.00  0.00           H  
ATOM   2211  N   GLU A 161      55.112  24.253   6.123  1.00  0.00           N  
ATOM   2212  CA  GLU A 161      55.854  25.115   7.023  1.00  0.00           C  
ATOM   2213  C   GLU A 161      54.961  25.769   8.066  1.00  0.00           C  
ATOM   2214  O   GLU A 161      55.324  25.895   9.234  1.00  0.00           O  
ATOM   2215  CB  GLU A 161      56.589  26.195   6.226  1.00  0.00           C  
ATOM   2216  CG  GLU A 161      57.750  25.677   5.388  1.00  0.00           C  
ATOM   2217  CD  GLU A 161      58.397  26.750   4.558  1.00  0.00           C  
ATOM   2218  OE1 GLU A 161      57.892  27.847   4.541  1.00  0.00           O  
ATOM   2219  OE2 GLU A 161      59.399  26.473   3.941  1.00  0.00           O1-
ATOM   2220  H   GLU A 161      55.045  24.523   5.183  1.00  0.00           H  
ATOM   2221  HA  GLU A 161      56.590  24.511   7.552  1.00  0.00           H  
ATOM   2222 1HB  GLU A 161      55.889  26.692   5.555  1.00  0.00           H  
ATOM   2223 2HB  GLU A 161      56.980  26.949   6.909  1.00  0.00           H  
ATOM   2224 1HG  GLU A 161      58.499  25.245   6.051  1.00  0.00           H  
ATOM   2225 2HG  GLU A 161      57.386  24.887   4.732  1.00  0.00           H  
ATOM   2226  N   ALA A 162      53.804  26.215   7.633  1.00  0.00           N  
ATOM   2227  CA  ALA A 162      52.826  26.796   8.533  1.00  0.00           C  
ATOM   2228  C   ALA A 162      52.336  25.803   9.576  1.00  0.00           C  
ATOM   2229  O   ALA A 162      52.149  26.138  10.744  1.00  0.00           O  
ATOM   2230  CB  ALA A 162      51.650  27.343   7.738  1.00  0.00           C  
ATOM   2231  H   ALA A 162      53.549  26.103   6.693  1.00  0.00           H  
ATOM   2232  HA  ALA A 162      53.305  27.615   9.071  1.00  0.00           H  
ATOM   2233 1HB  ALA A 162      50.925  27.789   8.420  1.00  0.00           H  
ATOM   2234 2HB  ALA A 162      52.004  28.101   7.038  1.00  0.00           H  
ATOM   2235 3HB  ALA A 162      51.176  26.533   7.185  1.00  0.00           H  
ATOM   2236  N   ALA A 163      52.098  24.585   9.143  1.00  0.00           N  
ATOM   2237  CA  ALA A 163      51.697  23.522  10.043  1.00  0.00           C  
ATOM   2238  C   ALA A 163      52.759  23.212  11.086  1.00  0.00           C  
ATOM   2239  O   ALA A 163      52.461  22.970  12.254  1.00  0.00           O  
ATOM   2240  CB  ALA A 163      51.363  22.268   9.248  1.00  0.00           C  
ATOM   2241  H   ALA A 163      52.253  24.355   8.203  1.00  0.00           H  
ATOM   2242  HA  ALA A 163      50.808  23.851  10.581  1.00  0.00           H  
ATOM   2243 1HB  ALA A 163      51.049  21.478   9.930  1.00  0.00           H  
ATOM   2244 2HB  ALA A 163      50.556  22.485   8.548  1.00  0.00           H  
ATOM   2245 3HB  ALA A 163      52.243  21.943   8.696  1.00  0.00           H  
ATOM   2246  N   LYS A 164      53.999  23.189  10.653  1.00  0.00           N  
ATOM   2247  CA  LYS A 164      55.116  22.978  11.553  1.00  0.00           C  
ATOM   2248  C   LYS A 164      55.237  24.078  12.596  1.00  0.00           C  
ATOM   2249  O   LYS A 164      55.528  23.826  13.764  1.00  0.00           O  
ATOM   2250  CB  LYS A 164      56.418  22.870  10.757  1.00  0.00           C  
ATOM   2251  CG  LYS A 164      57.653  22.595  11.605  1.00  0.00           C  
ATOM   2252  CD  LYS A 164      58.890  22.421  10.738  1.00  0.00           C  
ATOM   2253  CE  LYS A 164      60.106  22.052  11.575  1.00  0.00           C  
ATOM   2254  NZ  LYS A 164      60.491  23.145  12.509  1.00  0.00           N1+
ATOM   2255  H   LYS A 164      54.199  23.382   9.713  1.00  0.00           H  
ATOM   2256  HA  LYS A 164      54.961  22.039  12.082  1.00  0.00           H  
ATOM   2257 1HB  LYS A 164      56.330  22.068  10.023  1.00  0.00           H  
ATOM   2258 2HB  LYS A 164      56.587  23.798  10.210  1.00  0.00           H  
ATOM   2259 1HG  LYS A 164      57.815  23.427  12.292  1.00  0.00           H  
ATOM   2260 2HG  LYS A 164      57.498  21.689  12.190  1.00  0.00           H  
ATOM   2261 1HD  LYS A 164      58.713  21.633  10.004  1.00  0.00           H  
ATOM   2262 2HD  LYS A 164      59.096  23.349  10.206  1.00  0.00           H  
ATOM   2263 1HE  LYS A 164      59.890  21.155  12.154  1.00  0.00           H  
ATOM   2264 2HE  LYS A 164      60.949  21.839  10.918  1.00  0.00           H  
ATOM   2265 1HZ  LYS A 164      61.300  22.862  13.045  1.00  0.00           H  
ATOM   2266 2HZ  LYS A 164      60.712  23.977  11.981  1.00  0.00           H  
ATOM   2267 3HZ  LYS A 164      59.724  23.338  13.136  1.00  0.00           H  
ATOM   2268  N   GLU A 165      55.044  25.304  12.163  1.00  0.00           N  
ATOM   2269  CA  GLU A 165      55.057  26.440  13.063  1.00  0.00           C  
ATOM   2270  C   GLU A 165      53.954  26.369  14.106  1.00  0.00           C  
ATOM   2271  O   GLU A 165      54.150  26.699  15.274  1.00  0.00           O  
ATOM   2272  CB  GLU A 165      54.926  27.739  12.265  1.00  0.00           C  
ATOM   2273  CG  GLU A 165      56.149  28.089  11.429  1.00  0.00           C  
ATOM   2274  CD  GLU A 165      55.955  29.327  10.599  1.00  0.00           C  
ATOM   2275  OE1 GLU A 165      54.863  29.842  10.580  1.00  0.00           O  
ATOM   2276  OE2 GLU A 165      56.901  29.759   9.983  1.00  0.00           O1-
ATOM   2277  H   GLU A 165      54.820  25.467  11.223  1.00  0.00           H  
ATOM   2278  HA  GLU A 165      56.009  26.450  13.593  1.00  0.00           H  
ATOM   2279 1HB  GLU A 165      54.070  27.670  11.594  1.00  0.00           H  
ATOM   2280 2HB  GLU A 165      54.740  28.568  12.948  1.00  0.00           H  
ATOM   2281 1HG  GLU A 165      57.000  28.240  12.093  1.00  0.00           H  
ATOM   2282 2HG  GLU A 165      56.380  27.250  10.773  1.00  0.00           H  
ATOM   2283  N   GLY A 166      52.780  25.966  13.673  1.00  0.00           N  
ATOM   2284  CA  GLY A 166      51.658  25.782  14.573  1.00  0.00           C  
ATOM   2285  C   GLY A 166      51.921  24.707  15.616  1.00  0.00           C  
ATOM   2286  O   GLY A 166      51.562  24.843  16.784  1.00  0.00           O  
ATOM   2287  H   GLY A 166      52.658  25.716  12.733  1.00  0.00           H  
ATOM   2288 1HA  GLY A 166      51.439  26.723  15.079  1.00  0.00           H  
ATOM   2289 2HA  GLY A 166      50.772  25.512  13.999  1.00  0.00           H  
ATOM   2290  N   VAL A 167      52.522  23.621  15.183  1.00  0.00           N  
ATOM   2291  CA  VAL A 167      52.897  22.549  16.083  1.00  0.00           C  
ATOM   2292  C   VAL A 167      53.910  22.994  17.126  1.00  0.00           C  
ATOM   2293  O   VAL A 167      53.838  22.616  18.294  1.00  0.00           O  
ATOM   2294  CB  VAL A 167      53.483  21.373  15.280  1.00  0.00           C  
ATOM   2295  CG1 VAL A 167      54.063  20.324  16.217  1.00  0.00           C  
ATOM   2296  CG2 VAL A 167      52.407  20.765  14.392  1.00  0.00           C  
ATOM   2297  H   VAL A 167      52.788  23.544  14.243  1.00  0.00           H  
ATOM   2298  HA  VAL A 167      52.003  22.209  16.608  1.00  0.00           H  
ATOM   2299  HB  VAL A 167      54.302  21.739  14.661  1.00  0.00           H  
ATOM   2300 1HG1 VAL A 167      54.473  19.500  15.633  1.00  0.00           H  
ATOM   2301 2HG1 VAL A 167      54.856  20.772  16.817  1.00  0.00           H  
ATOM   2302 3HG1 VAL A 167      53.279  19.948  16.873  1.00  0.00           H  
ATOM   2303 1HG2 VAL A 167      52.828  19.935  13.826  1.00  0.00           H  
ATOM   2304 2HG2 VAL A 167      51.586  20.404  15.011  1.00  0.00           H  
ATOM   2305 3HG2 VAL A 167      52.035  21.523  13.701  1.00  0.00           H  
ATOM   2306  N   GLU A 168      54.875  23.773  16.693  1.00  0.00           N  
ATOM   2307  CA  GLU A 168      55.867  24.330  17.593  1.00  0.00           C  
ATOM   2308  C   GLU A 168      55.252  25.250  18.636  1.00  0.00           C  
ATOM   2309  O   GLU A 168      55.636  25.244  19.804  1.00  0.00           O  
ATOM   2310  CB  GLU A 168      56.927  25.093  16.795  1.00  0.00           C  
ATOM   2311  CG  GLU A 168      57.841  24.210  15.958  1.00  0.00           C  
ATOM   2312  CD  GLU A 168      58.816  24.997  15.128  1.00  0.00           C  
ATOM   2313  OE1 GLU A 168      58.715  26.200  15.110  1.00  0.00           O  
ATOM   2314  OE2 GLU A 168      59.663  24.395  14.511  1.00  0.00           O1-
ATOM   2315  H   GLU A 168      54.905  24.050  15.753  1.00  0.00           H  
ATOM   2316  HA  GLU A 168      56.353  23.511  18.122  1.00  0.00           H  
ATOM   2317 1HB  GLU A 168      56.438  25.800  16.124  1.00  0.00           H  
ATOM   2318 2HB  GLU A 168      57.552  25.669  17.478  1.00  0.00           H  
ATOM   2319 1HG  GLU A 168      58.397  23.548  16.622  1.00  0.00           H  
ATOM   2320 2HG  GLU A 168      57.229  23.591  15.302  1.00  0.00           H  
ATOM   2321  N   ALA A 169      54.317  26.065  18.203  1.00  0.00           N  
ATOM   2322  CA  ALA A 169      53.597  26.945  19.103  1.00  0.00           C  
ATOM   2323  C   ALA A 169      52.797  26.180  20.146  1.00  0.00           C  
ATOM   2324  O   ALA A 169      52.736  26.559  21.314  1.00  0.00           O  
ATOM   2325  CB  ALA A 169      52.679  27.862  18.308  1.00  0.00           C  
ATOM   2326  H   ALA A 169      54.040  26.046  17.263  1.00  0.00           H  
ATOM   2327  HA  ALA A 169      54.327  27.550  19.641  1.00  0.00           H  
ATOM   2328 1HB  ALA A 169      52.151  28.529  18.990  1.00  0.00           H  
ATOM   2329 2HB  ALA A 169      53.271  28.452  17.608  1.00  0.00           H  
ATOM   2330 3HB  ALA A 169      51.957  27.262  17.756  1.00  0.00           H  
ATOM   2331  N   VAL A 170      52.157  25.117  19.713  1.00  0.00           N  
ATOM   2332  CA  VAL A 170      51.416  24.255  20.613  1.00  0.00           C  
ATOM   2333  C   VAL A 170      52.308  23.601  21.656  1.00  0.00           C  
ATOM   2334  O   VAL A 170      51.945  23.475  22.824  1.00  0.00           O  
ATOM   2335  CB  VAL A 170      50.691  23.159  19.810  1.00  0.00           C  
ATOM   2336  CG1 VAL A 170      50.075  22.131  20.747  1.00  0.00           C  
ATOM   2337  CG2 VAL A 170      49.627  23.786  18.922  1.00  0.00           C  
ATOM   2338  H   VAL A 170      52.223  24.847  18.773  1.00  0.00           H  
ATOM   2339  HA  VAL A 170      50.674  24.858  21.138  1.00  0.00           H  
ATOM   2340  HB  VAL A 170      51.419  22.634  19.191  1.00  0.00           H  
ATOM   2341 1HG1 VAL A 170      49.567  21.364  20.162  1.00  0.00           H  
ATOM   2342 2HG1 VAL A 170      50.859  21.670  21.347  1.00  0.00           H  
ATOM   2343 3HG1 VAL A 170      49.356  22.622  21.403  1.00  0.00           H  
ATOM   2344 1HG2 VAL A 170      49.119  23.005  18.356  1.00  0.00           H  
ATOM   2345 2HG2 VAL A 170      48.903  24.316  19.540  1.00  0.00           H  
ATOM   2346 3HG2 VAL A 170      50.096  24.487  18.231  1.00  0.00           H  
ATOM   2347  N   ALA A 171      53.465  23.155  21.223  1.00  0.00           N  
ATOM   2348  CA  ALA A 171      54.443  22.575  22.123  1.00  0.00           C  
ATOM   2349  C   ALA A 171      54.933  23.566  23.166  1.00  0.00           C  
ATOM   2350  O   ALA A 171      55.120  23.231  24.334  1.00  0.00           O  
ATOM   2351  CB  ALA A 171      55.620  22.029  21.328  1.00  0.00           C  
ATOM   2352  H   ALA A 171      53.720  23.267  20.283  1.00  0.00           H  
ATOM   2353  HA  ALA A 171      53.965  21.756  22.661  1.00  0.00           H  
ATOM   2354 1HB  ALA A 171      56.344  21.583  22.010  1.00  0.00           H  
ATOM   2355 2HB  ALA A 171      55.266  21.271  20.628  1.00  0.00           H  
ATOM   2356 3HB  ALA A 171      56.093  22.839  20.776  1.00  0.00           H  
ATOM   2357  N   ARG A 172      55.171  24.784  22.733  1.00  0.00           N  
ATOM   2358  CA  ARG A 172      55.572  25.848  23.633  1.00  0.00           C  
ATOM   2359  C   ARG A 172      54.510  26.157  24.676  1.00  0.00           C  
ATOM   2360  O   ARG A 172      54.808  26.401  25.844  1.00  0.00           O  
ATOM   2361  CB  ARG A 172      55.880  27.113  22.846  1.00  0.00           C  
ATOM   2362  CG  ARG A 172      56.371  28.284  23.683  1.00  0.00           C  
ATOM   2363  CD  ARG A 172      56.702  29.461  22.839  1.00  0.00           C  
ATOM   2364  NE  ARG A 172      55.526  30.005  22.182  1.00  0.00           N  
ATOM   2365  CZ  ARG A 172      55.558  30.864  21.144  1.00  0.00           C  
ATOM   2366  NH1 ARG A 172      56.711  31.265  20.658  1.00  0.00           N1+
ATOM   2367  NH2 ARG A 172      54.429  31.302  20.614  1.00  0.00           N  
ATOM   2368  H   ARG A 172      55.016  25.015  21.793  1.00  0.00           H  
ATOM   2369  HA  ARG A 172      56.468  25.530  24.167  1.00  0.00           H  
ATOM   2370 1HB  ARG A 172      56.643  26.899  22.098  1.00  0.00           H  
ATOM   2371 2HB  ARG A 172      54.985  27.439  22.316  1.00  0.00           H  
ATOM   2372 1HG  ARG A 172      55.595  28.576  24.390  1.00  0.00           H  
ATOM   2373 2HG  ARG A 172      57.268  27.990  24.229  1.00  0.00           H  
ATOM   2374 1HD  ARG A 172      57.138  30.242  23.461  1.00  0.00           H  
ATOM   2375 2HD  ARG A 172      57.417  29.168  22.071  1.00  0.00           H  
ATOM   2376  HE  ARG A 172      54.619  29.720  22.528  1.00  0.00           H  
ATOM   2377 1HH1 ARG A 172      57.574  30.930  21.063  1.00  0.00           H  
ATOM   2378 2HH1 ARG A 172      56.735  31.908  19.880  1.00  0.00           H  
ATOM   2379 1HH2 ARG A 172      53.542  30.994  20.987  1.00  0.00           H  
ATOM   2380 2HH2 ARG A 172      54.453  31.945  19.836  1.00  0.00           H  
ATOM   2381  N   LEU A 173      53.269  26.181  24.243  1.00  0.00           N  
ATOM   2382  CA  LEU A 173      52.153  26.392  25.143  1.00  0.00           C  
ATOM   2383  C   LEU A 173      52.031  25.292  26.186  1.00  0.00           C  
ATOM   2384  O   LEU A 173      51.741  25.543  27.354  1.00  0.00           O  
ATOM   2385  CB  LEU A 173      50.849  26.483  24.340  1.00  0.00           C  
ATOM   2386  CG  LEU A 173      50.692  27.735  23.467  1.00  0.00           C  
ATOM   2387  CD1 LEU A 173      49.449  27.595  22.599  1.00  0.00           C  
ATOM   2388  CD2 LEU A 173      50.602  28.966  24.357  1.00  0.00           C  
ATOM   2389  H   LEU A 173      53.069  25.988  23.303  1.00  0.00           H  
ATOM   2390  HA  LEU A 173      52.309  27.331  25.673  1.00  0.00           H  
ATOM   2391 1HB  LEU A 173      50.782  25.614  23.687  1.00  0.00           H  
ATOM   2392 2HB  LEU A 173      50.010  26.455  25.035  1.00  0.00           H  
ATOM   2393  HG  LEU A 173      51.553  27.827  22.805  1.00  0.00           H  
ATOM   2394 1HD1 LEU A 173      49.337  28.485  21.978  1.00  0.00           H  
ATOM   2395 2HD1 LEU A 173      49.548  26.718  21.959  1.00  0.00           H  
ATOM   2396 3HD1 LEU A 173      48.571  27.484  23.235  1.00  0.00           H  
ATOM   2397 1HD2 LEU A 173      50.491  29.856  23.736  1.00  0.00           H  
ATOM   2398 2HD2 LEU A 173      49.741  28.875  25.018  1.00  0.00           H  
ATOM   2399 3HD2 LEU A 173      51.511  29.051  24.953  1.00  0.00           H  
ATOM   2400  N   ALA A 174      52.224  24.066  25.753  1.00  0.00           N  
ATOM   2401  CA  ALA A 174      52.211  22.929  26.653  1.00  0.00           C  
ATOM   2402  C   ALA A 174      53.315  23.002  27.696  1.00  0.00           C  
ATOM   2403  O   ALA A 174      53.118  22.672  28.864  1.00  0.00           O  
ATOM   2404  CB  ALA A 174      52.327  21.637  25.858  1.00  0.00           C  
ATOM   2405  H   ALA A 174      52.449  23.902  24.813  1.00  0.00           H  
ATOM   2406  HA  ALA A 174      51.263  22.933  27.190  1.00  0.00           H  
ATOM   2407 1HB  ALA A 174      52.304  20.787  26.540  1.00  0.00           H  
ATOM   2408 2HB  ALA A 174      51.494  21.564  25.158  1.00  0.00           H  
ATOM   2409 3HB  ALA A 174      53.265  21.633  25.306  1.00  0.00           H  
ATOM   2410  N   ARG A 175      54.489  23.404  27.263  1.00  0.00           N  
ATOM   2411  CA  ARG A 175      55.610  23.588  28.163  1.00  0.00           C  
ATOM   2412  C   ARG A 175      55.348  24.662  29.206  1.00  0.00           C  
ATOM   2413  O   ARG A 175      55.707  24.526  30.374  1.00  0.00           O  
ATOM   2414  CB  ARG A 175      56.860  23.952  27.376  1.00  0.00           C  
ATOM   2415  CG  ARG A 175      57.441  22.823  26.539  1.00  0.00           C  
ATOM   2416  CD  ARG A 175      58.626  23.269  25.763  1.00  0.00           C  
ATOM   2417  NE  ARG A 175      59.186  22.192  24.962  1.00  0.00           N  
ATOM   2418  CZ  ARG A 175      60.175  22.344  24.060  1.00  0.00           C  
ATOM   2419  NH1 ARG A 175      60.703  23.531  23.857  1.00  0.00           N1+
ATOM   2420  NH2 ARG A 175      60.615  21.300  23.380  1.00  0.00           N  
ATOM   2421  H   ARG A 175      54.610  23.653  26.323  1.00  0.00           H  
ATOM   2422  HA  ARG A 175      55.782  22.653  28.697  1.00  0.00           H  
ATOM   2423 1HB  ARG A 175      56.638  24.780  26.703  1.00  0.00           H  
ATOM   2424 2HB  ARG A 175      57.637  24.288  28.062  1.00  0.00           H  
ATOM   2425 1HG  ARG A 175      57.746  22.006  27.193  1.00  0.00           H  
ATOM   2426 2HG  ARG A 175      56.687  22.465  25.838  1.00  0.00           H  
ATOM   2427 1HD  ARG A 175      58.339  24.079  25.093  1.00  0.00           H  
ATOM   2428 2HD  ARG A 175      59.398  23.620  26.447  1.00  0.00           H  
ATOM   2429  HE  ARG A 175      58.805  21.264  25.090  1.00  0.00           H  
ATOM   2430 1HH1 ARG A 175      60.366  24.329  24.377  1.00  0.00           H  
ATOM   2431 2HH1 ARG A 175      61.444  23.645  23.181  1.00  0.00           H  
ATOM   2432 1HH2 ARG A 175      60.209  20.387  23.536  1.00  0.00           H  
ATOM   2433 2HH2 ARG A 175      61.356  21.414  22.704  1.00  0.00           H  
ATOM   2434  N   ALA A 176      54.561  25.661  28.826  1.00  0.00           N  
ATOM   2435  CA  ALA A 176      54.125  26.691  29.771  1.00  0.00           C  
ATOM   2436  C   ALA A 176      53.015  26.242  30.710  1.00  0.00           C  
ATOM   2437  O   ALA A 176      51.920  26.808  30.703  1.00  0.00           O  
ATOM   2438  CB  ALA A 176      53.675  27.928  29.008  1.00  0.00           C  
ATOM   2439  H   ALA A 176      54.274  25.723  27.860  1.00  0.00           H  
ATOM   2440  HA  ALA A 176      54.973  26.949  30.406  1.00  0.00           H  
ATOM   2441 1HB  ALA A 176      53.370  28.701  29.715  1.00  0.00           H  
ATOM   2442 2HB  ALA A 176      54.498  28.299  28.398  1.00  0.00           H  
ATOM   2443 3HB  ALA A 176      52.834  27.673  28.365  1.00  0.00           H  
ATOM   2444  N   VAL A 177      53.326  25.289  31.579  1.00  0.00           N  
ATOM   2445  CA  VAL A 177      52.455  24.983  32.708  1.00  0.00           C  
ATOM   2446  C   VAL A 177      52.607  26.010  33.832  1.00  0.00           C  
ATOM   2447  O   VAL A 177      51.618  26.454  34.417  1.00  0.00           O  
ATOM   2448  CB  VAL A 177      52.771  23.578  33.254  1.00  0.00           C  
ATOM   2449  CG1 VAL A 177      52.567  22.528  32.173  1.00  0.00           C  
ATOM   2450  CG2 VAL A 177      54.196  23.537  33.784  1.00  0.00           C  
ATOM   2451  H   VAL A 177      54.214  24.814  31.494  1.00  0.00           H  
ATOM   2452  HA  VAL A 177      51.421  25.003  32.363  1.00  0.00           H  
ATOM   2453  HB  VAL A 177      52.076  23.347  34.062  1.00  0.00           H  
ATOM   2454 1HG1 VAL A 177      52.794  21.541  32.577  1.00  0.00           H  
ATOM   2455 2HG1 VAL A 177      51.531  22.551  31.834  1.00  0.00           H  
ATOM   2456 3HG1 VAL A 177      53.229  22.737  31.333  1.00  0.00           H  
ATOM   2457 1HG2 VAL A 177      54.413  22.541  34.169  1.00  0.00           H  
ATOM   2458 2HG2 VAL A 177      54.891  23.773  32.978  1.00  0.00           H  
ATOM   2459 3HG2 VAL A 177      54.308  24.268  34.585  1.00  0.00           H  
ATOM   2460  N   ASP A 178      53.853  26.346  34.148  1.00  0.00           N  
ATOM   2461  CA  ASP A 178      54.165  27.214  35.281  1.00  0.00           C  
ATOM   2462  C   ASP A 178      53.668  28.641  35.060  1.00  0.00           C  
ATOM   2463  O   ASP A 178      53.459  29.390  36.011  1.00  0.00           O  
ATOM   2464  CB  ASP A 178      55.674  27.231  35.537  1.00  0.00           C  
ATOM   2465  CG  ASP A 178      56.192  25.922  36.117  1.00  0.00           C  
ATOM   2466  OD1 ASP A 178      55.393  25.146  36.585  1.00  0.00           O  
ATOM   2467  OD2 ASP A 178      57.381  25.711  36.087  1.00  0.00           O1-
ATOM   2468  H   ASP A 178      54.613  25.967  33.602  1.00  0.00           H  
ATOM   2469  HA  ASP A 178      53.674  26.815  36.169  1.00  0.00           H  
ATOM   2470 1HB  ASP A 178      56.199  27.431  34.603  1.00  0.00           H  
ATOM   2471 2HB  ASP A 178      55.917  28.039  36.228  1.00  0.00           H  
ATOM   2472  N   ALA A 179      53.558  29.030  33.798  1.00  0.00           N  
ATOM   2473  CA  ALA A 179      53.316  30.420  33.426  1.00  0.00           C  
ATOM   2474  C   ALA A 179      51.924  30.903  33.827  1.00  0.00           C  
ATOM   2475  O   ALA A 179      50.974  30.123  33.886  1.00  0.00           O  
ATOM   2476  CB  ALA A 179      53.517  30.598  31.928  1.00  0.00           C  
ATOM   2477  H   ALA A 179      53.694  28.347  33.065  1.00  0.00           H  
ATOM   2478  HA  ALA A 179      54.046  31.047  33.939  1.00  0.00           H  
ATOM   2479 1HB  ALA A 179      53.348  31.641  31.660  1.00  0.00           H  
ATOM   2480 2HB  ALA A 179      54.536  30.315  31.662  1.00  0.00           H  
ATOM   2481 3HB  ALA A 179      52.813  29.966  31.389  1.00  0.00           H  
ATOM   2482  N   PRO A 180      51.818  32.201  34.109  1.00  0.00           N  
ATOM   2483  CA  PRO A 180      50.552  32.805  34.518  1.00  0.00           C  
ATOM   2484  C   PRO A 180      49.506  32.695  33.417  1.00  0.00           C  
ATOM   2485  O   PRO A 180      49.833  32.784  32.234  1.00  0.00           O  
ATOM   2486  CB  PRO A 180      50.936  34.264  34.787  1.00  0.00           C  
ATOM   2487  CG  PRO A 180      52.401  34.212  35.056  1.00  0.00           C  
ATOM   2488  CD  PRO A 180      52.911  33.124  34.148  1.00  0.00           C  
ATOM   2489  HA  PRO A 180      50.186  32.279  35.402  1.00  0.00           H  
ATOM   2490 1HB  PRO A 180      50.684  34.886  33.915  1.00  0.00           H  
ATOM   2491 2HB  PRO A 180      50.359  34.654  35.638  1.00  0.00           H  
ATOM   2492 1HG  PRO A 180      52.861  35.189  34.845  1.00  0.00           H  
ATOM   2493 2HG  PRO A 180      52.585  33.998  36.119  1.00  0.00           H  
ATOM   2494 1HD  PRO A 180      53.133  33.547  33.158  1.00  0.00           H  
ATOM   2495 2HD  PRO A 180      53.811  32.671  34.588  1.00  0.00           H  
ATOM   2496  N   PRO A 181      48.256  32.461  33.808  1.00  0.00           N  
ATOM   2497  CA  PRO A 181      47.184  32.210  32.846  1.00  0.00           C  
ATOM   2498  C   PRO A 181      47.160  33.259  31.755  1.00  0.00           C  
ATOM   2499  O   PRO A 181      46.846  32.970  30.598  1.00  0.00           O  
ATOM   2500  CB  PRO A 181      45.920  32.272  33.710  1.00  0.00           C  
ATOM   2501  CG  PRO A 181      46.375  31.822  35.056  1.00  0.00           C  
ATOM   2502  CD  PRO A 181      47.740  32.438  35.215  1.00  0.00           C  
ATOM   2503  HA  PRO A 181      47.314  31.208  32.412  1.00  0.00           H  
ATOM   2504 1HB  PRO A 181      45.519  33.296  33.716  1.00  0.00           H  
ATOM   2505 2HB  PRO A 181      45.141  31.624  33.284  1.00  0.00           H  
ATOM   2506 1HG  PRO A 181      45.667  32.157  35.828  1.00  0.00           H  
ATOM   2507 2HG  PRO A 181      46.398  30.723  35.101  1.00  0.00           H  
ATOM   2508 1HD  PRO A 181      47.639  33.453  35.626  1.00  0.00           H  
ATOM   2509 2HD  PRO A 181      48.351  31.809  35.880  1.00  0.00           H  
ATOM   2510  N   GLU A 182      47.524  34.468  32.127  1.00  0.00           N  
ATOM   2511  CA  GLU A 182      47.548  35.605  31.226  1.00  0.00           C  
ATOM   2512  C   GLU A 182      48.650  35.496  30.184  1.00  0.00           C  
ATOM   2513  O   GLU A 182      48.464  35.831  29.016  1.00  0.00           O  
ATOM   2514  CB  GLU A 182      47.721  36.900  32.023  1.00  0.00           C  
ATOM   2515  CG  GLU A 182      46.519  37.277  32.878  1.00  0.00           C  
ATOM   2516  CD  GLU A 182      46.748  38.518  33.694  1.00  0.00           C  
ATOM   2517  OE1 GLU A 182      47.850  39.014  33.690  1.00  0.00           O  
ATOM   2518  OE2 GLU A 182      45.821  38.972  34.323  1.00  0.00           O1-
ATOM   2519  H   GLU A 182      47.754  34.624  33.066  1.00  0.00           H  
ATOM   2520  HA  GLU A 182      46.595  35.648  30.698  1.00  0.00           H  
ATOM   2521 1HB  GLU A 182      48.585  36.810  32.681  1.00  0.00           H  
ATOM   2522 2HB  GLU A 182      47.916  37.725  31.338  1.00  0.00           H  
ATOM   2523 1HG  GLU A 182      45.659  37.437  32.228  1.00  0.00           H  
ATOM   2524 2HG  GLU A 182      46.286  36.447  33.544  1.00  0.00           H  
ATOM   2525  N   GLU A 183      49.809  35.054  30.617  1.00  0.00           N  
ATOM   2526  CA  GLU A 183      50.924  34.833  29.716  1.00  0.00           C  
ATOM   2527  C   GLU A 183      50.626  33.768  28.674  1.00  0.00           C  
ATOM   2528  O   GLU A 183      50.989  33.892  27.506  1.00  0.00           O  
ATOM   2529  CB  GLU A 183      52.169  34.438  30.513  1.00  0.00           C  
ATOM   2530  CG  GLU A 183      53.421  34.245  29.668  1.00  0.00           C  
ATOM   2531  CD  GLU A 183      54.640  33.932  30.491  1.00  0.00           C  
ATOM   2532  OE1 GLU A 183      54.996  34.734  31.320  1.00  0.00           O  
ATOM   2533  OE2 GLU A 183      55.215  32.888  30.290  1.00  0.00           O1-
ATOM   2534  H   GLU A 183      49.923  34.800  31.556  1.00  0.00           H  
ATOM   2535  HA  GLU A 183      51.127  35.762  29.182  1.00  0.00           H  
ATOM   2536 1HB  GLU A 183      52.383  35.204  31.258  1.00  0.00           H  
ATOM   2537 2HB  GLU A 183      51.980  33.506  31.046  1.00  0.00           H  
ATOM   2538 1HG  GLU A 183      53.251  33.429  28.966  1.00  0.00           H  
ATOM   2539 2HG  GLU A 183      53.601  35.152  29.092  1.00  0.00           H  
ATOM   2540  N   VAL A 184      49.989  32.701  29.107  1.00  0.00           N  
ATOM   2541  CA  VAL A 184      49.577  31.643  28.206  1.00  0.00           C  
ATOM   2542  C   VAL A 184      48.580  32.122  27.164  1.00  0.00           C  
ATOM   2543  O   VAL A 184      48.640  31.742  25.996  1.00  0.00           O  
ATOM   2544  CB  VAL A 184      48.952  30.487  29.008  1.00  0.00           C  
ATOM   2545  CG1 VAL A 184      48.335  29.460  28.070  1.00  0.00           C  
ATOM   2546  CG2 VAL A 184      50.006  29.842  29.895  1.00  0.00           C  
ATOM   2547  H   VAL A 184      49.720  32.634  30.046  1.00  0.00           H  
ATOM   2548  HA  VAL A 184      50.458  31.273  27.680  1.00  0.00           H  
ATOM   2549  HB  VAL A 184      48.146  30.881  29.628  1.00  0.00           H  
ATOM   2550 1HG1 VAL A 184      47.897  28.650  28.654  1.00  0.00           H  
ATOM   2551 2HG1 VAL A 184      47.558  29.935  27.471  1.00  0.00           H  
ATOM   2552 3HG1 VAL A 184      49.106  29.057  27.414  1.00  0.00           H  
ATOM   2553 1HG2 VAL A 184      49.557  29.026  30.460  1.00  0.00           H  
ATOM   2554 2HG2 VAL A 184      50.814  29.453  29.275  1.00  0.00           H  
ATOM   2555 3HG2 VAL A 184      50.404  30.585  30.586  1.00  0.00           H  
ATOM   2556  N   ALA A 185      47.642  32.932  27.597  1.00  0.00           N  
ATOM   2557  CA  ALA A 185      46.670  33.523  26.696  1.00  0.00           C  
ATOM   2558  C   ALA A 185      47.315  34.421  25.654  1.00  0.00           C  
ATOM   2559  O   ALA A 185      46.931  34.429  24.486  1.00  0.00           O  
ATOM   2560  CB  ALA A 185      45.634  34.305  27.490  1.00  0.00           C  
ATOM   2561  H   ALA A 185      47.621  33.210  28.536  1.00  0.00           H  
ATOM   2562  HA  ALA A 185      46.172  32.716  26.158  1.00  0.00           H  
ATOM   2563 1HB  ALA A 185      44.901  34.736  26.808  1.00  0.00           H  
ATOM   2564 2HB  ALA A 185      45.131  33.637  28.189  1.00  0.00           H  
ATOM   2565 3HB  ALA A 185      46.127  35.103  28.043  1.00  0.00           H  
ATOM   2566  N   GLU A 186      48.277  35.205  26.087  1.00  0.00           N  
ATOM   2567  CA  GLU A 186      49.026  36.059  25.186  1.00  0.00           C  
ATOM   2568  C   GLU A 186      49.800  35.268  24.144  1.00  0.00           C  
ATOM   2569  O   GLU A 186      49.873  35.645  22.976  1.00  0.00           O  
ATOM   2570  CB  GLU A 186      49.991  36.940  25.983  1.00  0.00           C  
ATOM   2571  CG  GLU A 186      49.314  38.017  26.818  1.00  0.00           C  
ATOM   2572  CD  GLU A 186      50.285  38.811  27.647  1.00  0.00           C  
ATOM   2573  OE1 GLU A 186      51.442  38.465  27.666  1.00  0.00           O  
ATOM   2574  OE2 GLU A 186      49.869  39.765  28.263  1.00  0.00           O1-
ATOM   2575  H   GLU A 186      48.553  35.177  27.026  1.00  0.00           H  
ATOM   2576  HA  GLU A 186      48.324  36.705  24.658  1.00  0.00           H  
ATOM   2577 1HB  GLU A 186      50.582  36.318  26.655  1.00  0.00           H  
ATOM   2578 2HB  GLU A 186      50.683  37.432  25.299  1.00  0.00           H  
ATOM   2579 1HG  GLU A 186      48.781  38.697  26.154  1.00  0.00           H  
ATOM   2580 2HG  GLU A 186      48.582  37.548  27.474  1.00  0.00           H  
ATOM   2581  N   LEU A 187      50.404  34.185  24.577  1.00  0.00           N  
ATOM   2582  CA  LEU A 187      51.116  33.299  23.676  1.00  0.00           C  
ATOM   2583  C   LEU A 187      50.202  32.675  22.634  1.00  0.00           C  
ATOM   2584  O   LEU A 187      50.560  32.536  21.466  1.00  0.00           O  
ATOM   2585  CB  LEU A 187      51.810  32.190  24.478  1.00  0.00           C  
ATOM   2586  CG  LEU A 187      52.989  32.639  25.351  1.00  0.00           C  
ATOM   2587  CD1 LEU A 187      53.450  31.476  26.218  1.00  0.00           C  
ATOM   2588  CD2 LEU A 187      54.117  33.140  24.461  1.00  0.00           C  
ATOM   2589  H   LEU A 187      50.328  33.918  25.516  1.00  0.00           H  
ATOM   2590  HA  LEU A 187      51.871  33.879  23.146  1.00  0.00           H  
ATOM   2591 1HB  LEU A 187      51.074  31.722  25.130  1.00  0.00           H  
ATOM   2592 2HB  LEU A 187      52.180  31.438  23.782  1.00  0.00           H  
ATOM   2593  HG  LEU A 187      52.666  33.442  26.014  1.00  0.00           H  
ATOM   2594 1HD1 LEU A 187      54.288  31.795  26.838  1.00  0.00           H  
ATOM   2595 2HD1 LEU A 187      52.630  31.150  26.857  1.00  0.00           H  
ATOM   2596 3HD1 LEU A 187      53.765  30.650  25.581  1.00  0.00           H  
ATOM   2597 1HD2 LEU A 187      54.955  33.459  25.082  1.00  0.00           H  
ATOM   2598 2HD2 LEU A 187      54.442  32.337  23.799  1.00  0.00           H  
ATOM   2599 3HD2 LEU A 187      53.765  33.982  23.866  1.00  0.00           H  
ATOM   2600  N   ALA A 188      49.030  32.267  23.067  1.00  0.00           N  
ATOM   2601  CA  ALA A 188      48.034  31.720  22.166  1.00  0.00           C  
ATOM   2602  C   ALA A 188      47.578  32.728  21.124  1.00  0.00           C  
ATOM   2603  O   ALA A 188      47.379  32.399  19.956  1.00  0.00           O  
ATOM   2604  CB  ALA A 188      46.839  31.212  22.960  1.00  0.00           C  
ATOM   2605  H   ALA A 188      48.780  32.388  24.006  1.00  0.00           H  
ATOM   2606  HA  ALA A 188      48.485  30.886  21.628  1.00  0.00           H  
ATOM   2607 1HB  ALA A 188      46.101  30.791  22.277  1.00  0.00           H  
ATOM   2608 2HB  ALA A 188      47.167  30.442  23.659  1.00  0.00           H  
ATOM   2609 3HB  ALA A 188      46.393  32.037  23.513  1.00  0.00           H  
ATOM   2610  N   PHE A 189      47.380  33.952  21.557  1.00  0.00           N  
ATOM   2611  CA  PHE A 189      47.015  35.029  20.656  1.00  0.00           C  
ATOM   2612  C   PHE A 189      48.086  35.304  19.614  1.00  0.00           C  
ATOM   2613  O   PHE A 189      47.797  35.556  18.446  1.00  0.00           O  
ATOM   2614  CB  PHE A 189      46.740  36.307  21.451  1.00  0.00           C  
ATOM   2615  CG  PHE A 189      45.435  36.288  22.195  1.00  0.00           C  
ATOM   2616  CD1 PHE A 189      45.401  36.477  23.569  1.00  0.00           C  
ATOM   2617  CD2 PHE A 189      44.240  36.081  21.524  1.00  0.00           C  
ATOM   2618  CE1 PHE A 189      44.201  36.461  24.254  1.00  0.00           C  
ATOM   2619  CE2 PHE A 189      43.039  36.065  22.206  1.00  0.00           C  
ATOM   2620  CZ  PHE A 189      43.020  36.255  23.573  1.00  0.00           C  
ATOM   2621  H   PHE A 189      47.543  34.178  22.496  1.00  0.00           H  
ATOM   2622  HA  PHE A 189      46.107  34.742  20.124  1.00  0.00           H  
ATOM   2623 1HB  PHE A 189      47.540  36.465  22.173  1.00  0.00           H  
ATOM   2624 2HB  PHE A 189      46.734  37.161  20.776  1.00  0.00           H  
ATOM   2625  HD1 PHE A 189      46.334  36.641  24.107  1.00  0.00           H  
ATOM   2626  HD2 PHE A 189      44.255  35.931  20.444  1.00  0.00           H  
ATOM   2627  HE1 PHE A 189      44.188  36.610  25.334  1.00  0.00           H  
ATOM   2628  HE2 PHE A 189      42.106  35.902  21.666  1.00  0.00           H  
ATOM   2629  HZ  PHE A 189      42.074  36.240  24.113  1.00  0.00           H  
ATOM   2630  N   GLU A 190      49.327  35.285  20.047  1.00  0.00           N  
ATOM   2631  CA  GLU A 190      50.450  35.458  19.146  1.00  0.00           C  
ATOM   2632  C   GLU A 190      50.534  34.356  18.104  1.00  0.00           C  
ATOM   2633  O   GLU A 190      50.833  34.596  16.936  1.00  0.00           O  
ATOM   2634  CB  GLU A 190      51.756  35.512  19.942  1.00  0.00           C  
ATOM   2635  CG  GLU A 190      51.931  36.771  20.779  1.00  0.00           C  
ATOM   2636  CD  GLU A 190      53.185  36.754  21.608  1.00  0.00           C  
ATOM   2637  OE1 GLU A 190      53.848  35.745  21.626  1.00  0.00           O  
ATOM   2638  OE2 GLU A 190      53.480  37.751  22.223  1.00  0.00           O1-
ATOM   2639  H   GLU A 190      49.520  35.086  20.986  1.00  0.00           H  
ATOM   2640  HA  GLU A 190      50.311  36.396  18.608  1.00  0.00           H  
ATOM   2641 1HB  GLU A 190      51.808  34.654  20.614  1.00  0.00           H  
ATOM   2642 2HB  GLU A 190      52.602  35.444  19.259  1.00  0.00           H  
ATOM   2643 1HG  GLU A 190      51.960  37.635  20.115  1.00  0.00           H  
ATOM   2644 2HG  GLU A 190      51.068  36.881  21.435  1.00  0.00           H  
ATOM   2645  N   ALA A 191      50.301  33.136  18.537  1.00  0.00           N  
ATOM   2646  CA  ALA A 191      50.276  32.000  17.636  1.00  0.00           C  
ATOM   2647  C   ALA A 191      49.176  32.109  16.594  1.00  0.00           C  
ATOM   2648  O   ALA A 191      49.361  31.773  15.426  1.00  0.00           O  
ATOM   2649  CB  ALA A 191      50.118  30.711  18.430  1.00  0.00           C  
ATOM   2650  H   ALA A 191      50.071  32.980  19.476  1.00  0.00           H  
ATOM   2651  HA  ALA A 191      51.224  31.973  17.098  1.00  0.00           H  
ATOM   2652 1HB  ALA A 191      50.113  29.862  17.747  1.00  0.00           H  
ATOM   2653 2HB  ALA A 191      50.948  30.610  19.129  1.00  0.00           H  
ATOM   2654 3HB  ALA A 191      49.180  30.738  18.983  1.00  0.00           H  
ATOM   2655  N   VAL A 192      48.016  32.550  17.027  1.00  0.00           N  
ATOM   2656  CA  VAL A 192      46.901  32.772  16.126  1.00  0.00           C  
ATOM   2657  C   VAL A 192      47.199  33.838  15.084  1.00  0.00           C  
ATOM   2658  O   VAL A 192      46.836  33.713  13.916  1.00  0.00           O  
ATOM   2659  CB  VAL A 192      45.654  33.186  16.929  1.00  0.00           C  
ATOM   2660  CG1 VAL A 192      44.535  33.616  15.991  1.00  0.00           C  
ATOM   2661  CG2 VAL A 192      45.203  32.036  17.815  1.00  0.00           C  
ATOM   2662  H   VAL A 192      47.902  32.804  17.966  1.00  0.00           H  
ATOM   2663  HA  VAL A 192      46.697  31.844  15.593  1.00  0.00           H  
ATOM   2664  HB  VAL A 192      45.902  34.048  17.549  1.00  0.00           H  
ATOM   2665 1HG1 VAL A 192      43.661  33.905  16.575  1.00  0.00           H  
ATOM   2666 2HG1 VAL A 192      44.868  34.463  15.392  1.00  0.00           H  
ATOM   2667 3HG1 VAL A 192      44.272  32.786  15.335  1.00  0.00           H  
ATOM   2668 1HG2 VAL A 192      44.321  32.336  18.381  1.00  0.00           H  
ATOM   2669 2HG2 VAL A 192      44.960  31.172  17.196  1.00  0.00           H  
ATOM   2670 3HG2 VAL A 192      46.004  31.773  18.506  1.00  0.00           H  
ATOM   2671  N   LEU A 193      47.835  34.903  15.517  1.00  0.00           N  
ATOM   2672  CA  LEU A 193      48.247  35.962  14.616  1.00  0.00           C  
ATOM   2673  C   LEU A 193      49.245  35.484  13.574  1.00  0.00           C  
ATOM   2674  O   LEU A 193      49.185  35.863  12.406  1.00  0.00           O  
ATOM   2675  CB  LEU A 193      48.859  37.117  15.418  1.00  0.00           C  
ATOM   2676  CG  LEU A 193      47.881  37.914  16.290  1.00  0.00           C  
ATOM   2677  CD1 LEU A 193      48.656  38.895  17.158  1.00  0.00           C  
ATOM   2678  CD2 LEU A 193      46.883  38.640  15.400  1.00  0.00           C  
ATOM   2679  H   LEU A 193      48.105  34.971  16.456  1.00  0.00           H  
ATOM   2680  HA  LEU A 193      47.368  36.326  14.086  1.00  0.00           H  
ATOM   2681 1HB  LEU A 193      49.632  36.715  16.071  1.00  0.00           H  
ATOM   2682 2HB  LEU A 193      49.327  37.814  14.723  1.00  0.00           H  
ATOM   2683  HG  LEU A 193      47.346  37.233  16.953  1.00  0.00           H  
ATOM   2684 1HD1 LEU A 193      47.961  39.462  17.778  1.00  0.00           H  
ATOM   2685 2HD1 LEU A 193      49.348  38.348  17.798  1.00  0.00           H  
ATOM   2686 3HD1 LEU A 193      49.215  39.581  16.522  1.00  0.00           H  
ATOM   2687 1HD2 LEU A 193      46.187  39.206  16.020  1.00  0.00           H  
ATOM   2688 2HD2 LEU A 193      47.416  39.323  14.738  1.00  0.00           H  
ATOM   2689 3HD2 LEU A 193      46.331  37.914  14.804  1.00  0.00           H  
ATOM   2690  N   GLU A 194      50.183  34.672  14.007  1.00  0.00           N  
ATOM   2691  CA  GLU A 194      51.155  34.083  13.106  1.00  0.00           C  
ATOM   2692  C   GLU A 194      50.511  33.184  12.064  1.00  0.00           C  
ATOM   2693  O   GLU A 194      50.895  33.176  10.896  1.00  0.00           O  
ATOM   2694  CB  GLU A 194      52.190  33.286  13.903  1.00  0.00           C  
ATOM   2695  CG  GLU A 194      53.133  34.139  14.739  1.00  0.00           C  
ATOM   2696  CD  GLU A 194      54.083  33.320  15.568  1.00  0.00           C  
ATOM   2697  OE1 GLU A 194      53.944  32.121  15.586  1.00  0.00           O  
ATOM   2698  OE2 GLU A 194      54.950  33.895  16.184  1.00  0.00           O1-
ATOM   2699  H   GLU A 194      50.203  34.395  14.946  1.00  0.00           H  
ATOM   2700  HA  GLU A 194      51.666  34.886  12.576  1.00  0.00           H  
ATOM   2701 1HB  GLU A 194      51.680  32.595  14.574  1.00  0.00           H  
ATOM   2702 2HB  GLU A 194      52.796  32.690  13.219  1.00  0.00           H  
ATOM   2703 1HG  GLU A 194      53.710  34.782  14.075  1.00  0.00           H  
ATOM   2704 2HG  GLU A 194      52.543  34.777  15.396  1.00  0.00           H  
ATOM   2705  N   GLN A 195      49.548  32.400  12.497  1.00  0.00           N  
ATOM   2706  CA  GLN A 195      48.799  31.546  11.596  1.00  0.00           C  
ATOM   2707  C   GLN A 195      48.026  32.336  10.554  1.00  0.00           C  
ATOM   2708  O   GLN A 195      47.951  31.959   9.386  1.00  0.00           O  
ATOM   2709  CB  GLN A 195      47.836  30.660  12.391  1.00  0.00           C  
ATOM   2710  CG  GLN A 195      48.521  29.619  13.260  1.00  0.00           C  
ATOM   2711  CD  GLN A 195      49.297  28.604  12.442  1.00  0.00           C  
ATOM   2712  NE2 GLN A 195      50.307  27.999  13.057  1.00  0.00           N  
ATOM   2713  OE1 GLN A 195      48.992  28.365  11.271  1.00  0.00           O  
ATOM   2714  H   GLN A 195      49.271  32.428  13.436  1.00  0.00           H  
ATOM   2715  HA  GLN A 195      49.502  30.909  11.059  1.00  0.00           H  
ATOM   2716 1HB  GLN A 195      47.218  31.284  13.038  1.00  0.00           H  
ATOM   2717 2HB  GLN A 195      47.169  30.140  11.704  1.00  0.00           H  
ATOM   2718 1HG  GLN A 195      49.217  30.122  13.931  1.00  0.00           H  
ATOM   2719 2HG  GLN A 195      47.764  29.087  13.836  1.00  0.00           H  
ATOM   2720 1HE2 GLN A 195      50.856  27.319  12.568  1.00  0.00           H  
ATOM   2721 2HE2 GLN A 195      50.520  28.222  14.008  1.00  0.00           H  
ATOM   2722  N   LEU A 196      47.422  33.420  10.987  1.00  0.00           N  
ATOM   2723  CA  LEU A 196      46.709  34.306  10.086  1.00  0.00           C  
ATOM   2724  C   LEU A 196      47.622  34.930   9.044  1.00  0.00           C  
ATOM   2725  O   LEU A 196      47.264  35.068   7.876  1.00  0.00           O  
ATOM   2726  CB  LEU A 196      46.015  35.415  10.888  1.00  0.00           C  
ATOM   2727  CG  LEU A 196      45.198  36.419  10.065  1.00  0.00           C  
ATOM   2728  CD1 LEU A 196      44.095  35.683   9.316  1.00  0.00           C  
ATOM   2729  CD2 LEU A 196      44.618  37.479  10.989  1.00  0.00           C  
ATOM   2730  H   LEU A 196      47.497  33.687  11.926  1.00  0.00           H  
ATOM   2731  HA  LEU A 196      45.954  33.726   9.557  1.00  0.00           H  
ATOM   2732 1HB  LEU A 196      45.343  34.953  11.609  1.00  0.00           H  
ATOM   2733 2HB  LEU A 196      46.774  35.974  11.435  1.00  0.00           H  
ATOM   2734  HG  LEU A 196      45.843  36.894   9.326  1.00  0.00           H  
ATOM   2735 1HD1 LEU A 196      43.514  36.397   8.731  1.00  0.00           H  
ATOM   2736 2HD1 LEU A 196      44.539  34.944   8.648  1.00  0.00           H  
ATOM   2737 3HD1 LEU A 196      43.442  35.183  10.029  1.00  0.00           H  
ATOM   2738 1HD2 LEU A 196      44.038  38.194  10.404  1.00  0.00           H  
ATOM   2739 2HD2 LEU A 196      43.972  37.005  11.727  1.00  0.00           H  
ATOM   2740 3HD2 LEU A 196      45.429  38.001  11.498  1.00  0.00           H  
ATOM   2741  N   GLU A 197      48.795  35.337   9.477  1.00  0.00           N  
ATOM   2742  CA  GLU A 197      49.791  35.885   8.576  1.00  0.00           C  
ATOM   2743  C   GLU A 197      50.247  34.877   7.534  1.00  0.00           C  
ATOM   2744  O   GLU A 197      50.445  35.205   6.366  1.00  0.00           O  
ATOM   2745  CB  GLU A 197      50.999  36.383   9.372  1.00  0.00           C  
ATOM   2746  CG  GLU A 197      50.732  37.626  10.209  1.00  0.00           C  
ATOM   2747  CD  GLU A 197      51.916  38.039  11.038  1.00  0.00           C  
ATOM   2748  OE1 GLU A 197      52.885  37.319  11.055  1.00  0.00           O  
ATOM   2749  OE2 GLU A 197      51.852  39.077  11.654  1.00  0.00           O1-
ATOM   2750  H   GLU A 197      49.045  35.216  10.416  1.00  0.00           H  
ATOM   2751  HA  GLU A 197      49.351  36.729   8.047  1.00  0.00           H  
ATOM   2752 1HB  GLU A 197      51.342  35.595  10.043  1.00  0.00           H  
ATOM   2753 2HB  GLU A 197      51.817  36.610   8.689  1.00  0.00           H  
ATOM   2754 1HG  GLU A 197      50.463  38.447   9.546  1.00  0.00           H  
ATOM   2755 2HG  GLU A 197      49.884  37.433  10.866  1.00  0.00           H  
ATOM   2756  N   ALA A 198      50.445  33.652   7.967  1.00  0.00           N  
ATOM   2757  CA  ALA A 198      50.811  32.576   7.066  1.00  0.00           C  
ATOM   2758  C   ALA A 198      49.739  32.302   6.024  1.00  0.00           C  
ATOM   2759  O   ALA A 198      50.028  32.048   4.856  1.00  0.00           O  
ATOM   2760  CB  ALA A 198      51.104  31.311   7.860  1.00  0.00           C  
ATOM   2761  H   ALA A 198      50.282  33.426   8.906  1.00  0.00           H  
ATOM   2762  HA  ALA A 198      51.719  32.864   6.534  1.00  0.00           H  
ATOM   2763 1HB  ALA A 198      51.390  30.511   7.177  1.00  0.00           H  
ATOM   2764 2HB  ALA A 198      51.919  31.501   8.559  1.00  0.00           H  
ATOM   2765 3HB  ALA A 198      50.214  31.015   8.413  1.00  0.00           H  
ATOM   2766  N   ALA A 199      48.498  32.319   6.457  1.00  0.00           N  
ATOM   2767  CA  ALA A 199      47.374  32.147   5.556  1.00  0.00           C  
ATOM   2768  C   ALA A 199      47.291  33.250   4.514  1.00  0.00           C  
ATOM   2769  O   ALA A 199      46.992  33.008   3.346  1.00  0.00           O  
ATOM   2770  CB  ALA A 199      46.078  32.080   6.350  1.00  0.00           C  
ATOM   2771  H   ALA A 199      48.304  32.519   7.396  1.00  0.00           H  
ATOM   2772  HA  ALA A 199      47.512  31.209   5.018  1.00  0.00           H  
ATOM   2773 1HB  ALA A 199      45.240  31.938   5.667  1.00  0.00           H  
ATOM   2774 2HB  ALA A 199      46.122  31.244   7.049  1.00  0.00           H  
ATOM   2775 3HB  ALA A 199      45.942  33.008   6.903  1.00  0.00           H  
ATOM   2776  N   ILE A 200      47.524  34.468   4.947  1.00  0.00           N  
ATOM   2777  CA  ILE A 200      47.548  35.605   4.046  1.00  0.00           C  
ATOM   2778  C   ILE A 200      48.650  35.496   3.004  1.00  0.00           C  
ATOM   2779  O   ILE A 200      48.464  35.831   1.836  1.00  0.00           O  
ATOM   2780  CB  ILE A 200      47.724  36.915   4.836  1.00  0.00           C  
ATOM   2781  CG1 ILE A 200      46.480  37.198   5.683  1.00  0.00           C  
ATOM   2782  CG2 ILE A 200      48.003  38.073   3.890  1.00  0.00           C  
ATOM   2783  CD1 ILE A 200      46.671  38.304   6.696  1.00  0.00           C  
ATOM   2784  H   ILE A 200      47.754  34.624   5.886  1.00  0.00           H  
ATOM   2785  HA  ILE A 200      46.598  35.644   3.514  1.00  0.00           H  
ATOM   2786  HB  ILE A 200      48.559  36.813   5.528  1.00  0.00           H  
ATOM   2787 1HG1 ILE A 200      45.651  37.471   5.031  1.00  0.00           H  
ATOM   2788 2HG1 ILE A 200      46.190  36.293   6.218  1.00  0.00           H  
ATOM   2789 1HG2 ILE A 200      48.124  38.991   4.465  1.00  0.00           H  
ATOM   2790 2HG2 ILE A 200      48.915  37.873   3.330  1.00  0.00           H  
ATOM   2791 3HG2 ILE A 200      47.169  38.186   3.197  1.00  0.00           H  
ATOM   2792 1HD1 ILE A 200      45.747  38.446   7.258  1.00  0.00           H  
ATOM   2793 2HD1 ILE A 200      47.475  38.035   7.382  1.00  0.00           H  
ATOM   2794 3HD1 ILE A 200      46.927  39.229   6.181  1.00  0.00           H  
ATOM   2795  N   GLU A 201      49.853  35.117   3.462  1.00  0.00           N  
ATOM   2796  CA  GLU A 201      51.071  35.092   2.637  1.00  0.00           C  
ATOM   2797  C   GLU A 201      51.130  33.864   1.747  1.00  0.00           C  
ATOM   2798  O   GLU A 201      51.968  33.782   0.853  1.00  0.00           O  
ATOM   2799  CB  GLU A 201      52.318  35.137   3.523  1.00  0.00           C  
ATOM   2800  CG  GLU A 201      52.499  36.440   4.289  1.00  0.00           C  
ATOM   2801  CD  GLU A 201      53.721  36.439   5.164  1.00  0.00           C  
ATOM   2802  OE1 GLU A 201      54.361  35.419   5.258  1.00  0.00           O  
ATOM   2803  OE2 GLU A 201      54.015  37.460   5.741  1.00  0.00           O1-
ATOM   2804  H   GLU A 201      49.925  34.855   4.431  1.00  0.00           H  
ATOM   2805  HA  GLU A 201      51.072  35.973   1.996  1.00  0.00           H  
ATOM   2806 1HB  GLU A 201      52.278  34.325   4.249  1.00  0.00           H  
ATOM   2807 2HB  GLU A 201      53.206  34.984   2.909  1.00  0.00           H  
ATOM   2808 1HG  GLU A 201      52.577  37.260   3.576  1.00  0.00           H  
ATOM   2809 2HG  GLU A 201      51.617  36.612   4.904  1.00  0.00           H  
ATOM   2810  N   GLY A 202      50.237  32.907   1.993  1.00  0.00           N  
ATOM   2811  CA  GLY A 202      50.189  31.706   1.171  1.00  0.00           C  
ATOM   2812  C   GLY A 202      49.232  31.882   0.009  1.00  0.00           C  
ATOM   2813  O   GLY A 202      48.972  30.951  -0.758  1.00  0.00           O  
ATOM   2814  H   GLY A 202      49.577  33.018   2.750  1.00  0.00           H  
ATOM   2815 1HA  GLY A 202      51.188  31.481   0.797  1.00  0.00           H  
ATOM   2816 2HA  GLY A 202      49.877  30.860   1.782  1.00  0.00           H  
ATOM   2817  N   ASP A 203      48.748  33.114  -0.143  1.00  0.00           N  
ATOM   2818  CA  ASP A 203      47.955  33.515  -1.297  1.00  0.00           C  
ATOM   2819  C   ASP A 203      46.752  32.594  -1.492  1.00  0.00           C  
ATOM   2820  O   ASP A 203      46.556  32.024  -2.562  1.00  0.00           O  
ATOM   2821  CB  ASP A 203      48.817  33.516  -2.562  1.00  0.00           C  
ATOM   2822  CG  ASP A 203      49.944  34.538  -2.511  1.00  0.00           C  
ATOM   2823  OD1 ASP A 203      49.693  35.650  -2.109  1.00  0.00           O  
ATOM   2824  OD2 ASP A 203      51.044  34.198  -2.874  1.00  0.00           O1-
ATOM   2825  H   ASP A 203      48.976  33.808   0.552  1.00  0.00           H  
ATOM   2826  HA  ASP A 203      47.592  34.530  -1.132  1.00  0.00           H  
ATOM   2827 1HB  ASP A 203      49.250  32.526  -2.708  1.00  0.00           H  
ATOM   2828 2HB  ASP A 203      48.191  33.730  -3.429  1.00  0.00           H  
ATOM   2829  N   ALA A 204      45.954  32.472  -0.455  1.00  0.00           N  
ATOM   2830  CA  ALA A 204      44.721  31.713  -0.524  1.00  0.00           C  
ATOM   2831  C   ALA A 204      43.646  32.479  -1.276  1.00  0.00           C  
ATOM   2832  O   ALA A 204      43.691  33.707  -1.367  1.00  0.00           O  
ATOM   2833  CB  ALA A 204      44.240  31.359   0.876  1.00  0.00           C  
ATOM   2834  H   ALA A 204      46.208  32.920   0.414  1.00  0.00           H  
ATOM   2835  HA  ALA A 204      44.917  30.779  -1.053  1.00  0.00           H  
ATOM   2836 1HB  ALA A 204      43.314  30.787   0.808  1.00  0.00           H  
ATOM   2837 2HB  ALA A 204      44.999  30.762   1.381  1.00  0.00           H  
ATOM   2838 3HB  ALA A 204      44.061  32.273   1.440  1.00  0.00           H  
ATOM   2839  N   SER A 205      42.663  31.749  -1.807  1.00  0.00           N  
ATOM   2840  CA  SER A 205      41.521  32.372  -2.473  1.00  0.00           C  
ATOM   2841  C   SER A 205      40.748  33.167  -1.434  1.00  0.00           C  
ATOM   2842  O   SER A 205      40.942  32.976  -0.237  1.00  0.00           O  
ATOM   2843  CB  SER A 205      40.628  31.329  -3.117  1.00  0.00           C  
ATOM   2844  OG  SER A 205      39.990  30.546  -2.146  1.00  0.00           O  
ATOM   2845  H   SER A 205      42.685  30.747  -1.724  1.00  0.00           H  
ATOM   2846  HA  SER A 205      41.896  33.028  -3.261  1.00  0.00           H  
ATOM   2847 1HB  SER A 205      39.882  31.823  -3.738  1.00  0.00           H  
ATOM   2848 2HB  SER A 205      41.225  30.692  -3.768  1.00  0.00           H  
ATOM   2849  HG  SER A 205      39.449  29.916  -2.629  1.00  0.00           H  
ATOM   2850  N   PRO A 206      39.921  34.098  -1.888  1.00  0.00           N  
ATOM   2851  CA  PRO A 206      39.266  35.029  -0.976  1.00  0.00           C  
ATOM   2852  C   PRO A 206      38.290  34.341  -0.035  1.00  0.00           C  
ATOM   2853  O   PRO A 206      38.278  34.625   1.159  1.00  0.00           O  
ATOM   2854  CB  PRO A 206      38.540  35.980  -1.932  1.00  0.00           C  
ATOM   2855  CG  PRO A 206      39.343  35.921  -3.187  1.00  0.00           C  
ATOM   2856  CD  PRO A 206      39.772  34.481  -3.289  1.00  0.00           C  
ATOM   2857  HA  PRO A 206      40.032  35.511  -0.367  1.00  0.00           H  
ATOM   2858 1HB  PRO A 206      37.501  35.650  -2.075  1.00  0.00           H  
ATOM   2859 2HB  PRO A 206      38.499  36.991  -1.499  1.00  0.00           H  
ATOM   2860 1HG  PRO A 206      38.733  36.243  -4.044  1.00  0.00           H  
ATOM   2861 2HG  PRO A 206      40.195  36.614  -3.126  1.00  0.00           H  
ATOM   2862 1HD  PRO A 206      38.987  33.899  -3.792  1.00  0.00           H  
ATOM   2863 2HD  PRO A 206      40.719  34.419  -3.845  1.00  0.00           H  
ATOM   2864  N   GLU A 207      37.514  33.382  -0.543  1.00  0.00           N  
ATOM   2865  CA  GLU A 207      36.699  32.572   0.342  1.00  0.00           C  
ATOM   2866  C   GLU A 207      37.526  31.856   1.398  1.00  0.00           C  
ATOM   2867  O   GLU A 207      37.181  31.836   2.578  1.00  0.00           O  
ATOM   2868  CB  GLU A 207      35.904  31.547  -0.471  1.00  0.00           C  
ATOM   2869  CG  GLU A 207      34.834  32.151  -1.369  1.00  0.00           C  
ATOM   2870  CD  GLU A 207      35.386  32.674  -2.666  1.00  0.00           C  
ATOM   2871  OE1 GLU A 207      36.570  32.564  -2.873  1.00  0.00           O  
ATOM   2872  OE2 GLU A 207      34.621  33.184  -3.451  1.00  0.00           O1-
ATOM   2873  H   GLU A 207      37.485  33.205  -1.537  1.00  0.00           H  
ATOM   2874  HA  GLU A 207      36.000  33.226   0.865  1.00  0.00           H  
ATOM   2875 1HB  GLU A 207      36.586  30.975  -1.100  1.00  0.00           H  
ATOM   2876 2HB  GLU A 207      35.417  30.845   0.206  1.00  0.00           H  
ATOM   2877 1HG  GLU A 207      34.086  31.389  -1.587  1.00  0.00           H  
ATOM   2878 2HG  GLU A 207      34.342  32.962  -0.835  1.00  0.00           H  
ATOM   2879  N   LYS A 208      38.603  31.240   0.965  1.00  0.00           N  
ATOM   2880  CA  LYS A 208      39.481  30.517   1.866  1.00  0.00           C  
ATOM   2881  C   LYS A 208      40.115  31.424   2.908  1.00  0.00           C  
ATOM   2882  O   LYS A 208      40.250  31.065   4.076  1.00  0.00           O  
ATOM   2883  CB  LYS A 208      40.571  29.796   1.072  1.00  0.00           C  
ATOM   2884  CG  LYS A 208      40.074  28.612   0.253  1.00  0.00           C  
ATOM   2885  CD  LYS A 208      41.210  27.961  -0.523  1.00  0.00           C  
ATOM   2886  CE  LYS A 208      40.713  26.785  -1.351  1.00  0.00           C  
ATOM   2887  NZ  LYS A 208      41.806  26.163  -2.146  1.00  0.00           N1+
ATOM   2888  H   LYS A 208      38.871  31.312   0.025  1.00  0.00           H  
ATOM   2889  HA  LYS A 208      38.890  29.776   2.405  1.00  0.00           H  
ATOM   2890 1HB  LYS A 208      41.048  30.499   0.388  1.00  0.00           H  
ATOM   2891 2HB  LYS A 208      41.339  29.432   1.755  1.00  0.00           H  
ATOM   2892 1HG  LYS A 208      39.629  27.871   0.918  1.00  0.00           H  
ATOM   2893 2HG  LYS A 208      39.312  28.949  -0.449  1.00  0.00           H  
ATOM   2894 1HD  LYS A 208      41.664  28.697  -1.188  1.00  0.00           H  
ATOM   2895 2HD  LYS A 208      41.970  27.607   0.173  1.00  0.00           H  
ATOM   2896 1HE  LYS A 208      40.285  26.032  -0.692  1.00  0.00           H  
ATOM   2897 2HE  LYS A 208      39.933  27.124  -2.033  1.00  0.00           H  
ATOM   2898 1HZ  LYS A 208      41.436  25.389  -2.680  1.00  0.00           H  
ATOM   2899 2HZ  LYS A 208      42.198  26.849  -2.776  1.00  0.00           H  
ATOM   2900 3HZ  LYS A 208      42.527  25.828  -1.524  1.00  0.00           H  
ATOM   2901  N   MET A 209      40.536  32.592   2.475  1.00  0.00           N  
ATOM   2902  CA  MET A 209      41.094  33.582   3.376  1.00  0.00           C  
ATOM   2903  C   MET A 209      40.091  34.049   4.418  1.00  0.00           C  
ATOM   2904  O   MET A 209      40.422  34.243   5.586  1.00  0.00           O  
ATOM   2905  CB  MET A 209      41.616  34.774   2.575  1.00  0.00           C  
ATOM   2906  CG  MET A 209      42.432  35.769   3.388  1.00  0.00           C  
ATOM   2907  SD  MET A 209      44.013  35.091   3.933  1.00  0.00           S  
ATOM   2908  CE  MET A 209      43.637  34.683   5.635  1.00  0.00           C  
ATOM   2909  H   MET A 209      40.417  32.844   1.535  1.00  0.00           H  
ATOM   2910  HA  MET A 209      41.924  33.128   3.918  1.00  0.00           H  
ATOM   2911 1HB  MET A 209      42.241  34.417   1.759  1.00  0.00           H  
ATOM   2912 2HB  MET A 209      40.776  35.312   2.134  1.00  0.00           H  
ATOM   2913 1HG  MET A 209      42.627  36.656   2.786  1.00  0.00           H  
ATOM   2914 2HG  MET A 209      41.866  36.072   4.268  1.00  0.00           H  
ATOM   2915 1HE  MET A 209      44.519  34.252   6.109  1.00  0.00           H  
ATOM   2916 2HE  MET A 209      43.342  35.587   6.169  1.00  0.00           H  
ATOM   2917 3HE  MET A 209      42.820  33.961   5.665  1.00  0.00           H  
ATOM   2918  N   ALA A 210      38.868  34.260   3.985  1.00  0.00           N  
ATOM   2919  CA  ALA A 210      37.796  34.637   4.886  1.00  0.00           C  
ATOM   2920  C   ALA A 210      37.510  33.569   5.928  1.00  0.00           C  
ATOM   2921  O   ALA A 210      37.260  33.862   7.096  1.00  0.00           O  
ATOM   2922  CB  ALA A 210      36.534  34.943   4.092  1.00  0.00           C  
ATOM   2923  H   ALA A 210      38.641  34.100   3.045  1.00  0.00           H  
ATOM   2924  HA  ALA A 210      38.105  35.533   5.424  1.00  0.00           H  
ATOM   2925 1HB  ALA A 210      35.737  35.238   4.775  1.00  0.00           H  
ATOM   2926 2HB  ALA A 210      36.733  35.756   3.393  1.00  0.00           H  
ATOM   2927 3HB  ALA A 210      36.229  34.056   3.539  1.00  0.00           H  
ATOM   2928  N   GLU A 211      37.515  32.328   5.495  1.00  0.00           N  
ATOM   2929  CA  GLU A 211      37.328  31.207   6.396  1.00  0.00           C  
ATOM   2930  C   GLU A 211      38.430  31.111   7.438  1.00  0.00           C  
ATOM   2931  O   GLU A 211      38.186  30.814   8.606  1.00  0.00           O  
ATOM   2932  CB  GLU A 211      37.259  29.902   5.600  1.00  0.00           C  
ATOM   2933  CG  GLU A 211      35.998  29.742   4.763  1.00  0.00           C  
ATOM   2934  CD  GLU A 211      36.000  28.488   3.935  1.00  0.00           C  
ATOM   2935  OE1 GLU A 211      37.000  27.812   3.917  1.00  0.00           O  
ATOM   2936  OE2 GLU A 211      35.000  28.205   3.318  1.00  0.00           O1-
ATOM   2937  H   GLU A 211      37.711  32.133   4.555  1.00  0.00           H  
ATOM   2938  HA  GLU A 211      36.387  31.345   6.930  1.00  0.00           H  
ATOM   2939 1HB  GLU A 211      38.116  29.839   4.929  1.00  0.00           H  
ATOM   2940 2HB  GLU A 211      37.316  29.055   6.284  1.00  0.00           H  
ATOM   2941 1HG  GLU A 211      35.133  29.724   5.426  1.00  0.00           H  
ATOM   2942 2HG  GLU A 211      35.899  30.606   4.106  1.00  0.00           H  
ATOM   2943  N   ALA A 212      39.652  31.331   7.005  1.00  0.00           N  
ATOM   2944  CA  ALA A 212      40.788  31.342   7.906  1.00  0.00           C  
ATOM   2945  C   ALA A 212      40.692  32.445   8.948  1.00  0.00           C  
ATOM   2946  O   ALA A 212      41.026  32.255  10.116  1.00  0.00           O  
ATOM   2947  CB  ALA A 212      42.078  31.483   7.112  1.00  0.00           C  
ATOM   2948  H   ALA A 212      39.810  31.559   6.065  1.00  0.00           H  
ATOM   2949  HA  ALA A 212      40.802  30.394   8.444  1.00  0.00           H  
ATOM   2950 1HB  ALA A 212      42.928  31.478   7.795  1.00  0.00           H  
ATOM   2951 2HB  ALA A 212      42.169  30.652   6.413  1.00  0.00           H  
ATOM   2952 3HB  ALA A 212      42.064  32.421   6.559  1.00  0.00           H  
ATOM   2953  N   GLY A 213      40.264  33.609   8.515  1.00  0.00           N  
ATOM   2954  CA  GLY A 213      40.055  34.726   9.416  1.00  0.00           C  
ATOM   2955  C   GLY A 213      38.985  34.440  10.458  1.00  0.00           C  
ATOM   2956  O   GLY A 213      39.114  34.801  11.626  1.00  0.00           O  
ATOM   2957  H   GLY A 213      40.011  33.726   7.575  1.00  0.00           H  
ATOM   2958 1HA  GLY A 213      40.990  34.965   9.923  1.00  0.00           H  
ATOM   2959 2HA  GLY A 213      39.767  35.606   8.843  1.00  0.00           H  
ATOM   2960  N   LYS A 214      37.914  33.816  10.025  1.00  0.00           N  
ATOM   2961  CA  LYS A 214      36.850  33.416  10.926  1.00  0.00           C  
ATOM   2962  C   LYS A 214      37.317  32.413  11.968  1.00  0.00           C  
ATOM   2963  O   LYS A 214      36.938  32.477  13.136  1.00  0.00           O  
ATOM   2964  CB  LYS A 214      35.681  32.833  10.131  1.00  0.00           C  
ATOM   2965  CG  LYS A 214      34.483  32.426  10.980  1.00  0.00           C  
ATOM   2966  CD  LYS A 214      33.334  31.934  10.114  1.00  0.00           C  
ATOM   2967  CE  LYS A 214      32.104  31.618  10.952  1.00  0.00           C  
ATOM   2968  NZ  LYS A 214      32.343  30.484  11.885  1.00  0.00           N1+
ATOM   2969  H   LYS A 214      37.842  33.547   9.085  1.00  0.00           H  
ATOM   2970  HA  LYS A 214      36.504  34.298  11.466  1.00  0.00           H  
ATOM   2971 1HB  LYS A 214      35.339  33.564   9.398  1.00  0.00           H  
ATOM   2972 2HB  LYS A 214      36.017  31.952   9.583  1.00  0.00           H  
ATOM   2973 1HG  LYS A 214      34.777  31.631  11.666  1.00  0.00           H  
ATOM   2974 2HG  LYS A 214      34.146  33.281  11.565  1.00  0.00           H  
ATOM   2975 1HD  LYS A 214      33.076  32.699   9.380  1.00  0.00           H  
ATOM   2976 2HD  LYS A 214      33.639  31.034   9.581  1.00  0.00           H  
ATOM   2977 1HE  LYS A 214      31.823  32.496  11.531  1.00  0.00           H  
ATOM   2978 2HE  LYS A 214      31.272  31.362  10.296  1.00  0.00           H  
ATOM   2979 1HZ  LYS A 214      31.505  30.306  12.421  1.00  0.00           H  
ATOM   2980 2HZ  LYS A 214      32.586  29.658  11.357  1.00  0.00           H  
ATOM   2981 3HZ  LYS A 214      33.100  30.717  12.512  1.00  0.00           H  
ATOM   2982  N   ALA A 215      38.118  31.466  11.535  1.00  0.00           N  
ATOM   2983  CA  ALA A 215      38.696  30.487  12.436  1.00  0.00           C  
ATOM   2984  C   ALA A 215      39.602  31.122  13.478  1.00  0.00           C  
ATOM   2985  O   ALA A 215      39.606  30.737  14.646  1.00  0.00           O  
ATOM   2986  CB  ALA A 215      39.465  29.441  11.642  1.00  0.00           C  
ATOM   2987  H   ALA A 215      38.395  31.442  10.595  1.00  0.00           H  
ATOM   2988  HA  ALA A 215      37.883  30.000  12.974  1.00  0.00           H  
ATOM   2989 1HB  ALA A 215      39.886  28.703  12.325  1.00  0.00           H  
ATOM   2990 2HB  ALA A 215      38.791  28.946  10.943  1.00  0.00           H  
ATOM   2991 3HB  ALA A 215      40.270  29.923  11.089  1.00  0.00           H  
ATOM   2992  N   ALA A 216      40.397  32.075  13.045  1.00  0.00           N  
ATOM   2993  CA  ALA A 216      41.260  32.815  13.946  1.00  0.00           C  
ATOM   2994  C   ALA A 216      40.478  33.597  14.988  1.00  0.00           C  
ATOM   2995  O   ALA A 216      40.855  33.666  16.156  1.00  0.00           O  
ATOM   2996  CB  ALA A 216      42.156  33.754  13.152  1.00  0.00           C  
ATOM   2997  H   ALA A 216      40.372  32.352  12.105  1.00  0.00           H  
ATOM   2998  HA  ALA A 216      41.881  32.099  14.484  1.00  0.00           H  
ATOM   2999 1HB  ALA A 216      42.810  34.297  13.835  1.00  0.00           H  
ATOM   3000 2HB  ALA A 216      42.761  33.176  12.453  1.00  0.00           H  
ATOM   3001 3HB  ALA A 216      41.541  34.462  12.599  1.00  0.00           H  
ATOM   3002  N   LEU A 217      39.401  34.214  14.555  1.00  0.00           N  
ATOM   3003  CA  LEU A 217      38.523  34.935  15.456  1.00  0.00           C  
ATOM   3004  C   LEU A 217      37.888  34.028  16.498  1.00  0.00           C  
ATOM   3005  O   LEU A 217      37.754  34.388  17.666  1.00  0.00           O  
ATOM   3006  CB  LEU A 217      37.423  35.641  14.654  1.00  0.00           C  
ATOM   3007  CG  LEU A 217      37.885  36.816  13.782  1.00  0.00           C  
ATOM   3008  CD1 LEU A 217      36.728  37.291  12.914  1.00  0.00           C  
ATOM   3009  CD2 LEU A 217      38.398  37.938  14.672  1.00  0.00           C  
ATOM   3010  H   LEU A 217      39.132  34.140  13.615  1.00  0.00           H  
ATOM   3011  HA  LEU A 217      39.111  35.683  15.986  1.00  0.00           H  
ATOM   3012 1HB  LEU A 217      36.946  34.912  14.001  1.00  0.00           H  
ATOM   3013 2HB  LEU A 217      36.674  36.020  15.349  1.00  0.00           H  
ATOM   3014  HG  LEU A 217      38.685  36.484  13.119  1.00  0.00           H  
ATOM   3015 1HD1 LEU A 217      37.056  38.125  12.294  1.00  0.00           H  
ATOM   3016 2HD1 LEU A 217      36.393  36.474  12.274  1.00  0.00           H  
ATOM   3017 3HD1 LEU A 217      35.905  37.614  13.551  1.00  0.00           H  
ATOM   3018 1HD2 LEU A 217      38.728  38.772  14.052  1.00  0.00           H  
ATOM   3019 2HD2 LEU A 217      37.599  38.271  15.334  1.00  0.00           H  
ATOM   3020 3HD2 LEU A 217      39.236  37.576  15.268  1.00  0.00           H  
ATOM   3021  N   GLU A 218      37.468  32.861  16.065  1.00  0.00           N  
ATOM   3022  CA  GLU A 218      36.910  31.871  16.966  1.00  0.00           C  
ATOM   3023  C   GLU A 218      37.913  31.404  18.008  1.00  0.00           C  
ATOM   3024  O   GLU A 218      37.581  31.209  19.176  1.00  0.00           O  
ATOM   3025  CB  GLU A 218      36.399  30.668  16.170  1.00  0.00           C  
ATOM   3026  CG  GLU A 218      35.159  30.949  15.333  1.00  0.00           C  
ATOM   3027  CD  GLU A 218      34.733  29.769  14.504  1.00  0.00           C  
ATOM   3028  OE1 GLU A 218      35.443  28.793  14.486  1.00  0.00           O  
ATOM   3029  OE2 GLU A 218      33.696  29.845  13.889  1.00  0.00           O1-
ATOM   3030  H   GLU A 218      37.587  32.609  15.125  1.00  0.00           H  
ATOM   3031  HA  GLU A 218      36.068  32.319  17.494  1.00  0.00           H  
ATOM   3032 1HB  GLU A 218      37.183  30.317  15.498  1.00  0.00           H  
ATOM   3033 2HB  GLU A 218      36.164  29.852  16.853  1.00  0.00           H  
ATOM   3034 1HG  GLU A 218      34.341  31.226  15.997  1.00  0.00           H  
ATOM   3035 2HG  GLU A 218      35.360  31.794  14.677  1.00  0.00           H  
ATOM   3036  N   ALA A 219      39.136  31.193  17.575  1.00  0.00           N  
ATOM   3037  CA  ALA A 219      40.207  30.815  18.476  1.00  0.00           C  
ATOM   3038  C   ALA A 219      40.494  31.883  19.518  1.00  0.00           C  
ATOM   3039  O   ALA A 219      40.743  31.591  20.686  1.00  0.00           O  
ATOM   3040  CB  ALA A 219      41.468  30.507  17.682  1.00  0.00           C  
ATOM   3041  H   ALA A 219      39.362  31.352  16.635  1.00  0.00           H  
ATOM   3042  HA  ALA A 219      39.897  29.919  19.014  1.00  0.00           H  
ATOM   3043 1HB  ALA A 219      42.265  30.211  18.365  1.00  0.00           H  
ATOM   3044 2HB  ALA A 219      41.269  29.695  16.983  1.00  0.00           H  
ATOM   3045 3HB  ALA A 219      41.775  31.394  17.129  1.00  0.00           H  
ATOM   3046  N   ALA A 220      40.489  33.124  19.085  1.00  0.00           N  
ATOM   3047  CA  ALA A 220      40.675  34.245  19.986  1.00  0.00           C  
ATOM   3048  C   ALA A 220      39.573  34.341  21.028  1.00  0.00           C  
ATOM   3049  O   ALA A 220      39.818  34.638  22.196  1.00  0.00           O  
ATOM   3050  CB  ALA A 220      40.758  35.541  19.192  1.00  0.00           C  
ATOM   3051  H   ALA A 220      40.292  33.320  18.145  1.00  0.00           H  
ATOM   3052  HA  ALA A 220      41.611  34.095  20.524  1.00  0.00           H  
ATOM   3053 1HB  ALA A 220      40.911  36.377  19.875  1.00  0.00           H  
ATOM   3054 2HB  ALA A 220      41.593  35.486  18.493  1.00  0.00           H  
ATOM   3055 3HB  ALA A 220      39.832  35.688  18.639  1.00  0.00           H  
ATOM   3056  N   ALA A 221      38.351  34.122  20.595  1.00  0.00           N  
ATOM   3057  CA  ALA A 221      37.215  34.111  21.496  1.00  0.00           C  
ATOM   3058  C   ALA A 221      37.312  33.008  22.538  1.00  0.00           C  
ATOM   3059  O   ALA A 221      36.977  33.197  23.706  1.00  0.00           O  
ATOM   3060  CB  ALA A 221      35.925  33.969  20.702  1.00  0.00           C  
ATOM   3061  H   ALA A 221      38.193  33.894  19.655  1.00  0.00           H  
ATOM   3062  HA  ALA A 221      37.200  35.059  22.034  1.00  0.00           H  
ATOM   3063 1HB  ALA A 221      35.075  33.974  21.385  1.00  0.00           H  
ATOM   3064 2HB  ALA A 221      35.834  34.801  20.003  1.00  0.00           H  
ATOM   3065 3HB  ALA A 221      35.939  33.031  20.149  1.00  0.00           H  
ATOM   3066  N   GLU A 222      37.740  31.844  22.105  1.00  0.00           N  
ATOM   3067  CA  GLU A 222      37.949  30.727  23.006  1.00  0.00           C  
ATOM   3068  C   GLU A 222      39.018  31.013  24.048  1.00  0.00           C  
ATOM   3069  O   GLU A 222      38.889  30.651  25.216  1.00  0.00           O  
ATOM   3070  CB  GLU A 222      38.330  29.477  22.209  1.00  0.00           C  
ATOM   3071  CG  GLU A 222      38.509  28.224  23.054  1.00  0.00           C  
ATOM   3072  CD  GLU A 222      38.809  27.002  22.231  1.00  0.00           C  
ATOM   3073  OE1 GLU A 222      38.855  27.115  21.029  1.00  0.00           O  
ATOM   3074  OE2 GLU A 222      38.991  25.954  22.804  1.00  0.00           O1-
ATOM   3075  H   GLU A 222      37.993  31.727  21.165  1.00  0.00           H  
ATOM   3076  HA  GLU A 222      37.016  30.529  23.534  1.00  0.00           H  
ATOM   3077 1HB  GLU A 222      37.561  29.272  21.465  1.00  0.00           H  
ATOM   3078 2HB  GLU A 222      39.263  29.657  21.675  1.00  0.00           H  
ATOM   3079 1HG  GLU A 222      39.327  28.384  23.755  1.00  0.00           H  
ATOM   3080 2HG  GLU A 222      37.601  28.054  23.630  1.00  0.00           H  
ATOM   3081  N   ILE A 223      40.090  31.637  23.615  1.00  0.00           N  
ATOM   3082  CA  ILE A 223      41.154  32.037  24.516  1.00  0.00           C  
ATOM   3083  C   ILE A 223      40.686  33.040  25.558  1.00  0.00           C  
ATOM   3084  O   ILE A 223      41.065  32.976  26.726  1.00  0.00           O  
ATOM   3085  CB  ILE A 223      42.331  32.637  23.726  1.00  0.00           C  
ATOM   3086  CG1 ILE A 223      43.014  31.558  22.882  1.00  0.00           C  
ATOM   3087  CG2 ILE A 223      43.329  33.289  24.671  1.00  0.00           C  
ATOM   3088  CD1 ILE A 223      43.999  32.103  21.874  1.00  0.00           C  
ATOM   3089  H   ILE A 223      40.161  31.906  22.675  1.00  0.00           H  
ATOM   3090  HA  ILE A 223      41.514  31.152  25.041  1.00  0.00           H  
ATOM   3091  HB  ILE A 223      41.958  33.390  23.032  1.00  0.00           H  
ATOM   3092 1HG1 ILE A 223      43.543  30.866  23.536  1.00  0.00           H  
ATOM   3093 2HG1 ILE A 223      42.259  30.985  22.344  1.00  0.00           H  
ATOM   3094 1HG2 ILE A 223      44.155  33.707  24.097  1.00  0.00           H  
ATOM   3095 2HG2 ILE A 223      42.836  34.084  25.229  1.00  0.00           H  
ATOM   3096 3HG2 ILE A 223      43.713  32.542  25.367  1.00  0.00           H  
ATOM   3097 1HD1 ILE A 223      44.441  31.278  21.314  1.00  0.00           H  
ATOM   3098 2HD1 ILE A 223      43.482  32.773  21.185  1.00  0.00           H  
ATOM   3099 3HD1 ILE A 223      44.785  32.651  22.392  1.00  0.00           H  
ATOM   3100  N   ALA A 224      39.885  33.987  25.125  1.00  0.00           N  
ATOM   3101  CA  ALA A 224      39.307  34.965  26.026  1.00  0.00           C  
ATOM   3102  C   ALA A 224      38.401  34.330  27.068  1.00  0.00           C  
ATOM   3103  O   ALA A 224      38.398  34.715  28.236  1.00  0.00           O  
ATOM   3104  CB  ALA A 224      38.538  36.011  25.232  1.00  0.00           C  
ATOM   3105  H   ALA A 224      39.608  34.010  24.185  1.00  0.00           H  
ATOM   3106  HA  ALA A 224      40.120  35.452  26.564  1.00  0.00           H  
ATOM   3107 1HB  ALA A 224      38.118  36.749  25.915  1.00  0.00           H  
ATOM   3108 2HB  ALA A 224      39.213  36.506  24.533  1.00  0.00           H  
ATOM   3109 3HB  ALA A 224      37.733  35.529  24.679  1.00  0.00           H  
ATOM   3110  N   GLU A 225      37.606  33.378  26.635  1.00  0.00           N  
ATOM   3111  CA  GLU A 225      36.743  32.638  27.536  1.00  0.00           C  
ATOM   3112  C   GLU A 225      37.526  31.856  28.578  1.00  0.00           C  
ATOM   3113  O   GLU A 225      37.148  31.786  29.746  1.00  0.00           O  
ATOM   3114  CB  GLU A 225      35.852  31.682  26.739  1.00  0.00           C  
ATOM   3115  CG  GLU A 225      34.782  32.370  25.903  1.00  0.00           C  
ATOM   3116  CD  GLU A 225      33.978  31.407  25.074  1.00  0.00           C  
ATOM   3117  OE1 GLU A 225      34.312  30.247  25.056  1.00  0.00           O  
ATOM   3118  OE2 GLU A 225      33.030  31.833  24.459  1.00  0.00           O1-
ATOM   3119  H   GLU A 225      37.631  33.101  25.695  1.00  0.00           H  
ATOM   3120  HA  GLU A 225      36.111  33.348  28.070  1.00  0.00           H  
ATOM   3121 1HB  GLU A 225      36.468  31.085  26.068  1.00  0.00           H  
ATOM   3122 2HB  GLU A 225      35.352  30.996  27.423  1.00  0.00           H  
ATOM   3123 1HG  GLU A 225      34.108  32.910  26.568  1.00  0.00           H  
ATOM   3124 2HG  GLU A 225      35.260  33.097  25.247  1.00  0.00           H  
ATOM   3125  N   ALA A 226      38.603  31.239  28.145  1.00  0.00           N  
ATOM   3126  CA  ALA A 226      39.481  30.517  29.046  1.00  0.00           C  
ATOM   3127  C   ALA A 226      40.115  31.424  30.088  1.00  0.00           C  
ATOM   3128  O   ALA A 226      40.249  31.064  31.256  1.00  0.00           O  
ATOM   3129  CB  ALA A 226      40.562  29.797  28.252  1.00  0.00           C  
ATOM   3130  H   ALA A 226      38.871  31.312  27.205  1.00  0.00           H  
ATOM   3131  HA  ALA A 226      38.883  29.781  29.584  1.00  0.00           H  
ATOM   3132 1HB  ALA A 226      41.209  29.247  28.935  1.00  0.00           H  
ATOM   3133 2HB  ALA A 226      40.097  29.101  27.553  1.00  0.00           H  
ATOM   3134 3HB  ALA A 226      41.153  30.526  27.699  1.00  0.00           H  
ATOM   3135  N   LEU A 227      40.535  32.591  29.655  1.00  0.00           N  
ATOM   3136  CA  LEU A 227      41.093  33.582  30.556  1.00  0.00           C  
ATOM   3137  C   LEU A 227      40.091  34.049  31.598  1.00  0.00           C  
ATOM   3138  O   LEU A 227      40.423  34.244  32.766  1.00  0.00           O  
ATOM   3139  CB  LEU A 227      41.596  34.789  29.754  1.00  0.00           C  
ATOM   3140  CG  LEU A 227      42.237  35.914  30.577  1.00  0.00           C  
ATOM   3141  CD1 LEU A 227      43.445  35.370  31.327  1.00  0.00           C  
ATOM   3142  CD2 LEU A 227      42.635  37.055  29.653  1.00  0.00           C  
ATOM   3143  H   LEU A 227      40.417  32.843  28.715  1.00  0.00           H  
ATOM   3144  HA  LEU A 227      41.933  33.134  31.085  1.00  0.00           H  
ATOM   3145 1HB  LEU A 227      42.335  34.443  29.033  1.00  0.00           H  
ATOM   3146 2HB  LEU A 227      40.756  35.216  29.206  1.00  0.00           H  
ATOM   3147  HG  LEU A 227      41.522  36.278  31.315  1.00  0.00           H  
ATOM   3148 1HD1 LEU A 227      43.900  36.170  31.912  1.00  0.00           H  
ATOM   3149 2HD1 LEU A 227      43.128  34.569  31.994  1.00  0.00           H  
ATOM   3150 3HD1 LEU A 227      44.172  34.983  30.614  1.00  0.00           H  
ATOM   3151 1HD2 LEU A 227      43.090  37.855  30.238  1.00  0.00           H  
ATOM   3152 2HD2 LEU A 227      43.351  36.693  28.915  1.00  0.00           H  
ATOM   3153 3HD2 LEU A 227      41.750  37.436  29.143  1.00  0.00           H  
ATOM   3154  N   THR A 228      38.868  34.260  31.165  1.00  0.00           N  
ATOM   3155  CA  THR A 228      37.796  34.637  32.066  1.00  0.00           C  
ATOM   3156  C   THR A 228      37.584  33.621  33.175  1.00  0.00           C  
ATOM   3157  O   THR A 228      37.467  33.981  34.346  1.00  0.00           O  
ATOM   3158  CB  THR A 228      36.479  34.830  31.292  1.00  0.00           C  
ATOM   3159  CG2 THR A 228      35.345  35.175  32.247  1.00  0.00           C  
ATOM   3160  OG1 THR A 228      36.633  35.888  30.338  1.00  0.00           O  
ATOM   3161  H   THR A 228      38.641  34.100  30.225  1.00  0.00           H  
ATOM   3162  HA  THR A 228      38.060  35.581  32.542  1.00  0.00           H  
ATOM   3163  HB  THR A 228      36.231  33.912  30.760  1.00  0.00           H  
ATOM   3164  HG1 THR A 228      37.335  35.663  29.722  1.00  0.00           H  
ATOM   3165 1HG2 THR A 228      34.422  35.307  31.682  1.00  0.00           H  
ATOM   3166 2HG2 THR A 228      35.218  34.367  32.967  1.00  0.00           H  
ATOM   3167 3HG2 THR A 228      35.583  36.097  32.775  1.00  0.00           H  
ATOM   3168  N   GLU A 229      37.534  32.347  32.801  1.00  0.00           N  
ATOM   3169  CA  GLU A 229      37.336  31.272  33.766  1.00  0.00           C  
ATOM   3170  C   GLU A 229      38.419  31.286  34.837  1.00  0.00           C  
ATOM   3171  O   GLU A 229      38.129  31.188  36.029  1.00  0.00           O  
ATOM   3172  CB  GLU A 229      37.323  29.915  33.058  1.00  0.00           C  
ATOM   3173  CG  GLU A 229      37.084  28.728  33.979  1.00  0.00           C  
ATOM   3174  CD  GLU A 229      37.060  27.415  33.247  1.00  0.00           C  
ATOM   3175  OE1 GLU A 229      37.202  27.422  32.048  1.00  0.00           O  
ATOM   3176  OE2 GLU A 229      36.899  26.403  33.888  1.00  0.00           O1-
ATOM   3177  H   GLU A 229      37.637  32.117  31.823  1.00  0.00           H  
ATOM   3178  HA  GLU A 229      36.366  31.414  34.248  1.00  0.00           H  
ATOM   3179 1HB  GLU A 229      36.543  29.910  32.296  1.00  0.00           H  
ATOM   3180 2HB  GLU A 229      38.276  29.760  32.552  1.00  0.00           H  
ATOM   3181 1HG  GLU A 229      37.875  28.698  34.729  1.00  0.00           H  
ATOM   3182 2HG  GLU A 229      36.136  28.867  34.497  1.00  0.00           H  
ATOM   3183  N   ALA A 230      39.673  31.290  34.388  1.00  0.00           N  
ATOM   3184  CA  ALA A 230      40.804  31.029  35.270  1.00  0.00           C  
ATOM   3185  C   ALA A 230      40.956  32.109  36.333  1.00  0.00           C  
ATOM   3186  O   ALA A 230      41.445  31.838  37.429  1.00  0.00           O  
ATOM   3187  CB  ALA A 230      42.086  30.908  34.458  1.00  0.00           C  
ATOM   3188  H   ALA A 230      39.842  31.431  33.406  1.00  0.00           H  
ATOM   3189  HA  ALA A 230      40.639  30.075  35.773  1.00  0.00           H  
ATOM   3190 1HB  ALA A 230      42.922  30.707  35.127  1.00  0.00           H  
ATOM   3191 2HB  ALA A 230      41.988  30.090  33.744  1.00  0.00           H  
ATOM   3192 3HB  ALA A 230      42.265  31.838  33.922  1.00  0.00           H  
ATOM   3193  N   LEU A 231      40.589  33.342  35.991  1.00  0.00           N  
ATOM   3194  CA  LEU A 231      40.886  34.471  36.862  1.00  0.00           C  
ATOM   3195  C   LEU A 231      39.619  35.050  37.478  1.00  0.00           C  
ATOM   3196  O   LEU A 231      39.671  36.039  38.209  1.00  0.00           O  
ATOM   3197  CB  LEU A 231      41.624  35.563  36.077  1.00  0.00           C  
ATOM   3198  CG  LEU A 231      42.980  35.156  35.486  1.00  0.00           C  
ATOM   3199  CD1 LEU A 231      43.536  36.304  34.655  1.00  0.00           C  
ATOM   3200  CD2 LEU A 231      43.933  34.783  36.611  1.00  0.00           C  
ATOM   3201  H   LEU A 231      40.151  33.499  35.091  1.00  0.00           H  
ATOM   3202  HA  LEU A 231      41.536  34.126  37.667  1.00  0.00           H  
ATOM   3203 1HB  LEU A 231      40.988  35.889  35.255  1.00  0.00           H  
ATOM   3204 2HB  LEU A 231      41.791  36.413  36.738  1.00  0.00           H  
ATOM   3205  HG  LEU A 231      42.846  34.300  34.824  1.00  0.00           H  
ATOM   3206 1HD1 LEU A 231      44.500  36.016  34.235  1.00  0.00           H  
ATOM   3207 2HD1 LEU A 231      42.844  36.537  33.846  1.00  0.00           H  
ATOM   3208 3HD1 LEU A 231      43.665  37.182  35.287  1.00  0.00           H  
ATOM   3209 1HD2 LEU A 231      44.897  34.494  36.191  1.00  0.00           H  
ATOM   3210 2HD2 LEU A 231      44.068  35.640  37.273  1.00  0.00           H  
ATOM   3211 3HD2 LEU A 231      43.518  33.949  37.178  1.00  0.00           H  
ATOM   3212  N   GLY A 232      38.487  34.427  37.185  1.00  0.00           N  
ATOM   3213  CA  GLY A 232      37.207  34.871  37.716  1.00  0.00           C  
ATOM   3214  C   GLY A 232      36.957  36.345  37.414  1.00  0.00           C  
ATOM   3215  O   GLY A 232      36.463  37.088  38.263  1.00  0.00           O  
ATOM   3216  H   GLY A 232      38.516  33.616  36.581  1.00  0.00           H  
ATOM   3217 1HA  GLY A 232      36.406  34.270  37.285  1.00  0.00           H  
ATOM   3218 2HA  GLY A 232      37.185  34.711  38.793  1.00  0.00           H  
ATOM   3219  N   ALA A 233      37.261  36.747  36.191  1.00  0.00           N  
ATOM   3220  CA  ALA A 233      36.978  38.102  35.728  1.00  0.00           C  
ATOM   3221  C   ALA A 233      35.510  38.266  35.361  1.00  0.00           C  
ATOM   3222  O   ALA A 233      34.781  37.283  35.232  1.00  0.00           O  
ATOM   3223  CB  ALA A 233      37.861  38.451  34.539  1.00  0.00           C  
ATOM   3224  H   ALA A 233      37.686  36.091  35.549  1.00  0.00           H  
ATOM   3225  HA  ALA A 233      37.215  38.799  36.532  1.00  0.00           H  
ATOM   3226 1HB  ALA A 233      37.638  39.464  34.205  1.00  0.00           H  
ATOM   3227 2HB  ALA A 233      38.909  38.388  34.832  1.00  0.00           H  
ATOM   3228 3HB  ALA A 233      37.670  37.751  33.726  1.00  0.00           H  
ATOM   3229  N   ASP A 234      35.078  39.513  35.207  1.00  0.00           N  
ATOM   3230  CA  ASP A 234      33.685  39.790  34.897  1.00  0.00           C  
ATOM   3231  C   ASP A 234      33.317  39.224  33.527  1.00  0.00           C  
ATOM   3232  O   ASP A 234      33.751  39.737  32.497  1.00  0.00           O  
ATOM   3233  CB  ASP A 234      33.416  41.296  34.930  1.00  0.00           C  
ATOM   3234  CG  ASP A 234      31.949  41.641  34.710  1.00  0.00           C  
ATOM   3235  OD1 ASP A 234      31.191  40.754  34.396  1.00  0.00           O  
ATOM   3236  OD2 ASP A 234      31.601  42.788  34.857  1.00  0.00           O1-
ATOM   3237  H   ASP A 234      35.725  40.281  35.316  1.00  0.00           H  
ATOM   3238  HA  ASP A 234      33.061  39.317  35.657  1.00  0.00           H  
ATOM   3239 1HB  ASP A 234      33.728  41.701  35.893  1.00  0.00           H  
ATOM   3240 2HB  ASP A 234      34.010  41.789  34.160  1.00  0.00           H  
ATOM   3241  N   PRO A 235      32.521  38.158  33.534  1.00  0.00           N  
ATOM   3242  CA  PRO A 235      32.067  37.484  32.316  1.00  0.00           C  
ATOM   3243  C   PRO A 235      31.746  38.452  31.204  1.00  0.00           C  
ATOM   3244  O   PRO A 235      31.613  38.072  30.040  1.00  0.00           O  
ATOM   3245  CB  PRO A 235      30.810  36.743  32.783  1.00  0.00           C  
ATOM   3246  CG  PRO A 235      31.037  36.519  34.239  1.00  0.00           C  
ATOM   3247  CD  PRO A 235      31.737  37.768  34.705  1.00  0.00           C  
ATOM   3248  HA  PRO A 235      32.841  36.777  31.984  1.00  0.00           H  
ATOM   3249 1HB  PRO A 235      29.917  37.351  32.578  1.00  0.00           H  
ATOM   3250 2HB  PRO A 235      30.696  35.804  32.220  1.00  0.00           H  
ATOM   3251 1HG  PRO A 235      30.078  36.355  34.752  1.00  0.00           H  
ATOM   3252 2HG  PRO A 235      31.640  35.613  34.395  1.00  0.00           H  
ATOM   3253 1HD  PRO A 235      30.990  38.532  34.967  1.00  0.00           H  
ATOM   3254 2HD  PRO A 235      32.372  37.532  35.571  1.00  0.00           H  
ATOM   3255  N   ALA A 236      31.577  39.690  31.586  1.00  0.00           N  
ATOM   3256  CA  ALA A 236      31.240  40.775  30.685  1.00  0.00           C  
ATOM   3257  C   ALA A 236      32.318  41.022  29.642  1.00  0.00           C  
ATOM   3258  O   ALA A 236      32.035  41.282  28.475  1.00  0.00           O  
ATOM   3259  CB  ALA A 236      30.980  42.047  31.479  1.00  0.00           C  
ATOM   3260  H   ALA A 236      31.746  39.911  32.525  1.00  0.00           H  
ATOM   3261  HA  ALA A 236      30.333  40.499  30.147  1.00  0.00           H  
ATOM   3262 1HB  ALA A 236      30.715  42.854  30.797  1.00  0.00           H  
ATOM   3263 2HB  ALA A 236      30.161  41.878  32.179  1.00  0.00           H  
ATOM   3264 3HB  ALA A 236      31.878  42.320  32.032  1.00  0.00           H  
ATOM   3265  N   HIS A 237      33.558  40.971  30.076  1.00  0.00           N  
ATOM   3266  CA  HIS A 237      34.686  41.115  29.175  1.00  0.00           C  
ATOM   3267  C   HIS A 237      34.741  40.010  28.132  1.00  0.00           C  
ATOM   3268  O   HIS A 237      35.046  40.243  26.965  1.00  0.00           O  
ATOM   3269  CB  HIS A 237      35.998  41.135  29.966  1.00  0.00           C  
ATOM   3270  CG  HIS A 237      36.308  39.840  30.650  1.00  0.00           C  
ATOM   3271  CD2 HIS A 237      37.152  38.835  30.316  1.00  0.00           C  
ATOM   3272  ND1 HIS A 237      35.712  39.463  31.835  1.00  0.00           N  
ATOM   3273  CE1 HIS A 237      36.176  38.280  32.200  1.00  0.00           C  
ATOM   3274  NE2 HIS A 237      37.051  37.879  31.296  1.00  0.00           N  
ATOM   3275  H   HIS A 237      33.747  40.767  31.015  1.00  0.00           H  
ATOM   3276  HA  HIS A 237      34.572  42.056  28.637  1.00  0.00           H  
ATOM   3277 1HB  HIS A 237      36.824  41.374  29.296  1.00  0.00           H  
ATOM   3278 2HB  HIS A 237      35.954  41.918  30.723  1.00  0.00           H  
ATOM   3279  HD1 HIS A 237      34.981  39.952  32.311  1.00  0.00           H  
ATOM   3280  HD2 HIS A 237      37.830  38.686  29.475  1.00  0.00           H  
ATOM   3281  HE1 HIS A 237      35.825  37.805  33.115  1.00  0.00           H  
ATOM   3282  N   ALA A 238      34.475  38.799  28.566  1.00  0.00           N  
ATOM   3283  CA  ALA A 238      34.421  37.663  27.665  1.00  0.00           C  
ATOM   3284  C   ALA A 238      33.324  37.800  26.622  1.00  0.00           C  
ATOM   3285  O   ALA A 238      33.500  37.459  25.455  1.00  0.00           O  
ATOM   3286  CB  ALA A 238      34.229  36.379  28.459  1.00  0.00           C  
ATOM   3287  H   ALA A 238      34.242  38.648  29.505  1.00  0.00           H  
ATOM   3288  HA  ALA A 238      35.368  37.612  27.128  1.00  0.00           H  
ATOM   3289 1HB  ALA A 238      34.202  35.530  27.777  1.00  0.00           H  
ATOM   3290 2HB  ALA A 238      35.056  36.257  29.159  1.00  0.00           H  
ATOM   3291 3HB  ALA A 238      33.292  36.430  29.012  1.00  0.00           H  
ATOM   3292  N   ARG A 239      32.176  38.272  27.056  1.00  0.00           N  
ATOM   3293  CA  ARG A 239      31.068  38.522  26.155  1.00  0.00           C  
ATOM   3294  C   ARG A 239      31.394  39.579  25.112  1.00  0.00           C  
ATOM   3295  O   ARG A 239      31.027  39.464  23.945  1.00  0.00           O  
ATOM   3296  CB  ARG A 239      29.841  38.960  26.941  1.00  0.00           C  
ATOM   3297  CG  ARG A 239      29.193  37.866  27.776  1.00  0.00           C  
ATOM   3298  CD  ARG A 239      28.039  38.383  28.557  1.00  0.00           C  
ATOM   3299  NE  ARG A 239      27.416  37.340  29.356  1.00  0.00           N  
ATOM   3300  CZ  ARG A 239      26.443  37.552  30.264  1.00  0.00           C  
ATOM   3301  NH1 ARG A 239      25.995  38.769  30.476  1.00  0.00           N1+
ATOM   3302  NH2 ARG A 239      25.940  36.535  30.942  1.00  0.00           N  
ATOM   3303  H   ARG A 239      32.069  38.529  27.995  1.00  0.00           H  
ATOM   3304  HA  ARG A 239      30.841  37.599  25.621  1.00  0.00           H  
ATOM   3305 1HB  ARG A 239      30.112  39.771  27.615  1.00  0.00           H  
ATOM   3306 2HB  ARG A 239      29.086  39.342  26.255  1.00  0.00           H  
ATOM   3307 1HG  ARG A 239      28.835  37.072  27.120  1.00  0.00           H  
ATOM   3308 2HG  ARG A 239      29.925  37.458  28.473  1.00  0.00           H  
ATOM   3309 1HD  ARG A 239      28.379  39.170  29.229  1.00  0.00           H  
ATOM   3310 2HD  ARG A 239      27.290  38.785  27.876  1.00  0.00           H  
ATOM   3311  HE  ARG A 239      27.734  36.390  29.221  1.00  0.00           H  
ATOM   3312 1HH1 ARG A 239      26.380  39.546  29.958  1.00  0.00           H  
ATOM   3313 2HH1 ARG A 239      25.266  38.927  31.157  1.00  0.00           H  
ATOM   3314 1HH2 ARG A 239      26.284  35.598  30.779  1.00  0.00           H  
ATOM   3315 2HH2 ARG A 239      25.211  36.693  31.622  1.00  0.00           H  
ATOM   3316  N   ALA A 240      32.057  40.628  25.546  1.00  0.00           N  
ATOM   3317  CA  ALA A 240      32.496  41.677  24.645  1.00  0.00           C  
ATOM   3318  C   ALA A 240      33.481  41.171  23.602  1.00  0.00           C  
ATOM   3319  O   ALA A 240      33.431  41.552  22.435  1.00  0.00           O  
ATOM   3320  CB  ALA A 240      33.115  42.818  25.439  1.00  0.00           C  
ATOM   3321  H   ALA A 240      32.328  40.689  26.485  1.00  0.00           H  
ATOM   3322  HA  ALA A 240      31.624  42.049  24.107  1.00  0.00           H  
ATOM   3323 1HB  ALA A 240      33.431  43.607  24.757  1.00  0.00           H  
ATOM   3324 2HB  ALA A 240      32.379  43.216  26.138  1.00  0.00           H  
ATOM   3325 3HB  ALA A 240      33.978  42.450  25.992  1.00  0.00           H  
ATOM   3326  N   ALA A 241      34.398  40.336  24.036  1.00  0.00           N  
ATOM   3327  CA  ALA A 241      35.354  39.721  23.135  1.00  0.00           C  
ATOM   3328  C   ALA A 241      34.686  38.840  22.092  1.00  0.00           C  
ATOM   3329  O   ALA A 241      35.070  38.822  20.925  1.00  0.00           O  
ATOM   3330  CB  ALA A 241      36.369  38.912  23.929  1.00  0.00           C  
ATOM   3331  H   ALA A 241      34.411  40.058  24.975  1.00  0.00           H  
ATOM   3332  HA  ALA A 241      35.872  40.515  22.597  1.00  0.00           H  
ATOM   3333 1HB  ALA A 241      37.092  38.464  23.247  1.00  0.00           H  
ATOM   3334 2HB  ALA A 241      36.889  39.567  24.629  1.00  0.00           H  
ATOM   3335 3HB  ALA A 241      35.857  38.127  24.481  1.00  0.00           H  
ATOM   3336  N   ARG A 242      33.704  38.081  22.526  1.00  0.00           N  
ATOM   3337  CA  ARG A 242      32.932  37.246  21.625  1.00  0.00           C  
ATOM   3338  C   ARG A 242      32.180  38.057  20.582  1.00  0.00           C  
ATOM   3339  O   ARG A 242      32.097  37.682  19.415  1.00  0.00           O  
ATOM   3340  CB  ARG A 242      31.939  36.404  22.412  1.00  0.00           C  
ATOM   3341  CG  ARG A 242      31.112  35.441  21.574  1.00  0.00           C  
ATOM   3342  CD  ARG A 242      30.209  34.616  22.417  1.00  0.00           C  
ATOM   3343  NE  ARG A 242      29.195  35.423  23.076  1.00  0.00           N  
ATOM   3344  CZ  ARG A 242      28.442  35.008  24.113  1.00  0.00           C  
ATOM   3345  NH1 ARG A 242      28.601  33.797  24.598  1.00  0.00           N1+
ATOM   3346  NH2 ARG A 242      27.544  35.820  24.644  1.00  0.00           N  
ATOM   3347  H   ARG A 242      33.428  38.117  23.465  1.00  0.00           H  
ATOM   3348  HA  ARG A 242      33.617  36.581  21.098  1.00  0.00           H  
ATOM   3349 1HB  ARG A 242      32.471  35.817  23.159  1.00  0.00           H  
ATOM   3350 2HB  ARG A 242      31.246  37.058  22.942  1.00  0.00           H  
ATOM   3351 1HG  ARG A 242      30.502  36.004  20.868  1.00  0.00           H  
ATOM   3352 2HG  ARG A 242      31.777  34.771  21.027  1.00  0.00           H  
ATOM   3353 1HD  ARG A 242      29.705  33.877  21.794  1.00  0.00           H  
ATOM   3354 2HD  ARG A 242      30.791  34.107  23.184  1.00  0.00           H  
ATOM   3355  HE  ARG A 242      29.044  36.362  22.731  1.00  0.00           H  
ATOM   3356 1HH1 ARG A 242      29.287  33.176  24.192  1.00  0.00           H  
ATOM   3357 2HH1 ARG A 242      28.037  33.486  25.375  1.00  0.00           H  
ATOM   3358 1HH2 ARG A 242      27.422  36.752  24.272  1.00  0.00           H  
ATOM   3359 2HH2 ARG A 242      26.980  35.509  25.422  1.00  0.00           H  
ATOM   3360  N   ALA A 243      31.604  39.156  21.016  1.00  0.00           N  
ATOM   3361  CA  ALA A 243      30.915  40.060  20.115  1.00  0.00           C  
ATOM   3362  C   ALA A 243      31.845  40.661  19.072  1.00  0.00           C  
ATOM   3363  O   ALA A 243      31.491  40.808  17.905  1.00  0.00           O  
ATOM   3364  CB  ALA A 243      30.235  41.166  20.909  1.00  0.00           C  
ATOM   3365  H   ALA A 243      31.687  39.422  21.955  1.00  0.00           H  
ATOM   3366  HA  ALA A 243      30.158  39.490  19.577  1.00  0.00           H  
ATOM   3367 1HB  ALA A 243      29.709  41.833  20.227  1.00  0.00           H  
ATOM   3368 2HB  ALA A 243      29.524  40.727  21.609  1.00  0.00           H  
ATOM   3369 3HB  ALA A 243      30.985  41.730  21.462  1.00  0.00           H  
ATOM   3370  N   VAL A 244      33.027  41.038  19.506  1.00  0.00           N  
ATOM   3371  CA  VAL A 244      34.038  41.558  18.605  1.00  0.00           C  
ATOM   3372  C   VAL A 244      34.467  40.538  17.562  1.00  0.00           C  
ATOM   3373  O   VAL A 244      34.675  40.862  16.395  1.00  0.00           O  
ATOM   3374  CB  VAL A 244      35.273  42.008  19.408  1.00  0.00           C  
ATOM   3375  CG1 VAL A 244      36.416  42.368  18.470  1.00  0.00           C  
ATOM   3376  CG2 VAL A 244      34.911  43.190  20.295  1.00  0.00           C  
ATOM   3377  H   VAL A 244      33.275  40.910  20.445  1.00  0.00           H  
ATOM   3378  HA  VAL A 244      33.624  42.419  18.080  1.00  0.00           H  
ATOM   3379  HB  VAL A 244      35.614  41.179  20.027  1.00  0.00           H  
ATOM   3380 1HG1 VAL A 244      37.280  42.684  19.054  1.00  0.00           H  
ATOM   3381 2HG1 VAL A 244      36.682  41.498  17.870  1.00  0.00           H  
ATOM   3382 3HG1 VAL A 244      36.106  43.181  17.814  1.00  0.00           H  
ATOM   3383 1HG2 VAL A 244      35.788  43.503  20.860  1.00  0.00           H  
ATOM   3384 2HG2 VAL A 244      34.564  44.017  19.676  1.00  0.00           H  
ATOM   3385 3HG2 VAL A 244      34.120  42.897  20.986  1.00  0.00           H  
ATOM   3386  N   ALA A 245      34.633  39.309  17.996  1.00  0.00           N  
ATOM   3387  CA  ALA A 245      34.971  38.224  17.095  1.00  0.00           C  
ATOM   3388  C   ALA A 245      33.892  37.977  16.052  1.00  0.00           C  
ATOM   3389  O   ALA A 245      34.175  37.718  14.885  1.00  0.00           O  
ATOM   3390  CB  ALA A 245      35.231  36.952  17.889  1.00  0.00           C  
ATOM   3391  H   ALA A 245      34.465  39.088  18.935  1.00  0.00           H  
ATOM   3392  HA  ALA A 245      35.878  38.501  16.557  1.00  0.00           H  
ATOM   3393 1HB  ALA A 245      35.498  36.145  17.207  1.00  0.00           H  
ATOM   3394 2HB  ALA A 245      36.050  37.122  18.589  1.00  0.00           H  
ATOM   3395 3HB  ALA A 245      34.334  36.679  18.442  1.00  0.00           H  
ATOM   3396  N   ARG A 246      32.652  38.028  16.486  1.00  0.00           N  
ATOM   3397  CA  ARG A 246      31.525  37.884  15.585  1.00  0.00           C  
ATOM   3398  C   ARG A 246      31.470  38.989  14.542  1.00  0.00           C  
ATOM   3399  O   ARG A 246      31.164  38.756  13.375  1.00  0.00           O  
ATOM   3400  CB  ARG A 246      30.223  37.876  16.372  1.00  0.00           C  
ATOM   3401  CG  ARG A 246      29.987  36.627  17.206  1.00  0.00           C  
ATOM   3402  CD  ARG A 246      28.727  36.718  17.987  1.00  0.00           C  
ATOM   3403  NE  ARG A 246      28.497  35.525  18.786  1.00  0.00           N  
ATOM   3404  CZ  ARG A 246      27.511  35.391  19.694  1.00  0.00           C  
ATOM   3405  NH1 ARG A 246      26.673  36.382  19.906  1.00  0.00           N1+
ATOM   3406  NH2 ARG A 246      27.386  34.263  20.372  1.00  0.00           N  
ATOM   3407  H   ARG A 246      32.464  38.232  17.425  1.00  0.00           H  
ATOM   3408  HA  ARG A 246      31.627  36.939  15.051  1.00  0.00           H  
ATOM   3409 1HB  ARG A 246      30.199  38.731  17.045  1.00  0.00           H  
ATOM   3410 2HB  ARG A 246      29.382  37.977  15.685  1.00  0.00           H  
ATOM   3411 1HG  ARG A 246      29.922  35.758  16.550  1.00  0.00           H  
ATOM   3412 2HG  ARG A 246      30.814  36.494  17.904  1.00  0.00           H  
ATOM   3413 1HD  ARG A 246      28.776  37.574  18.659  1.00  0.00           H  
ATOM   3414 2HD  ARG A 246      27.885  36.839  17.306  1.00  0.00           H  
ATOM   3415  HE  ARG A 246      29.122  34.741  18.651  1.00  0.00           H  
ATOM   3416 1HH1 ARG A 246      26.769  37.244  19.388  1.00  0.00           H  
ATOM   3417 2HH1 ARG A 246      25.934  36.281  20.587  1.00  0.00           H  
ATOM   3418 1HH2 ARG A 246      28.030  33.501  20.209  1.00  0.00           H  
ATOM   3419 2HH2 ARG A 246      26.647  34.163  21.052  1.00  0.00           H  
ATOM   3420  N   ALA A 247      31.735  40.201  14.976  1.00  0.00           N  
ATOM   3421  CA  ALA A 247      31.789  41.336  14.075  1.00  0.00           C  
ATOM   3422  C   ALA A 247      32.887  41.199  13.032  1.00  0.00           C  
ATOM   3423  O   ALA A 247      32.709  41.540  11.865  1.00  0.00           O  
ATOM   3424  CB  ALA A 247      31.980  42.620  14.869  1.00  0.00           C  
ATOM   3425  H   ALA A 247      31.969  40.352  15.915  1.00  0.00           H  
ATOM   3426  HA  ALA A 247      30.842  41.387  13.537  1.00  0.00           H  
ATOM   3427 1HB  ALA A 247      32.006  43.469  14.187  1.00  0.00           H  
ATOM   3428 2HB  ALA A 247      31.152  42.741  15.569  1.00  0.00           H  
ATOM   3429 3HB  ALA A 247      32.917  42.570  15.422  1.00  0.00           H  
ATOM   3430  N   GLY A 248      34.035  40.727  13.466  1.00  0.00           N  
ATOM   3431  CA  GLY A 248      35.143  40.477  12.565  1.00  0.00           C  
ATOM   3432  C   GLY A 248      34.817  39.420  11.522  1.00  0.00           C  
ATOM   3433  O   GLY A 248      35.183  39.534  10.355  1.00  0.00           O  
ATOM   3434  H   GLY A 248      34.141  40.471  14.405  1.00  0.00           H  
ATOM   3435 1HA  GLY A 248      35.417  41.403  12.059  1.00  0.00           H  
ATOM   3436 2HA  GLY A 248      36.011  40.155  13.138  1.00  0.00           H  
ATOM   3437  N   ALA A 249      34.153  38.371  11.956  1.00  0.00           N  
ATOM   3438  CA  ALA A 249      33.714  37.323  11.055  1.00  0.00           C  
ATOM   3439  C   ALA A 249      32.729  37.828  10.012  1.00  0.00           C  
ATOM   3440  O   ALA A 249      32.779  37.447   8.845  1.00  0.00           O  
ATOM   3441  CB  ALA A 249      33.096  36.182  11.849  1.00  0.00           C  
ATOM   3442  H   ALA A 249      33.882  38.311  12.895  1.00  0.00           H  
ATOM   3443  HA  ALA A 249      34.584  36.939  10.521  1.00  0.00           H  
ATOM   3444 1HB  ALA A 249      32.780  35.392  11.167  1.00  0.00           H  
ATOM   3445 2HB  ALA A 249      33.831  35.785  12.549  1.00  0.00           H  
ATOM   3446 3HB  ALA A 249      32.232  36.550  12.402  1.00  0.00           H  
ATOM   3447  N   ALA A 250      31.812  38.664  10.446  1.00  0.00           N  
ATOM   3448  CA  ALA A 250      30.856  39.278   9.545  1.00  0.00           C  
ATOM   3449  C   ALA A 250      31.524  40.160   8.502  1.00  0.00           C  
ATOM   3450  O   ALA A 250      31.140  40.177   7.335  1.00  0.00           O  
ATOM   3451  CB  ALA A 250      29.840  40.085  10.339  1.00  0.00           C  
ATOM   3452  H   ALA A 250      31.799  38.942  11.385  1.00  0.00           H  
ATOM   3453  HA  ALA A 250      30.339  38.483   9.007  1.00  0.00           H  
ATOM   3454 1HB  ALA A 250      29.117  40.533   9.657  1.00  0.00           H  
ATOM   3455 2HB  ALA A 250      29.321  39.430  11.039  1.00  0.00           H  
ATOM   3456 3HB  ALA A 250      30.352  40.872  10.891  1.00  0.00           H  
ATOM   3457  N   ALA A 251      32.507  40.918   8.936  1.00  0.00           N  
ATOM   3458  CA  ALA A 251      33.277  41.753   8.035  1.00  0.00           C  
ATOM   3459  C   ALA A 251      34.030  40.941   6.992  1.00  0.00           C  
ATOM   3460  O   ALA A 251      34.114  41.317   5.825  1.00  0.00           O  
ATOM   3461  CB  ALA A 251      34.248  42.614   8.829  1.00  0.00           C  
ATOM   3462  H   ALA A 251      32.782  40.882   9.875  1.00  0.00           H  
ATOM   3463  HA  ALA A 251      32.584  42.400   7.497  1.00  0.00           H  
ATOM   3464 1HB  ALA A 251      34.814  43.249   8.147  1.00  0.00           H  
ATOM   3465 2HB  ALA A 251      33.692  43.239   9.528  1.00  0.00           H  
ATOM   3466 3HB  ALA A 251      34.934  41.974   9.381  1.00  0.00           H  
ATOM   3467  N   LEU A 252      34.606  39.843   7.426  1.00  0.00           N  
ATOM   3468  CA  LEU A 252      35.294  38.938   6.525  1.00  0.00           C  
ATOM   3469  C   LEU A 252      34.365  38.339   5.482  1.00  0.00           C  
ATOM   3470  O   LEU A 252      34.720  38.190   4.315  1.00  0.00           O  
ATOM   3471  CB  LEU A 252      35.957  37.811   7.327  1.00  0.00           C  
ATOM   3472  CG  LEU A 252      37.147  38.227   8.200  1.00  0.00           C  
ATOM   3473  CD1 LEU A 252      37.576  37.051   9.068  1.00  0.00           C  
ATOM   3474  CD2 LEU A 252      38.289  38.696   7.311  1.00  0.00           C  
ATOM   3475  H   LEU A 252      34.523  39.577   8.365  1.00  0.00           H  
ATOM   3476  HA  LEU A 252      36.065  39.497   5.996  1.00  0.00           H  
ATOM   3477 1HB  LEU A 252      35.209  37.362   7.979  1.00  0.00           H  
ATOM   3478 2HB  LEU A 252      36.306  37.048   6.631  1.00  0.00           H  
ATOM   3479  HG  LEU A 252      36.846  39.038   8.863  1.00  0.00           H  
ATOM   3480 1HD1 LEU A 252      38.422  37.347   9.688  1.00  0.00           H  
ATOM   3481 2HD1 LEU A 252      36.747  36.749   9.707  1.00  0.00           H  
ATOM   3482 3HD1 LEU A 252      37.868  36.217   8.431  1.00  0.00           H  
ATOM   3483 1HD2 LEU A 252      39.136  38.992   7.932  1.00  0.00           H  
ATOM   3484 2HD2 LEU A 252      38.592  37.885   6.649  1.00  0.00           H  
ATOM   3485 3HD2 LEU A 252      37.961  39.548   6.716  1.00  0.00           H  
ATOM   3486  N   ASP A 253      33.183  37.962   5.916  1.00  0.00           N  
ATOM   3487  CA  ASP A 253      32.172  37.441   5.015  1.00  0.00           C  
ATOM   3488  C   ASP A 253      31.742  38.461   3.972  1.00  0.00           C  
ATOM   3489  O   ASP A 253      31.536  38.137   2.805  1.00  0.00           O  
ATOM   3490  CB  ASP A 253      30.949  36.977   5.809  1.00  0.00           C  
ATOM   3491  CG  ASP A 253      31.205  35.701   6.601  1.00  0.00           C  
ATOM   3492  OD1 ASP A 253      32.175  35.037   6.322  1.00  0.00           O  
ATOM   3493  OD2 ASP A 253      30.428  35.403   7.476  1.00  0.00           O1-
ATOM   3494  H   ASP A 253      32.936  38.090   6.855  1.00  0.00           H  
ATOM   3495  HA  ASP A 253      32.591  36.587   4.482  1.00  0.00           H  
ATOM   3496 1HB  ASP A 253      30.645  37.762   6.502  1.00  0.00           H  
ATOM   3497 2HB  ASP A 253      30.116  36.803   5.127  1.00  0.00           H  
ATOM   3498  N   ALA A 254      31.678  39.733   4.360  1.00  0.00           N  
ATOM   3499  CA  ALA A 254      31.309  40.798   3.413  1.00  0.00           C  
ATOM   3500  C   ALA A 254      32.430  41.240   2.459  1.00  0.00           C  
ATOM   3501  O   ALA A 254      32.159  41.873   1.439  1.00  0.00           O  
ATOM   3502  CB  ALA A 254      30.802  42.005   4.188  1.00  0.00           C  
ATOM   3503  H   ALA A 254      31.868  39.968   5.323  1.00  0.00           H  
ATOM   3504  HA  ALA A 254      30.513  40.420   2.771  1.00  0.00           H  
ATOM   3505 1HB  ALA A 254      30.497  42.785   3.490  1.00  0.00           H  
ATOM   3506 2HB  ALA A 254      29.950  41.713   4.801  1.00  0.00           H  
ATOM   3507 3HB  ALA A 254      31.596  42.384   4.830  1.00  0.00           H  
ATOM   3508  N   ILE A 255      33.683  40.965   2.814  1.00  0.00           N  
ATOM   3509  CA  ILE A 255      34.816  41.511   2.055  1.00  0.00           C  
ATOM   3510  C   ILE A 255      35.302  40.533   0.988  1.00  0.00           C  
ATOM   3511  O   ILE A 255      35.720  39.419   1.301  1.00  0.00           O  
ATOM   3512  CB  ILE A 255      35.986  41.864   2.992  1.00  0.00           C  
ATOM   3513  CG1 ILE A 255      35.554  42.921   4.011  1.00  0.00           C  
ATOM   3514  CG2 ILE A 255      37.182  42.351   2.189  1.00  0.00           C  
ATOM   3515  CD1 ILE A 255      36.564  43.159   5.110  1.00  0.00           C  
ATOM   3516  H   ILE A 255      33.859  40.408   3.637  1.00  0.00           H  
ATOM   3517  HA  ILE A 255      34.492  42.428   1.562  1.00  0.00           H  
ATOM   3518  HB  ILE A 255      36.276  40.980   3.559  1.00  0.00           H  
ATOM   3519 1HG1 ILE A 255      35.376  43.867   3.500  1.00  0.00           H  
ATOM   3520 2HG1 ILE A 255      34.613  42.619   4.473  1.00  0.00           H  
ATOM   3521 1HG2 ILE A 255      37.999  42.596   2.867  1.00  0.00           H  
ATOM   3522 2HG2 ILE A 255      37.503  41.568   1.503  1.00  0.00           H  
ATOM   3523 3HG2 ILE A 255      36.902  43.238   1.622  1.00  0.00           H  
ATOM   3524 1HD1 ILE A 255      36.186  43.921   5.792  1.00  0.00           H  
ATOM   3525 2HD1 ILE A 255      36.731  42.231   5.658  1.00  0.00           H  
ATOM   3526 3HD1 ILE A 255      37.503  43.497   4.674  1.00  0.00           H  
ATOM   3527  N   GLU A 256      35.225  40.952  -0.272  1.00  0.00           N  
ATOM   3528  CA  GLU A 256      35.597  40.096  -1.399  1.00  0.00           C  
ATOM   3529  C   GLU A 256      37.107  39.991  -1.588  1.00  0.00           C  
ATOM   3530  O   GLU A 256      37.633  38.911  -1.860  1.00  0.00           O  
ATOM   3531  CB  GLU A 256      34.959  40.620  -2.687  1.00  0.00           C  
ATOM   3532  CG  GLU A 256      33.443  40.489  -2.736  1.00  0.00           C  
ATOM   3533  CD  GLU A 256      32.847  41.055  -3.995  1.00  0.00           C  
ATOM   3534  OE1 GLU A 256      33.574  41.639  -4.763  1.00  0.00           O  
ATOM   3535  OE2 GLU A 256      31.664  40.904  -4.189  1.00  0.00           O1-
ATOM   3536  H   GLU A 256      34.885  41.885  -0.458  1.00  0.00           H  
ATOM   3537  HA  GLU A 256      35.216  39.091  -1.211  1.00  0.00           H  
ATOM   3538 1HB  GLU A 256      35.208  41.674  -2.814  1.00  0.00           H  
ATOM   3539 2HB  GLU A 256      35.369  40.082  -3.542  1.00  0.00           H  
ATOM   3540 1HG  GLU A 256      33.177  39.435  -2.665  1.00  0.00           H  
ATOM   3541 2HG  GLU A 256      33.016  41.002  -1.876  1.00  0.00           H  
ATOM   3542  N   ASP A 257      37.799  41.123  -1.479  1.00  0.00           N  
ATOM   3543  CA  ASP A 257      39.235  41.157  -1.743  1.00  0.00           C  
ATOM   3544  C   ASP A 257      39.997  40.487  -0.613  1.00  0.00           C  
ATOM   3545  O   ASP A 257      39.787  40.791   0.558  1.00  0.00           O  
ATOM   3546  CB  ASP A 257      39.723  42.597  -1.915  1.00  0.00           C  
ATOM   3547  CG  ASP A 257      41.189  42.682  -2.318  1.00  0.00           C  
ATOM   3548  OD1 ASP A 257      41.473  42.560  -3.486  1.00  0.00           O  
ATOM   3549  OD2 ASP A 257      42.012  42.868  -1.453  1.00  0.00           O1-
ATOM   3550  H   ASP A 257      37.322  41.976  -1.233  1.00  0.00           H  
ATOM   3551  HA  ASP A 257      39.429  40.622  -2.674  1.00  0.00           H  
ATOM   3552 1HB  ASP A 257      39.123  43.096  -2.677  1.00  0.00           H  
ATOM   3553 2HB  ASP A 257      39.586  43.142  -0.981  1.00  0.00           H  
ATOM   3554  N   ARG A 258      40.863  39.547  -0.973  1.00  0.00           N  
ATOM   3555  CA  ARG A 258      41.587  38.757   0.014  1.00  0.00           C  
ATOM   3556  C   ARG A 258      42.496  39.628   0.875  1.00  0.00           C  
ATOM   3557  O   ARG A 258      42.586  39.435   2.087  1.00  0.00           O  
ATOM   3558  CB  ARG A 258      42.421  37.685  -0.672  1.00  0.00           C  
ATOM   3559  CG  ARG A 258      43.568  38.212  -1.519  1.00  0.00           C  
ATOM   3560  CD  ARG A 258      44.279  37.114  -2.225  1.00  0.00           C  
ATOM   3561  NE  ARG A 258      45.409  37.607  -2.995  1.00  0.00           N  
ATOM   3562  CZ  ARG A 258      46.209  36.838  -3.758  1.00  0.00           C  
ATOM   3563  NH1 ARG A 258      45.989  35.544  -3.844  1.00  0.00           N1+
ATOM   3564  NH2 ARG A 258      47.214  37.383  -4.422  1.00  0.00           N  
ATOM   3565  H   ARG A 258      41.024  39.375  -1.955  1.00  0.00           H  
ATOM   3566  HA  ARG A 258      40.862  38.267   0.665  1.00  0.00           H  
ATOM   3567 1HB  ARG A 258      42.844  37.018   0.078  1.00  0.00           H  
ATOM   3568 2HB  ARG A 258      41.781  37.085  -1.319  1.00  0.00           H  
ATOM   3569 1HG  ARG A 258      43.180  38.905  -2.266  1.00  0.00           H  
ATOM   3570 2HG  ARG A 258      44.285  38.729  -0.881  1.00  0.00           H  
ATOM   3571 1HD  ARG A 258      44.650  36.394  -1.496  1.00  0.00           H  
ATOM   3572 2HD  ARG A 258      43.592  36.617  -2.908  1.00  0.00           H  
ATOM   3573  HE  ARG A 258      45.610  38.598  -2.954  1.00  0.00           H  
ATOM   3574 1HH1 ARG A 258      45.221  35.128  -3.337  1.00  0.00           H  
ATOM   3575 2HH1 ARG A 258      46.589  34.967  -4.416  1.00  0.00           H  
ATOM   3576 1HH2 ARG A 258      47.382  38.377  -4.356  1.00  0.00           H  
ATOM   3577 2HH2 ARG A 258      47.812  36.806  -4.994  1.00  0.00           H  
ATOM   3578  N   GLU A 259      43.222  40.545   0.235  1.00  0.00           N  
ATOM   3579  CA  GLU A 259      44.268  41.291   0.928  1.00  0.00           C  
ATOM   3580  C   GLU A 259      43.688  42.219   1.973  1.00  0.00           C  
ATOM   3581  O   GLU A 259      44.135  42.239   3.120  1.00  0.00           O  
ATOM   3582  CB  GLU A 259      45.101  42.099  -0.070  1.00  0.00           C  
ATOM   3583  CG  GLU A 259      45.976  41.255  -0.986  1.00  0.00           C  
ATOM   3584  CD  GLU A 259      46.720  42.075  -2.003  1.00  0.00           C  
ATOM   3585  OE1 GLU A 259      46.479  43.256  -2.077  1.00  0.00           O  
ATOM   3586  OE2 GLU A 259      47.529  41.520  -2.708  1.00  0.00           O1-
ATOM   3587  H   GLU A 259      43.079  40.693  -0.754  1.00  0.00           H  
ATOM   3588  HA  GLU A 259      44.925  40.581   1.429  1.00  0.00           H  
ATOM   3589 1HB  GLU A 259      44.439  42.696  -0.697  1.00  0.00           H  
ATOM   3590 2HB  GLU A 259      45.749  42.788   0.471  1.00  0.00           H  
ATOM   3591 1HG  GLU A 259      46.698  40.708  -0.380  1.00  0.00           H  
ATOM   3592 2HG  GLU A 259      45.350  40.527  -1.500  1.00  0.00           H  
ATOM   3593  N   LYS A 260      42.639  42.920   1.593  1.00  0.00           N  
ATOM   3594  CA  LYS A 260      41.919  43.800   2.493  1.00  0.00           C  
ATOM   3595  C   LYS A 260      41.119  43.035   3.536  1.00  0.00           C  
ATOM   3596  O   LYS A 260      41.058  43.415   4.704  1.00  0.00           O  
ATOM   3597  CB  LYS A 260      40.991  44.719   1.697  1.00  0.00           C  
ATOM   3598  CG  LYS A 260      40.219  45.721   2.545  1.00  0.00           C  
ATOM   3599  CD  LYS A 260      41.154  46.729   3.197  1.00  0.00           C  
ATOM   3600  CE  LYS A 260      40.377  47.792   3.961  1.00  0.00           C  
ATOM   3601  NZ  LYS A 260      41.280  48.765   4.634  1.00  0.00           N1+
ATOM   3602  H   LYS A 260      42.362  42.902   0.653  1.00  0.00           H  
ATOM   3603  HA  LYS A 260      42.643  44.411   3.032  1.00  0.00           H  
ATOM   3604 1HB  LYS A 260      41.574  45.280   0.965  1.00  0.00           H  
ATOM   3605 2HB  LYS A 260      40.267  44.118   1.147  1.00  0.00           H  
ATOM   3606 1HG  LYS A 260      39.504  46.254   1.918  1.00  0.00           H  
ATOM   3607 2HG  LYS A 260      39.670  45.192   3.323  1.00  0.00           H  
ATOM   3608 1HD  LYS A 260      41.822  46.213   3.888  1.00  0.00           H  
ATOM   3609 2HD  LYS A 260      41.757  47.215   2.430  1.00  0.00           H  
ATOM   3610 1HE  LYS A 260      39.728  48.332   3.274  1.00  0.00           H  
ATOM   3611 2HE  LYS A 260      39.752  47.314   4.715  1.00  0.00           H  
ATOM   3612 1HZ  LYS A 260      40.727  49.451   5.129  1.00  0.00           H  
ATOM   3613 2HZ  LYS A 260      41.874  48.276   5.289  1.00  0.00           H  
ATOM   3614 3HZ  LYS A 260      41.851  49.229   3.943  1.00  0.00           H  
ATOM   3615  N   GLY A 261      40.479  41.972   3.103  1.00  0.00           N  
ATOM   3616  CA  GLY A 261      39.739  41.111   4.003  1.00  0.00           C  
ATOM   3617  C   GLY A 261      40.630  40.456   5.046  1.00  0.00           C  
ATOM   3618  O   GLY A 261      40.267  40.330   6.214  1.00  0.00           O  
ATOM   3619  H   GLY A 261      40.546  41.702   2.163  1.00  0.00           H  
ATOM   3620 1HA  GLY A 261      38.966  41.691   4.509  1.00  0.00           H  
ATOM   3621 2HA  GLY A 261      39.234  40.334   3.430  1.00  0.00           H  
ATOM   3622  N   GLY A 262      41.789  40.010   4.613  1.00  0.00           N  
ATOM   3623  CA  GLY A 262      42.765  39.430   5.513  1.00  0.00           C  
ATOM   3624  C   GLY A 262      43.255  40.422   6.556  1.00  0.00           C  
ATOM   3625  O   GLY A 262      43.442  40.087   7.724  1.00  0.00           O  
ATOM   3626  H   GLY A 262      42.043  40.123   3.673  1.00  0.00           H  
ATOM   3627 1HA  GLY A 262      42.327  38.569   6.019  1.00  0.00           H  
ATOM   3628 2HA  GLY A 262      43.617  39.067   4.940  1.00  0.00           H  
ATOM   3629  N   GLU A 263      43.493  41.640   6.123  1.00  0.00           N  
ATOM   3630  CA  GLU A 263      43.896  42.703   7.023  1.00  0.00           C  
ATOM   3631  C   GLU A 263      42.833  43.013   8.066  1.00  0.00           C  
ATOM   3632  O   GLU A 263      43.130  43.256   9.234  1.00  0.00           O  
ATOM   3633  CB  GLU A 263      44.219  43.969   6.226  1.00  0.00           C  
ATOM   3634  CG  GLU A 263      45.487  43.877   5.388  1.00  0.00           C  
ATOM   3635  CD  GLU A 263      45.730  45.107   4.559  1.00  0.00           C  
ATOM   3636  OE1 GLU A 263      44.881  45.966   4.541  1.00  0.00           O  
ATOM   3637  OE2 GLU A 263      46.766  45.189   3.942  1.00  0.00           O1-
ATOM   3638  H   GLU A 263      43.339  41.870   5.183  1.00  0.00           H  
ATOM   3639  HA  GLU A 263      44.794  42.386   7.552  1.00  0.00           H  
ATOM   3640 1HB  GLU A 263      43.391  44.197   5.555  1.00  0.00           H  
ATOM   3641 2HB  GLU A 263      44.329  44.811   6.909  1.00  0.00           H  
ATOM   3642 1HG  GLU A 263      46.338  43.727   6.051  1.00  0.00           H  
ATOM   3643 2HG  GLU A 263      45.415  43.011   4.732  1.00  0.00           H  
ATOM   3644  N   ALA A 264      41.593  43.036   7.633  1.00  0.00           N  
ATOM   3645  CA  ALA A 264      40.476  43.247   8.533  1.00  0.00           C  
ATOM   3646  C   ALA A 264      40.355  42.147   9.576  1.00  0.00           C  
ATOM   3647  O   ALA A 264      40.064  42.398  10.744  1.00  0.00           O  
ATOM   3648  CB  ALA A 264      39.183  43.359   7.738  1.00  0.00           C  
ATOM   3649  H   ALA A 264      41.392  42.843   6.693  1.00  0.00           H  
ATOM   3650  HA  ALA A 264      40.646  44.180   9.071  1.00  0.00           H  
ATOM   3651 1HB  ALA A 264      38.350  43.530   8.420  1.00  0.00           H  
ATOM   3652 2HB  ALA A 264      39.257  44.191   7.038  1.00  0.00           H  
ATOM   3653 3HB  ALA A 264      39.015  42.435   7.186  1.00  0.00           H  
ATOM   3654  N   ALA A 265      40.548  40.921   9.143  1.00  0.00           N  
ATOM   3655  CA  ALA A 265      40.534  39.785  10.043  1.00  0.00           C  
ATOM   3656  C   ALA A 265      41.638  39.857  11.086  1.00  0.00           C  
ATOM   3657  O   ALA A 265      41.441  39.527  12.254  1.00  0.00           O  
ATOM   3658  CB  ALA A 265      40.648  38.492   9.248  1.00  0.00           C  
ATOM   3659  H   ALA A 265      40.772  40.758   8.203  1.00  0.00           H  
ATOM   3660  HA  ALA A 265      39.586  39.791  10.581  1.00  0.00           H  
ATOM   3661 1HB  ALA A 265      40.624  37.642   9.930  1.00  0.00           H  
ATOM   3662 2HB  ALA A 265      39.816  38.421   8.548  1.00  0.00           H  
ATOM   3663 3HB  ALA A 265      41.587  38.487   8.696  1.00  0.00           H  
ATOM   3664  N   LYS A 266      42.812  40.260  10.653  1.00  0.00           N  
ATOM   3665  CA  LYS A 266      43.933  40.443  11.553  1.00  0.00           C  
ATOM   3666  C   LYS A 266      43.671  41.518  12.596  1.00  0.00           C  
ATOM   3667  O   LYS A 266      44.030  41.381  13.764  1.00  0.00           O  
ATOM   3668  CB  LYS A 266      45.193  40.786  10.757  1.00  0.00           C  
ATOM   3669  CG  LYS A 266      46.448  40.949  11.605  1.00  0.00           C  
ATOM   3670  CD  LYS A 266      47.671  41.207  10.739  1.00  0.00           C  
ATOM   3671  CE  LYS A 266      48.940  41.275  11.576  1.00  0.00           C  
ATOM   3672  NZ  LYS A 266      48.928  42.434  12.510  1.00  0.00           N1+
ATOM   3673  H   LYS A 266      42.933  40.510   9.713  1.00  0.00           H  
ATOM   3674  HA  LYS A 266      44.107  39.507  12.083  1.00  0.00           H  
ATOM   3675 1HB  LYS A 266      45.385  40.003  10.024  1.00  0.00           H  
ATOM   3676 2HB  LYS A 266      45.036  41.716  10.210  1.00  0.00           H  
ATOM   3677 1HG  LYS A 266      46.317  41.786  12.292  1.00  0.00           H  
ATOM   3678 2HG  LYS A 266      46.612  40.045  12.190  1.00  0.00           H  
ATOM   3679 1HD  LYS A 266      47.773  40.406  10.005  1.00  0.00           H  
ATOM   3680 2HD  LYS A 266      47.548  42.150  10.206  1.00  0.00           H  
ATOM   3681 1HE  LYS A 266      49.043  40.359  12.155  1.00  0.00           H  
ATOM   3682 2HE  LYS A 266      49.805  41.363  10.919  1.00  0.00           H  
ATOM   3683 1HZ  LYS A 266      49.785  42.444  13.046  1.00  0.00           H  
ATOM   3684 2HZ  LYS A 266      48.852  43.292  11.982  1.00  0.00           H  
ATOM   3685 3HZ  LYS A 266      48.141  42.354  13.137  1.00  0.00           H  
ATOM   3686  N   GLU A 267      43.070  42.604  12.163  1.00  0.00           N  
ATOM   3687  CA  GLU A 267      42.694  43.676  13.063  1.00  0.00           C  
ATOM   3688  C   GLU A 267      41.682  43.232  14.106  1.00  0.00           C  
ATOM   3689  O   GLU A 267      41.753  43.609  15.274  1.00  0.00           O  
ATOM   3690  CB  GLU A 267      42.127  44.852  12.265  1.00  0.00           C  
ATOM   3691  CG  GLU A 267      43.156  45.599  11.429  1.00  0.00           C  
ATOM   3692  CD  GLU A 267      42.550  46.697  10.599  1.00  0.00           C  
ATOM   3693  OE1 GLU A 267      41.348  46.807  10.580  1.00  0.00           O  
ATOM   3694  OE2 GLU A 267      43.291  47.426   9.982  1.00  0.00           O1-
ATOM   3695  H   GLU A 267      42.803  42.681  11.223  1.00  0.00           H  
ATOM   3696  HA  GLU A 267      43.585  44.011  13.593  1.00  0.00           H  
ATOM   3697 1HB  GLU A 267      41.346  44.494  11.594  1.00  0.00           H  
ATOM   3698 2HB  GLU A 267      41.668  45.568  12.948  1.00  0.00           H  
ATOM   3699 1HG  GLU A 267      43.904  46.032  12.092  1.00  0.00           H  
ATOM   3700 2HG  GLU A 267      43.659  44.890  10.773  1.00  0.00           H  
ATOM   3701  N   GLY A 268      40.716  42.452  13.673  1.00  0.00           N  
ATOM   3702  CA  GLY A 268      39.725  41.895  14.573  1.00  0.00           C  
ATOM   3703  C   GLY A 268      40.339  40.975  15.616  1.00  0.00           C  
ATOM   3704  O   GLY A 268      39.955  40.980  16.784  1.00  0.00           O  
ATOM   3705  H   GLY A 268      40.687  42.175  12.733  1.00  0.00           H  
ATOM   3706 1HA  GLY A 268      39.197  42.704  15.079  1.00  0.00           H  
ATOM   3707 2HA  GLY A 268      38.985  41.338  13.999  1.00  0.00           H  
ATOM   3708  N   VAL A 269      41.275  40.160  15.183  1.00  0.00           N  
ATOM   3709  CA  VAL A 269      41.995  39.281  16.083  1.00  0.00           C  
ATOM   3710  C   VAL A 269      42.794  40.045  17.126  1.00  0.00           C  
ATOM   3711  O   VAL A 269      42.855  39.666  18.294  1.00  0.00           O  
ATOM   3712  CB  VAL A 269      42.949  38.377  15.280  1.00  0.00           C  
ATOM   3713  CG1 VAL A 269      43.854  37.591  16.217  1.00  0.00           C  
ATOM   3714  CG2 VAL A 269      42.146  37.438  14.392  1.00  0.00           C  
ATOM   3715  H   VAL A 269      41.552  40.179  14.243  1.00  0.00           H  
ATOM   3716  HA  VAL A 269      41.272  38.655  16.608  1.00  0.00           H  
ATOM   3717  HB  VAL A 269      43.592  39.002  14.661  1.00  0.00           H  
ATOM   3718 1HG1 VAL A 269      44.521  36.958  15.632  1.00  0.00           H  
ATOM   3719 2HG1 VAL A 269      44.444  38.283  16.817  1.00  0.00           H  
ATOM   3720 3HG1 VAL A 269      43.246  36.968  16.873  1.00  0.00           H  
ATOM   3721 1HG2 VAL A 269      42.827  36.802  13.826  1.00  0.00           H  
ATOM   3722 2HG2 VAL A 269      41.499  36.816  15.011  1.00  0.00           H  
ATOM   3723 3HG2 VAL A 269      41.537  38.021  13.701  1.00  0.00           H  
ATOM   3724  N   GLU A 270      43.435  41.108  16.693  1.00  0.00           N  
ATOM   3725  CA  GLU A 270      44.176  41.970  17.593  1.00  0.00           C  
ATOM   3726  C   GLU A 270      43.284  42.625  18.636  1.00  0.00           C  
ATOM   3727  O   GLU A 270      43.647  42.750  19.804  1.00  0.00           O  
ATOM   3728  CB  GLU A 270      44.912  43.049  16.795  1.00  0.00           C  
ATOM   3729  CG  GLU A 270      46.073  42.530  15.958  1.00  0.00           C  
ATOM   3730  CD  GLU A 270      46.721  43.603  15.128  1.00  0.00           C  
ATOM   3731  OE1 GLU A 270      46.215  44.700  15.110  1.00  0.00           O  
ATOM   3732  OE2 GLU A 270      47.723  43.326  14.512  1.00  0.00           O1-
ATOM   3733  H   GLU A 270      43.368  41.378  15.753  1.00  0.00           H  
ATOM   3734  HA  GLU A 270      44.912  41.366  18.123  1.00  0.00           H  
ATOM   3735 1HB  GLU A 270      44.211  43.546  16.124  1.00  0.00           H  
ATOM   3736 2HB  GLU A 270      45.302  43.804  17.478  1.00  0.00           H  
ATOM   3737 1HG  GLU A 270      46.821  42.099  16.623  1.00  0.00           H  
ATOM   3738 2HG  GLU A 270      45.710  41.740  15.303  1.00  0.00           H  
ATOM   3739  N   ALA A 271      42.126  43.071  18.203  1.00  0.00           N  
ATOM   3740  CA  ALA A 271      41.148  43.651  19.103  1.00  0.00           C  
ATOM   3741  C   ALA A 271      40.659  42.658  20.146  1.00  0.00           C  
ATOM   3742  O   ALA A 271      40.471  42.994  21.314  1.00  0.00           O  
ATOM   3743  CB  ALA A 271      39.971  44.197  18.308  1.00  0.00           C  
ATOM   3744  H   ALA A 271      41.872  42.958  17.263  1.00  0.00           H  
ATOM   3745  HA  ALA A 271      41.626  44.470  19.641  1.00  0.00           H  
ATOM   3746 1HB  ALA A 271      39.247  44.643  18.990  1.00  0.00           H  
ATOM   3747 2HB  ALA A 271      40.325  44.955  17.608  1.00  0.00           H  
ATOM   3748 3HB  ALA A 271      39.498  43.387  17.756  1.00  0.00           H  
ATOM   3749  N   VAL A 272      40.421  41.441  19.713  1.00  0.00           N  
ATOM   3750  CA  VAL A 272      40.020  40.378  20.613  1.00  0.00           C  
ATOM   3751  C   VAL A 272      41.081  40.068  21.656  1.00  0.00           C  
ATOM   3752  O   VAL A 272      40.783  39.825  22.824  1.00  0.00           O  
ATOM   3753  CB  VAL A 272      39.714  39.100  19.810  1.00  0.00           C  
ATOM   3754  CG1 VAL A 272      39.486  37.923  20.747  1.00  0.00           C  
ATOM   3755  CG2 VAL A 272      38.499  39.325  18.922  1.00  0.00           C  
ATOM   3756  H   VAL A 272      40.576  41.210  18.773  1.00  0.00           H  
ATOM   3757  HA  VAL A 272      39.117  40.691  21.138  1.00  0.00           H  
ATOM   3758  HB  VAL A 272      40.577  38.856  19.191  1.00  0.00           H  
ATOM   3759 1HG1 VAL A 272      39.272  37.029  20.162  1.00  0.00           H  
ATOM   3760 2HG1 VAL A 272      40.381  37.758  21.347  1.00  0.00           H  
ATOM   3761 3HG1 VAL A 272      38.643  38.138  21.403  1.00  0.00           H  
ATOM   3762 1HG2 VAL A 272      38.289  38.418  18.356  1.00  0.00           H  
ATOM   3763 2HG2 VAL A 272      37.637  39.575  19.541  1.00  0.00           H  
ATOM   3764 3HG2 VAL A 272      38.700  40.144  18.231  1.00  0.00           H  
ATOM   3765  N   ALA A 273      42.321  40.044  21.223  1.00  0.00           N  
ATOM   3766  CA  ALA A 273      43.439  39.834  22.123  1.00  0.00           C  
ATOM   3767  C   ALA A 273      43.560  40.933  23.166  1.00  0.00           C  
ATOM   3768  O   ALA A 273      43.850  40.682  24.334  1.00  0.00           O  
ATOM   3769  CB  ALA A 273      44.732  39.724  21.328  1.00  0.00           C  
ATOM   3770  H   ALA A 273      42.522  40.237  20.283  1.00  0.00           H  
ATOM   3771  HA  ALA A 273      43.270  38.901  22.661  1.00  0.00           H  
ATOM   3772 1HB  ALA A 273      45.565  39.553  22.009  1.00  0.00           H  
ATOM   3773 2HB  ALA A 273      44.659  38.891  20.628  1.00  0.00           H  
ATOM   3774 3HB  ALA A 273      44.898  40.647  20.775  1.00  0.00           H  
ATOM   3775  N   ARG A 274      43.367  42.159  22.733  1.00  0.00           N  
ATOM   3776  CA  ARG A 274      43.380  43.296  23.633  1.00  0.00           C  
ATOM   3777  C   ARG A 274      42.277  43.223  24.676  1.00  0.00           C  
ATOM   3778  O   ARG A 274      42.473  43.554  25.844  1.00  0.00           O  
ATOM   3779  CB  ARG A 274      43.236  44.590  22.846  1.00  0.00           C  
ATOM   3780  CG  ARG A 274      43.297  45.858  23.683  1.00  0.00           C  
ATOM   3781  CD  ARG A 274      43.205  47.078  22.840  1.00  0.00           C  
ATOM   3782  NE  ARG A 274      41.913  47.186  22.183  1.00  0.00           N  
ATOM   3783  CZ  ARG A 274      41.648  48.004  21.145  1.00  0.00           C  
ATOM   3784  NH1 ARG A 274      42.595  48.776  20.659  1.00  0.00           N1+
ATOM   3785  NH2 ARG A 274      40.438  48.030  20.616  1.00  0.00           N  
ATOM   3786  H   ARG A 274      43.143  42.323  21.793  1.00  0.00           H  
ATOM   3787  HA  ARG A 274      44.331  43.304  24.166  1.00  0.00           H  
ATOM   3788 1HB  ARG A 274      44.026  44.651  22.098  1.00  0.00           H  
ATOM   3789 2HB  ARG A 274      42.284  44.590  22.316  1.00  0.00           H  
ATOM   3790 1HG  ARG A 274      42.468  45.867  24.391  1.00  0.00           H  
ATOM   3791 2HG  ARG A 274      44.241  45.889  24.229  1.00  0.00           H  
ATOM   3792 1HD  ARG A 274      43.347  47.961  23.462  1.00  0.00           H  
ATOM   3793 2HD  ARG A 274      43.977  47.048  22.071  1.00  0.00           H  
ATOM   3794  HE  ARG A 274      41.159  46.608  22.529  1.00  0.00           H  
ATOM   3795 1HH1 ARG A 274      43.520  48.756  21.063  1.00  0.00           H  
ATOM   3796 2HH1 ARG A 274      42.397  49.389  19.881  1.00  0.00           H  
ATOM   3797 1HH2 ARG A 274      39.710  47.436  20.990  1.00  0.00           H  
ATOM   3798 2HH2 ARG A 274      40.240  48.642  19.839  1.00  0.00           H  
ATOM   3799  N   LEU A 275      41.102  42.821  24.243  1.00  0.00           N  
ATOM   3800  CA  LEU A 275      39.981  42.638  25.143  1.00  0.00           C  
ATOM   3801  C   LEU A 275      40.243  41.563  26.186  1.00  0.00           C  
ATOM   3802  O   LEU A 275      39.885  41.699  27.354  1.00  0.00           O  
ATOM   3803  CB  LEU A 275      38.725  42.277  24.340  1.00  0.00           C  
ATOM   3804  CG  LEU A 275      38.148  43.399  23.467  1.00  0.00           C  
ATOM   3805  CD1 LEU A 275      37.028  42.843  22.599  1.00  0.00           C  
ATOM   3806  CD2 LEU A 275      37.643  44.526  24.356  1.00  0.00           C  
ATOM   3807  H   LEU A 275      40.980  42.571  23.303  1.00  0.00           H  
ATOM   3808  HA  LEU A 275      39.807  43.574  25.673  1.00  0.00           H  
ATOM   3809 1HB  LEU A 275      38.959  41.437  23.688  1.00  0.00           H  
ATOM   3810 2HB  LEU A 275      37.946  41.965  25.035  1.00  0.00           H  
ATOM   3811  HG  LEU A 275      38.926  43.780  22.804  1.00  0.00           H  
ATOM   3812 1HD1 LEU A 275      36.618  43.640  21.978  1.00  0.00           H  
ATOM   3813 2HD1 LEU A 275      37.421  42.052  21.960  1.00  0.00           H  
ATOM   3814 3HD1 LEU A 275      36.242  42.438  23.235  1.00  0.00           H  
ATOM   3815 1HD2 LEU A 275      37.234  45.324  23.735  1.00  0.00           H  
ATOM   3816 2HD2 LEU A 275      36.865  44.146  25.018  1.00  0.00           H  
ATOM   3817 3HD2 LEU A 275      38.468  44.917  24.952  1.00  0.00           H  
ATOM   3818  N   ALA A 276      40.844  40.477  25.753  1.00  0.00           N  
ATOM   3819  CA  ALA A 276      41.221  39.404  26.653  1.00  0.00           C  
ATOM   3820  C   ALA A 276      42.233  39.850  27.696  1.00  0.00           C  
ATOM   3821  O   ALA A 276      42.161  39.472  28.864  1.00  0.00           O  
ATOM   3822  CB  ALA A 276      41.772  38.230  25.858  1.00  0.00           C  
ATOM   3823  H   ALA A 276      41.111  40.399  24.813  1.00  0.00           H  
ATOM   3824  HA  ALA A 276      40.328  39.083  27.190  1.00  0.00           H  
ATOM   3825 1HB  ALA A 276      42.042  37.423  26.540  1.00  0.00           H  
ATOM   3826 2HB  ALA A 276      41.015  37.876  25.158  1.00  0.00           H  
ATOM   3827 3HB  ALA A 276      42.656  38.547  25.306  1.00  0.00           H  
ATOM   3828  N   ARG A 277      43.198  40.628  27.263  1.00  0.00           N  
ATOM   3829  CA  ARG A 277      44.189  41.185  28.163  1.00  0.00           C  
ATOM   3830  C   ARG A 277      43.575  42.105  29.206  1.00  0.00           C  
ATOM   3831  O   ARG A 277      43.959  42.100  30.374  1.00  0.00           O  
ATOM   3832  CB  ARG A 277      45.239  41.955  27.375  1.00  0.00           C  
ATOM   3833  CG  ARG A 277      46.171  41.093  26.539  1.00  0.00           C  
ATOM   3834  CD  ARG A 277      47.132  41.917  25.763  1.00  0.00           C  
ATOM   3835  NE  ARG A 277      48.026  41.097  24.961  1.00  0.00           N  
ATOM   3836  CZ  ARG A 277      48.904  41.578  24.059  1.00  0.00           C  
ATOM   3837  NH1 ARG A 277      48.993  42.873  23.856  1.00  0.00           N1+
ATOM   3838  NH2 ARG A 277      49.674  40.747  23.379  1.00  0.00           N  
ATOM   3839  H   ARG A 277      43.227  40.905  26.323  1.00  0.00           H  
ATOM   3840  HA  ARG A 277      44.671  40.365  28.697  1.00  0.00           H  
ATOM   3841 1HB  ARG A 277      44.747  42.656  26.703  1.00  0.00           H  
ATOM   3842 2HB  ARG A 277      45.854  42.537  28.062  1.00  0.00           H  
ATOM   3843 1HG  ARG A 277      46.738  40.430  27.193  1.00  0.00           H  
ATOM   3844 2HG  ARG A 277      45.585  40.498  25.838  1.00  0.00           H  
ATOM   3845 1HD  ARG A 277      46.585  42.580  25.093  1.00  0.00           H  
ATOM   3846 2HD  ARG A 277      47.737  42.511  26.447  1.00  0.00           H  
ATOM   3847  HE  ARG A 277      47.986  40.094  25.090  1.00  0.00           H  
ATOM   3848 1HH1 ARG A 277      48.404  43.508  24.376  1.00  0.00           H  
ATOM   3849 2HH1 ARG A 277      49.651  43.234  23.180  1.00  0.00           H  
ATOM   3850 1HH2 ARG A 277      49.605  39.751  23.535  1.00  0.00           H  
ATOM   3851 2HH2 ARG A 277      50.332  41.108  22.703  1.00  0.00           H  
ATOM   3852  N   ALA A 278      42.494  42.775  28.826  1.00  0.00           N  
ATOM   3853  CA  ALA A 278      41.733  43.593  29.771  1.00  0.00           C  
ATOM   3854  C   ALA A 278      40.843  42.791  30.710  1.00  0.00           C  
ATOM   3855  O   ALA A 278      39.621  42.949  30.703  1.00  0.00           O  
ATOM   3856  CB  ALA A 278      40.888  44.603  29.008  1.00  0.00           C  
ATOM   3857  H   ALA A 278      42.203  42.735  27.860  1.00  0.00           H  
ATOM   3858  HA  ALA A 278      42.442  44.125  30.406  1.00  0.00           H  
ATOM   3859 1HB  ALA A 278      40.338  45.225  29.715  1.00  0.00           H  
ATOM   3860 2HB  ALA A 278      41.535  45.232  28.398  1.00  0.00           H  
ATOM   3861 3HB  ALA A 278      40.184  44.076  28.366  1.00  0.00           H  
ATOM   3862  N   VAL A 279      41.461  42.002  31.579  1.00  0.00           N  
ATOM   3863  CA  VAL A 279      40.746  41.417  32.708  1.00  0.00           C  
ATOM   3864  C   VAL A 279      40.538  42.434  33.832  1.00  0.00           C  
ATOM   3865  O   VAL A 279      39.458  42.513  34.417  1.00  0.00           O  
ATOM   3866  CB  VAL A 279      41.522  40.204  33.255  1.00  0.00           C  
ATOM   3867  CG1 VAL A 279      41.689  39.147  32.173  1.00  0.00           C  
ATOM   3868  CG2 VAL A 279      42.876  40.652  33.785  1.00  0.00           C  
ATOM   3869  H   VAL A 279      42.457  41.859  31.494  1.00  0.00           H  
ATOM   3870  HA  VAL A 279      39.768  41.082  32.363  1.00  0.00           H  
ATOM   3871  HB  VAL A 279      40.947  39.750  34.062  1.00  0.00           H  
ATOM   3872 1HG1 VAL A 279      42.239  38.297  32.577  1.00  0.00           H  
ATOM   3873 2HG1 VAL A 279      40.708  38.815  31.834  1.00  0.00           H  
ATOM   3874 3HG1 VAL A 279      42.241  39.569  31.334  1.00  0.00           H  
ATOM   3875 1HG2 VAL A 279      43.419  39.789  34.171  1.00  0.00           H  
ATOM   3876 2HG2 VAL A 279      43.448  41.111  32.979  1.00  0.00           H  
ATOM   3877 3HG2 VAL A 279      42.731  41.377  34.586  1.00  0.00           H  
ATOM   3878  N   ASP A 280      41.595  43.176  34.148  1.00  0.00           N  
ATOM   3879  CA  ASP A 280      41.591  44.098  35.281  1.00  0.00           C  
ATOM   3880  C   ASP A 280      40.636  45.269  35.060  1.00  0.00           C  
ATOM   3881  O   ASP A 280      40.183  45.902  36.011  1.00  0.00           O  
ATOM   3882  CB  ASP A 280      43.003  44.630  35.537  1.00  0.00           C  
ATOM   3883  CG  ASP A 280      43.937  43.577  36.118  1.00  0.00           C  
ATOM   3884  OD1 ASP A 280      43.452  42.574  36.586  1.00  0.00           O  
ATOM   3885  OD2 ASP A 280      45.126  43.785  36.088  1.00  0.00           O1-
ATOM   3886  H   ASP A 280      42.439  43.080  33.602  1.00  0.00           H  
ATOM   3887  HA  ASP A 280      41.266  43.555  36.169  1.00  0.00           H  
ATOM   3888 1HB  ASP A 280      43.429  44.997  34.603  1.00  0.00           H  
ATOM   3889 2HB  ASP A 280      42.955  45.472  36.228  1.00  0.00           H  
ATOM   3890  N   ALA A 281      40.400  45.597  33.798  1.00  0.00           N  
ATOM   3891  CA  ALA A 281      39.697  46.820  33.426  1.00  0.00           C  
ATOM   3892  C   ALA A 281      38.223  46.798  33.827  1.00  0.00           C  
ATOM   3893  O   ALA A 281      37.597  45.740  33.886  1.00  0.00           O  
ATOM   3894  CB  ALA A 281      39.826  47.056  31.928  1.00  0.00           C  
ATOM   3895  H   ALA A 281      40.761  45.002  33.065  1.00  0.00           H  
ATOM   3896  HA  ALA A 281      40.168  47.659  33.939  1.00  0.00           H  
ATOM   3897 1HB  ALA A 281      39.311  47.978  31.659  1.00  0.00           H  
ATOM   3898 2HB  ALA A 281      40.880  47.138  31.662  1.00  0.00           H  
ATOM   3899 3HB  ALA A 281      39.380  46.221  31.389  1.00  0.00           H  
ATOM   3900  N   PRO A 282      37.679  47.981  34.109  1.00  0.00           N  
ATOM   3901  CA  PRO A 282      36.283  48.116  34.518  1.00  0.00           C  
ATOM   3902  C   PRO A 282      35.338  47.655  33.417  1.00  0.00           C  
ATOM   3903  O   PRO A 282      35.615  47.850  32.234  1.00  0.00           O  
ATOM   3904  CB  PRO A 282      36.145  49.618  34.786  1.00  0.00           C  
ATOM   3905  CG  PRO A 282      37.540  50.071  35.055  1.00  0.00           C  
ATOM   3906  CD  PRO A 282      38.390  49.222  34.148  1.00  0.00           C  
ATOM   3907  HA  PRO A 282      36.120  47.498  35.402  1.00  0.00           H  
ATOM   3908 1HB  PRO A 282      35.695  50.116  33.915  1.00  0.00           H  
ATOM   3909 2HB  PRO A 282      35.470  49.788  35.638  1.00  0.00           H  
ATOM   3910 1HG  PRO A 282      37.637  51.146  34.845  1.00  0.00           H  
ATOM   3911 2HG  PRO A 282      37.786  49.932  36.119  1.00  0.00           H  
ATOM   3912 1HD  PRO A 282      38.455  49.696  33.157  1.00  0.00           H  
ATOM   3913 2HD  PRO A 282      39.392  49.104  34.588  1.00  0.00           H  
ATOM   3914  N   PRO A 283      34.243  47.008  33.808  1.00  0.00           N  
ATOM   3915  CA  PRO A 283      33.322  46.406  32.846  1.00  0.00           C  
ATOM   3916  C   PRO A 283      32.940  47.383  31.755  1.00  0.00           C  
ATOM   3917  O   PRO A 283      32.744  47.004  30.598  1.00  0.00           O  
ATOM   3918  CB  PRO A 283      32.113  46.032  33.710  1.00  0.00           C  
ATOM   3919  CG  PRO A 283      32.695  45.764  35.056  1.00  0.00           C  
ATOM   3920  CD  PRO A 283      33.767  46.810  35.215  1.00  0.00           C  
ATOM   3921  HA  PRO A 283      33.788  45.509  32.412  1.00  0.00           H  
ATOM   3922 1HB  PRO A 283      31.386  46.857  33.716  1.00  0.00           H  
ATOM   3923 2HB  PRO A 283      31.603  45.156  33.284  1.00  0.00           H  
ATOM   3924 1HG  PRO A 283      31.915  45.837  35.828  1.00  0.00           H  
ATOM   3925 2HG  PRO A 283      33.093  44.740  35.101  1.00  0.00           H  
ATOM   3926 1HD  PRO A 283      33.325  47.729  35.626  1.00  0.00           H  
ATOM   3927 2HD  PRO A 283      34.556  46.428  35.880  1.00  0.00           H  
ATOM   3928  N   GLU A 284      32.870  48.644  32.127  1.00  0.00           N  
ATOM   3929  CA  GLU A 284      32.503  49.720  31.226  1.00  0.00           C  
ATOM   3930  C   GLU A 284      33.575  49.994  30.184  1.00  0.00           C  
ATOM   3931  O   GLU A 284      33.286  50.246  29.016  1.00  0.00           O  
ATOM   3932  CB  GLU A 284      32.222  50.996  32.022  1.00  0.00           C  
ATOM   3933  CG  GLU A 284      30.997  50.920  32.921  1.00  0.00           C  
ATOM   3934  CD  GLU A 284      31.265  50.205  34.216  1.00  0.00           C  
ATOM   3935  OE1 GLU A 284      32.383  49.804  34.431  1.00  0.00           O  
ATOM   3936  OE2 GLU A 284      30.349  50.058  34.992  1.00  0.00           O1-
ATOM   3937  H   GLU A 284      33.032  48.869  33.066  1.00  0.00           H  
ATOM   3938  HA  GLU A 284      31.592  49.434  30.699  1.00  0.00           H  
ATOM   3939 1HB  GLU A 284      33.083  51.231  32.649  1.00  0.00           H  
ATOM   3940 2HB  GLU A 284      32.081  51.830  31.335  1.00  0.00           H  
ATOM   3941 1HG  GLU A 284      30.657  51.931  33.142  1.00  0.00           H  
ATOM   3942 2HG  GLU A 284      30.198  50.406  32.387  1.00  0.00           H  
ATOM   3943  N   GLU A 285      34.816  49.975  30.617  1.00  0.00           N  
ATOM   3944  CA  GLU A 285      35.939  50.149  29.716  1.00  0.00           C  
ATOM   3945  C   GLU A 285      36.024  49.046  28.674  1.00  0.00           C  
ATOM   3946  O   GLU A 285      36.322  49.288  27.506  1.00  0.00           O  
ATOM   3947  CB  GLU A 285      37.244  50.204  30.513  1.00  0.00           C  
ATOM   3948  CG  GLU A 285      38.486  50.453  29.668  1.00  0.00           C  
ATOM   3949  CD  GLU A 285      39.738  50.576  30.491  1.00  0.00           C  
ATOM   3950  OE1 GLU A 285      39.798  51.453  31.320  1.00  0.00           O  
ATOM   3951  OE2 GLU A 285      40.637  49.793  30.291  1.00  0.00           O1-
ATOM   3952  H   GLU A 285      35.010  49.777  31.556  1.00  0.00           H  
ATOM   3953  HA  GLU A 285      35.811  51.091  29.182  1.00  0.00           H  
ATOM   3954 1HB  GLU A 285      37.183  50.998  31.258  1.00  0.00           H  
ATOM   3955 2HB  GLU A 285      37.385  49.264  31.046  1.00  0.00           H  
ATOM   3956 1HG  GLU A 285      38.607  49.628  28.966  1.00  0.00           H  
ATOM   3957 2HG  GLU A 285      38.344  51.366  29.092  1.00  0.00           H  
ATOM   3958  N   VAL A 286      35.790  47.827  29.107  1.00  0.00           N  
ATOM   3959  CA  VAL A 286      35.765  46.691  28.206  1.00  0.00           C  
ATOM   3960  C   VAL A 286      34.664  46.800  27.164  1.00  0.00           C  
ATOM   3961  O   VAL A 286      34.850  46.464  25.996  1.00  0.00           O  
ATOM   3962  CB  VAL A 286      35.573  45.390  29.008  1.00  0.00           C  
ATOM   3963  CG1 VAL A 286      35.345  44.215  28.070  1.00  0.00           C  
ATOM   3964  CG2 VAL A 286      36.784  45.146  29.895  1.00  0.00           C  
ATOM   3965  H   VAL A 286      35.560  47.671  30.046  1.00  0.00           H  
ATOM   3966  HA  VAL A 286      36.720  46.645  27.681  1.00  0.00           H  
ATOM   3967  HB  VAL A 286      34.681  45.485  29.628  1.00  0.00           H  
ATOM   3968 1HG1 VAL A 286      35.211  43.304  28.654  1.00  0.00           H  
ATOM   3969 2HG1 VAL A 286      34.453  44.395  27.471  1.00  0.00           H  
ATOM   3970 3HG1 VAL A 286      36.207  44.100  27.414  1.00  0.00           H  
ATOM   3971 1HG2 VAL A 286      36.641  44.225  30.460  1.00  0.00           H  
ATOM   3972 2HG2 VAL A 286      37.677  45.057  29.276  1.00  0.00           H  
ATOM   3973 3HG2 VAL A 286      36.904  45.980  30.587  1.00  0.00           H  
ATOM   3974  N   ALA A 287      33.505  47.241  27.597  1.00  0.00           N  
ATOM   3975  CA  ALA A 287      32.390  47.463  26.696  1.00  0.00           C  
ATOM   3976  C   ALA A 287      32.688  48.528  25.654  1.00  0.00           C  
ATOM   3977  O   ALA A 287      32.325  48.404  24.486  1.00  0.00           O  
ATOM   3978  CB  ALA A 287      31.149  47.842  27.490  1.00  0.00           C  
ATOM   3979  H   ALA A 287      33.391  47.495  28.536  1.00  0.00           H  
ATOM   3980  HA  ALA A 287      32.199  46.534  26.158  1.00  0.00           H  
ATOM   3981 1HB  ALA A 287      30.313  47.995  26.808  1.00  0.00           H  
ATOM   3982 2HB  ALA A 287      30.905  47.042  28.189  1.00  0.00           H  
ATOM   3983 3HB  ALA A 287      31.337  48.761  28.043  1.00  0.00           H  
ATOM   3984  N   GLU A 288      33.325  49.593  26.087  1.00  0.00           N  
ATOM   3985  CA  GLU A 288      33.736  50.652  25.186  1.00  0.00           C  
ATOM   3986  C   GLU A 288      34.734  50.174  24.144  1.00  0.00           C  
ATOM   3987  O   GLU A 288      34.674  50.553  22.976  1.00  0.00           O  
ATOM   3988  CB  GLU A 288      34.340  51.810  25.983  1.00  0.00           C  
ATOM   3989  CG  GLU A 288      33.336  52.590  26.819  1.00  0.00           C  
ATOM   3990  CD  GLU A 288      33.976  53.669  27.647  1.00  0.00           C  
ATOM   3991  OE1 GLU A 288      35.181  53.741  27.666  1.00  0.00           O  
ATOM   3992  OE2 GLU A 288      33.259  54.422  28.263  1.00  0.00           O1-
ATOM   3993  H   GLU A 288      33.594  49.661  27.026  1.00  0.00           H  
ATOM   3994  HA  GLU A 288      32.855  51.018  24.658  1.00  0.00           H  
ATOM   3995 1HB  GLU A 288      35.109  51.428  26.654  1.00  0.00           H  
ATOM   3996 2HB  GLU A 288      34.822  52.510  25.299  1.00  0.00           H  
ATOM   3997 1HG  GLU A 288      32.602  53.046  26.154  1.00  0.00           H  
ATOM   3998 2HG  GLU A 288      32.810  51.898  27.475  1.00  0.00           H  
ATOM   3999  N   LEU A 289      35.672  49.362  24.577  1.00  0.00           N  
ATOM   4000  CA  LEU A 289      36.644  48.773  23.676  1.00  0.00           C  
ATOM   4001  C   LEU A 289      35.999  47.874  22.634  1.00  0.00           C  
ATOM   4002  O   LEU A 289      36.383  47.866  21.466  1.00  0.00           O  
ATOM   4003  CB  LEU A 289      37.675  47.969  24.478  1.00  0.00           C  
ATOM   4004  CG  LEU A 289      38.629  48.794  25.351  1.00  0.00           C  
ATOM   4005  CD1 LEU A 289      39.461  47.858  26.218  1.00  0.00           C  
ATOM   4006  CD2 LEU A 289      39.518  49.650  24.462  1.00  0.00           C  
ATOM   4007  H   LEU A 289      35.692  49.085  25.516  1.00  0.00           H  
ATOM   4008  HA  LEU A 289      37.155  49.576  23.146  1.00  0.00           H  
ATOM   4009 1HB  LEU A 289      37.144  47.277  25.130  1.00  0.00           H  
ATOM   4010 2HB  LEU A 289      38.280  47.388  23.782  1.00  0.00           H  
ATOM   4011  HG  LEU A 289      38.051  49.437  26.014  1.00  0.00           H  
ATOM   4012 1HD1 LEU A 289      40.139  48.445  26.838  1.00  0.00           H  
ATOM   4013 2HD1 LEU A 289      38.802  47.272  26.857  1.00  0.00           H  
ATOM   4014 3HD1 LEU A 289      40.039  47.190  25.581  1.00  0.00           H  
ATOM   4015 1HD2 LEU A 289      40.196  50.237  25.082  1.00  0.00           H  
ATOM   4016 2HD2 LEU A 289      40.098  49.007  23.799  1.00  0.00           H  
ATOM   4017 3HD2 LEU A 289      38.899  50.321  23.866  1.00  0.00           H  
ATOM   4018  N   ALA A 290      35.037  47.090  23.067  1.00  0.00           N  
ATOM   4019  CA  ALA A 290      34.288  46.236  22.166  1.00  0.00           C  
ATOM   4020  C   ALA A 290      33.515  47.027  21.124  1.00  0.00           C  
ATOM   4021  O   ALA A 290      33.441  46.649  19.956  1.00  0.00           O  
ATOM   4022  CB  ALA A 290      33.339  45.350  22.960  1.00  0.00           C  
ATOM   4023  H   ALA A 290      34.761  47.119  24.006  1.00  0.00           H  
ATOM   4024  HA  ALA A 290      34.997  45.607  21.628  1.00  0.00           H  
ATOM   4025 1HB  ALA A 290      32.789  44.702  22.277  1.00  0.00           H  
ATOM   4026 2HB  ALA A 290      33.910  44.739  23.659  1.00  0.00           H  
ATOM   4027 3HB  ALA A 290      32.637  45.973  23.513  1.00  0.00           H  
ATOM   4028  N   PHE A 291      32.910  48.110  21.557  1.00  0.00           N  
ATOM   4029  CA  PHE A 291      32.198  48.997  20.656  1.00  0.00           C  
ATOM   4030  C   PHE A 291      33.112  49.621  19.614  1.00  0.00           C  
ATOM   4031  O   PHE A 291      32.753  49.759  18.446  1.00  0.00           O  
ATOM   4032  CB  PHE A 291      31.503  50.104  21.451  1.00  0.00           C  
ATOM   4033  CG  PHE A 291      30.702  51.049  20.601  1.00  0.00           C  
ATOM   4034  CD1 PHE A 291      29.738  50.570  19.726  1.00  0.00           C  
ATOM   4035  CD2 PHE A 291      30.911  52.417  20.674  1.00  0.00           C  
ATOM   4036  CE1 PHE A 291      29.000  51.439  18.944  1.00  0.00           C  
ATOM   4037  CE2 PHE A 291      30.175  53.288  19.894  1.00  0.00           C  
ATOM   4038  CZ  PHE A 291      29.218  52.797  19.028  1.00  0.00           C  
ATOM   4039  H   PHE A 291      32.986  48.377  22.496  1.00  0.00           H  
ATOM   4040  HA  PHE A 291      31.443  48.417  20.124  1.00  0.00           H  
ATOM   4041 1HB  PHE A 291      30.834  49.658  22.186  1.00  0.00           H  
ATOM   4042 2HB  PHE A 291      32.247  50.683  21.995  1.00  0.00           H  
ATOM   4043  HD1 PHE A 291      29.564  49.496  19.661  1.00  0.00           H  
ATOM   4044  HD2 PHE A 291      31.667  52.805  21.358  1.00  0.00           H  
ATOM   4045  HE1 PHE A 291      28.246  51.049  18.261  1.00  0.00           H  
ATOM   4046  HE2 PHE A 291      30.349  54.362  19.961  1.00  0.00           H  
ATOM   4047  HZ  PHE A 291      28.639  53.482  18.411  1.00  0.00           H  
ATOM   4048  N   GLU A 292      34.284  50.027  20.047  1.00  0.00           N  
ATOM   4049  CA  GLU A 292      35.280  50.575  19.146  1.00  0.00           C  
ATOM   4050  C   GLU A 292      35.736  49.567  18.104  1.00  0.00           C  
ATOM   4051  O   GLU A 292      35.935  49.896  16.936  1.00  0.00           O  
ATOM   4052  CB  GLU A 292      36.488  51.073  19.942  1.00  0.00           C  
ATOM   4053  CG  GLU A 292      36.221  52.316  20.779  1.00  0.00           C  
ATOM   4054  CD  GLU A 292      37.405  52.729  21.608  1.00  0.00           C  
ATOM   4055  OE1 GLU A 292      38.374  52.009  21.625  1.00  0.00           O  
ATOM   4056  OE2 GLU A 292      37.341  53.767  22.224  1.00  0.00           O1-
ATOM   4057  H   GLU A 292      34.534  49.907  20.986  1.00  0.00           H  
ATOM   4058  HA  GLU A 292      34.828  51.409  18.608  1.00  0.00           H  
ATOM   4059 1HB  GLU A 292      36.832  50.285  20.613  1.00  0.00           H  
ATOM   4060 2HB  GLU A 292      37.306  51.300  19.259  1.00  0.00           H  
ATOM   4061 1HG  GLU A 292      35.952  53.137  20.116  1.00  0.00           H  
ATOM   4062 2HG  GLU A 292      35.373  52.123  21.436  1.00  0.00           H  
ATOM   4063  N   ALA A 293      35.934  48.342  18.537  1.00  0.00           N  
ATOM   4064  CA  ALA A 293      36.299  47.266  17.636  1.00  0.00           C  
ATOM   4065  C   ALA A 293      35.228  46.992  16.594  1.00  0.00           C  
ATOM   4066  O   ALA A 293      35.517  46.739  15.426  1.00  0.00           O  
ATOM   4067  CB  ALA A 293      36.591  46.001  18.430  1.00  0.00           C  
ATOM   4068  H   ALA A 293      35.771  48.116  19.476  1.00  0.00           H  
ATOM   4069  HA  ALA A 293      37.199  47.565  17.098  1.00  0.00           H  
ATOM   4070 1HB  ALA A 293      36.877  45.201  17.747  1.00  0.00           H  
ATOM   4071 2HB  ALA A 293      37.406  46.190  19.129  1.00  0.00           H  
ATOM   4072 3HB  ALA A 293      35.701  45.705  18.983  1.00  0.00           H  
ATOM   4073  N   VAL A 294      33.987  47.010  17.027  1.00  0.00           N  
ATOM   4074  CA  VAL A 294      32.863  46.837  16.126  1.00  0.00           C  
ATOM   4075  C   VAL A 294      32.780  47.940  15.084  1.00  0.00           C  
ATOM   4076  O   VAL A 294      32.481  47.699  13.916  1.00  0.00           O  
ATOM   4077  CB  VAL A 294      31.549  46.801  16.928  1.00  0.00           C  
ATOM   4078  CG1 VAL A 294      30.351  46.822  15.990  1.00  0.00           C  
ATOM   4079  CG2 VAL A 294      31.517  45.567  17.816  1.00  0.00           C  
ATOM   4080  H   VAL A 294      33.794  47.209  17.966  1.00  0.00           H  
ATOM   4081  HA  VAL A 294      32.988  45.895  15.594  1.00  0.00           H  
ATOM   4082  HB  VAL A 294      31.487  47.697  17.547  1.00  0.00           H  
ATOM   4083 1HG1 VAL A 294      29.431  46.797  16.574  1.00  0.00           H  
ATOM   4084 2HG1 VAL A 294      30.375  47.731  15.390  1.00  0.00           H  
ATOM   4085 3HG1 VAL A 294      30.388  45.952  15.334  1.00  0.00           H  
ATOM   4086 1HG2 VAL A 294      30.586  45.548  18.381  1.00  0.00           H  
ATOM   4087 2HG2 VAL A 294      31.585  44.672  17.197  1.00  0.00           H  
ATOM   4088 3HG2 VAL A 294      32.360  45.594  18.507  1.00  0.00           H  
ATOM   4089  N   LEU A 295      33.013  49.158  15.517  1.00  0.00           N  
ATOM   4090  CA  LEU A 295      33.037  50.295  14.616  1.00  0.00           C  
ATOM   4091  C   LEU A 295      34.139  50.186  13.574  1.00  0.00           C  
ATOM   4092  O   LEU A 295      33.953  50.523  12.406  1.00  0.00           O  
ATOM   4093  CB  LEU A 295      33.218  51.590  15.418  1.00  0.00           C  
ATOM   4094  CG  LEU A 295      32.026  52.003  16.291  1.00  0.00           C  
ATOM   4095  CD1 LEU A 295      32.419  53.192  17.158  1.00  0.00           C  
ATOM   4096  CD2 LEU A 295      30.839  52.345  15.402  1.00  0.00           C  
ATOM   4097  H   LEU A 295      33.243  49.315  16.456  1.00  0.00           H  
ATOM   4098  HA  LEU A 295      32.086  50.336  14.086  1.00  0.00           H  
ATOM   4099 1HB  LEU A 295      34.082  51.477  16.070  1.00  0.00           H  
ATOM   4100 2HB  LEU A 295      33.418  52.405  14.723  1.00  0.00           H  
ATOM   4101  HG  LEU A 295      31.757  51.181  16.954  1.00  0.00           H  
ATOM   4102 1HD1 LEU A 295      31.572  53.485  17.779  1.00  0.00           H  
ATOM   4103 2HD1 LEU A 295      33.257  52.914  17.798  1.00  0.00           H  
ATOM   4104 3HD1 LEU A 295      32.709  54.027  16.522  1.00  0.00           H  
ATOM   4105 1HD2 LEU A 295      29.992  52.638  16.022  1.00  0.00           H  
ATOM   4106 2HD2 LEU A 295      31.106  53.168  14.739  1.00  0.00           H  
ATOM   4107 3HD2 LEU A 295      30.568  51.473  14.806  1.00  0.00           H  
ATOM   4108  N   GLU A 296      35.298  49.744  14.007  1.00  0.00           N  
ATOM   4109  CA  GLU A 296      36.413  49.523  13.106  1.00  0.00           C  
ATOM   4110  C   GLU A 296      36.115  48.458  12.064  1.00  0.00           C  
ATOM   4111  O   GLU A 296      36.478  48.582  10.896  1.00  0.00           O  
ATOM   4112  CB  GLU A 296      37.658  49.128  13.903  1.00  0.00           C  
ATOM   4113  CG  GLU A 296      38.253  50.252  14.739  1.00  0.00           C  
ATOM   4114  CD  GLU A 296      39.426  49.807  15.568  1.00  0.00           C  
ATOM   4115  OE1 GLU A 296      39.705  48.632  15.585  1.00  0.00           O  
ATOM   4116  OE2 GLU A 296      40.043  50.643  16.184  1.00  0.00           O1-
ATOM   4117  H   GLU A 296      35.412  49.491  14.946  1.00  0.00           H  
ATOM   4118  HA  GLU A 296      36.619  50.453  12.576  1.00  0.00           H  
ATOM   4119 1HB  GLU A 296      37.415  48.304  14.574  1.00  0.00           H  
ATOM   4120 2HB  GLU A 296      38.431  48.775  13.219  1.00  0.00           H  
ATOM   4121 1HG  GLU A 296      38.575  51.054  14.075  1.00  0.00           H  
ATOM   4122 2HG  GLU A 296      37.480  50.649  15.396  1.00  0.00           H  
ATOM   4123  N   GLN A 297      35.478  47.393  12.497  1.00  0.00           N  
ATOM   4124  CA  GLN A 297      35.067  46.333  11.596  1.00  0.00           C  
ATOM   4125  C   GLN A 297      34.070  46.812  10.554  1.00  0.00           C  
ATOM   4126  O   GLN A 297      34.129  46.432   9.386  1.00  0.00           O  
ATOM   4127  CB  GLN A 297      34.465  45.171  12.391  1.00  0.00           C  
ATOM   4128  CG  GLN A 297      35.465  44.428  13.260  1.00  0.00           C  
ATOM   4129  CD  GLN A 297      36.542  43.740  12.444  1.00  0.00           C  
ATOM   4130  NE2 GLN A 297      37.698  43.518  13.059  1.00  0.00           N  
ATOM   4131  OE1 GLN A 297      36.338  43.411  11.272  1.00  0.00           O  
ATOM   4132  H   GLN A 297      35.209  47.325  13.436  1.00  0.00           H  
ATOM   4133  HA  GLN A 297      35.946  45.975  11.060  1.00  0.00           H  
ATOM   4134 1HB  GLN A 297      33.671  45.545  13.037  1.00  0.00           H  
ATOM   4135 2HB  GLN A 297      34.018  44.453  11.704  1.00  0.00           H  
ATOM   4136 1HG  GLN A 297      35.946  45.139  13.932  1.00  0.00           H  
ATOM   4137 2HG  GLN A 297      34.936  43.669  13.837  1.00  0.00           H  
ATOM   4138 1HE2 GLN A 297      38.447  43.067  12.571  1.00  0.00           H  
ATOM   4139 2HE2 GLN A 297      37.821  43.800  14.011  1.00  0.00           H  
ATOM   4140  N   LEU A 298      33.132  47.623  10.987  1.00  0.00           N  
ATOM   4141  CA  LEU A 298      32.159  48.213  10.086  1.00  0.00           C  
ATOM   4142  C   LEU A 298      32.803  49.111   9.044  1.00  0.00           C  
ATOM   4143  O   LEU A 298      32.420  49.119   7.876  1.00  0.00           O  
ATOM   4144  CB  LEU A 298      31.129  49.019  10.888  1.00  0.00           C  
ATOM   4145  CG  LEU A 298      30.174  48.195  11.761  1.00  0.00           C  
ATOM   4146  CD1 LEU A 298      29.343  49.131  12.629  1.00  0.00           C  
ATOM   4147  CD2 LEU A 298      29.284  47.339  10.873  1.00  0.00           C  
ATOM   4148  H   LEU A 298      33.110  47.901  11.926  1.00  0.00           H  
ATOM   4149  HA  LEU A 298      31.646  47.410   9.557  1.00  0.00           H  
ATOM   4150 1HB  LEU A 298      31.660  49.710  11.540  1.00  0.00           H  
ATOM   4151 2HB  LEU A 298      30.524  49.599  10.192  1.00  0.00           H  
ATOM   4152  HG  LEU A 298      30.752  47.551  12.425  1.00  0.00           H  
ATOM   4153 1HD1 LEU A 298      28.665  48.546  13.249  1.00  0.00           H  
ATOM   4154 2HD1 LEU A 298      30.004  49.717  13.268  1.00  0.00           H  
ATOM   4155 3HD1 LEU A 298      28.766  49.800  11.992  1.00  0.00           H  
ATOM   4156 1HD2 LEU A 298      28.606  46.752  11.494  1.00  0.00           H  
ATOM   4157 2HD2 LEU A 298      28.705  47.982  10.210  1.00  0.00           H  
ATOM   4158 3HD2 LEU A 298      29.903  46.667  10.277  1.00  0.00           H  
ATOM   4159  N   GLU A 299      33.766  49.895   9.477  1.00  0.00           N  
ATOM   4160  CA  GLU A 299      34.515  50.750   8.576  1.00  0.00           C  
ATOM   4161  C   GLU A 299      35.288  49.959   7.534  1.00  0.00           C  
ATOM   4162  O   GLU A 299      35.362  50.336   6.366  1.00  0.00           O  
ATOM   4163  CB  GLU A 299      35.480  51.631   9.372  1.00  0.00           C  
ATOM   4164  CG  GLU A 299      34.804  52.708  10.209  1.00  0.00           C  
ATOM   4165  CD  GLU A 299      35.776  53.501  11.038  1.00  0.00           C  
ATOM   4166  OE1 GLU A 299      36.933  53.155  11.056  1.00  0.00           O  
ATOM   4167  OE2 GLU A 299      35.361  54.454  11.654  1.00  0.00           O1-
ATOM   4168  H   GLU A 299      34.043  49.867  10.416  1.00  0.00           H  
ATOM   4169  HA  GLU A 299      33.813  51.393   8.047  1.00  0.00           H  
ATOM   4170 1HB  GLU A 299      36.072  51.008  10.044  1.00  0.00           H  
ATOM   4171 2HB  GLU A 299      36.172  52.123   8.689  1.00  0.00           H  
ATOM   4172 1HG  GLU A 299      34.271  53.388   9.545  1.00  0.00           H  
ATOM   4173 2HG  GLU A 299      34.074  52.237  10.866  1.00  0.00           H  
ATOM   4174  N   ALA A 300      35.893  48.875   7.967  1.00  0.00           N  
ATOM   4175  CA  ALA A 300      36.605  47.990   7.066  1.00  0.00           C  
ATOM   4176  C   ALA A 300      35.691  47.365   6.024  1.00  0.00           C  
ATOM   4177  O   ALA A 300      36.050  47.226   4.856  1.00  0.00           O  
ATOM   4178  CB  ALA A 300      37.314  46.903   7.860  1.00  0.00           C  
ATOM   4179  H   ALA A 300      35.817  48.608   8.906  1.00  0.00           H  
ATOM   4180  HA  ALA A 300      37.359  48.571   6.534  1.00  0.00           H  
ATOM   4181 1HB  ALA A 300      37.857  46.249   7.177  1.00  0.00           H  
ATOM   4182 2HB  ALA A 300      38.014  47.360   8.559  1.00  0.00           H  
ATOM   4183 3HB  ALA A 300      36.580  46.319   8.413  1.00  0.00           H  
ATOM   4184  N   ALA A 301      34.519  46.958   6.457  1.00  0.00           N  
ATOM   4185  CA  ALA A 301      33.522  46.411   5.556  1.00  0.00           C  
ATOM   4186  C   ALA A 301      33.067  47.419   4.514  1.00  0.00           C  
ATOM   4187  O   ALA A 301      32.868  47.089   3.346  1.00  0.00           O  
ATOM   4188  CB  ALA A 301      32.327  45.904   6.350  1.00  0.00           C  
ATOM   4189  H   ALA A 301      34.269  47.079   7.396  1.00  0.00           H  
ATOM   4190  HA  ALA A 301      33.973  45.577   5.019  1.00  0.00           H  
ATOM   4191 1HB  ALA A 301      31.588  45.484   5.667  1.00  0.00           H  
ATOM   4192 2HB  ALA A 301      32.654  45.134   7.049  1.00  0.00           H  
ATOM   4193 3HB  ALA A 301      31.881  46.730   6.903  1.00  0.00           H  
ATOM   4194  N   ILE A 302      32.870  48.644   4.947  1.00  0.00           N  
ATOM   4195  CA  ILE A 302      32.503  49.720   4.046  1.00  0.00           C  
ATOM   4196  C   ILE A 302      33.575  49.994   3.004  1.00  0.00           C  
ATOM   4197  O   ILE A 302      33.286  50.246   1.836  1.00  0.00           O  
ATOM   4198  CB  ILE A 302      32.220  51.011   4.835  1.00  0.00           C  
ATOM   4199  CG1 ILE A 302      30.955  50.852   5.683  1.00  0.00           C  
ATOM   4200  CG2 ILE A 302      32.085  52.194   3.889  1.00  0.00           C  
ATOM   4201  CD1 ILE A 302      30.756  51.957   6.696  1.00  0.00           C  
ATOM   4202  H   ILE A 302      33.032  48.869   5.886  1.00  0.00           H  
ATOM   4203  HA  ILE A 302      31.597  49.432   3.514  1.00  0.00           H  
ATOM   4204  HB  ILE A 302      33.041  51.202   5.526  1.00  0.00           H  
ATOM   4205 1HG1 ILE A 302      30.082  50.825   5.032  1.00  0.00           H  
ATOM   4206 2HG1 ILE A 302      30.993  49.903   6.219  1.00  0.00           H  
ATOM   4207 1HG2 ILE A 302      31.885  53.099   4.464  1.00  0.00           H  
ATOM   4208 2HG2 ILE A 302      33.011  52.319   3.328  1.00  0.00           H  
ATOM   4209 3HG2 ILE A 302      31.263  52.015   3.197  1.00  0.00           H  
ATOM   4210 1HD1 ILE A 302      29.840  51.775   7.258  1.00  0.00           H  
ATOM   4211 2HD1 ILE A 302      31.604  51.980   7.381  1.00  0.00           H  
ATOM   4212 3HD1 ILE A 302      30.680  52.913   6.180  1.00  0.00           H  
ATOM   4213  N   GLU A 303      34.835  50.050   3.462  1.00  0.00           N  
ATOM   4214  CA  GLU A 303      35.989  50.443   2.637  1.00  0.00           C  
ATOM   4215  C   GLU A 303      36.465  49.309   1.747  1.00  0.00           C  
ATOM   4216  O   GLU A 303      37.280  49.519   0.853  1.00  0.00           O  
ATOM   4217  CB  GLU A 303      37.145  50.912   3.523  1.00  0.00           C  
ATOM   4218  CG  GLU A 303      36.869  52.198   4.289  1.00  0.00           C  
ATOM   4219  CD  GLU A 303      38.018  52.615   5.165  1.00  0.00           C  
ATOM   4220  OE1 GLU A 303      38.968  51.876   5.259  1.00  0.00           O  
ATOM   4221  OE2 GLU A 303      37.945  53.675   5.741  1.00  0.00           O1-
ATOM   4222  H   GLU A 303      34.993  49.828   4.431  1.00  0.00           H  
ATOM   4223  HA  GLU A 303      35.689  51.271   1.996  1.00  0.00           H  
ATOM   4224 1HB  GLU A 303      37.385  50.135   4.250  1.00  0.00           H  
ATOM   4225 2HB  GLU A 303      38.032  51.071   2.910  1.00  0.00           H  
ATOM   4226 1HG  GLU A 303      36.663  52.996   3.576  1.00  0.00           H  
ATOM   4227 2HG  GLU A 303      35.981  52.059   4.904  1.00  0.00           H  
ATOM   4228  N   GLY A 304      35.952  48.105   1.993  1.00  0.00           N  
ATOM   4229  CA  GLY A 304      36.318  46.959   1.171  1.00  0.00           C  
ATOM   4230  C   GLY A 304      35.358  46.798   0.009  1.00  0.00           C  
ATOM   4231  O   GLY A 304      35.433  45.834  -0.758  1.00  0.00           O  
ATOM   4232  H   GLY A 304      35.295  47.983   2.750  1.00  0.00           H  
ATOM   4233 1HA  GLY A 304      37.334  47.089   0.797  1.00  0.00           H  
ATOM   4234 2HA  GLY A 304      36.314  46.057   1.782  1.00  0.00           H  
ATOM   4235  N   ASP A 305      34.483  47.790  -0.143  1.00  0.00           N  
ATOM   4236  CA  ASP A 305      33.600  47.895  -1.297  1.00  0.00           C  
ATOM   4237  C   ASP A 305      32.785  46.618  -1.492  1.00  0.00           C  
ATOM   4238  O   ASP A 305      32.795  46.016  -2.562  1.00  0.00           O  
ATOM   4239  CB  ASP A 305      34.409  48.191  -2.562  1.00  0.00           C  
ATOM   4240  CG  ASP A 305      33.544  48.670  -3.720  1.00  0.00           C  
ATOM   4241  OD1 ASP A 305      32.476  49.176  -3.468  1.00  0.00           O  
ATOM   4242  OD2 ASP A 305      33.959  48.526  -4.845  1.00  0.00           O1-
ATOM   4243  H   ASP A 305      34.459  48.519   0.552  1.00  0.00           H  
ATOM   4244  HA  ASP A 305      32.912  48.725  -1.132  1.00  0.00           H  
ATOM   4245 1HB  ASP A 305      35.157  48.954  -2.346  1.00  0.00           H  
ATOM   4246 2HB  ASP A 305      34.940  47.291  -2.873  1.00  0.00           H  
ATOM   4247  N   ALA A 306      32.077  46.231  -0.455  1.00  0.00           N  
ATOM   4248  CA  ALA A 306      31.177  45.096  -0.524  1.00  0.00           C  
ATOM   4249  C   ALA A 306      29.905  45.448  -1.276  1.00  0.00           C  
ATOM   4250  O   ALA A 306      29.528  46.618  -1.367  1.00  0.00           O  
ATOM   4251  CB  ALA A 306      30.845  44.599   0.876  1.00  0.00           C  
ATOM   4252  OXT ALA A 306      29.253  44.582  -1.791  1.00  0.00           O1-
ATOM   4253  H   ALA A 306      32.163  46.739   0.414  1.00  0.00           H  
ATOM   4254  HA  ALA A 306      31.681  44.285  -1.053  1.00  0.00           H  
ATOM   4255 1HB  ALA A 306      30.170  43.746   0.808  1.00  0.00           H  
ATOM   4256 2HB  ALA A 306      31.762  44.297   1.381  1.00  0.00           H  
ATOM   4257 3HB  ALA A 306      30.366  45.397   1.440  1.00  0.00           H  
TER   
ATOM   4258  N   SER B   1      23.859 -47.528  -1.807  1.00  0.00           N  
ATOM   4259  CA  SER B   1      24.670 -46.511  -2.473  1.00  0.00           C  
ATOM   4260  C   SER B   1      25.587 -45.888  -1.434  1.00  0.00           C  
ATOM   4261  O   SER B   1      25.365 -46.046  -0.237  1.00  0.00           O  
ATOM   4262  CB  SER B   1      23.798 -45.451  -3.117  1.00  0.00           C  
ATOM   4263  OG  SER B   1      23.011 -46.000  -4.138  1.00  0.00           O  
ATOM   4264 1H   SER B   1      23.245 -47.954  -2.472  1.00  0.00           H  
ATOM   4265 2H   SER B   1      24.456 -48.226  -1.411  1.00  0.00           H  
ATOM   4266 3H   SER B   1      23.319 -47.102  -1.081  1.00  0.00           H  
ATOM   4267  HA  SER B   1      25.251 -46.994  -3.261  1.00  0.00           H  
ATOM   4268 1HB  SER B   1      23.154 -45.002  -2.361  1.00  0.00           H  
ATOM   4269 2HB  SER B   1      24.427 -44.660  -3.523  1.00  0.00           H  
ATOM   4270  HG  SER B   1      22.744 -45.262  -4.692  1.00  0.00           H  
ATOM   4271  N   PRO B   2      26.648 -45.235  -1.888  1.00  0.00           N  
ATOM   4272  CA  PRO B   2      27.678 -44.752  -0.976  1.00  0.00           C  
ATOM   4273  C   PRO B   2      27.170 -43.672  -0.035  1.00  0.00           C  
ATOM   4274  O   PRO B   2      27.452 -43.709   1.159  1.00  0.00           O  
ATOM   4275  CB  PRO B   2      28.742 -44.203  -1.932  1.00  0.00           C  
ATOM   4276  CG  PRO B   2      28.544 -44.983  -3.187  1.00  0.00           C  
ATOM   4277  CD  PRO B   2      27.051 -45.155  -3.289  1.00  0.00           C  
ATOM   4278  HA  PRO B   2      28.020 -45.590  -0.367  1.00  0.00           H  
ATOM   4279 1HB  PRO B   2      28.597 -43.122  -2.074  1.00  0.00           H  
ATOM   4280 2HB  PRO B   2      29.743 -44.339  -1.499  1.00  0.00           H  
ATOM   4281 1HG  PRO B   2      28.966 -44.437  -4.044  1.00  0.00           H  
ATOM   4282 2HG  PRO B   2      29.078 -45.942  -3.126  1.00  0.00           H  
ATOM   4283 1HD  PRO B   2      26.614 -44.281  -3.792  1.00  0.00           H  
ATOM   4284 2HD  PRO B   2      26.825 -46.077  -3.845  1.00  0.00           H  
ATOM   4285  N   GLU B   3      26.360 -42.741  -0.543  1.00  0.00           N  
ATOM   4286  CA  GLU B   3      25.705 -41.798   0.342  1.00  0.00           C  
ATOM   4287  C   GLU B   3      24.856 -42.487   1.398  1.00  0.00           C  
ATOM   4288  O   GLU B   3      24.896 -42.144   2.578  1.00  0.00           O  
ATOM   4289  CB  GLU B   3      24.834 -40.837  -0.471  1.00  0.00           C  
ATOM   4290  CG  GLU B   3      25.614 -39.888  -1.369  1.00  0.00           C  
ATOM   4291  CD  GLU B   3      26.033 -40.522  -2.666  1.00  0.00           C  
ATOM   4292  OE1 GLU B   3      25.719 -41.669  -2.873  1.00  0.00           O  
ATOM   4293  OE2 GLU B   3      26.668 -39.858  -3.451  1.00  0.00           O1-
ATOM   4294  H   GLU B   3      26.191 -42.682  -1.537  1.00  0.00           H  
ATOM   4295  HA  GLU B   3      26.470 -41.224   0.864  1.00  0.00           H  
ATOM   4296 1HB  GLU B   3      24.152 -41.408  -1.100  1.00  0.00           H  
ATOM   4297 2HB  GLU B   3      24.228 -40.234   0.206  1.00  0.00           H  
ATOM   4298 1HG  GLU B   3      24.995 -39.018  -1.587  1.00  0.00           H  
ATOM   4299 2HG  GLU B   3      26.499 -39.544  -0.835  1.00  0.00           H  
ATOM   4300  N   LYS B   4      24.062 -43.441   0.965  1.00  0.00           N  
ATOM   4301  CA  LYS B   4      23.198 -44.180   1.866  1.00  0.00           C  
ATOM   4302  C   LYS B   4      23.981 -44.962   2.908  1.00  0.00           C  
ATOM   4303  O   LYS B   4      23.603 -45.032   4.076  1.00  0.00           O  
ATOM   4304  CB  LYS B   4      22.298 -45.128   1.071  1.00  0.00           C  
ATOM   4305  CG  LYS B   4      21.218 -44.433   0.253  1.00  0.00           C  
ATOM   4306  CD  LYS B   4      20.380 -45.437  -0.523  1.00  0.00           C  
ATOM   4307  CE  LYS B   4      19.308 -44.743  -1.351  1.00  0.00           C  
ATOM   4308  NZ  LYS B   4      18.506 -45.711  -2.146  1.00  0.00           N1+
ATOM   4309  H   LYS B   4      24.087 -43.718   0.025  1.00  0.00           H  
ATOM   4310  HA  LYS B   4      22.571 -43.469   2.405  1.00  0.00           H  
ATOM   4311 1HB  LYS B   4      22.908 -45.719   0.387  1.00  0.00           H  
ATOM   4312 2HB  LYS B   4      21.807 -45.821   1.754  1.00  0.00           H  
ATOM   4313 1HG  LYS B   4      20.566 -43.866   0.919  1.00  0.00           H  
ATOM   4314 2HG  LYS B   4      21.683 -43.740  -0.448  1.00  0.00           H  
ATOM   4315 1HD  LYS B   4      21.025 -46.013  -1.188  1.00  0.00           H  
ATOM   4316 2HD  LYS B   4      19.900 -46.126   0.172  1.00  0.00           H  
ATOM   4317 1HE  LYS B   4      18.641 -44.192  -0.691  1.00  0.00           H  
ATOM   4318 2HE  LYS B   4      19.778 -44.035  -2.032  1.00  0.00           H  
ATOM   4319 1HZ  LYS B   4      17.808 -45.213  -2.680  1.00  0.00           H  
ATOM   4320 2HZ  LYS B   4      19.113 -46.217  -2.776  1.00  0.00           H  
ATOM   4321 3HZ  LYS B   4      18.050 -46.364  -1.523  1.00  0.00           H  
ATOM   4322  N   MET B   5      25.058 -45.580   2.475  1.00  0.00           N  
ATOM   4323  CA  MET B   5      25.936 -46.301   3.376  1.00  0.00           C  
ATOM   4324  C   MET B   5      26.570 -45.395   4.418  1.00  0.00           C  
ATOM   4325  O   MET B   5      26.704 -45.754   5.586  1.00  0.00           O  
ATOM   4326  CB  MET B   5      27.019 -47.021   2.576  1.00  0.00           C  
ATOM   4327  CG  MET B   5      27.927 -47.916   3.408  1.00  0.00           C  
ATOM   4328  SD  MET B   5      27.040 -49.283   4.179  1.00  0.00           S  
ATOM   4329  CE  MET B   5      26.775 -50.354   2.768  1.00  0.00           C  
ATOM   4330  H   MET B   5      25.326 -45.507   1.535  1.00  0.00           H  
ATOM   4331  HA  MET B   5      25.345 -47.039   3.917  1.00  0.00           H  
ATOM   4332 1HB  MET B   5      26.554 -47.639   1.809  1.00  0.00           H  
ATOM   4333 2HB  MET B   5      27.646 -46.287   2.069  1.00  0.00           H  
ATOM   4334 1HG  MET B   5      28.712 -48.327   2.774  1.00  0.00           H  
ATOM   4335 2HG  MET B   5      28.400 -47.326   4.193  1.00  0.00           H  
ATOM   4336 1HE  MET B   5      26.235 -51.246   3.085  1.00  0.00           H  
ATOM   4337 2HE  MET B   5      26.192 -49.823   2.014  1.00  0.00           H  
ATOM   4338 3HE  MET B   5      27.737 -50.642   2.345  1.00  0.00           H  
ATOM   4339  N   ALA B   6      26.991 -44.227   3.985  1.00  0.00           N  
ATOM   4340  CA  ALA B   6      27.548 -43.237   4.886  1.00  0.00           C  
ATOM   4341  C   ALA B   6      26.546 -42.769   5.928  1.00  0.00           C  
ATOM   4342  O   ALA B   6      26.877 -42.574   7.096  1.00  0.00           O  
ATOM   4343  CB  ALA B   6      28.069 -42.048   4.092  1.00  0.00           C  
ATOM   4344  H   ALA B   6      26.872 -43.976   3.045  1.00  0.00           H  
ATOM   4345  HA  ALA B   6      28.377 -43.697   5.424  1.00  0.00           H  
ATOM   4346 1HB  ALA B   6      28.498 -41.314   4.774  1.00  0.00           H  
ATOM   4347 2HB  ALA B   6      28.835 -42.384   3.393  1.00  0.00           H  
ATOM   4348 3HB  ALA B   6      27.249 -41.593   3.539  1.00  0.00           H  
ATOM   4349  N   GLU B   7      25.323 -42.558   5.495  1.00  0.00           N  
ATOM   4350  CA  GLU B   7      24.251 -42.180   6.396  1.00  0.00           C  
ATOM   4351  C   GLU B   7      23.965 -43.249   7.438  1.00  0.00           C  
ATOM   4352  O   GLU B   7      23.715 -42.956   8.606  1.00  0.00           O  
ATOM   4353  CB  GLU B   7      22.978 -41.885   5.600  1.00  0.00           C  
ATOM   4354  CG  GLU B   7      23.040 -40.616   4.763  1.00  0.00           C  
ATOM   4355  CD  GLU B   7      21.804 -40.401   3.935  1.00  0.00           C  
ATOM   4356  OE1 GLU B   7      20.965 -41.268   3.917  1.00  0.00           O  
ATOM   4357  OE2 GLU B   7      21.698 -39.366   3.319  1.00  0.00           O1-
ATOM   4358  H   GLU B   7      25.096 -42.718   4.555  1.00  0.00           H  
ATOM   4359  HA  GLU B   7      24.550 -41.278   6.930  1.00  0.00           H  
ATOM   4360 1HB  GLU B   7      22.767 -42.718   4.928  1.00  0.00           H  
ATOM   4361 2HB  GLU B   7      22.134 -41.795   6.283  1.00  0.00           H  
ATOM   4362 1HG  GLU B   7      23.171 -39.761   5.427  1.00  0.00           H  
ATOM   4363 2HG  GLU B   7      23.908 -40.668   4.107  1.00  0.00           H  
ATOM   4364  N   ALA B   8      23.969 -44.490   7.005  1.00  0.00           N  
ATOM   4365  CA  ALA B   8      23.783 -45.611   7.906  1.00  0.00           C  
ATOM   4366  C   ALA B   8      24.886 -45.708   8.948  1.00  0.00           C  
ATOM   4367  O   ALA B   8      24.641 -46.004  10.116  1.00  0.00           O  
ATOM   4368  CB  ALA B   8      23.699 -46.907   7.112  1.00  0.00           C  
ATOM   4369  H   ALA B   8      24.166 -44.686   6.065  1.00  0.00           H  
ATOM   4370  HA  ALA B   8      22.847 -45.461   8.444  1.00  0.00           H  
ATOM   4371 1HB  ALA B   8      23.546 -47.743   7.795  1.00  0.00           H  
ATOM   4372 2HB  ALA B   8      22.864 -46.852   6.413  1.00  0.00           H  
ATOM   4373 3HB  ALA B   8      24.625 -47.054   6.559  1.00  0.00           H  
ATOM   4374  N   GLY B   9      26.107 -45.488   8.515  1.00  0.00           N  
ATOM   4375  CA  GLY B   9      27.243 -45.476   9.416  1.00  0.00           C  
ATOM   4376  C   GLY B   9      27.147 -44.374  10.458  1.00  0.00           C  
ATOM   4377  O   GLY B   9      27.480 -44.563  11.626  1.00  0.00           O  
ATOM   4378  H   GLY B   9      26.266 -45.260   7.575  1.00  0.00           H  
ATOM   4379 1HA  GLY B   9      27.316 -46.439   9.922  1.00  0.00           H  
ATOM   4380 2HA  GLY B   9      28.160 -45.345   8.843  1.00  0.00           H  
ATOM   4381  N   LYS B  10      26.718 -43.210  10.025  1.00  0.00           N  
ATOM   4382  CA  LYS B  10      26.510 -42.092  10.926  1.00  0.00           C  
ATOM   4383  C   LYS B  10      25.441 -42.378  11.968  1.00  0.00           C  
ATOM   4384  O   LYS B  10      25.569 -42.017  13.136  1.00  0.00           O  
ATOM   4385  CB  LYS B  10      26.138 -40.839  10.131  1.00  0.00           C  
ATOM   4386  CG  LYS B  10      25.947 -39.589  10.980  1.00  0.00           C  
ATOM   4387  CD  LYS B  10      25.663 -38.371  10.114  1.00  0.00           C  
ATOM   4388  CE  LYS B  10      25.566 -37.105  10.952  1.00  0.00           C  
ATOM   4389  NZ  LYS B  10      24.408 -37.143  11.886  1.00  0.00           N1+
ATOM   4390  H   LYS B  10      26.466 -43.092   9.085  1.00  0.00           H  
ATOM   4391  HA  LYS B  10      27.439 -41.905  11.466  1.00  0.00           H  
ATOM   4392 1HB  LYS B  10      26.918 -40.629   9.398  1.00  0.00           H  
ATOM   4393 2HB  LYS B  10      25.213 -41.017   9.583  1.00  0.00           H  
ATOM   4394 1HG  LYS B  10      25.113 -39.739  11.666  1.00  0.00           H  
ATOM   4395 2HG  LYS B  10      26.848 -39.406  11.565  1.00  0.00           H  
ATOM   4396 1HD  LYS B  10      26.461 -38.252   9.380  1.00  0.00           H  
ATOM   4397 2HD  LYS B  10      24.723 -38.516   9.581  1.00  0.00           H  
ATOM   4398 1HE  LYS B  10      26.480 -36.983  11.531  1.00  0.00           H  
ATOM   4399 2HE  LYS B  10      25.459 -36.242  10.296  1.00  0.00           H  
ATOM   4400 1HZ  LYS B  10      24.378 -36.288  12.422  1.00  0.00           H  
ATOM   4401 2HZ  LYS B  10      23.552 -37.239  11.357  1.00  0.00           H  
ATOM   4402 3HZ  LYS B  10      24.505 -37.930  12.512  1.00  0.00           H  
ATOM   4403  N   ALA B  11      24.368 -43.003  11.535  1.00  0.00           N  
ATOM   4404  CA  ALA B  11      23.305 -43.403  12.436  1.00  0.00           C  
ATOM   4405  C   ALA B  11      23.772 -44.405  13.478  1.00  0.00           C  
ATOM   4406  O   ALA B  11      23.393 -44.341  14.646  1.00  0.00           O  
ATOM   4407  CB  ALA B  11      22.141 -43.979  11.642  1.00  0.00           C  
ATOM   4408  H   ALA B  11      24.297 -43.272  10.595  1.00  0.00           H  
ATOM   4409  HA  ALA B  11      22.966 -42.517  12.974  1.00  0.00           H  
ATOM   4410 1HB  ALA B  11      21.340 -44.264  12.325  1.00  0.00           H  
ATOM   4411 2HB  ALA B  11      21.771 -43.228  10.943  1.00  0.00           H  
ATOM   4412 3HB  ALA B  11      22.476 -44.854  11.089  1.00  0.00           H  
ATOM   4413  N   ALA B  12      24.573 -45.353  13.045  1.00  0.00           N  
ATOM   4414  CA  ALA B  12      25.151 -46.332  13.946  1.00  0.00           C  
ATOM   4415  C   ALA B  12      26.057 -45.697  14.988  1.00  0.00           C  
ATOM   4416  O   ALA B  12      26.061 -46.080  16.156  1.00  0.00           O  
ATOM   4417  CB  ALA B  12      25.921 -47.377  13.152  1.00  0.00           C  
ATOM   4418  H   ALA B  12      24.849 -45.377  12.105  1.00  0.00           H  
ATOM   4419  HA  ALA B  12      24.338 -46.819  14.484  1.00  0.00           H  
ATOM   4420 1HB  ALA B  12      26.342 -48.115  13.835  1.00  0.00           H  
ATOM   4421 2HB  ALA B  12      25.247 -47.872  12.453  1.00  0.00           H  
ATOM   4422 3HB  ALA B  12      26.725 -46.894  12.599  1.00  0.00           H  
ATOM   4423  N   LEU B  13      26.852 -44.743  14.555  1.00  0.00           N  
ATOM   4424  CA  LEU B  13      27.715 -44.004  15.456  1.00  0.00           C  
ATOM   4425  C   LEU B  13      26.932 -43.222  16.498  1.00  0.00           C  
ATOM   4426  O   LEU B  13      27.310 -43.152  17.666  1.00  0.00           O  
ATOM   4427  CB  LEU B  13      28.601 -43.043  14.654  1.00  0.00           C  
ATOM   4428  CG  LEU B  13      29.678 -43.701  13.782  1.00  0.00           C  
ATOM   4429  CD1 LEU B  13      30.347 -42.644  12.914  1.00  0.00           C  
ATOM   4430  CD2 LEU B  13      30.694 -44.402  14.671  1.00  0.00           C  
ATOM   4431  H   LEU B  13      26.826 -44.466  13.615  1.00  0.00           H  
ATOM   4432  HA  LEU B  13      28.351 -44.713  15.986  1.00  0.00           H  
ATOM   4433 1HB  LEU B  13      27.966 -42.446  14.002  1.00  0.00           H  
ATOM   4434 2HB  LEU B  13      29.104 -42.371  15.350  1.00  0.00           H  
ATOM   4435  HG  LEU B  13      29.212 -44.431  13.118  1.00  0.00           H  
ATOM   4436 1HD1 LEU B  13      31.111 -43.111  12.294  1.00  0.00           H  
ATOM   4437 2HD1 LEU B  13      29.600 -42.172  12.274  1.00  0.00           H  
ATOM   4438 3HD1 LEU B  13      30.807 -41.890  13.551  1.00  0.00           H  
ATOM   4439 1HD2 LEU B  13      31.459 -44.870  14.051  1.00  0.00           H  
ATOM   4440 2HD2 LEU B  13      31.161 -43.672  15.334  1.00  0.00           H  
ATOM   4441 3HD2 LEU B  13      30.192 -45.164  15.267  1.00  0.00           H  
ATOM   4442  N   GLU B  14      25.856 -42.605  16.065  1.00  0.00           N  
ATOM   4443  CA  GLU B  14      24.977 -41.884  16.966  1.00  0.00           C  
ATOM   4444  C   GLU B  14      24.343 -42.790  18.008  1.00  0.00           C  
ATOM   4445  O   GLU B  14      24.209 -42.430  19.176  1.00  0.00           O  
ATOM   4446  CB  GLU B  14      23.882 -41.172  16.170  1.00  0.00           C  
ATOM   4447  CG  GLU B  14      24.372 -40.000  15.333  1.00  0.00           C  
ATOM   4448  CD  GLU B  14      23.284 -39.375  14.504  1.00  0.00           C  
ATOM   4449  OE1 GLU B  14      22.200 -39.905  14.486  1.00  0.00           O  
ATOM   4450  OE2 GLU B  14      23.538 -38.367  13.888  1.00  0.00           O1-
ATOM   4451  H   GLU B  14      25.587 -42.678  15.125  1.00  0.00           H  
ATOM   4452  HA  GLU B  14      25.565 -41.131  17.493  1.00  0.00           H  
ATOM   4453 1HB  GLU B  14      23.400 -41.883  15.498  1.00  0.00           H  
ATOM   4454 2HB  GLU B  14      23.119 -40.799  16.853  1.00  0.00           H  
ATOM   4455 1HG  GLU B  14      24.788 -39.242  15.997  1.00  0.00           H  
ATOM   4456 2HG  GLU B  14      25.170 -40.344  14.677  1.00  0.00           H  
ATOM   4457  N   ALA B  15      23.923 -43.958  17.575  1.00  0.00           N  
ATOM   4458  CA  ALA B  15      23.365 -44.947  18.476  1.00  0.00           C  
ATOM   4459  C   ALA B  15      24.367 -45.415  19.518  1.00  0.00           C  
ATOM   4460  O   ALA B  15      24.036 -45.610  20.686  1.00  0.00           O  
ATOM   4461  CB  ALA B  15      22.844 -46.136  17.682  1.00  0.00           C  
ATOM   4462  H   ALA B  15      24.041 -44.208  16.635  1.00  0.00           H  
ATOM   4463  HA  ALA B  15      22.537 -44.487  19.014  1.00  0.00           H  
ATOM   4464 1HB  ALA B  15      22.414 -46.870  18.365  1.00  0.00           H  
ATOM   4465 2HB  ALA B  15      22.077 -45.799  16.983  1.00  0.00           H  
ATOM   4466 3HB  ALA B  15      23.664 -46.592  17.129  1.00  0.00           H  
ATOM   4467  N   ALA B  16      25.590 -45.626  19.085  1.00  0.00           N  
ATOM   4468  CA  ALA B  16      26.662 -46.003  19.986  1.00  0.00           C  
ATOM   4469  C   ALA B  16      26.948 -44.935  21.028  1.00  0.00           C  
ATOM   4470  O   ALA B  16      27.198 -45.228  22.196  1.00  0.00           O  
ATOM   4471  CB  ALA B  16      27.923 -46.311  19.192  1.00  0.00           C  
ATOM   4472  H   ALA B  16      25.817 -45.466  18.145  1.00  0.00           H  
ATOM   4473  HA  ALA B  16      26.352 -46.899  20.524  1.00  0.00           H  
ATOM   4474 1HB  ALA B  16      28.720 -46.606  19.875  1.00  0.00           H  
ATOM   4475 2HB  ALA B  16      27.725 -47.123  18.493  1.00  0.00           H  
ATOM   4476 3HB  ALA B  16      28.230 -45.424  18.640  1.00  0.00           H  
ATOM   4477  N   ALA B  17      26.944 -43.694  20.595  1.00  0.00           N  
ATOM   4478  CA  ALA B  17      27.130 -42.573  21.496  1.00  0.00           C  
ATOM   4479  C   ALA B  17      26.028 -42.477  22.538  1.00  0.00           C  
ATOM   4480  O   ALA B  17      26.272 -42.180  23.706  1.00  0.00           O  
ATOM   4481  CB  ALA B  17      27.213 -41.276  20.702  1.00  0.00           C  
ATOM   4482  H   ALA B  17      26.747 -43.498  19.655  1.00  0.00           H  
ATOM   4483  HA  ALA B  17      28.066 -42.723  22.034  1.00  0.00           H  
ATOM   4484 1HB  ALA B  17      27.366 -40.441  21.385  1.00  0.00           H  
ATOM   4485 2HB  ALA B  17      28.048 -41.331  20.003  1.00  0.00           H  
ATOM   4486 3HB  ALA B  17      26.286 -41.129  20.149  1.00  0.00           H  
ATOM   4487  N   GLU B  18      24.806 -42.696  22.105  1.00  0.00           N  
ATOM   4488  CA  GLU B  18      23.670 -42.708  23.006  1.00  0.00           C  
ATOM   4489  C   GLU B  18      23.766 -43.810  24.048  1.00  0.00           C  
ATOM   4490  O   GLU B  18      23.433 -43.621  25.216  1.00  0.00           O  
ATOM   4491  CB  GLU B  18      22.373 -42.865  22.209  1.00  0.00           C  
ATOM   4492  CG  GLU B  18      21.996 -41.651  21.373  1.00  0.00           C  
ATOM   4493  CD  GLU B  18      20.762 -41.871  20.544  1.00  0.00           C  
ATOM   4494  OE1 GLU B  18      20.271 -42.974  20.526  1.00  0.00           O  
ATOM   4495  OE2 GLU B  18      20.309 -40.935  19.929  1.00  0.00           O1-
ATOM   4496  H   GLU B  18      24.648 -42.925  21.165  1.00  0.00           H  
ATOM   4497  HA  GLU B  18      23.637 -41.755  23.534  1.00  0.00           H  
ATOM   4498 1HB  GLU B  18      22.461 -43.720  21.537  1.00  0.00           H  
ATOM   4499 2HB  GLU B  18      21.549 -43.070  22.893  1.00  0.00           H  
ATOM   4500 1HG  GLU B  18      21.828 -40.804  22.038  1.00  0.00           H  
ATOM   4501 2HG  GLU B  18      22.830 -41.402  20.717  1.00  0.00           H  
ATOM   4502  N   ILE B  19      24.195 -44.975  23.615  1.00  0.00           N  
ATOM   4503  CA  ILE B  19      24.404 -46.092  24.516  1.00  0.00           C  
ATOM   4504  C   ILE B  19      25.472 -45.806  25.558  1.00  0.00           C  
ATOM   4505  O   ILE B  19      25.344 -46.167  26.726  1.00  0.00           O  
ATOM   4506  CB  ILE B  19      24.790 -47.356  23.726  1.00  0.00           C  
ATOM   4507  CG1 ILE B  19      23.609 -47.841  22.882  1.00  0.00           C  
ATOM   4508  CG2 ILE B  19      25.258 -48.452  24.672  1.00  0.00           C  
ATOM   4509  CD1 ILE B  19      23.975 -48.906  21.874  1.00  0.00           C  
ATOM   4510  H   ILE B  19      24.447 -45.092  22.675  1.00  0.00           H  
ATOM   4511  HA  ILE B  19      23.469 -46.293  25.041  1.00  0.00           H  
ATOM   4512  HB  ILE B  19      25.597 -47.119  23.033  1.00  0.00           H  
ATOM   4513 1HG1 ILE B  19      22.835 -48.242  23.536  1.00  0.00           H  
ATOM   4514 2HG1 ILE B  19      23.176 -46.998  22.344  1.00  0.00           H  
ATOM   4515 1HG2 ILE B  19      25.527 -49.338  24.097  1.00  0.00           H  
ATOM   4516 2HG2 ILE B  19      26.127 -48.105  25.230  1.00  0.00           H  
ATOM   4517 3HG2 ILE B  19      24.455 -48.700  25.367  1.00  0.00           H  
ATOM   4518 1HD1 ILE B  19      23.086 -49.198  21.314  1.00  0.00           H  
ATOM   4519 2HD1 ILE B  19      24.724 -48.513  21.186  1.00  0.00           H  
ATOM   4520 3HD1 ILE B  19      24.378 -49.774  22.392  1.00  0.00           H  
ATOM   4521  N   ALA B  20      26.545 -45.181  25.125  1.00  0.00           N  
ATOM   4522  CA  ALA B  20      27.608 -44.781  26.026  1.00  0.00           C  
ATOM   4523  C   ALA B  20      27.141 -43.779  27.068  1.00  0.00           C  
ATOM   4524  O   ALA B  20      27.520 -43.843  28.236  1.00  0.00           O  
ATOM   4525  CB  ALA B  20      28.772 -44.205  25.232  1.00  0.00           C  
ATOM   4526  H   ALA B  20      26.616 -44.912  24.185  1.00  0.00           H  
ATOM   4527  HA  ALA B  20      27.947 -45.667  26.564  1.00  0.00           H  
ATOM   4528 1HB  ALA B  20      29.573 -43.920  25.915  1.00  0.00           H  
ATOM   4529 2HB  ALA B  20      29.142 -44.956  24.533  1.00  0.00           H  
ATOM   4530 3HB  ALA B  20      28.437 -43.330  24.679  1.00  0.00           H  
ATOM   4531  N   GLU B  21      26.340 -42.831  26.635  1.00  0.00           N  
ATOM   4532  CA  GLU B  21      25.762 -41.852  27.536  1.00  0.00           C  
ATOM   4533  C   GLU B  21      24.856 -42.487  28.578  1.00  0.00           C  
ATOM   4534  O   GLU B  21      24.852 -42.104  29.746  1.00  0.00           O  
ATOM   4535  CB  GLU B  21      24.975 -40.809  26.739  1.00  0.00           C  
ATOM   4536  CG  GLU B  21      25.838 -39.875  25.903  1.00  0.00           C  
ATOM   4537  CD  GLU B  21      25.029 -38.916  25.074  1.00  0.00           C  
ATOM   4538  OE1 GLU B  21      23.828 -39.044  25.056  1.00  0.00           O  
ATOM   4539  OE2 GLU B  21      25.613 -38.056  24.458  1.00  0.00           O1-
ATOM   4540  H   GLU B  21      26.064 -42.807  25.695  1.00  0.00           H  
ATOM   4541  HA  GLU B  21      26.570 -41.353  28.070  1.00  0.00           H  
ATOM   4542 1HB  GLU B  21      24.279 -41.312  26.068  1.00  0.00           H  
ATOM   4543 2HB  GLU B  21      24.386 -40.198  27.423  1.00  0.00           H  
ATOM   4544 1HG  GLU B  21      26.487 -39.304  26.567  1.00  0.00           H  
ATOM   4545 2HG  GLU B  21      26.470 -40.472  25.247  1.00  0.00           H  
ATOM   4546  N   ALA B  22      24.061 -43.441  28.145  1.00  0.00           N  
ATOM   4547  CA  ALA B  22      23.198 -44.180  29.046  1.00  0.00           C  
ATOM   4548  C   ALA B  22      23.981 -44.962  30.088  1.00  0.00           C  
ATOM   4549  O   ALA B  22      23.603 -45.032  31.256  1.00  0.00           O  
ATOM   4550  CB  ALA B  22      22.301 -45.118  28.252  1.00  0.00           C  
ATOM   4551  H   ALA B  22      24.087 -43.718  27.205  1.00  0.00           H  
ATOM   4552  HA  ALA B  22      22.577 -43.463  29.584  1.00  0.00           H  
ATOM   4553 1HB  ALA B  22      21.647 -45.661  28.935  1.00  0.00           H  
ATOM   4554 2HB  ALA B  22      21.697 -44.540  27.553  1.00  0.00           H  
ATOM   4555 3HB  ALA B  22      22.915 -45.827  27.700  1.00  0.00           H  
ATOM   4556  N   LEU B  23      25.057 -45.579  29.655  1.00  0.00           N  
ATOM   4557  CA  LEU B  23      25.936 -46.300  30.556  1.00  0.00           C  
ATOM   4558  C   LEU B  23      26.570 -45.395  31.598  1.00  0.00           C  
ATOM   4559  O   LEU B  23      26.704 -45.755  32.766  1.00  0.00           O  
ATOM   4560  CB  LEU B  23      27.037 -47.005  29.754  1.00  0.00           C  
ATOM   4561  CG  LEU B  23      28.033 -47.833  30.577  1.00  0.00           C  
ATOM   4562  CD1 LEU B  23      27.287 -48.927  31.327  1.00  0.00           C  
ATOM   4563  CD2 LEU B  23      29.088 -48.424  29.653  1.00  0.00           C  
ATOM   4564  H   LEU B  23      25.326 -45.506  28.715  1.00  0.00           H  
ATOM   4565  HA  LEU B  23      25.349 -47.049  31.086  1.00  0.00           H  
ATOM   4566 1HB  LEU B  23      26.568 -47.673  29.033  1.00  0.00           H  
ATOM   4567 2HB  LEU B  23      27.604 -46.253  29.206  1.00  0.00           H  
ATOM   4568  HG  LEU B  23      28.515 -47.192  31.315  1.00  0.00           H  
ATOM   4569 1HD1 LEU B  23      27.995 -49.515  31.912  1.00  0.00           H  
ATOM   4570 2HD1 LEU B  23      26.553 -48.476  31.995  1.00  0.00           H  
ATOM   4571 3HD1 LEU B  23      26.780 -49.576  30.614  1.00  0.00           H  
ATOM   4572 1HD2 LEU B  23      29.796 -49.011  30.238  1.00  0.00           H  
ATOM   4573 2HD2 LEU B  23      28.606 -49.065  28.915  1.00  0.00           H  
ATOM   4574 3HD2 LEU B  23      29.617 -47.618  29.143  1.00  0.00           H  
ATOM   4575  N   THR B  24      26.991 -44.227  31.165  1.00  0.00           N  
ATOM   4576  CA  THR B  24      27.548 -43.237  32.066  1.00  0.00           C  
ATOM   4577  C   THR B  24      26.584 -42.851  33.175  1.00  0.00           C  
ATOM   4578  O   THR B  24      26.958 -42.799  34.346  1.00  0.00           O  
ATOM   4579  CB  THR B  24      27.967 -41.973  31.292  1.00  0.00           C  
ATOM   4580  CG2 THR B  24      28.503 -40.917  32.246  1.00  0.00           C  
ATOM   4581  OG1 THR B  24      28.982 -42.309  30.338  1.00  0.00           O  
ATOM   4582  H   THR B  24      26.872 -43.976  30.225  1.00  0.00           H  
ATOM   4583  HA  THR B  24      28.432 -43.662  32.542  1.00  0.00           H  
ATOM   4584  HB  THR B  24      27.107 -41.570  30.759  1.00  0.00           H  
ATOM   4585  HG1 THR B  24      28.639 -42.961  29.722  1.00  0.00           H  
ATOM   4586 1HG2 THR B  24      28.794 -40.031  31.682  1.00  0.00           H  
ATOM   4587 2HG2 THR B  24      27.729 -40.650  32.966  1.00  0.00           H  
ATOM   4588 3HG2 THR B  24      29.370 -41.311  32.775  1.00  0.00           H  
ATOM   4589  N   GLU B  25      25.338 -42.581  32.801  1.00  0.00           N  
ATOM   4590  CA  GLU B  25      24.314 -42.199  33.766  1.00  0.00           C  
ATOM   4591  C   GLU B  25      24.139 -43.268  34.837  1.00  0.00           C  
ATOM   4592  O   GLU B  25      24.094 -42.965  36.029  1.00  0.00           O  
ATOM   4593  CB  GLU B  25      22.981 -41.950  33.058  1.00  0.00           C  
ATOM   4594  CG  GLU B  25      22.947 -40.689  32.206  1.00  0.00           C  
ATOM   4595  CD  GLU B  25      21.655 -40.526  31.454  1.00  0.00           C  
ATOM   4596  OE1 GLU B  25      20.846 -41.421  31.498  1.00  0.00           O  
ATOM   4597  OE2 GLU B  25      21.477 -39.504  30.834  1.00  0.00           O1-
ATOM   4598  H   GLU B  25      25.093 -42.642  31.823  1.00  0.00           H  
ATOM   4599  HA  GLU B  25      24.622 -41.269  34.248  1.00  0.00           H  
ATOM   4600 1HB  GLU B  25      22.748 -42.797  32.412  1.00  0.00           H  
ATOM   4601 2HB  GLU B  25      22.183 -41.874  33.798  1.00  0.00           H  
ATOM   4602 1HG  GLU B  25      23.090 -39.822  32.851  1.00  0.00           H  
ATOM   4603 2HG  GLU B  25      23.773 -40.720  31.497  1.00  0.00           H  
ATOM   4604  N   ALA B  26      23.925 -44.504  34.388  1.00  0.00           N  
ATOM   4605  CA  ALA B  26      23.472 -45.573  35.270  1.00  0.00           C  
ATOM   4606  C   ALA B  26      24.510 -45.910  36.333  1.00  0.00           C  
ATOM   4607  O   ALA B  26      24.158 -46.344  37.429  1.00  0.00           O  
ATOM   4608  CB  ALA B  26      23.130 -46.814  34.458  1.00  0.00           C  
ATOM   4609  H   ALA B  26      24.035 -44.694  33.406  1.00  0.00           H  
ATOM   4610  HA  ALA B  26      22.562 -45.244  35.773  1.00  0.00           H  
ATOM   4611 1HB  ALA B  26      22.787 -47.603  35.127  1.00  0.00           H  
ATOM   4612 2HB  ALA B  26      22.342 -46.575  33.744  1.00  0.00           H  
ATOM   4613 3HB  ALA B  26      24.015 -47.152  33.922  1.00  0.00           H  
ATOM   4614  N   LEU B  27      25.787 -45.762  35.991  1.00  0.00           N  
ATOM   4615  CA  LEU B  27      26.847 -46.251  36.862  1.00  0.00           C  
ATOM   4616  C   LEU B  27      27.638 -45.104  37.478  1.00  0.00           C  
ATOM   4617  O   LEU B  27      28.603 -45.326  38.209  1.00  0.00           O  
ATOM   4618  CB  LEU B  27      27.794 -47.167  36.077  1.00  0.00           C  
ATOM   4619  CG  LEU B  27      27.158 -48.431  35.486  1.00  0.00           C  
ATOM   4620  CD1 LEU B  27      28.192 -49.180  34.655  1.00  0.00           C  
ATOM   4621  CD2 LEU B  27      26.626 -49.306  36.612  1.00  0.00           C  
ATOM   4622  H   LEU B  27      26.018 -45.358  35.091  1.00  0.00           H  
ATOM   4623  HA  LEU B  27      26.395 -46.831  37.667  1.00  0.00           H  
ATOM   4624 1HB  LEU B  27      28.226 -46.598  35.255  1.00  0.00           H  
ATOM   4625 2HB  LEU B  27      28.603 -47.480  36.738  1.00  0.00           H  
ATOM   4626  HG  LEU B  27      26.339 -48.152  34.825  1.00  0.00           H  
ATOM   4627 1HD1 LEU B  27      27.740 -50.078  34.235  1.00  0.00           H  
ATOM   4628 2HD1 LEU B  27      28.542 -48.538  33.846  1.00  0.00           H  
ATOM   4629 3HD1 LEU B  27      29.034 -49.459  35.287  1.00  0.00           H  
ATOM   4630 1HD2 LEU B  27      26.173 -50.205  36.192  1.00  0.00           H  
ATOM   4631 2HD2 LEU B  27      27.446 -49.588  37.273  1.00  0.00           H  
ATOM   4632 3HD2 LEU B  27      25.876 -48.753  37.178  1.00  0.00           H  
ATOM   4633  N   GLY B  28      27.221 -43.880  37.185  1.00  0.00           N  
ATOM   4634  CA  GLY B  28      27.881 -42.697  37.716  1.00  0.00           C  
ATOM   4635  C   GLY B  28      29.375 -42.707  37.414  1.00  0.00           C  
ATOM   4636  O   GLY B  28      30.193 -42.349  38.263  1.00  0.00           O  
ATOM   4637  H   GLY B  28      26.417 -43.768  36.581  1.00  0.00           H  
ATOM   4638 1HA  GLY B  28      27.428 -41.804  37.285  1.00  0.00           H  
ATOM   4639 2HA  GLY B  28      27.727 -42.647  38.793  1.00  0.00           H  
ATOM   4640  N   ALA B  29      29.718 -43.076  36.191  1.00  0.00           N  
ATOM   4641  CA  ALA B  29      31.102 -43.032  35.728  1.00  0.00           C  
ATOM   4642  C   ALA B  29      31.518 -41.615  35.361  1.00  0.00           C  
ATOM   4643  O   ALA B  29      30.677 -40.727  35.232  1.00  0.00           O  
ATOM   4644  CB  ALA B  29      31.293 -43.963  34.539  1.00  0.00           C  
ATOM   4645  H   ALA B  29      28.998 -43.381  35.549  1.00  0.00           H  
ATOM   4646  HA  ALA B  29      31.747 -43.387  36.532  1.00  0.00           H  
ATOM   4647 1HB  ALA B  29      32.329 -43.918  34.205  1.00  0.00           H  
ATOM   4648 2HB  ALA B  29      31.049 -44.983  34.832  1.00  0.00           H  
ATOM   4649 3HB  ALA B  29      30.637 -43.653  33.726  1.00  0.00           H  
ATOM   4650  N   ASP B  30      32.822 -41.407  35.207  1.00  0.00           N  
ATOM   4651  CA  ASP B  30      33.337 -40.083  34.897  1.00  0.00           C  
ATOM   4652  C   ASP B  30      32.843 -39.622  33.527  1.00  0.00           C  
ATOM   4653  O   ASP B  30      33.273 -40.138  32.497  1.00  0.00           O  
ATOM   4654  CB  ASP B  30      34.867 -40.079  34.930  1.00  0.00           C  
ATOM   4655  CG  ASP B  30      35.462 -38.695  34.709  1.00  0.00           C  
ATOM   4656  OD1 ASP B  30      34.720 -37.795  34.396  1.00  0.00           O  
ATOM   4657  OD2 ASP B  30      36.652 -38.552  34.856  1.00  0.00           O1-
ATOM   4658  H   ASP B  30      33.466 -42.177  35.316  1.00  0.00           H  
ATOM   4659  HA  ASP B  30      32.979 -39.387  35.657  1.00  0.00           H  
ATOM   4660 1HB  ASP B  30      35.211 -40.458  35.893  1.00  0.00           H  
ATOM   4661 2HB  ASP B  30      35.249 -40.750  34.160  1.00  0.00           H  
ATOM   4662  N   PRO B  31      31.931 -38.653  33.534  1.00  0.00           N  
ATOM   4663  CA  PRO B  31      31.346 -38.089  32.316  1.00  0.00           C  
ATOM   4664  C   PRO B  31      32.355 -37.941  31.204  1.00  0.00           C  
ATOM   4665  O   PRO B  31      32.004 -37.744  30.040  1.00  0.00           O  
ATOM   4666  CB  PRO B  31      30.834 -36.723  32.783  1.00  0.00           C  
ATOM   4667  CG  PRO B  31      30.575 -36.907  34.239  1.00  0.00           C  
ATOM   4668  CD  PRO B  31      31.683 -37.813  34.704  1.00  0.00           C  
ATOM   4669  HA  PRO B  31      30.516 -38.729  31.984  1.00  0.00           H  
ATOM   4670 1HB  PRO B  31      31.587 -35.949  32.578  1.00  0.00           H  
ATOM   4671 2HB  PRO B  31      29.929 -36.448  32.220  1.00  0.00           H  
ATOM   4672 1HG  PRO B  31      30.580 -35.933  34.752  1.00  0.00           H  
ATOM   4673 2HG  PRO B  31      29.577 -37.343  34.395  1.00  0.00           H  
ATOM   4674 1HD  PRO B  31      32.565 -37.210  34.967  1.00  0.00           H  
ATOM   4675 2HD  PRO B  31      31.340 -38.397  35.571  1.00  0.00           H  
ATOM   4676  N   ALA B  32      33.604 -37.990  31.586  1.00  0.00           N  
ATOM   4677  CA  ALA B  32      34.731 -37.846  30.685  1.00  0.00           C  
ATOM   4678  C   ALA B  32      34.787 -38.951  29.642  1.00  0.00           C  
ATOM   4679  O   ALA B  32      35.092 -38.717  28.475  1.00  0.00           O  
ATOM   4680  CB  ALA B  32      36.028 -37.811  31.480  1.00  0.00           C  
ATOM   4681  H   ALA B  32      33.792 -38.194  32.525  1.00  0.00           H  
ATOM   4682  HA  ALA B  32      34.616 -36.905  30.147  1.00  0.00           H  
ATOM   4683 1HB  ALA B  32      36.870 -37.688  30.797  1.00  0.00           H  
ATOM   4684 2HB  ALA B  32      36.004 -36.975  32.179  1.00  0.00           H  
ATOM   4685 3HB  ALA B  32      36.142 -38.741  32.032  1.00  0.00           H  
ATOM   4686  N   HIS B  33      34.522 -40.163  30.076  1.00  0.00           N  
ATOM   4687  CA  HIS B  33      34.467 -41.298  29.175  1.00  0.00           C  
ATOM   4688  C   HIS B  33      33.370 -41.160  28.132  1.00  0.00           C  
ATOM   4689  O   HIS B  33      33.546 -41.502  26.965  1.00  0.00           O  
ATOM   4690  CB  HIS B  33      34.259 -42.594  29.966  1.00  0.00           C  
ATOM   4691  CG  HIS B  33      32.929 -42.674  30.649  1.00  0.00           C  
ATOM   4692  CD2 HIS B  33      31.792 -43.330  30.315  1.00  0.00           C  
ATOM   4693  ND1 HIS B  33      32.661 -42.021  31.834  1.00  0.00           N  
ATOM   4694  CE1 HIS B  33      31.416 -42.271  32.199  1.00  0.00           C  
ATOM   4695  NE2 HIS B  33      30.868 -43.063  31.295  1.00  0.00           N  
ATOM   4696  H   HIS B  33      34.287 -40.313  31.015  1.00  0.00           H  
ATOM   4697  HA  HIS B  33      35.414 -41.350  28.637  1.00  0.00           H  
ATOM   4698 1HB  HIS B  33      34.350 -43.449  29.295  1.00  0.00           H  
ATOM   4699 2HB  HIS B  33      35.037 -42.688  30.723  1.00  0.00           H  
ATOM   4700  HD1 HIS B  33      33.270 -41.387  32.311  1.00  0.00           H  
ATOM   4701  HD2 HIS B  33      31.528 -43.971  29.475  1.00  0.00           H  
ATOM   4702  HE1 HIS B  33      31.008 -41.844  33.115  1.00  0.00           H  
ATOM   4703  N   ALA B  34      32.223 -40.689  28.566  1.00  0.00           N  
ATOM   4704  CA  ALA B  34      31.113 -40.438  27.665  1.00  0.00           C  
ATOM   4705  C   ALA B  34      31.439 -39.382  26.622  1.00  0.00           C  
ATOM   4706  O   ALA B  34      31.073 -39.496  25.455  1.00  0.00           O  
ATOM   4707  CB  ALA B  34      29.883 -40.026  28.459  1.00  0.00           C  
ATOM   4708  H   ALA B  34      32.115 -40.433  29.505  1.00  0.00           H  
ATOM   4709  HA  ALA B  34      30.898 -41.361  27.127  1.00  0.00           H  
ATOM   4710 1HB  ALA B  34      29.051 -39.852  27.777  1.00  0.00           H  
ATOM   4711 2HB  ALA B  34      29.618 -40.818  29.159  1.00  0.00           H  
ATOM   4712 3HB  ALA B  34      30.096 -39.112  29.012  1.00  0.00           H  
ATOM   4713  N   ARG B  35      32.103 -38.333  27.056  1.00  0.00           N  
ATOM   4714  CA  ARG B  35      32.542 -37.285  26.155  1.00  0.00           C  
ATOM   4715  C   ARG B  35      33.526 -37.790  25.112  1.00  0.00           C  
ATOM   4716  O   ARG B  35      33.477 -37.408  23.945  1.00  0.00           O  
ATOM   4717  CB  ARG B  35      33.187 -36.153  26.941  1.00  0.00           C  
ATOM   4718  CG  ARG B  35      32.222 -35.322  27.773  1.00  0.00           C  
ATOM   4719  CD  ARG B  35      32.920 -34.223  28.488  1.00  0.00           C  
ATOM   4720  NE  ARG B  35      32.017 -33.477  29.349  1.00  0.00           N  
ATOM   4721  CZ  ARG B  35      31.227 -32.466  28.937  1.00  0.00           C  
ATOM   4722  NH1 ARG B  35      31.240 -32.094  27.676  1.00  0.00           N1+
ATOM   4723  NH2 ARG B  35      30.439 -31.850  29.799  1.00  0.00           N  
ATOM   4724  H   ARG B  35      32.374 -38.272  27.995  1.00  0.00           H  
ATOM   4725  HA  ARG B  35      31.673 -36.901  25.621  1.00  0.00           H  
ATOM   4726 1HB  ARG B  35      33.937 -36.561  27.617  1.00  0.00           H  
ATOM   4727 2HB  ARG B  35      33.697 -35.477  26.255  1.00  0.00           H  
ATOM   4728 1HG  ARG B  35      31.467 -34.882  27.122  1.00  0.00           H  
ATOM   4729 2HG  ARG B  35      31.737 -35.959  28.513  1.00  0.00           H  
ATOM   4730 1HD  ARG B  35      33.716 -34.639  29.107  1.00  0.00           H  
ATOM   4731 2HD  ARG B  35      33.349 -33.532  27.763  1.00  0.00           H  
ATOM   4732  HE  ARG B  35      31.978 -33.734  30.326  1.00  0.00           H  
ATOM   4733 1HH1 ARG B  35      31.844 -32.565  27.016  1.00  0.00           H  
ATOM   4734 2HH1 ARG B  35      30.650 -31.337  27.367  1.00  0.00           H  
ATOM   4735 1HH2 ARG B  35      30.428 -32.135  30.769  1.00  0.00           H  
ATOM   4736 2HH2 ARG B  35      29.847 -31.092  29.491  1.00  0.00           H  
ATOM   4737  N   ALA B  36      34.444 -38.625  25.546  1.00  0.00           N  
ATOM   4738  CA  ALA B  36      35.401 -39.240  24.645  1.00  0.00           C  
ATOM   4739  C   ALA B  36      34.732 -40.121  23.602  1.00  0.00           C  
ATOM   4740  O   ALA B  36      35.116 -40.139  22.435  1.00  0.00           O  
ATOM   4741  CB  ALA B  36      36.416 -40.048  25.439  1.00  0.00           C  
ATOM   4742  H   ALA B  36      34.457 -38.903  26.485  1.00  0.00           H  
ATOM   4743  HA  ALA B  36      35.919 -38.445  24.108  1.00  0.00           H  
ATOM   4744 1HB  ALA B  36      37.139 -40.496  24.757  1.00  0.00           H  
ATOM   4745 2HB  ALA B  36      36.936 -39.393  26.138  1.00  0.00           H  
ATOM   4746 3HB  ALA B  36      35.903 -40.834  25.992  1.00  0.00           H  
ATOM   4747  N   ALA B  37      33.750 -40.880  24.036  1.00  0.00           N  
ATOM   4748  CA  ALA B  37      32.978 -41.714  23.135  1.00  0.00           C  
ATOM   4749  C   ALA B  37      32.226 -40.904  22.092  1.00  0.00           C  
ATOM   4750  O   ALA B  37      32.142 -41.278  20.925  1.00  0.00           O  
ATOM   4751  CB  ALA B  37      32.006 -42.575  23.929  1.00  0.00           C  
ATOM   4752  H   ALA B  37      33.474 -40.844  24.975  1.00  0.00           H  
ATOM   4753  HA  ALA B  37      33.671 -42.362  22.597  1.00  0.00           H  
ATOM   4754 1HB  ALA B  37      31.440 -43.208  23.247  1.00  0.00           H  
ATOM   4755 2HB  ALA B  37      32.561 -43.200  24.629  1.00  0.00           H  
ATOM   4756 3HB  ALA B  37      31.321 -41.934  24.481  1.00  0.00           H  
ATOM   4757  N   ARG B  38      31.650 -39.805  22.526  1.00  0.00           N  
ATOM   4758  CA  ARG B  38      30.962 -38.900  21.625  1.00  0.00           C  
ATOM   4759  C   ARG B  38      31.891 -38.300  20.582  1.00  0.00           C  
ATOM   4760  O   ARG B  38      31.536 -38.152  19.415  1.00  0.00           O  
ATOM   4761  CB  ARG B  38      30.305 -37.776  22.412  1.00  0.00           C  
ATOM   4762  CG  ARG B  38      29.501 -36.793  21.574  1.00  0.00           C  
ATOM   4763  CD  ARG B  38      28.846 -35.760  22.417  1.00  0.00           C  
ATOM   4764  NE  ARG B  38      29.818 -34.902  23.075  1.00  0.00           N  
ATOM   4765  CZ  ARG B  38      29.541 -34.088  24.113  1.00  0.00           C  
ATOM   4766  NH1 ARG B  38      28.320 -34.034  24.598  1.00  0.00           N1+
ATOM   4767  NH2 ARG B  38      30.496 -33.345  24.644  1.00  0.00           N  
ATOM   4768  H   ARG B  38      31.733 -39.539  23.465  1.00  0.00           H  
ATOM   4769  HA  ARG B  38      30.188 -39.459  21.098  1.00  0.00           H  
ATOM   4770 1HB  ARG B  38      29.635 -38.197  23.159  1.00  0.00           H  
ATOM   4771 2HB  ARG B  38      31.070 -37.207  22.942  1.00  0.00           H  
ATOM   4772 1HG  ARG B  38      30.162 -36.291  20.867  1.00  0.00           H  
ATOM   4773 2HG  ARG B  38      28.726 -37.331  21.027  1.00  0.00           H  
ATOM   4774 1HD  ARG B  38      28.206 -35.135  21.794  1.00  0.00           H  
ATOM   4775 2HD  ARG B  38      28.244 -36.245  23.184  1.00  0.00           H  
ATOM   4776  HE  ARG B  38      30.769 -34.917  22.730  1.00  0.00           H  
ATOM   4777 1HH1 ARG B  38      27.589 -34.601  24.192  1.00  0.00           H  
ATOM   4778 2HH1 ARG B  38      28.112 -33.424  25.375  1.00  0.00           H  
ATOM   4779 1HH2 ARG B  38      31.435 -33.387  24.271  1.00  0.00           H  
ATOM   4780 2HH2 ARG B  38      30.289 -32.736  25.421  1.00  0.00           H  
ATOM   4781  N   ALA B  39      33.073 -37.923  21.016  1.00  0.00           N  
ATOM   4782  CA  ALA B  39      34.083 -37.402  20.115  1.00  0.00           C  
ATOM   4783  C   ALA B  39      34.513 -38.422  19.072  1.00  0.00           C  
ATOM   4784  O   ALA B  39      34.720 -38.098  17.905  1.00  0.00           O  
ATOM   4785  CB  ALA B  39      35.291 -36.926  20.909  1.00  0.00           C  
ATOM   4786  H   ALA B  39      33.320 -38.051  21.955  1.00  0.00           H  
ATOM   4787  HA  ALA B  39      33.654 -36.557  19.577  1.00  0.00           H  
ATOM   4788 1HB  ALA B  39      36.040 -36.525  20.227  1.00  0.00           H  
ATOM   4789 2HB  ALA B  39      34.983 -36.148  21.609  1.00  0.00           H  
ATOM   4790 3HB  ALA B  39      35.715 -37.763  21.461  1.00  0.00           H  
ATOM   4791  N   VAL B  40      34.679 -39.652  19.506  1.00  0.00           N  
ATOM   4792  CA  VAL B  40      35.016 -40.738  18.605  1.00  0.00           C  
ATOM   4793  C   VAL B  40      33.937 -40.983  17.562  1.00  0.00           C  
ATOM   4794  O   VAL B  40      34.220 -41.243  16.395  1.00  0.00           O  
ATOM   4795  CB  VAL B  40      35.245 -42.033  19.408  1.00  0.00           C  
ATOM   4796  CG1 VAL B  40      35.402 -43.219  18.470  1.00  0.00           C  
ATOM   4797  CG2 VAL B  40      36.471 -41.880  20.295  1.00  0.00           C  
ATOM   4798  H   VAL B  40      34.510 -39.873  20.445  1.00  0.00           H  
ATOM   4799  HA  VAL B  40      35.937 -40.479  18.080  1.00  0.00           H  
ATOM   4800  HB  VAL B  40      34.369 -42.225  20.027  1.00  0.00           H  
ATOM   4801 1HG1 VAL B  40      35.563 -44.126  19.054  1.00  0.00           H  
ATOM   4802 2HG1 VAL B  40      34.498 -43.331  17.870  1.00  0.00           H  
ATOM   4803 3HG1 VAL B  40      36.257 -43.055  17.814  1.00  0.00           H  
ATOM   4804 1HG2 VAL B  40      36.627 -42.800  20.860  1.00  0.00           H  
ATOM   4805 2HG2 VAL B  40      37.347 -41.682  19.676  1.00  0.00           H  
ATOM   4806 3HG2 VAL B  40      36.320 -41.051  20.986  1.00  0.00           H  
ATOM   4807  N   ALA B  41      32.698 -40.933  17.996  1.00  0.00           N  
ATOM   4808  CA  ALA B  41      31.570 -41.077  17.095  1.00  0.00           C  
ATOM   4809  C   ALA B  41      31.515 -39.972  16.052  1.00  0.00           C  
ATOM   4810  O   ALA B  41      31.210 -40.205  14.885  1.00  0.00           O  
ATOM   4811  CB  ALA B  41      30.273 -41.112  17.889  1.00  0.00           C  
ATOM   4812  H   ALA B  41      32.510 -40.729  18.935  1.00  0.00           H  
ATOM   4813  HA  ALA B  41      31.684 -42.018  16.557  1.00  0.00           H  
ATOM   4814 1HB  ALA B  41      29.432 -41.233  17.207  1.00  0.00           H  
ATOM   4815 2HB  ALA B  41      30.297 -41.948  18.589  1.00  0.00           H  
ATOM   4816 3HB  ALA B  41      30.160 -40.180  18.442  1.00  0.00           H  
ATOM   4817  N   ARG B  42      31.781 -38.760  16.486  1.00  0.00           N  
ATOM   4818  CA  ARG B  42      31.834 -37.625  15.585  1.00  0.00           C  
ATOM   4819  C   ARG B  42      32.932 -37.762  14.542  1.00  0.00           C  
ATOM   4820  O   ARG B  42      32.756 -37.421  13.375  1.00  0.00           O  
ATOM   4821  CB  ARG B  42      32.052 -36.340  16.372  1.00  0.00           C  
ATOM   4822  CG  ARG B  42      30.868 -35.899  17.216  1.00  0.00           C  
ATOM   4823  CD  ARG B  42      31.177 -34.675  17.999  1.00  0.00           C  
ATOM   4824  NE  ARG B  42      31.390 -33.521  17.141  1.00  0.00           N  
ATOM   4825  CZ  ARG B  42      31.941 -32.360  17.543  1.00  0.00           C  
ATOM   4826  NH1 ARG B  42      32.329 -32.214  18.791  1.00  0.00           N1+
ATOM   4827  NH2 ARG B  42      32.093 -31.367  16.684  1.00  0.00           N  
ATOM   4828  H   ARG B  42      32.014 -38.610  17.425  1.00  0.00           H  
ATOM   4829  HA  ARG B  42      30.886 -37.561  15.051  1.00  0.00           H  
ATOM   4830 1HB  ARG B  42      32.905 -36.463  17.038  1.00  0.00           H  
ATOM   4831 2HB  ARG B  42      32.288 -35.529  15.684  1.00  0.00           H  
ATOM   4832 1HG  ARG B  42      30.018 -35.685  16.567  1.00  0.00           H  
ATOM   4833 2HG  ARG B  42      30.601 -36.694  17.913  1.00  0.00           H  
ATOM   4834 1HD  ARG B  42      30.347 -34.453  18.670  1.00  0.00           H  
ATOM   4835 2HD  ARG B  42      32.082 -34.837  18.584  1.00  0.00           H  
ATOM   4836  HE  ARG B  42      31.104 -33.595  16.174  1.00  0.00           H  
ATOM   4837 1HH1 ARG B  42      32.214 -32.972  19.448  1.00  0.00           H  
ATOM   4838 2HH1 ARG B  42      32.744 -31.343  19.093  1.00  0.00           H  
ATOM   4839 1HH2 ARG B  42      31.794 -31.479  15.725  1.00  0.00           H  
ATOM   4840 2HH2 ARG B  42      32.505 -30.497  16.986  1.00  0.00           H  
ATOM   4841  N   ALA B  43      34.080 -38.234  14.976  1.00  0.00           N  
ATOM   4842  CA  ALA B  43      35.188 -38.484  14.075  1.00  0.00           C  
ATOM   4843  C   ALA B  43      34.862 -39.541  13.032  1.00  0.00           C  
ATOM   4844  O   ALA B  43      35.229 -39.426  11.865  1.00  0.00           O  
ATOM   4845  CB  ALA B  43      36.419 -38.894  14.869  1.00  0.00           C  
ATOM   4846  H   ALA B  43      34.187 -38.490  15.915  1.00  0.00           H  
ATOM   4847  HA  ALA B  43      35.402 -37.560  13.537  1.00  0.00           H  
ATOM   4848 1HB  ALA B  43      37.252 -39.068  14.187  1.00  0.00           H  
ATOM   4849 2HB  ALA B  43      36.683 -38.101  15.569  1.00  0.00           H  
ATOM   4850 3HB  ALA B  43      36.207 -39.809  15.422  1.00  0.00           H  
ATOM   4851  N   GLY B  44      34.199 -40.590  13.466  1.00  0.00           N  
ATOM   4852  CA  GLY B  44      33.760 -41.638  12.565  1.00  0.00           C  
ATOM   4853  C   GLY B  44      32.776 -41.133  11.522  1.00  0.00           C  
ATOM   4854  O   GLY B  44      32.824 -41.514  10.355  1.00  0.00           O  
ATOM   4855  H   GLY B  44      33.928 -40.650  14.405  1.00  0.00           H  
ATOM   4856 1HA  GLY B  44      34.624 -42.068  12.059  1.00  0.00           H  
ATOM   4857 2HA  GLY B  44      33.292 -42.437  13.138  1.00  0.00           H  
ATOM   4858  N   ALA B  45      31.858 -40.297  11.956  1.00  0.00           N  
ATOM   4859  CA  ALA B  45      30.901 -39.683  11.055  1.00  0.00           C  
ATOM   4860  C   ALA B  45      31.570 -38.800  10.012  1.00  0.00           C  
ATOM   4861  O   ALA B  45      31.186 -38.784   8.845  1.00  0.00           O  
ATOM   4862  CB  ALA B  45      29.885 -38.876  11.849  1.00  0.00           C  
ATOM   4863  H   ALA B  45      31.845 -40.020  12.895  1.00  0.00           H  
ATOM   4864  HA  ALA B  45      30.373 -40.473  10.521  1.00  0.00           H  
ATOM   4865 1HB  ALA B  45      29.162 -38.428  11.167  1.00  0.00           H  
ATOM   4866 2HB  ALA B  45      29.366 -39.531  12.549  1.00  0.00           H  
ATOM   4867 3HB  ALA B  45      30.397 -38.089  12.402  1.00  0.00           H  
ATOM   4868  N   ALA B  46      32.552 -38.043  10.446  1.00  0.00           N  
ATOM   4869  CA  ALA B  46      33.324 -37.208   9.545  1.00  0.00           C  
ATOM   4870  C   ALA B  46      34.076 -38.019   8.502  1.00  0.00           C  
ATOM   4871  O   ALA B  46      34.159 -37.644   7.335  1.00  0.00           O  
ATOM   4872  CB  ALA B  46      34.296 -36.348  10.339  1.00  0.00           C  
ATOM   4873  H   ALA B  46      32.828 -38.078  11.385  1.00  0.00           H  
ATOM   4874  HA  ALA B  46      32.631 -36.561   9.007  1.00  0.00           H  
ATOM   4875 1HB  ALA B  46      34.862 -35.715   9.657  1.00  0.00           H  
ATOM   4876 2HB  ALA B  46      33.741 -35.723  11.039  1.00  0.00           H  
ATOM   4877 3HB  ALA B  46      34.981 -36.989  10.891  1.00  0.00           H  
ATOM   4878  N   ALA B  47      34.651 -39.118   8.936  1.00  0.00           N  
ATOM   4879  CA  ALA B  47      35.340 -40.022   8.035  1.00  0.00           C  
ATOM   4880  C   ALA B  47      34.410 -40.622   6.992  1.00  0.00           C  
ATOM   4881  O   ALA B  47      34.766 -40.770   5.825  1.00  0.00           O  
ATOM   4882  CB  ALA B  47      36.019 -41.129   8.829  1.00  0.00           C  
ATOM   4883  H   ALA B  47      34.569 -39.383   9.875  1.00  0.00           H  
ATOM   4884  HA  ALA B  47      36.098 -39.453   7.497  1.00  0.00           H  
ATOM   4885 1HB  ALA B  47      36.544 -41.797   8.147  1.00  0.00           H  
ATOM   4886 2HB  ALA B  47      36.730 -40.690   9.529  1.00  0.00           H  
ATOM   4887 3HB  ALA B  47      35.268 -41.693   9.381  1.00  0.00           H  
ATOM   4888  N   LEU B  48      33.228 -40.999   7.426  1.00  0.00           N  
ATOM   4889  CA  LEU B  48      32.218 -41.519   6.525  1.00  0.00           C  
ATOM   4890  C   LEU B  48      31.789 -40.500   5.482  1.00  0.00           C  
ATOM   4891  O   LEU B  48      31.581 -40.824   4.315  1.00  0.00           O  
ATOM   4892  CB  LEU B  48      30.993 -41.977   7.327  1.00  0.00           C  
ATOM   4893  CG  LEU B  48      31.197 -43.222   8.200  1.00  0.00           C  
ATOM   4894  CD1 LEU B  48      29.965 -43.441   9.067  1.00  0.00           C  
ATOM   4895  CD2 LEU B  48      31.462 -44.428   7.311  1.00  0.00           C  
ATOM   4896  H   LEU B  48      32.981 -40.871   8.365  1.00  0.00           H  
ATOM   4897  HA  LEU B  48      32.635 -42.376   5.996  1.00  0.00           H  
ATOM   4898 1HB  LEU B  48      30.681 -41.163   7.979  1.00  0.00           H  
ATOM   4899 2HB  LEU B  48      30.181 -42.190   6.631  1.00  0.00           H  
ATOM   4900  HG  LEU B  48      32.048 -43.065   8.863  1.00  0.00           H  
ATOM   4901 1HD1 LEU B  48      30.110 -44.326   9.688  1.00  0.00           H  
ATOM   4902 2HD1 LEU B  48      29.811 -42.572   9.707  1.00  0.00           H  
ATOM   4903 3HD1 LEU B  48      29.093 -43.584   8.431  1.00  0.00           H  
ATOM   4904 1HD2 LEU B  48      31.608 -45.313   7.932  1.00  0.00           H  
ATOM   4905 2HD2 LEU B  48      30.611 -44.586   6.649  1.00  0.00           H  
ATOM   4906 3HD2 LEU B  48      32.357 -44.251   6.716  1.00  0.00           H  
ATOM   4907  N   ASP B  49      31.623 -39.271   5.916  1.00  0.00           N  
ATOM   4908  CA  ASP B  49      31.286 -38.185   5.015  1.00  0.00           C  
ATOM   4909  C   ASP B  49      32.364 -37.939   3.972  1.00  0.00           C  
ATOM   4910  O   ASP B  49      32.082 -37.679   2.805  1.00  0.00           O  
ATOM   4911  CB  ASP B  49      31.042 -36.900   5.809  1.00  0.00           C  
ATOM   4912  CG  ASP B  49      29.742 -36.930   6.601  1.00  0.00           C  
ATOM   4913  OD1 ASP B  49      28.918 -37.770   6.322  1.00  0.00           O  
ATOM   4914  OD2 ASP B  49      29.583 -36.113   7.476  1.00  0.00           O1-
ATOM   4915  H   ASP B  49      31.792 -39.050   6.855  1.00  0.00           H  
ATOM   4916  HA  ASP B  49      30.372 -38.448   4.482  1.00  0.00           H  
ATOM   4917 1HB  ASP B  49      31.868 -36.737   6.502  1.00  0.00           H  
ATOM   4918 2HB  ASP B  49      31.015 -36.049   5.127  1.00  0.00           H  
ATOM   4919  N   ALA B  50      33.628 -38.096   4.360  1.00  0.00           N  
ATOM   4920  CA  ALA B  50      34.741 -37.917   3.413  1.00  0.00           C  
ATOM   4921  C   ALA B  50      34.982 -39.098   2.459  1.00  0.00           C  
ATOM   4922  O   ALA B  50      35.653 -38.942   1.439  1.00  0.00           O  
ATOM   4923  CB  ALA B  50      36.018 -37.628   4.189  1.00  0.00           C  
ATOM   4924  H   ALA B  50      33.827 -38.324   5.323  1.00  0.00           H  
ATOM   4925  HA  ALA B  50      34.506 -37.068   2.771  1.00  0.00           H  
ATOM   4926 1HB  ALA B  50      36.839 -37.463   3.490  1.00  0.00           H  
ATOM   4927 2HB  ALA B  50      35.878 -36.737   4.801  1.00  0.00           H  
ATOM   4928 3HB  ALA B  50      36.254 -38.476   4.830  1.00  0.00           H  
ATOM   4929  N   ILE B  51      34.494 -40.285   2.814  1.00  0.00           N  
ATOM   4930  CA  ILE B  51      34.835 -41.496   2.055  1.00  0.00           C  
ATOM   4931  C   ILE B  51      33.788 -41.804   0.988  1.00  0.00           C  
ATOM   4932  O   ILE B  51      32.617 -42.022   1.301  1.00  0.00           O  
ATOM   4933  CB  ILE B  51      34.978 -42.710   2.992  1.00  0.00           C  
ATOM   4934  CG1 ILE B  51      36.095 -42.468   4.011  1.00  0.00           C  
ATOM   4935  CG2 ILE B  51      35.251 -43.972   2.188  1.00  0.00           C  
ATOM   4936  CD1 ILE B  51      36.153 -43.505   5.110  1.00  0.00           C  
ATOM   4937  H   ILE B  51      33.914 -40.361   3.637  1.00  0.00           H  
ATOM   4938  HA  ILE B  51      35.794 -41.336   1.562  1.00  0.00           H
[truncated: 1,668,964 more chars]
