# Supplementary material for: Blueprinting extendable nanomaterials with standardized protein blocks
Source: Nature. 2024 Mar 13;627(8005):898–904. doi: 10.1038/s41586-024-07188-4 (PMC10972742; doi:10.1038/s41586-024-07188-4)
Supplement: Supplementary file 4 — Design models with ideal backbones as well as experimentally determined structures for comparison. For reference to design names, see Supplementary Fig. 1. [file 41586_2024_7188_MOESM4_ESM.zip › R18F_design.pdb]

ATOM      1  N   PRO A   1      53.550  -2.905  -0.193  1.00  0.00           N  
ATOM      2  CA  PRO A   1      52.933  -1.652  -0.617  1.00  0.00           C  
ATOM      3  C   PRO A   1      52.930  -0.632   0.512  1.00  0.00           C  
ATOM      4  O   PRO A   1      52.667  -0.973   1.667  1.00  0.00           O  
ATOM      5  CB  PRO A   1      51.511  -2.077  -0.997  1.00  0.00           C  
ATOM      6  CG  PRO A   1      51.215  -3.219  -0.085  1.00  0.00           C  
ATOM      7  CD  PRO A   1      52.545  -3.897   0.110  1.00  0.00           C  
ATOM      8 1H   PRO A   1      54.024  -2.570   0.571  1.00  0.00           H  
ATOM      9 2H   PRO A   1      54.134  -3.171  -0.943  1.00  0.00           H  
ATOM     10  HA  PRO A   1      53.508  -1.249  -1.452  1.00  0.00           H  
ATOM     11 1HB  PRO A   1      50.818  -1.234  -0.863  1.00  0.00           H  
ATOM     12 2HB  PRO A   1      51.474  -2.359  -2.059  1.00  0.00           H  
ATOM     13 1HG  PRO A   1      50.785  -2.850   0.858  1.00  0.00           H  
ATOM     14 2HG  PRO A   1      50.464  -3.883  -0.539  1.00  0.00           H  
ATOM     15 1HD  PRO A   1      52.647  -4.210   1.160  1.00  0.00           H  
ATOM     16 2HD  PRO A   1      52.618  -4.764  -0.562  1.00  0.00           H  
ATOM     17  N   VAL A   2      53.294   0.602   0.185  1.00  0.00           N  
ATOM     18  CA  VAL A   2      53.552   1.616   1.197  1.00  0.00           C  
ATOM     19  C   VAL A   2      52.439   1.685   2.235  1.00  0.00           C  
ATOM     20  O   VAL A   2      52.701   1.929   3.412  1.00  0.00           O  
ATOM     21  CB  VAL A   2      53.710   2.996   0.532  1.00  0.00           C  
ATOM     22  CG1 VAL A   2      53.765   4.092   1.586  1.00  0.00           C  
ATOM     23  CG2 VAL A   2      54.962   3.015  -0.331  1.00  0.00           C  
ATOM     24  H   VAL A   2      53.448   0.827  -0.788  1.00  0.00           H  
ATOM     25  HA  VAL A   2      54.480   1.364   1.711  1.00  0.00           H  
ATOM     26  HB  VAL A   2      52.836   3.192  -0.089  1.00  0.00           H  
ATOM     27 1HG1 VAL A   2      53.877   5.061   1.098  1.00  0.00           H  
ATOM     28 2HG1 VAL A   2      52.844   4.084   2.168  1.00  0.00           H  
ATOM     29 3HG1 VAL A   2      54.615   3.919   2.246  1.00  0.00           H  
ATOM     30 1HG2 VAL A   2      55.067   3.993  -0.799  1.00  0.00           H  
ATOM     31 2HG2 VAL A   2      55.835   2.813   0.289  1.00  0.00           H  
ATOM     32 3HG2 VAL A   2      54.882   2.250  -1.105  1.00  0.00           H  
ATOM     33  N   ASP A   3      51.192   1.482   1.806  1.00  0.00           N  
ATOM     34  CA  ASP A   3      50.068   1.653   2.707  1.00  0.00           C  
ATOM     35  C   ASP A   3      49.986   0.549   3.749  1.00  0.00           C  
ATOM     36  O   ASP A   3      49.688   0.789   4.917  1.00  0.00           O  
ATOM     37  CB  ASP A   3      48.760   1.703   1.913  1.00  0.00           C  
ATOM     38  CG  ASP A   3      47.558   2.066   2.774  1.00  0.00           C  
ATOM     39  OD1 ASP A   3      47.601   3.086   3.419  1.00  0.00           O  
ATOM     40  OD2 ASP A   3      46.608   1.320   2.777  1.00  0.00           O1-
ATOM     41  H   ASP A   3      50.999   1.282   0.866  1.00  0.00           H  
ATOM     42  HA  ASP A   3      50.205   2.591   3.245  1.00  0.00           H  
ATOM     43 1HB  ASP A   3      48.849   2.436   1.111  1.00  0.00           H  
ATOM     44 2HB  ASP A   3      48.578   0.733   1.450  1.00  0.00           H  
ATOM     45  N   ALA A   4      50.223  -0.669   3.316  1.00  0.00           N  
ATOM     46  CA  ALA A   4      50.250  -1.805   4.217  1.00  0.00           C  
ATOM     47  C   ALA A   4      51.350  -1.694   5.259  1.00  0.00           C  
ATOM     48  O   ALA A   4      51.166  -2.030   6.427  1.00  0.00           O  
ATOM     49  CB  ALA A   4      50.411  -3.093   3.423  1.00  0.00           C  
ATOM     50  H   ALA A   4      50.454  -0.825   2.376  1.00  0.00           H  
ATOM     51  HA  ALA A   4      49.302  -1.833   4.755  1.00  0.00           H  
ATOM     52 1HB  ALA A   4      50.417  -3.943   4.106  1.00  0.00           H  
ATOM     53 2HB  ALA A   4      49.580  -3.196   2.724  1.00  0.00           H  
ATOM     54 3HB  ALA A   4      51.348  -3.065   2.870  1.00  0.00           H  
ATOM     55  N   VAL A   5      52.510  -1.249   4.826  1.00  0.00           N  
ATOM     56  CA  VAL A   5      53.624  -1.025   5.727  1.00  0.00           C  
ATOM     57  C   VAL A   5      53.323   0.039   6.769  1.00  0.00           C  
ATOM     58  O   VAL A   5      53.687  -0.084   7.937  1.00  0.00           O  
ATOM     59  CB  VAL A   5      54.871  -0.607   4.925  1.00  0.00           C  
ATOM     60  CG1 VAL A   5      55.988  -0.176   5.863  1.00  0.00           C  
ATOM     61  CG2 VAL A   5      55.325  -1.756   4.037  1.00  0.00           C  
ATOM     62  H   VAL A   5      52.623  -0.996   3.886  1.00  0.00           H  
ATOM     63  HA  VAL A   5      53.817  -1.953   6.265  1.00  0.00           H  
ATOM     64  HB  VAL A   5      54.621   0.255   4.306  1.00  0.00           H  
ATOM     65 1HG1 VAL A   5      56.861   0.117   5.279  1.00  0.00           H  
ATOM     66 2HG1 VAL A   5      55.653   0.670   6.463  1.00  0.00           H  
ATOM     67 3HG1 VAL A   5      56.252  -1.005   6.519  1.00  0.00           H  
ATOM     68 1HG2 VAL A   5      56.206  -1.453   3.473  1.00  0.00           H  
ATOM     69 2HG2 VAL A   5      55.569  -2.619   4.656  1.00  0.00           H  
ATOM     70 3HG2 VAL A   5      54.524  -2.020   3.346  1.00  0.00           H  
ATOM     71  N   ALA A   6      52.684   1.103   6.336  1.00  0.00           N  
ATOM     72  CA  ALA A   6      52.270   2.161   7.237  1.00  0.00           C  
ATOM     73  C   ALA A   6      51.274   1.680   8.279  1.00  0.00           C  
ATOM     74  O   ALA A   6      51.332   2.060   9.447  1.00  0.00           O  
ATOM     75  CB  ALA A   6      51.679   3.317   6.443  1.00  0.00           C  
ATOM     76  H   ALA A   6      52.415   1.170   5.396  1.00  0.00           H  
ATOM     77  HA  ALA A   6      53.151   2.512   7.775  1.00  0.00           H  
ATOM     78 1HB  ALA A   6      51.382   4.113   7.126  1.00  0.00           H  
ATOM     79 2HB  ALA A   6      52.424   3.697   5.744  1.00  0.00           H  
ATOM     80 3HB  ALA A   6      50.807   2.970   5.890  1.00  0.00           H  
ATOM     81  N   GLU A   7      50.337   0.866   7.846  1.00  0.00           N  
ATOM     82  CA  GLU A   7      49.367   0.275   8.747  1.00  0.00           C  
ATOM     83  C   GLU A   7      50.014  -0.623   9.789  1.00  0.00           C  
ATOM     84  O   GLU A   7      49.630  -0.631  10.957  1.00  0.00           O  
ATOM     85  CB  GLU A   7      48.333  -0.524   7.950  1.00  0.00           C  
ATOM     86  CG  GLU A   7      47.237  -1.154   8.798  1.00  0.00           C  
ATOM     87  CD  GLU A   7      46.354  -0.135   9.463  1.00  0.00           C  
ATOM     88  OE1 GLU A   7      46.318   0.982   9.005  1.00  0.00           O  
ATOM     89  OE2 GLU A   7      45.713  -0.474  10.430  1.00  0.00           O1-
ATOM     90  H   GLU A   7      50.318   0.589   6.906  1.00  0.00           H  
ATOM     91  HA  GLU A   7      48.857   1.077   9.282  1.00  0.00           H  
ATOM     92 1HB  GLU A   7      47.857   0.126   7.216  1.00  0.00           H  
ATOM     93 2HB  GLU A   7      48.834  -1.323   7.404  1.00  0.00           H  
ATOM     94 1HG  GLU A   7      46.622  -1.791   8.162  1.00  0.00           H  
ATOM     95 2HG  GLU A   7      47.696  -1.782   9.559  1.00  0.00           H  
ATOM     96  N   ALA A   8      50.978  -1.404   9.356  1.00  0.00           N  
ATOM     97  CA  ALA A   8      51.729  -2.257  10.257  1.00  0.00           C  
ATOM     98  C   ALA A   8      52.500  -1.464  11.299  1.00  0.00           C  
ATOM     99  O   ALA A   8      52.575  -1.841  12.467  1.00  0.00           O  
ATOM    100  CB  ALA A   8      52.680  -3.141   9.463  1.00  0.00           C  
ATOM    101  H   ALA A   8      51.254  -1.375   8.416  1.00  0.00           H  
ATOM    102  HA  ALA A   8      51.029  -2.902  10.786  1.00  0.00           H  
ATOM    103 1HB  ALA A   8      53.232  -3.787  10.146  1.00  0.00           H  
ATOM    104 2HB  ALA A   8      52.110  -3.753   8.764  1.00  0.00           H  
ATOM    105 3HB  ALA A   8      53.380  -2.516   8.911  1.00  0.00           H  
ATOM    106  N   ALA A   9      53.102  -0.379  10.866  1.00  0.00           N  
ATOM    107  CA  ALA A   9      53.812   0.509  11.767  1.00  0.00           C  
ATOM    108  C   ALA A   9      52.897   1.131  12.809  1.00  0.00           C  
ATOM    109  O   ALA A   9      53.255   1.270  13.977  1.00  0.00           O  
ATOM    110  CB  ALA A   9      54.517   1.599  10.973  1.00  0.00           C  
ATOM    111  H   ALA A   9      53.026  -0.112   9.926  1.00  0.00           H  
ATOM    112  HA  ALA A   9      54.556  -0.078  12.305  1.00  0.00           H  
ATOM    113 1HB  ALA A   9      55.058   2.254  11.656  1.00  0.00           H  
ATOM    114 2HB  ALA A   9      55.219   1.144  10.274  1.00  0.00           H  
ATOM    115 3HB  ALA A   9      53.781   2.180  10.420  1.00  0.00           H  
ATOM    116  N   SER A  10      51.724   1.535  12.376  1.00  0.00           N  
ATOM    117  CA  SER A  10      50.726   2.080  13.277  1.00  0.00           C  
ATOM    118  C   SER A  10      50.272   1.071  14.319  1.00  0.00           C  
ATOM    119  O   SER A  10      50.073   1.400  15.487  1.00  0.00           O  
ATOM    120  CB  SER A  10      49.529   2.564  12.482  1.00  0.00           C  
ATOM    121  OG  SER A  10      48.547   3.098  13.328  1.00  0.00           O  
ATOM    122  H   SER A  10      51.474   1.414  11.436  1.00  0.00           H  
ATOM    123  HA  SER A  10      51.175   2.915  13.815  1.00  0.00           H  
ATOM    124 1HB  SER A  10      49.849   3.321  11.767  1.00  0.00           H  
ATOM    125 2HB  SER A  10      49.110   1.734  11.914  1.00  0.00           H  
ATOM    126  HG  SER A  10      48.836   3.989  13.539  1.00  0.00           H  
ATOM    127  N   VAL A  11      50.078  -0.154  13.886  1.00  0.00           N  
ATOM    128  CA  VAL A  11      49.715  -1.231  14.787  1.00  0.00           C  
ATOM    129  C   VAL A  11      50.787  -1.503  15.829  1.00  0.00           C  
ATOM    130  O   VAL A  11      50.498  -1.756  16.997  1.00  0.00           O  
ATOM    131  CB  VAL A  11      49.454  -2.519  13.985  1.00  0.00           C  
ATOM    132  CG1 VAL A  11      49.268  -3.703  14.923  1.00  0.00           C  
ATOM    133  CG2 VAL A  11      48.232  -2.338  13.097  1.00  0.00           C  
ATOM    134  H   VAL A  11      50.241  -0.379  12.946  1.00  0.00           H  
ATOM    135  HA  VAL A  11      48.811  -0.943  15.324  1.00  0.00           H  
ATOM    136  HB  VAL A  11      50.325  -2.734  13.365  1.00  0.00           H  
ATOM    137 1HG1 VAL A  11      49.085  -4.605  14.339  1.00  0.00           H  
ATOM    138 2HG1 VAL A  11      50.168  -3.836  15.522  1.00  0.00           H  
ATOM    139 3HG1 VAL A  11      48.418  -3.517  15.579  1.00  0.00           H  
ATOM    140 1HG2 VAL A  11      48.053  -3.252  12.532  1.00  0.00           H  
ATOM    141 2HG2 VAL A  11      47.362  -2.118  13.716  1.00  0.00           H  
ATOM    142 3HG2 VAL A  11      48.403  -1.512  12.406  1.00  0.00           H  
ATOM    143  N   ALA A  12      52.028  -1.482  15.396  1.00  0.00           N  
ATOM    144  CA  ALA A  12      53.152  -1.652  16.297  1.00  0.00           C  
ATOM    145  C   ALA A  12      53.233  -0.549  17.339  1.00  0.00           C  
ATOM    146  O   ALA A  12      53.532  -0.790  18.507  1.00  0.00           O  
ATOM    147  CB  ALA A  12      54.449  -1.717  15.503  1.00  0.00           C  
ATOM    148  H   ALA A  12      52.221  -1.282  14.456  1.00  0.00           H  
ATOM    149  HA  ALA A  12      53.016  -2.590  16.835  1.00  0.00           H  
ATOM    150 1HB  ALA A  12      55.287  -1.857  16.186  1.00  0.00           H  
ATOM    151 2HB  ALA A  12      54.406  -2.552  14.804  1.00  0.00           H  
ATOM    152 3HB  ALA A  12      54.583  -0.789  14.950  1.00  0.00           H  
ATOM    153  N   ALA A  13      52.997   0.669  16.906  1.00  0.00           N  
ATOM    154  CA  ALA A  13      52.969   1.805  17.807  1.00  0.00           C  
ATOM    155  C   ALA A  13      51.869   1.694  18.849  1.00  0.00           C  
ATOM    156  O   ALA A  13      52.054   2.031  20.017  1.00  0.00           O  
ATOM    157  CB  ALA A  13      52.808   3.093  17.013  1.00  0.00           C  
ATOM    158  H   ALA A  13      52.766   0.825  15.966  1.00  0.00           H  
ATOM    159  HA  ALA A  13      53.916   1.834  18.345  1.00  0.00           H  
ATOM    160 1HB  ALA A  13      52.801   3.943  17.695  1.00  0.00           H  
ATOM    161 2HB  ALA A  13      53.638   3.196  16.314  1.00  0.00           H  
ATOM    162 3HB  ALA A  13      51.870   3.064  16.460  1.00  0.00           H  
ATOM    163  N   ARG A  14      50.710   1.249  18.416  1.00  0.00           N  
ATOM    164  CA  ARG A  14      49.596   1.025  19.317  1.00  0.00           C  
ATOM    165  C   ARG A  14      49.897  -0.039  20.359  1.00  0.00           C  
ATOM    166  O   ARG A  14      49.533   0.084  21.527  1.00  0.00           O  
ATOM    167  CB  ARG A  14      48.359   0.616  18.531  1.00  0.00           C  
ATOM    168  CG  ARG A  14      47.736   1.724  17.697  1.00  0.00           C  
ATOM    169  CD  ARG A  14      46.571   1.235  16.916  1.00  0.00           C  
ATOM    170  NE  ARG A  14      45.972   2.292  16.117  1.00  0.00           N  
ATOM    171  CZ  ARG A  14      44.994   2.103  15.209  1.00  0.00           C  
ATOM    172  NH1 ARG A  14      44.517   0.897  14.997  1.00  0.00           N1+
ATOM    173  NH2 ARG A  14      44.515   3.132  14.531  1.00  0.00           N  
ATOM    174  H   ARG A  14      50.597   0.996  17.476  1.00  0.00           H  
ATOM    175  HA  ARG A  14      49.391   1.953  19.851  1.00  0.00           H  
ATOM    176 1HB  ARG A  14      48.610  -0.202  17.857  1.00  0.00           H  
ATOM    177 2HB  ARG A  14      47.595   0.251  19.218  1.00  0.00           H  
ATOM    178 1HG  ARG A  14      47.397   2.527  18.353  1.00  0.00           H  
ATOM    179 2HG  ARG A  14      48.477   2.115  16.999  1.00  0.00           H  
ATOM    180 1HD  ARG A  14      46.892   0.440  16.244  1.00  0.00           H  
ATOM    181 2HD  ARG A  14      45.812   0.851  17.597  1.00  0.00           H  
ATOM    182  HE  ARG A  14      46.313   3.234  16.251  1.00  0.00           H  
ATOM    183 1HH1 ARG A  14      44.884   0.111  15.515  1.00  0.00           H  
ATOM    184 2HH1 ARG A  14      43.785   0.756  14.317  1.00  0.00           H  
ATOM    185 1HH2 ARG A  14      44.881   4.060  14.694  1.00  0.00           H  
ATOM    186 2HH2 ARG A  14      43.782   2.991  13.851  1.00  0.00           H  
ATOM    187  N   ALA A  15      50.536  -1.103  19.926  1.00  0.00           N  
ATOM    188  CA  ALA A  15      50.950  -2.161  20.827  1.00  0.00           C  
ATOM    189  C   ALA A  15      51.946  -1.680  21.869  1.00  0.00           C  
ATOM    190  O   ALA A  15      51.887  -2.060  23.037  1.00  0.00           O  
ATOM    191  CB  ALA A  15      51.541  -3.317  20.033  1.00  0.00           C  
ATOM    192  H   ALA A  15      50.805  -1.170  18.986  1.00  0.00           H  
ATOM    193  HA  ALA A  15      50.069  -2.512  21.365  1.00  0.00           H  
ATOM    194 1HB  ALA A  15      51.838  -4.113  20.716  1.00  0.00           H  
ATOM    195 2HB  ALA A  15      50.796  -3.697  19.334  1.00  0.00           H  
ATOM    196 3HB  ALA A  15      52.413  -2.970  19.480  1.00  0.00           H  
ATOM    197  N   LEU A  16      52.883  -0.866  21.436  1.00  0.00           N  
ATOM    198  CA  LEU A  16      53.853  -0.275  22.337  1.00  0.00           C  
ATOM    199  C   LEU A  16      53.206   0.623  23.379  1.00  0.00           C  
ATOM    200  O   LEU A  16      53.590   0.631  24.547  1.00  0.00           O  
ATOM    201  CB  LEU A  16      54.882   0.531  21.535  1.00  0.00           C  
ATOM    202  CG  LEU A  16      55.839  -0.292  20.663  1.00  0.00           C  
ATOM    203  CD1 LEU A  16      56.669   0.644  19.795  1.00  0.00           C  
ATOM    204  CD2 LEU A  16      56.729  -1.147  21.552  1.00  0.00           C  
ATOM    205  H   LEU A  16      52.902  -0.589  20.496  1.00  0.00           H  
ATOM    206  HA  LEU A  16      54.366  -1.077  22.867  1.00  0.00           H  
ATOM    207 1HB  LEU A  16      54.351   1.222  20.883  1.00  0.00           H  
ATOM    208 2HB  LEU A  16      55.487   1.113  22.231  1.00  0.00           H  
ATOM    209  HG  LEU A  16      55.262  -0.937  19.999  1.00  0.00           H  
ATOM    210 1HD1 LEU A  16      57.349   0.059  19.175  1.00  0.00           H  
ATOM    211 2HD1 LEU A  16      56.008   1.229  19.156  1.00  0.00           H  
ATOM    212 3HD1 LEU A  16      57.246   1.314  20.432  1.00  0.00           H  
ATOM    213 1HD2 LEU A  16      57.408  -1.733  20.932  1.00  0.00           H  
ATOM    214 2HD2 LEU A  16      57.307  -0.503  22.215  1.00  0.00           H  
ATOM    215 3HD2 LEU A  16      56.111  -1.819  22.148  1.00  0.00           H  
ATOM    216  N   ALA A  17      52.242   1.404  22.946  1.00  0.00           N  
ATOM    217  CA  ALA A  17      51.491   2.257  23.847  1.00  0.00           C  
ATOM    218  C   ALA A  17      50.719   1.464  24.889  1.00  0.00           C  
ATOM    219  O   ALA A  17      50.645   1.841  26.057  1.00  0.00           O  
ATOM    220  CB  ALA A  17      50.540   3.141  23.053  1.00  0.00           C  
ATOM    221  H   ALA A  17      51.966   1.375  22.006  1.00  0.00           H  
ATOM    222  HA  ALA A  17      52.199   2.887  24.385  1.00  0.00           H  
ATOM    223 1HB  ALA A  17      49.989   3.788  23.736  1.00  0.00           H  
ATOM    224 2HB  ALA A  17      51.111   3.753  22.354  1.00  0.00           H  
ATOM    225 3HB  ALA A  17      49.840   2.517  22.500  1.00  0.00           H  
ATOM    226  N   ARG A  18      50.118   0.379  24.456  1.00  0.00           N  
ATOM    227  CA  ARG A  18      49.408  -0.509  25.357  1.00  0.00           C  
ATOM    228  C   ARG A  18      50.323  -1.131  26.399  1.00  0.00           C  
ATOM    229  O   ARG A  18      49.965  -1.270  27.567  1.00  0.00           O  
ATOM    230  CB  ARG A  18      48.723  -1.617  24.571  1.00  0.00           C  
ATOM    231  CG  ARG A  18      47.534  -1.168  23.737  1.00  0.00           C  
ATOM    232  CD  ARG A  18      46.955  -2.291  22.956  1.00  0.00           C  
ATOM    233  NE  ARG A  18      45.817  -1.867  22.156  1.00  0.00           N  
ATOM    234  CZ  ARG A  18      45.189  -2.639  21.248  1.00  0.00           C  
ATOM    235  NH1 ARG A  18      45.599  -3.870  21.037  1.00  0.00           N1+
ATOM    236  NH2 ARG A  18      44.161  -2.159  20.570  1.00  0.00           N  
ATOM    237  H   ARG A  18      50.194   0.112  23.516  1.00  0.00           H  
ATOM    238  HA  ARG A  18      48.654   0.070  25.891  1.00  0.00           H  
ATOM    239 1HB  ARG A  18      49.441  -2.082  23.897  1.00  0.00           H  
ATOM    240 2HB  ARG A  18      48.372  -2.387  25.258  1.00  0.00           H  
ATOM    241 1HG  ARG A  18      46.758  -0.771  24.392  1.00  0.00           H  
ATOM    242 2HG  ARG A  18      47.851  -0.392  23.038  1.00  0.00           H  
ATOM    243 1HD  ARG A  18      47.712  -2.695  22.284  1.00  0.00           H  
ATOM    244 2HD  ARG A  18      46.621  -3.073  23.636  1.00  0.00           H  
ATOM    245  HE  ARG A  18      45.473  -0.926  22.291  1.00  0.00           H  
ATOM    246 1HH1 ARG A  18      46.385  -4.237  21.555  1.00  0.00           H  
ATOM    247 2HH1 ARG A  18      45.129  -4.449  20.356  1.00  0.00           H  
ATOM    248 1HH2 ARG A  18      43.846  -1.213  20.733  1.00  0.00           H  
ATOM    249 2HH2 ARG A  18      43.691  -2.738  19.891  1.00  0.00           H  
ATOM    250  N   VAL A  19      51.496  -1.535  25.966  1.00  0.00           N  
ATOM    251  CA  VAL A  19      52.494  -2.080  26.867  1.00  0.00           C  
ATOM    252  C   VAL A  19      52.947  -1.071  27.909  1.00  0.00           C  
ATOM    253  O   VAL A  19      53.146  -1.400  29.077  1.00  0.00           O  
ATOM    254  CB  VAL A  19      53.718  -2.560  26.065  1.00  0.00           C  
ATOM    255  CG1 VAL A  19      54.851  -2.949  27.003  1.00  0.00           C  
ATOM    256  CG2 VAL A  19      53.328  -3.732  25.177  1.00  0.00           C  
ATOM    257  H   VAL A  19      51.746  -1.414  25.026  1.00  0.00           H  
ATOM    258  HA  VAL A  19      52.059  -2.931  27.392  1.00  0.00           H  
ATOM    259  HB  VAL A  19      54.080  -1.739  25.446  1.00  0.00           H  
ATOM    260 1HG1 VAL A  19      55.708  -3.286  26.419  1.00  0.00           H  
ATOM    261 2HG1 VAL A  19      55.138  -2.086  27.603  1.00  0.00           H  
ATOM    262 3HG1 VAL A  19      54.520  -3.754  27.659  1.00  0.00           H  
ATOM    263 1HG2 VAL A  19      54.197  -4.066  24.612  1.00  0.00           H  
ATOM    264 2HG2 VAL A  19      52.960  -4.551  25.796  1.00  0.00           H  
ATOM    265 3HG2 VAL A  19      52.545  -3.420  24.486  1.00  0.00           H  
ATOM    266  N   VAL A  20      53.142   0.154  27.476  1.00  0.00           N  
ATOM    267  CA  VAL A  20      53.505   1.231  28.377  1.00  0.00           C  
ATOM    268  C   VAL A  20      52.432   1.503  29.419  1.00  0.00           C  
ATOM    269  O   VAL A  20      52.721   1.756  30.587  1.00  0.00           O  
ATOM    270  CB  VAL A  20      53.767   2.519  27.574  1.00  0.00           C  
ATOM    271  CG1 VAL A  20      53.952   3.703  28.512  1.00  0.00           C  
ATOM    272  CG2 VAL A  20      54.989   2.337  26.688  1.00  0.00           C  
ATOM    273  H   VAL A  20      52.979   0.379  26.536  1.00  0.00           H  
ATOM    274  HA  VAL A  20      54.418   0.950  28.903  1.00  0.00           H  
ATOM    275  HB  VAL A  20      52.896   2.734  26.955  1.00  0.00           H  
ATOM    276 1HG1 VAL A  20      54.136   4.605  27.928  1.00  0.00           H  
ATOM    277 2HG1 VAL A  20      53.052   3.836  29.112  1.00  0.00           H  
ATOM    278 3HG1 VAL A  20      54.802   3.517  29.169  1.00  0.00           H  
ATOM    279 1HG2 VAL A  20      55.168   3.252  26.123  1.00  0.00           H  
ATOM    280 2HG2 VAL A  20      55.859   2.117  27.307  1.00  0.00           H  
ATOM    281 3HG2 VAL A  20      54.818   1.512  25.996  1.00  0.00           H  
ATOM    282  N   GLU A  21      51.192   1.482  28.986  1.00  0.00           N  
ATOM    283  CA  GLU A  21      50.068   1.652  29.887  1.00  0.00           C  
ATOM    284  C   GLU A  21      49.987   0.549  30.929  1.00  0.00           C  
ATOM    285  O   GLU A  21      49.687   0.790  32.097  1.00  0.00           O  
ATOM    286  CB  GLU A  21      48.762   1.702  29.090  1.00  0.00           C  
ATOM    287  CG  GLU A  21      47.520   1.945  29.935  1.00  0.00           C  
ATOM    288  CD  GLU A  21      46.267   2.063  29.112  1.00  0.00           C  
ATOM    289  OE1 GLU A  21      46.358   1.981  27.911  1.00  0.00           O  
ATOM    290  OE2 GLU A  21      45.217   2.235  29.686  1.00  0.00           O1-
ATOM    291  H   GLU A  21      50.999   1.282  28.046  1.00  0.00           H  
ATOM    292  HA  GLU A  21      50.188   2.599  30.415  1.00  0.00           H  
ATOM    293 1HB  GLU A  21      48.821   2.496  28.345  1.00  0.00           H  
ATOM    294 2HB  GLU A  21      48.625   0.762  28.556  1.00  0.00           H  
ATOM    295 1HG  GLU A  21      47.403   1.120  30.637  1.00  0.00           H  
ATOM    296 2HG  GLU A  21      47.657   2.859  30.511  1.00  0.00           H  
ATOM    297  N   ALA A  22      50.223  -0.669  30.496  1.00  0.00           N  
ATOM    298  CA  ALA A  22      50.250  -1.805  31.397  1.00  0.00           C  
ATOM    299  C   ALA A  22      51.351  -1.694  32.439  1.00  0.00           C  
ATOM    300  O   ALA A  22      51.166  -2.031  33.607  1.00  0.00           O  
ATOM    301  CB  ALA A  22      50.410  -3.093  30.603  1.00  0.00           C  
ATOM    302  H   ALA A  22      50.453  -0.825  29.556  1.00  0.00           H  
ATOM    303  HA  ALA A  22      49.303  -1.833  31.935  1.00  0.00           H  
ATOM    304 1HB  ALA A  22      50.416  -3.943  31.286  1.00  0.00           H  
ATOM    305 2HB  ALA A  22      49.579  -3.195  29.904  1.00  0.00           H  
ATOM    306 3HB  ALA A  22      51.347  -3.065  30.050  1.00  0.00           H  
ATOM    307  N   ALA A  23      52.503  -1.178  32.058  1.00  0.00           N  
ATOM    308  CA  ALA A  23      53.675  -1.248  32.938  1.00  0.00           C  
ATOM    309  C   ALA A  23      53.486  -0.632  34.334  1.00  0.00           C  
ATOM    310  O   ALA A  23      54.311  -0.847  35.221  1.00  0.00           O  
ATOM    311  CB  ALA A  23      54.856  -0.582  32.248  1.00  0.00           C  
ATOM    312  H   ALA A  23      52.605  -0.823  31.118  1.00  0.00           H  
ATOM    313  HA  ALA A  23      53.918  -2.298  33.109  1.00  0.00           H  
ATOM    314 1HB  ALA A  23      55.740  -0.662  32.881  1.00  0.00           H  
ATOM    315 2HB  ALA A  23      55.046  -1.075  31.295  1.00  0.00           H  
ATOM    316 3HB  ALA A  23      54.630   0.469  32.074  1.00  0.00           H  
ATOM    317  N   GLY A  24      52.430   0.156  34.519  1.00  0.00           N  
ATOM    318  CA  GLY A  24      52.228   0.877  35.783  1.00  0.00           C  
ATOM    319  C   GLY A  24      53.006   2.185  35.791  1.00  0.00           C  
ATOM    320  O   GLY A  24      53.362   2.706  36.848  1.00  0.00           O  
ATOM    321  H   GLY A  24      51.769   0.280  33.767  1.00  0.00           H  
ATOM    322 1HA  GLY A  24      51.165   1.077  35.922  1.00  0.00           H  
ATOM    323 2HA  GLY A  24      52.548   0.250  36.614  1.00  0.00           H  
ATOM    324  N   VAL A  25      53.193   2.749  34.603  1.00  0.00           N  
ATOM    325  CA  VAL A  25      53.715   4.101  34.448  1.00  0.00           C  
ATOM    326  C   VAL A  25      52.622   5.136  34.710  1.00  0.00           C  
ATOM    327  O   VAL A  25      51.432   4.836  34.602  1.00  0.00           O  
ATOM    328  CB  VAL A  25      54.281   4.297  33.029  1.00  0.00           C  
ATOM    329  CG1 VAL A  25      55.415   3.317  32.768  1.00  0.00           C  
ATOM    330  CG2 VAL A  25      53.173   4.127  32.001  1.00  0.00           C  
ATOM    331  H   VAL A  25      52.918   2.240  33.777  1.00  0.00           H  
ATOM    332  HA  VAL A  25      54.520   4.246  35.169  1.00  0.00           H  
ATOM    333  HB  VAL A  25      54.700   5.301  32.951  1.00  0.00           H  
ATOM    334 1HG1 VAL A  25      55.803   3.470  31.760  1.00  0.00           H  
ATOM    335 2HG1 VAL A  25      56.212   3.481  33.492  1.00  0.00           H  
ATOM    336 3HG1 VAL A  25      55.042   2.297  32.861  1.00  0.00           H  
ATOM    337 1HG2 VAL A  25      53.580   4.268  31.001  1.00  0.00           H  
ATOM    338 2HG2 VAL A  25      52.751   3.126  32.084  1.00  0.00           H  
ATOM    339 3HG2 VAL A  25      52.392   4.866  32.182  1.00  0.00           H  
ATOM    340  N   PRO A  26      53.031   6.351  35.060  1.00  0.00           N  
ATOM    341  CA  PRO A  26      52.092   7.431  35.359  1.00  0.00           C  
ATOM    342  C   PRO A  26      51.188   7.738  34.166  1.00  0.00           C  
ATOM    343  O   PRO A  26      51.556   7.498  33.017  1.00  0.00           O  
ATOM    344  CB  PRO A  26      53.017   8.608  35.682  1.00  0.00           C  
ATOM    345  CG  PRO A  26      54.291   7.965  36.113  1.00  0.00           C  
ATOM    346  CD  PRO A  26      54.401   6.737  35.250  1.00  0.00           C  
ATOM    347  HA  PRO A  26      51.464   7.122  36.196  1.00  0.00           H  
ATOM    348 1HB  PRO A  26      53.140   9.245  34.793  1.00  0.00           H  
ATOM    349 2HB  PRO A  26      52.569   9.235  36.467  1.00  0.00           H  
ATOM    350 1HG  PRO A  26      55.133   8.658  35.972  1.00  0.00           H  
ATOM    351 2HG  PRO A  26      54.252   7.726  37.186  1.00  0.00           H  
ATOM    352 1HD  PRO A  26      54.892   6.997  34.301  1.00  0.00           H  
ATOM    353 2HD  PRO A  26      54.973   5.963  35.783  1.00  0.00           H  
ATOM    354  N   GLU A  27      49.961   8.168  34.459  1.00  0.00           N  
ATOM    355  CA  GLU A  27      48.881   8.186  33.474  1.00  0.00           C  
ATOM    356  C   GLU A  27      49.184   9.095  32.260  1.00  0.00           C  
ATOM    357  O   GLU A  27      49.246   8.608  31.132  1.00  0.00           O  
ATOM    358  CB  GLU A  27      47.582   8.638  34.145  1.00  0.00           C  
ATOM    359  CG  GLU A  27      47.035   7.663  35.178  1.00  0.00           C  
ATOM    360  CD  GLU A  27      47.708   7.790  36.516  1.00  0.00           C  
ATOM    361  OE1 GLU A  27      48.570   8.625  36.650  1.00  0.00           O  
ATOM    362  OE2 GLU A  27      47.359   7.050  37.406  1.00  0.00           O1-
ATOM    363  H   GLU A  27      49.750   8.413  35.415  1.00  0.00           H  
ATOM    364  HA  GLU A  27      48.741   7.173  33.095  1.00  0.00           H  
ATOM    365 1HB  GLU A  27      47.743   9.595  34.642  1.00  0.00           H  
ATOM    366 2HB  GLU A  27      46.814   8.788  33.387  1.00  0.00           H  
ATOM    367 1HG  GLU A  27      45.968   7.842  35.302  1.00  0.00           H  
ATOM    368 2HG  GLU A  27      47.164   6.647  34.806  1.00  0.00           H  
ATOM    369  N   GLU A  28      49.178  10.425  32.463  1.00  0.00           N  
ATOM    370  CA  GLU A  28      50.398  11.239  32.313  1.00  0.00           C  
ATOM    371  C   GLU A  28      51.336  10.650  31.242  1.00  0.00           C  
ATOM    372  O   GLU A  28      51.203  10.951  30.055  1.00  0.00           O  
ATOM    373  CB  GLU A  28      51.136  11.343  33.649  1.00  0.00           C  
ATOM    374  CG  GLU A  28      50.392  12.128  34.720  1.00  0.00           C  
ATOM    375  CD  GLU A  28      51.136  12.190  36.024  1.00  0.00           C  
ATOM    376  OE1 GLU A  28      52.330  12.012  36.014  1.00  0.00           O  
ATOM    377  OE2 GLU A  28      50.509  12.414  37.033  1.00  0.00           O1-
ATOM    378  H   GLU A  28      49.069  10.724  31.502  1.00  0.00           H  
ATOM    379  HA  GLU A  28      50.108  12.245  32.007  1.00  0.00           H  
ATOM    380 1HB  GLU A  28      51.326  10.343  34.039  1.00  0.00           H  
ATOM    381 2HB  GLU A  28      52.103  11.822  33.495  1.00  0.00           H  
ATOM    382 1HG  GLU A  28      50.226  13.144  34.361  1.00  0.00           H  
ATOM    383 2HG  GLU A  28      49.419  11.667  34.883  1.00  0.00           H  
ATOM    384  N   ALA A  29      52.261   9.791  31.675  1.00  0.00           N  
ATOM    385  CA  ALA A  29      53.164   9.082  30.789  1.00  0.00           C  
ATOM    386  C   ALA A  29      52.427   8.275  29.732  1.00  0.00           C  
ATOM    387  O   ALA A  29      52.773   8.294  28.553  1.00  0.00           O  
ATOM    388  CB  ALA A  29      54.077   8.173  31.599  1.00  0.00           C  
ATOM    389  H   ALA A  29      52.309   9.618  32.669  1.00  0.00           H  
ATOM    390  HA  ALA A  29      53.770   9.819  30.262  1.00  0.00           H  
ATOM    391 1HB  ALA A  29      54.761   7.654  30.927  1.00  0.00           H  
ATOM    392 2HB  ALA A  29      54.649   8.770  32.309  1.00  0.00           H  
ATOM    393 3HB  ALA A  29      53.477   7.443  32.140  1.00  0.00           H  
ATOM    394  N   ALA A  30      51.429   7.538  30.166  1.00  0.00           N  
ATOM    395  CA  ALA A  30      50.641   6.719  29.265  1.00  0.00           C  
ATOM    396  C   ALA A  30      49.905   7.546  28.222  1.00  0.00           C  
ATOM    397  O   ALA A  30      49.814   7.173  27.055  1.00  0.00           O  
ATOM    398  CB  ALA A  30      49.652   5.878  30.059  1.00  0.00           C  
ATOM    399  H   ALA A  30      51.154   7.579  31.105  1.00  0.00           H  
ATOM    400  HA  ALA A  30      51.320   6.058  28.727  1.00  0.00           H  
ATOM    401 1HB  ALA A  30      49.073   5.256  29.377  1.00  0.00           H  
ATOM    402 2HB  ALA A  30      50.195   5.242  30.759  1.00  0.00           H  
ATOM    403 3HB  ALA A  30      48.980   6.533  30.612  1.00  0.00           H  
ATOM    404  N   GLU A  31      49.353   8.657  28.656  1.00  0.00           N  
ATOM    405  CA  GLU A  31      48.683   9.575  27.755  1.00  0.00           C  
ATOM    406  C   GLU A  31      49.625  10.156  26.712  1.00  0.00           C  
ATOM    407  O   GLU A  31      49.274  10.311  25.545  1.00  0.00           O  
ATOM    408  CB  GLU A  31      48.035  10.710  28.552  1.00  0.00           C  
ATOM    409  CG  GLU A  31      46.845  10.284  29.399  1.00  0.00           C  
ATOM    410  CD  GLU A  31      45.683   9.803  28.575  1.00  0.00           C  
ATOM    411  OE1 GLU A  31      45.135  10.589  27.840  1.00  0.00           O  
ATOM    412  OE2 GLU A  31      45.343   8.648  28.680  1.00  0.00           O1-
ATOM    413  H   GLU A  31      49.441   8.920  29.595  1.00  0.00           H  
ATOM    414  HA  GLU A  31      47.907   9.029  27.219  1.00  0.00           H  
ATOM    415 1HB  GLU A  31      48.776  11.156  29.216  1.00  0.00           H  
ATOM    416 2HB  GLU A  31      47.698  11.488  27.867  1.00  0.00           H  
ATOM    417 1HG  GLU A  31      47.157   9.482  30.068  1.00  0.00           H  
ATOM    418 2HG  GLU A  31      46.527  11.127  30.010  1.00  0.00           H  
ATOM    419  N   ALA A  32      50.815  10.507  27.146  1.00  0.00           N  
ATOM    420  CA  ALA A  32      51.836  11.007  26.245  1.00  0.00           C  
ATOM    421  C   ALA A  32      52.244   9.978  25.202  1.00  0.00           C  
ATOM    422  O   ALA A  32      52.458  10.298  24.035  1.00  0.00           O  
ATOM    423  CB  ALA A  32      53.053  11.458  27.039  1.00  0.00           C  
ATOM    424  H   ALA A  32      51.059  10.375  28.085  1.00  0.00           H  
ATOM    425  HA  ALA A  32      51.424  11.861  25.707  1.00  0.00           H  
ATOM    426 1HB  ALA A  32      53.810  11.844  26.357  1.00  0.00           H  
ATOM    427 2HB  ALA A  32      52.762  12.242  27.738  1.00  0.00           H  
ATOM    428 3HB  ALA A  32      53.460  10.613  27.592  1.00  0.00           H  
ATOM    429  N   VAL A  33      52.384   8.746  25.636  1.00  0.00           N  
ATOM    430  CA  VAL A  33      52.698   7.653  24.735  1.00  0.00           C  
ATOM    431  C   VAL A  33      51.615   7.430  23.692  1.00  0.00           C  
ATOM    432  O   VAL A  33      51.892   7.164  22.525  1.00  0.00           O  
ATOM    433  CB  VAL A  33      52.900   6.354  25.538  1.00  0.00           C  
ATOM    434  CG1 VAL A  33      53.031   5.163  24.600  1.00  0.00           C  
ATOM    435  CG2 VAL A  33      54.129   6.480  26.425  1.00  0.00           C  
ATOM    436  H   VAL A  33      52.211   8.528  26.575  1.00  0.00           H  
ATOM    437  HA  VAL A  33      53.624   7.892  24.210  1.00  0.00           H  
ATOM    438  HB  VAL A  33      52.020   6.180  26.157  1.00  0.00           H  
ATOM    439 1HG1 VAL A  33      53.173   4.254  25.184  1.00  0.00           H  
ATOM    440 2HG1 VAL A  33      52.126   5.071  24.000  1.00  0.00           H  
ATOM    441 3HG1 VAL A  33      53.889   5.310  23.944  1.00  0.00           H  
ATOM    442 1HG2 VAL A  33      54.265   5.558  26.990  1.00  0.00           H  
ATOM    443 2HG2 VAL A  33      55.008   6.659  25.806  1.00  0.00           H  
ATOM    444 3HG2 VAL A  33      53.995   7.312  27.116  1.00  0.00           H  
ATOM    445  N   ARG A  34      50.376   7.507  24.126  1.00  0.00           N  
ATOM    446  CA  ARG A  34      49.246   7.387  23.225  1.00  0.00           C  
ATOM    447  C   ARG A  34      49.214   8.492  22.182  1.00  0.00           C  
ATOM    448  O   ARG A  34      48.904   8.265  21.015  1.00  0.00           O  
ATOM    449  CB  ARG A  34      47.944   7.407  24.012  1.00  0.00           C  
ATOM    450  CG  ARG A  34      47.687   6.169  24.856  1.00  0.00           C  
ATOM    451  CD  ARG A  34      46.431   6.289  25.639  1.00  0.00           C  
ATOM    452  NE  ARG A  34      45.258   6.323  24.781  1.00  0.00           N  
ATOM    453  CZ  ARG A  34      44.026   6.692  25.183  1.00  0.00           C  
ATOM    454  NH1 ARG A  34      43.823   7.053  26.431  1.00  0.00           N1+
ATOM    455  NH2 ARG A  34      43.022   6.689  24.324  1.00  0.00           N  
ATOM    456  H   ARG A  34      50.192   7.715  25.065  1.00  0.00           H  
ATOM    457  HA  ARG A  34      49.328   6.440  22.691  1.00  0.00           H  
ATOM    458 1HB  ARG A  34      47.935   8.268  24.678  1.00  0.00           H  
ATOM    459 2HB  ARG A  34      47.105   7.516  23.324  1.00  0.00           H  
ATOM    460 1HG  ARG A  34      47.605   5.296  24.207  1.00  0.00           H  
ATOM    461 2HG  ARG A  34      48.514   6.026  25.553  1.00  0.00           H  
ATOM    462 1HD  ARG A  34      46.338   5.435  26.310  1.00  0.00           H  
ATOM    463 2HD  ARG A  34      46.453   7.208  26.224  1.00  0.00           H  
ATOM    464  HE  ARG A  34      45.375   6.052  23.814  1.00  0.00           H  
ATOM    465 1HH1 ARG A  34      44.591   7.055  27.088  1.00  0.00           H  
ATOM    466 2HH1 ARG A  34      42.900   7.329  26.733  1.00  0.00           H  
ATOM    467 1HH2 ARG A  34      43.178   6.411  23.365  1.00  0.00           H  
ATOM    468 2HH2 ARG A  34      42.099   6.965  24.626  1.00  0.00           H  
ATOM    469  N   ALA A  35      49.505   9.699  22.616  1.00  0.00           N  
ATOM    470  CA  ALA A  35      49.583  10.833  21.715  1.00  0.00           C  
ATOM    471  C   ALA A  35      50.677  10.672  20.672  1.00  0.00           C  
ATOM    472  O   ALA A  35      50.508  11.017  19.505  1.00  0.00           O  
ATOM    473  CB  ALA A  35      49.802  12.112  22.509  1.00  0.00           C  
ATOM    474  H   ALA A  35      49.742   9.844  23.555  1.00  0.00           H  
ATOM    475  HA  ALA A  35      48.637  10.904  21.178  1.00  0.00           H  
ATOM    476 1HB  ALA A  35      49.847  12.961  21.827  1.00  0.00           H  
ATOM    477 2HB  ALA A  35      48.978  12.252  23.208  1.00  0.00           H  
ATOM    478 3HB  ALA A  35      50.738  12.042  23.061  1.00  0.00           H  
ATOM    479  N   ALA A  36      51.815  10.176  21.106  1.00  0.00           N  
ATOM    480  CA  ALA A  36      52.918   9.903  20.205  1.00  0.00           C  
ATOM    481  C   ALA A  36      52.570   8.853  19.162  1.00  0.00           C  
ATOM    482  O   ALA A  36      52.939   8.960  17.995  1.00  0.00           O  
ATOM    483  CB  ALA A  36      54.140   9.466  20.999  1.00  0.00           C  
ATOM    484  H   ALA A  36      51.917   9.918  22.045  1.00  0.00           H  
ATOM    485  HA  ALA A  36      53.151  10.822  19.667  1.00  0.00           H  
ATOM    486 1HB  ALA A  36      54.969   9.276  20.317  1.00  0.00           H  
ATOM    487 2HB  ALA A  36      54.421  10.254  21.699  1.00  0.00           H  
ATOM    488 3HB  ALA A  36      53.909   8.557  21.551  1.00  0.00           H  
ATOM    489  N   ALA A  37      51.884   7.818  19.596  1.00  0.00           N  
ATOM    490  CA  ALA A  37      51.423   6.779  18.695  1.00  0.00           C  
ATOM    491  C   ALA A  37      50.450   7.305  17.652  1.00  0.00           C  
ATOM    492  O   ALA A  37      50.491   6.923  16.485  1.00  0.00           O  
ATOM    493  CB  ALA A  37      50.779   5.652  19.489  1.00  0.00           C  
ATOM    494  H   ALA A  37      51.612   7.763  20.535  1.00  0.00           H  
ATOM    495  HA  ALA A  37      52.287   6.389  18.158  1.00  0.00           H  
ATOM    496 1HB  ALA A  37      50.447   4.869  18.806  1.00  0.00           H  
ATOM    497 2HB  ALA A  37      51.506   5.238  20.188  1.00  0.00           H  
ATOM    498 3HB  ALA A  37      49.924   6.038  20.041  1.00  0.00           H  
ATOM    499  N   GLU A  38      49.550   8.160  18.086  1.00  0.00           N  
ATOM    500  CA  GLU A  38      48.607   8.794  17.185  1.00  0.00           C  
ATOM    501  C   GLU A  38      49.294   9.662  16.142  1.00  0.00           C  
ATOM    502  O   GLU A  38      48.910   9.687  14.975  1.00  0.00           O  
ATOM    503  CB  GLU A  38      47.611   9.639  17.982  1.00  0.00           C  
ATOM    504  CG  GLU A  38      46.629   8.831  18.818  1.00  0.00           C  
ATOM    505  CD  GLU A  38      45.718   9.694  19.647  1.00  0.00           C  
ATOM    506  OE1 GLU A  38      45.914  10.886  19.666  1.00  0.00           O  
ATOM    507  OE2 GLU A  38      44.826   9.161  20.263  1.00  0.00           O1-
ATOM    508  H   GLU A  38      49.543   8.437  19.025  1.00  0.00           H  
ATOM    509  HA  GLU A  38      48.055   8.015  16.657  1.00  0.00           H  
ATOM    510 1HB  GLU A  38      48.154  10.305  18.653  1.00  0.00           H  
ATOM    511 2HB  GLU A  38      47.034  10.263  17.298  1.00  0.00           H  
ATOM    512 1HG  GLU A  38      46.022   8.216  18.154  1.00  0.00           H  
ATOM    513 2HG  GLU A  38      47.188   8.166  19.475  1.00  0.00           H  
ATOM    514  N   VAL A  39      50.292  10.399  16.576  1.00  0.00           N  
ATOM    515  CA  VAL A  39      51.080  11.218  15.675  1.00  0.00           C  
ATOM    516  C   VAL A  39      51.815  10.391  14.632  1.00  0.00           C  
ATOM    517  O   VAL A  39      51.907  10.764  13.465  1.00  0.00           O  
ATOM    518  CB  VAL A  39      52.103  12.043  16.477  1.00  0.00           C  
ATOM    519  CG1 VAL A  39      53.068  12.754  15.539  1.00  0.00           C  
ATOM    520  CG2 VAL A  39      51.379  13.044  17.365  1.00  0.00           C  
ATOM    521  H   VAL A  39      50.566  10.358  17.515  1.00  0.00           H  
ATOM    522  HA  VAL A  39      50.409  11.899  15.150  1.00  0.00           H  
ATOM    523  HB  VAL A  39      52.695  11.369  17.096  1.00  0.00           H  
ATOM    524 1HG1 VAL A  39      53.784  13.332  16.123  1.00  0.00           H  
ATOM    525 2HG1 VAL A  39      53.601  12.017  14.939  1.00  0.00           H  
ATOM    526 3HG1 VAL A  39      52.511  13.423  14.884  1.00  0.00           H  
ATOM    527 1HG2 VAL A  39      52.109  13.623  17.930  1.00  0.00           H  
ATOM    528 2HG2 VAL A  39      50.783  13.715  16.747  1.00  0.00           H  
ATOM    529 3HG2 VAL A  39      50.726  12.511  18.057  1.00  0.00           H  
ATOM    530  N   VAL A  40      52.368   9.280  15.066  1.00  0.00           N  
ATOM    531  CA  VAL A  40      53.037   8.361  14.165  1.00  0.00           C  
ATOM    532  C   VAL A  40      52.096   7.781  13.122  1.00  0.00           C  
ATOM    533  O   VAL A  40      52.447   7.626  11.955  1.00  0.00           O  
ATOM    534  CB  VAL A  40      53.671   7.209  14.968  1.00  0.00           C  
ATOM    535  CG1 VAL A  40      54.202   6.136  14.029  1.00  0.00           C  
ATOM    536  CG2 VAL A  40      54.783   7.748  15.855  1.00  0.00           C  
ATOM    537  H   VAL A  40      52.280   9.017  16.005  1.00  0.00           H  
ATOM    538  HA  VAL A  40      53.819   8.904  13.636  1.00  0.00           H  
ATOM    539  HB  VAL A  40      52.904   6.744  15.587  1.00  0.00           H  
ATOM    540 1HG1 VAL A  40      54.647   5.330  14.614  1.00  0.00           H  
ATOM    541 2HG1 VAL A  40      53.383   5.740  13.429  1.00  0.00           H  
ATOM    542 3HG1 VAL A  40      54.958   6.567  13.374  1.00  0.00           H  
ATOM    543 1HG2 VAL A  40      55.226   6.929  16.420  1.00  0.00           H  
ATOM    544 2HG2 VAL A  40      55.547   8.218  15.236  1.00  0.00           H  
ATOM    545 3HG2 VAL A  40      54.372   8.484  16.546  1.00  0.00           H  
ATOM    546  N   THR A  41      50.906   7.429  13.556  1.00  0.00           N  
ATOM    547  CA  THR A  41      49.884   6.930  12.655  1.00  0.00           C  
ATOM    548  C   THR A  41      49.476   7.958  11.612  1.00  0.00           C  
ATOM    549  O   THR A  41      49.263   7.639  10.445  1.00  0.00           O  
ATOM    550  CB  THR A  41      48.639   6.479  13.442  1.00  0.00           C  
ATOM    551  CG2 THR A  41      47.552   6.000  12.491  1.00  0.00           C  
ATOM    552  OG1 THR A  41      48.994   5.413  14.332  1.00  0.00           O  
ATOM    553  H   THR A  41      50.661   7.562  14.495  1.00  0.00           H  
ATOM    554  HA  THR A  41      50.295   6.075  12.117  1.00  0.00           H  
ATOM    555  HB  THR A  41      48.258   7.314  14.029  1.00  0.00           H  
ATOM    556  HG1 THR A  41      49.666   5.720  14.946  1.00  0.00           H  
ATOM    557 1HG2 THR A  41      46.681   5.686  13.065  1.00  0.00           H  
ATOM    558 2HG2 THR A  41      47.272   6.812  11.820  1.00  0.00           H  
ATOM    559 3HG2 THR A  41      47.925   5.159  11.908  1.00  0.00           H  
ATOM    560  N   ALA A  42      49.337   9.191  12.046  1.00  0.00           N  
ATOM    561  CA  ALA A  42      49.022  10.283  11.145  1.00  0.00           C  
ATOM    562  C   ALA A  42      50.106  10.507  10.102  1.00  0.00           C  
ATOM    563  O   ALA A  42      49.829  10.773   8.935  1.00  0.00           O  
ATOM    564  CB  ALA A  42      48.789  11.560  11.939  1.00  0.00           C  
ATOM    565  H   ALA A  42      49.510   9.408  12.985  1.00  0.00           H  
ATOM    566  HA  ALA A  42      48.110  10.026  10.607  1.00  0.00           H  
ATOM    567 1HB  ALA A  42      48.540  12.372  11.257  1.00  0.00           H  
ATOM    568 2HB  ALA A  42      47.966  11.408  12.639  1.00  0.00           H  
ATOM    569 3HB  ALA A  42      49.692  11.814  12.492  1.00  0.00           H  
ATOM    570  N   GLY A  43      51.344  10.430  10.536  1.00  0.00           N  
ATOM    571  CA  GLY A  43      52.475  10.550   9.635  1.00  0.00           C  
ATOM    572  C   GLY A  43      52.506   9.444   8.592  1.00  0.00           C  
ATOM    573  O   GLY A  43      52.816   9.671   7.425  1.00  0.00           O  
ATOM    574  H   GLY A  43      51.528  10.222  11.475  1.00  0.00           H  
ATOM    575 1HA  GLY A  43      52.437  11.515   9.129  1.00  0.00           H  
ATOM    576 2HA  GLY A  43      53.401  10.524  10.208  1.00  0.00           H  
ATOM    577  N   GLY A  44      52.216   8.238   9.026  1.00  0.00           N  
ATOM    578  CA  GLY A  44      52.138   7.104   8.125  1.00  0.00           C  
ATOM    579  C   GLY A  44      51.043   7.265   7.082  1.00  0.00           C  
ATOM    580  O   GLY A  44      51.213   6.920   5.915  1.00  0.00           O  
ATOM    581  H   GLY A  44      51.979   8.093   9.965  1.00  0.00           H  
ATOM    582 1HA  GLY A  44      53.095   6.975   7.619  1.00  0.00           H  
ATOM    583 2HA  GLY A  44      51.952   6.196   8.698  1.00  0.00           H  
ATOM    584  N   ARG A  45      49.906   7.760   7.516  1.00  0.00           N  
ATOM    585  CA  ARG A  45      48.803   8.034   6.615  1.00  0.00           C  
ATOM    586  C   ARG A  45      49.151   9.084   5.572  1.00  0.00           C  
ATOM    587  O   ARG A  45      48.782   8.977   4.405  1.00  0.00           O  
ATOM    588  CB  ARG A  45      47.586   8.498   7.402  1.00  0.00           C  
ATOM    589  CG  ARG A  45      46.914   7.418   8.236  1.00  0.00           C  
ATOM    590  CD  ARG A  45      45.773   7.959   9.017  1.00  0.00           C  
ATOM    591  NE  ARG A  45      45.127   6.930   9.816  1.00  0.00           N  
ATOM    592  CZ  ARG A  45      44.159   7.162  10.725  1.00  0.00           C  
ATOM    593  NH1 ARG A  45      43.737   8.389  10.937  1.00  0.00           N1+
ATOM    594  NH2 ARG A  45      43.634   6.156  11.402  1.00  0.00           N  
ATOM    595  H   ARG A  45      49.804   8.019   8.455  1.00  0.00           H  
ATOM    596  HA  ARG A  45      48.550   7.114   6.087  1.00  0.00           H  
ATOM    597 1HB  ARG A  45      47.874   9.303   8.076  1.00  0.00           H  
ATOM    598 2HB  ARG A  45      46.839   8.897   6.715  1.00  0.00           H  
ATOM    599 1HG  ARG A  45      46.539   6.633   7.580  1.00  0.00           H  
ATOM    600 2HG  ARG A  45      47.637   6.995   8.933  1.00  0.00           H  
ATOM    601 1HD  ARG A  45      46.129   8.739   9.689  1.00  0.00           H  
ATOM    602 2HD  ARG A  45      45.032   8.377   8.337  1.00  0.00           H  
ATOM    603  HE  ARG A  45      45.425   5.974   9.681  1.00  0.00           H  
ATOM    604 1HH1 ARG A  45      44.139   9.158  10.419  1.00  0.00           H  
ATOM    605 2HH1 ARG A  45      43.012   8.563  11.618  1.00  0.00           H  
ATOM    606 1HH2 ARG A  45      43.958   5.213  11.239  1.00  0.00           H  
ATOM    607 2HH2 ARG A  45      42.909   6.330  12.083  1.00  0.00           H  
ATOM    608  N   MET A  46      49.837  10.118   6.006  1.00  0.00           N  
ATOM    609  CA  MET A  46      50.298  11.157   5.105  1.00  0.00           C  
ATOM    610  C   MET A  46      51.271  10.632   4.062  1.00  0.00           C  
ATOM    611  O   MET A  46      51.230  11.014   2.895  1.00  0.00           O  
ATOM    612  CB  MET A  46      50.943  12.286   5.906  1.00  0.00           C  
ATOM    613  CG  MET A  46      51.473  13.436   5.060  1.00  0.00           C  
ATOM    614  SD  MET A  46      53.127  13.119   4.415  1.00  0.00           S  
ATOM    615  CE  MET A  46      54.103  13.245   5.910  1.00  0.00           C  
ATOM    616  H   MET A  46      50.109  10.173   6.945  1.00  0.00           H  
ATOM    617  HA  MET A  46      49.434  11.547   4.568  1.00  0.00           H  
ATOM    618 1HB  MET A  46      50.217  12.696   6.607  1.00  0.00           H  
ATOM    619 2HB  MET A  46      51.775  11.890   6.490  1.00  0.00           H  
ATOM    620 1HG  MET A  46      50.802  13.607   4.218  1.00  0.00           H  
ATOM    621 2HG  MET A  46      51.506  14.344   5.660  1.00  0.00           H  
ATOM    622 1HE  MET A  46      55.154  13.072   5.675  1.00  0.00           H  
ATOM    623 2HE  MET A  46      53.985  14.241   6.339  1.00  0.00           H  
ATOM    624 3HE  MET A  46      53.766  12.498   6.629  1.00  0.00           H  
ATOM    625  N   LEU A  47      52.171   9.777   4.496  1.00  0.00           N  
ATOM    626  CA  LEU A  47      53.114   9.142   3.595  1.00  0.00           C  
ATOM    627  C   LEU A  47      52.427   8.275   2.552  1.00  0.00           C  
ATOM    628  O   LEU A  47      52.811   8.249   1.385  1.00  0.00           O  
ATOM    629  CB  LEU A  47      54.105   8.289   4.397  1.00  0.00           C  
ATOM    630  CG  LEU A  47      55.098   9.067   5.270  1.00  0.00           C  
ATOM    631  CD1 LEU A  47      55.883   8.093   6.138  1.00  0.00           C  
ATOM    632  CD2 LEU A  47      56.027   9.879   4.381  1.00  0.00           C  
ATOM    633  H   LEU A  47      52.178   9.499   5.435  1.00  0.00           H  
ATOM    634  HA  LEU A  47      53.664   9.920   3.066  1.00  0.00           H  
ATOM    635 1HB  LEU A  47      53.541   7.623   5.049  1.00  0.00           H  
ATOM    636 2HB  LEU A  47      54.682   7.680   3.701  1.00  0.00           H  
ATOM    637  HG  LEU A  47      54.551   9.738   5.933  1.00  0.00           H  
ATOM    638 1HD1 LEU A  47      56.589   8.645   6.758  1.00  0.00           H  
ATOM    639 2HD1 LEU A  47      55.195   7.539   6.777  1.00  0.00           H  
ATOM    640 3HD1 LEU A  47      56.428   7.397   5.501  1.00  0.00           H  
ATOM    641 1HD2 LEU A  47      56.733  10.433   5.002  1.00  0.00           H  
ATOM    642 2HD2 LEU A  47      56.575   9.209   3.719  1.00  0.00           H  
ATOM    643 3HD2 LEU A  47      55.441  10.579   3.785  1.00  0.00           H  
ATOM    644  N   SER A  48      51.429   7.538   2.986  1.00  0.00           N  
ATOM    645  CA  SER A  48      50.641   6.719   2.085  1.00  0.00           C  
ATOM    646  C   SER A  48      49.905   7.546   1.042  1.00  0.00           C  
ATOM    647  O   SER A  48      49.814   7.173  -0.125  1.00  0.00           O  
ATOM    648  CB  SER A  48      49.644   5.898   2.880  1.00  0.00           C  
ATOM    649  OG  SER A  48      48.868   5.094   2.035  1.00  0.00           O  
ATOM    650  H   SER A  48      51.154   7.579   3.925  1.00  0.00           H  
ATOM    651  HA  SER A  48      51.320   6.058   1.547  1.00  0.00           H  
ATOM    652 1HB  SER A  48      50.177   5.272   3.595  1.00  0.00           H  
ATOM    653 2HB  SER A  48      48.996   6.564   3.448  1.00  0.00           H  
ATOM    654  HG  SER A  48      48.507   4.398   2.589  1.00  0.00           H  
ATOM    655  N   ARG A  49      49.353   8.657   1.476  1.00  0.00           N  
ATOM    656  CA  ARG A  49      48.683   9.575   0.575  1.00  0.00           C  
ATOM    657  C   ARG A  49      49.625  10.156  -0.468  1.00  0.00           C  
ATOM    658  O   ARG A  49      49.274  10.311  -1.635  1.00  0.00           O  
ATOM    659  CB  ARG A  49      48.048  10.712   1.362  1.00  0.00           C  
ATOM    660  CG  ARG A  49      46.840  10.316   2.196  1.00  0.00           C  
ATOM    661  CD  ARG A  49      46.312  11.464   2.977  1.00  0.00           C  
ATOM    662  NE  ARG A  49      45.156  11.090   3.777  1.00  0.00           N  
ATOM    663  CZ  ARG A  49      44.563  11.889   4.685  1.00  0.00           C  
ATOM    664  NH1 ARG A  49      45.027  13.101   4.896  1.00  0.00           N1+
ATOM    665  NH2 ARG A  49      43.515  11.455   5.363  1.00  0.00           N  
ATOM    666  H   ARG A  49      49.441   8.920   2.415  1.00  0.00           H  
ATOM    667  HA  ARG A  49      47.904   9.029   0.041  1.00  0.00           H  
ATOM    668 1HB  ARG A  49      48.786  11.145   2.035  1.00  0.00           H  
ATOM    669 2HB  ARG A  49      47.731  11.497   0.675  1.00  0.00           H  
ATOM    670 1HG  ARG A  49      46.048   9.954   1.540  1.00  0.00           H  
ATOM    671 2HG  ARG A  49      47.123   9.527   2.894  1.00  0.00           H  
ATOM    672 1HD  ARG A  49      47.086  11.834   3.649  1.00  0.00           H  
ATOM    673 2HD  ARG A  49      46.012  12.260   2.296  1.00  0.00           H  
ATOM    674  HE  ARG A  49      44.771  10.164   3.642  1.00  0.00           H  
ATOM    675 1HH1 ARG A  49      45.828  13.433   4.378  1.00  0.00           H  
ATOM    676 2HH1 ARG A  49      44.583  13.700   5.577  1.00  0.00           H  
ATOM    677 1HH2 ARG A  49      43.158  10.523   5.200  1.00  0.00           H  
ATOM    678 2HH2 ARG A  49      43.071  12.054   6.043  1.00  0.00           H  
ATOM    679  N   GLY A  50      50.815  10.507  -0.034  1.00  0.00           N  
ATOM    680  CA  GLY A  50      51.836  11.007  -0.935  1.00  0.00           C  
ATOM    681  C   GLY A  50      52.163  10.021  -2.046  1.00  0.00           C  
ATOM    682  O   GLY A  50      52.236  10.392  -3.217  1.00  0.00           O  
ATOM    683  H   GLY A  50      51.059  10.375   0.905  1.00  0.00           H  
ATOM    684 1HA  GLY A  50      51.502  11.945  -1.379  1.00  0.00           H  
ATOM    685 2HA  GLY A  50      52.743  11.223  -0.372  1.00  0.00           H  
ATOM    686  N   VAL A  51      52.426   8.782  -1.703  1.00  0.00           N  
ATOM    687  CA  VAL A  51      53.255   7.968  -2.578  1.00  0.00           C  
ATOM    688  C   VAL A  51      53.034   8.332  -4.056  1.00  0.00           C  
ATOM    689  O   VAL A  51      53.875   8.034  -4.904  1.00  0.00           O  
ATOM    690  CB  VAL A  51      52.942   6.475  -2.361  1.00  0.00           C  
ATOM    691  CG1 VAL A  51      51.538   6.150  -2.848  1.00  0.00           C  
ATOM    692  CG2 VAL A  51      53.974   5.621  -3.081  1.00  0.00           C  
ATOM    693  H   VAL A  51      52.207   8.459  -0.771  1.00  0.00           H  
ATOM    694  HA  VAL A  51      54.301   8.149  -2.330  1.00  0.00           H  
ATOM    695  HB  VAL A  51      52.971   6.259  -1.293  1.00  0.00           H  
ATOM    696 1HG1 VAL A  51      51.334   5.091  -2.686  1.00  0.00           H  
ATOM    697 2HG1 VAL A  51      50.814   6.747  -2.294  1.00  0.00           H  
ATOM    698 3HG1 VAL A  51      51.459   6.376  -3.911  1.00  0.00           H  
ATOM    699 1HG2 VAL A  51      53.747   4.567  -2.923  1.00  0.00           H  
ATOM    700 2HG2 VAL A  51      53.949   5.841  -4.148  1.00  0.00           H  
ATOM    701 3HG2 VAL A  51      54.967   5.841  -2.688  1.00  0.00           H  
ATOM    702  N   ASP A  52      51.943   9.042  -4.343  1.00  0.00           N  
ATOM    703  CA  ASP A  52      51.733   9.659  -5.656  1.00  0.00           C  
ATOM    704  C   ASP A  52      52.879  10.593  -6.061  1.00  0.00           C  
ATOM    705  O   ASP A  52      53.183  10.725  -7.247  1.00  0.00           O  
ATOM    706  CB  ASP A  52      50.416  10.439  -5.665  1.00  0.00           C  
ATOM    707  CG  ASP A  52      49.191   9.533  -5.661  1.00  0.00           C  
ATOM    708  OD1 ASP A  52      49.339   8.366  -5.935  1.00  0.00           O  
ATOM    709  OD2 ASP A  52      48.120  10.018  -5.383  1.00  0.00           O1-
ATOM    710  H   ASP A  52      51.263   9.206  -3.613  1.00  0.00           H  
ATOM    711  HA  ASP A  52      51.669   8.868  -6.404  1.00  0.00           H  
ATOM    712 1HB  ASP A  52      50.372  11.089  -4.792  1.00  0.00           H  
ATOM    713 2HB  ASP A  52      50.376  11.075  -6.550  1.00  0.00           H  
ATOM    714  N   VAL A  53      53.483  11.270  -5.085  1.00  0.00           N  
ATOM    715  CA  VAL A  53      54.499  12.282  -5.387  1.00  0.00           C  
ATOM    716  C   VAL A  53      55.837  12.008  -4.705  1.00  0.00           C  
ATOM    717  O   VAL A  53      56.788  12.773  -4.866  1.00  0.00           O  
ATOM    718  CB  VAL A  53      53.997  13.672  -4.955  1.00  0.00           C  
ATOM    719  CG1 VAL A  53      52.747  14.053  -5.735  1.00  0.00           C  
ATOM    720  CG2 VAL A  53      53.723  13.682  -3.459  1.00  0.00           C  
ATOM    721  H   VAL A  53      53.215  11.107  -4.126  1.00  0.00           H  
ATOM    722  HA  VAL A  53      54.673  12.288  -6.464  1.00  0.00           H  
ATOM    723  HB  VAL A  53      54.760  14.414  -5.191  1.00  0.00           H  
ATOM    724 1HG1 VAL A  53      52.406  15.039  -5.417  1.00  0.00           H  
ATOM    725 2HG1 VAL A  53      52.975  14.075  -6.800  1.00  0.00           H  
ATOM    726 3HG1 VAL A  53      51.963  13.320  -5.546  1.00  0.00           H  
ATOM    727 1HG2 VAL A  53      53.368  14.669  -3.161  1.00  0.00           H  
ATOM    728 2HG2 VAL A  53      52.963  12.937  -3.223  1.00  0.00           H  
ATOM    729 3HG2 VAL A  53      54.641  13.448  -2.920  1.00  0.00           H  
ATOM    730  N   ILE A  54      55.911  10.919  -3.950  1.00  0.00           N  
ATOM    731  CA  ILE A  54      57.138  10.565  -3.244  1.00  0.00           C  
ATOM    732  C   ILE A  54      57.529   9.125  -3.543  1.00  0.00           C  
ATOM    733  O   ILE A  54      56.675   8.291  -3.843  1.00  0.00           O  
ATOM    734  CB  ILE A  54      56.978  10.753  -1.724  1.00  0.00           C  
ATOM    735  CG1 ILE A  54      58.325  10.574  -1.019  1.00  0.00           C  
ATOM    736  CG2 ILE A  54      55.951   9.775  -1.173  1.00  0.00           C  
ATOM    737  CD1 ILE A  54      58.333  11.056   0.413  1.00  0.00           C  
ATOM    738  H   ILE A  54      55.101  10.322  -3.860  1.00  0.00           H  
ATOM    739  HA  ILE A  54      57.935  11.230  -3.579  1.00  0.00           H  
ATOM    740  HB  ILE A  54      56.646  11.769  -1.516  1.00  0.00           H  
ATOM    741 1HG1 ILE A  54      58.602   9.520  -1.026  1.00  0.00           H  
ATOM    742 2HG1 ILE A  54      59.096  11.118  -1.565  1.00  0.00           H  
ATOM    743 1HG2 ILE A  54      55.851   9.921  -0.098  1.00  0.00           H  
ATOM    744 2HG2 ILE A  54      54.989   9.949  -1.654  1.00  0.00           H  
ATOM    745 3HG2 ILE A  54      56.277   8.754  -1.372  1.00  0.00           H  
ATOM    746 1HD1 ILE A  54      59.321  10.897   0.845  1.00  0.00           H  
ATOM    747 2HD1 ILE A  54      58.092  12.120   0.441  1.00  0.00           H  
ATOM    748 3HD1 ILE A  54      57.593  10.501   0.988  1.00  0.00           H  
ATOM    749  N   ASP A  55      58.822   8.837  -3.471  1.00  0.00           N  
ATOM    750  CA  ASP A  55      59.316   7.497  -3.760  1.00  0.00           C  
ATOM    751  C   ASP A  55      58.968   6.540  -2.633  1.00  0.00           C  
ATOM    752  O   ASP A  55      59.276   6.797  -1.469  1.00  0.00           O  
ATOM    753  CB  ASP A  55      60.831   7.514  -3.975  1.00  0.00           C  
ATOM    754  CG  ASP A  55      61.385   6.159  -4.395  1.00  0.00           C  
ATOM    755  OD1 ASP A  55      60.882   5.164  -3.931  1.00  0.00           O  
ATOM    756  OD2 ASP A  55      62.307   6.133  -5.176  1.00  0.00           O1-
ATOM    757  H   ASP A  55      59.476   9.562  -3.216  1.00  0.00           H  
ATOM    758  HA  ASP A  55      58.849   7.147  -4.681  1.00  0.00           H  
ATOM    759 1HB  ASP A  55      61.082   8.246  -4.743  1.00  0.00           H  
ATOM    760 2HB  ASP A  55      61.326   7.823  -3.054  1.00  0.00           H  
ATOM    761  N   PRO A  56      58.283   5.459  -2.977  1.00  0.00           N  
ATOM    762  CA  PRO A  56      57.766   4.544  -1.971  1.00  0.00           C  
ATOM    763  C   PRO A  56      58.877   4.058  -1.021  1.00  0.00           C  
ATOM    764  O   PRO A  56      58.648   3.955   0.183  1.00  0.00           O  
ATOM    765  CB  PRO A  56      57.202   3.399  -2.819  1.00  0.00           C  
ATOM    766  CG  PRO A  56      56.805   4.053  -4.098  1.00  0.00           C  
ATOM    767  CD  PRO A  56      57.891   5.064  -4.354  1.00  0.00           C  
ATOM    768  HA  PRO A  56      57.015   5.068  -1.380  1.00  0.00           H  
ATOM    769 1HB  PRO A  56      57.966   2.621  -2.956  1.00  0.00           H  
ATOM    770 2HB  PRO A  56      56.354   2.929  -2.299  1.00  0.00           H  
ATOM    771 1HG  PRO A  56      56.727   3.303  -4.899  1.00  0.00           H  
ATOM    772 2HG  PRO A  56      55.812   4.515  -3.997  1.00  0.00           H  
ATOM    773 1HD  PRO A  56      58.722   4.583  -4.891  1.00  0.00           H  
ATOM    774 2HD  PRO A  56      57.483   5.901  -4.941  1.00  0.00           H  
ATOM    775  N   GLU A  57      60.097   3.800  -1.541  1.00  0.00           N  
ATOM    776  CA  GLU A  57      61.182   3.426  -0.654  1.00  0.00           C  
ATOM    777  C   GLU A  57      61.460   4.482   0.402  1.00  0.00           C  
ATOM    778  O   GLU A  57      61.629   4.182   1.582  1.00  0.00           O  
ATOM    779  CB  GLU A  57      62.453   3.164  -1.465  1.00  0.00           C  
ATOM    780  CG  GLU A  57      63.648   2.719  -0.634  1.00  0.00           C  
ATOM    781  CD  GLU A  57      64.868   2.439  -1.467  1.00  0.00           C  
ATOM    782  OE1 GLU A  57      64.714   2.050  -2.600  1.00  0.00           O  
ATOM    783  OE2 GLU A  57      65.956   2.613  -0.969  1.00  0.00           O1-
ATOM    784  H   GLU A  57      60.269   3.853  -2.534  1.00  0.00           H  
ATOM    785  HA  GLU A  57      60.902   2.511  -0.131  1.00  0.00           H  
ATOM    786 1HB  GLU A  57      62.258   2.393  -2.209  1.00  0.00           H  
ATOM    787 2HB  GLU A  57      62.737   4.071  -2.000  1.00  0.00           H  
ATOM    788 1HG  GLU A  57      63.887   3.500   0.088  1.00  0.00           H  
ATOM    789 2HG  GLU A  57      63.378   1.821  -0.080  1.00  0.00           H  
ATOM    790  N   GLU A  58      61.539   5.721  -0.031  1.00  0.00           N  
ATOM    791  CA  GLU A  58      61.800   6.827   0.870  1.00  0.00           C  
ATOM    792  C   GLU A  58      60.707   6.997   1.912  1.00  0.00           C  
ATOM    793  O   GLU A  58      60.971   7.276   3.080  1.00  0.00           O  
ATOM    794  CB  GLU A  58      61.957   8.124   0.074  1.00  0.00           C  
ATOM    795  CG  GLU A  58      63.226   8.199  -0.763  1.00  0.00           C  
ATOM    796  CD  GLU A  58      63.307   9.451  -1.591  1.00  0.00           C  
ATOM    797  OE1 GLU A  58      62.354  10.192  -1.609  1.00  0.00           O  
ATOM    798  OE2 GLU A  58      64.325   9.667  -2.207  1.00  0.00           O1-
ATOM    799  H   GLU A  58      61.356   5.929  -0.970  1.00  0.00           H  
ATOM    800  HA  GLU A  58      62.734   6.631   1.398  1.00  0.00           H  
ATOM    801 1HB  GLU A  58      61.106   8.244  -0.598  1.00  0.00           H  
ATOM    802 2HB  GLU A  58      61.956   8.973   0.757  1.00  0.00           H  
ATOM    803 1HG  GLU A  58      64.089   8.160  -0.099  1.00  0.00           H  
ATOM    804 2HG  GLU A  58      63.268   7.331  -1.419  1.00  0.00           H  
ATOM    805  N   ALA A  59      59.474   6.860   1.479  1.00  0.00           N  
ATOM    806  CA  ALA A  59      58.339   6.925   2.380  1.00  0.00           C  
ATOM    807  C   ALA A  59      58.361   5.819   3.422  1.00  0.00           C  
ATOM    808  O   ALA A  59      58.040   6.031   4.590  1.00  0.00           O  
ATOM    809  CB  ALA A  59      57.042   6.869   1.586  1.00  0.00           C  
ATOM    810  H   ALA A  59      59.300   6.644   0.540  1.00  0.00           H  
ATOM    811  HA  ALA A  59      58.387   7.872   2.918  1.00  0.00           H  
ATOM    812 1HB  ALA A  59      56.195   6.931   2.269  1.00  0.00           H  
ATOM    813 2HB  ALA A  59      57.007   7.705   0.887  1.00  0.00           H  
ATOM    814 3HB  ALA A  59      56.994   5.932   1.033  1.00  0.00           H  
ATOM    815  N   ARG A  60      58.710   4.629   2.989  1.00  0.00           N  
ATOM    816  CA  ARG A  60      58.843   3.500   3.890  1.00  0.00           C  
ATOM    817  C   ARG A  60      59.929   3.714   4.932  1.00  0.00           C  
ATOM    818  O   ARG A  60      59.776   3.361   6.100  1.00  0.00           O  
ATOM    819  CB  ARG A  60      59.150   2.234   3.104  1.00  0.00           C  
ATOM    820  CG  ARG A  60      57.998   1.711   2.260  1.00  0.00           C  
ATOM    821  CD  ARG A  60      58.392   0.512   1.476  1.00  0.00           C  
ATOM    822  NE  ARG A  60      58.685  -0.625   2.335  1.00  0.00           N  
ATOM    823  CZ  ARG A  60      59.316  -1.745   1.932  1.00  0.00           C  
ATOM    824  NH1 ARG A  60      59.713  -1.863   0.684  1.00  0.00           N1+
ATOM    825  NH2 ARG A  60      59.536  -2.725   2.791  1.00  0.00           N  
ATOM    826  H   ARG A  60      58.954   4.495   2.050  1.00  0.00           H  
ATOM    827  HA  ARG A  60      57.898   3.365   4.418  1.00  0.00           H  
ATOM    828 1HB  ARG A  60      59.991   2.415   2.437  1.00  0.00           H  
ATOM    829 2HB  ARG A  60      59.442   1.440   3.791  1.00  0.00           H  
ATOM    830 1HG  ARG A  60      57.166   1.438   2.909  1.00  0.00           H  
ATOM    831 2HG  ARG A  60      57.676   2.485   1.563  1.00  0.00           H  
ATOM    832 1HD  ARG A  60      57.580   0.232   0.806  1.00  0.00           H  
ATOM    833 2HD  ARG A  60      59.284   0.736   0.892  1.00  0.00           H  
ATOM    834  HE  ARG A  60      58.395  -0.570   3.302  1.00  0.00           H  
ATOM    835 1HH1 ARG A  60      59.545  -1.115   0.028  1.00  0.00           H  
ATOM    836 2HH1 ARG A  60      60.186  -2.703   0.383  1.00  0.00           H  
ATOM    837 1HH2 ARG A  60      59.231  -2.633   3.751  1.00  0.00           H  
ATOM    838 2HH2 ARG A  60      60.009  -3.564   2.490  1.00  0.00           H  
ATOM    839  N   ARG A  61      61.041   4.264   4.499  1.00  0.00           N  
ATOM    840  CA  ARG A  61      62.129   4.591   5.400  1.00  0.00           C  
ATOM    841  C   ARG A  61      61.730   5.623   6.442  1.00  0.00           C  
ATOM    842  O   ARG A  61      62.104   5.534   7.610  1.00  0.00           O  
ATOM    843  CB  ARG A  61      63.323   5.113   4.614  1.00  0.00           C  
ATOM    844  CG  ARG A  61      64.048   4.066   3.783  1.00  0.00           C  
ATOM    845  CD  ARG A  61      65.214   4.645   3.068  1.00  0.00           C  
ATOM    846  NE  ARG A  61      65.862   3.668   2.207  1.00  0.00           N  
ATOM    847  CZ  ARG A  61      66.784   2.777   2.620  1.00  0.00           C  
ATOM    848  NH1 ARG A  61      67.155   2.751   3.881  1.00  0.00           N1+
ATOM    849  NH2 ARG A  61      67.315   1.927   1.758  1.00  0.00           N  
ATOM    850  H   ARG A  61      61.130   4.527   3.560  1.00  0.00           H  
ATOM    851  HA  ARG A  61      62.420   3.686   5.934  1.00  0.00           H  
ATOM    852 1HB  ARG A  61      62.996   5.902   3.938  1.00  0.00           H  
ATOM    853 2HB  ARG A  61      64.048   5.550   5.300  1.00  0.00           H  
ATOM    854 1HG  ARG A  61      64.406   3.269   4.434  1.00  0.00           H  
ATOM    855 2HG  ARG A  61      63.364   3.650   3.043  1.00  0.00           H  
ATOM    856 1HD  ARG A  61      64.885   5.479   2.449  1.00  0.00           H  
ATOM    857 2HD  ARG A  61      65.946   4.999   3.793  1.00  0.00           H  
ATOM    858  HE  ARG A  61      65.602   3.656   1.230  1.00  0.00           H  
ATOM    859 1HH1 ARG A  61      66.749   3.400   4.540  1.00  0.00           H  
ATOM    860 2HH1 ARG A  61      67.847   2.084   4.191  1.00  0.00           H  
ATOM    861 1HH2 ARG A  61      67.030   1.947   0.788  1.00  0.00           H  
ATOM    862 2HH2 ARG A  61      68.006   1.260   2.067  1.00  0.00           H  
ATOM    863  N   ALA A  62      60.995   6.622   6.009  1.00  0.00           N  
ATOM    864  CA  ALA A  62      60.484   7.638   6.910  1.00  0.00           C  
ATOM    865  C   ALA A  62      59.537   7.066   7.952  1.00  0.00           C  
ATOM    866  O   ALA A  62      59.560   7.449   9.120  1.00  0.00           O  
ATOM    867  CB  ALA A  62      59.787   8.733   6.116  1.00  0.00           C  
ATOM    868  H   ALA A  62      60.720   6.664   5.070  1.00  0.00           H  
ATOM    869  HA  ALA A  62      61.328   8.069   7.448  1.00  0.00           H  
ATOM    870 1HB  ALA A  62      59.417   9.498   6.799  1.00  0.00           H  
ATOM    871 2HB  ALA A  62      60.494   9.182   5.417  1.00  0.00           H  
ATOM    872 3HB  ALA A  62      58.952   8.306   5.563  1.00  0.00           H  
ATOM    873  N   ILE A  63      58.680   6.168   7.519  1.00  0.00           N  
ATOM    874  CA  ILE A  63      57.769   5.488   8.420  1.00  0.00           C  
ATOM    875  C   ILE A  63      58.497   4.655   9.462  1.00  0.00           C  
ATOM    876  O   ILE A  63      58.115   4.611  10.630  1.00  0.00           O  
ATOM    877  CB  ILE A  63      56.805   4.584   7.630  1.00  0.00           C  
ATOM    878  CG1 ILE A  63      55.849   5.431   6.786  1.00  0.00           C  
ATOM    879  CG2 ILE A  63      56.028   3.681   8.576  1.00  0.00           C  
ATOM    880  CD1 ILE A  63      55.055   4.633   5.777  1.00  0.00           C  
ATOM    881  H   ILE A  63      58.687   5.890   6.580  1.00  0.00           H  
ATOM    882  HA  ILE A  63      57.183   6.238   8.950  1.00  0.00           H  
ATOM    883  HB  ILE A  63      57.373   3.965   6.937  1.00  0.00           H  
ATOM    884 1HG1 ILE A  63      55.148   5.949   7.440  1.00  0.00           H  
ATOM    885 2HG1 ILE A  63      56.415   6.191   6.248  1.00  0.00           H  
ATOM    886 1HG2 ILE A  63      55.351   3.049   8.001  1.00  0.00           H  
ATOM    887 2HG2 ILE A  63      56.723   3.055   9.134  1.00  0.00           H  
ATOM    888 3HG2 ILE A  63      55.452   4.292   9.271  1.00  0.00           H  
ATOM    889 1HD1 ILE A  63      54.401   5.302   5.218  1.00  0.00           H  
ATOM    890 2HD1 ILE A  63      55.738   4.133   5.089  1.00  0.00           H  
ATOM    891 3HD1 ILE A  63      54.453   3.888   6.296  1.00  0.00           H  
ATOM    892  N   ALA A  64      59.530   3.967   9.029  1.00  0.00           N  
ATOM    893  CA  ALA A  64      60.357   3.188   9.930  1.00  0.00           C  
ATOM    894  C   ALA A  64      61.051   4.050  10.972  1.00  0.00           C  
ATOM    895  O   ALA A  64      61.161   3.681  12.140  1.00  0.00           O  
ATOM    896  CB  ALA A  64      61.386   2.397   9.136  1.00  0.00           C  
ATOM    897  H   ALA A  64      59.802   4.022   8.090  1.00  0.00           H  
ATOM    898  HA  ALA A  64      59.711   2.494  10.468  1.00  0.00           H  
ATOM    899 1HB  ALA A  64      61.995   1.804   9.819  1.00  0.00           H  
ATOM    900 2HB  ALA A  64      60.876   1.734   8.437  1.00  0.00           H  
ATOM    901 3HB  ALA A  64      62.025   3.083   8.583  1.00  0.00           H  
ATOM    902  N   GLU A  65      61.549   5.186  10.539  1.00  0.00           N  
ATOM    903  CA  GLU A  65      62.173   6.136  11.440  1.00  0.00           C  
ATOM    904  C   GLU A  65      61.204   6.670  12.482  1.00  0.00           C  
ATOM    905  O   GLU A  65      61.548   6.842  13.650  1.00  0.00           O  
ATOM    906  CB  GLU A  65      62.764   7.301  10.644  1.00  0.00           C  
ATOM    907  CG  GLU A  65      63.983   6.937   9.807  1.00  0.00           C  
ATOM    908  CD  GLU A  65      64.488   8.085   8.978  1.00  0.00           C  
ATOM    909  OE1 GLU A  65      63.846   9.108   8.960  1.00  0.00           O  
ATOM    910  OE2 GLU A  65      65.517   7.939   8.362  1.00  0.00           O1-
ATOM    911  H   GLU A  65      61.448   5.445   9.600  1.00  0.00           H  
ATOM    912  HA  GLU A  65      62.978   5.629  11.974  1.00  0.00           H  
ATOM    913 1HB  GLU A  65      62.006   7.705   9.972  1.00  0.00           H  
ATOM    914 2HB  GLU A  65      63.054   8.099  11.327  1.00  0.00           H  
ATOM    915 1HG  GLU A  65      64.780   6.605  10.471  1.00  0.00           H  
ATOM    916 2HG  GLU A  65      63.725   6.107   9.151  1.00  0.00           H  
ATOM    917  N   LEU A  66      59.999   6.963  12.049  1.00  0.00           N  
ATOM    918  CA  LEU A  66      58.954   7.413  12.950  1.00  0.00           C  
ATOM    919  C   LEU A  66      58.597   6.366  13.992  1.00  0.00           C  
ATOM    920  O   LEU A  66      58.368   6.674  15.160  1.00  0.00           O  
ATOM    921  CB  LEU A  66      57.700   7.784  12.148  1.00  0.00           C  
ATOM    922  CG  LEU A  66      57.817   9.040  11.275  1.00  0.00           C  
ATOM    923  CD1 LEU A  66      56.573   9.174  10.408  1.00  0.00           C  
ATOM    924  CD2 LEU A  66      57.998  10.262  12.163  1.00  0.00           C  
ATOM    925  H   LEU A  66      59.761   6.819  11.110  1.00  0.00           H  
ATOM    926  HA  LEU A  66      59.310   8.296  13.479  1.00  0.00           H  
ATOM    927 1HB  LEU A  66      57.445   6.950  11.497  1.00  0.00           H  
ATOM    928 2HB  LEU A  66      56.876   7.940  12.844  1.00  0.00           H  
ATOM    929  HG  LEU A  66      58.677   8.943  10.611  1.00  0.00           H  
ATOM    930 1HD1 LEU A  66      56.656  10.066   9.787  1.00  0.00           H  
ATOM    931 2HD1 LEU A  66      56.478   8.296   9.769  1.00  0.00           H  
ATOM    932 3HD1 LEU A  66      55.693   9.256  11.045  1.00  0.00           H  
ATOM    933 1HD2 LEU A  66      58.082  11.154  11.542  1.00  0.00           H  
ATOM    934 2HD2 LEU A  66      57.138  10.360  12.826  1.00  0.00           H  
ATOM    935 3HD2 LEU A  66      58.904  10.148  12.759  1.00  0.00           H  
ATOM    936  N   LEU A  67      58.518   5.127  13.559  1.00  0.00           N  
ATOM    937  CA  LEU A  67      58.257   4.021  14.460  1.00  0.00           C  
ATOM    938  C   LEU A  67      59.350   3.851  15.502  1.00  0.00           C  
ATOM    939  O   LEU A  67      59.086   3.572  16.670  1.00  0.00           O  
ATOM    940  CB  LEU A  67      58.108   2.722  13.658  1.00  0.00           C  
ATOM    941  CG  LEU A  67      57.804   1.463  14.481  1.00  0.00           C  
ATOM    942  CD1 LEU A  67      56.493   1.651  15.231  1.00  0.00           C  
ATOM    943  CD2 LEU A  67      57.738   0.256  13.557  1.00  0.00           C  
ATOM    944  H   LEU A  67      58.701   4.919  12.620  1.00  0.00           H  
ATOM    945  HA  LEU A  67      57.326   4.219  14.990  1.00  0.00           H  
ATOM    946 1HB  LEU A  67      57.302   2.849  12.937  1.00  0.00           H  
ATOM    947 2HB  LEU A  67      59.033   2.544  13.110  1.00  0.00           H  
ATOM    948  HG  LEU A  67      58.592   1.312  15.219  1.00  0.00           H  
ATOM    949 1HD1 LEU A  67      56.277   0.757  15.816  1.00  0.00           H  
ATOM    950 2HD1 LEU A  67      56.575   2.509  15.899  1.00  0.00           H  
ATOM    951 3HD1 LEU A  67      55.687   1.821  14.518  1.00  0.00           H  
ATOM    952 1HD2 LEU A  67      57.522  -0.638  14.142  1.00  0.00           H  
ATOM    953 2HD2 LEU A  67      56.949   0.406  12.819  1.00  0.00           H  
ATOM    954 3HD2 LEU A  67      58.694   0.135  13.047  1.00  0.00           H  
ATOM    955  N   GLU A  68      60.583   3.988  15.069  1.00  0.00           N  
ATOM    956  CA  GLU A  68      61.718   3.923  15.970  1.00  0.00           C  
ATOM    957  C   GLU A  68      61.696   5.029  17.012  1.00  0.00           C  
ATOM    958  O   GLU A  68      62.016   4.817  18.180  1.00  0.00           O  
ATOM    959  CB  GLU A  68      63.023   3.994  15.173  1.00  0.00           C  
ATOM    960  CG  GLU A  68      63.317   2.757  14.337  1.00  0.00           C  
ATOM    961  CD  GLU A  68      64.564   2.894  13.508  1.00  0.00           C  
ATOM    962  OE1 GLU A  68      65.128   3.961  13.490  1.00  0.00           O  
ATOM    963  OE2 GLU A  68      64.952   1.929  12.892  1.00  0.00           O1-
ATOM    964  H   GLU A  68      60.756   4.205  14.130  1.00  0.00           H  
ATOM    965  HA  GLU A  68      61.682   2.973  16.504  1.00  0.00           H  
ATOM    966 1HB  GLU A  68      62.993   4.852  14.502  1.00  0.00           H  
ATOM    967 2HB  GLU A  68      63.859   4.142  15.857  1.00  0.00           H  
ATOM    968 1HG  GLU A  68      63.428   1.900  15.001  1.00  0.00           H  
ATOM    969 2HG  GLU A  68      62.469   2.565  13.681  1.00  0.00           H  
ATOM    970  N   ARG A  69      61.347   6.220  16.579  1.00  0.00           N  
ATOM    971  CA  ARG A  69      61.214   7.348  17.480  1.00  0.00           C  
ATOM    972  C   ARG A  69      60.128   7.135  18.522  1.00  0.00           C  
ATOM    973  O   ARG A  69      60.281   7.487  19.690  1.00  0.00           O  
ATOM    974  CB  ARG A  69      60.908   8.614  16.693  1.00  0.00           C  
ATOM    975  CG  ARG A  69      60.732   9.866  17.539  1.00  0.00           C  
ATOM    976  CD  ARG A  69      61.979  10.216  18.267  1.00  0.00           C  
ATOM    977  NE  ARG A  69      63.041  10.621  17.360  1.00  0.00           N  
ATOM    978  CZ  ARG A  69      64.328  10.796  17.719  1.00  0.00           C  
ATOM    979  NH1 ARG A  69      64.696  10.597  18.965  1.00  0.00           N1+
ATOM    980  NH2 ARG A  69      65.220  11.167  16.817  1.00  0.00           N  
ATOM    981  H   ARG A  69      61.103   6.353  15.640  1.00  0.00           H  
ATOM    982  HA  ARG A  69      62.156   7.480  18.010  1.00  0.00           H  
ATOM    983 1HB  ARG A  69      61.713   8.805  15.985  1.00  0.00           H  
ATOM    984 2HB  ARG A  69      59.993   8.473  16.119  1.00  0.00           H  
ATOM    985 1HG  ARG A  69      60.463  10.704  16.896  1.00  0.00           H  
ATOM    986 2HG  ARG A  69      59.942   9.702  18.272  1.00  0.00           H  
ATOM    987 1HD  ARG A  69      61.781  11.041  18.951  1.00  0.00           H  
ATOM    988 2HD  ARG A  69      62.325   9.352  18.832  1.00  0.00           H  
ATOM    989  HE  ARG A  69      62.796  10.784  16.392  1.00  0.00           H  
ATOM    990 1HH1 ARG A  69      64.013  10.314  19.654  1.00  0.00           H  
ATOM    991 2HH1 ARG A  69      65.660  10.728  19.234  1.00  0.00           H  
ATOM    992 1HH2 ARG A  69      64.937  11.320  15.859  1.00  0.00           H  
ATOM    993 2HH2 ARG A  69      66.184  11.298  17.086  1.00  0.00           H  
ATOM    994  N   THR A  70      59.016   6.584  18.089  1.00  0.00           N  
ATOM    995  CA  THR A  70      57.927   6.257  18.990  1.00  0.00           C  
ATOM    996  C   THR A  70      58.326   5.225  20.032  1.00  0.00           C  
ATOM    997  O   THR A  70      57.953   5.314  21.200  1.00  0.00           O  
ATOM    998  CB  THR A  70      56.706   5.744  18.204  1.00  0.00           C  
ATOM    999  CG2 THR A  70      55.583   5.358  19.155  1.00  0.00           C  
ATOM   1000  OG1 THR A  70      56.244   6.767  17.313  1.00  0.00           O  
ATOM   1001  H   THR A  70      58.927   6.321  17.150  1.00  0.00           H  
ATOM   1002  HA  THR A  70      57.628   7.165  19.515  1.00  0.00           H  
ATOM   1003  HB  THR A  70      56.993   4.872  17.616  1.00  0.00           H  
ATOM   1004  HG1 THR A  70      56.945   6.997  16.699  1.00  0.00           H  
ATOM   1005 1HG2 THR A  70      54.729   4.998  18.582  1.00  0.00           H  
ATOM   1006 2HG2 THR A  70      55.928   4.572  19.826  1.00  0.00           H  
ATOM   1007 3HG2 THR A  70      55.286   6.229  19.738  1.00  0.00           H  
ATOM   1008  N   ALA A  71      59.062   4.226  19.599  1.00  0.00           N  
ATOM   1009  CA  ALA A  71      59.573   3.211  20.500  1.00  0.00           C  
ATOM   1010  C   ALA A  71      60.520   3.783  21.542  1.00  0.00           C  
ATOM   1011  O   ALA A  71      60.497   3.399  22.710  1.00  0.00           O  
ATOM   1012  CB  ALA A  71      60.270   2.115  19.706  1.00  0.00           C  
ATOM   1013  H   ALA A  71      59.336   4.184  18.660  1.00  0.00           H  
ATOM   1014  HA  ALA A  71      58.729   2.780  21.038  1.00  0.00           H  
ATOM   1015 1HB  ALA A  71      60.639   1.350  20.389  1.00  0.00           H  
ATOM   1016 2HB  ALA A  71      59.563   1.667  19.007  1.00  0.00           H  
ATOM   1017 3HB  ALA A  71      61.105   2.542  19.153  1.00  0.00           H  
ATOM   1018  N   GLU A  72      61.376   4.680  21.109  1.00  0.00           N  
ATOM   1019  CA  GLU A  72      62.287   5.360  22.010  1.00  0.00           C  
ATOM   1020  C   GLU A  72      61.560   6.193  23.052  1.00  0.00           C  
ATOM   1021  O   GLU A  72      61.941   6.237  24.220  1.00  0.00           O  
ATOM   1022  CB  GLU A  72      63.241   6.253  21.213  1.00  0.00           C  
ATOM   1023  CG  GLU A  72      64.273   6.983  22.060  1.00  0.00           C  
ATOM   1024  CD  GLU A  72      65.249   6.052  22.725  1.00  0.00           C  
ATOM   1025  OE1 GLU A  72      65.390   4.944  22.266  1.00  0.00           O  
ATOM   1026  OE2 GLU A  72      65.854   6.450  23.692  1.00  0.00           O1-
ATOM   1027  H   GLU A  72      61.370   4.958  20.170  1.00  0.00           H  
ATOM   1028  HA  GLU A  72      62.870   4.609  22.544  1.00  0.00           H  
ATOM   1029 1HB  GLU A  72      63.776   5.651  20.479  1.00  0.00           H  
ATOM   1030 2HB  GLU A  72      62.667   7.002  20.667  1.00  0.00           H  
ATOM   1031 1HG  GLU A  72      64.825   7.676  21.425  1.00  0.00           H  
ATOM   1032 2HG  GLU A  72      63.757   7.565  22.822  1.00  0.00           H  
ATOM   1033  N   ILE A  73      60.527   6.881  22.619  1.00  0.00           N  
ATOM   1034  CA  ILE A  73      59.699   7.660  23.520  1.00  0.00           C  
ATOM   1035  C   ILE A  73      59.005   6.799  24.562  1.00  0.00           C  
ATOM   1036  O   ILE A  73      58.896   7.167  25.730  1.00  0.00           O  
ATOM   1037  CB  ILE A  73      58.641   8.452  22.730  1.00  0.00           C  
ATOM   1038  CG1 ILE A  73      59.309   9.541  21.886  1.00  0.00           C  
ATOM   1039  CG2 ILE A  73      57.617   9.060  23.675  1.00  0.00           C  
ATOM   1040  CD1 ILE A  73      58.385  10.184  20.877  1.00  0.00           C  
ATOM   1041  H   ILE A  73      60.254   6.826  21.680  1.00  0.00           H  
ATOM   1042  HA  ILE A  73      60.336   8.365  24.052  1.00  0.00           H  
ATOM   1043  HB  ILE A  73      58.130   7.785  22.037  1.00  0.00           H  
ATOM   1044 1HG1 ILE A  73      59.697  10.321  22.540  1.00  0.00           H  
ATOM   1045 2HG1 ILE A  73      60.157   9.115  21.348  1.00  0.00           H  
ATOM   1046 1HG2 ILE A  73      56.877   9.617  23.101  1.00  0.00           H  
ATOM   1047 2HG2 ILE A  73      57.121   8.267  24.233  1.00  0.00           H  
ATOM   1048 3HG2 ILE A  73      58.118   9.734  24.371  1.00  0.00           H  
ATOM   1049 1HD1 ILE A  73      58.931  10.945  20.318  1.00  0.00           H  
ATOM   1050 2HD1 ILE A  73      58.012   9.425  20.189  1.00  0.00           H  
ATOM   1051 3HD1 ILE A  73      57.547  10.648  21.396  1.00  0.00           H  
ATOM   1052  N   ALA A  74      58.507   5.662  24.129  1.00  0.00           N  
ATOM   1053  CA  ALA A  74      57.884   4.712  25.030  1.00  0.00           C  
ATOM   1054  C   ALA A  74      58.852   4.178  26.072  1.00  0.00           C  
ATOM   1055  O   ALA A  74      58.509   4.006  27.240  1.00  0.00           O  
ATOM   1056  CB  ALA A  74      57.284   3.561  24.236  1.00  0.00           C  
ATOM   1057  H   ALA A  74      58.608   5.403  23.190  1.00  0.00           H  
ATOM   1058  HA  ALA A  74      57.088   5.227  25.568  1.00  0.00           H  
ATOM   1059 1HB  ALA A  74      56.806   2.858  24.919  1.00  0.00           H  
ATOM   1060 2HB  ALA A  74      56.542   3.948  23.537  1.00  0.00           H  
ATOM   1061 3HB  ALA A  74      58.071   3.051  23.683  1.00  0.00           H  
ATOM   1062  N   ARG A  75      60.058   3.885  25.639  1.00  0.00           N  
ATOM   1063  CA  ARG A  75      61.102   3.436  26.540  1.00  0.00           C  
ATOM   1064  C   ARG A  75      61.460   4.482  27.582  1.00  0.00           C  
ATOM   1065  O   ARG A  75      61.689   4.174  28.750  1.00  0.00           O  
ATOM   1066  CB  ARG A  75      62.352   3.069  25.754  1.00  0.00           C  
ATOM   1067  CG  ARG A  75      62.234   1.803  24.920  1.00  0.00           C  
ATOM   1068  CD  ARG A  75      63.470   1.543  24.139  1.00  0.00           C  
ATOM   1069  NE  ARG A  75      63.362   0.333  23.340  1.00  0.00           N  
ATOM   1070  CZ  ARG A  75      64.273  -0.068  22.432  1.00  0.00           C  
ATOM   1071  NH1 ARG A  75      65.352   0.653  22.220  1.00  0.00           N1+
ATOM   1072  NH2 ARG A  75      64.083  -1.187  21.754  1.00  0.00           N  
ATOM   1073  H   ARG A  75      60.296   4.029  24.700  1.00  0.00           H  
ATOM   1074  HA  ARG A  75      60.746   2.551  27.068  1.00  0.00           H  
ATOM   1075 1HB  ARG A  75      62.610   3.885  25.080  1.00  0.00           H  
ATOM   1076 2HB  ARG A  75      63.188   2.935  26.440  1.00  0.00           H  
ATOM   1077 1HG  ARG A  75      62.057   0.950  25.576  1.00  0.00           H  
ATOM   1078 2HG  ARG A  75      61.402   1.903  24.222  1.00  0.00           H  
ATOM   1079 1HD  ARG A  75      63.659   2.379  23.467  1.00  0.00           H  
ATOM   1080 2HD  ARG A  75      64.313   1.427  24.819  1.00  0.00           H  
ATOM   1081  HE  ARG A  75      62.546  -0.249  23.475  1.00  0.00           H  
ATOM   1082 1HH1 ARG A  75      65.497   1.508  22.738  1.00  0.00           H  
ATOM   1083 2HH1 ARG A  75      66.034   0.353  21.539  1.00  0.00           H  
ATOM   1084 1HH2 ARG A  75      63.254  -1.742  21.917  1.00  0.00           H  
ATOM   1085 2HH2 ARG A  75      64.765  -1.487  21.074  1.00  0.00           H  
ATOM   1086  N   ALA A  76      61.539   5.721  27.149  1.00  0.00           N  
ATOM   1087  CA  ALA A  76      61.800   6.827  28.050  1.00  0.00           C  
ATOM   1088  C   ALA A  76      60.707   6.997  29.092  1.00  0.00           C  
ATOM   1089  O   ALA A  76      60.971   7.276  30.260  1.00  0.00           O  
ATOM   1090  CB  ALA A  76      61.970   8.114  27.256  1.00  0.00           C  
ATOM   1091  H   ALA A  76      61.356   5.929  26.210  1.00  0.00           H  
ATOM   1092  HA  ALA A  76      62.724   6.615  28.588  1.00  0.00           H  
ATOM   1093 1HB  ALA A  76      62.178   8.938  27.939  1.00  0.00           H  
ATOM   1094 2HB  ALA A  76      62.799   8.004  26.557  1.00  0.00           H  
ATOM   1095 3HB  ALA A  76      61.056   8.324  26.703  1.00  0.00           H  
ATOM   1096  N   ALA A  77      59.474   6.860  28.659  1.00  0.00           N  
ATOM   1097  CA  ALA A  77      58.339   6.925  29.560  1.00  0.00           C  
ATOM   1098  C   ALA A  77      58.361   5.819  30.602  1.00  0.00           C  
ATOM   1099  O   ALA A  77      58.040   6.031  31.770  1.00  0.00           O  
ATOM   1100  CB  ALA A  77      57.042   6.869  28.766  1.00  0.00           C  
ATOM   1101  H   ALA A  77      59.300   6.644  27.720  1.00  0.00           H  
ATOM   1102  HA  ALA A  77      58.387   7.872  30.098  1.00  0.00           H  
ATOM   1103 1HB  ALA A  77      56.195   6.931  29.449  1.00  0.00           H  
ATOM   1104 2HB  ALA A  77      57.007   7.705  28.067  1.00  0.00           H  
ATOM   1105 3HB  ALA A  77      56.994   5.932  28.213  1.00  0.00           H  
ATOM   1106  N   ILE A  78      58.710   4.629  30.169  1.00  0.00           N  
ATOM   1107  CA  ILE A  78      58.843   3.500  31.070  1.00  0.00           C  
ATOM   1108  C   ILE A  78      59.849   3.759  32.180  1.00  0.00           C  
ATOM   1109  O   ILE A  78      59.577   3.496  33.351  1.00  0.00           O  
ATOM   1110  CB  ILE A  78      59.258   2.237  30.293  1.00  0.00           C  
ATOM   1111  CG1 ILE A  78      58.121   1.777  29.376  1.00  0.00           C  
ATOM   1112  CG2 ILE A  78      59.652   1.127  31.255  1.00  0.00           C  
ATOM   1113  CD1 ILE A  78      58.535   0.725  28.373  1.00  0.00           C  
ATOM   1114  H   ILE A  78      58.954   4.495  29.230  1.00  0.00           H  
ATOM   1115  HA  ILE A  78      57.874   3.311  31.533  1.00  0.00           H  
ATOM   1116  HB  ILE A  78      60.107   2.467  29.651  1.00  0.00           H  
ATOM   1117 1HG1 ILE A  78      57.308   1.374  29.978  1.00  0.00           H  
ATOM   1118 2HG1 ILE A  78      57.728   2.633  28.828  1.00  0.00           H  
ATOM   1119 1HG2 ILE A  78      59.941   0.241  30.689  1.00  0.00           H  
ATOM   1120 2HG2 ILE A  78      60.490   1.456  31.867  1.00  0.00           H  
ATOM   1121 3HG2 ILE A  78      58.806   0.885  31.899  1.00  0.00           H  
ATOM   1122 1HD1 ILE A  78      57.676   0.450  27.759  1.00  0.00           H  
ATOM   1123 2HD1 ILE A  78      59.325   1.121  27.734  1.00  0.00           H  
ATOM   1124 3HD1 ILE A  78      58.899  -0.156  28.899  1.00  0.00           H  
ATOM   1125  N   ARG A  79      61.009   4.286  31.767  1.00  0.00           N  
ATOM   1126  CA  ARG A  79      62.165   4.550  32.623  1.00  0.00           C  
ATOM   1127  C   ARG A  79      61.909   5.632  33.666  1.00  0.00           C  
ATOM   1128  O   ARG A  79      62.583   5.678  34.695  1.00  0.00           O  
ATOM   1129  CB  ARG A  79      63.359   4.961  31.775  1.00  0.00           C  
ATOM   1130  CG  ARG A  79      63.954   3.848  30.926  1.00  0.00           C  
ATOM   1131  CD  ARG A  79      65.086   4.335  30.096  1.00  0.00           C  
ATOM   1132  NE  ARG A  79      65.658   3.274  29.283  1.00  0.00           N  
ATOM   1133  CZ  ARG A  79      66.609   3.456  28.347  1.00  0.00           C  
ATOM   1134  NH1 ARG A  79      67.084   4.661  28.118  1.00  0.00           N1+
ATOM   1135  NH2 ARG A  79      67.065   2.424  27.658  1.00  0.00           N  
ATOM   1136  H   ARG A  79      61.102   4.489  30.782  1.00  0.00           H  
ATOM   1137  HA  ARG A  79      62.416   3.634  33.158  1.00  0.00           H  
ATOM   1138 1HB  ARG A  79      63.068   5.767  31.103  1.00  0.00           H  
ATOM   1139 2HB  ARG A  79      64.151   5.342  32.420  1.00  0.00           H  
ATOM   1140 1HG  ARG A  79      64.322   3.052  31.575  1.00  0.00           H  
ATOM   1141 2HG  ARG A  79      63.188   3.449  30.260  1.00  0.00           H  
ATOM   1142 1HD  ARG A  79      64.736   5.124  29.431  1.00  0.00           H  
ATOM   1143 2HD  ARG A  79      65.869   4.727  30.744  1.00  0.00           H  
ATOM   1144  HE  ARG A  79      65.317   2.333  29.430  1.00  0.00           H  
ATOM   1145 1HH1 ARG A  79      66.735   5.449  28.644  1.00  0.00           H  
ATOM   1146 2HH1 ARG A  79      67.797   4.797  27.416  1.00  0.00           H  
ATOM   1147 1HH2 ARG A  79      66.700   1.498  27.834  1.00  0.00           H  
ATOM   1148 2HH2 ARG A  79      67.778   2.561  26.957  1.00  0.00           H  
ATOM   1149  N   GLY A  80      60.968   6.526  33.386  1.00  0.00           N  
ATOM   1150  CA  GLY A  80      60.736   7.678  34.253  1.00  0.00           C  
ATOM   1151  C   GLY A  80      61.123   8.987  33.573  1.00  0.00           C  
ATOM   1152  O   GLY A  80      61.835   9.810  34.147  1.00  0.00           O  
ATOM   1153  H   GLY A  80      60.425   6.424  32.540  1.00  0.00           H  
ATOM   1154 1HA  GLY A  80      59.684   7.715  34.536  1.00  0.00           H  
ATOM   1155 2HA  GLY A  80      61.311   7.564  35.171  1.00  0.00           H  
ATOM   1156  N   ALA A  81      60.585   9.203  32.376  1.00  0.00           N  
ATOM   1157  CA  ALA A  81      60.672  10.497  31.708  1.00  0.00           C  
ATOM   1158  C   ALA A  81      59.549  11.424  32.167  1.00  0.00           C  
ATOM   1159  O   ALA A  81      58.391  11.014  32.247  1.00  0.00           O  
ATOM   1160  CB  ALA A  81      60.630  10.318  30.197  1.00  0.00           C  
ATOM   1161  H   ALA A  81      60.053   8.463  31.939  1.00  0.00           H  
ATOM   1162  HA  ALA A  81      61.630  10.953  31.960  1.00  0.00           H  
ATOM   1163 1HB  ALA A  81      60.695  11.293  29.714  1.00  0.00           H  
ATOM   1164 2HB  ALA A  81      61.470   9.700  29.881  1.00  0.00           H  
ATOM   1165 3HB  ALA A  81      59.696   9.835  29.914  1.00  0.00           H  
ATOM   1166  N   SER A  82      59.899  12.664  32.498  1.00  0.00           N  
ATOM   1167  CA  SER A  82      58.931  13.612  33.039  1.00  0.00           C  
ATOM   1168  C   SER A  82      57.937  14.068  31.982  1.00  0.00           C  
ATOM   1169  O   SER A  82      58.072  13.730  30.806  1.00  0.00           O  
ATOM   1170  CB  SER A  82      59.650  14.816  33.616  1.00  0.00           C  
ATOM   1171  OG  SER A  82      60.248  15.577  32.603  1.00  0.00           O  
ATOM   1172  H   SER A  82      60.863  12.951  32.392  1.00  0.00           H  
ATOM   1173  HA  SER A  82      58.379  13.123  33.842  1.00  0.00           H  
ATOM   1174 1HB  SER A  82      58.941  15.433  34.168  1.00  0.00           H  
ATOM   1175 2HB  SER A  82      60.410  14.482  34.321  1.00  0.00           H  
ATOM   1176  HG  SER A  82      60.679  16.313  33.044  1.00  0.00           H  
ATOM   1177  N   SER A  83      56.922  14.816  32.411  1.00  0.00           N  
ATOM   1178  CA  SER A  83      55.875  15.254  31.499  1.00  0.00           C  
ATOM   1179  C   SER A  83      56.401  16.307  30.532  1.00  0.00           C  
ATOM   1180  O   SER A  83      55.984  16.351  29.375  1.00  0.00           O  
ATOM   1181  CB  SER A  83      54.700  15.810  32.280  1.00  0.00           C  
ATOM   1182  OG  SER A  83      55.058  16.982  32.959  1.00  0.00           O  
ATOM   1183  H   SER A  83      56.873  15.087  33.383  1.00  0.00           H  
ATOM   1184  HA  SER A  83      55.537  14.393  30.921  1.00  0.00           H  
ATOM   1185 1HB  SER A  83      53.876  16.019  31.598  1.00  0.00           H  
ATOM   1186 2HB  SER A  83      54.353  15.064  32.994  1.00  0.00           H  
ATOM   1187  HG  SER A  83      54.406  17.094  33.655  1.00  0.00           H  
ATOM   1188  N   GLU A  84      57.383  17.098  30.973  1.00  0.00           N  
ATOM   1189  CA  GLU A  84      58.057  18.014  30.072  1.00  0.00           C  
ATOM   1190  C   GLU A  84      58.895  17.291  29.030  1.00  0.00           C  
ATOM   1191  O   GLU A  84      58.936  17.673  27.862  1.00  0.00           O  
ATOM   1192  CB  GLU A  84      58.944  18.974  30.869  1.00  0.00           C  
ATOM   1193  CG  GLU A  84      59.637  20.035  30.026  1.00  0.00           C  
ATOM   1194  CD  GLU A  84      60.419  21.018  30.852  1.00  0.00           C  
ATOM   1195  OE1 GLU A  84      60.409  20.897  32.053  1.00  0.00           O  
ATOM   1196  OE2 GLU A  84      61.028  21.892  30.280  1.00  0.00           O1-
ATOM   1197  H   GLU A  84      57.661  17.093  31.913  1.00  0.00           H  
ATOM   1198  HA  GLU A  84      57.303  18.595  29.542  1.00  0.00           H  
ATOM   1199 1HB  GLU A  84      58.343  19.484  31.622  1.00  0.00           H  
ATOM   1200 2HB  GLU A  84      59.714  18.407  31.393  1.00  0.00           H  
ATOM   1201 1HG  GLU A  84      60.315  19.544  29.328  1.00  0.00           H  
ATOM   1202 2HG  GLU A  84      58.887  20.570  29.446  1.00  0.00           H  
ATOM   1203  N   GLU A  85      59.589  16.263  29.463  1.00  0.00           N  
ATOM   1204  CA  GLU A  85      60.374  15.440  28.562  1.00  0.00           C  
ATOM   1205  C   GLU A  85      59.517  14.741  27.520  1.00  0.00           C  
ATOM   1206  O   GLU A  85      59.886  14.634  26.352  1.00  0.00           O  
ATOM   1207  CB  GLU A  85      61.164  14.399  29.358  1.00  0.00           C  
ATOM   1208  CG  GLU A  85      62.077  13.521  28.514  1.00  0.00           C  
ATOM   1209  CD  GLU A  85      62.892  12.563  29.337  1.00  0.00           C  
ATOM   1210  OE1 GLU A  85      63.197  12.884  30.460  1.00  0.00           O  
ATOM   1211  OE2 GLU A  85      63.210  11.507  28.841  1.00  0.00           O1-
ATOM   1212  H   GLU A  85      59.537  15.990  30.403  1.00  0.00           H  
ATOM   1213  HA  GLU A  85      61.075  16.083  28.028  1.00  0.00           H  
ATOM   1214 1HB  GLU A  85      61.781  14.903  30.104  1.00  0.00           H  
ATOM   1215 2HB  GLU A  85      60.473  13.747  29.892  1.00  0.00           H  
ATOM   1216 1HG  GLU A  85      61.468  12.953  27.811  1.00  0.00           H  
ATOM   1217 2HG  GLU A  85      62.746  14.159  27.939  1.00  0.00           H  
ATOM   1218  N   LEU A  86      58.384  14.235  27.953  1.00  0.00           N  
ATOM   1219  CA  LEU A  86      57.438  13.605  27.052  1.00  0.00           C  
ATOM   1220  C   LEU A  86      56.897  14.571  26.010  1.00  0.00           C  
ATOM   1221  O   LEU A  86      56.728  14.226  24.842  1.00  0.00           O  
ATOM   1222  CB  LEU A  86      56.273  13.012  27.854  1.00  0.00           C  
ATOM   1223  CG  LEU A  86      56.615  11.798  28.726  1.00  0.00           C  
ATOM   1224  CD1 LEU A  86      55.416  11.441  29.594  1.00  0.00           C  
ATOM   1225  CD2 LEU A  86      57.014  10.630  27.837  1.00  0.00           C  
ATOM   1226  H   LEU A  86      58.124  14.335  28.893  1.00  0.00           H  
ATOM   1227  HA  LEU A  86      57.948  12.801  26.522  1.00  0.00           H  
ATOM   1228 1HB  LEU A  86      55.871  13.786  28.507  1.00  0.00           H  
ATOM   1229 2HB  LEU A  86      55.490  12.711  27.159  1.00  0.00           H  
ATOM   1230  HG  LEU A  86      57.444  12.048  29.390  1.00  0.00           H  
ATOM   1231 1HD1 LEU A  86      55.659  10.578  30.214  1.00  0.00           H  
ATOM   1232 2HD1 LEU A  86      55.165  12.287  30.234  1.00  0.00           H  
ATOM   1233 3HD1 LEU A  86      54.565  11.201  28.957  1.00  0.00           H  
ATOM   1234 1HD2 LEU A  86      57.258   9.767  28.457  1.00  0.00           H  
ATOM   1235 2HD2 LEU A  86      56.185  10.378  27.174  1.00  0.00           H  
ATOM   1236 3HD2 LEU A  86      57.884  10.906  27.241  1.00  0.00           H  
ATOM   1237  N   LEU A  87      56.596  15.775  26.443  1.00  0.00           N  
ATOM   1238  CA  LEU A  87      56.140  16.816  25.542  1.00  0.00           C  
ATOM   1239  C   LEU A  87      57.185  17.180  24.500  1.00  0.00           C  
ATOM   1240  O   LEU A  87      56.875  17.407  23.332  1.00  0.00           O  
ATOM   1241  CB  LEU A  87      55.760  18.067  26.344  1.00  0.00           C  
ATOM   1242  CG  LEU A  87      55.234  19.250  25.521  1.00  0.00           C  
ATOM   1243  CD1 LEU A  87      53.978  18.829  24.770  1.00  0.00           C  
ATOM   1244  CD2 LEU A  87      54.951  20.426  26.445  1.00  0.00           C  
ATOM   1245  H   LEU A  87      56.739  16.013  27.383  1.00  0.00           H  
ATOM   1246  HA  LEU A  87      55.260  16.454  25.012  1.00  0.00           H  
ATOM   1247 1HB  LEU A  87      54.989  17.797  27.064  1.00  0.00           H  
ATOM   1248 2HB  LEU A  87      56.637  18.409  26.892  1.00  0.00           H  
ATOM   1249  HG  LEU A  87      55.982  19.541  24.783  1.00  0.00           H  
ATOM   1250 1HD1 LEU A  87      53.605  19.670  24.186  1.00  0.00           H  
ATOM   1251 2HD1 LEU A  87      54.213  18.000  24.103  1.00  0.00           H  
ATOM   1252 3HD1 LEU A  87      53.216  18.517  25.483  1.00  0.00           H  
ATOM   1253 1HD2 LEU A  87      54.579  21.267  25.860  1.00  0.00           H  
ATOM   1254 2HD2 LEU A  87      54.203  20.136  27.183  1.00  0.00           H  
ATOM   1255 3HD2 LEU A  87      55.870  20.717  26.955  1.00  0.00           H  
ATOM   1256  N   GLU A  88      58.423  17.268  24.933  1.00  0.00           N  
ATOM   1257  CA  GLU A  88      59.527  17.536  24.032  1.00  0.00           C  
ATOM   1258  C   GLU A  88      59.705  16.444  22.990  1.00  0.00           C  
ATOM   1259  O   GLU A  88      59.982  16.710  21.822  1.00  0.00           O  
ATOM   1260  CB  GLU A  88      60.823  17.702  24.829  1.00  0.00           C  
ATOM   1261  CG  GLU A  88      60.889  18.972  25.665  1.00  0.00           C  
ATOM   1262  CD  GLU A  88      62.140  19.063  26.493  1.00  0.00           C  
ATOM   1263  OE1 GLU A  88      62.888  18.114  26.512  1.00  0.00           O  
ATOM   1264  OE2 GLU A  88      62.349  20.082  27.109  1.00  0.00           O1-
ATOM   1265  H   GLU A  88      58.633  17.085  25.873  1.00  0.00           H  
ATOM   1266  HA  GLU A  88      59.320  18.464  23.497  1.00  0.00           H  
ATOM   1267 1HB  GLU A  88      60.948  16.852  25.501  1.00  0.00           H  
ATOM   1268 2HB  GLU A  88      61.672  17.707  24.145  1.00  0.00           H  
ATOM   1269 1HG  GLU A  88      60.844  19.835  25.000  1.00  0.00           H  
ATOM   1270 2HG  GLU A  88      60.021  19.008  26.321  1.00  0.00           H  
ATOM   1271  N   ARG A  89      59.576  15.210  23.423  1.00  0.00           N  
ATOM   1272  CA  ARG A  89      59.648  14.075  22.522  1.00  0.00           C  
ATOM   1273  C   ARG A  89      58.542  14.090  21.480  1.00  0.00           C  
ATOM   1274  O   ARG A  89      58.756  13.771  20.312  1.00  0.00           O  
ATOM   1275  CB  ARG A  89      59.573  12.775  23.308  1.00  0.00           C  
ATOM   1276  CG  ARG A  89      60.806  12.458  24.140  1.00  0.00           C  
ATOM   1277  CD  ARG A  89      60.669  11.164  24.855  1.00  0.00           C  
ATOM   1278  NE  ARG A  89      61.810  10.896  25.716  1.00  0.00           N  
ATOM   1279  CZ  ARG A  89      62.966  10.341  25.304  1.00  0.00           C  
ATOM   1280  NH1 ARG A  89      63.119  10.002  24.043  1.00  0.00           N1+
ATOM   1281  NH2 ARG A  89      63.947  10.139  26.166  1.00  0.00           N  
ATOM   1282  H   ARG A  89      59.360  15.035  24.363  1.00  0.00           H  
ATOM   1283  HA  ARG A  89      60.599  14.116  21.989  1.00  0.00           H  
ATOM   1284 1HB  ARG A  89      58.720  12.807  23.984  1.00  0.00           H  
ATOM   1285 2HB  ARG A  89      59.416  11.943  22.622  1.00  0.00           H  
ATOM   1286 1HG  ARG A  89      61.679  12.399  23.489  1.00  0.00           H  
ATOM   1287 2HG  ARG A  89      60.958  13.245  24.880  1.00  0.00           H  
ATOM   1288 1HD  ARG A  89      59.772  11.183  25.474  1.00  0.00           H  
ATOM   1289 2HD  ARG A  89      60.592  10.354  24.130  1.00  0.00           H  
ATOM   1290  HE  ARG A  89      61.730  11.144  26.693  1.00  0.00           H  
ATOM   1291 1HH1 ARG A  89      62.370  10.157  23.383  1.00  0.00           H  
ATOM   1292 2HH1 ARG A  89      63.986   9.586  23.734  1.00  0.00           H  
ATOM   1293 1HH2 ARG A  89      63.829  10.400  27.136  1.00  0.00           H  
ATOM   1294 2HH2 ARG A  89      64.813   9.723  25.858  1.00  0.00           H  
ATOM   1295  N   VAL A  90      57.349  14.432  21.913  1.00  0.00           N  
ATOM   1296  CA  VAL A  90      56.219  14.557  21.012  1.00  0.00           C  
ATOM   1297  C   VAL A  90      56.426  15.644  19.970  1.00  0.00           C  
ATOM   1298  O   VAL A  90      56.074  15.489  18.802  1.00  0.00           O  
ATOM   1299  CB  VAL A  90      54.940  14.864  21.814  1.00  0.00           C  
ATOM   1300  CG1 VAL A  90      53.789  15.195  20.876  1.00  0.00           C  
ATOM   1301  CG2 VAL A  90      54.590  13.680  22.702  1.00  0.00           C  
ATOM   1302  H   VAL A  90      57.214  14.674  22.853  1.00  0.00           H  
ATOM   1303  HA  VAL A  90      56.088  13.610  20.487  1.00  0.00           H  
ATOM   1304  HB  VAL A  90      55.114  15.745  22.433  1.00  0.00           H  
ATOM   1305 1HG1 VAL A  90      52.894  15.409  21.460  1.00  0.00           H  
ATOM   1306 2HG1 VAL A  90      54.048  16.067  20.276  1.00  0.00           H  
ATOM   1307 3HG1 VAL A  90      53.599  14.345  20.220  1.00  0.00           H  
ATOM   1308 1HG2 VAL A  90      53.685  13.904  23.267  1.00  0.00           H  
ATOM   1309 2HG2 VAL A  90      54.422  12.798  22.083  1.00  0.00           H  
ATOM   1310 3HG2 VAL A  90      55.410  13.488  23.393  1.00  0.00           H  
ATOM   1311  N   ALA A  91      56.969  16.760  20.403  1.00  0.00           N  
ATOM   1312  CA  ALA A  91      57.289  17.850  19.502  1.00  0.00           C  
ATOM   1313  C   ALA A  91      58.324  17.458  18.460  1.00  0.00           C  
ATOM   1314  O   ALA A  91      58.232  17.831  17.292  1.00  0.00           O  
ATOM   1315  CB  ALA A  91      57.776  19.053  20.296  1.00  0.00           C  
ATOM   1316  H   ALA A  91      57.232  16.850  21.343  1.00  0.00           H  
ATOM   1317  HA  ALA A  91      56.381  18.122  18.963  1.00  0.00           H  
ATOM   1318 1HB  ALA A  91      58.002  19.872  19.614  1.00  0.00           H  
ATOM   1319 2HB  ALA A  91      57.001  19.366  20.995  1.00  0.00           H  
ATOM   1320 3HB  ALA A  91      58.675  18.784  20.849  1.00  0.00           H  
ATOM   1321  N   GLU A  92      59.328  16.729  18.893  1.00  0.00           N  
ATOM   1322  CA  GLU A  92      60.346  16.225  17.992  1.00  0.00           C  
ATOM   1323  C   GLU A  92      59.781  15.274  16.950  1.00  0.00           C  
ATOM   1324  O   GLU A  92      60.164  15.300  15.782  1.00  0.00           O  
ATOM   1325  CB  GLU A  92      61.446  15.519  18.789  1.00  0.00           C  
ATOM   1326  CG  GLU A  92      62.312  16.450  19.625  1.00  0.00           C  
ATOM   1327  CD  GLU A  92      63.329  15.716  20.453  1.00  0.00           C  
ATOM   1328  OE1 GLU A  92      63.293  14.509  20.472  1.00  0.00           O  
ATOM   1329  OE2 GLU A  92      64.144  16.363  21.069  1.00  0.00           O1-
ATOM   1330  H   GLU A  92      59.372  16.455  19.833  1.00  0.00           H  
ATOM   1331  HA  GLU A  92      60.790  17.070  17.464  1.00  0.00           H  
ATOM   1332 1HB  GLU A  92      60.996  14.788  19.460  1.00  0.00           H  
ATOM   1333 2HB  GLU A  92      62.099  14.977  18.105  1.00  0.00           H  
ATOM   1334 1HG  GLU A  92      62.832  17.140  18.960  1.00  0.00           H  
ATOM   1335 2HG  GLU A  92      61.670  17.036  20.281  1.00  0.00           H  
ATOM   1336  N   LEU A  93      58.888  14.412  17.383  1.00  0.00           N  
ATOM   1337  CA  LEU A  93      58.215  13.496  16.482  1.00  0.00           C  
ATOM   1338  C   LEU A  93      57.377  14.219  15.440  1.00  0.00           C  
ATOM   1339  O   LEU A  93      57.335  13.837  14.272  1.00  0.00           O  
ATOM   1340  CB  LEU A  93      57.322  12.541  17.284  1.00  0.00           C  
ATOM   1341  CG  LEU A  93      56.561  11.493  16.461  1.00  0.00           C  
ATOM   1342  CD1 LEU A  93      57.555  10.616  15.711  1.00  0.00           C  
ATOM   1343  CD2 LEU A  93      55.686  10.660  17.385  1.00  0.00           C  
ATOM   1344  H   LEU A  93      58.611  14.416  18.323  1.00  0.00           H  
ATOM   1345  HA  LEU A  93      58.969  12.915  15.953  1.00  0.00           H  
ATOM   1346 1HB  LEU A  93      57.941  12.009  18.005  1.00  0.00           H  
ATOM   1347 2HB  LEU A  93      56.587  13.130  17.832  1.00  0.00           H  
ATOM   1348  HG  LEU A  93      55.935  11.995  15.722  1.00  0.00           H  
ATOM   1349 1HD1 LEU A  93      57.014   9.872  15.126  1.00  0.00           H  
ATOM   1350 2HD1 LEU A  93      58.155  11.235  15.043  1.00  0.00           H  
ATOM   1351 3HD1 LEU A  93      58.207  10.113  16.424  1.00  0.00           H  
ATOM   1352 1HD2 LEU A  93      55.144   9.916  16.800  1.00  0.00           H  
ATOM   1353 2HD2 LEU A  93      56.311  10.157  18.123  1.00  0.00           H  
ATOM   1354 3HD2 LEU A  93      54.973  11.309  17.894  1.00  0.00           H  
ATOM   1355  N   GLY A  94      56.682  15.247  15.873  1.00  0.00           N  
ATOM   1356  CA  GLY A  94      55.898  16.069  14.972  1.00  0.00           C  
ATOM   1357  C   GLY A  94      56.755  16.769  13.930  1.00  0.00           C  
ATOM   1358  O   GLY A  94      56.386  16.876  12.762  1.00  0.00           O  
ATOM   1359  H   GLY A  94      56.735  15.520  16.813  1.00  0.00           H  
ATOM   1360 1HA  GLY A  94      55.158  15.450  14.466  1.00  0.00           H  
ATOM   1361 2HA  GLY A  94      55.352  16.818  15.545  1.00  0.00           H  
ATOM   1362  N   ARG A  95      57.888  17.274  14.363  1.00  0.00           N  
ATOM   1363  CA  ARG A  95      58.834  17.904  13.462  1.00  0.00           C  
ATOM   1364  C   ARG A  95      59.374  16.939  12.420  1.00  0.00           C  
ATOM   1365  O   ARG A  95      59.544  17.284  11.252  1.00  0.00           O  
ATOM   1366  CB  ARG A  95      59.997  18.490  14.248  1.00  0.00           C  
ATOM   1367  CG  ARG A  95      61.017  19.248  13.413  1.00  0.00           C  
ATOM   1368  CD  ARG A  95      62.107  19.808  14.251  1.00  0.00           C  
ATOM   1369  NE  ARG A  95      61.616  20.814  15.179  1.00  0.00           N  
ATOM   1370  CZ  ARG A  95      62.273  21.222  16.283  1.00  0.00           C  
ATOM   1371  NH1 ARG A  95      63.442  20.703  16.582  1.00  0.00           N1+
ATOM   1372  NH2 ARG A  95      61.740  22.146  17.064  1.00  0.00           N  
ATOM   1373  H   ARG A  95      58.147  17.175  15.303  1.00  0.00           H  
ATOM   1374  HA  ARG A  95      58.325  18.711  12.935  1.00  0.00           H  
ATOM   1375 1HB  ARG A  95      59.617  19.175  15.005  1.00  0.00           H  
ATOM   1376 2HB  ARG A  95      60.526  17.690  14.767  1.00  0.00           H  
ATOM   1377 1HG  ARG A  95      61.459  18.574  12.679  1.00  0.00           H  
ATOM   1378 2HG  ARG A  95      60.523  20.073  12.897  1.00  0.00           H  
ATOM   1379 1HD  ARG A  95      62.569  19.008  14.829  1.00  0.00           H  
ATOM   1380 2HD  ARG A  95      62.857  20.271  13.611  1.00  0.00           H  
ATOM   1381  HE  ARG A  95      60.719  21.237  14.982  1.00  0.00           H  
ATOM   1382 1HH1 ARG A  95      63.849  19.997  15.984  1.00  0.00           H  
ATOM   1383 2HH1 ARG A  95      63.934  21.009  17.409  1.00  0.00           H  
ATOM   1384 1HH2 ARG A  95      60.841  22.545  16.834  1.00  0.00           H  
ATOM   1385 2HH2 ARG A  95      62.232  22.451  17.891  1.00  0.00           H  
ATOM   1386  N   LEU A  96      59.675  15.735  12.853  1.00  0.00           N  
ATOM   1387  CA  LEU A  96      60.131  14.694  11.952  1.00  0.00           C  
ATOM   1388  C   LEU A  96      59.087  14.330  10.910  1.00  0.00           C  
ATOM   1389  O   LEU A  96      59.397  14.103   9.742  1.00  0.00           O  
ATOM   1390  CB  LEU A  96      60.511  13.443  12.754  1.00  0.00           C  
ATOM   1391  CG  LEU A  96      61.766  13.568  13.627  1.00  0.00           C  
ATOM   1392  CD1 LEU A  96      61.908  12.324  14.494  1.00  0.00           C  
ATOM   1393  CD2 LEU A  96      62.986  13.757  12.738  1.00  0.00           C  
ATOM   1394  H   LEU A  96      59.532  15.497  13.793  1.00  0.00           H  
ATOM   1395  HA  LEU A  96      61.014  15.055  11.425  1.00  0.00           H  
ATOM   1396 1HB  LEU A  96      59.679  13.182  13.406  1.00  0.00           H  
ATOM   1397 2HB  LEU A  96      60.672  12.620  12.058  1.00  0.00           H  
ATOM   1398  HG  LEU A  96      61.664  14.427  14.290  1.00  0.00           H  
ATOM   1399 1HD1 LEU A  96      62.800  12.413  15.114  1.00  0.00           H  
ATOM   1400 2HD1 LEU A  96      61.031  12.224  15.133  1.00  0.00           H  
ATOM   1401 3HD1 LEU A  96      61.996  11.445  13.857  1.00  0.00           H  
ATOM   1402 1HD2 LEU A  96      63.878  13.846  13.358  1.00  0.00           H  
ATOM   1403 2HD2 LEU A  96      63.090  12.897  12.075  1.00  0.00           H  
ATOM   1404 3HD2 LEU A  96      62.866  14.662  12.142  1.00  0.00           H  
ATOM   1405  N   VAL A  97      57.849  14.242  11.343  1.00  0.00           N  
ATOM   1406  CA  VAL A  97      56.745  13.974  10.442  1.00  0.00           C  
ATOM   1407  C   VAL A  97      56.567  15.066   9.400  1.00  0.00           C  
ATOM   1408  O   VAL A  97      56.290  14.800   8.232  1.00  0.00           O  
ATOM   1409  CB  VAL A  97      55.439  13.825  11.244  1.00  0.00           C  
ATOM   1410  CG1 VAL A  97      54.244  13.743  10.306  1.00  0.00           C  
ATOM   1411  CG2 VAL A  97      55.514  12.591  12.131  1.00  0.00           C  
ATOM   1412  H   VAL A  97      57.639  14.424  12.283  1.00  0.00           H  
ATOM   1413  HA  VAL A  97      56.963  13.052   9.904  1.00  0.00           H  
ATOM   1414  HB  VAL A  97      55.301  14.711  11.864  1.00  0.00           H  
ATOM   1415 1HG1 VAL A  97      53.329  13.638  10.890  1.00  0.00           H  
ATOM   1416 2HG1 VAL A  97      54.189  14.652   9.707  1.00  0.00           H  
ATOM   1417 3HG1 VAL A  97      54.355  12.880   9.650  1.00  0.00           H  
ATOM   1418 1HG2 VAL A  97      54.587  12.493  12.696  1.00  0.00           H  
ATOM   1419 2HG2 VAL A  97      55.658  11.706  11.512  1.00  0.00           H  
ATOM   1420 3HG2 VAL A  97      56.351  12.691  12.822  1.00  0.00           H  
ATOM   1421  N   MET A  98      56.696  16.300   9.833  1.00  0.00           N  
ATOM   1422  CA  MET A  98      56.624  17.434   8.932  1.00  0.00           C  
ATOM   1423  C   MET A  98      57.730  17.420   7.890  1.00  0.00           C  
ATOM   1424  O   MET A  98      57.516  17.739   6.722  1.00  0.00           O  
ATOM   1425  CB  MET A  98      56.671  18.734   9.733  1.00  0.00           C  
ATOM   1426  CG  MET A  98      55.428  19.004  10.568  1.00  0.00           C  
ATOM   1427  SD  MET A  98      53.936  19.156   9.566  1.00  0.00           S  
ATOM   1428  CE  MET A  98      54.274  20.677   8.685  1.00  0.00           C  
ATOM   1429  H   MET A  98      56.912  16.475  10.773  1.00  0.00           H  
ATOM   1430  HA  MET A  98      55.680  17.386   8.390  1.00  0.00           H  
ATOM   1431 1HB  MET A  98      57.528  18.715  10.405  1.00  0.00           H  
ATOM   1432 2HB  MET A  98      56.807  19.576   9.053  1.00  0.00           H  
ATOM   1433 1HG  MET A  98      55.284  18.192  11.280  1.00  0.00           H  
ATOM   1434 2HG  MET A  98      55.561  19.929  11.130  1.00  0.00           H  
ATOM   1435 1HE  MET A  98      53.439  20.907   8.022  1.00  0.00           H  
ATOM   1436 2HE  MET A  98      54.404  21.491   9.400  1.00  0.00           H  
ATOM   1437 3HE  MET A  98      55.184  20.563   8.096  1.00  0.00           H  
ATOM   1438  N   GLU A  99      58.923  17.078   8.323  1.00  0.00           N  
ATOM   1439  CA  GLU A  99      60.052  16.953   7.422  1.00  0.00           C  
ATOM   1440  C   GLU A  99      59.846  15.866   6.380  1.00  0.00           C  
ATOM   1441  O   GLU A  99      60.197  16.021   5.212  1.00  0.00           O  
ATOM   1442  CB  GLU A  99      61.327  16.666   8.219  1.00  0.00           C  
ATOM   1443  CG  GLU A  99      61.823  17.837   9.055  1.00  0.00           C  
ATOM   1444  CD  GLU A  99      63.030  17.495   9.883  1.00  0.00           C  
ATOM   1445  OE1 GLU A  99      63.409  16.348   9.901  1.00  0.00           O  
ATOM   1446  OE2 GLU A  99      63.573  18.381  10.499  1.00  0.00           O1-
ATOM   1447  H   GLU A  99      59.058  16.835   9.263  1.00  0.00           H  
ATOM   1448  HA  GLU A  99      60.174  17.896   6.888  1.00  0.00           H  
ATOM   1449 1HB  GLU A  99      61.155  15.825   8.890  1.00  0.00           H  
ATOM   1450 2HB  GLU A  99      62.127  16.381   7.535  1.00  0.00           H  
ATOM   1451 1HG  GLU A  99      62.075  18.663   8.391  1.00  0.00           H  
ATOM   1452 2HG  GLU A  99      61.019  18.167   9.711  1.00  0.00           H  
ATOM   1453  N   ALA A 100      59.302  14.750   6.813  1.00  0.00           N  
ATOM   1454  CA  ALA A 100      58.983  13.659   5.912  1.00  0.00           C  
ATOM   1455  C   ALA A 100      57.948  14.052   4.870  1.00  0.00           C  
ATOM   1456  O   ALA A 100      58.040  13.679   3.702  1.00  0.00           O  
ATOM   1457  CB  ALA A 100      58.496  12.456   6.706  1.00  0.00           C  
ATOM   1458  H   ALA A 100      59.040  14.659   7.753  1.00  0.00           H  
ATOM   1459  HA  ALA A 100      59.891  13.387   5.374  1.00  0.00           H  
ATOM   1460 1HB  ALA A 100      58.270  11.637   6.023  1.00  0.00           H  
ATOM   1461 2HB  ALA A 100      59.271  12.142   7.405  1.00  0.00           H  
ATOM   1462 3HB  ALA A 100      57.597  12.725   7.259  1.00  0.00           H  
ATOM   1463  N   GLY A 101      56.944  14.780   5.303  1.00  0.00           N  
ATOM   1464  CA  GLY A 101      55.925  15.285   4.402  1.00  0.00           C  
ATOM   1465  C   GLY A 101      56.491  16.235   3.360  1.00  0.00           C  
ATOM   1466  O   GLY A 101      56.108  16.210   2.192  1.00  0.00           O  
ATOM   1467  H   GLY A 101      56.900  15.055   6.243  1.00  0.00           H  
ATOM   1468 1HA  GLY A 101      55.440  14.450   3.896  1.00  0.00           H  
ATOM   1469 2HA  GLY A 101      55.157  15.803   4.975  1.00  0.00           H  
ATOM   1470  N   ARG A 102      57.736  16.578   3.529  1.00  0.00           N  
ATOM   1471  CA  ARG A 102      57.904  17.849   2.849  1.00  0.00           C  
ATOM   1472  C   ARG A 102      57.459  17.814   1.363  1.00  0.00           C  
ATOM   1473  O   ARG A 102      57.231  18.866   0.770  1.00  0.00           O  
ATOM   1474  CB  ARG A 102      59.362  18.278   2.929  1.00  0.00           C  
ATOM   1475  CG  ARG A 102      60.326  17.419   2.128  1.00  0.00           C  
ATOM   1476  CD  ARG A 102      61.735  17.851   2.318  1.00  0.00           C  
ATOM   1477  NE  ARG A 102      62.210  17.573   3.664  1.00  0.00           N  
ATOM   1478  CZ  ARG A 102      63.383  18.006   4.165  1.00  0.00           C  
ATOM   1479  NH1 ARG A 102      64.187  18.734   3.422  1.00  0.00           N1+
ATOM   1480  NH2 ARG A 102      63.726  17.699   5.404  1.00  0.00           N  
ATOM   1481  H   ARG A 102      58.270  16.333   2.709  1.00  0.00           H  
ATOM   1482  HA  ARG A 102      57.284  18.594   3.349  1.00  0.00           H  
ATOM   1483 1HB  ARG A 102      59.459  19.303   2.573  1.00  0.00           H  
ATOM   1484 2HB  ARG A 102      59.689  18.261   3.969  1.00  0.00           H  
ATOM   1485 1HG  ARG A 102      60.240  16.380   2.448  1.00  0.00           H  
ATOM   1486 2HG  ARG A 102      60.085  17.493   1.067  1.00  0.00           H  
ATOM   1487 1HD  ARG A 102      62.376  17.321   1.614  1.00  0.00           H  
ATOM   1488 2HD  ARG A 102      61.813  18.923   2.143  1.00  0.00           H  
ATOM   1489  HE  ARG A 102      61.619  17.016   4.266  1.00  0.00           H  
ATOM   1490 1HH1 ARG A 102      63.926  18.968   2.475  1.00  0.00           H  
ATOM   1491 2HH1 ARG A 102      65.067  19.058   3.797  1.00  0.00           H  
ATOM   1492 1HH2 ARG A 102      63.108  17.140   5.976  1.00  0.00           H  
ATOM   1493 2HH2 ARG A 102      64.605  18.024   5.780  1.00  0.00           H  
ATOM   1494  N   ASP A 103      57.356  16.613   0.760  1.00  0.00           N  
ATOM   1495  CA  ASP A 103      57.168  15.729  -0.414  1.00  0.00           C  
ATOM   1496  C   ASP A 103      55.839  14.975  -0.395  1.00  0.00           C  
ATOM   1497  O   ASP A 103      55.661  14.001  -1.128  1.00  0.00           O  
ATOM   1498  CB  ASP A 103      58.312  14.715  -0.502  1.00  0.00           C  
ATOM   1499  CG  ASP A 103      59.658  15.365  -0.790  1.00  0.00           C  
ATOM   1500  OD1 ASP A 103      59.716  16.211  -1.651  1.00  0.00           O  
ATOM   1501  OD2 ASP A 103      60.617  15.009  -0.147  1.00  0.00           O1-
ATOM   1502  H   ASP A 103      57.124  17.270   0.025  1.00  0.00           H  
ATOM   1503  HA  ASP A 103      57.184  16.344  -1.315  1.00  0.00           H  
ATOM   1504 1HB  ASP A 103      58.383  14.165   0.437  1.00  0.00           H  
ATOM   1505 2HB  ASP A 103      58.097  13.992  -1.289  1.00  0.00           H  
ATOM   1506  N   ALA A 104      54.898  15.444   0.416  1.00  0.00           N  
ATOM   1507  CA  ALA A 104      53.550  14.878   0.446  1.00  0.00           C  
ATOM   1508  C   ALA A 104      52.524  15.975   0.194  1.00  0.00           C  
ATOM   1509  O   ALA A 104      52.838  17.161   0.300  1.00  0.00           O  
ATOM   1510  CB  ALA A 104      53.282  14.188   1.776  1.00  0.00           C  
ATOM   1511  H   ALA A 104      55.112  16.232   1.012  1.00  0.00           H  
ATOM   1512  HA  ALA A 104      53.476  14.120  -0.335  1.00  0.00           H  
ATOM   1513 1HB  ALA A 104      52.268  13.787   1.780  1.00  0.00           H  
ATOM   1514 2HB  ALA A 104      53.994  13.375   1.914  1.00  0.00           H  
ATOM   1515 3HB  ALA A 104      53.390  14.907   2.586  1.00  0.00           H  
ATOM   1516  N   PRO A 105      51.314  15.585  -0.193  1.00  0.00           N  
ATOM   1517  CA  PRO A 105      50.306  16.552  -0.617  1.00  0.00           C  
ATOM   1518  C   PRO A 105      49.954  17.509   0.512  1.00  0.00           C  
ATOM   1519  O   PRO A 105      49.824  17.099   1.667  1.00  0.00           O  
ATOM   1520  CB  PRO A 105      49.115  15.667  -0.998  1.00  0.00           C  
ATOM   1521  CG  PRO A 105      49.729  14.346  -1.316  1.00  0.00           C  
ATOM   1522  CD  PRO A 105      50.870  14.219  -0.342  1.00  0.00           C  
ATOM   1523  HA  PRO A 105      50.708  17.127  -1.452  1.00  0.00           H  
ATOM   1524 1HB  PRO A 105      48.402  15.616  -0.162  1.00  0.00           H  
ATOM   1525 2HB  PRO A 105      48.579  16.105  -1.852  1.00  0.00           H  
ATOM   1526 1HG  PRO A 105      48.984  13.544  -1.202  1.00  0.00           H  
ATOM   1527 2HG  PRO A 105      50.062  14.324  -2.364  1.00  0.00           H  
ATOM   1528 1HD  PRO A 105      50.501  13.797   0.604  1.00  0.00           H  
ATOM   1529 2HD  PRO A 105      51.652  13.577  -0.775  1.00  0.00           H  
ATOM   1530  N   VAL A 106      49.874  18.793   0.185  1.00  0.00           N  
ATOM   1531  CA  VAL A 106      49.770  19.834   1.197  1.00  0.00           C  
ATOM   1532  C   VAL A 106      48.700  19.519   2.235  1.00  0.00           C  
ATOM   1533  O   VAL A 106      48.863  19.837   3.412  1.00  0.00           O  
ATOM   1534  CB  VAL A 106      49.448  21.185   0.532  1.00  0.00           C  
ATOM   1535  CG1 VAL A 106      49.125  22.234   1.586  1.00  0.00           C  
ATOM   1536  CG2 VAL A 106      50.618  21.630  -0.331  1.00  0.00           C  
ATOM   1537  H   VAL A 106      49.942  19.057  -0.788  1.00  0.00           H  
ATOM   1538  HA  VAL A 106      50.729  19.914   1.711  1.00  0.00           H  
ATOM   1539  HB  VAL A 106      48.559  21.071  -0.090  1.00  0.00           H  
ATOM   1540 1HG1 VAL A 106      48.899  23.183   1.098  1.00  0.00           H  
ATOM   1541 2HG1 VAL A 106      48.262  21.912   2.168  1.00  0.00           H  
ATOM   1542 3HG1 VAL A 106      49.983  22.362   2.246  1.00  0.00           H  
ATOM   1543 1HG2 VAL A 106      50.383  22.586  -0.799  1.00  0.00           H  
ATOM   1544 2HG2 VAL A 106      51.508  21.739   0.290  1.00  0.00           H  
ATOM   1545 3HG2 VAL A 106      50.805  20.884  -1.104  1.00  0.00           H  
ATOM   1546  N   ASP A 107      47.598  18.901   1.806  1.00  0.00           N  
ATOM   1547  CA  ASP A 107      46.483  18.678   2.707  1.00  0.00           C  
ATOM   1548  C   ASP A 107      46.784  17.612   3.749  1.00  0.00           C  
ATOM   1549  O   ASP A 107      46.422  17.736   4.917  1.00  0.00           O  
ATOM   1550  CB  ASP A 107      45.237  18.278   1.913  1.00  0.00           C  
ATOM   1551  CG  ASP A 107      45.452  17.036   1.059  1.00  0.00           C  
ATOM   1552  OD1 ASP A 107      46.572  16.781   0.687  1.00  0.00           O  
ATOM   1553  OD2 ASP A 107      44.493  16.354   0.788  1.00  0.00           O1-
ATOM   1554  H   ASP A 107      47.485  18.647   0.866  1.00  0.00           H  
ATOM   1555  HA  ASP A 107      46.292  19.606   3.245  1.00  0.00           H  
ATOM   1556 1HB  ASP A 107      44.412  18.091   2.601  1.00  0.00           H  
ATOM   1557 2HB  ASP A 107      44.940  19.102   1.262  1.00  0.00           H  
ATOM   1558  N   ALA A 108      47.423  16.549   3.316  1.00  0.00           N  
ATOM   1559  CA  ALA A 108      47.837  15.490   4.217  1.00  0.00           C  
ATOM   1560  C   ALA A 108      48.833  15.971   5.259  1.00  0.00           C  
ATOM   1561  O   ALA A 108      48.775  15.592   6.427  1.00  0.00           O  
ATOM   1562  CB  ALA A 108      48.429  14.334   3.423  1.00  0.00           C  
ATOM   1563  H   ALA A 108      47.693  16.481   2.376  1.00  0.00           H  
ATOM   1564  HA  ALA A 108      46.956  15.139   4.755  1.00  0.00           H  
ATOM   1565 1HB  ALA A 108      48.726  13.538   4.106  1.00  0.00           H  
ATOM   1566 2HB  ALA A 108      47.683  13.954   2.724  1.00  0.00           H  
ATOM   1567 3HB  ALA A 108      49.300  14.682   2.870  1.00  0.00           H  
ATOM   1568  N   VAL A 109      49.770  16.786   4.826  1.00  0.00           N  
ATOM   1569  CA  VAL A 109      50.741  17.377   5.727  1.00  0.00           C  
ATOM   1570  C   VAL A 109      50.094  18.274   6.769  1.00  0.00           C  
ATOM   1571  O   VAL A 109      50.478  18.283   7.937  1.00  0.00           O  
ATOM   1572  CB  VAL A 109      51.770  18.196   4.925  1.00  0.00           C  
ATOM   1573  CG1 VAL A 109      52.673  18.982   5.864  1.00  0.00           C  
ATOM   1574  CG2 VAL A 109      52.588  17.272   4.037  1.00  0.00           C  
ATOM   1575  H   VAL A 109      49.790  17.062   3.886  1.00  0.00           H  
ATOM   1576  HA  VAL A 109      51.239  16.570   6.264  1.00  0.00           H  
ATOM   1577  HB  VAL A 109      51.240  18.921   4.306  1.00  0.00           H  
ATOM   1578 1HG1 VAL A 109      53.393  19.556   5.280  1.00  0.00           H  
ATOM   1579 2HG1 VAL A 109      52.069  19.663   6.464  1.00  0.00           H  
ATOM   1580 3HG1 VAL A 109      53.205  18.293   6.519  1.00  0.00           H  
ATOM   1581 1HG2 VAL A 109      53.313  17.858   3.472  1.00  0.00           H  
ATOM   1582 2HG2 VAL A 109      53.113  16.544   4.655  1.00  0.00           H  
ATOM   1583 3HG2 VAL A 109      51.926  16.751   3.345  1.00  0.00           H  
ATOM   1584  N   ALA A 110      49.130  19.055   6.336  1.00  0.00           N  
ATOM   1585  CA  ALA A 110      48.379  19.908   7.237  1.00  0.00           C  
ATOM   1586  C   ALA A 110      47.607  19.115   8.279  1.00  0.00           C  
ATOM   1587  O   ALA A 110      47.532  19.492   9.447  1.00  0.00           O  
ATOM   1588  CB  ALA A 110      47.428  20.792   6.443  1.00  0.00           C  
ATOM   1589  H   ALA A 110      48.854  19.026   5.396  1.00  0.00           H  
ATOM   1590  HA  ALA A 110      49.087  20.538   7.775  1.00  0.00           H  
ATOM   1591 1HB  ALA A 110      46.877  21.439   7.126  1.00  0.00           H  
ATOM   1592 2HB  ALA A 110      47.999  21.404   5.744  1.00  0.00           H  
ATOM   1593 3HB  ALA A 110      46.728  20.168   5.890  1.00  0.00           H  
ATOM   1594  N   GLU A 111      47.005  18.030   7.846  1.00  0.00           N  
ATOM   1595  CA  GLU A 111      46.296  17.143   8.747  1.00  0.00           C  
ATOM   1596  C   GLU A 111      47.211  16.520   9.789  1.00  0.00           C  
ATOM   1597  O   GLU A 111      46.853  16.382  10.957  1.00  0.00           O  
ATOM   1598  CB  GLU A 111      45.598  16.039   7.950  1.00  0.00           C  
ATOM   1599  CG  GLU A 111      44.765  15.085   8.795  1.00  0.00           C  
ATOM   1600  CD  GLU A 111      44.034  14.060   7.972  1.00  0.00           C  
ATOM   1601  OE1 GLU A 111      43.702  14.356   6.849  1.00  0.00           O  
ATOM   1602  OE2 GLU A 111      43.809  12.981   8.466  1.00  0.00           O1-
ATOM   1603  H   GLU A 111      47.082  17.763   6.906  1.00  0.00           H  
ATOM   1604  HA  GLU A 111      45.543  17.723   9.282  1.00  0.00           H  
ATOM   1605 1HB  GLU A 111      44.940  16.488   7.206  1.00  0.00           H  
ATOM   1606 2HB  GLU A 111      46.343  15.449   7.416  1.00  0.00           H  
ATOM   1607 1HG  GLU A 111      45.421  14.570   9.496  1.00  0.00           H  
ATOM   1608 2HG  GLU A 111      44.044  15.662   9.372  1.00  0.00           H  
ATOM   1609  N   ALA A 112      48.384  16.116   9.356  1.00  0.00           N  
ATOM   1610  CA  ALA A 112      49.381  15.571  10.257  1.00  0.00           C  
ATOM   1611  C   ALA A 112      49.835  16.580  11.299  1.00  0.00           C  
ATOM   1612  O   ALA A 112      50.034  16.252  12.467  1.00  0.00           O  
ATOM   1613  CB  ALA A 112      50.577  15.065   9.463  1.00  0.00           C  
ATOM   1614  H   ALA A 112      48.633  16.238   8.416  1.00  0.00           H  
ATOM   1615  HA  ALA A 112      48.943  14.726  10.787  1.00  0.00           H  
ATOM   1616 1HB  ALA A 112      51.316  14.646  10.146  1.00  0.00           H  
ATOM   1617 2HB  ALA A 112      50.250  14.295   8.764  1.00  0.00           H  
ATOM   1618 3HB  ALA A 112      51.022  15.891   8.910  1.00  0.00           H  
ATOM   1619  N   ALA A 113      50.029  17.806  10.866  1.00  0.00           N  
ATOM   1620  CA  ALA A 113      50.393  18.883  11.767  1.00  0.00           C  
ATOM   1621  C   ALA A 113      49.320  19.155  12.809  1.00  0.00           C  
ATOM   1622  O   ALA A 113      49.609  19.408  13.977  1.00  0.00           O  
ATOM   1623  CB  ALA A 113      50.684  20.148  10.973  1.00  0.00           C  
ATOM   1624  H   ALA A 113      49.866  18.031   9.926  1.00  0.00           H  
ATOM   1625  HA  ALA A 113      51.293  18.585  12.305  1.00  0.00           H  
ATOM   1626 1HB  ALA A 113      50.968  20.949  11.656  1.00  0.00           H  
ATOM   1627 2HB  ALA A 113      51.499  19.960  10.274  1.00  0.00           H  
ATOM   1628 3HB  ALA A 113      49.793  20.443  10.420  1.00  0.00           H  
ATOM   1629  N   SER A 114      48.080  19.133  12.376  1.00  0.00           N  
ATOM   1630  CA  SER A 114      46.955  19.304  13.277  1.00  0.00           C  
ATOM   1631  C   SER A 114      46.874  18.200  14.319  1.00  0.00           C  
ATOM   1632  O   SER A 114      46.574  18.442  15.487  1.00  0.00           O  
ATOM   1633  CB  SER A 114      45.665  19.349  12.482  1.00  0.00           C  
ATOM   1634  OG  SER A 114      44.560  19.515  13.327  1.00  0.00           O  
ATOM   1635  H   SER A 114      47.886  18.934  11.436  1.00  0.00           H  
ATOM   1636  HA  SER A 114      47.091  20.242  13.815  1.00  0.00           H  
ATOM   1637 1HB  SER A 114      45.706  20.170  11.767  1.00  0.00           H  
ATOM   1638 2HB  SER A 114      45.555  18.426  11.914  1.00  0.00           H  
ATOM   1639  HG  SER A 114      44.526  20.451  13.538  1.00  0.00           H  
ATOM   1640  N   VAL A 115      47.111  16.983  13.886  1.00  0.00           N  
ATOM   1641  CA  VAL A 115      47.138  15.847  14.787  1.00  0.00           C  
ATOM   1642  C   VAL A 115      48.238  15.958  15.829  1.00  0.00           C  
ATOM   1643  O   VAL A 115      48.053  15.621  16.997  1.00  0.00           O  
ATOM   1644  CB  VAL A 115      47.333  14.547  13.985  1.00  0.00           C  
ATOM   1645  CG1 VAL A 115      47.563  13.371  14.923  1.00  0.00           C  
ATOM   1646  CG2 VAL A 115      46.123  14.299  13.097  1.00  0.00           C  
ATOM   1647  H   VAL A 115      47.341  16.827  12.946  1.00  0.00           H  
ATOM   1648  HA  VAL A 115      46.190  15.809  15.324  1.00  0.00           H  
ATOM   1649  HB  VAL A 115      48.225  14.643  13.366  1.00  0.00           H  
ATOM   1650 1HG1 VAL A 115      47.699  12.461  14.339  1.00  0.00           H  
ATOM   1651 2HG1 VAL A 115      48.455  13.554  15.523  1.00  0.00           H  
ATOM   1652 3HG1 VAL A 115      46.701  13.255  15.579  1.00  0.00           H  
ATOM   1653 1HG2 VAL A 115      46.268  13.379  12.532  1.00  0.00           H  
ATOM   1654 2HG2 VAL A 115      45.230  14.209  13.716  1.00  0.00           H  
ATOM   1655 3HG2 VAL A 115      46.002  15.134  12.406  1.00  0.00           H  
ATOM   1656  N   ALA A 116      49.397  16.402  15.396  1.00  0.00           N  
ATOM   1657  CA  ALA A 116      50.512  16.627  16.297  1.00  0.00           C  
ATOM   1658  C   ALA A 116      50.210  17.691  17.339  1.00  0.00           C  
ATOM   1659  O   ALA A 116      50.574  17.567  18.507  1.00  0.00           O  
ATOM   1660  CB  ALA A 116      51.752  17.010  15.503  1.00  0.00           C  
ATOM   1661  H   ALA A 116      49.510  16.656  14.456  1.00  0.00           H  
ATOM   1662  HA  ALA A 116      50.706  15.699  16.835  1.00  0.00           H  
ATOM   1663 1HB  ALA A 116      52.588  17.166  16.186  1.00  0.00           H  
ATOM   1664 2HB  ALA A 116      51.999  16.211  14.804  1.00  0.00           H  
ATOM   1665 3HB  ALA A 116      51.560  17.929  14.950  1.00  0.00           H  
ATOM   1666  N   ALA A 117      49.572  18.755  16.906  1.00  0.00           N  
ATOM   1667  CA  ALA A 117      49.157  19.813  17.807  1.00  0.00           C  
ATOM   1668  C   ALA A 117      48.162  19.332  18.849  1.00  0.00           C  
ATOM   1669  O   ALA A 117      48.220  19.712  20.017  1.00  0.00           O  
ATOM   1670  CB  ALA A 117      48.564  20.968  17.013  1.00  0.00           C  
ATOM   1671  H   ALA A 117      49.302  18.822  15.966  1.00  0.00           H  
ATOM   1672  HA  ALA A 117      50.038  20.165  18.345  1.00  0.00           H  
ATOM   1673 1HB  ALA A 117      48.267  21.764  17.696  1.00  0.00           H  
ATOM   1674 2HB  ALA A 117      49.309  21.349  16.314  1.00  0.00           H  
ATOM   1675 3HB  ALA A 117      47.693  20.620  16.460  1.00  0.00           H  
ATOM   1676  N   ARG A 118      47.225  18.518  18.416  1.00  0.00           N  
ATOM   1677  CA  ARG A 118      46.254  17.926  19.317  1.00  0.00           C  
ATOM   1678  C   ARG A 118      46.901  17.029  20.359  1.00  0.00           C  
ATOM   1679  O   ARG A 118      46.517  17.020  21.527  1.00  0.00           O  
ATOM   1680  CB  ARG A 118      45.232  17.119  18.531  1.00  0.00           C  
ATOM   1681  CG  ARG A 118      44.125  16.499  19.369  1.00  0.00           C  
ATOM   1682  CD  ARG A 118      43.136  15.778  18.526  1.00  0.00           C  
ATOM   1683  NE  ARG A 118      43.726  14.624  17.866  1.00  0.00           N  
ATOM   1684  CZ  ARG A 118      43.170  13.969  16.829  1.00  0.00           C  
ATOM   1685  NH1 ARG A 118      42.013  14.365  16.345  1.00  0.00           N1+
ATOM   1686  NH2 ARG A 118      43.786  12.928  16.297  1.00  0.00           N  
ATOM   1687  H   ARG A 118      47.205  18.241  17.476  1.00  0.00           H  
ATOM   1688  HA  ARG A 118      45.743  18.728  19.851  1.00  0.00           H  
ATOM   1689 1HB  ARG A 118      44.762  17.756  17.783  1.00  0.00           H  
ATOM   1690 2HB  ARG A 118      45.736  16.310  18.001  1.00  0.00           H  
ATOM   1691 1HG  ARG A 118      44.556  15.789  20.075  1.00  0.00           H  
ATOM   1692 2HG  ARG A 118      43.601  17.283  19.917  1.00  0.00           H  
ATOM   1693 1HD  ARG A 118      42.313  15.430  19.149  1.00  0.00           H  
ATOM   1694 2HD  ARG A 118      42.753  16.450  17.759  1.00  0.00           H  
ATOM   1695  HE  ARG A 118      44.616  14.289  18.211  1.00  0.00           H  
ATOM   1696 1HH1 ARG A 118      41.542  15.161  16.752  1.00  0.00           H  
ATOM   1697 2HH1 ARG A 118      41.596  13.875  15.568  1.00  0.00           H  
ATOM   1698 1HH2 ARG A 118      44.676  12.623  16.669  1.00  0.00           H  
ATOM   1699 2HH2 ARG A 118      43.370  12.438  15.520  1.00  0.00           H  
ATOM   1700  N   ALA A 119      47.866  16.248  19.926  1.00  0.00           N  
ATOM   1701  CA  ALA A 119      48.616  15.395  20.827  1.00  0.00           C  
ATOM   1702  C   ALA A 119      49.388  16.188  21.869  1.00  0.00           C  
ATOM   1703  O   ALA A 119      49.462  15.811  23.037  1.00  0.00           O  
ATOM   1704  CB  ALA A 119      49.566  14.510  20.033  1.00  0.00           C  
ATOM   1705  H   ALA A 119      48.141  16.277  18.986  1.00  0.00           H  
ATOM   1706  HA  ALA A 119      47.908  14.765  21.365  1.00  0.00           H  
ATOM   1707 1HB  ALA A 119      50.117  13.863  20.716  1.00  0.00           H  
ATOM   1708 2HB  ALA A 119      48.996  13.899  19.334  1.00  0.00           H  
ATOM   1709 3HB  ALA A 119      50.267  15.134  19.480  1.00  0.00           H  
ATOM   1710  N   LEU A 120      49.990  17.273  21.436  1.00  0.00           N  
ATOM   1711  CA  LEU A 120      50.699  18.160  22.337  1.00  0.00           C  
ATOM   1712  C   LEU A 120      49.784  18.783  23.379  1.00  0.00           C  
ATOM   1713  O   LEU A 120      50.142  18.922  24.547  1.00  0.00           O  
ATOM   1714  CB  LEU A 120      51.391  19.269  21.535  1.00  0.00           C  
ATOM   1715  CG  LEU A 120      52.571  18.822  20.663  1.00  0.00           C  
ATOM   1716  CD1 LEU A 120      53.032  19.986  19.796  1.00  0.00           C  
ATOM   1717  CD2 LEU A 120      53.700  18.324  21.553  1.00  0.00           C  
ATOM   1718  H   LEU A 120      49.913  17.540  20.496  1.00  0.00           H  
ATOM   1719  HA  LEU A 120      51.455  17.582  22.867  1.00  0.00           H  
ATOM   1720 1HB  LEU A 120      50.655  19.736  20.882  1.00  0.00           H  
ATOM   1721 2HB  LEU A 120      51.759  20.023  22.231  1.00  0.00           H  
ATOM   1722  HG  LEU A 120      52.250  18.019  20.000  1.00  0.00           H  
ATOM   1723 1HD1 LEU A 120      53.870  19.668  19.176  1.00  0.00           H  
ATOM   1724 2HD1 LEU A 120      52.211  20.310  19.155  1.00  0.00           H  
ATOM   1725 3HD1 LEU A 120      53.344  20.813  20.432  1.00  0.00           H  
ATOM   1726 1HD2 LEU A 120      54.539  18.005  20.933  1.00  0.00           H  
ATOM   1727 2HD2 LEU A 120      54.023  19.127  22.216  1.00  0.00           H  
ATOM   1728 3HD2 LEU A 120      53.349  17.481  22.149  1.00  0.00           H  
ATOM   1729  N   ALA A 121      48.611  19.187  22.946  1.00  0.00           N  
ATOM   1730  CA  ALA A 121      47.614  19.732  23.847  1.00  0.00           C  
ATOM   1731  C   ALA A 121      47.160  18.723  24.889  1.00  0.00           C  
ATOM   1732  O   ALA A 121      46.961  19.052  26.057  1.00  0.00           O  
ATOM   1733  CB  ALA A 121      46.418  20.238  23.053  1.00  0.00           C  
ATOM   1734  H   ALA A 121      48.362  19.065  22.006  1.00  0.00           H  
ATOM   1735  HA  ALA A 121      48.064  20.567  24.385  1.00  0.00           H  
ATOM   1736 1HB  ALA A 121      45.679  20.657  23.736  1.00  0.00           H  
ATOM   1737 2HB  ALA A 121      46.745  21.008  22.354  1.00  0.00           H  
ATOM   1738 3HB  ALA A 121      45.973  19.412  22.500  1.00  0.00           H  
ATOM   1739  N   ARG A 122      46.966  17.498  24.456  1.00  0.00           N  
ATOM   1740  CA  ARG A 122      46.602  16.420  25.357  1.00  0.00           C  
ATOM   1741  C   ARG A 122      47.675  16.149  26.399  1.00  0.00           C  
ATOM   1742  O   ARG A 122      47.386  15.896  27.567  1.00  0.00           O  
ATOM   1743  CB  ARG A 122      46.338  15.144  24.571  1.00  0.00           C  
ATOM   1744  CG  ARG A 122      45.933  13.946  25.414  1.00  0.00           C  
ATOM   1745  CD  ARG A 122      44.629  14.166  26.091  1.00  0.00           C  
ATOM   1746  NE  ARG A 122      44.216  13.005  26.863  1.00  0.00           N  
ATOM   1747  CZ  ARG A 122      43.148  12.973  27.684  1.00  0.00           C  
ATOM   1748  NH1 ARG A 122      42.398  14.042  27.829  1.00  0.00           N1+
ATOM   1749  NH2 ARG A 122      42.855  11.866  28.344  1.00  0.00           N  
ATOM   1750  H   ARG A 122      47.129  17.273  23.516  1.00  0.00           H  
ATOM   1751  HA  ARG A 122      45.695  16.706  25.891  1.00  0.00           H  
ATOM   1752 1HB  ARG A 122      45.544  15.322  23.847  1.00  0.00           H  
ATOM   1753 2HB  ARG A 122      47.233  14.868  24.014  1.00  0.00           H  
ATOM   1754 1HG  ARG A 122      45.843  13.066  24.776  1.00  0.00           H  
ATOM   1755 2HG  ARG A 122      46.690  13.765  26.178  1.00  0.00           H  
ATOM   1756 1HD  ARG A 122      44.711  15.015  26.769  1.00  0.00           H  
ATOM   1757 2HD  ARG A 122      43.862  14.370  25.346  1.00  0.00           H  
ATOM   1758  HE  ARG A 122      44.770  12.163  26.778  1.00  0.00           H  
ATOM   1759 1HH1 ARG A 122      42.621  14.889  27.324  1.00  0.00           H  
ATOM   1760 2HH1 ARG A 122      41.597  14.018  28.444  1.00  0.00           H  
ATOM   1761 1HH2 ARG A 122      43.433  11.044  28.233  1.00  0.00           H  
ATOM   1762 2HH2 ARG A 122      42.055  11.842  28.959  1.00  0.00           H  
ATOM   1763  N   VAL A 123      48.915  16.170  25.966  1.00  0.00           N  
ATOM   1764  CA  VAL A 123      50.040  15.999  26.867  1.00  0.00           C  
ATOM   1765  C   VAL A 123      50.120  17.103  27.909  1.00  0.00           C  
ATOM   1766  O   VAL A 123      50.420  16.861  29.077  1.00  0.00           O  
ATOM   1767  CB  VAL A 123      51.354  15.966  26.065  1.00  0.00           C  
ATOM   1768  CG1 VAL A 123      52.552  15.989  27.003  1.00  0.00           C  
ATOM   1769  CG2 VAL A 123      51.388  14.732  25.177  1.00  0.00           C  
ATOM   1770  H   VAL A 123      49.109  16.369  25.026  1.00  0.00           H  
ATOM   1771  HA  VAL A 123      49.922  15.050  27.391  1.00  0.00           H  
ATOM   1772  HB  VAL A 123      51.414  16.862  25.446  1.00  0.00           H  
ATOM   1773 1HG1 VAL A 123      53.472  15.966  26.419  1.00  0.00           H  
ATOM   1774 2HG1 VAL A 123      52.526  16.898  27.603  1.00  0.00           H  
ATOM   1775 3HG1 VAL A 123      52.517  15.119  27.659  1.00  0.00           H  
ATOM   1776 1HG2 VAL A 123      52.320  14.716  24.612  1.00  0.00           H  
ATOM   1777 2HG2 VAL A 123      51.323  13.837  25.795  1.00  0.00           H  
ATOM   1778 3HG2 VAL A 123      50.546  14.758  24.485  1.00  0.00           H  
ATOM   1779  N   VAL A 124      49.884  18.320  27.476  1.00  0.00           N  
ATOM   1780  CA  VAL A 124      49.857  19.457  28.377  1.00  0.00           C  
ATOM   1781  C   VAL A 124      48.756  19.345  29.419  1.00  0.00           C  
ATOM   1782  O   VAL A 124      48.941  19.682  30.587  1.00  0.00           O  
ATOM   1783  CB  VAL A 124      49.662  20.757  27.575  1.00  0.00           C  
ATOM   1784  CG1 VAL A 124      49.431  21.933  28.513  1.00  0.00           C  
ATOM   1785  CG2 VAL A 124      50.872  21.004  26.687  1.00  0.00           C  
ATOM   1786  H   VAL A 124      49.654  18.476  26.536  1.00  0.00           H  
ATOM   1787  HA  VAL A 124      50.812  19.505  28.902  1.00  0.00           H  
ATOM   1788  HB  VAL A 124      48.770  20.661  26.956  1.00  0.00           H  
ATOM   1789 1HG1 VAL A 124      49.295  22.843  27.929  1.00  0.00           H  
ATOM   1790 2HG1 VAL A 124      48.540  21.750  29.113  1.00  0.00           H  
ATOM   1791 3HG1 VAL A 124      50.294  22.049  29.169  1.00  0.00           H  
ATOM   1792 1HG2 VAL A 124      50.727  21.925  26.122  1.00  0.00           H  
ATOM   1793 2HG2 VAL A 124      51.765  21.095  27.306  1.00  0.00           H  
ATOM   1794 3HG2 VAL A 124      50.993  20.170  25.996  1.00  0.00           H  
ATOM   1795  N   GLU A 125      47.598  18.901  28.986  1.00  0.00           N  
ATOM   1796  CA  GLU A 125      46.484  18.677  29.887  1.00  0.00           C  
ATOM   1797  C   GLU A 125      46.785  17.612  30.929  1.00  0.00           C  
ATOM   1798  O   GLU A 125      46.420  17.736  32.097  1.00  0.00           O  
ATOM   1799  CB  GLU A 125      45.240  18.279  29.090  1.00  0.00           C  
ATOM   1800  CG  GLU A 125      43.988  18.083  29.935  1.00  0.00           C  
ATOM   1801  CD  GLU A 125      42.771  17.767  29.112  1.00  0.00           C  
ATOM   1802  OE1 GLU A 125      42.884  17.721  27.911  1.00  0.00           O  
ATOM   1803  OE2 GLU A 125      41.725  17.570  29.686  1.00  0.00           O1-
ATOM   1804  H   GLU A 125      47.485  18.647  28.046  1.00  0.00           H  
ATOM   1805  HA  GLU A 125      46.273  19.608  30.415  1.00  0.00           H  
ATOM   1806 1HB  GLU A 125      45.024  19.045  28.346  1.00  0.00           H  
ATOM   1807 2HB  GLU A 125      45.432  17.348  28.556  1.00  0.00           H  
ATOM   1808 1HG  GLU A 125      44.160  17.267  30.637  1.00  0.00           H  
ATOM   1809 2HG  GLU A 125      43.806  18.989  30.511  1.00  0.00           H  
ATOM   1810  N   ALA A 126      47.423  16.549  30.496  1.00  0.00           N  
ATOM   1811  CA  ALA A 126      47.837  15.490  31.397  1.00  0.00           C  
ATOM   1812  C   ALA A 126      48.834  15.971  32.439  1.00  0.00           C  
ATOM   1813  O   ALA A 126      48.775  15.591  33.607  1.00  0.00           O  
ATOM   1814  CB  ALA A 126      48.428  14.334  30.603  1.00  0.00           C  
ATOM   1815  H   ALA A 126      47.692  16.481  29.556  1.00  0.00           H  
ATOM   1816  HA  ALA A 126      46.956  15.140  31.935  1.00  0.00           H  
ATOM   1817 1HB  ALA A 126      48.724  13.538  31.285  1.00  0.00           H  
ATOM   1818 2HB  ALA A 126      47.682  13.954  29.904  1.00  0.00           H  
ATOM   1819 3HB  ALA A 126      49.299  14.681  30.050  1.00  0.00           H  
ATOM   1820  N   ALA A 127      49.740  16.850  32.058  1.00  0.00           N  
ATOM   1821  CA  ALA A 127      50.865  17.185  32.938  1.00  0.00           C  
ATOM   1822  C   ALA A 127      50.477  17.699  34.334  1.00  0.00           C  
ATOM   1823  O   ALA A 127      51.325  17.780  35.221  1.00  0.00           O  
ATOM   1824  CB  ALA A 127      51.747  18.215  32.248  1.00  0.00           C  
ATOM   1825  H   ALA A 127      49.714  17.219  31.118  1.00  0.00           H  
ATOM   1826  HA  ALA A 127      51.452  16.281  33.109  1.00  0.00           H  
ATOM   1827 1HB  ALA A 127      52.605  18.442  32.881  1.00  0.00           H  
ATOM   1828 2HB  ALA A 127      52.094  17.817  31.295  1.00  0.00           H  
ATOM   1829 3HB  ALA A 127      51.175  19.125  32.074  1.00  0.00           H  
ATOM   1830  N   GLY A 128      49.215  18.079  34.519  1.00  0.00           N  
ATOM   1831  CA  GLY A 128      48.778  18.687  35.783  1.00  0.00           C  
ATOM   1832  C   GLY A 128      49.062  20.182  35.791  1.00  0.00           C  
ATOM   1833  O   GLY A 128      49.218  20.794  36.848  1.00  0.00           O  
ATOM   1834  H   GLY A 128      48.551  17.969  33.767  1.00  0.00           H  
ATOM   1835 1HA  GLY A 128      47.711  18.511  35.922  1.00  0.00           H  
ATOM   1836 2HA  GLY A 128      49.293  18.207  36.614  1.00  0.00           H  
ATOM   1837  N   VAL A 129      49.045  20.776  34.603  1.00  0.00           N  
ATOM   1838  CA  VAL A 129      49.073  22.225  34.448  1.00  0.00           C  
ATOM   1839  C   VAL A 129      47.692  22.824  34.710  1.00  0.00           C  
ATOM   1840  O   VAL A 129      46.676  22.135  34.602  1.00  0.00           O  
ATOM   1841  CB  VAL A 129      49.538  22.603  33.029  1.00  0.00           C  
ATOM   1842  CG1 VAL A 129      50.938  22.070  32.768  1.00  0.00           C  
ATOM   1843  CG2 VAL A 129      48.555  22.064  32.001  1.00  0.00           C  
ATOM   1844  H   VAL A 129      48.961  20.204  33.777  1.00  0.00           H  
ATOM   1845  HA  VAL A 129      49.780  22.637  35.169  1.00  0.00           H  
ATOM   1846  HB  VAL A 129      49.588  23.689  32.951  1.00  0.00           H  
ATOM   1847 1HG1 VAL A 129      51.251  22.346  31.760  1.00  0.00           H  
ATOM   1848 2HG1 VAL A 129      51.632  22.496  33.492  1.00  0.00           H  
ATOM   1849 3HG1 VAL A 129      50.937  20.984  32.861  1.00  0.00           H  
ATOM   1850 1HG2 VAL A 129      48.889  22.336  31.001  1.00  0.00           H  
ATOM   1851 2HG2 VAL A 129      48.501  20.978  32.084  1.00  0.00           H  
ATOM   1852 3HG2 VAL A 129      47.568  22.491  32.182  1.00  0.00           H  
ATOM   1853  N   PRO A 130      47.661  24.106  35.060  1.00  0.00           N  
ATOM   1854  CA  PRO A 130      46.409  24.799  35.359  1.00  0.00           C  
ATOM   1855  C   PRO A 130      45.454  24.779  34.166  1.00  0.00           C  
ATOM   1856  O   PRO A 130      45.882  24.679  33.017  1.00  0.00           O  
ATOM   1857  CB  PRO A 130      46.876  26.222  35.683  1.00  0.00           C  
ATOM   1858  CG  PRO A 130      48.293  26.053  36.114  1.00  0.00           C  
ATOM   1859  CD  PRO A 130      48.816  24.936  35.250  1.00  0.00           C  
ATOM   1860  HA  PRO A 130      45.924  24.294  36.196  1.00  0.00           H  
ATOM   1861 1HB  PRO A 130      46.773  26.863  34.794  1.00  0.00           H  
ATOM   1862 2HB  PRO A 130      46.240  26.657  36.468  1.00  0.00           H  
ATOM   1863 1HG  PRO A 130      48.847  26.992  35.973  1.00  0.00           H  
ATOM   1864 2HG  PRO A 130      48.337  25.815  37.187  1.00  0.00           H  
ATOM   1865 1HD  PRO A 130      49.188  25.350  34.301  1.00  0.00           H  
ATOM   1866 2HD  PRO A 130      49.618  24.405  35.783  1.00  0.00           H  
ATOM   1867  N   GLU A 131      44.154  24.763  34.459  1.00  0.00           N  
ATOM   1868  CA  GLU A 131      43.133  24.411  33.474  1.00  0.00           C  
ATOM   1869  C   GLU A 131      43.107  25.368  32.260  1.00  0.00           C  
ATOM   1870  O   GLU A 131      43.332  24.932  31.132  1.00  0.00           O  
ATOM   1871  CB  GLU A 131      41.758  24.393  34.145  1.00  0.00           C  
ATOM   1872  CG  GLU A 131      41.577  23.289  35.178  1.00  0.00           C  
ATOM   1873  CD  GLU A 131      42.165  23.638  36.516  1.00  0.00           C  
ATOM   1874  OE1 GLU A 131      42.690  24.717  36.650  1.00  0.00           O  
ATOM   1875  OE2 GLU A 131      42.090  22.824  37.406  1.00  0.00           O1-
ATOM   1876  H   GLU A 131      43.872  24.921  35.415  1.00  0.00           H  
ATOM   1877  HA  GLU A 131      43.348  23.411  33.095  1.00  0.00           H  
ATOM   1878 1HB  GLU A 131      41.582  25.347  34.641  1.00  0.00           H  
ATOM   1879 2HB  GLU A 131      40.984  24.271  33.387  1.00  0.00           H  
ATOM   1880 1HG  GLU A 131      40.512  23.093  35.302  1.00  0.00           H  
ATOM   1881 2HG  GLU A 131      42.045  22.378  34.806  1.00  0.00           H  
ATOM   1882  N   GLU A 132      42.647  26.616  32.463  1.00  0.00           N  
ATOM   1883  CA  GLU A 132      43.515  27.798  32.313  1.00  0.00           C  
ATOM   1884  C   GLU A 132      44.598  27.566  31.242  1.00  0.00           C  
ATOM   1885  O   GLU A 132      44.370  27.803  30.055  1.00  0.00           O  
ATOM   1886  CB  GLU A 132      44.173  28.148  33.649  1.00  0.00           C  
ATOM   1887  CG  GLU A 132      43.205  28.631  34.720  1.00  0.00           C  
ATOM   1888  CD  GLU A 132      43.883  28.943  36.025  1.00  0.00           C  
ATOM   1889  OE1 GLU A 132      45.066  29.185  36.014  1.00  0.00           O  
ATOM   1890  OE2 GLU A 132      43.217  28.940  37.033  1.00  0.00           O1-
ATOM   1891  H   GLU A 132      42.442  26.860  31.502  1.00  0.00           H  
ATOM   1892  HA  GLU A 132      42.898  28.644  32.007  1.00  0.00           H  
ATOM   1893 1HB  GLU A 132      44.693  27.273  34.039  1.00  0.00           H  
ATOM   1894 2HB  GLU A 132      44.918  28.929  33.495  1.00  0.00           H  
ATOM   1895 1HG  GLU A 132      42.702  29.529  34.361  1.00  0.00           H  
ATOM   1896 2HG  GLU A 132      42.448  27.865  34.883  1.00  0.00           H  
ATOM   1897  N   ALA A 133      45.761  27.075  31.675  1.00  0.00           N  
ATOM   1898  CA  ALA A 133      46.852  26.717  30.789  1.00  0.00           C  
ATOM   1899  C   ALA A 133      46.435  25.707  29.732  1.00  0.00           C  
ATOM   1900  O   ALA A 133      46.754  25.843  28.553  1.00  0.00           O  
ATOM   1901  CB  ALA A 133      48.021  26.174  31.598  1.00  0.00           C  
ATOM   1902  H   ALA A 133      45.865  26.929  32.669  1.00  0.00           H  
ATOM   1903  HA  ALA A 133      47.170  27.617  30.263  1.00  0.00           H  
ATOM   1904 1HB  ALA A 133      48.841  25.920  30.927  1.00  0.00           H  
ATOM   1905 2HB  ALA A 133      48.354  26.931  32.309  1.00  0.00           H  
ATOM   1906 3HB  ALA A 133      47.705  25.283  32.140  1.00  0.00           H  
ATOM   1907  N   ALA A 134      45.749  24.673  30.166  1.00  0.00           N  
ATOM   1908  CA  ALA A 134      45.289  23.634  29.265  1.00  0.00           C  
ATOM   1909  C   ALA A 134      44.314  24.159  28.222  1.00  0.00           C  
ATOM   1910  O   ALA A 134      44.357  23.778  27.055  1.00  0.00           O  
ATOM   1911  CB  ALA A 134      44.648  22.505  30.059  1.00  0.00           C  
ATOM   1912  H   ALA A 134      45.477  24.618  31.105  1.00  0.00           H  
ATOM   1913  HA  ALA A 134      46.154  23.245  28.727  1.00  0.00           H  
ATOM   1914 1HB  ALA A 134      44.317  21.723  29.377  1.00  0.00           H  
ATOM   1915 2HB  ALA A 134      45.376  22.094  30.759  1.00  0.00           H  
ATOM   1916 3HB  ALA A 134      43.792  22.890  30.612  1.00  0.00           H  
ATOM   1917  N   GLU A 135      43.416  25.015  28.656  1.00  0.00           N  
ATOM   1918  CA  GLU A 135      42.472  25.648  27.755  1.00  0.00           C  
ATOM   1919  C   GLU A 135      43.159  26.516  26.712  1.00  0.00           C  
ATOM   1920  O   GLU A 135      42.776  26.542  25.545  1.00  0.00           O  
ATOM   1921  CB  GLU A 135      41.475  26.493  28.552  1.00  0.00           C  
ATOM   1922  CG  GLU A 135      40.502  25.685  29.399  1.00  0.00           C  
ATOM   1923  CD  GLU A 135      39.575  24.835  28.575  1.00  0.00           C  
ATOM   1924  OE1 GLU A 135      38.791  25.386  27.840  1.00  0.00           O  
ATOM   1925  OE2 GLU A 135      39.651  23.634  28.682  1.00  0.00           O1-
ATOM   1926  H   GLU A 135      43.409  25.292  29.595  1.00  0.00           H  
ATOM   1927  HA  GLU A 135      41.930  24.869  27.219  1.00  0.00           H  
ATOM   1928 1HB  GLU A 135      42.018  27.166  29.215  1.00  0.00           H  
ATOM   1929 2HB  GLU A 135      40.891  27.108  27.867  1.00  0.00           H  
ATOM   1930 1HG  GLU A 135      41.070  25.039  30.069  1.00  0.00           H  
ATOM   1931 2HG  GLU A 135      39.915  26.369  30.010  1.00  0.00           H  
ATOM   1932  N   ALA A 136      44.157  27.253  27.146  1.00  0.00           N  
ATOM   1933  CA  ALA A 136      44.945  28.072  26.245  1.00  0.00           C  
ATOM   1934  C   ALA A 136      45.681  27.245  25.202  1.00  0.00           C  
ATOM   1935  O   ALA A 136      45.772  27.619  24.035  1.00  0.00           O  
ATOM   1936  CB  ALA A 136      45.934  28.913  27.039  1.00  0.00           C  
ATOM   1937  H   ALA A 136      44.431  27.213  28.085  1.00  0.00           H  
ATOM   1938  HA  ALA A 136      44.266  28.733  25.707  1.00  0.00           H  
ATOM   1939 1HB  ALA A 136      46.513  29.535  26.357  1.00  0.00           H  
ATOM   1940 2HB  ALA A 136      45.391  29.549  27.739  1.00  0.00           H  
ATOM   1941 3HB  ALA A 136      46.606  28.258  27.592  1.00  0.00           H  
ATOM   1942  N   VAL A 137      46.234  26.135  25.636  1.00  0.00           N  
ATOM   1943  CA  VAL A 137      46.902  25.215  24.735  1.00  0.00           C  
ATOM   1944  C   VAL A 137      45.961  24.635  23.692  1.00  0.00           C  
ATOM   1945  O   VAL A 137      46.312  24.480  22.525  1.00  0.00           O  
ATOM   1946  CB  VAL A 137      47.535  24.063  25.538  1.00  0.00           C  
ATOM   1947  CG1 VAL A 137      48.065  22.989  24.600  1.00  0.00           C  
ATOM   1948  CG2 VAL A 137      48.648  24.601  26.425  1.00  0.00           C  
ATOM   1949  H   VAL A 137      46.146  25.871  26.575  1.00  0.00           H  
ATOM   1950  HA  VAL A 137      47.690  25.756  24.210  1.00  0.00           H  
ATOM   1951  HB  VAL A 137      46.768  23.599  26.157  1.00  0.00           H  
ATOM   1952 1HG1 VAL A 137      48.509  22.182  25.185  1.00  0.00           H  
ATOM   1953 2HG1 VAL A 137      47.245  22.593  24.001  1.00  0.00           H  
ATOM   1954 3HG1 VAL A 137      48.821  23.419  23.944  1.00  0.00           H  
ATOM   1955 1HG2 VAL A 137      49.091  23.782  26.990  1.00  0.00           H  
ATOM   1956 2HG2 VAL A 137      49.413  25.070  25.806  1.00  0.00           H  
ATOM   1957 3HG2 VAL A 137      48.238  25.338  27.116  1.00  0.00           H  
ATOM   1958  N   ARG A 138      44.770  24.284  24.126  1.00  0.00           N  
ATOM   1959  CA  ARG A 138      43.750  23.785  23.225  1.00  0.00           C  
ATOM   1960  C   ARG A 138      43.342  24.812  22.182  1.00  0.00           C  
ATOM   1961  O   ARG A 138      43.128  24.493  21.015  1.00  0.00           O  
ATOM   1962  CB  ARG A 138      42.519  23.358  24.011  1.00  0.00           C  
ATOM   1963  CG  ARG A 138      42.702  22.107  24.856  1.00  0.00           C  
ATOM   1964  CD  ARG A 138      41.481  21.789  25.639  1.00  0.00           C  
ATOM   1965  NE  ARG A 138      40.367  21.421  24.780  1.00  0.00           N  
ATOM   1966  CZ  ARG A 138      39.083  21.345  25.183  1.00  0.00           C  
ATOM   1967  NH1 ARG A 138      38.768  21.615  26.430  1.00  0.00           N1+
ATOM   1968  NH2 ARG A 138      38.140  21.000  24.323  1.00  0.00           N  
ATOM   1969  H   ARG A 138      44.526  24.416  25.065  1.00  0.00           H  
ATOM   1970  HA  ARG A 138      44.152  22.923  22.691  1.00  0.00           H  
ATOM   1971 1HB  ARG A 138      42.216  24.164  24.678  1.00  0.00           H  
ATOM   1972 2HB  ARG A 138      41.694  23.174  23.324  1.00  0.00           H  
ATOM   1973 1HG  ARG A 138      42.923  21.259  24.207  1.00  0.00           H  
ATOM   1974 2HG  ARG A 138      43.528  22.256  25.553  1.00  0.00           H  
ATOM   1975 1HD  ARG A 138      41.685  20.955  26.309  1.00  0.00           H  
ATOM   1976 2HD  ARG A 138      41.187  22.661  26.223  1.00  0.00           H  
ATOM   1977  HE  ARG A 138      40.570  21.206  23.813  1.00  0.00           H  
ATOM   1978 1HH1 ARG A 138      39.489  21.879  27.087  1.00  0.00           H  
ATOM   1979 2HH1 ARG A 138      37.806  21.559  26.732  1.00  0.00           H  
ATOM   1980 1HH2 ARG A 138      38.382  20.792  23.364  1.00  0.00           H  
ATOM   1981 2HH2 ARG A 138      37.179  20.943  24.624  1.00  0.00           H  
ATOM   1982  N   ALA A 139      43.202  26.046  22.616  1.00  0.00           N  
ATOM   1983  CA  ALA A 139      42.888  27.138  21.715  1.00  0.00           C  
ATOM   1984  C   ALA A 139      43.971  27.361  20.672  1.00  0.00           C  
ATOM   1985  O   ALA A 139      43.694  27.627  19.505  1.00  0.00           O  
ATOM   1986  CB  ALA A 139      42.656  28.415  22.509  1.00  0.00           C  
ATOM   1987  H   ALA A 139      43.375  26.263  23.555  1.00  0.00           H  
ATOM   1988  HA  ALA A 139      41.975  26.882  21.177  1.00  0.00           H  
ATOM   1989 1HB  ALA A 139      42.408  29.228  21.827  1.00  0.00           H  
ATOM   1990 2HB  ALA A 139      41.834  28.265  23.209  1.00  0.00           H  
ATOM   1991 3HB  ALA A 139      43.560  28.669  23.061  1.00  0.00           H  
ATOM   1992  N   ALA A 140      45.210  27.284  21.106  1.00  0.00           N  
ATOM   1993  CA  ALA A 140      46.340  27.405  20.205  1.00  0.00           C  
ATOM   1994  C   ALA A 140      46.372  26.299  19.162  1.00  0.00           C  
ATOM   1995  O   ALA A 140      46.682  26.526  17.995  1.00  0.00           O  
ATOM   1996  CB  ALA A 140      47.638  27.413  20.999  1.00  0.00           C  
ATOM   1997  H   ALA A 140      45.394  27.077  22.045  1.00  0.00           H  
ATOM   1998  HA  ALA A 140      46.245  28.348  19.667  1.00  0.00           H  
ATOM   1999 1HB  ALA A 140      48.482  27.517  20.317  1.00  0.00           H  
ATOM   2000 2HB  ALA A 140      47.632  28.249  21.698  1.00  0.00           H  
ATOM   2001 3HB  ALA A 140      47.732  26.479  21.551  1.00  0.00           H  
ATOM   2002  N   ALA A 141      46.081  25.092  19.596  1.00  0.00           N  
ATOM   2003  CA  ALA A 141      46.003  23.958  18.695  1.00  0.00           C  
ATOM   2004  C   ALA A 141      44.909  24.119  17.652  1.00  0.00           C  
ATOM   2005  O   ALA A 141      45.078  23.774  16.485  1.00  0.00           O  
ATOM   2006  CB  ALA A 141      45.784  22.679  19.489  1.00  0.00           C  
ATOM   2007  H   ALA A 141      45.844  24.947  20.535  1.00  0.00           H  
ATOM   2008  HA  ALA A 141      46.949  23.887  18.158  1.00  0.00           H  
ATOM   2009 1HB  ALA A 141      45.739  21.830  18.807  1.00  0.00           H  
ATOM   2010 2HB  ALA A 141      46.608  22.539  20.188  1.00  0.00           H  
ATOM   2011 3HB  ALA A 141      44.848  22.749  20.041  1.00  0.00           H  
ATOM   2012  N   GLU A 142      43.771  24.615  18.086  1.00  0.00           N  
ATOM   2013  CA  GLU A 142      42.668  24.888  17.185  1.00  0.00           C  
ATOM   2014  C   GLU A 142      43.017  25.939  16.142  1.00  0.00           C  
ATOM   2015  O   GLU A 142      42.647  25.831  14.975  1.00  0.00           O  
ATOM   2016  CB  GLU A 142      41.443  25.341  17.982  1.00  0.00           C  
ATOM   2017  CG  GLU A 142      40.796  24.246  18.818  1.00  0.00           C  
ATOM   2018  CD  GLU A 142      39.646  24.745  19.647  1.00  0.00           C  
ATOM   2019  OE1 GLU A 142      39.422  25.932  19.666  1.00  0.00           O  
ATOM   2020  OE2 GLU A 142      38.990  23.939  20.263  1.00  0.00           O1-
ATOM   2021  H   GLU A 142      43.670  24.873  19.025  1.00  0.00           H  
ATOM   2022  HA  GLU A 142      42.416  23.968  16.657  1.00  0.00           H  
ATOM   2023 1HB  GLU A 142      41.725  26.152  18.653  1.00  0.00           H  
ATOM   2024 2HB  GLU A 142      40.687  25.730  17.298  1.00  0.00           H  
ATOM   2025 1HG  GLU A 142      40.437  23.460  18.154  1.00  0.00           H  
ATOM   2026 2HG  GLU A 142      41.550  23.812  19.475  1.00  0.00           H  
ATOM   2027  N   VAL A 143      43.702  26.973  16.576  1.00  0.00           N  
ATOM   2028  CA  VAL A 143      44.163  28.012  15.675  1.00  0.00           C  
ATOM   2029  C   VAL A 143      45.136  27.486  14.632  1.00  0.00           C  
ATOM   2030  O   VAL A 143      45.095  27.868  13.465  1.00  0.00           O  
ATOM   2031  CB  VAL A 143      44.843  29.137  16.477  1.00  0.00           C  
ATOM   2032  CG1 VAL A 143      45.507  30.134  15.539  1.00  0.00           C  
ATOM   2033  CG2 VAL A 143      43.821  29.830  17.365  1.00  0.00           C  
ATOM   2034  H   VAL A 143      43.974  27.028  17.515  1.00  0.00           H  
ATOM   2035  HA  VAL A 143      43.300  28.423  15.151  1.00  0.00           H  
ATOM   2036  HB  VAL A 143      45.630  28.705  17.096  1.00  0.00           H  
ATOM   2037 1HG1 VAL A 143      45.983  30.922  16.123  1.00  0.00           H  
ATOM   2038 2HG1 VAL A 143      46.260  29.623  14.939  1.00  0.00           H  
ATOM   2039 3HG1 VAL A 143      44.755  30.573  14.884  1.00  0.00           H  
ATOM   2040 1HG2 VAL A 143      44.309  30.624  17.930  1.00  0.00           H  
ATOM   2041 2HG2 VAL A 143      43.031  30.257  16.747  1.00  0.00           H  
ATOM   2042 3HG2 VAL A 143      43.389  29.107  18.056  1.00  0.00           H  
ATOM   2043  N   VAL A 144      46.036  26.631  15.066  1.00  0.00           N  
ATOM   2044  CA  VAL A 144      46.979  25.996  14.165  1.00  0.00           C  
ATOM   2045  C   VAL A 144      46.293  25.130  13.122  1.00  0.00           C  
ATOM   2046  O   VAL A 144      46.676  25.104  11.955  1.00  0.00           O  
ATOM   2047  CB  VAL A 144      47.968  25.130  14.967  1.00  0.00           C  
ATOM   2048  CG1 VAL A 144      48.834  24.303  14.029  1.00  0.00           C  
ATOM   2049  CG2 VAL A 144      48.829  26.015  15.855  1.00  0.00           C  
ATOM   2050  H   VAL A 144      46.043  26.354  16.005  1.00  0.00           H  
ATOM   2051  HA  VAL A 144      47.529  26.774  13.636  1.00  0.00           H  
ATOM   2052  HB  VAL A 144      47.406  24.431  15.586  1.00  0.00           H  
ATOM   2053 1HG1 VAL A 144      49.527  23.696  14.613  1.00  0.00           H  
ATOM   2054 2HG1 VAL A 144      48.200  23.651  13.429  1.00  0.00           H  
ATOM   2055 3HG1 VAL A 144      49.398  24.966  13.374  1.00  0.00           H  
ATOM   2056 1HG2 VAL A 144      49.526  25.396  16.420  1.00  0.00           H  
ATOM   2057 2HG2 VAL A 144      49.387  26.719  15.237  1.00  0.00           H  
ATOM   2058 3HG2 VAL A 144      48.192  26.567  16.547  1.00  0.00           H  
ATOM   2059  N   THR A 145      45.295  24.392  13.556  1.00  0.00           N  
ATOM   2060  CA  THR A 145      44.505  23.573  12.655  1.00  0.00           C  
ATOM   2061  C   THR A 145      43.770  24.400  11.612  1.00  0.00           C  
ATOM   2062  O   THR A 145      43.679  24.027  10.445  1.00  0.00           O  
ATOM   2063  CB  THR A 145      43.490  22.724  13.442  1.00  0.00           C  
ATOM   2064  CG2 THR A 145      42.632  21.902  12.491  1.00  0.00           C  
ATOM   2065  OG1 THR A 145      44.187  21.844  14.332  1.00  0.00           O  
ATOM   2066  H   THR A 145      45.019  24.433  14.495  1.00  0.00           H  
ATOM   2067  HA  THR A 145      45.183  22.910  12.117  1.00  0.00           H  
ATOM   2068  HB  THR A 145      42.846  23.378  14.029  1.00  0.00           H  
ATOM   2069  HG1 THR A 145      44.452  22.328  15.118  1.00  0.00           H  
ATOM   2070 1HG2 THR A 145      41.920  21.308  13.065  1.00  0.00           H  
ATOM   2071 2HG2 THR A 145      42.091  22.569  11.820  1.00  0.00           H  
ATOM   2072 3HG2 THR A 145      43.269  21.239  11.908  1.00  0.00           H  
ATOM   2073  N   ALA A 146      43.218  25.511  12.046  1.00  0.00           N  
ATOM   2074  CA  ALA A 146      42.549  26.429  11.145  1.00  0.00           C  
ATOM   2075  C   ALA A 146      43.491  27.011  10.102  1.00  0.00           C  
ATOM   2076  O   ALA A 146      43.139  27.166   8.935  1.00  0.00           O  
ATOM   2077  CB  ALA A 146      41.892  27.548  11.940  1.00  0.00           C  
ATOM   2078  H   ALA A 146      43.306  25.774  12.985  1.00  0.00           H  
ATOM   2079  HA  ALA A 146      41.780  25.875  10.606  1.00  0.00           H  
ATOM   2080 1HB  ALA A 146      41.380  28.227  11.257  1.00  0.00           H  
ATOM   2081 2HB  ALA A 146      41.172  27.124  12.639  1.00  0.00           H  
ATOM   2082 3HB  ALA A 146      42.654  28.097  12.492  1.00  0.00           H  
ATOM   2083  N   GLY A 147      44.680  27.362  10.536  1.00  0.00           N  
ATOM   2084  CA  GLY A 147      45.702  27.861   9.635  1.00  0.00           C  
ATOM   2085  C   GLY A 147      46.109  26.833   8.592  1.00  0.00           C  
ATOM   2086  O   GLY A 147      46.323  27.152   7.425  1.00  0.00           O  
ATOM   2087  H   GLY A 147      44.924  27.229  11.475  1.00  0.00           H  
ATOM   2088 1HA  GLY A 147      45.336  28.755   9.130  1.00  0.00           H  
ATOM   2089 2HA  GLY A 147      46.581  28.153  10.208  1.00  0.00           H  
ATOM   2090  N   GLY A 148      46.249  25.600   9.026  1.00  0.00           N  
ATOM   2091  CA  GLY A 148      46.564  24.508   8.125  1.00  0.00           C  
ATOM   2092  C   GLY A 148      45.480  24.285   7.082  1.00  0.00           C  
ATOM   2093  O   GLY A 148      45.758  24.019   5.915  1.00  0.00           O  
ATOM   2094  H   GLY A 148      46.076  25.383   9.965  1.00  0.00           H  
ATOM   2095 1HA  GLY A 148      47.508  24.714   7.619  1.00  0.00           H  
ATOM   2096 2HA  GLY A 148      46.700  23.592   8.698  1.00  0.00           H  
ATOM   2097  N   ARG A 149      44.242  24.361   7.516  1.00  0.00           N  
ATOM   2098  CA  ARG A 149      43.112  24.241   6.615  1.00  0.00           C  
ATOM   2099  C   ARG A 149      43.080  25.347   5.572  1.00  0.00           C  
ATOM   2100  O   ARG A 149      42.770  25.120   4.405  1.00  0.00           O  
ATOM   2101  CB  ARG A 149      41.810  24.260   7.402  1.00  0.00           C  
ATOM   2102  CG  ARG A 149      41.548  23.016   8.236  1.00  0.00           C  
ATOM   2103  CD  ARG A 149      40.290  23.133   9.017  1.00  0.00           C  
ATOM   2104  NE  ARG A 149      40.035  21.946   9.816  1.00  0.00           N  
ATOM   2105  CZ  ARG A 149      39.047  21.832  10.724  1.00  0.00           C  
ATOM   2106  NH1 ARG A 149      38.230  22.841  10.937  1.00  0.00           N1+
ATOM   2107  NH2 ARG A 149      38.898  20.707  11.402  1.00  0.00           N  
ATOM   2108  H   ARG A 149      44.058  24.569   8.455  1.00  0.00           H  
ATOM   2109  HA  ARG A 149      43.190  23.290   6.087  1.00  0.00           H  
ATOM   2110 1HB  ARG A 149      41.805  25.116   8.076  1.00  0.00           H  
ATOM   2111 2HB  ARG A 149      40.972  24.380   6.715  1.00  0.00           H  
ATOM   2112 1HG  ARG A 149      41.464  22.149   7.580  1.00  0.00           H  
ATOM   2113 2HG  ARG A 149      42.372  22.865   8.933  1.00  0.00           H  
ATOM   2114 1HD  ARG A 149      40.358  23.988   9.689  1.00  0.00           H  
ATOM   2115 2HD  ARG A 149      39.451  23.273   8.336  1.00  0.00           H  
ATOM   2116  HE  ARG A 149      40.643  21.149   9.681  1.00  0.00           H  
ATOM   2117 1HH1 ARG A 149      38.344  23.701  10.419  1.00  0.00           H  
ATOM   2118 2HH1 ARG A 149      37.490  22.756  11.618  1.00  0.00           H  
ATOM   2119 1HH2 ARG A 149      39.525  19.932  11.239  1.00  0.00           H  
ATOM   2120 2HH2 ARG A 149      38.157  20.623  12.082  1.00  0.00           H  
ATOM   2121  N   MET A 150      43.371  26.553   6.006  1.00  0.00           N  
ATOM   2122  CA  MET A 150      43.449  27.687   5.105  1.00  0.00           C  
ATOM   2123  C   MET A 150      44.543  27.527   4.062  1.00  0.00           C  
ATOM   2124  O   MET A 150      44.373  27.871   2.895  1.00  0.00           O  
ATOM   2125  CB  MET A 150      43.668  28.969   5.906  1.00  0.00           C  
ATOM   2126  CG  MET A 150      43.773  30.230   5.060  1.00  0.00           C  
ATOM   2127  SD  MET A 150      45.437  30.498   4.416  1.00  0.00           S  
ATOM   2128  CE  MET A 150      46.310  30.951   5.912  1.00  0.00           C  
ATOM   2129  H   MET A 150      43.608  26.698   6.945  1.00  0.00           H  
ATOM   2130  HA  MET A 150      42.503  27.758   4.567  1.00  0.00           H  
ATOM   2131 1HB  MET A 150      42.846  29.105   6.607  1.00  0.00           H  
ATOM   2132 2HB  MET A 150      44.585  28.881   6.490  1.00  0.00           H  
ATOM   2133 1HG  MET A 150      43.085  30.162   4.219  1.00  0.00           H  
ATOM   2134 2HG  MET A 150      43.493  31.095   5.660  1.00  0.00           H  
ATOM   2135 1HE  MET A 150      47.356  31.148   5.677  1.00  0.00           H  
ATOM   2136 2HE  MET A 150      45.858  31.846   6.341  1.00  0.00           H  
ATOM   2137 3HE  MET A 150      46.248  30.133   6.631  1.00  0.00           H  
ATOM   2138  N   LEU A 151      45.681  27.031   4.496  1.00  0.00           N  
ATOM   2139  CA  LEU A 151      46.784  26.757   3.595  1.00  0.00           C  
ATOM   2140  C   LEU A 151      46.435  25.707   2.552  1.00  0.00           C  
ATOM   2141  O   LEU A 151      46.805  25.814   1.385  1.00  0.00           O  
ATOM   2142  CB  LEU A 151      48.007  26.295   4.397  1.00  0.00           C  
ATOM   2143  CG  LEU A 151      48.674  27.365   5.270  1.00  0.00           C  
ATOM   2144  CD1 LEU A 151      49.745  26.719   6.138  1.00  0.00           C  
ATOM   2145  CD2 LEU A 151      49.269  28.447   4.381  1.00  0.00           C  
ATOM   2146  H   LEU A 151      45.782  26.772   5.435  1.00  0.00           H  
ATOM   2147  HA  LEU A 151      47.034  27.676   3.066  1.00  0.00           H  
ATOM   2148 1HB  LEU A 151      47.705  25.476   5.049  1.00  0.00           H  
ATOM   2149 2HB  LEU A 151      48.757  25.920   3.702  1.00  0.00           H  
ATOM   2150  HG  LEU A 151      47.930  27.809   5.933  1.00  0.00           H  
ATOM   2151 1HD1 LEU A 151      50.219  27.480   6.758  1.00  0.00           H  
ATOM   2152 2HD1 LEU A 151      49.289  25.964   6.777  1.00  0.00           H  
ATOM   2153 3HD1 LEU A 151      50.495  26.252   5.501  1.00  0.00           H  
ATOM   2154 1HD2 LEU A 151      49.742  29.209   5.002  1.00  0.00           H  
ATOM   2155 2HD2 LEU A 151      50.013  28.005   3.718  1.00  0.00           H  
ATOM   2156 3HD2 LEU A 151      48.479  28.904   3.785  1.00  0.00           H  
ATOM   2157  N   SER A 152      45.749  24.673   2.986  1.00  0.00           N  
ATOM   2158  CA  SER A 152      45.289  23.634   2.085  1.00  0.00           C  
ATOM   2159  C   SER A 152      44.314  24.159   1.042  1.00  0.00           C  
ATOM   2160  O   SER A 152      44.357  23.778  -0.125  1.00  0.00           O  
ATOM   2161  CB  SER A 152      44.634  22.522   2.880  1.00  0.00           C  
ATOM   2162  OG  SER A 152      44.180  21.500   2.035  1.00  0.00           O  
ATOM   2163  H   SER A 152      45.477  24.618   3.925  1.00  0.00           H  
ATOM   2164  HA  SER A 152      46.154  23.245   1.547  1.00  0.00           H  
ATOM   2165 1HB  SER A 152      45.349  22.115   3.595  1.00  0.00           H  
ATOM   2166 2HB  SER A 152      43.797  22.925   3.449  1.00  0.00           H  
ATOM   2167  HG  SER A 152      43.782  20.840   2.608  1.00  0.00           H  
ATOM   2168  N   ARG A 153      43.416  25.015   1.476  1.00  0.00           N  
ATOM   2169  CA  ARG A 153      42.472  25.648   0.575  1.00  0.00           C  
ATOM   2170  C   ARG A 153      43.159  26.516  -0.468  1.00  0.00           C  
ATOM   2171  O   ARG A 153      42.776  26.542  -1.635  1.00  0.00           O  
ATOM   2172  CB  ARG A 153      41.486  26.499   1.361  1.00  0.00           C  
ATOM   2173  CG  ARG A 153      40.487  25.714   2.196  1.00  0.00           C  
ATOM   2174  CD  ARG A 153      39.598  26.612   2.977  1.00  0.00           C  
ATOM   2175  NE  ARG A 153      38.640  25.865   3.777  1.00  0.00           N  
ATOM   2176  CZ  ARG A 153      37.809  26.414   4.685  1.00  0.00           C  
ATOM   2177  NH1 ARG A 153      37.830  27.711   4.896  1.00  0.00           N1+
ATOM   2178  NH2 ARG A 153      36.973  25.647   5.363  1.00  0.00           N  
ATOM   2179  H   ARG A 153      43.409  25.292   2.415  1.00  0.00           H  
ATOM   2180  HA  ARG A 153      41.927  24.869   0.041  1.00  0.00           H  
ATOM   2181 1HB  ARG A 153      42.031  27.159   2.034  1.00  0.00           H  
ATOM   2182 2HB  ARG A 153      40.920  27.128   0.674  1.00  0.00           H  
ATOM   2183 1HG  ARG A 153      39.866  25.102   1.541  1.00  0.00           H  
ATOM   2184 2HG  ARG A 153      41.023  25.070   2.894  1.00  0.00           H  
ATOM   2185 1HD  ARG A 153      40.199  27.225   3.648  1.00  0.00           H  
ATOM   2186 2HD  ARG A 153      39.043  27.257   2.296  1.00  0.00           H  
ATOM   2187  HE  ARG A 153      38.595  24.864   3.643  1.00  0.00           H  
ATOM   2188 1HH1 ARG A 153      38.469  28.297   4.377  1.00  0.00           H  
ATOM   2189 2HH1 ARG A 153      37.208  28.122   5.576  1.00  0.00           H  
ATOM   2190 1HH2 ARG A 153      36.957  24.650   5.201  1.00  0.00           H  
ATOM   2191 2HH2 ARG A 153      36.351  26.058   6.043  1.00  0.00           H  
ATOM   2192  N   GLY A 154      44.157  27.253  -0.034  1.00  0.00           N  
ATOM   2193  CA  GLY A 154      44.945  28.072  -0.935  1.00  0.00           C  
ATOM   2194  C   GLY A 154      45.590  27.257  -2.046  1.00  0.00           C  
ATOM   2195  O   GLY A 154      45.532  27.631  -3.217  1.00  0.00           O  
ATOM   2196  H   GLY A 154      44.431  27.213   0.905  1.00  0.00           H  
ATOM   2197 1HA  GLY A 154      44.310  28.839  -1.379  1.00  0.00           H  
ATOM   2198 2HA  GLY A 154      45.724  28.586  -0.372  1.00  0.00           H  
ATOM   2199  N   VAL A 155      46.261  26.183  -1.703  1.00  0.00           N  
ATOM   2200  CA  VAL A 155      47.318  25.702  -2.578  1.00  0.00           C  
ATOM   2201  C   VAL A 155      46.986  25.968  -4.056  1.00  0.00           C  
ATOM   2202  O   VAL A 155      47.878  25.976  -4.904  1.00  0.00           O  
ATOM   2203  CB  VAL A 155      47.535  24.193  -2.361  1.00  0.00           C  
ATOM   2204  CG1 VAL A 155      46.327  23.406  -2.847  1.00  0.00           C  
ATOM   2205  CG2 VAL A 155      48.797  23.742  -3.081  1.00  0.00           C  
ATOM   2206  H   VAL A 155      46.165  25.805  -0.771  1.00  0.00           H  
ATOM   2207  HA  VAL A 155      48.239  26.230  -2.330  1.00  0.00           H  
ATOM   2208  HB  VAL A 155      47.636  23.999  -1.293  1.00  0.00           H  
ATOM   2209 1HG1 VAL A 155      46.497  22.341  -2.685  1.00  0.00           H  
ATOM   2210 2HG1 VAL A 155      45.442  23.719  -2.293  1.00  0.00           H  
ATOM   2211 3HG1 VAL A 155      46.175  23.591  -3.910  1.00  0.00           H  
ATOM   2212 1HG2 VAL A 155      48.945  22.674  -2.922  1.00  0.00           H  
ATOM   2213 2HG2 VAL A 155      48.698  23.941  -4.148  1.00  0.00           H  
ATOM   2214 3HG2 VAL A 155      49.655  24.289  -2.688  1.00  0.00           H  
ATOM   2215  N   ASP A 156      45.718  26.262  -4.343  1.00  0.00           N  
ATOM   2216  CA  ASP A 156      45.310  26.770  -5.656  1.00  0.00           C  
ATOM   2217  C   ASP A 156      46.067  28.040  -6.061  1.00  0.00           C  
ATOM   2218  O   ASP A 156      46.308  28.268  -7.247  1.00  0.00           O  
ATOM   2219  CB  ASP A 156      43.805  27.052  -5.666  1.00  0.00           C  
ATOM   2220  CG  ASP A 156      42.965  25.782  -5.662  1.00  0.00           C  
ATOM   2221  OD1 ASP A 156      43.504  24.735  -5.935  1.00  0.00           O  
ATOM   2222  OD2 ASP A 156      41.793  25.870  -5.385  1.00  0.00           O1-
ATOM   2223  H   ASP A 156      45.023  26.184  -3.613  1.00  0.00           H  
ATOM   2224  HA  ASP A 156      45.520  26.005  -6.404  1.00  0.00           H  
ATOM   2225 1HB  ASP A 156      43.541  27.648  -4.792  1.00  0.00           H  
ATOM   2226 2HB  ASP A 156      43.550  27.636  -6.550  1.00  0.00           H  
ATOM   2227  N   VAL A 157      46.403  28.883  -5.085  1.00  0.00           N  
ATOM   2228  CA  VAL A 157      47.012  30.181  -5.387  1.00  0.00           C  
ATOM   2229  C   VAL A 157      48.363  30.381  -4.705  1.00  0.00           C  
ATOM   2230  O   VAL A 157      48.995  31.425  -4.866  1.00  0.00           O  
ATOM   2231  CB  VAL A 157      46.064  31.316  -4.955  1.00  0.00           C  
ATOM   2232  CG1 VAL A 157      44.760  31.246  -5.736  1.00  0.00           C  
ATOM   2233  CG2 VAL A 157      45.803  31.232  -3.459  1.00  0.00           C  
ATOM   2234  H   VAL A 157      46.207  28.638  -4.126  1.00  0.00           H  
ATOM   2235  HA  VAL A 157      47.173  30.246  -6.464  1.00  0.00           H  
ATOM   2236  HB  VAL A 157      46.529  32.274  -5.191  1.00  0.00           H  
ATOM   2237 1HG1 VAL A 157      44.102  32.056  -5.418  1.00  0.00           H  
ATOM   2238 2HG1 VAL A 157      44.968  31.345  -6.801  1.00  0.00           H  
ATOM   2239 3HG1 VAL A 157      44.274  30.290  -5.546  1.00  0.00           H  
ATOM   2240 1HG2 VAL A 157      45.133  32.038  -3.161  1.00  0.00           H  
ATOM   2241 2HG2 VAL A 157      45.344  30.272  -3.224  1.00  0.00           H  
ATOM   2242 3HG2 VAL A 157      46.746  31.326  -2.920  1.00  0.00           H  
ATOM   2243  N   ILE A 158      48.805  29.383  -3.950  1.00  0.00           N  
ATOM   2244  CA  ILE A 158      50.079  29.470  -3.244  1.00  0.00           C  
ATOM   2245  C   ILE A 158      50.939  28.251  -3.543  1.00  0.00           C  
ATOM   2246  O   ILE A 158      50.421  27.175  -3.843  1.00  0.00           O  
ATOM   2247  CB  ILE A 158      49.864  29.591  -1.724  1.00  0.00           C  
ATOM   2248  CG1 ILE A 158      51.191  29.884  -1.019  1.00  0.00           C  
ATOM   2249  CG2 ILE A 158      49.234  28.322  -1.173  1.00  0.00           C  
ATOM   2250  CD1 ILE A 158      51.034  30.340   0.413  1.00  0.00           C  
ATOM   2251  H   ILE A 158      48.248  28.545  -3.860  1.00  0.00           H  
ATOM   2252  HA  ILE A 158      50.600  30.368  -3.579  1.00  0.00           H  
ATOM   2253  HB  ILE A 158      49.205  30.433  -1.516  1.00  0.00           H  
ATOM   2254 1HG1 ILE A 158      51.812  28.989  -1.026  1.00  0.00           H  
ATOM   2255 2HG1 ILE A 158      51.730  30.659  -1.565  1.00  0.00           H  
ATOM   2256 1HG2 ILE A 158      49.090  28.424  -0.098  1.00  0.00           H  
ATOM   2257 2HG2 ILE A 158      48.271  28.155  -1.654  1.00  0.00           H  
ATOM   2258 3HG2 ILE A 158      49.890  27.474  -1.372  1.00  0.00           H  
ATOM   2259 1HD1 ILE A 158      52.017  30.528   0.845  1.00  0.00           H  
ATOM   2260 2HD1 ILE A 158      50.444  31.257   0.441  1.00  0.00           H  
ATOM   2261 3HD1 ILE A 158      50.528  29.565   0.988  1.00  0.00           H  
ATOM   2262  N   ASP A 159      52.252  28.422  -3.471  1.00  0.00           N  
ATOM   2263  CA  ASP A 159      53.175  27.332  -3.760  1.00  0.00           C  
ATOM   2264  C   ASP A 159      53.175  26.314  -2.633  1.00  0.00           C  
ATOM   2265  O   ASP A 159      53.377  26.661  -1.469  1.00  0.00           O  
ATOM   2266  CB  ASP A 159      54.593  27.866  -3.975  1.00  0.00           C  
ATOM   2267  CG  ASP A 159      55.577  26.783  -4.395  1.00  0.00           C  
ATOM   2268  OD1 ASP A 159      55.445  25.675  -3.931  1.00  0.00           O  
ATOM   2269  OD2 ASP A 159      56.452  27.074  -5.175  1.00  0.00           O1-
ATOM   2270  H   ASP A 159      52.619  29.327  -3.216  1.00  0.00           H  
ATOM   2271  HA  ASP A 159      52.856  26.844  -4.681  1.00  0.00           H  
ATOM   2272 1HB  ASP A 159      54.578  28.640  -4.743  1.00  0.00           H  
ATOM   2273 2HB  ASP A 159      54.952  28.326  -3.054  1.00  0.00           H  
ATOM   2274  N   PRO A 160      52.901  25.064  -2.977  1.00  0.00           N  
ATOM   2275  CA  PRO A 160      52.728  24.027  -1.971  1.00  0.00           C  
ATOM   2276  C   PRO A 160      53.938  23.950  -1.021  1.00  0.00           C  
ATOM   2277  O   PRO A 160      53.758  23.775   0.183  1.00  0.00           O  
ATOM   2278  CB  PRO A 160      52.589  22.758  -2.819  1.00  0.00           C  
ATOM   2279  CG  PRO A 160      51.993  23.237  -4.098  1.00  0.00           C  
ATOM   2280  CD  PRO A 160      52.668  24.559  -4.354  1.00  0.00           C  
ATOM   2281  HA  PRO A 160      51.843  24.263  -1.380  1.00  0.00           H  
ATOM   2282 1HB  PRO A 160      53.574  22.288  -2.956  1.00  0.00           H  
ATOM   2283 2HB  PRO A 160      51.953  22.027  -2.299  1.00  0.00           H  
ATOM   2284 1HG  PRO A 160      52.176  22.506  -4.900  1.00  0.00           H  
ATOM   2285 2HG  PRO A 160      50.902  23.331  -3.997  1.00  0.00           H  
ATOM   2286 1HD  PRO A 160      53.613  24.391  -4.891  1.00  0.00           H  
ATOM   2287 2HD  PRO A 160      51.998  25.205  -4.941  1.00  0.00           H  
ATOM   2288  N   GLU A 161      55.173  24.125  -1.541  1.00  0.00           N  
ATOM   2289  CA  GLU A 161      56.321  24.145  -0.654  1.00  0.00           C  
ATOM   2290  C   GLU A 161      56.221  25.232   0.402  1.00  0.00           C  
ATOM   2291  O   GLU A 161      56.482  25.008   1.582  1.00  0.00           O  
ATOM   2292  CB  GLU A 161      57.605  24.335  -1.465  1.00  0.00           C  
ATOM   2293  CG  GLU A 161      58.880  24.325  -0.634  1.00  0.00           C  
ATOM   2294  CD  GLU A 161      60.122  24.480  -1.467  1.00  0.00           C  
ATOM   2295  OE1 GLU A 161      60.111  24.062  -2.600  1.00  0.00           O  
ATOM   2296  OE2 GLU A 161      61.084  25.016  -0.969  1.00  0.00           O1-
ATOM   2297  H   GLU A 161      55.317  24.234  -2.534  1.00  0.00           H  
ATOM   2298  HA  GLU A 161      56.371  23.189  -0.132  1.00  0.00           H  
ATOM   2299 1HB  GLU A 161      57.685  23.543  -2.210  1.00  0.00           H  
ATOM   2300 2HB  GLU A 161      57.561  25.283  -1.999  1.00  0.00           H  
ATOM   2301 1HG  GLU A 161      58.837  25.141   0.088  1.00  0.00           H  
ATOM   2302 2HG  GLU A 161      58.934  23.389  -0.080  1.00  0.00           H  
ATOM   2303  N   GLU A 162      55.871  26.424  -0.031  1.00  0.00           N  
ATOM   2304  CA  GLU A 162      55.738  27.552   0.870  1.00  0.00           C  
ATOM   2305  C   GLU A 162      54.653  27.338   1.912  1.00  0.00           C  
ATOM   2306  O   GLU A 162      54.805  27.691   3.080  1.00  0.00           O  
ATOM   2307  CB  GLU A 162      55.441  28.825   0.074  1.00  0.00           C  
ATOM   2308  CG  GLU A 162      56.609  29.329  -0.763  1.00  0.00           C  
ATOM   2309  CD  GLU A 162      56.257  30.534  -1.591  1.00  0.00           C  
ATOM   2310  OE1 GLU A 162      55.108  30.904  -1.609  1.00  0.00           O  
ATOM   2311  OE2 GLU A 162      57.139  31.084  -2.207  1.00  0.00           O1-
ATOM   2312  H   GLU A 162      55.628  26.556  -0.970  1.00  0.00           H  
ATOM   2313  HA  GLU A 162      56.683  27.687   1.398  1.00  0.00           H  
ATOM   2314 1HB  GLU A 162      54.601  28.646  -0.598  1.00  0.00           H  
ATOM   2315 2HB  GLU A 162      55.150  29.622   0.757  1.00  0.00           H  
ATOM   2316 1HG  GLU A 162      57.433  29.588  -0.099  1.00  0.00           H  
ATOM   2317 2HG  GLU A 162      56.945  28.528  -1.419  1.00  0.00           H  
ATOM   2318  N   ALA A 163      53.541  26.788   1.479  1.00  0.00           N  
ATOM   2319  CA  ALA A 163      52.452  26.460   2.380  1.00  0.00           C  
ATOM   2320  C   ALA A 163      52.851  25.429   3.422  1.00  0.00           C  
ATOM   2321  O   ALA A 163      52.477  25.518   4.590  1.00  0.00           O  
ATOM   2322  CB  ALA A 163      51.253  25.963   1.586  1.00  0.00           C  
ATOM   2323  H   ALA A 163      53.451  26.525   0.540  1.00  0.00           H  
ATOM   2324  HA  ALA A 163      52.173  27.366   2.918  1.00  0.00           H  
ATOM   2325 1HB  ALA A 163      50.435  25.730   2.269  1.00  0.00           H  
ATOM   2326 2HB  ALA A 163      50.933  26.736   0.887  1.00  0.00           H  
ATOM   2327 3HB  ALA A 163      51.529  25.066   1.033  1.00  0.00           H  
ATOM   2328  N   ARG A 164      53.586  24.430   2.989  1.00  0.00           N  
ATOM   2329  CA  ARG A 164      54.097  23.414   3.890  1.00  0.00           C  
ATOM   2330  C   ARG A 164      55.045  23.987   4.932  1.00  0.00           C  
ATOM   2331  O   ARG A 164      55.022  23.603   6.100  1.00  0.00           O  
ATOM   2332  CB  ARG A 164      54.818  22.329   3.103  1.00  0.00           C  
ATOM   2333  CG  ARG A 164      53.916  21.452   2.250  1.00  0.00           C  
ATOM   2334  CD  ARG A 164      54.673  20.349   1.605  1.00  0.00           C  
ATOM   2335  NE  ARG A 164      53.821  19.527   0.760  1.00  0.00           N  
ATOM   2336  CZ  ARG A 164      53.654  19.708  -0.564  1.00  0.00           C  
ATOM   2337  NH1 ARG A 164      54.285  20.683  -1.179  1.00  0.00           N1+
ATOM   2338  NH2 ARG A 164      52.855  18.905  -1.245  1.00  0.00           N  
ATOM   2339  H   ARG A 164      53.861  24.387   2.050  1.00  0.00           H  
ATOM   2340  HA  ARG A 164      53.255  22.965   4.418  1.00  0.00           H  
ATOM   2341 1HB  ARG A 164      55.553  22.786   2.443  1.00  0.00           H  
ATOM   2342 2HB  ARG A 164      55.356  21.677   3.792  1.00  0.00           H  
ATOM   2343 1HG  ARG A 164      53.137  21.014   2.875  1.00  0.00           H  
ATOM   2344 2HG  ARG A 164      53.456  22.056   1.467  1.00  0.00           H  
ATOM   2345 1HD  ARG A 164      55.466  20.766   0.985  1.00  0.00           H  
ATOM   2346 2HD  ARG A 164      55.110  19.710   2.372  1.00  0.00           H  
ATOM   2347  HE  ARG A 164      53.318  18.766   1.198  1.00  0.00           H  
ATOM   2348 1HH1 ARG A 164      54.896  21.297  -0.659  1.00  0.00           H  
ATOM   2349 2HH1 ARG A 164      54.160  20.818  -2.172  1.00  0.00           H  
ATOM   2350 1HH2 ARG A 164      52.369  18.155  -0.772  1.00  0.00           H  
ATOM   2351 2HH2 ARG A 164      52.730  19.040  -2.237  1.00  0.00           H  
ATOM   2352  N   ARG A 165      55.901  24.884   4.499  1.00  0.00           N  
ATOM   2353  CA  ARG A 165      56.812  25.563   5.400  1.00  0.00           C  
ATOM   2354  C   ARG A 165      56.084  26.397   6.442  1.00  0.00           C  
ATOM   2355  O   ARG A 165      56.466  26.441   7.610  1.00  0.00           O  
ATOM   2356  CB  ARG A 165      57.756  26.461   4.614  1.00  0.00           C  
ATOM   2357  CG  ARG A 165      58.795  25.725   3.783  1.00  0.00           C  
ATOM   2358  CD  ARG A 165      59.694  26.667   3.068  1.00  0.00           C  
ATOM   2359  NE  ARG A 165      60.636  25.969   2.207  1.00  0.00           N  
ATOM   2360  CZ  ARG A 165      61.807  25.447   2.620  1.00  0.00           C  
ATOM   2361  NH1 ARG A 165      62.164  25.550   3.881  1.00  0.00           N1+
ATOM   2362  NH2 ARG A 165      62.596  24.830   1.758  1.00  0.00           N  
ATOM   2363  H   ARG A 165      55.895  25.162   3.560  1.00  0.00           H  
ATOM   2364  HA  ARG A 165      57.394  24.812   5.935  1.00  0.00           H  
ATOM   2365 1HB  ARG A 165      57.179  27.091   3.937  1.00  0.00           H  
ATOM   2366 2HB  ARG A 165      58.288  27.119   5.300  1.00  0.00           H  
ATOM   2367 1HG  ARG A 165      59.404  25.098   4.434  1.00  0.00           H  
ATOM   2368 2HG  ARG A 165      58.294  25.100   3.043  1.00  0.00           H  
ATOM   2369 1HD  ARG A 165      59.099  27.338   2.449  1.00  0.00           H  
ATOM   2370 2HD  ARG A 165      60.261  27.249   3.792  1.00  0.00           H  
ATOM   2371  HE  ARG A 165      60.395  25.870   1.230  1.00  0.00           H  
ATOM   2372 1HH1 ARG A 165      61.561  26.021   4.540  1.00  0.00           H  
ATOM   2373 2HH1 ARG A 165      63.042  25.158   4.191  1.00  0.00           H  
ATOM   2374 1HH2 ARG A 165      62.321  24.750   0.788  1.00  0.00           H  
ATOM   2375 2HH2 ARG A 165      63.473  24.438   2.067  1.00  0.00           H  
ATOM   2376  N   ALA A 166      55.052  27.084   6.009  1.00  0.00           N  
ATOM   2377  CA  ALA A 166      54.224  27.864   6.910  1.00  0.00           C  
ATOM   2378  C   ALA A 166      53.530  27.003   7.952  1.00  0.00           C  
ATOM   2379  O   ALA A 166      53.420  27.370   9.120  1.00  0.00           O  
ATOM   2380  CB  ALA A 166      53.194  28.655   6.116  1.00  0.00           C  
ATOM   2381  H   ALA A 166      54.779  27.030   5.070  1.00  0.00           H  
ATOM   2382  HA  ALA A 166      54.870  28.558   7.448  1.00  0.00           H  
ATOM   2383 1HB  ALA A 166      52.585  29.247   6.799  1.00  0.00           H  
ATOM   2384 2HB  ALA A 166      53.705  29.318   5.417  1.00  0.00           H  
ATOM   2385 3HB  ALA A 166      52.556  27.968   5.563  1.00  0.00           H  
ATOM   2386  N   ILE A 167      53.032  25.866   7.519  1.00  0.00           N  
ATOM   2387  CA  ILE A 167      52.408  24.915   8.420  1.00  0.00           C  
ATOM   2388  C   ILE A 167      53.377  24.381   9.462  1.00  0.00           C  
ATOM   2389  O   ILE A 167      53.033  24.209  10.630  1.00  0.00           O  
ATOM   2390  CB  ILE A 167      51.812  23.736   7.630  1.00  0.00           C  
ATOM   2391  CG1 ILE A 167      50.624  24.205   6.786  1.00  0.00           C  
ATOM   2392  CG2 ILE A 167      51.390  22.621   8.575  1.00  0.00           C  
ATOM   2393  CD1 ILE A 167      50.150  23.183   5.777  1.00  0.00           C  
ATOM   2394  H   ILE A 167      53.133  25.607   6.580  1.00  0.00           H  
ATOM   2395  HA  ILE A 167      51.600  25.419   8.950  1.00  0.00           H  
ATOM   2396  HB  ILE A 167      52.557  23.348   6.937  1.00  0.00           H  
ATOM   2397 1HG1 ILE A 167      49.788  24.452   7.440  1.00  0.00           H  
ATOM   2398 2HG1 ILE A 167      50.896  25.113   6.248  1.00  0.00           H  
ATOM   2399 1HG2 ILE A 167      50.970  21.796   8.001  1.00  0.00           H  
ATOM   2400 2HG2 ILE A 167      52.257  22.270   9.133  1.00  0.00           H  
ATOM   2401 3HG2 ILE A 167      50.639  22.998   9.270  1.00  0.00           H  
ATOM   2402 1HD1 ILE A 167      49.307  23.589   5.217  1.00  0.00           H  
ATOM   2403 2HD1 ILE A 167      50.963  22.947   5.089  1.00  0.00           H  
ATOM   2404 3HD1 ILE A 167      49.839  22.278   6.296  1.00  0.00           H  
ATOM   2405  N   ALA A 168      54.583  24.088   9.029  1.00  0.00           N  
ATOM   2406  CA  ALA A 168      55.627  23.639   9.930  1.00  0.00           C  
ATOM   2407  C   ALA A 168      55.984  24.686  10.972  1.00  0.00           C  
ATOM   2408  O   ALA A 168      56.214  24.377  12.140  1.00  0.00           O  
ATOM   2409  CB  ALA A 168      56.865  23.248   9.136  1.00  0.00           C  
ATOM   2410  H   ALA A 168      54.820  24.233   8.090  1.00  0.00           H  
ATOM   2411  HA  ALA A 168      55.258  22.766  10.468  1.00  0.00           H  
ATOM   2412 1HB  ALA A 168      57.640  22.900   9.819  1.00  0.00           H  
ATOM   2413 2HB  ALA A 168      56.612  22.451   8.437  1.00  0.00           H  
ATOM   2414 3HB  ALA A 168      57.230  24.112   8.583  1.00  0.00           H  
ATOM   2415  N   GLU A 169      56.063  25.924  10.539  1.00  0.00           N  
ATOM   2416  CA  GLU A 169      56.325  27.030  11.440  1.00  0.00           C  
ATOM   2417  C   GLU A 169      55.232  27.201  12.482  1.00  0.00           C  
ATOM   2418  O   GLU A 169      55.496  27.480  13.650  1.00  0.00           O  
ATOM   2419  CB  GLU A 169      56.483  28.327  10.643  1.00  0.00           C  
ATOM   2420  CG  GLU A 169      57.752  28.401   9.807  1.00  0.00           C  
ATOM   2421  CD  GLU A 169      57.835  29.653   8.978  1.00  0.00           C  
ATOM   2422  OE1 GLU A 169      56.882  30.395   8.961  1.00  0.00           O  
ATOM   2423  OE2 GLU A 169      58.852  29.867   8.362  1.00  0.00           O1-
ATOM   2424  H   GLU A 169      55.880  26.133   9.600  1.00  0.00           H  
ATOM   2425  HA  GLU A 169      57.254  26.829  11.974  1.00  0.00           H  
ATOM   2426 1HB  GLU A 169      55.632  28.448   9.972  1.00  0.00           H  
ATOM   2427 2HB  GLU A 169      56.483  29.176  11.327  1.00  0.00           H  
ATOM   2428 1HG  GLU A 169      58.615  28.361  10.471  1.00  0.00           H  
ATOM   2429 2HG  GLU A 169      57.793  27.533   9.150  1.00  0.00           H  
ATOM   2430  N   LEU A 170      53.999  27.064  12.049  1.00  0.00           N  
ATOM   2431  CA  LEU A 170      52.863  27.129  12.950  1.00  0.00           C  
ATOM   2432  C   LEU A 170      52.886  26.023  13.992  1.00  0.00           C  
ATOM   2433  O   LEU A 170      52.565  26.235  15.160  1.00  0.00           O  
ATOM   2434  CB  LEU A 170      51.558  27.049  12.148  1.00  0.00           C  
ATOM   2435  CG  LEU A 170      51.238  28.269  11.275  1.00  0.00           C  
ATOM   2436  CD1 LEU A 170      50.023  27.968  10.407  1.00  0.00           C  
ATOM   2437  CD2 LEU A 170      50.989  29.478  12.163  1.00  0.00           C  
ATOM   2438  H   LEU A 170      53.825  26.847  11.110  1.00  0.00           H  
ATOM   2439  HA  LEU A 170      52.895  28.081  13.479  1.00  0.00           H  
ATOM   2440 1HB  LEU A 170      51.604  26.178  11.496  1.00  0.00           H  
ATOM   2441 2HB  LEU A 170      50.730  26.913  12.844  1.00  0.00           H  
ATOM   2442  HG  LEU A 170      52.079  28.472  10.611  1.00  0.00           H  
ATOM   2443 1HD1 LEU A 170      49.795  28.835   9.787  1.00  0.00           H  
ATOM   2444 2HD1 LEU A 170      50.235  27.111   9.768  1.00  0.00           H  
ATOM   2445 3HD1 LEU A 170      49.168  27.744  11.044  1.00  0.00           H  
ATOM   2446 1HD2 LEU A 170      50.763  30.346  11.543  1.00  0.00           H  
ATOM   2447 2HD2 LEU A 170      50.148  29.276  12.826  1.00  0.00           H  
ATOM   2448 3HD2 LEU A 170      51.880  29.681  12.759  1.00  0.00           H  
ATOM   2449  N   LEU A 171      53.235  24.832  13.559  1.00  0.00           N  
ATOM   2450  CA  LEU A 171      53.368  23.704  14.460  1.00  0.00           C  
ATOM   2451  C   LEU A 171      54.454  23.918  15.502  1.00  0.00           C  
ATOM   2452  O   LEU A 171      54.301  23.565  16.670  1.00  0.00           O  
ATOM   2453  CB  LEU A 171      53.672  22.432  13.658  1.00  0.00           C  
ATOM   2454  CG  LEU A 171      53.816  21.146  14.481  1.00  0.00           C  
ATOM   2455  CD1 LEU A 171      52.520  20.874  15.232  1.00  0.00           C  
ATOM   2456  CD2 LEU A 171      54.166  19.988  13.557  1.00  0.00           C  
ATOM   2457  H   LEU A 171      53.478  24.699  12.620  1.00  0.00           H  
ATOM   2458  HA  LEU A 171      52.425  23.572  14.990  1.00  0.00           H  
ATOM   2459 1HB  LEU A 171      52.870  22.276  12.938  1.00  0.00           H  
ATOM   2460 2HB  LEU A 171      54.602  22.581  13.109  1.00  0.00           H  
ATOM   2461  HG  LEU A 171      54.609  21.273  15.219  1.00  0.00           H  
ATOM   2462 1HD1 LEU A 171      52.622  19.960  15.817  1.00  0.00           H  
ATOM   2463 2HD1 LEU A 171      52.304  21.709  15.899  1.00  0.00           H  
ATOM   2464 3HD1 LEU A 171      51.704  20.759  14.519  1.00  0.00           H  
ATOM   2465 1HD2 LEU A 171      54.269  19.074  14.142  1.00  0.00           H  
ATOM   2466 2HD2 LEU A 171      53.373  19.860  12.819  1.00  0.00           H  
ATOM   2467 3HD2 LEU A 171      55.105  20.201  13.047  1.00  0.00           H  
ATOM   2468  N   GLU A 172      55.565  24.468  15.069  1.00  0.00           N  
ATOM   2469  CA  GLU A 172      56.654  24.795  15.970  1.00  0.00           C  
ATOM   2470  C   GLU A 172      56.255  25.827  17.012  1.00  0.00           C  
ATOM   2471  O   GLU A 172      56.628  25.737  18.180  1.00  0.00           O  
ATOM   2472  CB  GLU A 172      57.856  25.308  15.173  1.00  0.00           C  
ATOM   2473  CG  GLU A 172      58.547  24.249  14.327  1.00  0.00           C  
ATOM   2474  CD  GLU A 172      59.183  23.164  15.151  1.00  0.00           C  
ATOM   2475  OE1 GLU A 172      59.722  23.471  16.188  1.00  0.00           O  
ATOM   2476  OE2 GLU A 172      59.130  22.028  14.744  1.00  0.00           O1-
ATOM   2477  H   GLU A 172      55.654  24.731  14.130  1.00  0.00           H  
ATOM   2478  HA  GLU A 172      56.945  23.890  16.504  1.00  0.00           H  
ATOM   2479 1HB  GLU A 172      57.536  26.111  14.509  1.00  0.00           H  
ATOM   2480 2HB  GLU A 172      58.595  25.724  15.858  1.00  0.00           H  
ATOM   2481 1HG  GLU A 172      57.815  23.798  13.658  1.00  0.00           H  
ATOM   2482 2HG  GLU A 172      59.310  24.728  13.715  1.00  0.00           H  
ATOM   2483  N   ARG A 173      55.520  26.827  16.579  1.00  0.00           N  
ATOM   2484  CA  ARG A 173      55.009  27.841  17.480  1.00  0.00           C  
ATOM   2485  C   ARG A 173      54.062  27.270  18.522  1.00  0.00           C  
ATOM   2486  O   ARG A 173      54.085  27.653  19.690  1.00  0.00           O  
ATOM   2487  CB  ARG A 173      54.288  28.926  16.694  1.00  0.00           C  
ATOM   2488  CG  ARG A 173      53.695  30.041  17.539  1.00  0.00           C  
ATOM   2489  CD  ARG A 173      54.746  30.797  18.267  1.00  0.00           C  
ATOM   2490  NE  ARG A 173      55.605  31.542  17.360  1.00  0.00           N  
ATOM   2491  CZ  ARG A 173      56.754  32.147  17.719  1.00  0.00           C  
ATOM   2492  NH1 ARG A 173      57.168  32.086  18.965  1.00  0.00           N1+
ATOM   2493  NH2 ARG A 173      57.466  32.801  16.817  1.00  0.00           N  
ATOM   2494  H   ARG A 173      55.245  26.868  15.640  1.00  0.00           H  
ATOM   2495  HA  ARG A 173      55.849  28.287  18.010  1.00  0.00           H  
ATOM   2496 1HB  ARG A 173      54.979  29.381  15.985  1.00  0.00           H  
ATOM   2497 2HB  ARG A 173      53.476  28.480  16.119  1.00  0.00           H  
ATOM   2498 1HG  ARG A 173      53.155  30.737  16.896  1.00  0.00           H  
ATOM   2499 2HG  ARG A 173      53.008  29.617  18.272  1.00  0.00           H  
ATOM   2500 1HD  ARG A 173      54.277  31.505  18.951  1.00  0.00           H  
ATOM   2501 2HD  ARG A 173      55.367  30.104  18.832  1.00  0.00           H  
ATOM   2502  HE  ARG A 173      55.319  31.611  16.393  1.00  0.00           H  
ATOM   2503 1HH1 ARG A 173      56.624  31.586  19.654  1.00  0.00           H  
ATOM   2504 2HH1 ARG A 173      58.029  32.539  19.234  1.00  0.00           H  
ATOM   2505 1HH2 ARG A 173      57.147  32.848  15.859  1.00  0.00           H  
ATOM   2506 2HH2 ARG A 173      58.326  33.254  17.086  1.00  0.00           H  
ATOM   2507  N   THR A 174      53.205  26.372  18.089  1.00  0.00           N  
ATOM   2508  CA  THR A 174      52.294  25.692  18.990  1.00  0.00           C  
ATOM   2509  C   THR A 174      53.021  24.859  20.032  1.00  0.00           C  
ATOM   2510  O   THR A 174      52.641  24.815  21.200  1.00  0.00           O  
ATOM   2511  CB  THR A 174      51.323  24.792  18.204  1.00  0.00           C  
ATOM   2512  CG2 THR A 174      50.400  24.045  19.154  1.00  0.00           C  
ATOM   2513  OG1 THR A 174      50.538  25.595  17.313  1.00  0.00           O  
ATOM   2514  H   THR A 174      53.211  26.094  17.150  1.00  0.00           H  
ATOM   2515  HA  THR A 174      51.702  26.443  19.515  1.00  0.00           H  
ATOM   2516  HB  THR A 174      51.890  24.071  17.616  1.00  0.00           H  
ATOM   2517  HG1 THR A 174      51.118  26.052  16.699  1.00  0.00           H  
ATOM   2518 1HG2 THR A 174      49.721  23.414  18.581  1.00  0.00           H  
ATOM   2519 2HG2 THR A 174      50.993  23.425  19.826  1.00  0.00           H  
ATOM   2520 3HG2 THR A 174      49.823  24.761  19.738  1.00  0.00           H  
ATOM   2521  N   ALA A 175      54.055  24.172  19.599  1.00  0.00           N  
ATOM   2522  CA  ALA A 175      54.882  23.393  20.500  1.00  0.00           C  
ATOM   2523  C   ALA A 175      55.576  24.254  21.542  1.00  0.00           C  
ATOM   2524  O   ALA A 175      55.686  23.885  22.710  1.00  0.00           O  
ATOM   2525  CB  ALA A 175      55.911  22.602  19.706  1.00  0.00           C  
ATOM   2526  H   ALA A 175      54.327  24.226  18.660  1.00  0.00           H  
ATOM   2527  HA  ALA A 175      54.236  22.699  21.038  1.00  0.00           H  
ATOM   2528 1HB  ALA A 175      56.520  22.009  20.389  1.00  0.00           H  
ATOM   2529 2HB  ALA A 175      55.401  21.939  19.007  1.00  0.00           H  
ATOM   2530 3HB  ALA A 175      56.550  23.289  19.153  1.00  0.00           H  
ATOM   2531  N   GLU A 176      56.074  25.390  21.109  1.00  0.00           N  
ATOM   2532  CA  GLU A 176      56.697  26.340  22.010  1.00  0.00           C  
ATOM   2533  C   GLU A 176      55.729  26.874  23.052  1.00  0.00           C  
ATOM   2534  O   GLU A 176      56.072  27.046  24.220  1.00  0.00           O  
ATOM   2535  CB  GLU A 176      57.288  27.505  21.213  1.00  0.00           C  
ATOM   2536  CG  GLU A 176      58.008  28.545  22.061  1.00  0.00           C  
ATOM   2537  CD  GLU A 176      59.243  28.003  22.725  1.00  0.00           C  
ATOM   2538  OE1 GLU A 176      59.755  27.010  22.267  1.00  0.00           O  
ATOM   2539  OE2 GLU A 176      59.676  28.584  23.692  1.00  0.00           O1-
ATOM   2540  H   GLU A 176      55.973  25.649  20.170  1.00  0.00           H  
ATOM   2541  HA  GLU A 176      57.502  25.834  22.544  1.00  0.00           H  
ATOM   2542 1HB  GLU A 176      57.997  27.122  20.479  1.00  0.00           H  
ATOM   2543 2HB  GLU A 176      56.493  28.013  20.667  1.00  0.00           H  
ATOM   2544 1HG  GLU A 176      58.290  29.384  21.425  1.00  0.00           H  
ATOM   2545 2HG  GLU A 176      57.324  28.915  22.823  1.00  0.00           H  
ATOM   2546  N   ILE A 177      54.523  27.167  22.619  1.00  0.00           N  
ATOM   2547  CA  ILE A 177      53.479  27.616  23.520  1.00  0.00           C  
ATOM   2548  C   ILE A 177      53.121  26.570  24.562  1.00  0.00           C  
ATOM   2549  O   ILE A 177      52.893  26.878  25.730  1.00  0.00           O  
ATOM   2550  CB  ILE A 177      52.214  27.999  22.730  1.00  0.00           C  
ATOM   2551  CG1 ILE A 177      52.470  29.250  21.886  1.00  0.00           C  
ATOM   2552  CG2 ILE A 177      51.044  28.221  23.676  1.00  0.00           C  
ATOM   2553  CD1 ILE A 177      51.382  29.540  20.878  1.00  0.00           C  
ATOM   2554  H   ILE A 177      54.286  27.022  21.680  1.00  0.00           H  
ATOM   2555  HA  ILE A 177      53.837  28.496  24.052  1.00  0.00           H  
ATOM   2556  HB  ILE A 177      51.962  27.197  22.037  1.00  0.00           H  
ATOM   2557 1HG1 ILE A 177      52.568  30.116  22.540  1.00  0.00           H  
ATOM   2558 2HG1 ILE A 177      53.412  29.140  21.348  1.00  0.00           H  
ATOM   2559 1HG2 ILE A 177      50.158  28.491  23.101  1.00  0.00           H  
ATOM   2560 2HG2 ILE A 177      50.848  27.306  24.234  1.00  0.00           H  
ATOM   2561 3HG2 ILE A 177      51.285  29.025  24.371  1.00  0.00           H  
ATOM   2562 1HD1 ILE A 177      51.634  30.441  20.318  1.00  0.00           H  
ATOM   2563 2HD1 ILE A 177      51.290  28.699  20.189  1.00  0.00           H  
ATOM   2564 3HD1 ILE A 177      50.436  29.689  21.396  1.00  0.00           H  
ATOM   2565  N   ALA A 178      53.042  25.331  24.129  1.00  0.00           N  
ATOM   2566  CA  ALA A 178      52.782  24.225  25.030  1.00  0.00           C  
ATOM   2567  C   ALA A 178      53.874  24.055  26.072  1.00  0.00           C  
ATOM   2568  O   ALA A 178      53.610  23.776  27.240  1.00  0.00           O  
ATOM   2569  CB  ALA A 178      52.613  22.938  24.236  1.00  0.00           C  
ATOM   2570  H   ALA A 178      53.226  25.122  23.190  1.00  0.00           H  
ATOM   2571  HA  ALA A 178      51.858  24.436  25.568  1.00  0.00           H  
ATOM   2572 1HB  ALA A 178      52.405  22.114  24.919  1.00  0.00           H  
ATOM   2573 2HB  ALA A 178      51.784  23.048  23.537  1.00  0.00           H  
ATOM   2574 3HB  ALA A 178      53.527  22.729  23.683  1.00  0.00           H  
ATOM   2575  N   ARG A 179      55.107  24.192  25.639  1.00  0.00           N  
ATOM   2576  CA  ARG A 179      56.242  24.127  26.540  1.00  0.00           C  
ATOM   2577  C   ARG A 179      56.221  25.232  27.582  1.00  0.00           C  
ATOM   2578  O   ARG A 179      56.541  25.021  28.750  1.00  0.00           O  
ATOM   2579  CB  ARG A 179      57.542  24.210  25.754  1.00  0.00           C  
ATOM   2580  CG  ARG A 179      57.864  22.980  24.920  1.00  0.00           C  
ATOM   2581  CD  ARG A 179      59.115  23.158  24.139  1.00  0.00           C  
ATOM   2582  NE  ARG A 179      59.427  21.985  23.339  1.00  0.00           N  
ATOM   2583  CZ  ARG A 179      60.421  21.919  22.431  1.00  0.00           C  
ATOM   2584  NH1 ARG A 179      61.187  22.966  22.219  1.00  0.00           N1+
ATOM   2585  NH2 ARG A 179      60.624  20.803  21.754  1.00  0.00           N  
ATOM   2586  H   ARG A 179      55.282  24.408  24.700  1.00  0.00           H  
ATOM   2587  HA  ARG A 179      56.211  23.173  27.068  1.00  0.00           H  
ATOM   2588 1HB  ARG A 179      57.506  25.064  25.080  1.00  0.00           H  
ATOM   2589 2HB  ARG A 179      58.373  24.369  26.440  1.00  0.00           H  
ATOM   2590 1HG  ARG A 179      57.989  22.118  25.575  1.00  0.00           H  
ATOM   2591 2HG  ARG A 179      57.048  22.789  24.222  1.00  0.00           H  
ATOM   2592 1HD  ARG A 179      59.006  24.009  23.467  1.00  0.00           H  
ATOM   2593 2HD  ARG A 179      59.946  23.338  24.819  1.00  0.00           H  
ATOM   2594  HE  ARG A 179      58.859  21.159  23.474  1.00  0.00           H  
ATOM   2595 1HH1 ARG A 179      61.031  23.819  22.737  1.00  0.00           H  
ATOM   2596 2HH1 ARG A 179      61.931  22.917  21.539  1.00  0.00           H  
ATOM   2597 1HH2 ARG A 179      60.035  19.998  21.917  1.00  0.00           H  
ATOM   2598 2HH2 ARG A 179      61.368  20.754  21.074  1.00  0.00           H  
ATOM   2599  N   ALA A 180      55.871  26.424  27.149  1.00  0.00           N  
ATOM   2600  CA  ALA A 180      55.738  27.552  28.050  1.00  0.00           C  
ATOM   2601  C   ALA A 180      54.653  27.338  29.092  1.00  0.00           C  
ATOM   2602  O   ALA A 180      54.805  27.691  30.260  1.00  0.00           O  
ATOM   2603  CB  ALA A 180      55.458  28.820  27.256  1.00  0.00           C  
ATOM   2604  H   ALA A 180      55.628  26.556  26.210  1.00  0.00           H  
ATOM   2605  HA  ALA A 180      56.679  27.669  28.588  1.00  0.00           H  
ATOM   2606 1HB  ALA A 180      55.372  29.665  27.939  1.00  0.00           H  
ATOM   2607 2HB  ALA A 180      56.275  28.999  26.557  1.00  0.00           H  
ATOM   2608 3HB  ALA A 180      54.527  28.704  26.704  1.00  0.00           H  
ATOM   2609  N   ALA A 181      53.541  26.788  28.659  1.00  0.00           N  
ATOM   2610  CA  ALA A 181      52.452  26.460  29.560  1.00  0.00           C  
ATOM   2611  C   ALA A 181      52.851  25.429  30.602  1.00  0.00           C  
ATOM   2612  O   ALA A 181      52.477  25.518  31.770  1.00  0.00           O  
ATOM   2613  CB  ALA A 181      51.253  25.963  28.766  1.00  0.00           C  
ATOM   2614  H   ALA A 181      53.451  26.525  27.720  1.00  0.00           H  
ATOM   2615  HA  ALA A 181      52.173  27.366  30.098  1.00  0.00           H  
ATOM   2616 1HB  ALA A 181      50.435  25.730  29.449  1.00  0.00           H  
ATOM   2617 2HB  ALA A 181      50.933  26.736  28.067  1.00  0.00           H  
ATOM   2618 3HB  ALA A 181      51.529  25.066  28.213  1.00  0.00           H  
ATOM   2619  N   ILE A 182      53.586  24.430  30.169  1.00  0.00           N  
ATOM   2620  CA  ILE A 182      54.097  23.414  31.070  1.00  0.00           C  
ATOM   2621  C   ILE A 182      54.954  24.002  32.180  1.00  0.00           C  
ATOM   2622  O   ILE A 182      54.788  23.662  33.351  1.00  0.00           O  
ATOM   2623  CB  ILE A 182      54.918  22.369  30.293  1.00  0.00           C  
ATOM   2624  CG1 ILE A 182      54.022  21.604  29.316  1.00  0.00           C  
ATOM   2625  CG2 ILE A 182      55.603  21.409  31.254  1.00  0.00           C  
ATOM   2626  CD1 ILE A 182      52.921  20.815  29.987  1.00  0.00           C  
ATOM   2627  H   ILE A 182      53.861  24.387  29.230  1.00  0.00           H  
ATOM   2628  HA  ILE A 182      53.251  22.905  31.533  1.00  0.00           H  
ATOM   2629  HB  ILE A 182      55.677  22.873  29.696  1.00  0.00           H  
ATOM   2630 1HG1 ILE A 182      53.564  22.305  28.618  1.00  0.00           H  
ATOM   2631 2HG1 ILE A 182      54.628  20.912  28.731  1.00  0.00           H  
ATOM   2632 1HG2 ILE A 182      56.179  20.677  30.689  1.00  0.00           H  
ATOM   2633 2HG2 ILE A 182      56.271  21.967  31.911  1.00  0.00           H  
ATOM   2634 3HG2 ILE A 182      54.851  20.896  31.853  1.00  0.00           H  
ATOM   2635 1HD1 ILE A 182      52.328  20.301  29.230  1.00  0.00           H  
ATOM   2636 2HD1 ILE A 182      53.359  20.082  30.665  1.00  0.00           H  
ATOM   2637 3HD1 ILE A 182      52.279  21.493  30.549  1.00  0.00           H  
ATOM   2638  N   ARG A 183      55.864  24.894  31.767  1.00  0.00           N  
ATOM   2639  CA  ARG A 183      56.860  25.537  32.623  1.00  0.00           C  
ATOM   2640  C   ARG A 183      56.249  26.466  33.666  1.00  0.00           C  
ATOM   2641  O   ARG A 183      56.867  26.740  34.695  1.00  0.00           O  
ATOM   2642  CB  ARG A 183      57.842  26.331  31.775  1.00  0.00           C  
ATOM   2643  CG  ARG A 183      58.781  25.489  30.926  1.00  0.00           C  
ATOM   2644  CD  ARG A 183      59.678  26.334  30.097  1.00  0.00           C  
ATOM   2645  NE  ARG A 183      60.579  25.533  29.283  1.00  0.00           N  
ATOM   2646  CZ  ARG A 183      61.410  26.029  28.347  1.00  0.00           C  
ATOM   2647  NH1 ARG A 183      61.445  27.324  28.118  1.00  0.00           N1+
ATOM   2648  NH2 ARG A 183      62.192  25.216  27.658  1.00  0.00           N  
ATOM   2649  H   ARG A 183      55.882  25.116  30.782  1.00  0.00           H  
ATOM   2650  HA  ARG A 183      57.409  24.762  33.158  1.00  0.00           H  
ATOM   2651 1HB  ARG A 183      57.293  26.990  31.104  1.00  0.00           H  
ATOM   2652 2HB  ARG A 183      58.455  26.960  32.421  1.00  0.00           H  
ATOM   2653 1HG  ARG A 183      59.399  24.867  31.575  1.00  0.00           H  
ATOM   2654 2HG  ARG A 183      58.198  24.852  30.260  1.00  0.00           H  
ATOM   2655 1HD  ARG A 183      59.080  26.956  29.431  1.00  0.00           H  
ATOM   2656 2HD  ARG A 183      60.280  26.970  30.744  1.00  0.00           H  
ATOM   2657  HE  ARG A 183      60.580  24.532  29.430  1.00  0.00           H  
ATOM   2658 1HH1 ARG A 183      60.848  27.946  28.645  1.00  0.00           H  
ATOM   2659 2HH1 ARG A 183      62.068  27.696  27.417  1.00  0.00           H  
ATOM   2660 1HH2 ARG A 183      62.165  24.221  27.834  1.00  0.00           H  
ATOM   2661 2HH2 ARG A 183      62.815  25.588  26.957  1.00  0.00           H  
ATOM   2662  N   GLY A 184      55.059  26.985  33.386  1.00  0.00           N  
ATOM   2663  CA  GLY A 184      54.447  27.988  34.253  1.00  0.00           C  
ATOM   2664  C   GLY A 184      54.363  29.350  33.573  1.00  0.00           C  
ATOM   2665  O   GLY A 184      54.751  30.367  34.147  1.00  0.00           O  
ATOM   2666  H   GLY A 184      54.584  26.703  32.540  1.00  0.00           H  
ATOM   2667 1HA  GLY A 184      53.446  27.662  34.536  1.00  0.00           H  
ATOM   2668 2HA  GLY A 184      55.027  28.078  35.171  1.00  0.00           H  
ATOM   2669  N   ALA A 185      53.784  29.369  32.376  1.00  0.00           N  
ATOM   2670  CA  ALA A 185      53.423  30.615  31.708  1.00  0.00           C  
ATOM   2671  C   ALA A 185      52.051  31.102  32.167  1.00  0.00           C  
ATOM   2672  O   ALA A 185      51.103  30.321  32.247  1.00  0.00           O  
ATOM   2673  CB  ALA A 185      53.444  30.433  30.197  1.00  0.00           C  
ATOM   2674  H   ALA A 185      53.537  28.492  31.939  1.00  0.00           H  
ATOM   2675  HA  ALA A 185      54.167  31.371  31.960  1.00  0.00           H  
ATOM   2676 1HB  ALA A 185      53.171  31.371  29.714  1.00  0.00           H  
ATOM   2677 2HB  ALA A 185      54.445  30.139  29.880  1.00  0.00           H  
ATOM   2678 3HB  ALA A 185      52.733  29.659  29.914  1.00  0.00           H  
ATOM   2679  N   SER A 186      51.955  32.387  32.498  1.00  0.00           N  
ATOM   2680  CA  SER A 186      50.721  32.947  33.039  1.00  0.00           C  
ATOM   2681  C   SER A 186      49.631  33.035  31.982  1.00  0.00           C  
ATOM   2682  O   SER A 186      49.874  32.764  30.806  1.00  0.00           O  
ATOM   2683  CB  SER A 186      50.985  34.324  33.615  1.00  0.00           C  
ATOM   2684  OG  SER A 186      51.286  35.244  32.602  1.00  0.00           O  
ATOM   2685  H   SER A 186      52.763  32.986  32.392  1.00  0.00           H  
ATOM   2686  HA  SER A 186      50.370  32.298  33.842  1.00  0.00           H  
ATOM   2687 1HB  SER A 186      50.108  34.662  34.167  1.00  0.00           H  
ATOM   2688 2HB  SER A 186      51.814  34.271  34.320  1.00  0.00           H  
ATOM   2689  HG  SER A 186      51.740  35.973  33.032  1.00  0.00           H  
ATOM   2690  N   SER A 187      48.422  33.391  32.411  1.00  0.00           N  
ATOM   2691  CA  SER A 187      47.288  33.444  31.499  1.00  0.00           C  
ATOM   2692  C   SER A 187      47.422  34.614  30.532  1.00  0.00           C  
ATOM   2693  O   SER A 187      47.015  34.513  29.375  1.00  0.00           O  
ATOM   2694  CB  SER A 187      45.994  33.564  32.280  1.00  0.00           C  
ATOM   2695  OG  SER A 187      45.929  34.788  32.959  1.00  0.00           O  
ATOM   2696  H   SER A 187      48.283  33.629  33.383  1.00  0.00           H  
ATOM   2697  HA  SER A 187      47.265  32.519  30.921  1.00  0.00           H  
ATOM   2698 1HB  SER A 187      45.148  33.478  31.598  1.00  0.00           H  
ATOM   2699 2HB  SER A 187      45.923  32.745  32.994  1.00  0.00           H  
ATOM   2700  HG  SER A 187      45.278  34.670  33.655  1.00  0.00           H  
ATOM   2701  N   GLU A 188      48.075  35.693  30.973  1.00  0.00           N  
ATOM   2702  CA  GLU A 188      48.395  36.784  30.072  1.00  0.00           C  
ATOM   2703  C   GLU A 188      49.429  36.392  29.030  1.00  0.00           C  
ATOM   2704  O   GLU A 188      49.337  36.764  27.862  1.00  0.00           O  
ATOM   2705  CB  GLU A 188      48.900  37.989  30.869  1.00  0.00           C  
ATOM   2706  CG  GLU A 188      49.189  39.223  30.026  1.00  0.00           C  
ATOM   2707  CD  GLU A 188      49.588  40.415  30.852  1.00  0.00           C  
ATOM   2708  OE1 GLU A 188      49.620  40.298  32.053  1.00  0.00           O  
ATOM   2709  OE2 GLU A 188      49.861  41.444  30.280  1.00  0.00           O1-
ATOM   2710  H   GLU A 188      48.337  35.783  31.913  1.00  0.00           H  
ATOM   2711  HA  GLU A 188      47.488  37.072  29.542  1.00  0.00           H  
ATOM   2712 1HB  GLU A 188      48.161  38.263  31.622  1.00  0.00           H  
ATOM   2713 2HB  GLU A 188      49.818  37.720  31.393  1.00  0.00           H  
ATOM   2714 1HG  GLU A 188      49.993  38.994  29.328  1.00  0.00           H  
ATOM   2715 2HG  GLU A 188      48.301  39.470  29.446  1.00  0.00           H  
ATOM   2716  N   GLU A 189      50.433  35.663  29.463  1.00  0.00           N  
ATOM   2717  CA  GLU A 189      51.452  35.158  28.562  1.00  0.00           C  
ATOM   2718  C   GLU A 189      50.886  34.208  27.520  1.00  0.00           C  
ATOM   2719  O   GLU A 189      51.269  34.234  26.352  1.00  0.00           O  
ATOM   2720  CB  GLU A 189      52.551  34.451  29.359  1.00  0.00           C  
ATOM   2721  CG  GLU A 189      53.418  35.380  30.195  1.00  0.00           C  
ATOM   2722  CD  GLU A 189      54.434  34.644  31.024  1.00  0.00           C  
ATOM   2723  OE1 GLU A 189      54.039  33.888  31.879  1.00  0.00           O  
ATOM   2724  OE2 GLU A 189      55.606  34.838  30.802  1.00  0.00           O1-
ATOM   2725  H   GLU A 189      50.478  35.389  30.403  1.00  0.00           H  
ATOM   2726  HA  GLU A 189      51.891  36.002  28.028  1.00  0.00           H  
ATOM   2727 1HB  GLU A 189      52.100  33.719  30.030  1.00  0.00           H  
ATOM   2728 2HB  GLU A 189      53.204  33.908  28.675  1.00  0.00           H  
ATOM   2729 1HG  GLU A 189      53.939  36.070  29.531  1.00  0.00           H  
ATOM   2730 2HG  GLU A 189      52.776  35.966  30.852  1.00  0.00           H  
ATOM   2731  N   LEU A 190      49.994  33.345  27.953  1.00  0.00           N  
ATOM   2732  CA  LEU A 190      49.321  32.429  27.052  1.00  0.00           C  
ATOM   2733  C   LEU A 190      48.482  33.152  26.010  1.00  0.00           C  
ATOM   2734  O   LEU A 190      48.441  32.770  24.842  1.00  0.00           O  
ATOM   2735  CB  LEU A 190      48.429  31.473  27.854  1.00  0.00           C  
ATOM   2736  CG  LEU A 190      49.166  30.450  28.727  1.00  0.00           C  
ATOM   2737  CD1 LEU A 190      48.162  29.703  29.594  1.00  0.00           C  
ATOM   2738  CD2 LEU A 190      49.941  29.489  27.837  1.00  0.00           C  
ATOM   2739  H   LEU A 190      49.716  33.350  28.893  1.00  0.00           H  
ATOM   2740  HA  LEU A 190      50.075  31.849  26.522  1.00  0.00           H  
ATOM   2741 1HB  LEU A 190      47.787  32.063  28.506  1.00  0.00           H  
ATOM   2742 2HB  LEU A 190      47.797  30.921  27.158  1.00  0.00           H  
ATOM   2743  HG  LEU A 190      49.859  30.968  29.390  1.00  0.00           H  
ATOM   2744 1HD1 LEU A 190      48.686  28.976  30.214  1.00  0.00           H  
ATOM   2745 2HD1 LEU A 190      47.636  30.412  30.234  1.00  0.00           H  
ATOM   2746 3HD1 LEU A 190      47.445  29.187  28.957  1.00  0.00           H  
ATOM   2747 1HD2 LEU A 190      50.466  28.761  28.458  1.00  0.00           H  
ATOM   2748 2HD2 LEU A 190      49.249  28.968  27.175  1.00  0.00           H  
ATOM   2749 3HD2 LEU A 190      50.664  30.046  27.242  1.00  0.00           H  
ATOM   2750  N   LEU A 191      47.787  34.181  26.443  1.00  0.00           N  
ATOM   2751  CA  LEU A 191      47.003  35.003  25.542  1.00  0.00           C  
ATOM   2752  C   LEU A 191      47.860  35.702  24.500  1.00  0.00           C  
ATOM   2753  O   LEU A 191      47.491  35.810  23.332  1.00  0.00           O  
ATOM   2754  CB  LEU A 191      46.218  36.049  26.344  1.00  0.00           C  
ATOM   2755  CG  LEU A 191      45.320  36.981  25.521  1.00  0.00           C  
ATOM   2756  CD1 LEU A 191      44.283  36.156  24.770  1.00  0.00           C  
ATOM   2757  CD2 LEU A 191      44.652  37.989  26.444  1.00  0.00           C  
ATOM   2758  H   LEU A 191      47.840  34.453  27.383  1.00  0.00           H  
ATOM   2759  HA  LEU A 191      46.300  34.361  25.012  1.00  0.00           H  
ATOM   2760 1HB  LEU A 191      45.587  35.532  27.064  1.00  0.00           H  
ATOM   2761 2HB  LEU A 191      46.926  36.670  26.892  1.00  0.00           H  
ATOM   2762  HG  LEU A 191      45.923  37.510  24.782  1.00  0.00           H  
ATOM   2763 1HD1 LEU A 191      43.645  36.818  24.185  1.00  0.00           H  
ATOM   2764 2HD1 LEU A 191      44.788  35.457  24.103  1.00  0.00           H  
ATOM   2765 3HD1 LEU A 191      43.674  35.602  25.483  1.00  0.00           H  
ATOM   2766 1HD2 LEU A 191      44.014  38.652  25.859  1.00  0.00           H  
ATOM   2767 2HD2 LEU A 191      44.047  37.461  27.182  1.00  0.00           H  
ATOM   2768 3HD2 LEU A 191      45.416  38.577  26.954  1.00  0.00           H  
ATOM   2769  N   GLU A 192      48.994  36.208  24.933  1.00  0.00           N  
ATOM   2770  CA  GLU A 192      49.939  36.838  24.032  1.00  0.00           C  
ATOM   2771  C   GLU A 192      50.480  35.873  22.990  1.00  0.00           C  
ATOM   2772  O   GLU A 192      50.649  36.217  21.822  1.00  0.00           O  
ATOM   2773  CB  GLU A 192      51.100  37.438  24.828  1.00  0.00           C  
ATOM   2774  CG  GLU A 192      50.727  38.654  25.665  1.00  0.00           C  
ATOM   2775  CD  GLU A 192      51.871  39.167  26.493  1.00  0.00           C  
ATOM   2776  OE1 GLU A 192      52.899  38.533  26.511  1.00  0.00           O  
ATOM   2777  OE2 GLU A 192      51.718  40.196  27.109  1.00  0.00           O1-
ATOM   2778  H   GLU A 192      49.254  36.108  25.873  1.00  0.00           H  
ATOM   2779  HA  GLU A 192      49.427  37.639  23.498  1.00  0.00           H  
ATOM   2780 1HB  GLU A 192      51.509  36.683  25.500  1.00  0.00           H  
ATOM   2781 2HB  GLU A 192      51.896  37.733  24.145  1.00  0.00           H  
ATOM   2782 1HG  GLU A 192      50.389  39.449  25.000  1.00  0.00           H  
ATOM   2783 2HG  GLU A 192      49.899  38.390  26.321  1.00  0.00           H  
ATOM   2784  N   ARG A 193      50.781  34.669  23.423  1.00  0.00           N  
ATOM   2785  CA  ARG A 193      51.237  33.627  22.522  1.00  0.00           C  
ATOM   2786  C   ARG A 193      50.192  33.263  21.480  1.00  0.00           C  
ATOM   2787  O   ARG A 193      50.503  33.036  20.312  1.00  0.00           O  
ATOM   2788  CB  ARG A 193      51.612  32.379  23.308  1.00  0.00           C  
ATOM   2789  CG  ARG A 193      52.820  32.536  24.218  1.00  0.00           C  
ATOM   2790  CD  ARG A 193      54.070  32.734  23.441  1.00  0.00           C  
ATOM   2791  NE  ARG A 193      55.241  32.787  24.302  1.00  0.00           N  
ATOM   2792  CZ  ARG A 193      56.483  33.103  23.886  1.00  0.00           C  
ATOM   2793  NH1 ARG A 193      56.699  33.391  22.621  1.00  0.00           N1+
ATOM   2794  NH2 ARG A 193      57.484  33.123  24.749  1.00  0.00           N  
ATOM   2795  H   ARG A 193      50.638  34.431  24.363  1.00  0.00           H  
ATOM   2796  HA  ARG A 193      52.116  33.991  21.989  1.00  0.00           H  
ATOM   2797 1HB  ARG A 193      50.770  32.074  23.928  1.00  0.00           H  
ATOM   2798 2HB  ARG A 193      51.822  31.563  22.617  1.00  0.00           H  
ATOM   2799 1HG  ARG A 193      52.678  33.401  24.866  1.00  0.00           H  
ATOM   2800 2HG  ARG A 193      52.934  31.639  24.829  1.00  0.00           H  
ATOM   2801 1HD  ARG A 193      54.199  31.909  22.741  1.00  0.00           H  
ATOM   2802 2HD  ARG A 193      54.010  33.672  22.889  1.00  0.00           H  
ATOM   2803  HE  ARG A 193      55.114  32.572  25.282  1.00  0.00           H  
ATOM   2804 1HH1 ARG A 193      55.934  33.375  21.962  1.00  0.00           H  
ATOM   2805 2HH1 ARG A 193      57.630  33.627  22.309  1.00  0.00           H  
ATOM   2806 1HH2 ARG A 193      57.317  32.902  25.721  1.00  0.00           H  
ATOM   2807 2HH2 ARG A 193      58.414  33.360  24.437  1.00  0.00           H  
ATOM   2808  N   VAL A 194      48.954  33.176  21.913  1.00  0.00           N  
ATOM   2809  CA  VAL A 194      47.850  32.907  21.012  1.00  0.00           C  
ATOM   2810  C   VAL A 194      47.673  33.999  19.970  1.00  0.00           C  
ATOM   2811  O   VAL A 194      47.395  33.733  18.802  1.00  0.00           O  
ATOM   2812  CB  VAL A 194      46.543  32.758  21.814  1.00  0.00           C  
ATOM   2813  CG1 VAL A 194      45.349  32.675  20.875  1.00  0.00           C  
ATOM   2814  CG2 VAL A 194      46.618  31.526  22.702  1.00  0.00           C  
ATOM   2815  H   VAL A 194      48.745  33.357  22.853  1.00  0.00           H  
ATOM   2816  HA  VAL A 194      48.051  31.972  20.487  1.00  0.00           H  
ATOM   2817  HB  VAL A 194      46.405  33.645  22.433  1.00  0.00           H  
ATOM   2818 1HG1 VAL A 194      44.434  32.571  21.459  1.00  0.00           H  
ATOM   2819 2HG1 VAL A 194      45.294  33.583  20.275  1.00  0.00           H  
ATOM   2820 3HG1 VAL A 194      45.461  31.812  20.220  1.00  0.00           H  
ATOM   2821 1HG2 VAL A 194      45.692  31.427  23.267  1.00  0.00           H  
ATOM   2822 2HG2 VAL A 194      46.763  30.640  22.083  1.00  0.00           H  
ATOM   2823 3HG2 VAL A 194      47.455  31.626  23.393  1.00  0.00           H  
ATOM   2824  N   ALA A 195      47.801  35.234  20.403  1.00  0.00           N  
ATOM   2825  CA  ALA A 195      47.729  36.368  19.502  1.00  0.00           C  
ATOM   2826  C   ALA A 195      48.836  36.353  18.460  1.00  0.00           C  
ATOM   2827  O   ALA A 195      48.622  36.672  17.292  1.00  0.00           O  
ATOM   2828  CB  ALA A 195      47.776  37.665  20.296  1.00  0.00           C  
ATOM   2829  H   ALA A 195      48.017  35.408  21.343  1.00  0.00           H  
ATOM   2830  HA  ALA A 195      46.783  36.313  18.964  1.00  0.00           H  
ATOM   2831 1HB  ALA A 195      47.708  38.512  19.614  1.00  0.00           H  
ATOM   2832 2HB  ALA A 195      46.940  37.695  20.995  1.00  0.00           H  
ATOM   2833 3HB  ALA A 195      48.712  37.719  20.849  1.00  0.00           H  
ATOM   2834  N   GLU A 196      50.028  36.011  18.893  1.00  0.00           N  
ATOM   2835  CA  GLU A 196      51.157  35.886  17.992  1.00  0.00           C  
ATOM   2836  C   GLU A 196      50.952  34.799  16.950  1.00  0.00           C  
ATOM   2837  O   GLU A 196      51.303  34.955  15.782  1.00  0.00           O  
ATOM   2838  CB  GLU A 196      52.432  35.600  18.789  1.00  0.00           C  
ATOM   2839  CG  GLU A 196      52.920  36.767  19.635  1.00  0.00           C  
ATOM   2840  CD  GLU A 196      53.348  37.949  18.810  1.00  0.00           C  
ATOM   2841  OE1 GLU A 196      54.297  37.823  18.074  1.00  0.00           O  
ATOM   2842  OE2 GLU A 196      52.724  38.978  18.915  1.00  0.00           O1-
ATOM   2843  H   GLU A 196      50.163  35.769  19.833  1.00  0.00           H  
ATOM   2844  HA  GLU A 196      51.284  36.831  17.464  1.00  0.00           H  
ATOM   2845 1HB  GLU A 196      52.263  34.752  19.454  1.00  0.00           H  
ATOM   2846 2HB  GLU A 196      53.234  35.324  18.105  1.00  0.00           H  
ATOM   2847 1HG  GLU A 196      52.118  37.077  20.305  1.00  0.00           H  
ATOM   2848 2HG  GLU A 196      53.758  36.434  20.245  1.00  0.00           H  
ATOM   2849  N   LEU A 197      50.407  33.684  17.383  1.00  0.00           N  
ATOM   2850  CA  LEU A 197      50.088  32.593  16.482  1.00  0.00           C  
ATOM   2851  C   LEU A 197      49.054  32.986  15.440  1.00  0.00           C  
ATOM   2852  O   LEU A 197      49.145  32.612  14.272  1.00  0.00           O  
ATOM   2853  CB  LEU A 197      49.575  31.390  17.283  1.00  0.00           C  
ATOM   2854  CG  LEU A 197      49.218  30.146  16.460  1.00  0.00           C  
ATOM   2855  CD1 LEU A 197      50.452  29.661  15.711  1.00  0.00           C  
ATOM   2856  CD2 LEU A 197      48.680  29.063  17.384  1.00  0.00           C  
ATOM   2857  H   LEU A 197      50.146  33.593  18.323  1.00  0.00           H  
ATOM   2858  HA  LEU A 197      50.996  32.305  15.953  1.00  0.00           H  
ATOM   2859 1HB  LEU A 197      50.338  31.102  18.005  1.00  0.00           H  
ATOM   2860 2HB  LEU A 197      48.682  31.692  17.831  1.00  0.00           H  
ATOM   2861  HG  LEU A 197      48.459  30.403  15.722  1.00  0.00           H  
ATOM   2862 1HD1 LEU A 197      50.198  28.777  15.126  1.00  0.00           H  
ATOM   2863 2HD1 LEU A 197      50.804  30.448  15.043  1.00  0.00           H  
ATOM   2864 3HD1 LEU A 197      51.236  29.411  16.424  1.00  0.00           H  
ATOM   2865 1HD2 LEU A 197      48.425  28.179  16.799  1.00  0.00           H  
ATOM   2866 2HD2 LEU A 197      49.439  28.804  18.122  1.00  0.00           H  
ATOM   2867 3HD2 LEU A 197      47.788  29.430  17.893  1.00  0.00           H  
ATOM   2868  N   GLY A 198      48.049  33.714  15.873  1.00  0.00           N  
ATOM   2869  CA  GLY A 198      47.031  34.218  14.972  1.00  0.00           C  
ATOM   2870  C   GLY A 198      47.597  35.169  13.930  1.00  0.00           C  
ATOM   2871  O   GLY A 198      47.214  35.143  12.762  1.00  0.00           O  
ATOM   2872  H   GLY A 198      48.005  33.989  16.813  1.00  0.00           H  
ATOM   2873 1HA  GLY A 198      46.547  33.383  14.466  1.00  0.00           H  
ATOM   2874 2HA  GLY A 198      46.262  34.735  15.545  1.00  0.00           H  
ATOM   2875  N   ARG A 199      48.489  36.031  14.363  1.00  0.00           N  
ATOM   2876  CA  ARG A 199      49.162  36.947  13.462  1.00  0.00           C  
ATOM   2877  C   ARG A 199      50.000  36.225  12.420  1.00  0.00           C  
ATOM   2878  O   ARG A 199      50.042  36.607  11.252  1.00  0.00           O  
ATOM   2879  CB  ARG A 199      50.054  37.896  14.248  1.00  0.00           C  
ATOM   2880  CG  ARG A 199      50.783  38.933  13.408  1.00  0.00           C  
ATOM   2881  CD  ARG A 199      51.632  39.820  14.244  1.00  0.00           C  
ATOM   2882  NE  ARG A 199      52.694  39.084  14.910  1.00  0.00           N  
ATOM   2883  CZ  ARG A 199      53.850  38.712  14.325  1.00  0.00           C  
ATOM   2884  NH1 ARG A 199      54.076  39.013  13.066  1.00  0.00           N1+
ATOM   2885  NH2 ARG A 199      54.755  38.043  15.018  1.00  0.00           N  
ATOM   2886  H   ARG A 199      48.766  36.027  15.303  1.00  0.00           H  
ATOM   2887  HA  ARG A 199      48.407  37.531  12.935  1.00  0.00           H  
ATOM   2888 1HB  ARG A 199      49.456  38.431  14.985  1.00  0.00           H  
ATOM   2889 2HB  ARG A 199      50.807  37.323  14.790  1.00  0.00           H  
ATOM   2890 1HG  ARG A 199      51.423  38.429  12.683  1.00  0.00           H  
ATOM   2891 2HG  ARG A 199      50.055  39.551  12.881  1.00  0.00           H  
ATOM   2892 1HD  ARG A 199      52.088  40.584  13.616  1.00  0.00           H  
ATOM   2893 2HD  ARG A 199      51.018  40.297  15.007  1.00  0.00           H  
ATOM   2894  HE  ARG A 199      52.556  38.833  15.880  1.00  0.00           H  
ATOM   2895 1HH1 ARG A 199      53.384  39.524  12.537  1.00  0.00           H  
ATOM   2896 2HH1 ARG A 199      54.942  38.735  12.628  1.00  0.00           H  
ATOM   2897 1HH2 ARG A 199      54.581  37.811  15.986  1.00  0.00           H  
ATOM   2898 2HH2 ARG A 199      55.621  37.765  14.580  1.00  0.00           H  
ATOM   2899  N   LEU A 200      50.694  35.196  12.853  1.00  0.00           N  
ATOM   2900  CA  LEU A 200      51.479  34.374  11.952  1.00  0.00           C  
ATOM   2901  C   LEU A 200      50.622  33.675  10.910  1.00  0.00           C  
ATOM   2902  O   LEU A 200      50.991  33.567   9.742  1.00  0.00           O  
ATOM   2903  CB  LEU A 200      52.264  33.328  12.754  1.00  0.00           C  
ATOM   2904  CG  LEU A 200      53.401  33.875  13.627  1.00  0.00           C  
ATOM   2905  CD1 LEU A 200      53.960  32.755  14.494  1.00  0.00           C  
ATOM   2906  CD2 LEU A 200      54.482  34.470  12.738  1.00  0.00           C  
ATOM   2907  H   LEU A 200      50.641  34.924  13.793  1.00  0.00           H  
ATOM   2908  HA  LEU A 200      52.185  35.016  11.425  1.00  0.00           H  
ATOM   2909 1HB  LEU A 200      51.571  32.798  13.405  1.00  0.00           H  
ATOM   2910 2HB  LEU A 200      52.697  32.610  12.057  1.00  0.00           H  
ATOM   2911  HG  LEU A 200      53.010  34.647  14.291  1.00  0.00           H  
ATOM   2912 1HD1 LEU A 200      54.767  33.144  15.114  1.00  0.00           H  
ATOM   2913 2HD1 LEU A 200      53.169  32.361  15.133  1.00  0.00           H  
ATOM   2914 3HD1 LEU A 200      54.343  31.959  13.857  1.00  0.00           H  
ATOM   2915 1HD2 LEU A 200      55.290  34.860  13.359  1.00  0.00           H  
ATOM   2916 2HD2 LEU A 200      54.874  33.699  12.075  1.00  0.00           H  
ATOM   2917 3HD2 LEU A 200      54.060  35.280  12.143  1.00  0.00           H  
ATOM   2918  N   VAL A 201      49.489  33.169  11.343  1.00  0.00           N  
ATOM   2919  CA  VAL A 201      48.543  32.539  10.442  1.00  0.00           C  
ATOM   2920  C   VAL A 201      48.003  33.504   9.400  1.00  0.00           C  
ATOM   2921  O   VAL A 201      47.833  33.160   8.232  1.00  0.00           O  
ATOM   2922  CB  VAL A 201      47.366  31.953  11.244  1.00  0.00           C  
ATOM   2923  CG1 VAL A 201      46.271  31.467  10.306  1.00  0.00           C  
ATOM   2924  CG2 VAL A 201      47.858  30.820  12.132  1.00  0.00           C  
ATOM   2925  H   VAL A 201      49.230  33.268  12.283  1.00  0.00           H  
ATOM   2926  HA  VAL A 201      49.064  31.747   9.904  1.00  0.00           H  
ATOM   2927  HB  VAL A 201      46.933  32.739  11.863  1.00  0.00           H  
ATOM   2928 1HG1 VAL A 201      45.447  31.056  10.890  1.00  0.00           H  
ATOM   2929 2HG1 VAL A 201      45.910  32.302   9.706  1.00  0.00           H  
ATOM   2930 3HG1 VAL A 201      46.671  30.694   9.650  1.00  0.00           H  
ATOM   2931 1HG2 VAL A 201      47.021  30.410  12.697  1.00  0.00           H  
ATOM   2932 2HG2 VAL A 201      48.296  30.036  11.513  1.00  0.00           H  
ATOM   2933 3HG2 VAL A 201      48.610  31.199  12.823  1.00  0.00           H  
ATOM   2934  N   MET A 202      47.702  34.708   9.833  1.00  0.00           N  
ATOM   2935  CA  MET A 202      47.246  35.749   8.932  1.00  0.00           C  
ATOM   2936  C   MET A 202      48.290  36.114   7.890  1.00  0.00           C  
ATOM   2937  O   MET A 202      47.980  36.341   6.722  1.00  0.00           O  
ATOM   2938  CB  MET A 202      46.846  36.987   9.733  1.00  0.00           C  
ATOM   2939  CG  MET A 202      45.585  36.816  10.569  1.00  0.00           C  
ATOM   2940  SD  MET A 202      44.131  36.447   9.567  1.00  0.00           S  
ATOM   2941  CE  MET A 202      43.928  37.993   8.685  1.00  0.00           C  
ATOM   2942  H   MET A 202      47.845  34.946  10.773  1.00  0.00           H  
ATOM   2943  HA  MET A 202      46.375  35.380   8.390  1.00  0.00           H  
ATOM   2944 1HB  MET A 202      47.657  37.263  10.405  1.00  0.00           H  
ATOM   2945 2HB  MET A 202      46.685  37.824   9.053  1.00  0.00           H  
ATOM   2946 1HG  MET A 202      45.728  36.003  11.280  1.00  0.00           H  
ATOM   2947 2HG  MET A 202      45.394  37.730  11.130  1.00  0.00           H  
ATOM   2948 1HE  MET A 202      43.065  37.922   8.022  1.00  0.00           H  
ATOM   2949 2HE  MET A 202      43.772  38.802   9.400  1.00  0.00           H  
ATOM   2950 3HE  MET A 202      44.822  38.196   8.096  1.00  0.00           H  
ATOM   2951  N   GLU A 203      49.528  36.201   8.323  1.00  0.00           N  
ATOM   2952  CA  GLU A 203      50.632  36.470   7.422  1.00  0.00           C  
ATOM   2953  C   GLU A 203      50.810  35.378   6.380  1.00  0.00           C  
ATOM   2954  O   GLU A 203      51.087  35.643   5.212  1.00  0.00           O  
ATOM   2955  CB  GLU A 203      51.928  36.636   8.218  1.00  0.00           C  
ATOM   2956  CG  GLU A 203      51.994  37.906   9.055  1.00  0.00           C  
ATOM   2957  CD  GLU A 203      53.245  37.997   9.883  1.00  0.00           C  
ATOM   2958  OE1 GLU A 203      53.993  37.049   9.901  1.00  0.00           O  
ATOM   2959  OE2 GLU A 203      53.453  39.016  10.499  1.00  0.00           O1-
ATOM   2960  H   GLU A 203      49.738  36.019   9.263  1.00  0.00           H  
ATOM   2961  HA  GLU A 203      50.424  37.398   6.888  1.00  0.00           H  
ATOM   2962 1HB  GLU A 203      52.054  35.787   8.890  1.00  0.00           H  
ATOM   2963 2HB  GLU A 203      52.777  36.642   7.535  1.00  0.00           H  
ATOM   2964 1HG  GLU A 203      51.948  38.769   8.391  1.00  0.00           H  
ATOM   2965 2HG  GLU A 203      51.125  37.941   9.712  1.00  0.00           H  
ATOM   2966  N   ALA A 204      50.681  34.143   6.813  1.00  0.00           N  
ATOM   2967  CA  ALA A 204      50.754  33.009   5.912  1.00  0.00           C  
ATOM   2968  C   ALA A 204      49.647  33.024   4.870  1.00  0.00           C  
ATOM   2969  O   ALA A 204      49.861  32.705   3.702  1.00  0.00           O  
ATOM   2970  CB  ALA A 204      50.708  31.712   6.706  1.00  0.00           C  
ATOM   2971  H   ALA A 204      50.466  33.968   7.753  1.00  0.00           H  
ATOM   2972  HA  ALA A 204      51.700  33.064   5.374  1.00  0.00           H  
ATOM   2973 1HB  ALA A 204      50.776  30.865   6.023  1.00  0.00           H  
ATOM   2974 2HB  ALA A 204      51.544  31.683   7.405  1.00  0.00           H  
ATOM   2975 3HB  ALA A 204      49.771  31.657   7.259  1.00  0.00           H  
ATOM   2976  N   GLY A 205      48.455  33.365   5.303  1.00  0.00           N  
ATOM   2977  CA  GLY A 205      47.325  33.491   4.402  1.00  0.00           C  
ATOM   2978  C   GLY A 205      47.531  34.577   3.360  1.00  0.00           C  
ATOM   2979  O   GLY A 205      47.180  34.422   2.192  1.00  0.00           O  
ATOM   2980  H   GLY A 205      48.319  33.608   6.243  1.00  0.00           H  
ATOM   2981 1HA  GLY A 205      47.155  32.540   3.896  1.00  0.00           H  
ATOM   2982 2HA  GLY A 205      46.426  33.715   4.975  1.00  0.00           H  
ATOM   2983  N   ARG A 206      48.584  35.325   3.529  1.00  0.00           N  
ATOM   2984  CA  ARG A 206      48.307  36.577   2.849  1.00  0.00           C  
ATOM   2985  C   ARG A 206      47.901  36.392   1.363  1.00  0.00           C  
ATOM   2986  O   ARG A 206      47.327  37.302   0.770  1.00  0.00           O  
ATOM   2987  CB  ARG A 206      49.530  37.479   2.929  1.00  0.00           C  
ATOM   2988  CG  ARG A 206      50.730  37.002   2.128  1.00  0.00           C  
ATOM   2989  CD  ARG A 206      51.906  37.890   2.318  1.00  0.00           C  
ATOM   2990  NE  ARG A 206      52.448  37.791   3.664  1.00  0.00           N  
ATOM   2991  CZ  ARG A 206      53.402  38.600   4.165  1.00  0.00           C  
ATOM   2992  NH1 ARG A 206      53.908  39.558   3.422  1.00  0.00           N1+
ATOM   2993  NH2 ARG A 206      53.829  38.429   5.404  1.00  0.00           N  
ATOM   2994  H   ARG A 206      49.170  35.278   2.709  1.00  0.00           H  
ATOM   2995  HA  ARG A 206      47.470  37.065   3.349  1.00  0.00           H  
ATOM   2996 1HB  ARG A 206      49.271  38.475   2.573  1.00  0.00           H  
ATOM   2997 2HB  ARG A 206      49.844  37.575   3.969  1.00  0.00           H  
ATOM   2998 1HG  ARG A 206      51.005  35.996   2.448  1.00  0.00           H  
ATOM   2999 2HG  ARG A 206      50.478  36.989   1.067  1.00  0.00           H  
ATOM   3000 1HD  ARG A 206      52.690  37.611   1.614  1.00  0.00           H  
ATOM   3001 2HD  ARG A 206      51.612  38.924   2.143  1.00  0.00           H  
ATOM   3002  HE  ARG A 206      52.082  37.065   4.266  1.00  0.00           H  
ATOM   3003 1HH1 ARG A 206      53.582  39.689   2.475  1.00  0.00           H  
ATOM   3004 2HH1 ARG A 206      54.624  40.164   3.798  1.00  0.00           H  
ATOM   3005 1HH2 ARG A 206      53.439  37.691   5.976  1.00  0.00           H  
ATOM   3006 2HH2 ARG A 206      54.543  39.034   5.780  1.00  0.00           H  
ATOM   3007  N   ASP A 207      48.215  35.228   0.760  1.00  0.00           N  
ATOM   3008  CA  ASP A 207      48.341  34.333  -0.414  1.00  0.00           C  
ATOM   3009  C   ASP A 207      47.350  33.170  -0.395  1.00  0.00           C  
ATOM   3010  O   ASP A 207      47.516  32.194  -1.128  1.00  0.00           O  
ATOM   3011  CB  ASP A 207      49.762  33.772  -0.502  1.00  0.00           C  
ATOM   3012  CG  ASP A 207      50.806  34.843  -0.789  1.00  0.00           C  
ATOM   3013  OD1 ASP A 207      50.571  35.657  -1.650  1.00  0.00           O  
ATOM   3014  OD2 ASP A 207      51.828  34.836  -0.146  1.00  0.00           O1-
ATOM   3015  H   ASP A 207      47.772  35.766   0.025  1.00  0.00           H  
ATOM   3016  HA  ASP A 207      48.145  34.916  -1.315  1.00  0.00           H  
ATOM   3017 1HB  ASP A 207      50.018  33.279   0.437  1.00  0.00           H  
ATOM   3018 2HB  ASP A 207      49.808  33.019  -1.289  1.00  0.00           H  
ATOM   3019  N   ALA A 208      46.305  33.289   0.416  1.00  0.00           N  
ATOM   3020  CA  ALA A 208      45.232  32.296   0.446  1.00  0.00           C  
ATOM   3021  C   ALA A 208      43.893  32.976   0.194  1.00  0.00           C  
ATOM   3022  O   ALA A 208      43.782  34.198   0.300  1.00  0.00           O  
ATOM   3023  CB  ALA A 208      45.216  31.556   1.776  1.00  0.00           C  
ATOM   3024  H   ALA A 208      46.237  34.103   1.012  1.00  0.00           H  
ATOM   3025  HA  ALA A 208      45.422  31.558  -0.335  1.00  0.00           H  
ATOM   3026 1HB  ALA A 208      44.400  30.833   1.780  1.00  0.00           H  
ATOM   3027 2HB  ALA A 208      46.163  31.036   1.914  1.00  0.00           H  
ATOM   3028 3HB  ALA A 208      45.072  32.269   2.586  1.00  0.00           H  
ATOM   3029  N   PRO A 209      42.889  32.196  -0.193  1.00  0.00           N  
ATOM   3030  CA  PRO A 209      41.611  32.759  -0.617  1.00  0.00           C  
ATOM   3031  C   PRO A 209      40.953  33.539   0.512  1.00  0.00           C  
ATOM   3032  O   PRO A 209      40.971  33.108   1.667  1.00  0.00           O  
ATOM   3033  CB  PRO A 209      40.795  31.519  -0.996  1.00  0.00           C  
ATOM   3034  CG  PRO A 209      41.824  30.488  -1.314  1.00  0.00           C  
ATOM   3035  CD  PRO A 209      42.940  30.760  -0.342  1.00  0.00           C  
ATOM   3036  HA  PRO A 209      41.792  33.437  -1.452  1.00  0.00           H  
ATOM   3037 1HB  PRO A 209      40.143  31.227  -0.160  1.00  0.00           H  
ATOM   3038 2HB  PRO A 209      40.140  31.746  -1.850  1.00  0.00           H  
ATOM   3039 1HG  PRO A 209      41.399  29.480  -1.200  1.00  0.00           H  
ATOM   3040 2HG  PRO A 209      42.144  30.581  -2.363  1.00  0.00           H  
ATOM   3041 1HD  PRO A 209      42.738  30.238   0.605  1.00  0.00           H  
ATOM   3042 2HD  PRO A 209      43.894  30.424  -0.774  1.00  0.00           H  
ATOM   3043  N   VAL A 210      40.439  34.718   0.185  1.00  0.00           N  
ATOM   3044  CA  VAL A 210      39.984  35.660   1.197  1.00  0.00           C  
ATOM   3045  C   VAL A 210      39.088  34.998   2.235  1.00  0.00           C  
ATOM   3046  O   VAL A 210      39.131  35.353   3.412  1.00  0.00           O  
ATOM   3047  CB  VAL A 210      39.217  36.818   0.532  1.00  0.00           C  
ATOM   3048  CG1 VAL A 210      38.554  37.693   1.586  1.00  0.00           C  
ATOM   3049  CG2 VAL A 210      40.163  37.638  -0.331  1.00  0.00           C  
ATOM   3050  H   VAL A 210      40.412  34.989  -0.788  1.00  0.00           H  
ATOM   3051  HA  VAL A 210      40.857  36.064   1.711  1.00  0.00           H  
ATOM   3052  HB  VAL A 210      38.422  36.406  -0.089  1.00  0.00           H  
ATOM   3053 1HG1 VAL A 210      38.016  38.506   1.098  1.00  0.00           H  
ATOM   3054 2HG1 VAL A 210      37.854  37.093   2.168  1.00  0.00           H  
ATOM   3055 3HG1 VAL A 210      39.316  38.107   2.246  1.00  0.00           H  
ATOM   3056 1HG2 VAL A 210      39.614  38.455  -0.799  1.00  0.00           H  
ATOM   3057 2HG2 VAL A 210      40.962  38.046   0.289  1.00  0.00           H  
ATOM   3058 3HG2 VAL A 210      40.594  37.001  -1.104  1.00  0.00           H  
ATOM   3059  N   ASP A 211      38.263  34.041   1.806  1.00  0.00           N  
ATOM   3060  CA  ASP A 211      37.292  33.449   2.707  1.00  0.00           C  
ATOM   3061  C   ASP A 211      37.939  32.551   3.749  1.00  0.00           C  
ATOM   3062  O   ASP A 211      37.556  32.543   4.917  1.00  0.00           O  
ATOM   3063  CB  ASP A 211      36.259  32.646   1.913  1.00  0.00           C  
ATOM   3064  CG  ASP A 211      36.886  31.553   1.059  1.00  0.00           C  
ATOM   3065  OD1 ASP A 211      38.027  31.698   0.687  1.00  0.00           O  
ATOM   3066  OD2 ASP A 211      36.220  30.583   0.787  1.00  0.00           O1-
ATOM   3067  H   ASP A 211      38.243  33.764   0.866  1.00  0.00           H  
ATOM   3068  HA  ASP A 211      36.794  34.255   3.245  1.00  0.00           H  
ATOM   3069 1HB  ASP A 211      35.548  32.187   2.600  1.00  0.00           H  
ATOM   3070 2HB  ASP A 211      35.698  33.318   1.262  1.00  0.00           H  
ATOM   3071  N   ALA A 212      38.903  31.770   3.316  1.00  0.00           N  
ATOM   3072  CA  ALA A 212      39.654  30.917   4.217  1.00  0.00           C  
ATOM   3073  C   ALA A 212      40.425  31.709   5.259  1.00  0.00           C  
ATOM   3074  O   ALA A 212      40.500  31.334   6.427  1.00  0.00           O  
ATOM   3075  CB  ALA A 212      40.605  30.034   3.423  1.00  0.00           C  
ATOM   3076  H   ALA A 212      39.180  31.799   2.376  1.00  0.00           H  
ATOM   3077  HA  ALA A 212      38.946  30.286   4.755  1.00  0.00           H  
ATOM   3078 1HB  ALA A 212      41.157  29.387   4.106  1.00  0.00           H  
ATOM   3079 2HB  ALA A 212      40.035  29.421   2.724  1.00  0.00           H  
ATOM   3080 3HB  ALA A 212      41.305  30.658   2.871  1.00  0.00           H  
ATOM   3081  N   VAL A 213      41.028  32.796   4.826  1.00  0.00           N  
ATOM   3082  CA  VAL A 213      41.737  33.684   5.727  1.00  0.00           C  
ATOM   3083  C   VAL A 213      40.823  34.305   6.769  1.00  0.00           C  
ATOM   3084  O   VAL A 213      41.181  34.445   7.937  1.00  0.00           O  
ATOM   3085  CB  VAL A 213      42.422  34.806   4.925  1.00  0.00           C  
ATOM   3086  CG1 VAL A 213      43.000  35.855   5.863  1.00  0.00           C  
ATOM   3087  CG2 VAL A 213      43.509  34.219   4.037  1.00  0.00           C  
ATOM   3088  H   VAL A 213      40.952  33.062   3.886  1.00  0.00           H  
ATOM   3089  HA  VAL A 213      42.482  33.097   6.265  1.00  0.00           H  
ATOM   3090  HB  VAL A 213      41.677  35.305   4.306  1.00  0.00           H  
ATOM   3091 1HG1 VAL A 213      43.481  36.641   5.280  1.00  0.00           H  
ATOM   3092 2HG1 VAL A 213      42.200  36.287   6.463  1.00  0.00           H  
ATOM   3093 3HG1 VAL A 213      43.736  35.390   6.519  1.00  0.00           H  
ATOM   3094 1HG2 VAL A 213      43.989  35.018   3.473  1.00  0.00           H  
ATOM   3095 2HG2 VAL A 213      44.252  33.715   4.656  1.00  0.00           H  
ATOM   3096 3HG2 VAL A 213      43.066  33.502   3.346  1.00  0.00           H  
ATOM   3097  N   ALA A 214      39.649  34.710   6.336  1.00  0.00           N  
ATOM   3098  CA  ALA A 214      38.652  35.254   7.237  1.00  0.00           C  
ATOM   3099  C   ALA A 214      38.198  34.245   8.279  1.00  0.00           C  
ATOM   3100  O   ALA A 214      37.998  34.574   9.447  1.00  0.00           O  
ATOM   3101  CB  ALA A 214      37.456  35.760   6.443  1.00  0.00           C  
ATOM   3102  H   ALA A 214      39.400  34.588   5.396  1.00  0.00           H  
ATOM   3103  HA  ALA A 214      39.101  36.088   7.775  1.00  0.00           H  
ATOM   3104 1HB  ALA A 214      36.717  36.179   7.126  1.00  0.00           H  
ATOM   3105 2HB  ALA A 214      37.783  36.530   5.744  1.00  0.00           H  
ATOM   3106 3HB  ALA A 214      37.012  34.934   5.890  1.00  0.00           H  
ATOM   3107  N   GLU A 215      38.004  33.019   7.846  1.00  0.00           N  
ATOM   3108  CA  GLU A 215      37.641  31.943   8.747  1.00  0.00           C  
ATOM   3109  C   GLU A 215      38.713  31.671   9.789  1.00  0.00           C  
ATOM   3110  O   GLU A 215      38.424  31.418  10.957  1.00  0.00           O  
ATOM   3111  CB  GLU A 215      37.363  30.666   7.951  1.00  0.00           C  
ATOM   3112  CG  GLU A 215      36.907  29.485   8.795  1.00  0.00           C  
ATOM   3113  CD  GLU A 215      36.571  28.272   7.972  1.00  0.00           C  
ATOM   3114  OE1 GLU A 215      36.158  28.435   6.850  1.00  0.00           O  
ATOM   3115  OE2 GLU A 215      36.729  27.181   8.468  1.00  0.00           O1-
ATOM   3116  H   GLU A 215      38.167  32.795   6.906  1.00  0.00           H  
ATOM   3117  HA  GLU A 215      36.735  32.230   9.281  1.00  0.00           H  
ATOM   3118 1HB  GLU A 215      36.592  30.862   7.206  1.00  0.00           H  
ATOM   3119 2HB  GLU A 215      38.265  30.367   7.417  1.00  0.00           H  
ATOM   3120 1HG  GLU A 215      37.699  29.226   9.497  1.00  0.00           H  
ATOM   3121 2HG  GLU A 215      36.031  29.781   9.372  1.00  0.00           H  
ATOM   3122  N   ALA A 216      39.954  31.693   9.356  1.00  0.00           N  
ATOM   3123  CA  ALA A 216      41.077  31.522  10.257  1.00  0.00           C  
ATOM   3124  C   ALA A 216      41.158  32.625  11.299  1.00  0.00           C  
ATOM   3125  O   ALA A 216      41.458  32.384  12.467  1.00  0.00           O  
ATOM   3126  CB  ALA A 216      42.374  31.456   9.463  1.00  0.00           C  
ATOM   3127  H   ALA A 216      40.147  31.892   8.416  1.00  0.00           H  
ATOM   3128  HA  ALA A 216      40.955  30.578  10.787  1.00  0.00           H  
ATOM   3129 1HB  ALA A 216      43.212  31.315  10.146  1.00  0.00           H  
ATOM   3130 2HB  ALA A 216      42.331  30.621   8.764  1.00  0.00           H  
ATOM   3131 3HB  ALA A 216      42.509  32.385   8.911  1.00  0.00           H  
ATOM   3132  N   ALA A 217      40.922  33.843  10.866  1.00  0.00           N  
ATOM   3133  CA  ALA A 217      40.895  34.980  11.767  1.00  0.00           C  
ATOM   3134  C   ALA A 217      39.794  34.868  12.809  1.00  0.00           C  
ATOM   3135  O   ALA A 217      39.979  35.205  13.977  1.00  0.00           O  
ATOM   3136  CB  ALA A 217      40.734  36.268  10.973  1.00  0.00           C  
ATOM   3137  H   ALA A 217      40.692  33.999   9.926  1.00  0.00           H  
ATOM   3138  HA  ALA A 217      41.843  35.009  12.305  1.00  0.00           H  
ATOM   3139 1HB  ALA A 217      40.727  37.118  11.656  1.00  0.00           H  
ATOM   3140 2HB  ALA A 217      41.565  36.371  10.274  1.00  0.00           H  
ATOM   3141 3HB  ALA A 217      39.797  36.240  10.420  1.00  0.00           H  
ATOM   3142  N   SER A 218      38.636  34.423  12.376  1.00  0.00           N  
ATOM   3143  CA  SER A 218      37.521  34.199  13.277  1.00  0.00           C  
ATOM   3144  C   SER A 218      37.822  33.135  14.319  1.00  0.00           C  
ATOM   3145  O   SER A 218      37.458  33.259  15.487  1.00  0.00           O  
ATOM   3146  CB  SER A 218      36.293  33.799  12.482  1.00  0.00           C  
ATOM   3147  OG  SER A 218      35.198  33.578  13.328  1.00  0.00           O  
ATOM   3148  H   SER A 218      38.522  34.170  11.436  1.00  0.00           H  
ATOM   3149  HA  SER A 218      37.328  35.128  13.815  1.00  0.00           H  
ATOM   3150 1HB  SER A 218      36.051  34.585  11.767  1.00  0.00           H  
ATOM   3151 2HB  SER A 218      36.506  32.894  11.915  1.00  0.00           H  
ATOM   3152  HG  SER A 218      34.846  34.446  13.539  1.00  0.00           H  
ATOM   3153  N   VAL A 219      38.461  32.072  13.886  1.00  0.00           N  
ATOM   3154  CA  VAL A 219      38.875  31.013  14.787  1.00  0.00           C  
ATOM   3155  C   VAL A 219      39.871  31.494  15.829  1.00  0.00           C  
ATOM   3156  O   VAL A 219      39.812  31.114  16.997  1.00  0.00           O  
ATOM   3157  CB  VAL A 219      39.503  29.858  13.985  1.00  0.00           C  
ATOM   3158  CG1 VAL A 219      40.121  28.832  14.923  1.00  0.00           C  
ATOM   3159  CG2 VAL A 219      38.450  29.212  13.097  1.00  0.00           C  
ATOM   3160  H   VAL A 219      38.730  32.004  12.946  1.00  0.00           H  
ATOM   3161  HA  VAL A 219      37.997  30.652  15.324  1.00  0.00           H  
ATOM   3162  HB  VAL A 219      40.308  30.254  13.366  1.00  0.00           H  
ATOM   3163 1HG1 VAL A 219      40.561  28.023  14.339  1.00  0.00           H  
ATOM   3164 2HG1 VAL A 219      40.896  29.308  15.523  1.00  0.00           H  
ATOM   3165 3HG1 VAL A 219      39.350  28.428  15.579  1.00  0.00           H  
ATOM   3166 1HG2 VAL A 219      38.902  28.397  12.532  1.00  0.00           H  
ATOM   3167 2HG2 VAL A 219      37.642  28.821  13.716  1.00  0.00           H  
ATOM   3168 3HG2 VAL A 219      38.052  29.955  12.406  1.00  0.00           H  
ATOM   3169  N   ALA A 220      40.808  32.308  15.396  1.00  0.00           N  
ATOM   3170  CA  ALA A 220      41.779  32.900  16.297  1.00  0.00           C  
ATOM   3171  C   ALA A 220      41.132  33.797  17.339  1.00  0.00           C  
ATOM   3172  O   ALA A 220      41.516  33.805  18.507  1.00  0.00           O  
ATOM   3173  CB  ALA A 220      42.814  33.684  15.503  1.00  0.00           C  
ATOM   3174  H   ALA A 220      40.828  32.585  14.456  1.00  0.00           H  
ATOM   3175  HA  ALA A 220      42.278  32.094  16.835  1.00  0.00           H  
ATOM   3176 1HB  ALA A 220      43.546  34.115  16.186  1.00  0.00           H  
ATOM   3177 2HB  ALA A 220      43.318  33.016  14.804  1.00  0.00           H  
ATOM   3178 3HB  ALA A 220      42.320  34.481  14.950  1.00  0.00           H  
ATOM   3179  N   ALA A 221      40.168  34.578  16.906  1.00  0.00           N  
ATOM   3180  CA  ALA A 221      39.416  35.431  17.807  1.00  0.00           C  
ATOM   3181  C   ALA A 221      38.645  34.638  18.849  1.00  0.00           C  
ATOM   3182  O   ALA A 221      38.570  35.016  20.017  1.00  0.00           O  
ATOM   3183  CB  ALA A 221      38.464  36.314  17.013  1.00  0.00           C  
ATOM   3184  H   ALA A 221      39.891  34.549  15.966  1.00  0.00           H  
ATOM   3185  HA  ALA A 221      40.123  36.062  18.345  1.00  0.00           H  
ATOM   3186 1HB  ALA A 221      37.912  36.960  17.696  1.00  0.00           H  
ATOM   3187 2HB  ALA A 221      39.034  36.927  16.314  1.00  0.00           H  
ATOM   3188 3HB  ALA A 221      37.765  35.689  16.460  1.00  0.00           H  
ATOM   3189  N   ARG A 222      38.043  33.553  18.416  1.00  0.00           N  
ATOM   3190  CA  ARG A 222      37.334  32.665  19.317  1.00  0.00           C  
ATOM   3191  C   ARG A 222      38.248  32.043  20.359  1.00  0.00           C  
ATOM   3192  O   ARG A 222      37.890  31.904  21.527  1.00  0.00           O  
ATOM   3193  CB  ARG A 222      36.649  31.557  18.531  1.00  0.00           C  
ATOM   3194  CG  ARG A 222      35.821  30.596  19.368  1.00  0.00           C  
ATOM   3195  CD  ARG A 222      35.139  29.580  18.526  1.00  0.00           C  
ATOM   3196  NE  ARG A 222      36.087  28.698  17.865  1.00  0.00           N  
ATOM   3197  CZ  ARG A 222      35.787  27.893  16.827  1.00  0.00           C  
ATOM   3198  NH1 ARG A 222      34.565  27.870  16.345  1.00  0.00           N1+
ATOM   3199  NH2 ARG A 222      36.723  27.126  16.295  1.00  0.00           N  
ATOM   3200  H   ARG A 222      38.119  33.286  17.476  1.00  0.00           H  
ATOM   3201  HA  ARG A 222      36.580  33.244  19.851  1.00  0.00           H  
ATOM   3202 1HB  ARG A 222      35.989  31.996  17.784  1.00  0.00           H  
ATOM   3203 2HB  ARG A 222      37.400  30.970  18.000  1.00  0.00           H  
ATOM   3204 1HG  ARG A 222      36.470  30.076  20.074  1.00  0.00           H  
ATOM   3205 2HG  ARG A 222      35.061  31.153  19.917  1.00  0.00           H  
ATOM   3206 1HD  ARG A 222      34.484  28.972  19.149  1.00  0.00           H  
ATOM   3207 2HD  ARG A 222      34.548  30.081  17.760  1.00  0.00           H  
ATOM   3208  HE  ARG A 222      37.038  28.688  18.209  1.00  0.00           H  
ATOM   3209 1HH1 ARG A 222      33.850  28.456  16.752  1.00  0.00           H  
ATOM   3210 2HH1 ARG A 222      34.340  27.266  15.567  1.00  0.00           H  
ATOM   3211 1HH2 ARG A 222      37.663  27.144  16.666  1.00  0.00           H  
ATOM   3212 2HH2 ARG A 222      36.498  26.523  15.517  1.00  0.00           H  
ATOM   3213  N   ALA A 223      39.422  31.639  19.926  1.00  0.00           N  
ATOM   3214  CA  ALA A 223      40.419  31.095  20.827  1.00  0.00           C  
ATOM   3215  C   ALA A 223      40.873  32.103  21.869  1.00  0.00           C  
ATOM   3216  O   ALA A 223      41.072  31.774  23.037  1.00  0.00           O  
ATOM   3217  CB  ALA A 223      41.615  30.590  20.033  1.00  0.00           C  
ATOM   3218  H   ALA A 223      39.671  31.761  18.986  1.00  0.00           H  
ATOM   3219  HA  ALA A 223      39.970  30.260  21.365  1.00  0.00           H  
ATOM   3220 1HB  ALA A 223      42.354  30.171  20.716  1.00  0.00           H  
ATOM   3221 2HB  ALA A 223      41.289  29.820  19.334  1.00  0.00           H  
ATOM   3222 3HB  ALA A 223      42.059  31.416  19.480  1.00  0.00           H  
ATOM   3223  N   LEU A 224      41.067  33.329  21.436  1.00  0.00           N  
ATOM   3224  CA  LEU A 224      41.431  34.405  22.337  1.00  0.00           C  
ATOM   3225  C   LEU A 224      40.358  34.677  23.379  1.00  0.00           C  
ATOM   3226  O   LEU A 224      40.647  34.930  24.547  1.00  0.00           O  
ATOM   3227  CB  LEU A 224      41.702  35.684  21.535  1.00  0.00           C  
ATOM   3228  CG  LEU A 224      42.963  35.668  20.662  1.00  0.00           C  
ATOM   3229  CD1 LEU A 224      42.998  36.919  19.796  1.00  0.00           C  
ATOM   3230  CD2 LEU A 224      44.195  35.584  21.552  1.00  0.00           C  
ATOM   3231  H   LEU A 224      40.904  33.554  20.496  1.00  0.00           H  
ATOM   3232  HA  LEU A 224      42.339  34.120  22.867  1.00  0.00           H  
ATOM   3233 1HB  LEU A 224      40.851  35.872  20.883  1.00  0.00           H  
ATOM   3234 2HB  LEU A 224      41.791  36.518  22.231  1.00  0.00           H  
ATOM   3235  HG  LEU A 224      42.936  34.803  19.999  1.00  0.00           H  
ATOM   3236 1HD1 LEU A 224      43.894  36.907  19.175  1.00  0.00           H  
ATOM   3237 2HD1 LEU A 224      42.116  36.943  19.156  1.00  0.00           H  
ATOM   3238 3HD1 LEU A 224      43.010  37.803  20.433  1.00  0.00           H  
ATOM   3239 1HD2 LEU A 224      45.092  35.572  20.931  1.00  0.00           H  
ATOM   3240 2HD2 LEU A 224      44.225  36.449  22.215  1.00  0.00           H  
ATOM   3241 3HD2 LEU A 224      44.153  34.672  22.147  1.00  0.00           H  
ATOM   3242  N   ALA A 225      39.117  34.656  22.946  1.00  0.00           N  
ATOM   3243  CA  ALA A 225      37.994  34.827  23.847  1.00  0.00           C  
ATOM   3244  C   ALA A 225      37.912  33.723  24.889  1.00  0.00           C  
ATOM   3245  O   ALA A 225      37.613  33.964  26.057  1.00  0.00           O  
ATOM   3246  CB  ALA A 225      36.698  34.894  23.053  1.00  0.00           C  
ATOM   3247  H   ALA A 225      38.924  34.456  22.006  1.00  0.00           H  
ATOM   3248  HA  ALA A 225      38.132  35.765  24.385  1.00  0.00           H  
ATOM   3249 1HB  ALA A 225      35.860  35.036  23.736  1.00  0.00           H  
ATOM   3250 2HB  ALA A 225      36.742  35.730  22.354  1.00  0.00           H  
ATOM   3251 3HB  ALA A 225      36.562  33.966  22.500  1.00  0.00           H  
ATOM   3252  N   ARG A 226      38.149  32.506  24.456  1.00  0.00           N  
ATOM   3253  CA  ARG A 226      38.176  31.369  25.357  1.00  0.00           C  
ATOM   3254  C   ARG A 226      39.277  31.481  26.399  1.00  0.00           C  
ATOM   3255  O   ARG A 226      39.092  31.144  27.567  1.00  0.00           O  
ATOM   3256  CB  ARG A 226      38.364  30.080  24.571  1.00  0.00           C  
ATOM   3257  CG  ARG A 226      38.393  28.815  25.414  1.00  0.00           C  
ATOM   3258  CD  ARG A 226      37.094  28.576  26.092  1.00  0.00           C  
ATOM   3259  NE  ARG A 226      37.103  27.344  26.864  1.00  0.00           N  
ATOM   3260  CZ  ARG A 226      36.111  26.949  27.685  1.00  0.00           C  
ATOM   3261  NH1 ARG A 226      35.040  27.697  27.830  1.00  0.00           N1+
ATOM   3262  NH2 ARG A 226      36.215  25.808  28.345  1.00  0.00           N  
ATOM   3263  H   ARG A 226      38.379  32.350  23.516  1.00  0.00           H  
ATOM   3264  HA  ARG A 226      37.226  31.328  25.891  1.00  0.00           H  
ATOM   3265 1HB  ARG A 226      37.557  29.975  23.847  1.00  0.00           H  
ATOM   3266 2HB  ARG A 226      39.299  30.127  24.013  1.00  0.00           H  
ATOM   3267 1HG  ARG A 226      38.610  27.958  24.776  1.00  0.00           H  
ATOM   3268 2HG  ARG A 226      39.167  28.904  26.177  1.00  0.00           H  
ATOM   3269 1HD  ARG A 226      36.880  29.402  26.770  1.00  0.00           H  
ATOM   3270 2HD  ARG A 226      36.302  28.505  25.346  1.00  0.00           H  
ATOM   3271  HE  ARG A 226      37.911  26.742  26.778  1.00  0.00           H  
ATOM   3272 1HH1 ARG A 226      34.961  28.569  27.326  1.00  0.00           H  
ATOM   3273 2HH1 ARG A 226      34.296  27.401  28.446  1.00  0.00           H  
ATOM   3274 1HH2 ARG A 226      37.038  25.233  28.233  1.00  0.00           H  
ATOM   3275 2HH2 ARG A 226      35.472  25.512  28.960  1.00  0.00           H  
ATOM   3276  N   VAL A 227      40.435  31.925  25.966  1.00  0.00           N  
ATOM   3277  CA  VAL A 227      41.550  32.149  26.867  1.00  0.00           C  
ATOM   3278  C   VAL A 227      41.248  33.213  27.909  1.00  0.00           C  
ATOM   3279  O   VAL A 227      41.612  33.089  29.077  1.00  0.00           O  
ATOM   3280  CB  VAL A 227      42.796  32.568  26.065  1.00  0.00           C  
ATOM   3281  CG1 VAL A 227      43.914  32.999  27.003  1.00  0.00           C  
ATOM   3282  CG2 VAL A 227      43.251  31.420  25.177  1.00  0.00           C  
ATOM   3283  H   VAL A 227      40.549  32.179  25.026  1.00  0.00           H  
ATOM   3284  HA  VAL A 227      41.764  31.217  27.391  1.00  0.00           H  
ATOM   3285  HB  VAL A 227      42.546  33.430  25.446  1.00  0.00           H  
ATOM   3286 1HG1 VAL A 227      44.787  33.292  26.420  1.00  0.00           H  
ATOM   3287 2HG1 VAL A 227      43.579  33.845  27.604  1.00  0.00           H  
ATOM   3288 3HG1 VAL A 227      44.178  32.169  27.659  1.00  0.00           H  
ATOM   3289 1HG2 VAL A 227      44.132  31.723  24.612  1.00  0.00           H  
ATOM   3290 2HG2 VAL A 227      43.495  30.556  25.795  1.00  0.00           H  
ATOM   3291 3HG2 VAL A 227      42.450  31.156  24.485  1.00  0.00           H  
ATOM   3292  N   VAL A 228      40.610  34.277  27.476  1.00  0.00           N  
ATOM   3293  CA  VAL A 228      40.196  35.335  28.377  1.00  0.00           C  
ATOM   3294  C   VAL A 228      39.199  34.854  29.419  1.00  0.00           C  
ATOM   3295  O   VAL A 228      39.258  35.234  30.587  1.00  0.00           O  
ATOM   3296  CB  VAL A 228      39.569  36.490  27.574  1.00  0.00           C  
ATOM   3297  CG1 VAL A 228      38.950  37.516  28.512  1.00  0.00           C  
ATOM   3298  CG2 VAL A 228      40.623  37.137  26.688  1.00  0.00           C  
ATOM   3299  H   VAL A 228      40.341  34.345  26.536  1.00  0.00           H  
ATOM   3300  HA  VAL A 228      41.077  35.706  28.903  1.00  0.00           H  
ATOM   3301  HB  VAL A 228      38.764  36.095  26.955  1.00  0.00           H  
ATOM   3302 1HG1 VAL A 228      38.512  38.326  27.928  1.00  0.00           H  
ATOM   3303 2HG1 VAL A 228      38.174  37.040  29.111  1.00  0.00           H  
ATOM   3304 3HG1 VAL A 228      39.721  37.920  29.169  1.00  0.00           H  
ATOM   3305 1HG2 VAL A 228      40.172  37.952  26.123  1.00  0.00           H  
ATOM   3306 2HG2 VAL A 228      41.430  37.527  27.308  1.00  0.00           H  
ATOM   3307 3HG2 VAL A 228      41.022  36.394  25.997  1.00  0.00           H  
ATOM   3308  N   GLU A 229      38.263  34.041  28.986  1.00  0.00           N  
ATOM   3309  CA  GLU A 229      37.292  33.449  29.887  1.00  0.00           C  
ATOM   3310  C   GLU A 229      37.939  32.552  30.929  1.00  0.00           C  
ATOM   3311  O   GLU A 229      37.555  32.543  32.097  1.00  0.00           O  
ATOM   3312  CB  GLU A 229      36.259  32.648  29.090  1.00  0.00           C  
ATOM   3313  CG  GLU A 229      35.151  32.036  29.935  1.00  0.00           C  
ATOM   3314  CD  GLU A 229      34.116  31.321  29.112  1.00  0.00           C  
ATOM   3315  OE1 GLU A 229      34.238  31.316  27.911  1.00  0.00           O  
ATOM   3316  OE2 GLU A 229      33.201  30.778  29.686  1.00  0.00           O1-
ATOM   3317  H   GLU A 229      38.243  33.764  28.046  1.00  0.00           H  
ATOM   3318  HA  GLU A 229      36.775  34.251  30.414  1.00  0.00           H  
ATOM   3319 1HB  GLU A 229      35.794  33.294  28.345  1.00  0.00           H  
ATOM   3320 2HB  GLU A 229      36.759  31.840  28.557  1.00  0.00           H  
ATOM   3321 1HG  GLU A 229      35.592  31.329  30.637  1.00  0.00           H  
ATOM   3322 2HG  GLU A 229      34.669  32.825  30.511  1.00  0.00           H  
ATOM   3323  N   ALA A 230      38.903  31.770  30.496  1.00  0.00           N  
ATOM   3324  CA  ALA A 230      39.654  30.917  31.397  1.00  0.00           C  
ATOM   3325  C   ALA A 230      40.426  31.710  32.439  1.00  0.00           C  
ATOM   3326  O   ALA A 230      40.501  31.333  33.607  1.00  0.00           O  
ATOM   3327  CB  ALA A 230      40.605  30.033  30.603  1.00  0.00           C  
ATOM   3328  H   ALA A 230      39.180  31.799  29.556  1.00  0.00           H  
ATOM   3329  HA  ALA A 230      38.946  30.287  31.935  1.00  0.00           H  
ATOM   3330 1HB  ALA A 230      41.156  29.386  31.286  1.00  0.00           H  
ATOM   3331 2HB  ALA A 230      40.034  29.421  29.904  1.00  0.00           H  
ATOM   3332 3HB  ALA A 230      41.305  30.657  30.050  1.00  0.00           H  
ATOM   3333  N   ALA A 231      40.977  32.846  32.058  1.00  0.00           N  
ATOM   3334  CA  ALA A 231      41.920  33.546  32.938  1.00  0.00           C  
ATOM   3335  C   ALA A 231      41.379  33.896  34.334  1.00  0.00           C  
ATOM   3336  O   ALA A 231      42.149  34.262  35.221  1.00  0.00           O  
ATOM   3337  CB  ALA A 231      42.396  34.816  32.248  1.00  0.00           C  
ATOM   3338  H   ALA A 231      40.827  33.183  31.118  1.00  0.00           H  
ATOM   3339  HA  ALA A 231      42.781  32.898  33.108  1.00  0.00           H  
ATOM   3340 1HB  ALA A 231      43.125  35.322  32.881  1.00  0.00           H  
ATOM   3341 2HB  ALA A 231      42.859  34.561  31.295  1.00  0.00           H  
ATOM   3342 3HB  ALA A 231      41.548  35.475  32.074  1.00  0.00           H  
ATOM   3343  N   GLY A 232      40.063  33.821  34.519  1.00  0.00           N  
ATOM   3344  CA  GLY A 232      39.445  34.243  35.783  1.00  0.00           C  
ATOM   3345  C   GLY A 232      39.200  35.745  35.791  1.00  0.00           C  
ATOM   3346  O   GLY A 232      39.138  36.373  36.848  1.00  0.00           O  
ATOM   3347  H   GLY A 232      39.477  33.491  33.767  1.00  0.00           H  
ATOM   3348 1HA  GLY A 232      38.503  33.713  35.922  1.00  0.00           H  
ATOM   3349 2HA  GLY A 232      40.094  33.969  36.614  1.00  0.00           H  
ATOM   3350  N   VAL A 233      38.981  36.298  34.603  1.00  0.00           N  
ATOM   3351  CA  VAL A 233      38.512  37.669  34.448  1.00  0.00           C  
ATOM   3352  C   VAL A 233      37.009  37.759  34.710  1.00  0.00           C  
ATOM   3353  O   VAL A 233      36.291  36.764  34.602  1.00  0.00           O  
ATOM   3354  CB  VAL A 233      38.820  38.183  33.029  1.00  0.00           C  
ATOM   3355  CG1 VAL A 233      40.318  38.161  32.768  1.00  0.00           C  
ATOM   3356  CG2 VAL A 233      38.080  37.341  32.001  1.00  0.00           C  
ATOM   3357  H   VAL A 233      39.098  35.731  33.777  1.00  0.00           H  
ATOM   3358  HA  VAL A 233      39.035  38.297  35.169  1.00  0.00           H  
ATOM   3359  HB  VAL A 233      38.495  39.221  32.951  1.00  0.00           H  
ATOM   3360 1HG1 VAL A 233      40.518  38.528  31.761  1.00  0.00           H  
ATOM   3361 2HG1 VAL A 233      40.824  38.799  33.493  1.00  0.00           H  
ATOM   3362 3HG1 VAL A 233      40.689  37.140  32.861  1.00  0.00           H  
ATOM   3363 1HG2 VAL A 233      38.302  37.710  31.000  1.00  0.00           H  
ATOM   3364 2HG2 VAL A 233      38.401  36.302  32.084  1.00  0.00           H  
ATOM   3365 3HG2 VAL A 233      37.007  37.405  32.182  1.00  0.00           H  
ATOM   3366  N   PRO A 234      36.542  38.953  35.060  1.00  0.00           N  
ATOM   3367  CA  PRO A 234      35.128  39.177  35.359  1.00  0.00           C  
ATOM   3368  C   PRO A 234      34.238  38.831  34.166  1.00  0.00           C  
ATOM   3369  O   PRO A 234      34.675  38.883  33.017  1.00  0.00           O  
ATOM   3370  CB  PRO A 234      35.080  40.674  35.682  1.00  0.00           C  
ATOM   3371  CG  PRO A 234      36.469  41.000  36.113  1.00  0.00           C  
ATOM   3372  CD  PRO A 234      37.343  40.129  35.250  1.00  0.00           C  
ATOM   3373  HA  PRO A 234      34.846  38.536  36.196  1.00  0.00           H  
ATOM   3374 1HB  PRO A 234      34.765  41.240  34.793  1.00  0.00           H  
ATOM   3375 2HB  PRO A 234      34.333  40.866  36.466  1.00  0.00           H  
ATOM   3376 1HG  PRO A 234      36.669  42.072  35.972  1.00  0.00           H  
ATOM   3377 2HG  PRO A 234      36.592  40.792  37.186  1.00  0.00           H  
ATOM   3378 1HD  PRO A 234      37.552  40.644  34.301  1.00  0.00           H  
ATOM   3379 2HD  PRO A 234      38.279  39.904  35.783  1.00  0.00           H  
ATOM   3380  N   GLU A 235      33.022  38.371  34.459  1.00  0.00           N  
ATOM   3381  CA  GLU A 235      32.183  37.691  33.474  1.00  0.00           C  
ATOM   3382  C   GLU A 235      31.831  38.582  32.260  1.00  0.00           C  
ATOM   3383  O   GLU A 235      32.192  38.249  31.132  1.00  0.00           O  
ATOM   3384  CB  GLU A 235      30.897  37.203  34.145  1.00  0.00           C  
ATOM   3385  CG  GLU A 235      31.105  36.104  35.178  1.00  0.00           C  
ATOM   3386  CD  GLU A 235      31.539  36.633  36.516  1.00  0.00           C  
ATOM   3387  OE1 GLU A 235      31.662  37.827  36.650  1.00  0.00           O  
ATOM   3388  OE2 GLU A 235      31.747  35.842  37.406  1.00  0.00           O1-
ATOM   3389  H   GLU A 235      32.703  38.423  35.415  1.00  0.00           H  
ATOM   3390  HA  GLU A 235      32.727  36.825  33.095  1.00  0.00           H  
ATOM   3391 1HB  GLU A 235      30.406  38.040  34.642  1.00  0.00           H  
ATOM   3392 2HB  GLU A 235      30.212  36.824  33.387  1.00  0.00           H  
ATOM   3393 1HG  GLU A 235      30.172  35.555  35.302  1.00  0.00           H  
ATOM   3394 2HG  GLU A 235      31.856  35.409  34.806  1.00  0.00           H  
ATOM   3395  N   GLU A 236      30.971  39.597  32.463  1.00  0.00           N  
ATOM   3396  CA  GLU A 236      31.383  41.005  32.313  1.00  0.00           C  
ATOM   3397  C   GLU A 236      32.480  41.157  31.242  1.00  0.00           C  
ATOM   3398  O   GLU A 236      32.185  41.302  30.055  1.00  0.00           O  
ATOM   3399  CB  GLU A 236      31.882  41.559  33.649  1.00  0.00           C  
ATOM   3400  CG  GLU A 236      30.807  41.682  34.720  1.00  0.00           C  
ATOM   3401  CD  GLU A 236      31.338  42.207  36.025  1.00  0.00           C  
ATOM   3402  OE1 GLU A 236      32.530  42.371  36.137  1.00  0.00           O  
ATOM   3403  OE2 GLU A 236      30.552  42.446  36.910  1.00  0.00           O1-
ATOM   3404  H   GLU A 236      30.696  39.756  31.502  1.00  0.00           H  
ATOM   3405  HA  GLU A 236      30.514  41.589  32.007  1.00  0.00           H  
ATOM   3406 1HB  GLU A 236      32.670  40.914  34.039  1.00  0.00           H  
ATOM   3407 2HB  GLU A 236      32.315  42.547  33.495  1.00  0.00           H  
ATOM   3408 1HG  GLU A 236      30.028  42.354  34.362  1.00  0.00           H  
ATOM   3409 2HG  GLU A 236      30.358  40.703  34.883  1.00  0.00           H  
ATOM   3410  N   ALA A 237      33.741  41.093  31.675  1.00  0.00           N  
ATOM   3411  CA  ALA A 237      34.888  41.130  30.789  1.00  0.00           C  
ATOM   3412  C   ALA A 237      34.842  40.038  29.732  1.00  0.00           C  
ATOM   3413  O   ALA A 237      35.095  40.275  28.553  1.00  0.00           O  
ATOM   3414  CB  ALA A 237      36.172  41.020  31.599  1.00  0.00           C  
ATOM   3415  H   ALA A 237      33.889  40.991  32.669  1.00  0.00           H  
ATOM   3416  HA  ALA A 237      34.878  42.084  30.262  1.00  0.00           H  
ATOM   3417 1HB  ALA A 237      37.030  41.063  30.927  1.00  0.00           H  
ATOM   3418 2HB  ALA A 237      36.226  41.846  32.309  1.00  0.00           H  
ATOM   3419 3HB  ALA A 237      36.181  40.076  32.140  1.00  0.00           H  
ATOM   3420  N   ALA A 238      34.552  38.832  30.166  1.00  0.00           N  
ATOM   3421  CA  ALA A 238      34.474  37.698  29.265  1.00  0.00           C  
ATOM   3422  C   ALA A 238      33.379  37.859  28.222  1.00  0.00           C  
ATOM   3423  O   ALA A 238      33.549  37.515  27.055  1.00  0.00           O  
ATOM   3424  CB  ALA A 238      34.256  36.419  30.059  1.00  0.00           C  
ATOM   3425  H   ALA A 238      34.315  38.687  31.105  1.00  0.00           H  
ATOM   3426  HA  ALA A 238      35.419  37.627  28.727  1.00  0.00           H  
ATOM   3427 1HB  ALA A 238      34.211  35.570  29.377  1.00  0.00           H  
ATOM   3428 2HB  ALA A 238      35.080  36.279  30.759  1.00  0.00           H  
ATOM   3429 3HB  ALA A 238      33.320  36.489  30.612  1.00  0.00           H  
ATOM   3430  N   GLU A 239      32.242  38.355  28.656  1.00  0.00           N  
ATOM   3431  CA  GLU A 239      31.139  38.628  27.755  1.00  0.00           C  
ATOM   3432  C   GLU A 239      31.487  39.678  26.712  1.00  0.00           C  
ATOM   3433  O   GLU A 239      31.118  39.571  25.545  1.00  0.00           O  
ATOM   3434  CB  GLU A 239      29.914  39.082  28.552  1.00  0.00           C  
ATOM   3435  CG  GLU A 239      29.267  37.987  29.389  1.00  0.00           C  
ATOM   3436  CD  GLU A 239      28.117  38.486  30.217  1.00  0.00           C  
ATOM   3437  OE1 GLU A 239      27.893  39.673  30.235  1.00  0.00           O  
ATOM   3438  OE2 GLU A 239      27.460  37.680  30.834  1.00  0.00           O1-
ATOM   3439  H   GLU A 239      32.140  38.613  29.595  1.00  0.00           H  
ATOM   3440  HA  GLU A 239      30.895  37.711  27.219  1.00  0.00           H  
ATOM   3441 1HB  GLU A 239      30.196  39.893  29.223  1.00  0.00           H  
ATOM   3442 2HB  GLU A 239      29.159  39.470  27.868  1.00  0.00           H  
ATOM   3443 1HG  GLU A 239      28.908  37.201  28.725  1.00  0.00           H  
ATOM   3444 2HG  GLU A 239      30.021  37.553  30.045  1.00  0.00           H  
ATOM   3445  N   ALA A 240      32.173  40.712  27.146  1.00  0.00           N  
ATOM   3446  CA  ALA A 240      32.634  41.751  26.245  1.00  0.00           C  
ATOM   3447  C   ALA A 240      33.607  41.225  25.202  1.00  0.00           C  
ATOM   3448  O   ALA A 240      33.566  41.608  24.035  1.00  0.00           O  
ATOM   3449  CB  ALA A 240      33.278  42.878  27.039  1.00  0.00           C  
ATOM   3450  H   ALA A 240      32.445  40.768  28.085  1.00  0.00           H  
ATOM   3451  HA  ALA A 240      31.770  42.141  25.708  1.00  0.00           H  
ATOM   3452 1HB  ALA A 240      33.610  43.661  26.356  1.00  0.00           H  
ATOM   3453 2HB  ALA A 240      32.551  43.292  27.738  1.00  0.00           H  
ATOM   3454 3HB  ALA A 240      34.133  42.492  27.591  1.00  0.00           H  
ATOM   3455  N   VAL A 241      34.507  40.372  25.636  1.00  0.00           N  
ATOM   3456  CA  VAL A 241      35.450  39.736  24.735  1.00  0.00           C  
ATOM   3457  C   VAL A 241      34.763  38.869  23.692  1.00  0.00           C  
ATOM   3458  O   VAL A 241      35.147  38.843  22.525  1.00  0.00           O  
ATOM   3459  CB  VAL A 241      36.439  38.870  25.538  1.00  0.00           C  
ATOM   3460  CG1 VAL A 241      37.304  38.042  24.600  1.00  0.00           C  
ATOM   3461  CG2 VAL A 241      37.300  39.756  26.425  1.00  0.00           C  
ATOM   3462  H   VAL A 241      34.514  40.093  26.575  1.00  0.00           H  
ATOM   3463  HA  VAL A 241      36.006  40.514  24.210  1.00  0.00           H  
ATOM   3464  HB  VAL A 241      35.877  38.172  26.157  1.00  0.00           H  
ATOM   3465 1HG1 VAL A 241      37.998  37.436  25.184  1.00  0.00           H  
ATOM   3466 2HG1 VAL A 241      36.670  37.390  24.001  1.00  0.00           H  
ATOM   3467 3HG1 VAL A 241      37.868  38.705  23.944  1.00  0.00           H  
ATOM   3468 1HG2 VAL A 241      37.997  39.138  26.990  1.00  0.00           H  
ATOM   3469 2HG2 VAL A 241      37.859  40.459  25.806  1.00  0.00           H  
ATOM   3470 3HG2 VAL A 241      36.663  40.309  27.116  1.00  0.00           H  
ATOM   3471  N   ARG A 242      33.765  38.132  24.126  1.00  0.00           N  
ATOM   3472  CA  ARG A 242      32.976  37.313  23.225  1.00  0.00           C  
ATOM   3473  C   ARG A 242      32.242  38.139  22.182  1.00  0.00           C  
ATOM   3474  O   ARG A 242      32.150  37.766  21.015  1.00  0.00           O  
ATOM   3475  CB  ARG A 242      31.965  36.492  24.011  1.00  0.00           C  
ATOM   3476  CG  ARG A 242      32.564  35.379  24.857  1.00  0.00           C  
ATOM   3477  CD  ARG A 242      31.523  34.664  25.640  1.00  0.00           C  
ATOM   3478  NE  ARG A 242      30.603  33.936  24.781  1.00  0.00           N  
ATOM   3479  CZ  ARG A 242      29.422  33.427  25.183  1.00  0.00           C  
ATOM   3480  NH1 ARG A 242      29.033  33.575  26.430  1.00  0.00           N1+
ATOM   3481  NH2 ARG A 242      28.654  32.780  24.324  1.00  0.00           N  
ATOM   3482  H   ARG A 242      33.490  38.173  25.065  1.00  0.00           H  
ATOM   3483  HA  ARG A 242      33.648  36.639  22.692  1.00  0.00           H  
ATOM   3484 1HB  ARG A 242      31.404  37.146  24.677  1.00  0.00           H  
ATOM   3485 2HB  ARG A 242      31.252  36.037  23.324  1.00  0.00           H  
ATOM   3486 1HG  ARG A 242      33.061  34.657  24.208  1.00  0.00           H  
ATOM   3487 2HG  ARG A 242      33.288  35.801  25.554  1.00  0.00           H  
ATOM   3488 1HD  ARG A 242      32.000  33.950  26.311  1.00  0.00           H  
ATOM   3489 2HD  ARG A 242      30.949  35.383  26.223  1.00  0.00           H  
ATOM   3490  HE  ARG A 242      30.867  33.803  23.814  1.00  0.00           H  
ATOM   3491 1HH1 ARG A 242      29.620  34.069  27.087  1.00  0.00           H  
ATOM   3492 2HH1 ARG A 242      28.148  33.193  26.732  1.00  0.00           H  
ATOM   3493 1HH2 ARG A 242      28.953  32.667  23.365  1.00  0.00           H  
ATOM   3494 2HH2 ARG A 242      27.770  32.399  24.625  1.00  0.00           H  
ATOM   3495  N   ALA A 243      31.689  39.251  22.616  1.00  0.00           N  
ATOM   3496  CA  ALA A 243      31.019  40.170  21.715  1.00  0.00           C  
ATOM   3497  C   ALA A 243      31.961  40.750  20.672  1.00  0.00           C  
ATOM   3498  O   ALA A 243      31.610  40.905  19.505  1.00  0.00           O  
ATOM   3499  CB  ALA A 243      30.364  41.291  22.509  1.00  0.00           C  
ATOM   3500  H   ALA A 243      31.777  39.514  23.555  1.00  0.00           H  
ATOM   3501  HA  ALA A 243      30.249  39.616  21.178  1.00  0.00           H  
ATOM   3502 1HB  ALA A 243      29.853  41.970  21.827  1.00  0.00           H  
ATOM   3503 2HB  ALA A 243      29.643  40.868  23.208  1.00  0.00           H  
ATOM   3504 3HB  ALA A 243      31.126  41.838  23.061  1.00  0.00           H  
ATOM   3505  N   ALA A 244      33.152  41.101  21.106  1.00  0.00           N  
ATOM   3506  CA  ALA A 244      34.172  41.601  20.205  1.00  0.00           C  
ATOM   3507  C   ALA A 244      34.580  40.573  19.162  1.00  0.00           C  
ATOM   3508  O   ALA A 244      34.794  40.892  17.995  1.00  0.00           O  
ATOM   3509  CB  ALA A 244      35.389  42.052  20.999  1.00  0.00           C  
ATOM   3510  H   ALA A 244      33.396  40.969  22.045  1.00  0.00           H  
ATOM   3511  HA  ALA A 244      33.760  42.455  19.667  1.00  0.00           H  
ATOM   3512 1HB  ALA A 244      36.146  42.439  20.316  1.00  0.00           H  
ATOM   3513 2HB  ALA A 244      35.098  42.836  21.698  1.00  0.00           H  
ATOM   3514 3HB  ALA A 244      35.797  41.207  21.551  1.00  0.00           H  
ATOM   3515  N   ALA A 245      34.720  39.339  19.596  1.00  0.00           N  
ATOM   3516  CA  ALA A 245      35.035  38.247  18.695  1.00  0.00           C  
ATOM   3517  C   ALA A 245      33.951  38.025  17.652  1.00  0.00           C  
ATOM   3518  O   ALA A 245      34.228  37.758  16.485  1.00  0.00           O  
ATOM   3519  CB  ALA A 245      35.267  36.970  19.489  1.00  0.00           C  
ATOM   3520  H   ALA A 245      34.547  39.122  20.535  1.00  0.00           H  
ATOM   3521  HA  ALA A 245      35.948  38.504  18.158  1.00  0.00           H  
ATOM   3522 1HB  ALA A 245      35.515  36.157  18.806  1.00  0.00           H  
ATOM   3523 2HB  ALA A 245      36.089  37.120  20.188  1.00  0.00           H  
ATOM   3524 3HB  ALA A 245      34.363  36.716  20.041  1.00  0.00           H  
ATOM   3525  N   GLU A 246      32.712  38.101  18.086  1.00  0.00           N  
ATOM   3526  CA  GLU A 246      31.582  37.981  17.185  1.00  0.00           C  
ATOM   3527  C   GLU A 246      31.551  39.087  16.142  1.00  0.00           C  
ATOM   3528  O   GLU A 246      31.241  38.859  14.975  1.00  0.00           O  
ATOM   3529  CB  GLU A 246      30.275  37.989  17.982  1.00  0.00           C  
ATOM   3530  CG  GLU A 246      30.041  36.739  18.818  1.00  0.00           C  
ATOM   3531  CD  GLU A 246      28.790  36.816  19.647  1.00  0.00           C  
ATOM   3532  OE1 GLU A 246      28.175  37.855  19.665  1.00  0.00           O  
ATOM   3533  OE2 GLU A 246      28.448  35.834  20.263  1.00  0.00           O1-
ATOM   3534  H   GLU A 246      32.529  38.309  19.025  1.00  0.00           H  
ATOM   3535  HA  GLU A 246      31.659  37.030  16.658  1.00  0.00           H  
ATOM   3536 1HB  GLU A 246      30.264  38.848  18.653  1.00  0.00           H  
ATOM   3537 2HB  GLU A 246      29.433  38.097  17.298  1.00  0.00           H  
ATOM   3538 1HG  GLU A 246      29.971  35.878  18.154  1.00  0.00           H  
ATOM   3539 2HG  GLU A 246      30.897  36.589  19.474  1.00  0.00           H  
ATOM   3540  N   VAL A 247      31.842  40.293  16.576  1.00  0.00           N  
ATOM   3541  CA  VAL A 247      31.919  41.427  15.675  1.00  0.00           C  
ATOM   3542  C   VAL A 247      33.013  41.266  14.632  1.00  0.00           C  
ATOM   3543  O   VAL A 247      32.844  41.611  13.465  1.00  0.00           O  
ATOM   3544  CB  VAL A 247      32.173  42.717  16.477  1.00  0.00           C  
ATOM   3545  CG1 VAL A 247      32.454  43.881  15.539  1.00  0.00           C  
ATOM   3546  CG2 VAL A 247      30.975  43.018  17.366  1.00  0.00           C  
ATOM   3547  H   VAL A 247      32.078  40.438  17.515  1.00  0.00           H  
ATOM   3548  HA  VAL A 247      30.967  41.518  15.151  1.00  0.00           H  
ATOM   3549  HB  VAL A 247      33.060  42.581  17.096  1.00  0.00           H  
ATOM   3550 1HG1 VAL A 247      32.632  44.785  16.123  1.00  0.00           H  
ATOM   3551 2HG1 VAL A 247      33.336  43.659  14.938  1.00  0.00           H  
ATOM   3552 3HG1 VAL A 247      31.597  44.036  14.884  1.00  0.00           H  
ATOM   3553 1HG2 VAL A 247      31.162  43.931  17.930  1.00  0.00           H  
ATOM   3554 2HG2 VAL A 247      30.087  43.149  16.747  1.00  0.00           H  
ATOM   3555 3HG2 VAL A 247      30.818  42.190  18.057  1.00  0.00           H  
ATOM   3556  N   VAL A 248      34.151  40.770  15.066  1.00  0.00           N  
ATOM   3557  CA  VAL A 248      35.254  40.496  14.165  1.00  0.00           C  
ATOM   3558  C   VAL A 248      34.906  39.447  13.122  1.00  0.00           C  
ATOM   3559  O   VAL A 248      35.275  39.554  11.955  1.00  0.00           O  
ATOM   3560  CB  VAL A 248      36.480  40.021  14.967  1.00  0.00           C  
ATOM   3561  CG1 VAL A 248      37.577  39.540  14.029  1.00  0.00           C  
ATOM   3562  CG2 VAL A 248      36.986  41.148  15.855  1.00  0.00           C  
ATOM   3563  H   VAL A 248      34.253  40.512  16.005  1.00  0.00           H  
ATOM   3564  HA  VAL A 248      35.504  41.415  13.636  1.00  0.00           H  
ATOM   3565  HB  VAL A 248      36.191  39.172  15.586  1.00  0.00           H  
ATOM   3566 1HG1 VAL A 248      38.436  39.208  14.613  1.00  0.00           H  
ATOM   3567 2HG1 VAL A 248      37.204  38.710  13.429  1.00  0.00           H  
ATOM   3568 3HG1 VAL A 248      37.879  40.357  13.374  1.00  0.00           H  
ATOM   3569 1HG2 VAL A 248      37.852  40.806  16.420  1.00  0.00           H  
ATOM   3570 2HG2 VAL A 248      37.269  42.000  15.236  1.00  0.00           H  
ATOM   3571 3HG2 VAL A 248      36.198  41.449  16.546  1.00  0.00           H  
ATOM   3572  N   THR A 249      34.221  38.413  13.556  1.00  0.00           N  
ATOM   3573  CA  THR A 249      33.759  37.374  12.655  1.00  0.00           C  
ATOM   3574  C   THR A 249      32.786  37.899  11.612  1.00  0.00           C  
ATOM   3575  O   THR A 249      32.827  37.517  10.445  1.00  0.00           O  
ATOM   3576  CB  THR A 249      33.095  36.228  13.441  1.00  0.00           C  
ATOM   3577  CG2 THR A 249      32.571  35.163  12.491  1.00  0.00           C  
ATOM   3578  OG1 THR A 249      34.052  35.640  14.332  1.00  0.00           O  
ATOM   3579  H   THR A 249      33.948  38.357  14.495  1.00  0.00           H  
ATOM   3580  HA  THR A 249      34.623  36.983  12.117  1.00  0.00           H  
ATOM   3581  HB  THR A 249      32.267  36.623  14.029  1.00  0.00           H  
ATOM   3582  HG1 THR A 249      34.135  36.186  15.118  1.00  0.00           H  
ATOM   3583 1HG2 THR A 249      32.105  34.362  13.064  1.00  0.00           H  
ATOM   3584 2HG2 THR A 249      31.834  35.605  11.820  1.00  0.00           H  
ATOM   3585 3HG2 THR A 249      33.396  34.758  11.907  1.00  0.00           H  
ATOM   3586  N   ALA A 250      31.886  38.754  12.046  1.00  0.00           N  
ATOM   3587  CA  ALA A 250      30.943  39.388  11.145  1.00  0.00           C  
ATOM   3588  C   ALA A 250      31.630  40.256  10.102  1.00  0.00           C  
ATOM   3589  O   ALA A 250      31.246  40.282   8.935  1.00  0.00           O  
ATOM   3590  CB  ALA A 250      29.944  40.216  11.939  1.00  0.00           C  
ATOM   3591  H   ALA A 250      31.880  39.031  12.985  1.00  0.00           H  
ATOM   3592  HA  ALA A 250      30.409  38.604  10.607  1.00  0.00           H  
ATOM   3593 1HB  ALA A 250      29.231  40.679  11.257  1.00  0.00           H  
ATOM   3594 2HB  ALA A 250      29.411  39.572  12.639  1.00  0.00           H  
ATOM   3595 3HB  ALA A 250      30.472  40.992  12.492  1.00  0.00           H  
ATOM   3596  N   GLY A 251      32.628  40.993  10.536  1.00  0.00           N  
ATOM   3597  CA  GLY A 251      33.417  41.812   9.635  1.00  0.00           C  
ATOM   3598  C   GLY A 251      34.151  40.985   8.592  1.00  0.00           C  
ATOM   3599  O   GLY A 251      34.243  41.358   7.425  1.00  0.00           O  
ATOM   3600  H   GLY A 251      32.902  40.952  11.475  1.00  0.00           H  
ATOM   3601 1HA  GLY A 251      32.767  42.527   9.130  1.00  0.00           H  
ATOM   3602 2HA  GLY A 251      34.143  42.387  10.208  1.00  0.00           H  
ATOM   3603  N   GLY A 252      34.704  39.874   9.026  1.00  0.00           N  
ATOM   3604  CA  GLY A 252      35.374  38.956   8.125  1.00  0.00           C  
ATOM   3605  C   GLY A 252      34.431  38.375   7.082  1.00  0.00           C  
ATOM   3606  O   GLY A 252      34.783  38.220   5.915  1.00  0.00           O  
ATOM   3607  H   GLY A 252      34.616  39.611   9.965  1.00  0.00           H  
ATOM   3608 1HA  GLY A 252      36.190  39.473   7.619  1.00  0.00           H  
ATOM   3609 2HA  GLY A 252      35.816  38.142   8.698  1.00  0.00           H  
ATOM   3610  N   ARG A 253      33.242  38.023   7.516  1.00  0.00           N  
ATOM   3611  CA  ARG A 253      32.221  37.524   6.615  1.00  0.00           C  
ATOM   3612  C   ARG A 253      31.813  38.552   5.572  1.00  0.00           C  
ATOM   3613  O   ARG A 253      31.599  38.233   4.405  1.00  0.00           O  
ATOM   3614  CB  ARG A 253      30.990  37.097   7.402  1.00  0.00           C  
ATOM   3615  CG  ARG A 253      31.169  35.839   8.236  1.00  0.00           C  
ATOM   3616  CD  ARG A 253      29.947  35.519   9.017  1.00  0.00           C  
ATOM   3617  NE  ARG A 253      30.113  34.316   9.816  1.00  0.00           N  
ATOM   3618  CZ  ARG A 253      29.223  33.872  10.725  1.00  0.00           C  
ATOM   3619  NH1 ARG A 253      28.111  34.541  10.937  1.00  0.00           N1+
ATOM   3620  NH2 ARG A 253      29.467  32.764  11.402  1.00  0.00           N  
ATOM   3621  H   ARG A 253      32.998  38.156   8.455  1.00  0.00           H  
ATOM   3622  HA  ARG A 253      32.619  36.657   6.087  1.00  0.00           H  
ATOM   3623 1HB  ARG A 253      30.693  37.900   8.075  1.00  0.00           H  
ATOM   3624 2HB  ARG A 253      30.162  36.923   6.715  1.00  0.00           H  
ATOM   3625 1HG  ARG A 253      31.387  34.995   7.580  1.00  0.00           H  
ATOM   3626 2HG  ARG A 253      31.996  35.979   8.933  1.00  0.00           H  
ATOM   3627 1HD  ARG A 253      29.719  36.346   9.689  1.00  0.00           H  
ATOM   3628 2HD  ARG A 253      29.111  35.363   8.336  1.00  0.00           H  
ATOM   3629  HE  ARG A 253      30.957  33.774   9.681  1.00  0.00           H  
ATOM   3630 1HH1 ARG A 253      27.925  35.388  10.419  1.00  0.00           H  
ATOM   3631 2HH1 ARG A 253      27.444  34.208  11.618  1.00  0.00           H  
ATOM   3632 1HH2 ARG A 253      30.322  32.249  11.239  1.00  0.00           H  
ATOM   3633 2HH2 ARG A 253      28.800  32.431  12.083  1.00  0.00           H  
ATOM   3634  N   MET A 254      31.674  39.785   6.006  1.00  0.00           N  
ATOM   3635  CA  MET A 254      31.359  40.878   5.105  1.00  0.00           C  
ATOM   3636  C   MET A 254      32.442  41.101   4.062  1.00  0.00           C  
ATOM   3637  O   MET A 254      32.165  41.367   2.895  1.00  0.00           O  
ATOM   3638  CB  MET A 254      31.127  42.158   5.906  1.00  0.00           C  
ATOM   3639  CG  MET A 254      30.779  43.375   5.061  1.00  0.00           C  
ATOM   3640  SD  MET A 254      30.548  44.865   6.050  1.00  0.00           S  
ATOM   3641  CE  MET A 254      32.234  45.208   6.546  1.00  0.00           C  
ATOM   3642  H   MET A 254      31.847  40.002   6.945  1.00  0.00           H  
ATOM   3643  HA  MET A 254      30.446  40.622   4.568  1.00  0.00           H  
ATOM   3644 1HB  MET A 254      30.316  42.001   6.615  1.00  0.00           H  
ATOM   3645 2HB  MET A 254      32.024  42.395   6.480  1.00  0.00           H  
ATOM   3646 1HG  MET A 254      31.577  43.559   4.342  1.00  0.00           H  
ATOM   3647 2HG  MET A 254      29.860  43.183   4.508  1.00  0.00           H  
ATOM   3648 1HE  MET A 254      32.256  46.104   7.166  1.00  0.00           H  
ATOM   3649 2HE  MET A 254      32.625  44.363   7.114  1.00  0.00           H  
ATOM   3650 3HE  MET A 254      32.849  45.365   5.659  1.00  0.00           H  
ATOM   3651  N   LEU A 255      33.681  41.024   4.496  1.00  0.00           N  
ATOM   3652  CA  LEU A 255      34.811  41.144   3.595  1.00  0.00           C  
ATOM   3653  C   LEU A 255      34.842  40.038   2.552  1.00  0.00           C  
ATOM   3654  O   LEU A 255      35.153  40.265   1.385  1.00  0.00           O  
ATOM   3655  CB  LEU A 255      36.118  41.128   4.397  1.00  0.00           C  
ATOM   3656  CG  LEU A 255      36.379  42.362   5.270  1.00  0.00           C  
ATOM   3657  CD1 LEU A 255      37.607  42.121   6.138  1.00  0.00           C  
ATOM   3658  CD2 LEU A 255      36.568  43.582   4.381  1.00  0.00           C  
ATOM   3659  H   LEU A 255      33.865  40.816   5.435  1.00  0.00           H  
ATOM   3660  HA  LEU A 255      34.732  42.093   3.066  1.00  0.00           H  
ATOM   3661 1HB  LEU A 255      36.115  40.256   5.049  1.00  0.00           H  
ATOM   3662 2HB  LEU A 255      36.952  41.032   3.701  1.00  0.00           H  
ATOM   3663  HG  LEU A 255      35.529  42.525   5.933  1.00  0.00           H  
ATOM   3664 1HD1 LEU A 255      37.791  42.998   6.758  1.00  0.00           H  
ATOM   3665 2HD1 LEU A 255      37.436  41.255   6.777  1.00  0.00           H  
ATOM   3666 3HD1 LEU A 255      38.471  41.939   5.501  1.00  0.00           H  
ATOM   3667 1HD2 LEU A 255      36.752  44.460   5.002  1.00  0.00           H  
ATOM   3668 2HD2 LEU A 255      37.419  43.421   3.718  1.00  0.00           H  
ATOM   3669 3HD2 LEU A 255      35.669  43.741   3.785  1.00  0.00           H  
ATOM   3670  N   SER A 256      34.552  38.832   2.986  1.00  0.00           N  
ATOM   3671  CA  SER A 256      34.474  37.698   2.085  1.00  0.00           C  
ATOM   3672  C   SER A 256      33.379  37.859   1.042  1.00  0.00           C  
ATOM   3673  O   SER A 256      33.549  37.515  -0.125  1.00  0.00           O  
ATOM   3674  CB  SER A 256      34.237  36.429   2.880  1.00  0.00           C  
ATOM   3675  OG  SER A 256      34.158  35.314   2.035  1.00  0.00           O  
ATOM   3676  H   SER A 256      34.315  38.687   3.925  1.00  0.00           H  
ATOM   3677  HA  SER A 256      35.419  37.627   1.547  1.00  0.00           H  
ATOM   3678 1HB  SER A 256      35.048  36.291   3.595  1.00  0.00           H  
ATOM   3679 2HB  SER A 256      33.312  36.523   3.448  1.00  0.00           H  
ATOM   3680  HG  SER A 256      34.009  34.558   2.607  1.00  0.00           H  
ATOM   3681  N   ARG A 257      32.242  38.355   1.476  1.00  0.00           N  
ATOM   3682  CA  ARG A 257      31.139  38.628   0.575  1.00  0.00           C  
ATOM   3683  C   ARG A 257      31.487  39.678  -0.468  1.00  0.00           C  
ATOM   3684  O   ARG A 257      31.118  39.571  -1.635  1.00  0.00           O  
ATOM   3685  CB  ARG A 257      29.922  39.091   1.361  1.00  0.00           C  
ATOM   3686  CG  ARG A 257      29.250  38.012   2.196  1.00  0.00           C  
ATOM   3687  CD  ARG A 257      28.108  38.552   2.977  1.00  0.00           C  
ATOM   3688  NE  ARG A 257      27.463  37.523   3.777  1.00  0.00           N  
ATOM   3689  CZ  ARG A 257      26.495  37.755   4.685  1.00  0.00           C  
ATOM   3690  NH1 ARG A 257      26.072  38.981   4.896  1.00  0.00           N1+
ATOM   3691  NH2 ARG A 257      25.971  36.749   5.362  1.00  0.00           N  
ATOM   3692  H   ARG A 257      32.140  38.613   2.415  1.00  0.00           H  
ATOM   3693  HA  ARG A 257      30.893  37.710   0.041  1.00  0.00           H  
ATOM   3694 1HB  ARG A 257      30.209  39.897   2.035  1.00  0.00           H  
ATOM   3695 2HB  ARG A 257      29.175  39.490   0.675  1.00  0.00           H  
ATOM   3696 1HG  ARG A 257      28.876  37.225   1.540  1.00  0.00           H  
ATOM   3697 2HG  ARG A 257      29.974  37.589   2.894  1.00  0.00           H  
ATOM   3698 1HD  ARG A 257      28.464  39.333   3.649  1.00  0.00           H  
ATOM   3699 2HD  ARG A 257      27.367  38.969   2.296  1.00  0.00           H  
ATOM   3700  HE  ARG A 257      27.762  36.566   3.642  1.00  0.00           H  
ATOM   3701 1HH1 ARG A 257      26.473  39.750   4.378  1.00  0.00           H  
ATOM   3702 2HH1 ARG A 257      25.347  39.155   5.577  1.00  0.00           H  
ATOM   3703 1HH2 ARG A 257      26.296  35.805   5.200  1.00  0.00           H  
ATOM   3704 2HH2 ARG A 257      25.246  36.922   6.042  1.00  0.00           H  
ATOM   3705  N   GLY A 258      32.173  40.712  -0.034  1.00  0.00           N  
ATOM   3706  CA  GLY A 258      32.634  41.751  -0.935  1.00  0.00           C  
ATOM   3707  C   GLY A 258      33.518  41.206  -2.046  1.00  0.00           C  
ATOM   3708  O   GLY A 258      33.335  41.537  -3.217  1.00  0.00           O  
ATOM   3709  H   GLY A 258      32.445  40.768   0.905  1.00  0.00           H  
ATOM   3710 1HA  GLY A 258      31.775  42.255  -1.379  1.00  0.00           H  
ATOM   3711 2HA  GLY A 258      33.191  42.499  -0.372  1.00  0.00           H  
ATOM   3712  N   VAL A 259      34.516  40.426  -1.703  1.00  0.00           N  
ATOM   3713  CA  VAL A 259      35.674  40.335  -2.578  1.00  0.00           C  
ATOM   3714  C   VAL A 259      35.271  40.472  -4.056  1.00  0.00           C  
ATOM   3715  O   VAL A 259      36.106  40.785  -4.904  1.00  0.00           O  
ATOM   3716  CB  VAL A 259      36.393  38.990  -2.361  1.00  0.00           C  
ATOM   3717  CG1 VAL A 259      35.527  37.838  -2.847  1.00  0.00           C  
ATOM   3718  CG2 VAL A 259      37.733  38.998  -3.081  1.00  0.00           C  
ATOM   3719  H   VAL A 259      34.556  40.038  -0.771  1.00  0.00           H  
ATOM   3720  HA  VAL A 259      36.359  41.147  -2.330  1.00  0.00           H  
ATOM   3721  HB  VAL A 259      36.555  38.843  -1.293  1.00  0.00           H  
ATOM   3722 1HG1 VAL A 259      36.050  36.896  -2.686  1.00  0.00           H  
ATOM   3723 2HG1 VAL A 259      34.588  37.830  -2.293  1.00  0.00           H  
ATOM   3724 3HG1 VAL A 259      35.321  37.961  -3.910  1.00  0.00           H  
ATOM   3725 1HG2 VAL A 259      38.237  38.045  -2.923  1.00  0.00           H  
ATOM   3726 2HG2 VAL A 259      37.572  39.151  -4.148  1.00  0.00           H  
ATOM   3727 3HG2 VAL A 259      38.353  39.805  -2.688  1.00  0.00           H  
ATOM   3728  N   ASP A 260      33.979  40.315  -4.343  1.00  0.00           N  
ATOM   3729  CA  ASP A 260      33.421  40.653  -5.656  1.00  0.00           C  
ATOM   3730  C   ASP A 260      33.699  42.105  -6.061  1.00  0.00           C  
ATOM   3731  O   ASP A 260      33.847  42.401  -7.247  1.00  0.00           O  
ATOM   3732  CB  ASP A 260      31.911  40.404  -5.665  1.00  0.00           C  
ATOM   3733  CG  ASP A 260      31.554  38.924  -5.660  1.00  0.00           C  
ATOM   3734  OD1 ASP A 260      32.417  38.124  -5.934  1.00  0.00           O  
ATOM   3735  OD2 ASP A 260      30.422  38.607  -5.382  1.00  0.00           O1-
ATOM   3736  H   ASP A 260      33.352  40.003  -3.613  1.00  0.00           H  
ATOM   3737  HA  ASP A 260      33.881  40.005  -6.404  1.00  0.00           H  
ATOM   3738 1HB  ASP A 260      31.459  40.875  -4.791  1.00  0.00           H  
ATOM   3739 2HB  ASP A 260      31.471  40.866  -6.549  1.00  0.00           H  
ATOM   3740  N   VAL A 261      33.726  43.012  -5.085  1.00  0.00           N  
ATOM   3741  CA  VAL A 261      33.854  44.440  -5.387  1.00  0.00           C  
ATOM   3742  C   VAL A 261      35.055  45.090  -4.705  1.00  0.00           C  
ATOM   3743  O   VAL A 261      35.292  46.287  -4.866  1.00  0.00           O  
ATOM   3744  CB  VAL A 261      32.575  45.182  -4.955  1.00  0.00           C  
ATOM   3745  CG1 VAL A 261      31.373  44.671  -5.735  1.00  0.00           C  
ATOM   3746  CG2 VAL A 261      32.359  45.014  -3.459  1.00  0.00           C  
ATOM   3747  H   VAL A 261      33.626  42.714  -4.126  1.00  0.00           H  
ATOM   3748  HA  VAL A 261      33.983  44.556  -6.464  1.00  0.00           H  
ATOM   3749  HB  VAL A 261      32.684  46.241  -5.191  1.00  0.00           H  
ATOM   3750 1HG1 VAL A 261      30.478  45.206  -5.418  1.00  0.00           H  
ATOM   3751 2HG1 VAL A 261      31.535  44.834  -6.801  1.00  0.00           H  
ATOM   3752 3HG1 VAL A 261      31.244  43.605  -5.546  1.00  0.00           H  
ATOM   3753 1HG2 VAL A 261      31.454  45.542  -3.161  1.00  0.00           H  
ATOM   3754 2HG2 VAL A 261      32.256  43.955  -3.223  1.00  0.00           H  
ATOM   3755 3HG2 VAL A 261      33.213  45.425  -2.920  1.00  0.00           H  
ATOM   3756  N   ILE A 262      35.812  44.303  -3.950  1.00  0.00           N  
ATOM   3757  CA  ILE A 262      36.979  44.821  -3.244  1.00  0.00           C  
ATOM   3758  C   ILE A 262      38.204  43.969  -3.543  1.00  0.00           C  
ATOM   3759  O   ILE A 262      38.086  42.781  -3.843  1.00  0.00           O  
ATOM   3760  CB  ILE A 262      36.735  44.862  -1.724  1.00  0.00           C  
ATOM   3761  CG1 ILE A 262      37.882  45.592  -1.019  1.00  0.00           C  
ATOM   3762  CG2 ILE A 262      36.578  43.454  -1.173  1.00  0.00           C  
ATOM   3763  CD1 ILE A 262      37.578  45.967   0.413  1.00  0.00           C  
ATOM   3764  H   ILE A 262      35.575  43.325  -3.860  1.00  0.00           H  
ATOM   3765  HA  ILE A 262      37.162  45.843  -3.579  1.00  0.00           H  
ATOM   3766  HB  ILE A 262      35.827  45.427  -1.517  1.00  0.00           H  
ATOM   3767 1HG1 ILE A 262      38.772  44.963  -1.026  1.00  0.00           H  
ATOM   3768 2HG1 ILE A 262      38.123  46.504  -1.566  1.00  0.00           H  
ATOM   3769 1HG2 ILE A 262      36.407  43.501  -0.097  1.00  0.00           H  
ATOM   3770 2HG2 ILE A 262      35.730  42.968  -1.653  1.00  0.00           H  
ATOM   3771 3HG2 ILE A 262      37.484  42.881  -1.371  1.00  0.00           H  
ATOM   3772 1HD1 ILE A 262      38.437  46.481   0.845  1.00  0.00           H  
ATOM   3773 2HD1 ILE A 262      36.710  46.626   0.440  1.00  0.00           H  
ATOM   3774 3HD1 ILE A 262      37.368  45.066   0.988  1.00  0.00           H  
ATOM   3775  N   ASP A 263      39.380  44.580  -3.471  1.00  0.00           N  
ATOM   3776  CA  ASP A 263      40.620  43.871  -3.760  1.00  0.00           C  
ATOM   3777  C   ASP A 263      40.968  42.914  -2.633  1.00  0.00           C  
ATOM   3778  O   ASP A 263      41.039  43.309  -1.469  1.00  0.00           O  
ATOM   3779  CB  ASP A 263      41.770  44.858  -3.975  1.00  0.00           C  
ATOM   3780  CG  ASP A 263      43.065  44.176  -4.395  1.00  0.00           C  
ATOM   3781  OD1 ASP A 263      43.319  43.090  -3.931  1.00  0.00           O  
ATOM   3782  OD2 ASP A 263      43.788  44.748  -5.175  1.00  0.00           O1-
ATOM   3783  H   ASP A 263      39.415  45.555  -3.216  1.00  0.00           H  
ATOM   3784  HA  ASP A 263      40.487  43.302  -4.681  1.00  0.00           H  
ATOM   3785 1HB  ASP A 263      41.491  45.580  -4.742  1.00  0.00           H  
ATOM   3786 2HB  ASP A 263      41.951  45.413  -3.054  1.00  0.00           H  
ATOM   3787  N   PRO A 264      41.138  41.645  -2.977  1.00  0.00           N  
ATOM   3788  CA  PRO A 264      41.330  40.612  -1.971  1.00  0.00           C  
ATOM   3789  C   PRO A 264      42.494  40.954  -1.021  1.00  0.00           C  
ATOM   3790  O   PRO A 264      42.385  40.728   0.183  1.00  0.00           O  
ATOM   3791  CB  PRO A 264      41.633  39.372  -2.819  1.00  0.00           C  
ATOM   3792  CG  PRO A 264      40.909  39.618  -4.098  1.00  0.00           C  
ATOM   3793  CD  PRO A 264      41.091  41.091  -4.354  1.00  0.00           C  
ATOM   3794  HA  PRO A 264      40.418  40.531  -1.380  1.00  0.00           H  
ATOM   3795 1HB  PRO A 264      42.719  39.267  -2.956  1.00  0.00           H  
ATOM   3796 2HB  PRO A 264      41.285  38.467  -2.299  1.00  0.00           H  
ATOM   3797 1HG  PRO A 264      41.331  38.994  -4.899  1.00  0.00           H  
ATOM   3798 2HG  PRO A 264      39.851  39.334  -3.997  1.00  0.00           H  
ATOM   3799 1HD  PRO A 264      42.037  41.256  -4.891  1.00  0.00           H  
ATOM   3800 2HD  PRO A 264      40.241  41.469  -4.941  1.00  0.00           H  
ATOM   3801  N   GLU A 265      43.594  41.541  -1.541  1.00  0.00           N  
ATOM   3802  CA  GLU A 265      44.666  41.951  -0.654  1.00  0.00           C  
ATOM   3803  C   GLU A 265      44.200  42.939   0.402  1.00  0.00           C  
ATOM   3804  O   GLU A 265      44.522  42.818   1.582  1.00  0.00           O  
ATOM   3805  CB  GLU A 265      45.809  42.567  -1.465  1.00  0.00           C  
ATOM   3806  CG  GLU A 265      47.011  42.993  -0.633  1.00  0.00           C  
ATOM   3807  CD  GLU A 265      48.126  43.561  -1.466  1.00  0.00           C  
ATOM   3808  OE1 GLU A 265      48.257  43.165  -2.599  1.00  0.00           O  
ATOM   3809  OE2 GLU A 265      48.847  44.393  -0.969  1.00  0.00           O1-
ATOM   3810  H   GLU A 265      43.692  41.692  -2.534  1.00  0.00           H  
ATOM   3811  HA  GLU A 265      45.039  41.069  -0.132  1.00  0.00           H  
ATOM   3812 1HB  GLU A 265      46.154  41.850  -2.209  1.00  0.00           H  
ATOM   3813 2HB  GLU A 265      45.444  43.444  -1.999  1.00  0.00           H  
ATOM   3814 1HG  GLU A 265      46.692  43.745   0.088  1.00  0.00           H  
ATOM   3815 2HG  GLU A 265      47.380  42.131  -0.080  1.00  0.00           H  
ATOM   3816  N   GLU A 266      43.464  43.939  -0.031  1.00  0.00           N  
ATOM   3817  CA  GLU A 266      42.953  44.954   0.870  1.00  0.00           C  
ATOM   3818  C   GLU A 266      42.007  44.382   1.912  1.00  0.00           C  
ATOM   3819  O   GLU A 266      42.030  44.765   3.080  1.00  0.00           O  
ATOM   3820  CB  GLU A 266      42.239  46.048   0.074  1.00  0.00           C  
ATOM   3821  CG  GLU A 266      43.162  46.922  -0.763  1.00  0.00           C  
ATOM   3822  CD  GLU A 266      42.420  47.933  -1.591  1.00  0.00           C  
ATOM   3823  OE1 GLU A 266      41.213  47.888  -1.609  1.00  0.00           O  
ATOM   3824  OE2 GLU A 266      43.060  48.752  -2.208  1.00  0.00           O1-
ATOM   3825  H   GLU A 266      43.190  43.981  -0.970  1.00  0.00           H  
ATOM   3826  HA  GLU A 266      43.795  45.404   1.397  1.00  0.00           H  
ATOM   3827 1HB  GLU A 266      41.510  45.593  -0.597  1.00  0.00           H  
ATOM   3828 2HB  GLU A 266      41.692  46.698   0.758  1.00  0.00           H  
ATOM   3829 1HG  GLU A 266      43.849  47.447  -0.099  1.00  0.00           H  
ATOM   3830 2HG  GLU A 266      43.752  46.284  -1.420  1.00  0.00           H  
ATOM   3831  N   ALA A 267      41.150  43.484   1.479  1.00  0.00           N  
ATOM   3832  CA  ALA A 267      40.239  42.804   2.380  1.00  0.00           C  
ATOM   3833  C   ALA A 267      40.967  41.971   3.422  1.00  0.00           C  
ATOM   3834  O   ALA A 267      40.585  41.927   4.590  1.00  0.00           O  
ATOM   3835  CB  ALA A 267      39.282  41.927   1.586  1.00  0.00           C  
ATOM   3836  H   ALA A 267      41.156  43.207   0.540  1.00  0.00           H  
ATOM   3837  HA  ALA A 267      39.667  43.560   2.918  1.00  0.00           H  
ATOM   3838 1HB  ALA A 267      38.593  41.430   2.269  1.00  0.00           H  
ATOM   3839 2HB  ALA A 267      38.717  42.545   0.887  1.00  0.00           H  
ATOM   3840 3HB  ALA A 267      39.847  41.179   1.033  1.00  0.00           H  
ATOM   3841  N   ARG A 268      41.999  41.284   2.989  1.00  0.00           N  
ATOM   3842  CA  ARG A 268      42.827  40.505   3.890  1.00  0.00           C  
ATOM   3843  C   ARG A 268      43.521  41.367   4.932  1.00  0.00           C  
ATOM   3844  O   ARG A 268      43.631  40.998   6.100  1.00  0.00           O  
ATOM   3845  CB  ARG A 268      43.876  39.733   3.104  1.00  0.00           C  
ATOM   3846  CG  ARG A 268      43.330  38.599   2.250  1.00  0.00           C  
ATOM   3847  CD  ARG A 268      44.419  37.823   1.605  1.00  0.00           C  
ATOM   3848  NE  ARG A 268      43.901  36.759   0.761  1.00  0.00           N  
ATOM   3849  CZ  ARG A 268      43.683  36.871  -0.564  1.00  0.00           C  
ATOM   3850  NH1 ARG A 268      43.943  38.004  -1.179  1.00  0.00           N1+
ATOM   3851  NH2 ARG A 268      43.207  35.843  -1.245  1.00  0.00           N  
ATOM   3852  H   ARG A 268      42.272  41.338   2.050  1.00  0.00           H  
ATOM   3853  HA  ARG A 268      42.190  39.794   4.418  1.00  0.00           H  
ATOM   3854 1HB  ARG A 268      44.410  40.415   2.443  1.00  0.00           H  
ATOM   3855 2HB  ARG A 268      44.605  39.305   3.792  1.00  0.00           H  
ATOM   3856 1HG  ARG A 268      42.748  37.921   2.875  1.00  0.00           H  
ATOM   3857 2HG  ARG A 268      42.691  39.009   1.467  1.00  0.00           H  
ATOM   3858 1HD  ARG A 268      45.022  38.487   0.986  1.00  0.00           H  
ATOM   3859 2HD  ARG A 268      45.048  37.373   2.373  1.00  0.00           H  
ATOM   3860  HE  ARG A 268      43.689  35.872   1.198  1.00  0.00           H  
ATOM   3861 1HH1 ARG A 268      44.306  38.790  -0.659  1.00  0.00           H  
ATOM   3862 2HH1 ARG A 268      43.779  38.088  -2.172  1.00  0.00           H  
ATOM   3863 1HH2 ARG A 268      43.008  34.973  -0.772  1.00  0.00           H  
ATOM   3864 2HH2 ARG A 268      43.044  35.928  -2.238  1.00  0.00           H  
ATOM   3865  N   ARG A 269      44.019  42.503   4.499  1.00  0.00           N  
ATOM   3866  CA  ARG A 269      44.643  43.453   5.400  1.00  0.00           C  
ATOM   3867  C   ARG A 269      43.674  43.987   6.442  1.00  0.00           C  
ATOM   3868  O   ARG A 269      44.017  44.159   7.610  1.00  0.00           O  
ATOM   3869  CB  ARG A 269      45.222  44.620   4.614  1.00  0.00           C  
ATOM   3870  CG  ARG A 269      46.450  44.285   3.782  1.00  0.00           C  
ATOM   3871  CD  ARG A 269      46.972  45.477   3.067  1.00  0.00           C  
ATOM   3872  NE  ARG A 269      48.095  45.145   2.206  1.00  0.00           N  
ATOM   3873  CZ  ARG A 269      49.375  45.055   2.619  1.00  0.00           C  
ATOM   3874  NH1 ARG A 269      49.676  45.274   3.880  1.00  0.00           N1+
ATOM   3875  NH2 ARG A 269      50.327  44.746   1.756  1.00  0.00           N  
ATOM   3876  H   ARG A 269      43.918  42.761   3.560  1.00  0.00           H  
ATOM   3877  HA  ARG A 269      45.448  42.946   5.934  1.00  0.00           H  
ATOM   3878 1HB  ARG A 269      44.464  45.015   3.938  1.00  0.00           H  
ATOM   3879 2HB  ARG A 269      45.497  45.421   5.300  1.00  0.00           H  
ATOM   3880 1HG  ARG A 269      47.237  43.904   4.434  1.00  0.00           H  
ATOM   3881 2HG  ARG A 269      46.193  43.526   3.042  1.00  0.00           H  
ATOM   3882 1HD  ARG A 269      46.183  45.904   2.449  1.00  0.00           H  
ATOM   3883 2HD  ARG A 269      47.305  46.219   3.792  1.00  0.00           H  
ATOM   3884  HE  ARG A 269      47.903  44.970   1.229  1.00  0.00           H  
ATOM   3885 1HH1 ARG A 269      48.948  45.510   4.539  1.00  0.00           H  
ATOM   3886 2HH1 ARG A 269      50.635  45.206   4.189  1.00  0.00           H  
ATOM   3887 1HH2 ARG A 269      50.096  44.577   0.787  1.00  0.00           H  
ATOM   3888 2HH2 ARG A 269      51.285  44.678   2.065  1.00  0.00           H  
ATOM   3889  N   ALA A 270      42.468  44.280   6.009  1.00  0.00           N  
ATOM   3890  CA  ALA A 270      41.424  44.729   6.910  1.00  0.00           C  
ATOM   3891  C   ALA A 270      41.066  43.683   7.952  1.00  0.00           C  
ATOM   3892  O   ALA A 270      40.837  43.991   9.120  1.00  0.00           O  
ATOM   3893  CB  ALA A 270      40.186  45.120   6.116  1.00  0.00           C  
ATOM   3894  H   ALA A 270      42.231  44.135   5.070  1.00  0.00           H  
ATOM   3895  HA  ALA A 270      41.793  45.602   7.448  1.00  0.00           H  
ATOM   3896 1HB  ALA A 270      39.411  45.468   6.799  1.00  0.00           H  
ATOM   3897 2HB  ALA A 270      40.439  45.918   5.417  1.00  0.00           H  
ATOM   3898 3HB  ALA A 270      39.821  44.256   5.563  1.00  0.00           H  
ATOM   3899  N   ILE A 271      40.987  42.444   7.519  1.00  0.00           N  
ATOM   3900  CA  ILE A 271      40.726  41.337   8.420  1.00  0.00           C  
ATOM   3901  C   ILE A 271      41.819  41.167   9.462  1.00  0.00           C  
ATOM   3902  O   ILE A 271      41.555  40.888  10.630  1.00  0.00           O  
ATOM   3903  CB  ILE A 271      40.569  40.025   7.630  1.00  0.00           C  
ATOM   3904  CG1 ILE A 271      39.293  40.059   6.786  1.00  0.00           C  
ATOM   3905  CG2 ILE A 271      40.554  38.833   8.576  1.00  0.00           C  
ATOM   3906  CD1 ILE A 271      39.198  38.937   5.777  1.00  0.00           C  
ATOM   3907  H   ILE A 271      41.171  42.235   6.580  1.00  0.00           H  
ATOM   3908  HA  ILE A 271      39.795  41.534   8.949  1.00  0.00           H  
ATOM   3909  HB  ILE A 271      41.403  39.916   6.937  1.00  0.00           H  
ATOM   3910 1HG1 ILE A 271      38.423  40.005   7.439  1.00  0.00           H  
ATOM   3911 2HG1 ILE A 271      39.238  41.006   6.247  1.00  0.00           H  
ATOM   3912 1HG2 ILE A 271      40.442  37.914   8.001  1.00  0.00           H  
ATOM   3913 2HG2 ILE A 271      41.489  38.800   9.134  1.00  0.00           H  
ATOM   3914 3HG2 ILE A 271      39.720  38.931   9.270  1.00  0.00           H  
ATOM   3915 1HD1 ILE A 271      38.267  39.029   5.217  1.00  0.00           H  
ATOM   3916 2HD1 ILE A 271      40.042  38.993   5.089  1.00  0.00           H  
ATOM   3917 3HD1 ILE A 271      39.215  37.979   6.296  1.00  0.00           H  
ATOM   3918  N   ALA A 272      43.053  41.304   9.029  1.00  0.00           N  
ATOM   3919  CA  ALA A 272      44.187  41.239   9.930  1.00  0.00           C  
ATOM   3920  C   ALA A 272      44.164  42.345  10.972  1.00  0.00           C  
ATOM   3921  O   ALA A 272      44.486  42.133  12.140  1.00  0.00           O  
ATOM   3922  CB  ALA A 272      45.484  41.295   9.136  1.00  0.00           C  
ATOM   3923  H   ALA A 272      43.226  41.521   8.090  1.00  0.00           H  
ATOM   3924  HA  ALA A 272      44.138  40.292  10.468  1.00  0.00           H  
ATOM   3925 1HB  ALA A 272      46.332  41.233   9.819  1.00  0.00           H  
ATOM   3926 2HB  ALA A 272      45.520  40.459   8.437  1.00  0.00           H  
ATOM   3927 3HB  ALA A 272      45.532  42.232   8.584  1.00  0.00           H  
ATOM   3928  N   GLU A 273      43.816  43.536  10.539  1.00  0.00           N  
ATOM   3929  CA  GLU A 273      43.683  44.664  11.440  1.00  0.00           C  
ATOM   3930  C   GLU A 273      42.598  44.451  12.482  1.00  0.00           C  
ATOM   3931  O   GLU A 273      42.751  44.804  13.650  1.00  0.00           O  
ATOM   3932  CB  GLU A 273      43.387  45.937  10.643  1.00  0.00           C  
ATOM   3933  CG  GLU A 273      44.555  46.441   9.808  1.00  0.00           C  
ATOM   3934  CD  GLU A 273      44.204  47.645   8.979  1.00  0.00           C  
ATOM   3935  OE1 GLU A 273      43.055  48.016   8.960  1.00  0.00           O  
ATOM   3936  OE2 GLU A 273      45.086  48.196   8.363  1.00  0.00           O1-
ATOM   3937  H   GLU A 273      43.572  43.669   9.600  1.00  0.00           H  
ATOM   3938  HA  GLU A 273      44.625  44.793  11.974  1.00  0.00           H  
ATOM   3939 1HB  GLU A 273      42.547  45.758   9.972  1.00  0.00           H  
ATOM   3940 2HB  GLU A 273      43.096  46.734  11.327  1.00  0.00           H  
ATOM   3941 1HG  GLU A 273      45.379  46.699  10.472  1.00  0.00           H  
ATOM   3942 2HG  GLU A 273      44.891  45.640   9.151  1.00  0.00           H  
ATOM   3943  N   LEU A 274      41.486  43.901  12.049  1.00  0.00           N  
ATOM   3944  CA  LEU A 274      40.396  43.574  12.950  1.00  0.00           C  
ATOM   3945  C   LEU A 274      40.796  42.542  13.992  1.00  0.00           C  
ATOM   3946  O   LEU A 274      40.423  42.631  15.160  1.00  0.00           O  
ATOM   3947  CB  LEU A 274      39.197  43.053  12.148  1.00  0.00           C  
ATOM   3948  CG  LEU A 274      38.479  44.090  11.275  1.00  0.00           C  
ATOM   3949  CD1 LEU A 274      37.440  43.392  10.407  1.00  0.00           C  
ATOM   3950  CD2 LEU A 274      37.833  45.142  12.163  1.00  0.00           C  
ATOM   3951  H   LEU A 274      41.396  43.637  11.110  1.00  0.00           H  
ATOM   3952  HA  LEU A 274      40.101  44.480  13.479  1.00  0.00           H  
ATOM   3953 1HB  LEU A 274      39.537  42.250  11.496  1.00  0.00           H  
ATOM   3954 2HB  LEU A 274      38.465  42.643  12.844  1.00  0.00           H  
ATOM   3955  HG  LEU A 274      39.200  44.568  10.611  1.00  0.00           H  
ATOM   3956 1HD1 LEU A 274      36.930  44.129   9.787  1.00  0.00           H  
ATOM   3957 2HD1 LEU A 274      37.932  42.659   9.768  1.00  0.00           H  
ATOM   3958 3HD1 LEU A 274      36.713  42.890  11.044  1.00  0.00           H  
ATOM   3959 1HD2 LEU A 274      37.323  45.880  11.542  1.00  0.00           H  
ATOM   3960 2HD2 LEU A 274      37.111  44.665  12.826  1.00  0.00           H  
ATOM   3961 3HD2 LEU A 274      38.600  45.637  12.759  1.00  0.00           H  
ATOM   3962  N   LEU A 275      41.532  41.542  13.559  1.00  0.00           N  
ATOM   3963  CA  LEU A 275      42.043  40.527  14.460  1.00  0.00           C  
ATOM   3964  C   LEU A 275      42.989  41.099  15.502  1.00  0.00           C  
ATOM   3965  O   LEU A 275      42.966  40.716  16.670  1.00  0.00           O  
ATOM   3966  CB  LEU A 275      42.765  39.436  13.658  1.00  0.00           C  
ATOM   3967  CG  LEU A 275      43.341  38.277  14.481  1.00  0.00           C  
ATOM   3968  CD1 LEU A 275      42.215  37.578  15.231  1.00  0.00           C  
ATOM   3969  CD2 LEU A 275      44.066  37.310  13.558  1.00  0.00           C  
ATOM   3970  H   LEU A 275      41.806  41.500  12.620  1.00  0.00           H  
ATOM   3971  HA  LEU A 275      41.202  40.080  14.989  1.00  0.00           H  
ATOM   3972 1HB  LEU A 275      42.066  39.015  12.937  1.00  0.00           H  
ATOM   3973 2HB  LEU A 275      43.588  39.895  13.110  1.00  0.00           H  
ATOM   3974  HG  LEU A 275      44.041  38.668  15.220  1.00  0.00           H  
ATOM   3975 1HD1 LEU A 275      42.625  36.754  15.816  1.00  0.00           H  
ATOM   3976 2HD1 LEU A 275      41.726  38.288  15.899  1.00  0.00           H  
ATOM   3977 3HD1 LEU A 275      41.489  37.190  14.518  1.00  0.00           H  
ATOM   3978 1HD2 LEU A 275      44.476  36.486  14.143  1.00  0.00           H  
ATOM   3979 2HD2 LEU A 275      43.366  36.917  12.820  1.00  0.00           H  
ATOM   3980 3HD2 LEU A 275      44.876  37.832  13.048  1.00  0.00           H  
ATOM   3981  N   GLU A 276      43.846  41.997  15.069  1.00  0.00           N  
ATOM   3982  CA  GLU A 276      44.757  42.677  15.970  1.00  0.00           C  
ATOM   3983  C   GLU A 276      44.029  43.510  17.012  1.00  0.00           C  
ATOM   3984  O   GLU A 276      44.411  43.553  18.180  1.00  0.00           O  
ATOM   3985  CB  GLU A 276      45.711  43.570  15.173  1.00  0.00           C  
ATOM   3986  CG  GLU A 276      46.731  42.812  14.337  1.00  0.00           C  
ATOM   3987  CD  GLU A 276      47.598  43.718  13.508  1.00  0.00           C  
ATOM   3988  OE1 GLU A 276      47.344  44.899  13.490  1.00  0.00           O  
ATOM   3989  OE2 GLU A 276      48.516  43.230  12.892  1.00  0.00           O1-
ATOM   3990  H   GLU A 276      43.839  42.274  14.130  1.00  0.00           H  
ATOM   3991  HA  GLU A 276      45.340  41.926  16.504  1.00  0.00           H  
ATOM   3992 1HB  GLU A 276      45.136  44.208  14.502  1.00  0.00           H  
ATOM   3993 2HB  GLU A 276      46.256  44.221  15.857  1.00  0.00           H  
ATOM   3994 1HG  GLU A 276      47.368  42.227  15.001  1.00  0.00           H  
ATOM   3995 2HG  GLU A 276      46.205  42.120  13.681  1.00  0.00           H  
ATOM   3996  N   ARG A 277      42.996  44.198  16.579  1.00  0.00           N  
ATOM   3997  CA  ARG A 277      42.169  44.976  17.480  1.00  0.00           C  
ATOM   3998  C   ARG A 277      41.474  44.115  18.522  1.00  0.00           C  
ATOM   3999  O   ARG A 277      41.365  44.483  19.690  1.00  0.00           O  
ATOM   4000  CB  ARG A 277      41.121  45.749  16.693  1.00  0.00           C  
ATOM   4001  CG  ARG A 277      40.200  46.617  17.536  1.00  0.00           C  
ATOM   4002  CD  ARG A 277      40.943  47.708  18.216  1.00  0.00           C  
ATOM   4003  NE  ARG A 277      40.059  48.567  18.988  1.00  0.00           N  
ATOM   4004  CZ  ARG A 277      40.474  49.550  19.810  1.00  0.00           C  
ATOM   4005  NH1 ARG A 277      41.759  49.787  19.956  1.00  0.00           N1+
ATOM   4006  NH2 ARG A 277      39.590  50.278  20.470  1.00  0.00           N  
ATOM   4007  H   ARG A 277      42.724  44.143  15.640  1.00  0.00           H  
ATOM   4008  HA  ARG A 277      42.806  45.683  18.011  1.00  0.00           H  
ATOM   4009 1HB  ARG A 277      41.614  46.398  15.971  1.00  0.00           H  
ATOM   4010 2HB  ARG A 277      40.497  45.051  16.135  1.00  0.00           H  
ATOM   4011 1HG  ARG A 277      39.438  47.066  16.898  1.00  0.00           H  
ATOM   4012 2HG  ARG A 277      39.719  46.003  18.299  1.00  0.00           H  
ATOM   4013 1HD  ARG A 277      41.680  47.279  18.894  1.00  0.00           H  
ATOM   4014 2HD  ARG A 277      41.449  48.322  17.472  1.00  0.00           H  
ATOM   4015  HE  ARG A 277      39.063  48.416  18.902  1.00  0.00           H  
ATOM   4016 1HH1 ARG A 277      42.436  49.231  19.452  1.00  0.00           H  
ATOM   4017 2HH1 ARG A 277      42.071  50.523  20.572  1.00  0.00           H  
ATOM   4018 1HH2 ARG A 277      38.602  50.096  20.358  1.00  0.00           H  
ATOM   4019 2HH2 ARG A 277      39.901  51.014  21.086  1.00  0.00           H  
ATOM   4020  N   THR A 278      40.977  42.978  18.089  1.00  0.00           N  
ATOM   4021  CA  THR A 278      40.353  42.028  18.990  1.00  0.00           C  
ATOM   4022  C   THR A 278      41.322  41.494  20.032  1.00  0.00           C  
ATOM   4023  O   THR A 278      40.979  41.322  21.200  1.00  0.00           O  
ATOM   4024  CB  THR A 278      39.748  40.850  18.204  1.00  0.00           C  
ATOM   4025  CG2 THR A 278      39.135  39.833  19.155  1.00  0.00           C  
ATOM   4026  OG1 THR A 278      38.735  41.337  17.313  1.00  0.00           O  
ATOM   4027  H   THR A 278      41.078  42.720  17.150  1.00  0.00           H  
ATOM   4028  HA  THR A 278      39.540  42.531  19.515  1.00  0.00           H  
ATOM   4029  HB  THR A 278      40.527  40.366  17.617  1.00  0.00           H  
ATOM   4030  HG1 THR A 278      39.125  41.964  16.699  1.00  0.00           H  
ATOM   4031 1HG2 THR A 278      38.712  39.008  18.582  1.00  0.00           H  
ATOM   4032 2HG2 THR A 278      39.904  39.453  19.826  1.00  0.00           H  
ATOM   4033 3HG2 THR A 278      38.348  40.310  19.738  1.00  0.00           H  
ATOM   4034  N   ALA A 279      42.528  41.202  19.599  1.00  0.00           N  
ATOM   4035  CA  ALA A 279      43.572  40.753  20.500  1.00  0.00           C  
ATOM   4036  C   ALA A 279      43.929  41.799  21.542  1.00  0.00           C  
ATOM   4037  O   ALA A 279      44.159  41.491  22.710  1.00  0.00           O  
ATOM   4038  CB  ALA A 279      44.810  40.363  19.706  1.00  0.00           C  
ATOM   4039  H   ALA A 279      42.765  41.346  18.660  1.00  0.00           H  
ATOM   4040  HA  ALA A 279      43.203  39.880  21.038  1.00  0.00           H  
ATOM   4041 1HB  ALA A 279      45.585  40.015  20.389  1.00  0.00           H  
ATOM   4042 2HB  ALA A 279      44.558  39.565  19.007  1.00  0.00           H  
ATOM   4043 3HB  ALA A 279      45.175  41.227  19.154  1.00  0.00           H  
ATOM   4044  N   GLU A 280      44.008  43.037  21.109  1.00  0.00           N  
ATOM   4045  CA  GLU A 280      44.269  44.143  22.010  1.00  0.00           C  
ATOM   4046  C   GLU A 280      43.177  44.314  23.052  1.00  0.00           C  
ATOM   4047  O   GLU A 280      43.440  44.593  24.220  1.00  0.00           O  
ATOM   4048  CB  GLU A 280      44.426  45.440  21.213  1.00  0.00           C  
ATOM   4049  CG  GLU A 280      45.695  45.515  20.377  1.00  0.00           C  
ATOM   4050  CD  GLU A 280      45.777  46.767  19.548  1.00  0.00           C  
ATOM   4051  OE1 GLU A 280      44.824  47.508  19.530  1.00  0.00           O  
ATOM   4052  OE2 GLU A 280      46.794  46.982  18.932  1.00  0.00           O1-
ATOM   4053  H   GLU A 280      43.825  43.246  20.170  1.00  0.00           H  
ATOM   4054  HA  GLU A 280      45.198  43.942  22.544  1.00  0.00           H  
ATOM   4055 1HB  GLU A 280      43.575  45.560  20.542  1.00  0.00           H  
ATOM   4056 2HB  GLU A 280      44.425  46.289  21.897  1.00  0.00           H  
ATOM   4057 1HG  GLU A 280      46.558  45.476  21.041  1.00  0.00           H  
ATOM   4058 2HG  GLU A 280      45.737  44.647  19.721  1.00  0.00           H  
ATOM   4059  N   ILE A 281      41.943  44.177  22.619  1.00  0.00           N  
ATOM   4060  CA  ILE A 281      40.808  44.242  23.520  1.00  0.00           C  
ATOM   4061  C   ILE A 281      40.830  43.136  24.562  1.00  0.00           C  
ATOM   4062  O   ILE A 281      40.510  43.348  25.730  1.00  0.00           O  
ATOM   4063  CB  ILE A 281      39.488  44.169  22.730  1.00  0.00           C  
ATOM   4064  CG1 ILE A 281      39.301  45.432  21.886  1.00  0.00           C  
ATOM   4065  CG2 ILE A 281      38.313  43.977  23.676  1.00  0.00           C  
ATOM   4066  CD1 ILE A 281      38.179  45.332  20.877  1.00  0.00           C  
ATOM   4067  H   ILE A 281      41.770  43.960  21.680  1.00  0.00           H  
ATOM   4068  HA  ILE A 281      40.843  45.192  24.052  1.00  0.00           H  
ATOM   4069  HB  ILE A 281      39.526  43.330  22.037  1.00  0.00           H  
ATOM   4070 1HG1 ILE A 281      39.097  46.280  22.540  1.00  0.00           H  
ATOM   4071 2HG1 ILE A 281      40.224  45.651  21.348  1.00  0.00           H  
ATOM   4072 1HG2 ILE A 281      37.388  43.928  23.101  1.00  0.00           H  
ATOM   4073 2HG2 ILE A 281      38.442  43.051  24.234  1.00  0.00           H  
ATOM   4074 3HG2 ILE A 281      38.264  44.816  24.371  1.00  0.00           H  
ATOM   4075 1HD1 ILE A 281      38.109  46.265  20.318  1.00  0.00           H  
ATOM   4076 2HD1 ILE A 281      38.381  44.510  20.189  1.00  0.00           H  
ATOM   4077 3HD1 ILE A 281      37.239  45.149  21.396  1.00  0.00           H  
ATOM   4078  N   ALA A 282      41.179  41.945  24.129  1.00  0.00           N  
ATOM   4079  CA  ALA A 282      41.313  40.817  25.030  1.00  0.00           C  
ATOM   4080  C   ALA A 282      42.398  41.030  26.072  1.00  0.00           C  
ATOM   4081  O   ALA A 282      42.245  40.678  27.240  1.00  0.00           O  
ATOM   4082  CB  ALA A 282      41.593  39.550  24.236  1.00  0.00           C  
ATOM   4083  H   ALA A 282      41.423  41.811  23.190  1.00  0.00           H  
ATOM   4084  HA  ALA A 282      40.372  40.700  25.569  1.00  0.00           H  
ATOM   4085 1HB  ALA A 282      41.679  38.704  24.918  1.00  0.00           H  
ATOM   4086 2HB  ALA A 282      40.776  39.370  23.537  1.00  0.00           H  
ATOM   4087 3HB  ALA A 282      42.524  39.665  23.683  1.00  0.00           H  
ATOM   4088  N   ARG A 283      43.510  41.581  25.639  1.00  0.00           N  
ATOM   4089  CA  ARG A 283      44.598  41.908  26.540  1.00  0.00           C  
ATOM   4090  C   ARG A 283      44.200  42.939  27.582  1.00  0.00           C  
ATOM   4091  O   ARG A 283      44.574  42.850  28.750  1.00  0.00           O  
ATOM   4092  CB  ARG A 283      45.791  42.430  25.754  1.00  0.00           C  
ATOM   4093  CG  ARG A 283      46.515  41.385  24.920  1.00  0.00           C  
ATOM   4094  CD  ARG A 283      47.629  41.980  24.139  1.00  0.00           C  
ATOM   4095  NE  ARG A 283      48.325  40.984  23.340  1.00  0.00           N  
ATOM   4096  CZ  ARG A 283      49.280  41.263  22.432  1.00  0.00           C  
ATOM   4097  NH1 ARG A 283      49.643  42.509  22.220  1.00  0.00           N1+
ATOM   4098  NH2 ARG A 283      49.854  40.284  21.755  1.00  0.00           N  
ATOM   4099  H   ARG A 283      43.600  41.844  24.700  1.00  0.00           H  
ATOM   4100  HA  ARG A 283      44.895  41.001  27.068  1.00  0.00           H  
ATOM   4101 1HB  ARG A 283      45.465  43.221  25.080  1.00  0.00           H  
ATOM   4102 2HB  ARG A 283      46.518  42.865  26.441  1.00  0.00           H  
ATOM   4103 1HG  ARG A 283      46.927  40.618  25.576  1.00  0.00           H  
ATOM   4104 2HG  ARG A 283      45.813  40.927  24.222  1.00  0.00           H  
ATOM   4105 1HD  ARG A 283      47.236  42.743  23.467  1.00  0.00           H  
ATOM   4106 2HD  ARG A 283      48.349  42.434  24.820  1.00  0.00           H  
ATOM   4107  HE  ARG A 283      48.073  40.014  23.475  1.00  0.00           H  
ATOM   4108 1HH1 ARG A 283      49.204  43.257  22.738  1.00  0.00           H  
ATOM   4109 2HH1 ARG A 283      50.359  42.717  21.540  1.00  0.00           H  
ATOM   4110 1HH2 ARG A 283      49.575  39.326  21.917  1.00  0.00           H  
ATOM   4111 2HH2 ARG A 283      50.570  40.492  21.075  1.00  0.00           H  
ATOM   4112  N   ALA A 284      43.464  43.939  27.149  1.00  0.00           N  
ATOM   4113  CA  ALA A 284      42.953  44.954  28.050  1.00  0.00           C  
ATOM   4114  C   ALA A 284      42.007  44.382  29.092  1.00  0.00           C  
ATOM   4115  O   ALA A 284      42.030  44.765  30.260  1.00  0.00           O  
ATOM   4116  CB  ALA A 284      42.256  46.049  27.256  1.00  0.00           C  
ATOM   4117  H   ALA A 284      43.190  43.981  26.210  1.00  0.00           H  
ATOM   4118  HA  ALA A 284      43.797  45.386  28.588  1.00  0.00           H  
ATOM   4119 1HB  ALA A 284      41.886  46.814  27.939  1.00  0.00           H  
ATOM   4120 2HB  ALA A 284      42.962  46.498  26.557  1.00  0.00           H  
ATOM   4121 3HB  ALA A 284      41.420  45.622  26.704  1.00  0.00           H  
ATOM   4122  N   ALA A 285      41.150  43.484  28.659  1.00  0.00           N  
ATOM   4123  CA  ALA A 285      40.239  42.804  29.560  1.00  0.00           C  
ATOM   4124  C   ALA A 285      40.967  41.971  30.602  1.00  0.00           C  
ATOM   4125  O   ALA A 285      40.585  41.927  31.770  1.00  0.00           O  
ATOM   4126  CB  ALA A 285      39.282  41.927  28.766  1.00  0.00           C  
ATOM   4127  H   ALA A 285      41.156  43.207  27.720  1.00  0.00           H  
ATOM   4128  HA  ALA A 285      39.667  43.560  30.098  1.00  0.00           H  
ATOM   4129 1HB  ALA A 285      38.593  41.430  29.449  1.00  0.00           H  
ATOM   4130 2HB  ALA A 285      38.717  42.545  28.067  1.00  0.00           H  
ATOM   4131 3HB  ALA A 285      39.847  41.179  28.213  1.00  0.00           H  
ATOM   4132  N   ILE A 286      41.999  41.284  30.169  1.00  0.00           N  
ATOM   4133  CA  ILE A 286      42.827  40.505  31.070  1.00  0.00           C  
ATOM   4134  C   ILE A 286      43.431  41.350  32.180  1.00  0.00           C  
ATOM   4135  O   ILE A 286      43.391  40.973  33.351  1.00  0.00           O  
ATOM   4136  CB  ILE A 286      43.957  39.804  30.293  1.00  0.00           C  
ATOM   4137  CG1 ILE A 286      43.376  38.779  29.316  1.00  0.00           C  
ATOM   4138  CG2 ILE A 286      44.929  39.138  31.254  1.00  0.00           C  
ATOM   4139  CD1 ILE A 286      42.612  37.660  29.987  1.00  0.00           C  
ATOM   4140  H   ILE A 286      42.272  41.338  29.230  1.00  0.00           H  
ATOM   4141  HA  ILE A 286      42.206  39.737  31.533  1.00  0.00           H  
ATOM   4142  HB  ILE A 286      44.497  40.538  29.696  1.00  0.00           H  
ATOM   4143 1HG1 ILE A 286      42.706  39.280  28.619  1.00  0.00           H  
ATOM   4144 2HG1 ILE A 286      44.183  38.336  28.732  1.00  0.00           H  
ATOM   4145 1HG2 ILE A 286      45.721  38.647  30.688  1.00  0.00           H  
ATOM   4146 2HG2 ILE A 286      45.365  39.890  31.910  1.00  0.00           H  
ATOM   4147 3HG2 ILE A 286      44.399  38.398  31.853  1.00  0.00           H  
ATOM   4148 1HD1 ILE A 286      42.232  36.974  29.230  1.00  0.00           H  
ATOM   4149 2HD1 ILE A 286      43.275  37.122  30.665  1.00  0.00           H  
ATOM   4150 3HD1 ILE A 286      41.778  38.077  30.550  1.00  0.00           H  
ATOM   4151  N   ARG A 287      43.981  42.499  31.767  1.00  0.00           N  
ATOM   4152  CA  ARG A 287      44.696  43.444  32.623  1.00  0.00           C  
ATOM   4153  C   ARG A 287      43.805  44.109  33.666  1.00  0.00           C  
ATOM   4154  O   ARG A 287      44.292  44.577  34.695  1.00  0.00           O  
ATOM   4155  CB  ARG A 287      45.347  44.526  31.774  1.00  0.00           C  
ATOM   4156  CG  ARG A 287      46.519  44.055  30.927  1.00  0.00           C  
ATOM   4157  CD  ARG A 287      47.073  45.155  30.097  1.00  0.00           C  
ATOM   4158  NE  ARG A 287      48.193  44.710  29.284  1.00  0.00           N  
ATOM   4159  CZ  ARG A 287      48.805  45.461  28.347  1.00  0.00           C  
ATOM   4160  NH1 ARG A 287      48.395  46.688  28.118  1.00  0.00           N1+
ATOM   4161  NH2 ARG A 287      49.818  44.963  27.660  1.00  0.00           N  
ATOM   4162  H   ARG A 287      43.921  42.714  30.782  1.00  0.00           H  
ATOM   4163  HA  ARG A 287      45.478  42.904  33.158  1.00  0.00           H  
ATOM   4164 1HB  ARG A 287      44.606  44.957  31.103  1.00  0.00           H  
ATOM   4165 2HB  ARG A 287      45.708  45.327  32.420  1.00  0.00           H  
ATOM   4166 1HG  ARG A 287      47.311  43.683  31.576  1.00  0.00           H  
ATOM   4167 2HG  ARG A 287      46.188  43.257  30.261  1.00  0.00           H  
ATOM   4168 1HD  ARG A 287      46.298  45.534  29.431  1.00  0.00           H  
ATOM   4169 2HD  ARG A 287      47.420  45.960  30.744  1.00  0.00           H  
ATOM   4170  HE  ARG A 287      48.537  43.770  29.432  1.00  0.00           H  
ATOM   4171 1HH1 ARG A 287      47.621  47.069  28.643  1.00  0.00           H  
ATOM   4172 2HH1 ARG A 287      48.854  47.251  27.416  1.00  0.00           H  
ATOM   4173 1HH2 ARG A 287      50.134  44.019  27.836  1.00  0.00           H  
ATOM   4174 2HH2 ARG A 287      50.277  45.525  26.958  1.00  0.00           H  
ATOM   4175  N   GLY A 288      42.509  44.189  33.386  1.00  0.00           N  
ATOM   4176  CA  GLY A 288      41.591  44.922  34.253  1.00  0.00           C  
ATOM   4177  C   GLY A 288      41.046  46.174  33.573  1.00  0.00           C  
ATOM   4178  O   GLY A 288      41.063  47.262  34.147  1.00  0.00           O  
ATOM   4179  H   GLY A 288      42.159  43.762  32.540  1.00  0.00           H  
ATOM   4180 1HA  GLY A 288      40.761  44.274  34.535  1.00  0.00           H  
ATOM   4181 2HA  GLY A 288      42.105  45.204  35.171  1.00  0.00           H  
ATOM   4182  N   ALA A 289      40.495  45.993  32.376  1.00  0.00           N  
ATOM   4183  CA  ALA A 289      39.730  47.040  31.708  1.00  0.00           C  
ATOM   4184  C   ALA A 289      38.274  47.029  32.167  1.00  0.00           C  
ATOM   4185  O   ALA A 289      37.650  45.970  32.247  1.00  0.00           O  
ATOM   4186  CB  ALA A 289      39.812  46.876  30.197  1.00  0.00           C  
ATOM   4187  H   ALA A 289      40.563  45.084  31.939  1.00  0.00           H  
ATOM   4188  HA  ALA A 289      40.171  48.005  31.960  1.00  0.00           H  
ATOM   4189 1HB  ALA A 289      39.236  47.664  29.714  1.00  0.00           H  
ATOM   4190 2HB  ALA A 289      40.853  46.941  29.880  1.00  0.00           H  
ATOM   4191 3HB  ALA A 289      39.408  45.905  29.915  1.00  0.00           H  
ATOM   4192  N   SER A 290      37.745  48.204  32.498  1.00  0.00           N  
ATOM   4193  CA  SER A 290      36.394  48.308  33.039  1.00  0.00           C  
ATOM   4194  C   SER A 290      35.340  48.018  31.982  1.00  0.00           C  
ATOM   4195  O   SER A 290      35.660  47.846  30.806  1.00  0.00           O  
ATOM   4196  CB  SER A 290      36.170  49.692  33.616  1.00  0.00           C  
ATOM   4197  OG  SER A 290      36.139  50.659  32.602  1.00  0.00           O  
ATOM   4198  H   SER A 290      38.299  49.043  32.392  1.00  0.00           H  
ATOM   4199  HA  SER A 290      36.286  47.578  33.842  1.00  0.00           H  
ATOM   4200 1HB  SER A 290      35.231  49.709  34.167  1.00  0.00           H  
ATOM   4201 2HB  SER A 290      36.967  49.926  34.320  1.00  0.00           H  
ATOM   4202  HG  SER A 290      35.692  51.422  32.977  1.00  0.00           H  
ATOM   4203  N   SER A 291      34.081  47.938  32.411  1.00  0.00           N  
ATOM   4204  CA  SER A 291      32.998  47.601  31.499  1.00  0.00           C  
ATOM   4205  C   SER A 291      32.724  48.746  30.532  1.00  0.00           C  
ATOM   4206  O   SER A 291      32.376  48.511  29.375  1.00  0.00           O  
ATOM   4207  CB  SER A 291      31.741  47.271  32.280  1.00  0.00           C  
ATOM   4208  OG  SER A 291      31.909  46.101  33.032  1.00  0.00           O  
ATOM   4209  H   SER A 291      33.869  48.113  33.383  1.00  0.00           H  
ATOM   4210  HA  SER A 291      33.293  46.724  30.921  1.00  0.00           H  
ATOM   4211 1HB  SER A 291      31.496  48.101  32.942  1.00  0.00           H  
ATOM   4212 2HB  SER A 291      30.907  47.147  31.590  1.00  0.00           H  
ATOM   4213  HG  SER A 291      31.079  45.961  33.493  1.00  0.00           H  
ATOM   4214  N   GLU A 292      32.968  49.983  30.973  1.00  0.00           N  
ATOM   4215  CA  GLU A 292      32.895  51.118  30.072  1.00  0.00           C  
ATOM   4216  C   GLU A 292      34.002  51.103  29.030  1.00  0.00           C  
ATOM   4217  O   GLU A 292      33.788  51.422  27.862  1.00  0.00           O  
ATOM   4218  CB  GLU A 292      32.957  52.423  30.869  1.00  0.00           C  
ATOM   4219  CG  GLU A 292      31.752  52.670  31.765  1.00  0.00           C  
ATOM   4220  CD  GLU A 292      31.822  51.912  33.062  1.00  0.00           C  
ATOM   4221  OE1 GLU A 292      32.796  51.232  33.278  1.00  0.00           O  
ATOM   4222  OE2 GLU A 292      30.900  52.014  33.837  1.00  0.00           O1-
ATOM   4223  H   GLU A 292      33.184  50.158  31.913  1.00  0.00           H  
ATOM   4224  HA  GLU A 292      31.944  51.078  29.542  1.00  0.00           H  
ATOM   4225 1HB  GLU A 292      33.847  52.424  31.498  1.00  0.00           H  
ATOM   4226 2HB  GLU A 292      33.041  53.265  30.182  1.00  0.00           H  
ATOM   4227 1HG  GLU A 292      31.687  53.736  31.984  1.00  0.00           H  
ATOM   4228 2HG  GLU A 292      30.849  52.382  31.229  1.00  0.00           H  
ATOM   4229  N   GLU A 293      35.194  50.761  29.463  1.00  0.00           N  
ATOM   4230  CA  GLU A 293      36.325  50.635  28.562  1.00  0.00           C  
ATOM   4231  C   GLU A 293      36.117  49.549  27.520  1.00  0.00           C  
ATOM   4232  O   GLU A 293      36.469  49.704  26.352  1.00  0.00           O  
ATOM   4233  CB  GLU A 293      37.599  50.345  29.358  1.00  0.00           C  
ATOM   4234  CG  GLU A 293      38.862  50.259  28.514  1.00  0.00           C  
ATOM   4235  CD  GLU A 293      40.103  50.047  29.336  1.00  0.00           C  
ATOM   4236  OE1 GLU A 293      40.130  50.488  30.460  1.00  0.00           O  
ATOM   4237  OE2 GLU A 293      41.024  49.442  28.840  1.00  0.00           O1-
ATOM   4238  H   GLU A 293      35.330  50.519  30.403  1.00  0.00           H  
ATOM   4239  HA  GLU A 293      36.449  51.578  28.029  1.00  0.00           H  
ATOM   4240 1HB  GLU A 293      37.748  51.126  30.104  1.00  0.00           H  
ATOM   4241 2HB  GLU A 293      37.488  49.401  29.891  1.00  0.00           H  
ATOM   4242 1HG  GLU A 293      38.761  49.432  27.811  1.00  0.00           H  
ATOM   4243 2HG  GLU A 293      38.966  51.178  27.939  1.00  0.00           H  
ATOM   4244  N   LEU A 294      35.575  48.433  27.953  1.00  0.00           N  
ATOM   4245  CA  LEU A 294      35.255  47.342  27.052  1.00  0.00           C  
ATOM   4246  C   LEU A 294      34.220  47.735  26.010  1.00  0.00           C  
ATOM   4247  O   LEU A 294      34.312  47.362  24.842  1.00  0.00           O  
ATOM   4248  CB  LEU A 294      34.742  46.139  27.854  1.00  0.00           C  
ATOM   4249  CG  LEU A 294      35.785  45.428  28.727  1.00  0.00           C  
ATOM   4250  CD1 LEU A 294      35.095  44.384  29.594  1.00  0.00           C  
ATOM   4251  CD2 LEU A 294      36.841  44.789  27.837  1.00  0.00           C  
ATOM   4252  H   LEU A 294      35.311  48.343  28.893  1.00  0.00           H  
ATOM   4253  HA  LEU A 294      36.162  47.054  26.522  1.00  0.00           H  
ATOM   4254 1HB  LEU A 294      33.938  46.474  28.506  1.00  0.00           H  
ATOM   4255 2HB  LEU A 294      34.336  45.405  27.158  1.00  0.00           H  
ATOM   4256  HG  LEU A 294      36.259  46.152  29.390  1.00  0.00           H  
ATOM   4257 1HD1 LEU A 294      35.836  43.879  30.214  1.00  0.00           H  
ATOM   4258 2HD1 LEU A 294      34.359  44.872  30.234  1.00  0.00           H  
ATOM   4259 3HD1 LEU A 294      34.597  43.654  28.957  1.00  0.00           H  
ATOM   4260 1HD2 LEU A 294      37.582  44.284  28.457  1.00  0.00           H  
ATOM   4261 2HD2 LEU A 294      36.368  44.064  27.175  1.00  0.00           H  
ATOM   4262 3HD2 LEU A 294      37.330  45.560  27.241  1.00  0.00           H  
ATOM   4263  N   LEU A 295      33.215  48.464  26.443  1.00  0.00           N  
ATOM   4264  CA  LEU A 295      32.197  48.968  25.542  1.00  0.00           C  
ATOM   4265  C   LEU A 295      32.763  49.918  24.500  1.00  0.00           C  
ATOM   4266  O   LEU A 295      32.380  49.893  23.332  1.00  0.00           O  
ATOM   4267  CB  LEU A 295      31.101  49.682  26.344  1.00  0.00           C  
ATOM   4268  CG  LEU A 295      29.938  50.251  25.521  1.00  0.00           C  
ATOM   4269  CD1 LEU A 295      29.247  49.121  24.770  1.00  0.00           C  
ATOM   4270  CD2 LEU A 295      28.966  50.969  26.444  1.00  0.00           C  
ATOM   4271  H   LEU A 295      33.172  48.738  27.383  1.00  0.00           H  
ATOM   4272  HA  LEU A 295      31.756  48.124  25.012  1.00  0.00           H  
ATOM   4273 1HB  LEU A 295      30.685  48.980  27.064  1.00  0.00           H  
ATOM   4274 2HB  LEU A 295      31.554  50.508  26.892  1.00  0.00           H  
ATOM   4275  HG  LEU A 295      30.325  50.954  24.782  1.00  0.00           H  
ATOM   4276 1HD1 LEU A 295      28.420  49.525  24.185  1.00  0.00           H  
ATOM   4277 2HD1 LEU A 295      29.960  48.637  24.103  1.00  0.00           H  
ATOM   4278 3HD1 LEU A 295      28.864  48.392  25.483  1.00  0.00           H  
ATOM   4279 1HD2 LEU A 295      28.140  51.374  25.859  1.00  0.00           H  
ATOM   4280 2HD2 LEU A 295      28.578  50.267  27.182  1.00  0.00           H  
ATOM   4281 3HD2 LEU A 295      29.483  51.783  26.954  1.00  0.00           H  
ATOM   4282  N   GLU A 296      33.655  50.782  24.933  1.00  0.00           N  
ATOM   4283  CA  GLU A 296      34.328  51.697  24.032  1.00  0.00           C  
ATOM   4284  C   GLU A 296      35.167  50.974  22.990  1.00  0.00           C  
ATOM   4285  O   GLU A 296      35.208  51.356  21.822  1.00  0.00           O  
ATOM   4286  CB  GLU A 296      35.214  52.658  24.829  1.00  0.00           C  
ATOM   4287  CG  GLU A 296      34.447  53.673  25.664  1.00  0.00           C  
ATOM   4288  CD  GLU A 296      35.346  54.547  26.493  1.00  0.00           C  
ATOM   4289  OE1 GLU A 296      36.529  54.302  26.512  1.00  0.00           O  
ATOM   4290  OE2 GLU A 296      34.850  55.461  27.108  1.00  0.00           O1-
ATOM   4291  H   GLU A 296      33.933  50.776  25.873  1.00  0.00           H  
ATOM   4292  HA  GLU A 296      33.573  52.274  23.497  1.00  0.00           H  
ATOM   4293 1HB  GLU A 296      35.856  52.088  25.501  1.00  0.00           H  
ATOM   4294 2HB  GLU A 296      35.861  53.207  24.145  1.00  0.00           H  
ATOM   4295 1HG  GLU A 296      33.858  54.304  25.000  1.00  0.00           H  
ATOM   4296 2HG  GLU A 296      33.759  53.142  26.321  1.00  0.00           H  
ATOM   4297  N   ARG A 297      35.861  49.946  23.423  1.00  0.00           N  
ATOM   4298  CA  ARG A 297      36.646  49.123  22.522  1.00  0.00           C  
ATOM   4299  C   ARG A 297      35.789  48.424  21.480  1.00  0.00           C  
ATOM   4300  O   ARG A 297      36.158  48.317  20.312  1.00  0.00           O  
ATOM   4301  CB  ARG A 297      37.425  48.079  23.308  1.00  0.00           C  
ATOM   4302  CG  ARG A 297      38.572  48.628  24.140  1.00  0.00           C  
ATOM   4303  CD  ARG A 297      39.299  47.548  24.855  1.00  0.00           C  
ATOM   4304  NE  ARG A 297      40.345  48.076  25.716  1.00  0.00           N  
ATOM   4305  CZ  ARG A 297      41.587  48.395  25.304  1.00  0.00           C  
ATOM   4306  NH1 ARG A 297      41.923  48.234  24.044  1.00  0.00           N1+
ATOM   4307  NH2 ARG A 297      42.469  48.869  26.167  1.00  0.00           N  
ATOM   4308  H   ARG A 297      35.808  49.673  24.363  1.00  0.00           H  
ATOM   4309  HA  ARG A 297      37.348  49.765  21.990  1.00  0.00           H  
ATOM   4310 1HB  ARG A 297      36.750  47.554  23.984  1.00  0.00           H  
ATOM   4311 2HB  ARG A 297      37.839  47.340  22.622  1.00  0.00           H  
ATOM   4312 1HG  ARG A 297      39.279  49.145  23.489  1.00  0.00           H  
ATOM   4313 2HG  ARG A 297      38.183  49.328  24.880  1.00  0.00           H  
ATOM   4314 1HD  ARG A 297      38.600  46.987  25.473  1.00  0.00           H  
ATOM   4315 2HD  ARG A 297      39.761  46.879  24.130  1.00  0.00           H  
ATOM   4316  HE  ARG A 297      40.124  48.214  26.694  1.00  0.00           H  
ATOM   4317 1HH1 ARG A 297      41.250  47.871  23.384  1.00  0.00           H  
ATOM   4318 2HH1 ARG A 297      42.855  48.472  23.735  1.00  0.00           H  
ATOM   4319 1HH2 ARG A 297      42.210  48.994  27.137  1.00  0.00           H  
ATOM   4320 2HH2 ARG A 297      43.399  49.108  25.859  1.00  0.00           H  
ATOM   4321  N   VAL A 298      34.655  47.919  21.913  1.00  0.00           N  
ATOM   4322  CA  VAL A 298      33.709  47.288  21.012  1.00  0.00           C  
ATOM   4323  C   VAL A 298      33.169  48.254  19.970  1.00  0.00           C  
ATOM   4324  O   VAL A 298      32.999  47.909  18.802  1.00  0.00           O  
ATOM   4325  CB  VAL A 298      32.532  46.701  21.814  1.00  0.00           C  
ATOM   4326  CG1 VAL A 298      31.438  46.214  20.876  1.00  0.00           C  
ATOM   4327  CG2 VAL A 298      33.025  45.569  22.702  1.00  0.00           C  
ATOM   4328  H   VAL A 298      34.396  48.017  22.853  1.00  0.00           H  
ATOM   4329  HA  VAL A 298      34.218  46.478  20.487  1.00  0.00           H  
ATOM   4330  HB  VAL A 298      32.099  47.487  22.433  1.00  0.00           H  
ATOM   4331 1HG1 VAL A 298      30.614  45.803  21.459  1.00  0.00           H  
ATOM   4332 2HG1 VAL A 298      31.076  47.049  20.275  1.00  0.00           H  
ATOM   4333 3HG1 VAL A 298      31.839  45.441  20.220  1.00  0.00           H  
ATOM   4334 1HG2 VAL A 298      32.187  45.159  23.267  1.00  0.00           H  
ATOM   4335 2HG2 VAL A 298      33.463  44.786  22.084  1.00  0.00           H  
ATOM   4336 3HG2 VAL A 298      33.777  45.949  23.394  1.00  0.00           H  
ATOM   4337  N   ALA A 299      32.868  49.458  20.403  1.00  0.00           N  
ATOM   4338  CA  ALA A 299      32.412  50.499  19.502  1.00  0.00           C  
ATOM   4339  C   ALA A 299      33.457  50.864  18.460  1.00  0.00           C  
ATOM   4340  O   ALA A 299      33.147  51.090  17.292  1.00  0.00           O  
ATOM   4341  CB  ALA A 299      32.012  51.734  20.296  1.00  0.00           C  
ATOM   4342  H   ALA A 299      33.011  49.696  21.343  1.00  0.00           H  
ATOM   4343  HA  ALA A 299      31.542  50.124  18.964  1.00  0.00           H  
ATOM   4344 1HB  ALA A 299      31.658  52.507  19.614  1.00  0.00           H  
ATOM   4345 2HB  ALA A 299      31.216  51.475  20.995  1.00  0.00           H  
ATOM   4346 3HB  ALA A 299      32.873  52.105  20.849  1.00  0.00           H  
ATOM   4347  N   GLU A 300      34.695  50.950  18.893  1.00  0.00           N  
ATOM   4348  CA  GLU A 300      35.798  51.219  17.992  1.00  0.00           C  
ATOM   4349  C   GLU A 300      35.977  50.127  16.950  1.00  0.00           C  
ATOM   4350  O   GLU A 300      36.254  50.393  15.782  1.00  0.00           O  
ATOM   4351  CB  GLU A 300      37.094  51.386  18.789  1.00  0.00           C  
ATOM   4352  CG  GLU A 300      37.153  52.650  19.635  1.00  0.00           C  
ATOM   4353  CD  GLU A 300      37.150  53.907  18.810  1.00  0.00           C  
ATOM   4354  OE1 GLU A 300      38.084  54.115  18.074  1.00  0.00           O  
ATOM   4355  OE2 GLU A 300      36.211  54.661  18.915  1.00  0.00           O1-
ATOM   4356  H   GLU A 300      34.905  50.769  19.833  1.00  0.00           H  
ATOM   4357  HA  GLU A 300      35.594  52.151  17.464  1.00  0.00           H  
ATOM   4358 1HB  GLU A 300      37.225  50.533  19.453  1.00  0.00           H  
ATOM   4359 2HB  GLU A 300      37.942  51.402  18.104  1.00  0.00           H  
ATOM   4360 1HG  GLU A 300      36.294  52.667  20.305  1.00  0.00           H  
ATOM   4361 2HG  GLU A 300      38.055  52.624  20.245  1.00  0.00           H  
ATOM   4362  N   LEU A 301      35.847  48.893  17.383  1.00  0.00           N  
ATOM   4363  CA  LEU A 301      35.920  47.758  16.482  1.00  0.00           C  
ATOM   4364  C   LEU A 301      34.814  47.774  15.440  1.00  0.00           C  
ATOM   4365  O   LEU A 301      35.027  47.454  14.272  1.00  0.00           O  
ATOM   4366  CB  LEU A 301      35.849  46.452  17.284  1.00  0.00           C  
ATOM   4367  CG  LEU A 301      35.938  45.161  16.461  1.00  0.00           C  
ATOM   4368  CD1 LEU A 301      37.262  45.126  15.711  1.00  0.00           C  
ATOM   4369  CD2 LEU A 301      35.801  43.959  17.384  1.00  0.00           C  
ATOM   4370  H   LEU A 301      35.632  48.718  18.323  1.00  0.00           H  
ATOM   4371  HA  LEU A 301      36.872  47.797  15.953  1.00  0.00           H  
ATOM   4372 1HB  LEU A 301      36.664  46.442  18.005  1.00  0.00           H  
ATOM   4373 2HB  LEU A 301      34.907  46.432  17.832  1.00  0.00           H  
ATOM   4374  HG  LEU A 301      35.136  45.144  15.722  1.00  0.00           H  
ATOM   4375 1HD1 LEU A 301      37.326  44.208  15.126  1.00  0.00           H  
ATOM   4376 2HD1 LEU A 301      37.325  45.986  15.043  1.00  0.00           H  
ATOM   4377 3HD1 LEU A 301      38.085  45.159  16.424  1.00  0.00           H  
ATOM   4378 1HD2 LEU A 301      35.863  43.041  16.799  1.00  0.00           H  
ATOM   4379 2HD2 LEU A 301      36.603  43.975  18.122  1.00  0.00           H  
ATOM   4380 3HD2 LEU A 301      34.838  44.000  17.894  1.00  0.00           H  
ATOM   4381  N   GLY A 302      33.620  48.114  15.873  1.00  0.00           N  
ATOM   4382  CA  GLY A 302      32.491  48.240  14.972  1.00  0.00           C  
ATOM   4383  C   GLY A 302      32.698  49.327  13.930  1.00  0.00           C  
ATOM   4384  O   GLY A 302      32.346  49.172  12.762  1.00  0.00           O  
ATOM   4385  H   GLY A 302      33.485  48.358  16.813  1.00  0.00           H  
ATOM   4386 1HA  GLY A 302      32.322  47.290  14.466  1.00  0.00           H  
ATOM   4387 2HA  GLY A 302      31.592  48.463  15.545  1.00  0.00           H  
ATOM   4388  N   ARG A 303      33.241  50.442  14.363  1.00  0.00           N  
ATOM   4389  CA  ARG A 303      33.561  51.533  13.462  1.00  0.00           C  
ATOM   4390  C   ARG A 303      34.595  51.141  12.420  1.00  0.00           C  
ATOM   4391  O   ARG A 303      34.503  51.514  11.252  1.00  0.00           O  
ATOM   4392  CB  ARG A 303      34.076  52.730  14.248  1.00  0.00           C  
ATOM   4393  CG  ARG A 303      34.407  53.953  13.408  1.00  0.00           C  
ATOM   4394  CD  ARG A 303      34.903  55.076  14.244  1.00  0.00           C  
ATOM   4395  NE  ARG A 303      36.153  54.746  14.909  1.00  0.00           N  
ATOM   4396  CZ  ARG A 303      37.366  54.789  14.324  1.00  0.00           C  
ATOM   4397  NH1 ARG A 303      37.475  55.150  13.065  1.00  0.00           N1+
ATOM   4398  NH2 ARG A 303      38.445  54.470  15.016  1.00  0.00           N  
ATOM   4399  H   ARG A 303      33.503  50.533  15.303  1.00  0.00           H  
ATOM   4400  HA  ARG A 303      32.652  51.824  12.935  1.00  0.00           H  
ATOM   4401 1HB  ARG A 303      33.331  53.028  14.985  1.00  0.00           H  
ATOM   4402 2HB  ARG A 303      34.978  52.448  14.791  1.00  0.00           H  
ATOM   4403 1HG  ARG A 303      35.180  53.697  12.683  1.00  0.00           H  
ATOM   4404 2HG  ARG A 303      33.512  54.286  12.882  1.00  0.00           H  
ATOM   4405 1HD  ARG A 303      35.072  55.950  13.616  1.00  0.00           H  
ATOM   4406 2HD  ARG A 303      34.164  55.315  15.007  1.00  0.00           H  
ATOM   4407  HE  ARG A 303      36.109  54.463  15.879  1.00  0.00           H  
ATOM   4408 1HH1 ARG A 303      36.650  55.395  12.536  1.00  0.00           H  
ATOM   4409 2HH1 ARG A 303      38.384  55.183  12.626  1.00  0.00           H  
ATOM   4410 1HH2 ARG A 303      38.361  54.192  15.985  1.00  0.00           H  
ATOM   4411 2HH2 ARG A 303      39.354  54.502  14.578  1.00  0.00           H  
ATOM   4412  N   LEU A 304      35.599  50.412  12.853  1.00  0.00           N  
ATOM   4413  CA  LEU A 304      36.618  49.908  11.952  1.00  0.00           C  
ATOM   4414  C   LEU A 304      36.052  48.958  10.910  1.00  0.00           C  
ATOM   4415  O   LEU A 304      36.436  48.983   9.742  1.00  0.00           O  
ATOM   4416  CB  LEU A 304      37.713  49.194  12.754  1.00  0.00           C  
ATOM   4417  CG  LEU A 304      38.594  50.096  13.627  1.00  0.00           C  
ATOM   4418  CD1 LEU A 304      39.503  49.235  14.494  1.00  0.00           C  
ATOM   4419  CD2 LEU A 304      39.407  51.026  12.738  1.00  0.00           C  
ATOM   4420  H   LEU A 304      35.643  50.138  13.793  1.00  0.00           H  
ATOM   4421  HA  LEU A 304      37.062  50.753  11.425  1.00  0.00           H  
ATOM   4422 1HB  LEU A 304      37.244  48.459  13.405  1.00  0.00           H  
ATOM   4423 2HB  LEU A 304      38.366  48.667  12.058  1.00  0.00           H  
ATOM   4424  HG  LEU A 304      37.963  50.688  14.291  1.00  0.00           H  
ATOM   4425 1HD1 LEU A 304      40.128  49.876  15.115  1.00  0.00           H  
ATOM   4426 2HD1 LEU A 304      38.895  48.594  15.133  1.00  0.00           H  
ATOM   4427 3HD1 LEU A 304      40.135  48.618  13.857  1.00  0.00           H  
ATOM   4428 1HD2 LEU A 304      40.033  51.668  13.359  1.00  0.00           H  
ATOM   4429 2HD2 LEU A 304      40.039  50.435  12.075  1.00  0.00           H  
ATOM   4430 3HD2 LEU A 304      38.733  51.642  12.143  1.00  0.00           H  
ATOM   4431  N   VAL A 305      35.160  48.095  11.343  1.00  0.00           N  
ATOM   4432  CA  VAL A 305      34.487  47.180  10.442  1.00  0.00           C  
ATOM   4433  C   VAL A 305      33.649  47.902   9.400  1.00  0.00           C  
ATOM   4434  O   VAL A 305      33.607  47.520   8.232  1.00  0.00           O  
ATOM   4435  CB  VAL A 305      33.582  46.226  11.244  1.00  0.00           C  
ATOM   4436  CG1 VAL A 305      32.720  45.395  10.306  1.00  0.00           C  
ATOM   4437  CG2 VAL A 305      34.432  45.330  12.131  1.00  0.00           C  
ATOM   4438  H   VAL A 305      34.882  48.099  12.283  1.00  0.00           H  
ATOM   4439  HA  VAL A 305      35.247  46.614   9.904  1.00  0.00           H  
ATOM   4440  HB  VAL A 305      32.906  46.816  11.864  1.00  0.00           H  
ATOM   4441 1HG1 VAL A 305      32.086  44.727  10.890  1.00  0.00           H  
ATOM   4442 2HG1 VAL A 305      32.094  46.056   9.706  1.00  0.00           H  
ATOM   4443 3HG1 VAL A 305      33.360  44.806   9.650  1.00  0.00           H  
ATOM   4444 1HG2 VAL A 305      33.786  44.658  12.696  1.00  0.00           H  
ATOM   4445 2HG2 VAL A 305      35.112  44.744  11.512  1.00  0.00           H  
ATOM   4446 3HG2 VAL A 305      35.010  45.944  12.823  1.00  0.00           H  
ATOM   4447  N   MET A 306      32.954  48.930   9.833  1.00  0.00           N  
ATOM   4448  CA  MET A 306      32.170  49.752   8.932  1.00  0.00           C  
ATOM   4449  C   MET A 306      33.026  50.453   7.890  1.00  0.00           C  
ATOM   4450  O   MET A 306      32.657  50.559   6.722  1.00  0.00           O  
ATOM   4451  CB  MET A 306      31.370  50.777   9.733  1.00  0.00           C  
ATOM   4452  CG  MET A 306      30.253  50.183  10.579  1.00  0.00           C  
ATOM   4453  SD  MET A 306      29.440  51.412  11.619  1.00  0.00           S  
ATOM   4454  CE  MET A 306      28.575  52.380  10.387  1.00  0.00           C  
ATOM   4455  H   MET A 306      33.007  49.203  10.773  1.00  0.00           H  
ATOM   4456  HA  MET A 306      31.478  49.108   8.390  1.00  0.00           H  
ATOM   4457 1HB  MET A 306      32.039  51.321  10.398  1.00  0.00           H  
ATOM   4458 2HB  MET A 306      30.924  51.504   9.052  1.00  0.00           H  
ATOM   4459 1HG  MET A 306      29.504  49.733   9.928  1.00  0.00           H  
ATOM   4460 2HG  MET A 306      30.659  49.402  11.221  1.00  0.00           H  
ATOM   4461 1HE  MET A 306      28.023  53.183  10.876  1.00  0.00           H  
ATOM   4462 2HE  MET A 306      29.295  52.808   9.688  1.00  0.00           H  
ATOM   4463 3HE  MET A 306      27.879  51.740   9.843  1.00  0.00           H  
ATOM   4464  N   GLU A 307      34.160  50.957   8.323  1.00  0.00           N  
ATOM   4465  CA  GLU A 307      35.105  51.587   7.422  1.00  0.00           C  
ATOM   4466  C   GLU A 307      35.646  50.622   6.380  1.00  0.00           C  
ATOM   4467  O   GLU A 307      35.815  50.967   5.212  1.00  0.00           O  
ATOM   4468  CB  GLU A 307      36.266  52.187   8.218  1.00  0.00           C  
ATOM   4469  CG  GLU A 307      35.893  53.402   9.055  1.00  0.00           C  
ATOM   4470  CD  GLU A 307      37.037  53.916   9.883  1.00  0.00           C  
ATOM   4471  OE1 GLU A 307      38.065  53.282   9.901  1.00  0.00           O  
ATOM   4472  OE2 GLU A 307      36.884  54.945  10.499  1.00  0.00           O1-
ATOM   4473  H   GLU A 307      34.420  50.858   9.263  1.00  0.00           H  
ATOM   4474  HA  GLU A 307      34.593  52.388   6.888  1.00  0.00           H  
ATOM   4475 1HB  GLU A 307      36.675  51.432   8.890  1.00  0.00           H  
ATOM   4476 2HB  GLU A 307      37.062  52.483   7.535  1.00  0.00           H  
ATOM   4477 1HG  GLU A 307      35.554  54.197   8.391  1.00  0.00           H  
ATOM   4478 2HG  GLU A 307      35.065  53.138   9.712  1.00  0.00           H  
ATOM   4479  N   ALA A 308      35.947  49.418   6.813  1.00  0.00           N  
ATOM   4480  CA  ALA A 308      36.404  48.377   5.912  1.00  0.00           C  
ATOM   4481  C   ALA A 308      35.358  48.013   4.870  1.00  0.00           C  
ATOM   4482  O   ALA A 308      35.669  47.786   3.702  1.00  0.00           O  
ATOM   4483  CB  ALA A 308      36.804  47.142   6.706  1.00  0.00           C  
ATOM   4484  H   ALA A 308      35.805  49.180   7.753  1.00  0.00           H  
ATOM   4485  HA  ALA A 308      37.275  48.753   5.374  1.00  0.00           H  
ATOM   4486 1HB  ALA A 308      37.158  46.369   6.023  1.00  0.00           H  
ATOM   4487 2HB  ALA A 308      37.600  47.400   7.405  1.00  0.00           H  
ATOM   4488 3HB  ALA A 308      35.943  46.770   7.259  1.00  0.00           H  
ATOM   4489  N   GLY A 309      34.121  47.925   5.303  1.00  0.00           N  
ATOM   4490  CA  GLY A 309      33.016  47.657   4.402  1.00  0.00           C  
ATOM   4491  C   GLY A 309      32.839  48.748   3.360  1.00  0.00           C  
ATOM   4492  O   GLY A 309      32.562  48.483   2.192  1.00  0.00           O  
ATOM   4493  H   GLY A 309      33.911  48.107   6.243  1.00  0.00           H  
ATOM   4494 1HA  GLY A 309      33.181  46.706   3.896  1.00  0.00           H  
ATOM   4495 2HA  GLY A 309      32.095  47.560   4.975  1.00  0.00           H  
ATOM   4496  N   ARG A 310      33.572  49.811   3.529  1.00  0.00           N  
ATOM   4497  CA  ARG A 310      32.884  50.893   2.849  1.00  0.00           C  
ATOM   4498  C   ARG A 310      32.566  50.580   1.363  1.00  0.00           C  
ATOM   4499  O   ARG A 310      31.715  51.240   0.770  1.00  0.00           O  
ATOM   4500  CB  ARG A 310      33.725  52.159   2.929  1.00  0.00           C  
ATOM   4501  CG  ARG A 310      35.016  52.120   2.128  1.00  0.00           C  
ATOM   4502  CD  ARG A 310      35.818  53.356   2.318  1.00  0.00           C  
ATOM   4503  NE  ARG A 310      36.360  53.449   3.664  1.00  0.00           N  
ATOM   4504  CZ  ARG A 310      36.981  54.535   4.165  1.00  0.00           C  
ATOM   4505  NH1 ARG A 310      37.129  55.609   3.422  1.00  0.00           N1+
ATOM   4506  NH2 ARG A 310      37.440  54.520   5.404  1.00  0.00           N  
ATOM   4507  H   ARG A 310      34.139  49.967   2.709  1.00  0.00           H  
ATOM   4508  HA  ARG A 310      31.931  51.065   3.349  1.00  0.00           H  
ATOM   4509 1HB  ARG A 310      33.141  53.006   2.573  1.00  0.00           H  
ATOM   4510 2HB  ARG A 310      33.987  52.356   3.969  1.00  0.00           H  
ATOM   4511 1HG  ARG A 310      35.618  51.269   2.448  1.00  0.00           H  
ATOM   4512 2HG  ARG A 310      34.784  52.022   1.067  1.00  0.00           H  
ATOM   4513 1HD  ARG A 310      36.649  53.363   1.614  1.00  0.00           H  
ATOM   4514 2HD  ARG A 310      35.188  54.228   2.143  1.00  0.00           H  
ATOM   4515  HE  ARG A 310      36.265  52.642   4.266  1.00  0.00           H  
ATOM   4516 1HH1 ARG A 310      36.778  55.620   2.475  1.00  0.00           H  
ATOM   4517 2HH1 ARG A 310      37.595  56.423   3.798  1.00  0.00           H  
ATOM   4518 1HH2 ARG A 310      37.326  53.694   5.976  1.00  0.00           H  
ATOM   4519 2HH2 ARG A 310      37.905  55.333   5.780  1.00  0.00           H  
ATOM   4520  N   ASP A 311      33.259  49.594   0.760  1.00  0.00           N  
ATOM   4521  CA  ASP A 311      33.683  48.796  -0.414  1.00  0.00           C  
ATOM   4522  C   ASP A 311      33.149  47.364  -0.395  1.00  0.00           C  
ATOM   4523  O   ASP A 311      33.639  46.504  -1.128  1.00  0.00           O  
ATOM   4524  CB  ASP A 311      35.211  48.754  -0.502  1.00  0.00           C  
ATOM   4525  CG  ASP A 311      35.825  50.118  -0.790  1.00  0.00           C  
ATOM   4526  OD1 ASP A 311      35.325  50.803  -1.650  1.00  0.00           O  
ATOM   4527  OD2 ASP A 311      36.788  50.460  -0.146  1.00  0.00           O1-
ATOM   4528  H   ASP A 311      32.659  49.948   0.025  1.00  0.00           H  
ATOM   4529  HA  ASP A 311      33.300  49.277  -1.315  1.00  0.00           H  
ATOM   4530 1HB  ASP A 311      35.619  48.379   0.437  1.00  0.00           H  
ATOM   4531 2HB  ASP A 311      35.511  48.063  -1.289  1.00  0.00           H  
ATOM   4532  N   ALA A 312      32.127  47.119   0.416  1.00  0.00           N  
ATOM   4533  CA  ALA A 312      31.458  45.818   0.446  1.00  0.00           C  
ATOM   4534  C   ALA A 312      29.967  45.999   0.194  1.00  0.00           C  
ATOM   4535  O   ALA A 312      29.445  47.110   0.300  1.00  0.00           O  
ATOM   4536  CB  ALA A 312      31.695  45.117   1.776  1.00  0.00           C  
ATOM   4537  OXT ALA A 312      29.291  45.055  -0.110  1.00  0.00           O1-
ATOM   4538  H   ALA A 312      31.785  47.860   1.012  1.00  0.00           H  
ATOM   4539  HA  ALA A 312      31.889  45.190  -0.335  1.00  0.00           H  
ATOM   4540 1HB  ALA A 312      31.176  44.159   1.779  1.00  0.00           H  
ATOM   4541 2HB  ALA A 312      32.764  44.952   1.914  1.00  0.00           H  
ATOM   4542 3HB  ALA A 312      31.317  45.738   2.586  1.00  0.00           H  
TER   
ATOM   4543  N   PRO B   1      24.259 -47.828  -0.193  1.00  0.00           N  
ATOM   4544  CA  PRO B   1      25.036 -46.667  -0.617  1.00  0.00           C  
ATOM   4545  C   PRO B   1      25.918 -46.155   0.512  1.00  0.00           C  
ATOM   4546  O   PRO B   1      25.491 -46.097   1.667  1.00  0.00           O  
ATOM   4547  CB  PRO B   1      23.957 -45.648  -0.997  1.00  0.00           C  
ATOM   4548  CG  PRO B   1      22.820 -45.963  -0.085  1.00  0.00           C  
ATOM   4549  CD  PRO B   1      22.898 -47.454   0.110  1.00  0.00           C  
ATOM   4550 1H   PRO B   1      24.786 -48.071   0.571  1.00  0.00           H  
ATOM   4551 2H   PRO B   1      24.321 -48.467  -0.943  1.00  0.00           H  
ATOM   4552  HA  PRO B   1      25.672 -46.964  -1.452  1.00  0.00           H  
ATOM   4553 1HB  PRO B   1      24.340 -44.627  -0.863  1.00  0.00           H  
ATOM   4554 2HB  PRO B   1      23.694 -45.757  -2.059  1.00  0.00           H  
ATOM   4555 1HG  PRO B   1      22.924 -45.406   0.858  1.00  0.00           H  
ATOM   4556 2HG  PRO B   1      21.869 -45.645  -0.539  1.00  0.00           H  
ATOM   4557 1HD  PRO B   1      22.678 -47.699   1.160  1.00  0.00           H  
ATOM   4558 2HD  PRO B   1      22.183 -47.951  -0.562  1.00  0.00           H  
ATOM   4559  N   VAL B   2      27.168 -45.853   0.185  1.00  0.00           N  
ATOM   4560  CA  VAL B   2      28.175 -45.569   1.197  1.00  0.00           C  
ATOM   4561  C   VAL B   2      27.679 -44.571   2.235  1.00  0.00           C  
ATOM   4562  O   VAL B   2      28.021 -44.676   3.412  1.00  0.00           O  
ATOM   4563  CB  VAL B   2      29.450 -45.016   0.532  1.00  0.00           C  
ATOM   4564  CG1 VAL B   2      30.426 -44.516   1.586  1.00  0.00           C  
ATOM   4565  CG2 VAL B   2      30.092 -46.091  -0.331  1.00  0.00           C  
ATOM   4566  H   VAL B   2      27.440 -45.874  -0.788  1.00  0.00           H  
ATOM   4567  HA  VAL B   2      28.421 -46.499   1.711  1.00  0.00           H  
ATOM   4568  HB  VAL B   2      29.182 -44.161  -0.089  1.00  0.00           H  
ATOM   4569 1HG1 VAL B   2      31.321 -44.128   1.098  1.00  0.00           H  
ATOM   4570 2HG1 VAL B   2      29.959 -43.722   2.168  1.00  0.00           H  
ATOM   4571 3HG1 VAL B   2      30.701 -45.338   2.246  1.00  0.00           H  
ATOM   4572 1HG2 VAL B   2      30.992 -45.693  -0.799  1.00  0.00           H  
ATOM   4573 2HG2 VAL B   2      30.354 -46.948   0.289  1.00  0.00           H  
ATOM   4574 3HG2 VAL B   2      29.390 -46.404  -1.105  1.00  0.00           H  
ATOM   4575  N   ASP B   3      26.879 -43.593   1.806  1.00  0.00           N  
ATOM   4576  CA  ASP B   3      26.466 -42.534   2.707  1.00  0.00           C  
ATOM   4577  C   ASP B   3      25.468 -43.015   3.749  1.00  0.00           C  
ATOM   4578  O   ASP B   3      25.527 -42.637   4.917  1.00  0.00           O  
ATOM   4579  CB  ASP B   3      25.855 -41.376   1.913  1.00  0.00           C  
ATOM   4580  CG  ASP B   3      25.568 -40.153   2.774  1.00  0.00           C  
ATOM   4581  OD1 ASP B   3      26.473 -39.681   3.419  1.00  0.00           O  
ATOM   4582  OD2 ASP B   3      24.447 -39.704   2.777  1.00  0.00           O1-
ATOM   4583  H   ASP B   3      26.610 -43.525   0.866  1.00  0.00           H  
ATOM   4584  HA  ASP B   3      27.346 -42.183   3.245  1.00  0.00           H  
ATOM   4585 1HB  ASP B   3      26.534 -41.086   1.111  1.00  0.00           H  
ATOM   4586 2HB  ASP B   3      24.924 -41.703   1.450  1.00  0.00           H  
ATOM   4587  N   ALA B   4      24.532 -43.829   3.316  1.00  0.00           N  
ATOM   4588  CA  ALA B   4      23.562 -44.420   4.217  1.00  0.00           C  
ATOM   4589  C   ALA B   4      24.208 -45.317   5.259  1.00  0.00           C  
ATOM   4590  O   ALA B   4      23.825 -45.326   6.427  1.00  0.00           O  
ATOM   4591  CB  ALA B   4      22.527 -45.204   3.423  1.00  0.00           C  
ATOM   4592  H   ALA B   4      24.513 -44.107   2.376  1.00  0.00           H  
ATOM   4593  HA  ALA B   4      23.064 -43.613   4.755  1.00  0.00           H  
ATOM   4594 1HB  ALA B   4      21.794 -45.634   4.106  1.00  0.00           H  
ATOM   4595 2HB  ALA B   4      22.022 -44.536   2.724  1.00  0.00           H  
ATOM   4596 3HB  ALA B   4      23.020 -46.001   2.870  1.00  0.00           H  
ATOM   4597  N   VAL B   5      25.173 -46.099   4.826  1.00  0.00           N  
ATOM   4598  CA  VAL B   5      25.924 -46.952   5.727  1.00  0.00           C  
ATOM   4599  C   VAL B   5      26.695 -46.160   6.769  1.00  0.00           C  
ATOM   4600  O   VAL B   5      26.771 -46.536   7.937  1.00  0.00           O  
ATOM   4601  CB  VAL B   5      26.910 -47.823   4.925  1.00  0.00           C  
ATOM   4602  CG1 VAL B   5      27.842 -48.575   5.863  1.00  0.00           C  
ATOM   4603  CG2 VAL B   5      26.142 -48.791   4.037  1.00  0.00           C  
ATOM   4604  H   VAL B   5      25.449 -46.071   3.886  1.00  0.00           H  
ATOM   4605  HA  VAL B   5      25.217 -47.583   6.265  1.00  0.00           H  
ATOM   4606  HB  VAL B   5      27.531 -47.176   4.306  1.00  0.00           H  
ATOM   4607 1HG1 VAL B   5      28.532 -49.185   5.279  1.00  0.00           H  
ATOM   4608 2HG1 VAL B   5      28.407 -47.862   6.463  1.00  0.00           H  
ATOM   4609 3HG1 VAL B   5      27.256 -49.218   6.519  1.00  0.00           H  
ATOM   4610 1HG2 VAL B   5      26.845 -49.402   3.473  1.00  0.00           H  
ATOM   4611 2HG2 VAL B   5      25.516 -49.434   4.656  1.00  0.00           H  
ATOM   4612 3HG2 VAL B   5      25.513 -48.229   3.346  1.00  0.00           H  
ATOM   4613  N   ALA B   6      27.297 -45.074   6.336  1.00  0.00           N  
ATOM   4614  CA  ALA B   6      28.006 -44.187   7.237  1.00  0.00           C  
ATOM   4615  C   ALA B   6      27.092 -43.565   8.279  1.00  0.00           C  
ATOM   4616  O   ALA B   6      27.450 -43.425   9.447  1.00  0.00           O  
ATOM   4617  CB  ALA B   6      28.712 -43.097   6.443  1.00  0.00           C  
ATOM   4618  H   ALA B   6      27.221 -44.808   5.396  1.00  0.00           H  
ATOM   4619  HA  ALA B   6      28.751 -44.774   7.775  1.00  0.00           H  
ATOM   4620 1HB  ALA B   6      29.253 -42.442   7.126  1.00  0.00           H  
ATOM   4621 2HB  ALA B   6      29.414 -43.552   5.744  1.00  0.00           H  
ATOM   4622 3HB  ALA B   6      27.976 -42.515   5.890  1.00  0.00           H  
ATOM   4623  N   GLU B   7      25.918 -43.160   7.846  1.00  0.00           N  
ATOM   4624  CA  GLU B   7      24.922 -42.616   8.747  1.00  0.00           C  
ATOM   4625  C   GLU B   7      24.467 -43.625   9.789  1.00  0.00           C  
ATOM   4626  O   GLU B   7      24.269 -43.296  10.957  1.00  0.00           O  
ATOM   4627  CB  GLU B   7      23.713 -42.120   7.950  1.00  0.00           C  
ATOM   4628  CG  GLU B   7      22.619 -41.485   8.798  1.00  0.00           C  
ATOM   4629  CD  GLU B   7      23.060 -40.211   9.463  1.00  0.00           C  
ATOM   4630  OE1 GLU B   7      24.009 -39.622   9.005  1.00  0.00           O  
ATOM   4631  OE2 GLU B   7      22.446 -39.826  10.430  1.00  0.00           O1-
ATOM   4632  H   GLU B   7      25.669 -43.282   6.906  1.00  0.00           H  
ATOM   4633  HA  GLU B   7      25.361 -41.773   9.282  1.00  0.00           H  
ATOM   4634 1HB  GLU B   7      24.038 -41.382   7.216  1.00  0.00           H  
ATOM   4635 2HB  GLU B   7      23.271 -42.953   7.404  1.00  0.00           H  
ATOM   4636 1HG  GLU B   7      21.760 -41.271   8.162  1.00  0.00           H  
ATOM   4637 2HG  GLU B   7      22.305 -42.197   9.559  1.00  0.00           H  
ATOM   4638  N   ALA B   8      24.273 -44.850   9.356  1.00  0.00           N  
ATOM   4639  CA  ALA B   8      23.910 -45.927  10.257  1.00  0.00           C  
ATOM   4640  C   ALA B   8      24.982 -46.198  11.299  1.00  0.00           C  
ATOM   4641  O   ALA B   8      24.693 -46.452  12.467  1.00  0.00           O  
ATOM   4642  CB  ALA B   8      23.620 -47.193   9.463  1.00  0.00           C  
ATOM   4643  H   ALA B   8      24.436 -45.075   8.416  1.00  0.00           H  
ATOM   4644  HA  ALA B   8      23.001 -45.643  10.786  1.00  0.00           H  
ATOM   4645 1HB  ALA B   8      23.336 -47.994  10.146  1.00  0.00           H  
ATOM   4646 2HB  ALA B   8      22.805 -47.005   8.764  1.00  0.00           H  
ATOM   4647 3HB  ALA B   8      24.511 -47.486   8.911  1.00  0.00           H  
ATOM   4648  N   ALA B   9      26.223 -46.177  10.866  1.00  0.00           N  
ATOM   4649  CA  ALA B   9      27.347 -46.348  11.767  1.00  0.00           C  
ATOM   4650  C   ALA B   9      27.428 -45.245  12.809  1.00  0.00           C  
ATOM   4651  O   ALA B   9      27.727 -45.485  13.977  1.00  0.00           O  
ATOM   4652  CB  ALA B   9      28.643 -46.414  10.973  1.00  0.00           C  
ATOM   4653  H   ALA B   9      26.416 -45.978   9.926  1.00  0.00           H  
ATOM   4654  HA  ALA B   9      27.210 -47.286  12.305  1.00  0.00           H  
ATOM   4655 1HB  ALA B   9      29.481 -46.555  11.656  1.00  0.00           H  
ATOM   4656 2HB  ALA B   9      28.600 -47.249  10.274  1.00  0.00           H  
ATOM   4657 3HB  ALA B   9      28.778 -45.486  10.420  1.00  0.00           H  
ATOM   4658  N   SER B  10      27.191 -44.027  12.376  1.00  0.00           N  
ATOM   4659  CA  SER B  10      27.164 -42.890  13.277  1.00  0.00           C  
ATOM   4660  C   SER B  10      26.064 -43.001  14.319  1.00  0.00           C  
ATOM   4661  O   SER B  10      26.249 -42.664  15.487  1.00  0.00           O  
ATOM   4662  CB  SER B  10      26.985 -41.611  12.482  1.00  0.00           C  
ATOM   4663  OG  SER B  10      26.956 -40.494  13.328  1.00  0.00           O  
ATOM   4664  H   SER B  10      26.962 -43.871  11.436  1.00  0.00           H  
ATOM   4665  HA  SER B  10      28.112 -42.861  13.815  1.00  0.00           H  
ATOM   4666 1HB  SER B  10      27.801 -41.510  11.767  1.00  0.00           H  
ATOM   4667 2HB  SER B  10      26.057 -41.664  11.914  1.00  0.00           H  
ATOM   4668  HG  SER B  10      27.873 -40.299  13.539  1.00  0.00           H  
ATOM   4669  N   VAL B  11      24.906 -43.446  13.886  1.00  0.00           N  
ATOM   4670  CA  VAL B  11      23.791 -43.670  14.787  1.00  0.00           C  
ATOM   4671  C   VAL B  11      24.092 -44.734  15.829  1.00  0.00           C  
ATOM   4672  O   VAL B  11      23.728 -44.611  16.997  1.00  0.00           O  
ATOM   4673  CB  VAL B  11      22.545 -44.088  13.985  1.00  0.00           C  
ATOM   4674  CG1 VAL B  11      21.427 -44.519  14.923  1.00  0.00           C  
ATOM   4675  CG2 VAL B  11      22.091 -42.939  13.097  1.00  0.00           C  
ATOM   4676  H   VAL B  11      24.792 -43.699  12.946  1.00  0.00           H  
ATOM   4677  HA  VAL B  11      23.589 -42.743  15.324  1.00  0.00           H  
ATOM   4678  HB  VAL B  11      22.795 -44.950  13.365  1.00  0.00           H  
ATOM   4679 1HG1 VAL B  11      20.554 -44.811  14.339  1.00  0.00           H  
ATOM   4680 2HG1 VAL B  11      21.762 -45.365  15.522  1.00  0.00           H  
ATOM   4681 3HG1 VAL B  11      21.163 -43.690  15.579  1.00  0.00           H  
ATOM   4682 1HG2 VAL B  11      21.210 -43.241  12.532  1.00  0.00           H  
ATOM   4683 2HG2 VAL B  11      21.847 -42.076  13.716  1.00  0.00           H  
ATOM   4684 3HG2 VAL B  11      22.892 -42.674  12.406  1.00  0.00           H  
ATOM   4685  N   ALA B  12      24.731 -45.799  15.396  1.00  0.00           N  
ATOM   4686  CA  ALA B  12      25.145 -46.857  16.297  1.00  0.00           C  
ATOM   4687  C   ALA B  12      26.141 -46.376  17.339  1.00  0.00           C  
ATOM   4688  O   ALA B  12      26.082 -46.755  18.507  1.00  0.00           O  
ATOM   4689  CB  ALA B  12      25.738 -48.013  15.503  1.00  0.00           C  
ATOM   4690  H   ALA B  12      25.000 -45.866  14.456  1.00  0.00           H  
ATOM   4691  HA  ALA B  12      24.265 -47.208  16.835  1.00  0.00           H  
ATOM   4692 1HB  ALA B  12      26.035 -48.808  16.186  1.00  0.00           H  
ATOM   4693 2HB  ALA B  12      24.993 -48.393  14.804  1.00  0.00           H  
ATOM   4694 3HB  ALA B  12      26.608 -47.665  14.950  1.00  0.00           H  
ATOM   4695  N   ALA B  13      27.078 -45.562  16.906  1.00  0.00           N  
ATOM   4696  CA  ALA B  13      28.048 -44.970  17.807  1.00  0.00           C  
ATOM   4697  C   ALA B  13      27.402 -44.073  18.849  1.00  0.00           C  
ATOM   4698  O   ALA B  13      27.786 -44.065  20.017  1.00  0.00           O  
ATOM   4699  CB  ALA B  13      29.083 -44.187  17.013  1.00  0.00           C  
ATOM   4700  H   ALA B  13      27.097 -45.284  15.966  1.00  0.00           H  
ATOM   4701  HA  ALA B  13      28.546 -45.776  18.345  1.00  0.00           H  
ATOM   4702 1HB  ALA B  13      29.815 -43.756  17.695  1.00  0.00           H  
ATOM   4703 2HB  ALA B  13      29.587 -44.854  16.314  1.00  0.00           H  
ATOM   4704 3HB  ALA B  13      28.589 -43.389  16.460  1.00  0.00           H  
ATOM   4705  N   ARG B  14      26.437 -43.292  18.416  1.00  0.00           N  
ATOM   4706  CA  ARG B  14      25.686 -42.439  19.317  1.00  0.00           C  
ATOM   4707  C   ARG B  14      24.915 -43.232  20.359  1.00  0.00           C  
ATOM   4708  O   ARG B  14      24.839 -42.855  21.527  1.00  0.00           O  
ATOM   4709  CB  ARG B  14      24.713 -41.572  18.531  1.00  0.00           C  
ATOM   4710  CG  ARG B  14      25.361 -40.479  17.697  1.00  0.00           C  
ATOM   4711  CD  ARG B  14      24.355 -39.714  16.916  1.00  0.00           C  
ATOM   4712  NE  ARG B  14      24.971 -38.667  16.117  1.00  0.00           N  
ATOM   4713  CZ  ARG B  14      24.318 -37.914  15.209  1.00  0.00           C  
ATOM   4714  NH1 ARG B  14      23.035 -38.104  14.997  1.00  0.00           N1+
ATOM   4715  NH2 ARG B  14      24.970 -36.985  14.531  1.00  0.00           N  
ATOM   4716  H   ARG B  14      26.161 -43.320  17.476  1.00  0.00           H  
ATOM   4717  HA  ARG B  14      26.387 -41.797  19.851  1.00  0.00           H  
ATOM   4718 1HB  ARG B  14      24.130 -42.198  17.857  1.00  0.00           H  
ATOM   4719 2HB  ARG B  14      24.015 -41.093  19.218  1.00  0.00           H  
ATOM   4720 1HG  ARG B  14      25.887 -39.784  18.353  1.00  0.00           H  
ATOM   4721 2HG  ARG B  14      26.070 -40.925  16.999  1.00  0.00           H  
ATOM   4722 1HD  ARG B  14      23.827 -40.390  16.244  1.00  0.00           H  
ATOM   4723 2HD  ARG B  14      23.643 -39.249  17.597  1.00  0.00           H  
ATOM   4724  HE  ARG B  14      25.957 -38.491  16.251  1.00  0.00           H  
ATOM   4725 1HH1 ARG B  14      22.538 -38.815  15.515  1.00  0.00           H  
ATOM   4726 2HH1 ARG B  14      22.547 -37.541  14.317  1.00  0.00           H  
ATOM   4727 1HH2 ARG B  14      25.957 -36.838  14.694  1.00  0.00           H  
ATOM   4728 2HH2 ARG B  14      24.481 -36.421  13.851  1.00  0.00           H  
ATOM   4729  N   ALA B  15      24.313 -44.317  19.926  1.00  0.00           N  
ATOM   4730  CA  ALA B  15      23.604 -45.204  20.827  1.00  0.00           C  
ATOM   4731  C   ALA B  15      24.518 -45.827  21.869  1.00  0.00           C  
ATOM   4732  O   ALA B  15      24.159 -45.965  23.037  1.00  0.00           O  
ATOM   4733  CB  ALA B  15      22.898 -46.294  20.033  1.00  0.00           C  
ATOM   4734  H   ALA B  15      24.389 -44.583  18.986  1.00  0.00           H  
ATOM   4735  HA  ALA B  15      22.859 -44.617  21.365  1.00  0.00           H  
ATOM   4736 1HB  ALA B  15      22.357 -46.950  20.716  1.00  0.00           H  
ATOM   4737 2HB  ALA B  15      22.196 -45.839  19.334  1.00  0.00           H  
ATOM   4738 3HB  ALA B  15      23.634 -46.876  19.480  1.00  0.00           H  
ATOM   4739  N   LEU B  16      25.692 -46.231  21.436  1.00  0.00           N  
ATOM   4740  CA  LEU B  16      26.688 -46.776  22.337  1.00  0.00           C  
ATOM   4741  C   LEU B  16      27.143 -45.766  23.379  1.00  0.00           C  
ATOM   4742  O   LEU B  16      27.341 -46.095  24.547  1.00  0.00           O  
ATOM   4743  CB  LEU B  16      27.901 -47.264  21.535  1.00  0.00           C  
ATOM   4744  CG  LEU B  16      27.667 -48.504  20.663  1.00  0.00           C  
ATOM   4745  CD1 LEU B  16      28.892 -48.755  19.795  1.00  0.00           C  
ATOM   4746  CD2 LEU B  16      27.371 -49.702  21.552  1.00  0.00           C  
ATOM   4747  H   LEU B  16      25.941 -46.109  20.496  1.00  0.00           H  
ATOM   4748  HA  LEU B  16      26.250 -47.621  22.867  1.00  0.00           H  
ATOM   4749 1HB  LEU B  16      28.234 -46.458  20.883  1.00  0.00           H  
ATOM   4750 2HB  LEU B  16      28.707 -47.497  22.231  1.00  0.00           H  
ATOM   4751  HG  LEU B  16      26.820 -48.327  19.999  1.00  0.00           H  
ATOM   4752 1HD1 LEU B  16      28.726 -49.636  19.175  1.00  0.00           H  
ATOM   4753 2HD1 LEU B  16      29.068 -47.890  19.156  1.00  0.00           H  
ATOM   4754 3HD1 LEU B  16      29.761 -48.919  20.432  1.00  0.00           H  
ATOM   4755 1HD2 LEU B  16      27.203 -50.583  20.932  1.00  0.00           H  
ATOM   4756 2HD2 LEU B  16      28.218 -49.881  22.215  1.00  0.00           H  
ATOM   4757 3HD2 LEU B  16      26.480 -49.503  22.148  1.00  0.00           H  
ATOM   4758  N   ALA B  17      27.337 -44.541  22.946  1.00  0.00           N  
ATOM   4759  CA  ALA B  17      27.700 -43.464  23.847  1.00  0.00           C  
ATOM   4760  C   ALA B  17      26.627 -43.192  24.889  1.00  0.00           C  
ATOM   4761  O   ALA B  17      26.917 -42.939  26.057  1.00  0.00           O  
ATOM   4762  CB  ALA B  17      27.990 -42.198  23.053  1.00  0.00           C  
ATOM   4763  H   ALA B  17      27.174 -44.316  22.006  1.00  0.00           H  
ATOM   4764  HA  ALA B  17      28.600 -43.762  24.385  1.00  0.00           H  
ATOM   4765 1HB  ALA B  17      28.275 -41.398  23.736  1.00  0.00           H  
ATOM   4766 2HB  ALA B  17      28.806 -42.387  22.354  1.00  0.00           H  
ATOM   4767 3HB  ALA B  17      27.100 -41.904  22.500  1.00  0.00           H  
ATOM   4768  N   ARG B  18      25.387 -43.214  24.456  1.00  0.00           N  
ATOM   4769  CA  ARG B  18      24.263 -43.043  25.357  1.00  0.00           C  
ATOM   4770  C   ARG B  18      24.182 -44.146  26.399  1.00  0.00           C  
ATOM   4771  O   ARG B  18      23.883 -43.906  27.567  1.00  0.00           O  
ATOM   4772  CB  ARG B  18      22.961 -43.004  24.571  1.00  0.00           C  
ATOM   4773  CG  ARG B  18      22.755 -41.750  23.737  1.00  0.00           C  
ATOM   4774  CD  ARG B  18      21.493 -41.810  22.956  1.00  0.00           C  
ATOM   4775  NE  ARG B  18      21.292 -40.612  22.156  1.00  0.00           N  
ATOM   4776  CZ  ARG B  18      20.309 -40.454  21.248  1.00  0.00           C  
ATOM   4777  NH1 ARG B  18      19.448 -41.425  21.037  1.00  0.00           N1+
ATOM   4778  NH2 ARG B  18      20.211 -39.324  20.570  1.00  0.00           N  
ATOM   4779  H   ARG B  18      25.194 -43.413  23.516  1.00  0.00           H  
ATOM   4780  HA  ARG B  18      24.388 -42.101  25.891  1.00  0.00           H  
ATOM   4781 1HB  ARG B  18      22.917 -43.858  23.897  1.00  0.00           H  
ATOM   4782 2HB  ARG B  18      22.119 -43.085  25.258  1.00  0.00           H  
ATOM   4783 1HG  ARG B  18      22.711 -40.879  24.392  1.00  0.00           H  
ATOM   4784 2HG  ARG B  18      23.586 -41.636  23.038  1.00  0.00           H  
ATOM   4785 1HD  ARG B  18      21.522 -42.667  22.284  1.00  0.00           H  
ATOM   4786 2HD  ARG B  18      20.649 -41.911  23.636  1.00  0.00           H  
ATOM   4787  HE  ARG B  18      21.935 -39.844  22.291  1.00  0.00           H  
ATOM   4788 1HH1 ARG B  18      19.523 -42.289  21.555  1.00  0.00           H  
ATOM   4789 2HH1 ARG B  18      18.712 -41.307  20.356  1.00  0.00           H  
ATOM   4790 1HH2 ARG B  18      20.873 -38.578  20.733  1.00  0.00           H  
ATOM   4791 2HH2 ARG B  18      19.474 -39.207  19.891  1.00  0.00           H  
ATOM   4792  N   VAL B  19      24.419 -45.364  25.966  1.00  0.00           N  
ATOM   4793  CA  VAL B  19      24.446 -46.501  26.867  1.00  0.00           C  
ATOM   4794  C   VAL B  19      25.546 -46.389  27.909  1.00  0.00           C  
ATOM   4795  O   VAL B  19      25.361 -46.726  29.077  1.00  0.00           O  
ATOM   4796  CB  VAL B  19      24.642 -47.801  26.065  1.00  0.00           C  
ATOM   4797  CG1 VAL B  19      24.872 -48.977  27.003  1.00  0.00           C  
ATOM   4798  CG2 VAL B  19      23.432 -48.049  25.177  1.00  0.00           C  
ATOM   4799  H   VAL B  19      24.648 -45.520  25.026  1.00  0.00           H  
ATOM   4800  HA  VAL B  19      23.491 -46.550  27.392  1.00  0.00           H  
ATOM   4801  HB  VAL B  19      25.534 -47.704  25.446  1.00  0.00           H  
ATOM   4802 1HG1 VAL B  19      25.008 -49.888  26.419  1.00  0.00           H  
ATOM   4803 2HG1 VAL B  19      25.762 -48.794  27.603  1.00  0.00           H  
ATOM   4804 3HG1 VAL B  19      24.009 -49.093  27.659  1.00  0.00           H  
ATOM   4805 1HG2 VAL B  19      23.577 -48.969  24.612  1.00  0.00           H  
ATOM   4806 2HG2 VAL B  19      22.539 -48.140  25.796  1.00  0.00           H  
ATOM   4807 3HG2 VAL B  19      23.311 -47.215  24.486  1.00  0.00           H  
ATOM   4808  N   VAL B  20      26.704 -45.945  27.476  1.00  0.00           N  
ATOM   4809  CA  VAL B  20      27.819 -45.721  28.377  1.00  0.00           C  
ATOM   4810  C   VAL B  20      27.518 -44.656  29.419  1.00  0.00           C  
ATOM   4811  O   VAL B  20      27.881 -44.780  30.587  1.00  0.00           O  
ATOM   4812  CB  VAL B  20      29.065 -45.304  27.574  1.00  0.00           C  
ATOM   4813  CG1 VAL B  20      30.183 -44.872  28.512  1.00  0.00           C  
ATOM   4814  CG2 VAL B  20      29.518 -46.453  26.688  1.00  0.00           C  
ATOM   4815  H   VAL B  20      26.818 -45.692  26.536  1.00  0.00           H  
ATOM   4816  HA  VAL B  20      28.032 -46.652  28.903  1.00  0.00           H  
ATOM   4817  HB  VAL B  20      28.816 -44.442  26.955  1.00  0.00           H  
ATOM   4818 1HG1 VAL B  20      31.056 -44.581  27.928  1.00  0.00           H  
ATOM   4819 2HG1 VAL B  20      29.848 -44.026  29.112  1.00  0.00           H  
ATOM   4820 3HG1 VAL B  20      30.447 -45.701  29.169  1.00  0.00           H  
ATOM   4821 1HG2 VAL B  20      30.400 -46.151  26.123  1.00  0.00           H  
ATOM   4822 2HG2 VAL B  20      29.763 -47.317  27.307  1.00  0.00           H  
ATOM   4823 3HG2 VAL B  20      28.718 -46.718  25.996  1.00  0.00           H  
ATOM   4824  N   GLU B  21      26.879 -43.593  28.986  1.00  0.00           N  
ATOM   4825  CA  GLU B  21      26.465 -42.534  29.887  1.00  0.00           C  
ATOM   4826  C   GLU B  21      25.469 -43.016  30.929  1.00  0.00           C  
ATOM   4827  O   GLU B  21      25.528 -42.635  32.097  1.00  0.00           O  
ATOM   4828  CB  GLU B  21      25.855 -41.378  29.090  1.00  0.00           C  
ATOM   4829  CG  GLU B  21      25.444 -40.181  29.935  1.00  0.00           C  
ATOM   4830  CD  GLU B  21      24.920 -39.037  29.112  1.00  0.00           C  
ATOM   4831  OE1 GLU B  21      24.895 -39.157  27.911  1.00  0.00           O  
ATOM   4832  OE2 GLU B  21      24.544 -38.042  29.686  1.00  0.00           O1-
ATOM   4833  H   GLU B  21      26.610 -43.525  28.046  1.00  0.00           H  
ATOM   4834  HA  GLU B  21      27.345 -42.165  30.415  1.00  0.00           H  
ATOM   4835 1HB  GLU B  21      26.572 -41.032  28.345  1.00  0.00           H  
ATOM   4836 2HB  GLU B  21      24.972 -41.729  28.556  1.00  0.00           H  
ATOM   4837 1HG  GLU B  21      24.671 -40.492  30.637  1.00  0.00           H  
ATOM   4838 2HG  GLU B  21      26.304 -39.843  30.511  1.00  0.00           H  
ATOM   4839  N   ALA B  22      24.532 -43.829  30.496  1.00  0.00           N  
ATOM   4840  CA  ALA B  22      23.562 -44.420  31.397  1.00  0.00           C  
ATOM   4841  C   ALA B  22      24.208 -45.318  32.439  1.00  0.00           C  
ATOM   4842  O   ALA B  22      23.824 -45.327  33.607  1.00  0.00           O  
ATOM   4843  CB  ALA B  22      22.526 -45.203  30.603  1.00  0.00           C  
ATOM   4844  H   ALA B  22      24.512 -44.106  29.556  1.00  0.00           H  
ATOM   4845  HA  ALA B  22      23.064 -43.614  31.935  1.00  0.00           H  
ATOM   4846 1HB  ALA B  22      21.793 -45.633  31.286  1.00  0.00           H  
ATOM   4847 2HB  ALA B  22      22.023 -44.534  29.904  1.00  0.00           H  
ATOM   4848 3HB  ALA B  22      23.019 -46.000  30.050  1.00  0.00           H  
ATOM   4849  N   ALA B  23      25.231 -46.058  32.058  1.00  0.00           N  
ATOM   4850  CA  ALA B  23      25.757 -47.108  32.938  1.00  0.00           C  
ATOM   4851  C   ALA B  23      26.196 -46.636  34.334  1.00  0.00           C  
ATOM   4852  O   ALA B  23      26.422 -47.458  35.221  1.00  0.00           O  
ATOM   4853  CB  ALA B  23      26.924 -47.798  32.248  1.00  0.00           C  
ATOM   4854  H   ALA B  23      25.590 -45.969  31.118  1.00  0.00           H  
ATOM   4855  HA  ALA B  23      24.969 -47.843  33.109  1.00  0.00           H  
ATOM   4856 1HB  ALA B  23      27.297 -48.603  32.881  1.00  0.00           H  
ATOM   4857 2HB  ALA B  23      26.592 -48.209  31.295  1.00  0.00           H  
ATOM   4858 3HB  ALA B  23      27.721 -47.076  32.074  1.00  0.00           H  
ATOM   4859  N   GLY B  24      26.350 -45.328  34.519  1.00  0.00           N  
ATOM   4860  CA  GLY B  24      26.874 -44.792  35.783  1.00  0.00           C  
ATOM   4861  C   GLY B  24      28.395 -44.812  35.791  1.00  0.00           C  
ATOM   4862  O   GLY B  24      29.024 -44.860  36.848  1.00  0.00           O  
ATOM   4863  H   GLY B  24      26.127 -44.693  33.767  1.00  0.00           H  
ATOM   4864 1HA  GLY B  24      26.515 -43.772  35.922  1.00  0.00           H  
ATOM   4865 2HA  GLY B  24      26.491 -45.383  36.614  1.00  0.00           H  
ATOM   4866  N   VAL B  25      28.977 -44.692  34.603  1.00  0.00           N  
ATOM   4867  CA  VAL B  25      30.409 -44.468  34.448  1.00  0.00           C  
ATOM   4868  C   VAL B  25      30.759 -43.004  34.710  1.00  0.00           C  
ATOM   4869  O   VAL B  25      29.904 -42.123  34.602  1.00  0.00           O  
ATOM   4870  CB  VAL B  25      30.862 -44.860  33.029  1.00  0.00           C  
ATOM   4871  CG1 VAL B  25      30.580 -46.332  32.768  1.00  0.00           C  
ATOM   4872  CG2 VAL B  25      30.161 -43.986  32.001  1.00  0.00           C  
ATOM   4873  H   VAL B  25      28.399 -44.708  33.777  1.00  0.00           H  
ATOM   4874  HA  VAL B  25      30.937 -45.093  35.169  1.00  0.00           H  
ATOM   4875  HB  VAL B  25      31.941 -44.721  32.951  1.00  0.00           H  
ATOM   4876 1HG1 VAL B  25      30.907 -46.592  31.760  1.00  0.00           H  
ATOM   4877 2HG1 VAL B  25      31.121 -46.941  33.492  1.00  0.00           H  
ATOM   4878 3HG1 VAL B  25      29.510 -46.519  32.861  1.00  0.00           H  
ATOM   4879 1HG2 VAL B  25      30.486 -44.268  31.001  1.00  0.00           H  
ATOM   4880 2HG2 VAL B  25      29.083 -44.121  32.084  1.00  0.00           H  
ATOM   4881 3HG2 VAL B  25      30.410 -42.940  32.182  1.00  0.00           H  
ATOM   4882  N   PRO B  26      32.016 -42.751  35.060  1.00  0.00           N  
ATOM   4883  CA  PRO B  26      32.481 -41.397  35.359  1.00  0.00           C  
ATOM   4884  C   PRO B  26      32.295 -40.461  34.166  1.00  0.00           C  
ATOM   4885  O   PRO B  26      32.271 -40.900  33.017  1.00  0.00           O  
ATOM   4886  CB  PRO B  26      33.963 -41.610  35.682  1.00  0.00           C  
ATOM   4887  CG  PRO B  26      34.043 -43.035  36.113  1.00  0.00           C  
ATOM   4888  CD  PRO B  26      33.035 -43.744  35.250  1.00  0.00           C  
ATOM   4889  HA  PRO B  26      31.900 -41.008  36.196  1.00  0.00           H  
ATOM   4890 1HB  PRO B  26      34.576 -41.398  34.793  1.00  0.00           H  
ATOM   4891 2HB  PRO B  26      34.282 -40.909  36.467  1.00  0.00           H  
ATOM   4892 1HG  PRO B  26      35.065 -43.418  35.972  1.00  0.00           H  
ATOM   4893 2HG  PRO B  26      33.817 -43.121  37.186  1.00  0.00           H  
ATOM   4894 1HD  PRO B  26      33.506 -44.039  34.301  1.00  0.00           H  
ATOM   4895 2HD  PRO B  26      32.651 -44.627  35.783  1.00  0.00           H  
ATOM   4896  N   GLU B  27      32.054 -39.183  34.459  1.00  0.00           N  
ATOM   4897  CA  GLU B  27      31.530 -38.239  33.474  1.00  0.00           C  
ATOM   4898  C   GLU B  27      32.468 -38.047  32.260  1.00  0.00           C  
ATOM   4899  O   GLU B  27      32.078 -38.344  31.132  1.00  0.00           O  
ATOM   4900  CB  GLU B  27      31.272 -36.888  34.145  1.00  0.00           C  
ATOM   4901  CG  GLU B  27      30.154 -36.902  35.178  1.00  0.00           C  
ATOM   4902  CD  GLU B  27      30.600 -37.421  36.516  1.00  0.00           C  
ATOM   4903  OE1 GLU B  27      31.754 -37.750  36.650  1.00  0.00           O  
ATOM   4904  OE2 GLU B  27      29.785 -37.489  37.406  1.00  0.00           O1-
ATOM   4905  H   GLU B  27      32.161 -38.878  35.415  1.00  0.00           H  
ATOM   4906  HA  GLU B  27      30.583 -38.624  33.095  1.00  0.00           H  
ATOM   4907 1HB  GLU B  27      32.181 -36.549  34.642  1.00  0.00           H  
ATOM   4908 2HB  GLU B  27      31.018 -36.148  33.387  1.00  0.00           H  
ATOM   4909 1HG  GLU B  27      29.775 -35.888  35.302  1.00  0.00           H  
ATOM   4910 2HG  GLU B  27      29.338 -37.522  34.806  1.00  0.00           H  
ATOM   4911  N   GLU B  28      33.617 -37.377  32.463  1.00  0.00           N  
ATOM   4912  CA  GLU B  28      34.932 -38.026  32.313  1.00  0.00           C  
ATOM   4913  C   GLU B  28      34.891 -39.133  31.242  1.00  0.00           C  
ATOM   4914  O   GLU B  28      35.085 -38.868  30.055  1.00  0.00           O  
ATOM   4915  CB  GLU B  28      35.391 -38.614  33.649  1.00  0.00           C  
ATOM   4916  CG  GLU B  28      35.699 -37.577  34.720  1.00  0.00           C  
ATOM   4917  CD  GLU B  28      36.125 -38.190  36.024  1.00  0.00           C  
ATOM   4918  OE1 GLU B  28      36.568 -39.313  36.014  1.00  0.00           O  
ATOM   4919  OE2 GLU B  28      36.005 -37.535  37.033  1.00  0.00           O1-
ATOM   4920  H   GLU B  28      33.822 -37.133  31.502  1.00  0.00           H  
ATOM   4921  HA  GLU B  28      35.658 -37.272  32.007  1.00  0.00           H  
ATOM   4922 1HB  GLU B  28      34.620 -39.278  34.039  1.00  0.00           H  
ATOM   4923 2HB  GLU B  28      36.290 -39.212  33.495  1.00  0.00           H  
ATOM   4924 1HG  GLU B  28      36.496 -36.925  34.361  1.00  0.00           H  
ATOM   4925 2HG  GLU B  28      34.813 -36.965  34.883  1.00  0.00           H  
ATOM   4926  N   ALA B  29      34.610 -40.364  31.675  1.00  0.00           N  
ATOM   4927  CA  ALA B  29      34.447 -41.500  30.789  1.00  0.00           C  
ATOM   4928  C   ALA B  29      33.380 -41.266  29.732  1.00  0.00           C  
ATOM   4929  O   ALA B  29      33.569 -41.556  28.553  1.00  0.00           O  
ATOM   4930  CB  ALA B  29      34.117 -42.746  31.599  1.00  0.00           C  
ATOM   4931  H   ALA B  29      34.484 -40.492  32.669  1.00  0.00           H  
ATOM   4932  HA  ALA B  29      35.389 -41.657  30.262  1.00  0.00           H  
ATOM   4933 1HB  ALA B  29      34.009 -43.597  30.927  1.00  0.00           H  
ATOM   4934 2HB  ALA B  29      34.920 -42.942  32.309  1.00  0.00           H  
ATOM   4935 3HB  ALA B  29      33.184 -42.591  32.140  1.00  0.00           H  
ATOM   4936  N   ALA B  30      32.243 -40.770  30.166  1.00  0.00           N  
ATOM   4937  CA  ALA B  30      31.139 -40.497  29.265  1.00  0.00           C  
ATOM   4938  C   ALA B  30      31.488 -39.446  28.222  1.00  0.00           C
[truncated: 1,807,474 more chars]
