# Supplementary material for: Blueprinting extendable nanomaterials with standardized protein blocks
Source: Nature. 2024 Mar 13;627(8005):898–904. doi: 10.1038/s41586-024-07188-4 (PMC10972742; doi:10.1038/s41586-024-07188-4)
Supplement: Supplementary file 4 — Design models with ideal backbones as well as experimentally determined structures for comparison. For reference to design names, see Supplementary Fig. 1. [file 41586_2024_7188_MOESM4_ESM.zip › R18G_design.pdb]

ATOM      1  N   SER A   1      53.090  -3.102  -1.807  1.00  0.00           N  
ATOM      2  CA  SER A   1      52.615  -1.891  -2.473  1.00  0.00           C  
ATOM      3  C   SER A   1      52.534  -0.785  -1.434  1.00  0.00           C  
ATOM      4  O   SER A   1      52.560  -1.056  -0.237  1.00  0.00           O  
ATOM      5  CB  SER A   1      51.261  -2.116  -3.117  1.00  0.00           C  
ATOM      6  OG  SER A   1      51.343  -3.072  -4.138  1.00  0.00           O  
ATOM      7 1H   SER A   1      53.152  -3.846  -2.472  1.00  0.00           H  
ATOM      8 2H   SER A   1      53.993  -2.933  -1.411  1.00  0.00           H  
ATOM      9 3H   SER A   1      52.451  -3.356  -1.081  1.00  0.00           H  
ATOM     10  HA  SER A   1      53.324  -1.629  -3.261  1.00  0.00           H  
ATOM     11 1HB  SER A   1      50.550  -2.449  -2.361  1.00  0.00           H  
ATOM     12 2HB  SER A   1      50.890  -1.176  -3.523  1.00  0.00           H  
ATOM     13  HG  SER A   1      50.570  -2.934  -4.692  1.00  0.00           H  
ATOM     14  N   PRO A   2      52.499   0.460  -1.888  1.00  0.00           N  
ATOM     15  CA  PRO A   2      52.596   1.594  -0.976  1.00  0.00           C  
ATOM     16  C   PRO A   2      51.406   1.694  -0.035  1.00  0.00           C  
ATOM     17  O   PRO A   2      51.579   1.920   1.159  1.00  0.00           O  
ATOM     18  CB  PRO A   2      52.652   2.790  -1.932  1.00  0.00           C  
ATOM     19  CG  PRO A   2      53.228   2.228  -3.187  1.00  0.00           C  
ATOM     20  CD  PRO A   2      52.631   0.849  -3.289  1.00  0.00           C  
ATOM     21  HA  PRO A   2      53.492   1.471  -0.367  1.00  0.00           H  
ATOM     22 1HB  PRO A   2      51.643   3.205  -2.074  1.00  0.00           H  
ATOM     23 2HB  PRO A   2      53.270   3.589  -1.499  1.00  0.00           H  
ATOM     24 1HG  PRO A   2      52.967   2.867  -4.044  1.00  0.00           H  
ATOM     25 2HG  PRO A   2      54.326   2.211  -3.126  1.00  0.00           H  
ATOM     26 1HD  PRO A   2      51.655   0.908  -3.792  1.00  0.00           H  
ATOM     27 2HD  PRO A   2      53.316   0.193  -3.845  1.00  0.00           H  
ATOM     28  N   GLU A   3      50.195   1.458  -0.543  1.00  0.00           N  
ATOM     29  CA  GLU A   3      49.050   1.362   0.342  1.00  0.00           C  
ATOM     30  C   GLU A   3      49.223   0.282   1.398  1.00  0.00           C  
ATOM     31  O   GLU A   3      48.946   0.488   2.578  1.00  0.00           O  
ATOM     32  CB  GLU A   3      47.783   1.088  -0.471  1.00  0.00           C  
ATOM     33  CG  GLU A   3      47.351   2.238  -1.369  1.00  0.00           C  
ATOM     34  CD  GLU A   3      48.110   2.284  -2.666  1.00  0.00           C  
ATOM     35  OE1 GLU A   3      48.946   1.439  -2.873  1.00  0.00           O  
ATOM     36  OE2 GLU A   3      47.852   3.166  -3.451  1.00  0.00           O1-
ATOM     37  H   GLU A   3      50.059   1.341  -1.537  1.00  0.00           H  
ATOM     38  HA  GLU A   3      48.936   2.312   0.864  1.00  0.00           H  
ATOM     39 1HB  GLU A   3      47.936   0.212  -1.100  1.00  0.00           H  
ATOM     40 2HB  GLU A   3      46.958   0.865   0.206  1.00  0.00           H  
ATOM     41 1HG  GLU A   3      46.288   2.137  -1.587  1.00  0.00           H  
ATOM     42 2HG  GLU A   3      47.496   3.177  -0.835  1.00  0.00           H  
ATOM     43  N   LYS A   4      49.652  -0.882   0.965  1.00  0.00           N  
ATOM     44  CA  LYS A   4      49.860  -2.000   1.866  1.00  0.00           C  
ATOM     45  C   LYS A   4      50.929  -1.713   2.908  1.00  0.00           C  
ATOM     46  O   LYS A   4      50.801  -2.075   4.076  1.00  0.00           O  
ATOM     47  CB  LYS A   4      50.231  -3.253   1.071  1.00  0.00           C  
ATOM     48  CG  LYS A   4      49.089  -3.841   0.253  1.00  0.00           C  
ATOM     49  CD  LYS A   4      49.540  -5.069  -0.523  1.00  0.00           C  
ATOM     50  CE  LYS A   4      48.403  -5.650  -1.351  1.00  0.00           C  
ATOM     51  NZ  LYS A   4      48.840  -6.829  -2.146  1.00  0.00           N1+
ATOM     52  H   LYS A   4      49.904  -0.999   0.025  1.00  0.00           H  
ATOM     53  HA  LYS A   4      48.931  -2.188   2.405  1.00  0.00           H  
ATOM     54 1HB  LYS A   4      51.048  -3.021   0.387  1.00  0.00           H  
ATOM     55 2HB  LYS A   4      50.586  -4.025   1.754  1.00  0.00           H  
ATOM     56 1HG  LYS A   4      48.272  -4.122   0.919  1.00  0.00           H  
ATOM     57 2HG  LYS A   4      48.722  -3.092  -0.448  1.00  0.00           H  
ATOM     58 1HD  LYS A   4      50.361  -4.798  -1.188  1.00  0.00           H  
ATOM     59 2HD  LYS A   4      49.896  -5.829   0.172  1.00  0.00           H  
ATOM     60 1HE  LYS A   4      47.592  -5.953  -0.691  1.00  0.00           H  
ATOM     61 2HE  LYS A   4      48.024  -4.889  -2.032  1.00  0.00           H  
ATOM     62 1HZ  LYS A   4      48.060  -7.184  -2.680  1.00  0.00           H  
ATOM     63 2HZ  LYS A   4      49.582  -6.556  -2.776  1.00  0.00           H  
ATOM     64 3HZ  LYS A   4      49.177  -7.550  -1.523  1.00  0.00           H  
ATOM     65  N   MET A   5      52.002  -1.089   2.475  1.00  0.00           N  
ATOM     66  CA  MET A   5      53.066  -0.689   3.376  1.00  0.00           C  
ATOM     67  C   MET A   5      52.598   0.313   4.418  1.00  0.00           C  
ATOM     68  O   MET A   5      52.976   0.249   5.586  1.00  0.00           O  
ATOM     69  CB  MET A   5      54.231  -0.111   2.576  1.00  0.00           C  
ATOM     70  CG  MET A   5      55.460   0.228   3.408  1.00  0.00           C  
ATOM     71  SD  MET A   5      56.200  -1.224   4.179  1.00  0.00           S  
ATOM     72  CE  MET A   5      56.995  -1.989   2.768  1.00  0.00           C  
ATOM     73  H   MET A   5      52.073  -0.820   1.535  1.00  0.00           H  
ATOM     74  HA  MET A   5      53.410  -1.570   3.917  1.00  0.00           H  
ATOM     75 1HB  MET A   5      54.534  -0.823   1.809  1.00  0.00           H  
ATOM     76 2HB  MET A   5      53.909   0.799   2.069  1.00  0.00           H  
ATOM     77 1HG  MET A   5      56.209   0.702   2.774  1.00  0.00           H  
ATOM     78 2HG  MET A   5      55.185   0.932   4.193  1.00  0.00           H  
ATOM     79 1HE  MET A   5      57.498  -2.903   3.085  1.00  0.00           H  
ATOM     80 2HE  MET A   5      56.244  -2.229   2.014  1.00  0.00           H  
ATOM     81 3HE  MET A   5      57.726  -1.300   2.345  1.00  0.00           H  
ATOM     82  N   ALA A   6      51.797   1.261   3.985  1.00  0.00           N  
ATOM     83  CA  ALA A   6      51.218   2.239   4.886  1.00  0.00           C  
ATOM     84  C   ALA A   6      50.312   1.605   5.928  1.00  0.00           C  
ATOM     85  O   ALA A   6      50.309   1.989   7.096  1.00  0.00           O  
ATOM     86  CB  ALA A   6      50.449   3.285   4.092  1.00  0.00           C  
ATOM     87  H   ALA A   6      51.520   1.284   3.045  1.00  0.00           H  
ATOM     88  HA  ALA A   6      52.031   2.727   5.424  1.00  0.00           H  
ATOM     89 1HB  ALA A   6      50.028   4.023   4.774  1.00  0.00           H  
ATOM     90 2HB  ALA A   6      51.123   3.780   3.393  1.00  0.00           H  
ATOM     91 3HB  ALA A   6      49.645   2.802   3.539  1.00  0.00           H  
ATOM     92  N   GLU A   7      49.518   0.651   5.495  1.00  0.00           N  
ATOM     93  CA  GLU A   7      48.655  -0.088   6.396  1.00  0.00           C  
ATOM     94  C   GLU A   7      49.437  -0.870   7.438  1.00  0.00           C  
ATOM     95  O   GLU A   7      49.059  -0.940   8.606  1.00  0.00           O  
ATOM     96  CB  GLU A   7      47.763  -1.043   5.600  1.00  0.00           C  
ATOM     97  CG  GLU A   7      46.702  -0.354   4.753  1.00  0.00           C  
ATOM     98  CD  GLU A   7      45.682   0.381   5.578  1.00  0.00           C  
ATOM     99  OE1 GLU A   7      45.314  -0.117   6.614  1.00  0.00           O  
ATOM    100  OE2 GLU A   7      45.271   1.441   5.170  1.00  0.00           O1-
ATOM    101  H   GLU A   7      49.543   0.375   4.555  1.00  0.00           H  
ATOM    102  HA  GLU A   7      48.023   0.622   6.930  1.00  0.00           H  
ATOM    103 1HB  GLU A   7      48.380  -1.648   4.935  1.00  0.00           H  
ATOM    104 2HB  GLU A   7      47.256  -1.723   6.284  1.00  0.00           H  
ATOM    105 1HG  GLU A   7      47.190   0.354   4.084  1.00  0.00           H  
ATOM    106 2HG  GLU A   7      46.198  -1.102   4.142  1.00  0.00           H  
ATOM    107  N   ALA A   8      50.514  -1.487   7.005  1.00  0.00           N  
ATOM    108  CA  ALA A   8      51.392  -2.209   7.906  1.00  0.00           C  
ATOM    109  C   ALA A   8      52.027  -1.302   8.948  1.00  0.00           C  
ATOM    110  O   ALA A   8      52.161  -1.662  10.116  1.00  0.00           O  
ATOM    111  CB  ALA A   8      52.472  -2.929   7.112  1.00  0.00           C  
ATOM    112  H   ALA A   8      50.782  -1.414   6.065  1.00  0.00           H  
ATOM    113  HA  ALA A   8      50.794  -2.945   8.444  1.00  0.00           H  
ATOM    114 1HB  ALA A   8      53.120  -3.480   7.795  1.00  0.00           H  
ATOM    115 2HB  ALA A   8      52.007  -3.625   6.413  1.00  0.00           H  
ATOM    116 3HB  ALA A   8      53.063  -2.201   6.559  1.00  0.00           H  
ATOM    117  N   GLY A   9      52.447  -0.135   8.515  1.00  0.00           N  
ATOM    118  CA  GLY A   9      53.005   0.855   9.416  1.00  0.00           C  
ATOM    119  C   GLY A   9      52.002   1.323  10.458  1.00  0.00           C  
ATOM    120  O   GLY A   9      52.333   1.517  11.626  1.00  0.00           O  
ATOM    121  H   GLY A   9      52.329   0.117   7.575  1.00  0.00           H  
ATOM    122 1HA  GLY A   9      53.875   0.437   9.922  1.00  0.00           H  
ATOM    123 2HA  GLY A   9      53.350   1.715   8.843  1.00  0.00           H  
ATOM    124  N   LYS A  10      50.780   1.534  10.025  1.00  0.00           N  
ATOM    125  CA  LYS A  10      49.708   1.912  10.926  1.00  0.00           C  
ATOM    126  C   LYS A  10      49.421   0.843  11.968  1.00  0.00           C  
ATOM    127  O   LYS A  10      49.172   1.135  13.136  1.00  0.00           O  
ATOM    128  CB  LYS A  10      48.437   2.217  10.131  1.00  0.00           C  
ATOM    129  CG  LYS A  10      48.496   3.506   9.322  1.00  0.00           C  
ATOM    130  CD  LYS A  10      47.135   3.856   8.741  1.00  0.00           C  
ATOM    131  CE  LYS A  10      46.755   2.912   7.610  1.00  0.00           C  
ATOM    132  NZ  LYS A  10      45.490   3.322   6.943  1.00  0.00           N1+
ATOM    133  H   LYS A  10      50.552   1.374   9.085  1.00  0.00           H  
ATOM    134  HA  LYS A  10      50.010   2.810  11.466  1.00  0.00           H  
ATOM    135 1HB  LYS A  10      48.234   1.398   9.441  1.00  0.00           H  
ATOM    136 2HB  LYS A  10      47.590   2.289  10.813  1.00  0.00           H  
ATOM    137 1HG  LYS A  10      48.830   4.323   9.962  1.00  0.00           H  
ATOM    138 2HG  LYS A  10      49.211   3.392   8.507  1.00  0.00           H  
ATOM    139 1HD  LYS A  10      46.378   3.795   9.524  1.00  0.00           H  
ATOM    140 2HD  LYS A  10      47.154   4.876   8.357  1.00  0.00           H  
ATOM    141 1HE  LYS A  10      47.553   2.893   6.869  1.00  0.00           H  
ATOM    142 2HE  LYS A  10      46.632   1.903   8.004  1.00  0.00           H  
ATOM    143 1HZ  LYS A  10      45.273   2.671   6.201  1.00  0.00           H  
ATOM    144 2HZ  LYS A  10      44.738   3.325   7.618  1.00  0.00           H  
ATOM    145 3HZ  LYS A  10      45.598   4.249   6.556  1.00  0.00           H  
ATOM    146  N   ALA A  11      49.426  -0.398  11.535  1.00  0.00           N  
ATOM    147  CA  ALA A  11      49.240  -1.519  12.436  1.00  0.00           C  
ATOM    148  C   ALA A  11      50.342  -1.615  13.478  1.00  0.00           C  
ATOM    149  O   ALA A  11      50.097  -1.912  14.646  1.00  0.00           O  
ATOM    150  CB  ALA A  11      49.157  -2.815  11.642  1.00  0.00           C  
ATOM    151  H   ALA A  11      49.623  -0.594  10.595  1.00  0.00           H  
ATOM    152  HA  ALA A  11      48.304  -1.369  12.974  1.00  0.00           H  
ATOM    153 1HB  ALA A  11      49.004  -3.651  12.325  1.00  0.00           H  
ATOM    154 2HB  ALA A  11      48.322  -2.760  10.943  1.00  0.00           H  
ATOM    155 3HB  ALA A  11      50.083  -2.962  11.089  1.00  0.00           H  
ATOM    156  N   ALA A  12      51.563  -1.396  13.045  1.00  0.00           N  
ATOM    157  CA  ALA A  12      52.700  -1.384  13.946  1.00  0.00           C  
ATOM    158  C   ALA A  12      52.603  -0.282  14.988  1.00  0.00           C  
ATOM    159  O   ALA A  12      52.937  -0.471  16.156  1.00  0.00           O  
ATOM    160  CB  ALA A  12      53.990  -1.240  13.152  1.00  0.00           C  
ATOM    161  H   ALA A  12      51.722  -1.168  12.105  1.00  0.00           H  
ATOM    162  HA  ALA A  12      52.716  -2.332  14.484  1.00  0.00           H  
ATOM    163 1HB  ALA A  12      54.840  -1.245  13.835  1.00  0.00           H  
ATOM    164 2HB  ALA A  12      54.082  -2.072  12.453  1.00  0.00           H  
ATOM    165 3HB  ALA A  12      53.974  -0.302  12.599  1.00  0.00           H  
ATOM    166  N   LEU A  13      52.175   0.883  14.555  1.00  0.00           N  
ATOM    167  CA  LEU A  13      51.966   2.000  15.456  1.00  0.00           C  
ATOM    168  C   LEU A  13      50.897   1.713  16.498  1.00  0.00           C  
ATOM    169  O   LEU A  13      51.026   2.075  17.666  1.00  0.00           O  
ATOM    170  CB  LEU A  13      51.577   3.248  14.654  1.00  0.00           C  
ATOM    171  CG  LEU A  13      52.685   3.851  13.782  1.00  0.00           C  
ATOM    172  CD1 LEU A  13      52.104   4.959  12.914  1.00  0.00           C  
ATOM    173  CD2 LEU A  13      53.800   4.381  14.671  1.00  0.00           C  
ATOM    174  H   LEU A  13      51.922   0.999  13.615  1.00  0.00           H  
ATOM    175  HA  LEU A  13      52.898   2.196  15.986  1.00  0.00           H  
ATOM    176 1HB  LEU A  13      50.742   2.996  14.002  1.00  0.00           H  
ATOM    177 2HB  LEU A  13      51.246   4.019  15.350  1.00  0.00           H  
ATOM    178  HG  LEU A  13      53.084   3.083  13.118  1.00  0.00           H  
ATOM    179 1HD1 LEU A  13      52.891   5.387  12.294  1.00  0.00           H  
ATOM    180 2HD1 LEU A  13      51.322   4.548  12.274  1.00  0.00           H  
ATOM    181 3HD1 LEU A  13      51.681   5.735  13.551  1.00  0.00           H  
ATOM    182 1HD2 LEU A  13      54.588   4.809  14.051  1.00  0.00           H  
ATOM    183 2HD2 LEU A  13      53.402   5.150  15.334  1.00  0.00           H  
ATOM    184 3HD2 LEU A  13      54.209   3.565  15.267  1.00  0.00           H  
ATOM    185  N   GLU A  14      49.825   1.089  16.065  1.00  0.00           N  
ATOM    186  CA  GLU A  14      48.761   0.689  16.966  1.00  0.00           C  
ATOM    187  C   GLU A  14      49.229  -0.313  18.008  1.00  0.00           C  
ATOM    188  O   GLU A  14      48.850  -0.249  19.176  1.00  0.00           O  
ATOM    189  CB  GLU A  14      47.597   0.096  16.170  1.00  0.00           C  
ATOM    190  CG  GLU A  14      46.394  -0.299  17.014  1.00  0.00           C  
ATOM    191  CD  GLU A  14      45.243  -0.808  16.191  1.00  0.00           C  
ATOM    192  OE1 GLU A  14      45.108  -0.385  15.068  1.00  0.00           O  
ATOM    193  OE2 GLU A  14      44.498  -1.620  16.687  1.00  0.00           O1-
ATOM    194  H   GLU A  14      49.754   0.820  15.125  1.00  0.00           H  
ATOM    195  HA  GLU A  14      48.403   1.574  17.493  1.00  0.00           H  
ATOM    196 1HB  GLU A  14      47.261   0.817  15.424  1.00  0.00           H  
ATOM    197 2HB  GLU A  14      47.936  -0.792  15.636  1.00  0.00           H  
ATOM    198 1HG  GLU A  14      46.695  -1.076  17.717  1.00  0.00           H  
ATOM    199 2HG  GLU A  14      46.068   0.566  17.590  1.00  0.00           H  
ATOM    200  N   ALA A  15      50.030  -1.261  17.575  1.00  0.00           N  
ATOM    201  CA  ALA A  15      50.608  -2.239  18.476  1.00  0.00           C  
ATOM    202  C   ALA A  15      51.514  -1.605  19.518  1.00  0.00           C  
ATOM    203  O   ALA A  15      51.517  -1.989  20.686  1.00  0.00           O  
ATOM    204  CB  ALA A  15      51.377  -3.285  17.682  1.00  0.00           C  
ATOM    205  H   ALA A  15      50.306  -1.284  16.635  1.00  0.00           H  
ATOM    206  HA  ALA A  15      49.795  -2.726  19.014  1.00  0.00           H  
ATOM    207 1HB  ALA A  15      51.797  -4.024  18.365  1.00  0.00           H  
ATOM    208 2HB  ALA A  15      50.702  -3.780  16.983  1.00  0.00           H  
ATOM    209 3HB  ALA A  15      52.182  -2.803  17.129  1.00  0.00           H  
ATOM    210  N   ALA A  16      52.308  -0.651  19.085  1.00  0.00           N  
ATOM    211  CA  ALA A  16      53.171   0.088  19.986  1.00  0.00           C  
ATOM    212  C   ALA A  16      52.389   0.870  21.028  1.00  0.00           C  
ATOM    213  O   ALA A  16      52.767   0.940  22.196  1.00  0.00           O  
ATOM    214  CB  ALA A  16      54.068   1.027  19.192  1.00  0.00           C  
ATOM    215  H   ALA A  16      52.283  -0.375  18.145  1.00  0.00           H  
ATOM    216  HA  ALA A  16      53.792  -0.628  20.524  1.00  0.00           H  
ATOM    217 1HB  ALA A  16      54.722   1.569  19.875  1.00  0.00           H  
ATOM    218 2HB  ALA A  16      54.672   0.449  18.493  1.00  0.00           H  
ATOM    219 3HB  ALA A  16      53.453   1.736  18.640  1.00  0.00           H  
ATOM    220  N   ALA A  17      51.312   1.487  20.595  1.00  0.00           N  
ATOM    221  CA  ALA A  17      50.434   2.209  21.496  1.00  0.00           C  
ATOM    222  C   ALA A  17      49.800   1.302  22.538  1.00  0.00           C  
ATOM    223  O   ALA A  17      49.665   1.662  23.706  1.00  0.00           O  
ATOM    224  CB  ALA A  17      49.353   2.929  20.702  1.00  0.00           C  
ATOM    225  H   ALA A  17      51.044   1.414  19.655  1.00  0.00           H  
ATOM    226  HA  ALA A  17      51.032   2.945  22.034  1.00  0.00           H  
ATOM    227 1HB  ALA A  17      48.706   3.479  21.385  1.00  0.00           H  
ATOM    228 2HB  ALA A  17      49.818   3.625  20.003  1.00  0.00           H  
ATOM    229 3HB  ALA A  17      48.762   2.200  20.149  1.00  0.00           H  
ATOM    230  N   ARG A  18      49.379   0.135  22.105  1.00  0.00           N  
ATOM    231  CA  ARG A  18      48.821  -0.855  23.006  1.00  0.00           C  
ATOM    232  C   ARG A  18      49.824  -1.323  24.048  1.00  0.00           C  
ATOM    233  O   ARG A  18      49.493  -1.517  25.216  1.00  0.00           O  
ATOM    234  CB  ARG A  18      48.322  -2.058  22.219  1.00  0.00           C  
ATOM    235  CG  ARG A  18      47.074  -1.806  21.389  1.00  0.00           C  
ATOM    236  CD  ARG A  18      46.633  -3.031  20.673  1.00  0.00           C  
ATOM    237  NE  ARG A  18      45.489  -2.775  19.813  1.00  0.00           N  
ATOM    238  CZ  ARG A  18      44.207  -2.771  20.226  1.00  0.00           C  
ATOM    239  NH1 ARG A  18      43.922  -3.011  21.487  1.00  0.00           N1+
ATOM    240  NH2 ARG A  18      43.236  -2.527  19.364  1.00  0.00           N  
ATOM    241  H   ARG A  18      49.498  -0.117  21.165  1.00  0.00           H  
ATOM    242  HA  ARG A  18      47.979  -0.407  23.534  1.00  0.00           H  
ATOM    243 1HB  ARG A  18      49.104  -2.400  21.543  1.00  0.00           H  
ATOM    244 2HB  ARG A  18      48.102  -2.876  22.906  1.00  0.00           H  
ATOM    245 1HG  ARG A  18      46.263  -1.479  22.040  1.00  0.00           H  
ATOM    246 2HG  ARG A  18      47.279  -1.032  20.649  1.00  0.00           H  
ATOM    247 1HD  ARG A  18      47.449  -3.404  20.054  1.00  0.00           H  
ATOM    248 2HD  ARG A  18      46.351  -3.794  21.398  1.00  0.00           H  
ATOM    249  HE  ARG A  18      45.669  -2.586  18.836  1.00  0.00           H  
ATOM    250 1HH1 ARG A  18      44.664  -3.198  22.146  1.00  0.00           H  
ATOM    251 2HH1 ARG A  18      42.961  -3.008  21.796  1.00  0.00           H  
ATOM    252 1HH2 ARG A  18      43.455  -2.343  18.394  1.00  0.00           H  
ATOM    253 2HH2 ARG A  18      42.275  -2.524  19.673  1.00  0.00           H  
ATOM    254  N   VAL A  19      51.047  -1.534  23.615  1.00  0.00           N  
ATOM    255  CA  VAL A  19      52.119  -1.912  24.516  1.00  0.00           C  
ATOM    256  C   VAL A  19      52.405  -0.843  25.558  1.00  0.00           C  
ATOM    257  O   VAL A  19      52.654  -1.135  26.726  1.00  0.00           O  
ATOM    258  CB  VAL A  19      53.404  -2.191  23.714  1.00  0.00           C  
ATOM    259  CG1 VAL A  19      54.584  -2.393  24.652  1.00  0.00           C  
ATOM    260  CG2 VAL A  19      53.206  -3.410  22.826  1.00  0.00           C  
ATOM    261  H   VAL A  19      51.274  -1.374  22.675  1.00  0.00           H  
ATOM    262  HA  VAL A  19      51.825  -2.822  25.041  1.00  0.00           H  
ATOM    263  HB  VAL A  19      53.630  -1.323  23.095  1.00  0.00           H  
ATOM    264 1HG1 VAL A  19      55.484  -2.589  24.068  1.00  0.00           H  
ATOM    265 2HG1 VAL A  19      54.730  -1.495  25.252  1.00  0.00           H  
ATOM    266 3HG1 VAL A  19      54.387  -3.241  25.308  1.00  0.00           H  
ATOM    267 1HG2 VAL A  19      54.118  -3.601  22.261  1.00  0.00           H  
ATOM    268 2HG2 VAL A  19      52.973  -4.277  23.445  1.00  0.00           H  
ATOM    269 3HG2 VAL A  19      52.383  -3.227  22.135  1.00  0.00           H  
ATOM    270  N   ALA A  20      52.400   0.398  25.125  1.00  0.00           N  
ATOM    271  CA  ALA A  20      52.586   1.519  26.026  1.00  0.00           C  
ATOM    272  C   ALA A  20      51.484   1.615  27.068  1.00  0.00           C  
ATOM    273  O   ALA A  20      51.729   1.912  28.236  1.00  0.00           O  
ATOM    274  CB  ALA A  20      52.669   2.815  25.232  1.00  0.00           C  
ATOM    275  H   ALA A  20      52.203   0.594  24.185  1.00  0.00           H  
ATOM    276  HA  ALA A  20      53.522   1.369  26.564  1.00  0.00           H  
ATOM    277 1HB  ALA A  20      52.822   3.651  25.915  1.00  0.00           H  
ATOM    278 2HB  ALA A  20      53.504   2.760  24.533  1.00  0.00           H  
ATOM    279 3HB  ALA A  20      51.743   2.962  24.679  1.00  0.00           H  
ATOM    280  N   GLU A  21      50.263   1.396  26.635  1.00  0.00           N  
ATOM    281  CA  GLU A  21      49.126   1.384  27.536  1.00  0.00           C  
ATOM    282  C   GLU A  21      49.223   0.282  28.578  1.00  0.00           C  
ATOM    283  O   GLU A  21      48.889   0.471  29.746  1.00  0.00           O  
ATOM    284  CB  GLU A  21      47.829   1.225  26.739  1.00  0.00           C  
ATOM    285  CG  GLU A  21      47.452   2.439  25.903  1.00  0.00           C  
ATOM    286  CD  GLU A  21      46.217   2.218  25.074  1.00  0.00           C  
ATOM    287  OE1 GLU A  21      45.727   1.114  25.056  1.00  0.00           O  
ATOM    288  OE2 GLU A  21      45.764   3.154  24.458  1.00  0.00           O1-
ATOM    289  H   GLU A  21      50.104   1.168  25.695  1.00  0.00           H  
ATOM    290  HA  GLU A  21      49.098   2.334  28.070  1.00  0.00           H  
ATOM    291 1HB  GLU A  21      47.917   0.370  26.068  1.00  0.00           H  
ATOM    292 2HB  GLU A  21      47.005   1.020  27.423  1.00  0.00           H  
ATOM    293 1HG  GLU A  21      47.282   3.286  26.567  1.00  0.00           H  
ATOM    294 2HG  GLU A  21      48.285   2.688  25.247  1.00  0.00           H  
ATOM    295  N   ALA A  22      49.652  -0.883  28.145  1.00  0.00           N  
ATOM    296  CA  ALA A  22      49.860  -2.000  29.046  1.00  0.00           C  
ATOM    297  C   ALA A  22      50.929  -1.713  30.088  1.00  0.00           C  
ATOM    298  O   ALA A  22      50.800  -2.075  31.256  1.00  0.00           O  
ATOM    299  CB  ALA A  22      50.224  -3.246  28.252  1.00  0.00           C  
ATOM    300  H   ALA A  22      49.904  -0.999  27.205  1.00  0.00           H  
ATOM    301  HA  ALA A  22      48.929  -2.179  29.584  1.00  0.00           H  
ATOM    302 1HB  ALA A  22      50.367  -4.084  28.935  1.00  0.00           H  
ATOM    303 2HB  ALA A  22      49.421  -3.480  27.553  1.00  0.00           H  
ATOM    304 3HB  ALA A  22      51.145  -3.069  27.700  1.00  0.00           H  
ATOM    305  N   LEU A  23      52.001  -1.089  29.655  1.00  0.00           N  
ATOM    306  CA  LEU A  23      53.065  -0.689  30.556  1.00  0.00           C  
ATOM    307  C   LEU A  23      52.598   0.313  31.598  1.00  0.00           C  
ATOM    308  O   LEU A  23      52.977   0.249  32.766  1.00  0.00           O  
ATOM    309  CB  LEU A  23      54.226  -0.088  29.754  1.00  0.00           C  
ATOM    310  CG  LEU A  23      55.441   0.361  30.577  1.00  0.00           C  
ATOM    311  CD1 LEU A  23      56.016  -0.832  31.327  1.00  0.00           C  
ATOM    312  CD2 LEU A  23      56.480   0.979  29.653  1.00  0.00           C  
ATOM    313  H   LEU A  23      52.072  -0.820  28.715  1.00  0.00           H  
ATOM    314  HA  LEU A  23      53.420  -1.572  31.086  1.00  0.00           H  
ATOM    315 1HB  LEU A  23      54.570  -0.828  29.033  1.00  0.00           H  
ATOM    316 2HB  LEU A  23      53.858   0.779  29.206  1.00  0.00           H  
ATOM    317  HG  LEU A  23      55.127   1.099  31.315  1.00  0.00           H  
ATOM    318 1HD1 LEU A  23      56.879  -0.513  31.912  1.00  0.00           H  
ATOM    319 2HD1 LEU A  23      55.258  -1.242  31.995  1.00  0.00           H  
ATOM    320 3HD1 LEU A  23      56.324  -1.596  30.614  1.00  0.00           H  
ATOM    321 1HD2 LEU A  23      57.343   1.299  30.238  1.00  0.00           H  
ATOM    322 2HD2 LEU A  23      56.795   0.241  28.915  1.00  0.00           H  
ATOM    323 3HD2 LEU A  23      56.047   1.840  29.143  1.00  0.00           H  
ATOM    324  N   THR A  24      51.797   1.261  31.165  1.00  0.00           N  
ATOM    325  CA  THR A  24      51.218   2.239  32.066  1.00  0.00           C  
ATOM    326  C   THR A  24      50.402   1.597  33.175  1.00  0.00           C  
ATOM    327  O   THR A  24      50.544   1.947  34.346  1.00  0.00           O  
ATOM    328  CB  THR A  24      50.333   3.234  31.292  1.00  0.00           C  
ATOM    329  CG2 THR A  24      49.687   4.226  32.246  1.00  0.00           C  
ATOM    330  OG1 THR A  24      51.132   3.945  30.338  1.00  0.00           O  
ATOM    331  H   THR A  24      51.520   1.284  30.225  1.00  0.00           H  
ATOM    332  HA  THR A  24      52.028   2.792  32.542  1.00  0.00           H  
ATOM    333  HB  THR A  24      49.554   2.690  30.759  1.00  0.00           H  
ATOM    334  HG1 THR A  24      51.525   3.322  29.722  1.00  0.00           H  
ATOM    335 1HG2 THR A  24      49.065   4.921  31.682  1.00  0.00           H  
ATOM    336 2HG2 THR A  24      49.069   3.689  32.966  1.00  0.00           H  
ATOM    337 3HG2 THR A  24      50.461   4.780  32.775  1.00  0.00           H  
ATOM    338  N   ARG A  25      49.545   0.653  32.801  1.00  0.00           N  
ATOM    339  CA  ARG A  25      48.702  -0.043  33.766  1.00  0.00           C  
ATOM    340  C   ARG A  25      49.541  -0.729  34.837  1.00  0.00           C  
ATOM    341  O   ARG A  25      49.256  -0.617  36.029  1.00  0.00           O  
ATOM    342  CB  ARG A  25      47.831  -1.077  33.068  1.00  0.00           C  
ATOM    343  CG  ARG A  25      46.735  -0.501  32.187  1.00  0.00           C  
ATOM    344  CD  ARG A  25      45.855  -1.564  31.638  1.00  0.00           C  
ATOM    345  NE  ARG A  25      44.826  -1.021  30.767  1.00  0.00           N  
ATOM    346  CZ  ARG A  25      44.937  -0.908  29.429  1.00  0.00           C  
ATOM    347  NH1 ARG A  25      46.035  -1.304  28.825  1.00  0.00           N1+
ATOM    348  NH2 ARG A  25      43.942  -0.399  28.724  1.00  0.00           N  
ATOM    349  H   ARG A  25      49.476   0.410  31.823  1.00  0.00           H  
ATOM    350  HA  ARG A  25      48.051   0.689  34.248  1.00  0.00           H  
ATOM    351 1HB  ARG A  25      48.455  -1.715  32.443  1.00  0.00           H  
ATOM    352 2HB  ARG A  25      47.355  -1.714  33.813  1.00  0.00           H  
ATOM    353 1HG  ARG A  25      46.121   0.185  32.771  1.00  0.00           H  
ATOM    354 2HG  ARG A  25      47.185   0.037  31.351  1.00  0.00           H  
ATOM    355 1HD  ARG A  25      46.453  -2.269  31.061  1.00  0.00           H  
ATOM    356 2HD  ARG A  25      45.366  -2.090  32.457  1.00  0.00           H  
ATOM    357  HE  ARG A  25      43.966  -0.705  31.195  1.00  0.00           H  
ATOM    358 1HH1 ARG A  25      46.796  -1.693  29.364  1.00  0.00           H  
ATOM    359 2HH1 ARG A  25      46.118  -1.220  27.822  1.00  0.00           H  
ATOM    360 1HH2 ARG A  25      43.097  -0.094  29.188  1.00  0.00           H  
ATOM    361 2HH2 ARG A  25      44.025  -0.314  27.722  1.00  0.00           H  
ATOM    362  N   ALA A  26      50.504  -1.532  34.388  1.00  0.00           N  
ATOM    363  CA  ALA A  26      51.203  -2.459  35.270  1.00  0.00           C  
ATOM    364  C   ALA A  26      52.014  -1.729  36.333  1.00  0.00           C  
ATOM    365  O   ALA A  26      52.214  -2.251  37.429  1.00  0.00           O  
ATOM    366  CB  ALA A  26      52.107  -3.376  34.458  1.00  0.00           C  
ATOM    367  H   ALA A  26      50.724  -1.532  33.406  1.00  0.00           H  
ATOM    368  HA  ALA A  26      50.463  -3.083  35.773  1.00  0.00           H  
ATOM    369 1HB  ALA A  26      52.619  -4.067  35.127  1.00  0.00           H  
ATOM    370 2HB  ALA A  26      51.506  -3.939  33.744  1.00  0.00           H  
ATOM    371 3HB  ALA A  26      52.842  -2.778  33.922  1.00  0.00           H  
ATOM    372  N   LEU A  27      52.525  -0.549  35.991  1.00  0.00           N  
ATOM    373  CA  LEU A  27      53.478   0.125  36.862  1.00  0.00           C  
ATOM    374  C   LEU A  27      52.880   1.383  37.478  1.00  0.00           C  
ATOM    375  O   LEU A  27      53.555   2.108  38.209  1.00  0.00           O  
ATOM    376  CB  LEU A  27      54.745   0.487  36.077  1.00  0.00           C  
ATOM    377  CG  LEU A  27      55.522  -0.696  35.486  1.00  0.00           C  
ATOM    378  CD1 LEU A  27      56.687  -0.175  34.655  1.00  0.00           C  
ATOM    379  CD2 LEU A  27      56.013  -1.594  36.612  1.00  0.00           C  
ATOM    380  H   LEU A  27      52.290  -0.147  35.091  1.00  0.00           H  
ATOM    381  HA  LEU A  27      53.754  -0.557  37.667  1.00  0.00           H  
ATOM    382 1HB  LEU A  27      54.468   1.145  35.255  1.00  0.00           H  
ATOM    383 2HB  LEU A  27      55.420   1.031  36.738  1.00  0.00           H  
ATOM    384  HG  LEU A  27      54.870  -1.266  34.825  1.00  0.00           H  
ATOM    385 1HD1 LEU A  27      57.239  -1.015  34.235  1.00  0.00           H  
ATOM    386 2HD1 LEU A  27      56.306   0.449  33.846  1.00  0.00           H  
ATOM    387 3HD1 LEU A  27      57.350   0.415  35.287  1.00  0.00           H  
ATOM    388 1HD2 LEU A  27      56.565  -2.436  36.192  1.00  0.00           H  
ATOM    389 2HD2 LEU A  27      56.667  -1.025  37.273  1.00  0.00           H  
ATOM    390 3HD2 LEU A  27      55.159  -1.967  37.178  1.00  0.00           H  
ATOM    391  N   ASN A  28      51.612   1.634  37.185  1.00  0.00           N  
ATOM    392  CA  ASN A  28      50.917   2.797  37.716  1.00  0.00           C  
ATOM    393  C   ASN A  28      51.673   4.086  37.414  1.00  0.00           C  
ATOM    394  O   ASN A  28      51.772   4.973  38.263  1.00  0.00           O  
ATOM    395  CB  ASN A  28      50.695   2.646  39.210  1.00  0.00           C  
ATOM    396  CG  ASN A  28      49.783   1.498  39.545  1.00  0.00           C  
ATOM    397  ND2 ASN A  28      50.239   0.622  40.403  1.00  0.00           N  
ATOM    398  OD1 ASN A  28      48.665   1.406  39.026  1.00  0.00           O  
ATOM    399  H   ASN A  28      51.113   0.994  36.581  1.00  0.00           H  
ATOM    400  HA  ASN A  28      49.946   2.874  37.225  1.00  0.00           H  
ATOM    401 1HB  ASN A  28      51.654   2.490  39.706  1.00  0.00           H  
ATOM    402 2HB  ASN A  28      50.265   3.565  39.609  1.00  0.00           H  
ATOM    403 1HD2 ASN A  28      49.676  -0.163  40.664  1.00  0.00           H  
ATOM    404 2HD2 ASN A  28      51.150   0.736  40.798  1.00  0.00           H  
ATOM    405  N   ALA A  29      52.164   4.199  36.191  1.00  0.00           N  
ATOM    406  CA  ALA A  29      52.818   5.419  35.728  1.00  0.00           C  
ATOM    407  C   ALA A  29      51.799   6.488  35.361  1.00  0.00           C  
ATOM    408  O   ALA A  29      50.609   6.204  35.232  1.00  0.00           O  
ATOM    409  CB  ALA A  29      53.719   5.119  34.539  1.00  0.00           C  
ATOM    410  H   ALA A  29      52.068   3.423  35.549  1.00  0.00           H  
ATOM    411  HA  ALA A  29      53.448   5.800  36.532  1.00  0.00           H  
ATOM    412 1HB  ALA A  29      54.199   6.039  34.205  1.00  0.00           H  
ATOM    413 2HB  ALA A  29      54.481   4.398  34.832  1.00  0.00           H  
ATOM    414 3HB  ALA A  29      53.123   4.706  33.726  1.00  0.00           H  
ATOM    415  N   ASP A  30      52.270   7.721  35.207  1.00  0.00           N  
ATOM    416  CA  ASP A  30      51.381   8.829  34.897  1.00  0.00           C  
ATOM    417  C   ASP A  30      50.735   8.632  33.527  1.00  0.00           C  
ATOM    418  O   ASP A  30      51.397   8.746  32.497  1.00  0.00           O  
ATOM    419  CB  ASP A  30      52.143  10.156  34.930  1.00  0.00           C  
ATOM    420  CG  ASP A  30      51.242  11.363  34.709  1.00  0.00           C  
ATOM    421  OD1 ASP A  30      50.091  11.171  34.396  1.00  0.00           O  
ATOM    422  OD2 ASP A  30      51.713  12.465  34.856  1.00  0.00           O1-
ATOM    423  H   ASP A  30      53.259   7.894  35.316  1.00  0.00           H  
ATOM    424  HA  ASP A  30      50.599   8.867  35.657  1.00  0.00           H  
ATOM    425 1HB  ASP A  30      52.643  10.265  35.893  1.00  0.00           H  
ATOM    426 2HB  ASP A  30      52.915  10.151  34.160  1.00  0.00           H  
ATOM    427  N   PRO A  31      49.440   8.327  33.534  1.00  0.00           N  
ATOM    428  CA  PRO A  31      48.659   8.102  32.316  1.00  0.00           C  
ATOM    429  C   PRO A  31      49.035   9.050  31.204  1.00  0.00           C  
ATOM    430  O   PRO A  31      48.689   8.844  30.040  1.00  0.00           O  
ATOM    431  CB  PRO A  31      47.220   8.341  32.783  1.00  0.00           C  
ATOM    432  CG  PRO A  31      47.250   8.025  34.239  1.00  0.00           C  
ATOM    433  CD  PRO A  31      48.589   8.532  34.704  1.00  0.00           C  
ATOM    434  HA  PRO A  31      48.798   7.063  31.984  1.00  0.00           H  
ATOM    435 1HB  PRO A  31      46.926   9.381  32.578  1.00  0.00           H  
ATOM    436 2HB  PRO A  31      46.529   7.695  32.220  1.00  0.00           H  
ATOM    437 1HG  PRO A  31      46.409   8.516  34.752  1.00  0.00           H  
ATOM    438 2HG  PRO A  31      47.129   6.943  34.395  1.00  0.00           H  
ATOM    439 1HD  PRO A  31      48.507   9.597  34.967  1.00  0.00           H  
ATOM    440 2HD  PRO A  31      48.923   7.943  35.571  1.00  0.00           H  
ATOM    441  N   ALA A  32      49.702  10.107  31.586  1.00  0.00           N  
ATOM    442  CA  ALA A  32      50.141  11.155  30.685  1.00  0.00           C  
ATOM    443  C   ALA A  32      51.126  10.651  29.642  1.00  0.00           C  
ATOM    444  O   ALA A  32      51.076  11.032  28.475  1.00  0.00           O  
ATOM    445  CB  ALA A  32      50.759  12.296  31.480  1.00  0.00           C  
ATOM    446  H   ALA A  32      49.973  10.168  32.525  1.00  0.00           H  
ATOM    447  HA  ALA A  32      49.269  11.526  30.147  1.00  0.00           H  
ATOM    448 1HB  ALA A  32      51.074  13.086  30.797  1.00  0.00           H  
ATOM    449 2HB  ALA A  32      50.023  12.693  32.179  1.00  0.00           H  
ATOM    450 3HB  ALA A  32      51.622  11.929  32.032  1.00  0.00           H  
ATOM    451  N   ALA A  33      52.043   9.815  30.076  1.00  0.00           N  
ATOM    452  CA  ALA A  33      52.999   9.200  29.175  1.00  0.00           C  
ATOM    453  C   ALA A  33      52.331   8.319  28.132  1.00  0.00           C  
ATOM    454  O   ALA A  33      52.715   8.301  26.965  1.00  0.00           O  
ATOM    455  CB  ALA A  33      54.014   8.391  29.969  1.00  0.00           C  
ATOM    456  H   ALA A  33      52.056   9.537  31.015  1.00  0.00           H  
ATOM    457  HA  ALA A  33      53.517   9.994  28.637  1.00  0.00           H  
ATOM    458 1HB  ALA A  33      54.737   7.943  29.287  1.00  0.00           H  
ATOM    459 2HB  ALA A  33      54.534   9.046  30.669  1.00  0.00           H  
ATOM    460 3HB  ALA A  33      53.502   7.606  30.521  1.00  0.00           H  
ATOM    461  N   ALA A  34      51.349   7.561  28.566  1.00  0.00           N  
ATOM    462  CA  ALA A  34      50.577   6.726  27.665  1.00  0.00           C  
ATOM    463  C   ALA A  34      49.825   7.536  26.622  1.00  0.00           C  
ATOM    464  O   ALA A  34      49.741   7.162  25.455  1.00  0.00           O  
ATOM    465  CB  ALA A  34      49.605   5.866  28.459  1.00  0.00           C  
ATOM    466  H   ALA A  34      51.073   7.596  29.505  1.00  0.00           H  
ATOM    467  HA  ALA A  34      51.269   6.078  27.127  1.00  0.00           H  
ATOM    468 1HB  ALA A  34      49.038   5.233  27.777  1.00  0.00           H  
ATOM    469 2HB  ALA A  34      50.159   5.241  29.159  1.00  0.00           H  
ATOM    470 3HB  ALA A  34      48.920   6.508  29.012  1.00  0.00           H  
ATOM    471  N   GLU A  35      49.249   8.636  27.056  1.00  0.00           N  
ATOM    472  CA  GLU A  35      48.561   9.540  26.155  1.00  0.00           C  
ATOM    473  C   GLU A  35      49.490  10.140  25.112  1.00  0.00           C  
ATOM    474  O   GLU A  35      49.135  10.288  23.945  1.00  0.00           O  
ATOM    475  CB  GLU A  35      47.891  10.662  26.952  1.00  0.00           C  
ATOM    476  CG  GLU A  35      46.709  10.211  27.798  1.00  0.00           C  
ATOM    477  CD  GLU A  35      45.556   9.709  26.974  1.00  0.00           C  
ATOM    478  OE1 GLU A  35      44.993  10.484  26.239  1.00  0.00           O  
ATOM    479  OE2 GLU A  35      45.239   8.547  27.079  1.00  0.00           O1-
ATOM    480  H   GLU A  35      49.332   8.901  27.995  1.00  0.00           H  
ATOM    481  HA  GLU A  35      47.794   8.979  25.621  1.00  0.00           H  
ATOM    482 1HB  GLU A  35      48.622  11.123  27.616  1.00  0.00           H  
ATOM    483 2HB  GLU A  35      47.538  11.433  26.267  1.00  0.00           H  
ATOM    484 1HG  GLU A  35      47.036   9.416  28.467  1.00  0.00           H  
ATOM    485 2HG  GLU A  35      46.374  11.048  28.410  1.00  0.00           H  
ATOM    486  N   ALA A  36      50.672  10.517  25.546  1.00  0.00           N  
ATOM    487  CA  ALA A  36      51.683  11.038  24.645  1.00  0.00           C  
ATOM    488  C   ALA A  36      52.112  10.018  23.602  1.00  0.00           C  
ATOM    489  O   ALA A  36      52.319  10.342  22.435  1.00  0.00           O  
ATOM    490  CB  ALA A  36      52.891  11.513  25.439  1.00  0.00           C  
ATOM    491  H   ALA A  36      50.919  10.389  26.485  1.00  0.00           H  
ATOM    492  HA  ALA A  36      51.254  11.884  24.108  1.00  0.00           H  
ATOM    493 1HB  ALA A  36      53.640  11.915  24.757  1.00  0.00           H  
ATOM    494 2HB  ALA A  36      52.583  12.291  26.138  1.00  0.00           H  
ATOM    495 3HB  ALA A  36      53.315  10.676  25.992  1.00  0.00           H  
ATOM    496  N   ALA A  37      52.278   8.788  24.036  1.00  0.00           N  
ATOM    497  CA  ALA A  37      52.615   7.703  23.135  1.00  0.00           C  
ATOM    498  C   ALA A  37      51.537   7.457  22.092  1.00  0.00           C  
ATOM    499  O   ALA A  37      51.819   7.197  20.925  1.00  0.00           O  
ATOM    500  CB  ALA A  37      52.874   6.431  23.929  1.00  0.00           C  
ATOM    501  H   ALA A  37      52.109   8.567  24.975  1.00  0.00           H  
ATOM    502  HA  ALA A  37      53.522   7.979  22.597  1.00  0.00           H  
ATOM    503 1HB  ALA A  37      53.139   5.624  23.247  1.00  0.00           H  
ATOM    504 2HB  ALA A  37      53.693   6.599  24.629  1.00  0.00           H  
ATOM    505 3HB  ALA A  37      51.976   6.158  24.481  1.00  0.00           H  
ATOM    506  N   ARG A  38      50.297   7.507  22.526  1.00  0.00           N  
ATOM    507  CA  ARG A  38      49.169   7.364  21.625  1.00  0.00           C  
ATOM    508  C   ARG A  38      49.114   8.468  20.582  1.00  0.00           C  
ATOM    509  O   ARG A  38      48.809   8.235  19.415  1.00  0.00           O  
ATOM    510  CB  ARG A  38      47.867   7.357  22.412  1.00  0.00           C  
ATOM    511  CG  ARG A  38      46.609   7.236  21.566  1.00  0.00           C  
ATOM    512  CD  ARG A  38      46.529   5.918  20.886  1.00  0.00           C  
ATOM    513  NE  ARG A  38      45.347   5.811  20.047  1.00  0.00           N  
ATOM    514  CZ  ARG A  38      44.141   5.387  20.474  1.00  0.00           C  
ATOM    515  NH1 ARG A  38      43.975   5.034  21.729  1.00  0.00           N1+
ATOM    516  NH2 ARG A  38      43.126   5.325  19.631  1.00  0.00           N  
ATOM    517  H   ARG A  38      50.108   7.712  23.465  1.00  0.00           H  
ATOM    518  HA  ARG A  38      49.266   6.414  21.098  1.00  0.00           H  
ATOM    519 1HB  ARG A  38      47.871   6.527  23.116  1.00  0.00           H  
ATOM    520 2HB  ARG A  38      47.787   8.277  22.991  1.00  0.00           H  
ATOM    521 1HG  ARG A  38      45.731   7.348  22.202  1.00  0.00           H  
ATOM    522 2HG  ARG A  38      46.607   8.016  20.803  1.00  0.00           H  
ATOM    523 1HD  ARG A  38      47.408   5.780  20.256  1.00  0.00           H  
ATOM    524 2HD  ARG A  38      46.490   5.126  21.633  1.00  0.00           H  
ATOM    525  HE  ARG A  38      45.435   6.074  19.074  1.00  0.00           H  
ATOM    526 1HH1 ARG A  38      44.752   5.081  22.374  1.00  0.00           H  
ATOM    527 2HH1 ARG A  38      43.072   4.716  22.049  1.00  0.00           H  
ATOM    528 1HH2 ARG A  38      43.253   5.597  18.665  1.00  0.00           H  
ATOM    529 2HH2 ARG A  38      42.223   5.008  19.950  1.00  0.00           H  
ATOM    530  N   ALA A  39      49.379   9.681  21.016  1.00  0.00           N  
ATOM    531  CA  ALA A  39      49.433  10.816  20.115  1.00  0.00           C  
ATOM    532  C   ALA A  39      50.531  10.678  19.072  1.00  0.00           C  
ATOM    533  O   ALA A  39      50.354  11.019  17.905  1.00  0.00           O  
ATOM    534  CB  ALA A  39      49.624  12.100  20.909  1.00  0.00           C  
ATOM    535  H   ALA A  39      49.613   9.831  21.955  1.00  0.00           H  
ATOM    536  HA  ALA A  39      48.486  10.867  19.577  1.00  0.00           H  
ATOM    537 1HB  ALA A  39      49.651  12.949  20.227  1.00  0.00           H  
ATOM    538 2HB  ALA A  39      48.797  12.222  21.609  1.00  0.00           H  
ATOM    539 3HB  ALA A  39      50.561  12.049  21.461  1.00  0.00           H  
ATOM    540  N   VAL A  40      51.679  10.207  19.506  1.00  0.00           N  
ATOM    541  CA  VAL A  40      52.788   9.956  18.605  1.00  0.00           C  
ATOM    542  C   VAL A  40      52.461   8.899  17.562  1.00  0.00           C  
ATOM    543  O   VAL A  40      52.828   9.014  16.395  1.00  0.00           O  
ATOM    544  CB  VAL A  40      54.024   9.507  19.408  1.00  0.00           C  
ATOM    545  CG1 VAL A  40      55.130   9.049  18.470  1.00  0.00           C  
ATOM    546  CG2 VAL A  40      54.505  10.645  20.295  1.00  0.00           C  
ATOM    547  H   VAL A  40      51.786   9.950  20.445  1.00  0.00           H  
ATOM    548  HA  VAL A  40      53.024  10.883  18.080  1.00  0.00           H  
ATOM    549  HB  VAL A  40      53.752   8.652  20.027  1.00  0.00           H  
ATOM    550 1HG1 VAL A  40      55.996   8.735  19.054  1.00  0.00           H  
ATOM    551 2HG1 VAL A  40      54.775   8.211  17.870  1.00  0.00           H  
ATOM    552 3HG1 VAL A  40      55.415   9.872  17.814  1.00  0.00           H  
ATOM    553 1HG2 VAL A  40      55.379  10.320  20.860  1.00  0.00           H  
ATOM    554 2HG2 VAL A  40      54.771  11.502  19.676  1.00  0.00           H  
ATOM    555 3HG2 VAL A  40      53.711  10.929  20.986  1.00  0.00           H  
ATOM    556  N   ALA A  41      51.798   7.851  17.996  1.00  0.00           N  
ATOM    557  CA  ALA A  41      51.359   6.802  17.095  1.00  0.00           C  
ATOM    558  C   ALA A  41      50.374   7.307  16.052  1.00  0.00           C  
ATOM    559  O   ALA A  41      50.424   6.926  14.885  1.00  0.00           O  
ATOM    560  CB  ALA A  41      50.740   5.661  17.889  1.00  0.00           C  
ATOM    561  H   ALA A  41      51.527   7.790  18.935  1.00  0.00           H  
ATOM    562  HA  ALA A  41      52.231   6.430  16.557  1.00  0.00           H  
ATOM    563 1HB  ALA A  41      50.425   4.872  17.207  1.00  0.00           H  
ATOM    564 2HB  ALA A  41      51.476   5.264  18.589  1.00  0.00           H  
ATOM    565 3HB  ALA A  41      49.877   6.029  18.442  1.00  0.00           H  
ATOM    566  N   GLU A  42      49.457   8.143  16.486  1.00  0.00           N  
ATOM    567  CA  GLU A  42      48.501   8.757  15.585  1.00  0.00           C  
ATOM    568  C   GLU A  42      49.169   9.639  14.542  1.00  0.00           C  
ATOM    569  O   GLU A  42      48.785   9.657  13.375  1.00  0.00           O  
ATOM    570  CB  GLU A  42      47.487   9.581  16.382  1.00  0.00           C  
ATOM    571  CG  GLU A  42      46.531   8.754  17.228  1.00  0.00           C  
ATOM    572  CD  GLU A  42      45.620   7.887  16.404  1.00  0.00           C  
ATOM    573  OE1 GLU A  42      45.187   8.330  15.368  1.00  0.00           O  
ATOM    574  OE2 GLU A  42      45.358   6.779  16.811  1.00  0.00           O1-
ATOM    575  H   GLU A  42      49.444   8.420  17.425  1.00  0.00           H  
ATOM    576  HA  GLU A  42      47.972   7.967  15.051  1.00  0.00           H  
ATOM    577 1HB  GLU A  42      48.016  10.265  17.046  1.00  0.00           H  
ATOM    578 2HB  GLU A  42      46.891  10.185  15.698  1.00  0.00           H  
ATOM    579 1HG  GLU A  42      47.111   8.118  17.897  1.00  0.00           H  
ATOM    580 2HG  GLU A  42      45.930   9.425  17.840  1.00  0.00           H  
ATOM    581  N   ALA A  43      50.151  10.397  14.976  1.00  0.00           N  
ATOM    582  CA  ALA A  43      50.922  11.232  14.075  1.00  0.00           C  
ATOM    583  C   ALA A  43      51.675  10.421  13.032  1.00  0.00           C  
ATOM    584  O   ALA A  43      51.758  10.796  11.865  1.00  0.00           O  
ATOM    585  CB  ALA A  43      51.893  12.093  14.869  1.00  0.00           C  
ATOM    586  H   ALA A  43      50.427  10.362  15.915  1.00  0.00           H  
ATOM    587  HA  ALA A  43      50.229  11.879  13.537  1.00  0.00           H  
ATOM    588 1HB  ALA A  43      52.460  12.727  14.187  1.00  0.00           H  
ATOM    589 2HB  ALA A  43      51.338  12.718  15.569  1.00  0.00           H  
ATOM    590 3HB  ALA A  43      52.579  11.452  15.422  1.00  0.00           H  
ATOM    591  N   GLY A  44      52.251   9.322  13.466  1.00  0.00           N  
ATOM    592  CA  GLY A  44      52.939   8.418  12.565  1.00  0.00           C  
ATOM    593  C   GLY A  44      52.010   7.818  11.522  1.00  0.00           C  
ATOM    594  O   GLY A  44      52.364   7.670  10.355  1.00  0.00           O  
ATOM    595  H   GLY A  44      52.168   9.057  14.405  1.00  0.00           H  
ATOM    596 1HA  GLY A  44      53.744   8.951  12.059  1.00  0.00           H  
ATOM    597 2HA  GLY A  44      53.397   7.613  13.138  1.00  0.00           H  
ATOM    598  N   LYS A  45      50.827   7.441  11.956  1.00  0.00           N  
ATOM    599  CA  LYS A  45      49.817   6.920  11.055  1.00  0.00           C  
ATOM    600  C   LYS A  45      49.387   7.940  10.012  1.00  0.00           C  
ATOM    601  O   LYS A  45      49.181   7.616   8.845  1.00  0.00           O  
ATOM    602  CB  LYS A  45      48.600   6.444  11.850  1.00  0.00           C  
ATOM    603  CG  LYS A  45      48.834   5.176  12.660  1.00  0.00           C  
ATOM    604  CD  LYS A  45      47.533   4.643  13.241  1.00  0.00           C  
ATOM    605  CE  LYS A  45      47.028   5.528  14.372  1.00  0.00           C  
ATOM    606  NZ  LYS A  45      45.830   4.948  15.039  1.00  0.00           N1+
ATOM    607  H   LYS A  45      50.581   7.569  12.895  1.00  0.00           H  
ATOM    608  HA  LYS A  45      50.237   6.067  10.521  1.00  0.00           H  
ATOM    609 1HB  LYS A  45      48.287   7.229  12.540  1.00  0.00           H  
ATOM    610 2HB  LYS A  45      47.770   6.258  11.168  1.00  0.00           H  
ATOM    611 1HG  LYS A  45      49.276   4.412  12.019  1.00  0.00           H  
ATOM    612 2HG  LYS A  45      49.526   5.387  13.474  1.00  0.00           H  
ATOM    613 1HD  LYS A  45      46.775   4.601  12.458  1.00  0.00           H  
ATOM    614 2HD  LYS A  45      47.691   3.635  13.624  1.00  0.00           H  
ATOM    615 1HE  LYS A  45      47.815   5.655  15.113  1.00  0.00           H  
ATOM    616 2HE  LYS A  45      46.768   6.510  13.977  1.00  0.00           H  
ATOM    617 1HZ  LYS A  45      45.527   5.564  15.781  1.00  0.00           H  
ATOM    618 2HZ  LYS A  45      45.086   4.843  14.364  1.00  0.00           H  
ATOM    619 3HZ  LYS A  45      46.064   4.045  15.426  1.00  0.00           H  
ATOM    620  N   ALA A  46      49.222   9.170  10.446  1.00  0.00           N  
ATOM    621  CA  ALA A  46      48.885  10.255   9.545  1.00  0.00           C  
ATOM    622  C   ALA A  46      49.963  10.501   8.502  1.00  0.00           C  
ATOM    623  O   ALA A  46      49.680  10.761   7.335  1.00  0.00           O  
ATOM    624  CB  ALA A  46      48.626  11.527  10.339  1.00  0.00           C  
ATOM    625  H   ALA A  46      49.391   9.391  11.385  1.00  0.00           H  
ATOM    626  HA  ALA A  46      47.978   9.979   9.007  1.00  0.00           H  
ATOM    627 1HB  ALA A  46      48.361  12.334   9.657  1.00  0.00           H  
ATOM    628 2HB  ALA A  46      47.807  11.359  11.039  1.00  0.00           H  
ATOM    629 3HB  ALA A  46      49.524  11.800  10.891  1.00  0.00           H  
ATOM    630  N   THR A  47      51.203  10.450   8.936  1.00  0.00           N  
ATOM    631  CA  THR A  47      52.330  10.594   8.035  1.00  0.00           C  
ATOM    632  C   THR A  47      52.385   9.489   6.992  1.00  0.00           C  
ATOM    633  O   THR A  47      52.691   9.723   5.825  1.00  0.00           O  
ATOM    634  CB  THR A  47      53.654  10.621   8.821  1.00  0.00           C  
ATOM    635  CG2 THR A  47      54.837  10.726   7.871  1.00  0.00           C  
ATOM    636  OG1 THR A  47      53.661  11.744   9.712  1.00  0.00           O  
ATOM    637  H   THR A  47      51.391  10.246   9.875  1.00  0.00           H  
ATOM    638  HA  THR A  47      52.216  11.535   7.497  1.00  0.00           H  
ATOM    639  HB  THR A  47      53.747   9.708   9.409  1.00  0.00           H  
ATOM    640  HG1 THR A  47      53.151  11.532  10.497  1.00  0.00           H  
ATOM    641 1HG2 THR A  47      55.763  10.743   8.444  1.00  0.00           H  
ATOM    642 2HG2 THR A  47      54.841   9.867   7.199  1.00  0.00           H  
ATOM    643 3HG2 THR A  47      54.754  11.642   7.287  1.00  0.00           H  
ATOM    644  N   LEU A  48      52.120   8.277   7.426  1.00  0.00           N  
ATOM    645  CA  LEU A  48      52.066   7.142   6.525  1.00  0.00           C  
ATOM    646  C   LEU A  48      50.969   7.280   5.482  1.00  0.00           C  
ATOM    647  O   LEU A  48      51.145   6.938   4.315  1.00  0.00           O  
ATOM    648  CB  LEU A  48      51.850   5.852   7.327  1.00  0.00           C  
ATOM    649  CG  LEU A  48      53.030   5.406   8.200  1.00  0.00           C  
ATOM    650  CD1 LEU A  48      52.604   4.230   9.067  1.00  0.00           C  
ATOM    651  CD2 LEU A  48      54.207   5.033   7.311  1.00  0.00           C  
ATOM    652  H   LEU A  48      51.886   8.127   8.365  1.00  0.00           H  
ATOM    653  HA  LEU A  48      53.016   7.075   5.996  1.00  0.00           H  
ATOM    654 1HB  LEU A  48      50.989   5.989   7.979  1.00  0.00           H  
ATOM    655 2HB  LEU A  48      51.628   5.043   6.631  1.00  0.00           H  
ATOM    656  HG  LEU A  48      53.320   6.222   8.863  1.00  0.00           H  
ATOM    657 1HD1 LEU A  48      53.442   3.913   9.688  1.00  0.00           H  
ATOM    658 2HD1 LEU A  48      51.774   4.531   9.707  1.00  0.00           H  
ATOM    659 3HD1 LEU A  48      52.291   3.403   8.431  1.00  0.00           H  
ATOM    660 1HD2 LEU A  48      55.046   4.717   7.932  1.00  0.00           H  
ATOM    661 2HD2 LEU A  48      53.918   4.217   6.649  1.00  0.00           H  
ATOM    662 3HD2 LEU A  48      54.501   5.897   6.716  1.00  0.00           H  
ATOM    663  N   ASP A  49      49.821   7.751   5.916  1.00  0.00           N  
ATOM    664  CA  ASP A  49      48.712   8.002   5.015  1.00  0.00           C  
ATOM    665  C   ASP A  49      49.038   9.059   3.972  1.00  0.00           C  
ATOM    666  O   ASP A  49      48.672   8.944   2.805  1.00  0.00           O  
ATOM    667  CB  ASP A  49      47.477   8.433   5.809  1.00  0.00           C  
ATOM    668  CG  ASP A  49      46.853   7.292   6.601  1.00  0.00           C  
ATOM    669  OD1 ASP A  49      47.169   6.159   6.322  1.00  0.00           O  
ATOM    670  OD2 ASP A  49      46.066   7.563   7.476  1.00  0.00           O1-
ATOM    671  H   ASP A  49      49.714   8.008   6.855  1.00  0.00           H  
ATOM    672  HA  ASP A  49      48.483   7.079   4.482  1.00  0.00           H  
ATOM    673 1HB  ASP A  49      47.749   9.230   6.502  1.00  0.00           H  
ATOM    674 2HB  ASP A  49      46.727   8.835   5.127  1.00  0.00           H  
ATOM    675  N   ALA A  50      49.806  10.075   4.360  1.00  0.00           N  
ATOM    676  CA  ALA A  50      50.208  11.128   3.413  1.00  0.00           C  
ATOM    677  C   ALA A  50      51.351  10.746   2.459  1.00  0.00           C  
ATOM    678  O   ALA A  50      51.551  11.405   1.439  1.00  0.00           O  
ATOM    679  CB  ALA A  50      50.596  12.378   4.189  1.00  0.00           C  
ATOM    680  H   ALA A  50      50.103  10.133   5.323  1.00  0.00           H  
ATOM    681  HA  ALA A  50      49.355  11.349   2.771  1.00  0.00           H  
ATOM    682 1HB  ALA A  50      50.863  13.172   3.490  1.00  0.00           H  
ATOM    683 2HB  ALA A  50      49.754  12.703   4.801  1.00  0.00           H  
ATOM    684 3HB  ALA A  50      51.448  12.159   4.830  1.00  0.00           H  
ATOM    685  N   ILE A  51      52.135   9.730   2.814  1.00  0.00           N  
ATOM    686  CA  ILE A  51      53.354   9.420   2.055  1.00  0.00           C  
ATOM    687  C   ILE A  51      53.097   8.359   0.988  1.00  0.00           C  
ATOM    688  O   ILE A  51      52.701   7.236   1.301  1.00  0.00           O  
ATOM    689  CB  ILE A  51      54.477   8.937   2.992  1.00  0.00           C  
ATOM    690  CG1 ILE A  51      54.826  10.025   4.011  1.00  0.00           C  
ATOM    691  CG2 ILE A  51      55.706   8.542   2.188  1.00  0.00           C  
ATOM    692  CD1 ILE A  51      55.753   9.557   5.110  1.00  0.00           C  
ATOM    693  H   ILE A  51      51.911   9.190   3.637  1.00  0.00           H  
ATOM    694  HA  ILE A  51      53.695  10.331   1.562  1.00  0.00           H  
ATOM    695  HB  ILE A  51      54.131   8.074   3.559  1.00  0.00           H  
ATOM    696 1HG1 ILE A  51      55.298  10.864   3.500  1.00  0.00           H  
ATOM    697 2HG1 ILE A  51      53.912  10.398   4.473  1.00  0.00           H  
ATOM    698 1HG2 ILE A  51      56.490   8.204   2.866  1.00  0.00           H  
ATOM    699 2HG2 ILE A  51      55.448   7.736   1.502  1.00  0.00           H  
ATOM    700 3HG2 ILE A  51      56.063   9.402   1.621  1.00  0.00           H  
ATOM    701 1HD1 ILE A  51      55.954  10.383   5.793  1.00  0.00           H  
ATOM    702 2HD1 ILE A  51      55.284   8.739   5.658  1.00  0.00           H  
ATOM    703 3HD1 ILE A  51      56.689   9.212   4.673  1.00  0.00           H  
ATOM    704  N   ASP A  52      53.307   8.729  -0.272  1.00  0.00           N  
ATOM    705  CA  ASP A  52      53.042   7.834  -1.399  1.00  0.00           C  
ATOM    706  C   ASP A  52      54.132   6.783  -1.588  1.00  0.00           C  
ATOM    707  O   ASP A  52      53.840   5.618  -1.860  1.00  0.00           O  
ATOM    708  CB  ASP A  52      52.891   8.643  -2.690  1.00  0.00           C  
ATOM    709  CG  ASP A  52      51.627   9.491  -2.713  1.00  0.00           C  
ATOM    710  OD1 ASP A  52      50.749   9.235  -1.924  1.00  0.00           O  
ATOM    711  OD2 ASP A  52      51.551  10.386  -3.520  1.00  0.00           O1-
ATOM    712  H   ASP A  52      53.647   9.662  -0.458  1.00  0.00           H  
ATOM    713  HA  ASP A  52      52.104   7.309  -1.211  1.00  0.00           H  
ATOM    714 1HB  ASP A  52      53.754   9.299  -2.810  1.00  0.00           H  
ATOM    715 2HB  ASP A  52      52.873   7.966  -3.544  1.00  0.00           H  
ATOM    716  N   ASP A  53      55.389   7.206  -1.479  1.00  0.00           N  
ATOM    717  CA  ASP A  53      56.511   6.308  -1.743  1.00  0.00           C  
ATOM    718  C   ASP A  53      56.664   5.305  -0.613  1.00  0.00           C  
ATOM    719  O   ASP A  53      56.699   5.673   0.558  1.00  0.00           O  
ATOM    720  CB  ASP A  53      57.811   7.097  -1.915  1.00  0.00           C  
ATOM    721  CG  ASP A  53      58.988   6.218  -2.318  1.00  0.00           C  
ATOM    722  OD1 ASP A  53      59.127   5.943  -3.486  1.00  0.00           O  
ATOM    723  OD2 ASP A  53      59.738   5.832  -1.453  1.00  0.00           O1-
ATOM    724  H   ASP A  53      55.572   8.165  -1.233  1.00  0.00           H  
ATOM    725  HA  ASP A  53      56.316   5.774  -2.674  1.00  0.00           H  
ATOM    726 1HB  ASP A  53      57.673   7.865  -2.677  1.00  0.00           H  
ATOM    727 2HB  ASP A  53      58.057   7.603  -0.981  1.00  0.00           H  
ATOM    728  N   PRO A  54      56.723   4.029  -0.973  1.00  0.00           N  
ATOM    729  CA  PRO A  54      56.770   2.958   0.014  1.00  0.00           C  
ATOM    730  C   PRO A  54      58.026   3.041   0.875  1.00  0.00           C  
ATOM    731  O   PRO A  54      57.971   2.835   2.087  1.00  0.00           O  
ATOM    732  CB  PRO A  54      56.764   1.695  -0.853  1.00  0.00           C  
ATOM    733  CG  PRO A  54      57.218   2.169  -2.192  1.00  0.00           C  
ATOM    734  CD  PRO A  54      56.702   3.580  -2.284  1.00  0.00           C  
ATOM    735  HA  PRO A  54      55.900   3.049   0.665  1.00  0.00           H  
ATOM    736 1HB  PRO A  54      57.433   0.937  -0.419  1.00  0.00           H  
ATOM    737 2HB  PRO A  54      55.754   1.258  -0.875  1.00  0.00           H  
ATOM    738 1HG  PRO A  54      58.314   2.113  -2.263  1.00  0.00           H  
ATOM    739 2HG  PRO A  54      56.815   1.518  -2.982  1.00  0.00           H  
ATOM    740 1HD  PRO A  54      57.385   4.180  -2.904  1.00  0.00           H  
ATOM    741 2HD  PRO A  54      55.690   3.574  -2.716  1.00  0.00           H  
ATOM    742  N   GLU A  55      59.172   3.277   0.235  1.00  0.00           N  
ATOM    743  CA  GLU A  55      60.453   3.176   0.928  1.00  0.00           C  
ATOM    744  C   GLU A  55      60.605   4.259   1.973  1.00  0.00           C  
ATOM    745  O   GLU A  55      60.960   3.987   3.120  1.00  0.00           O  
ATOM    746  CB  GLU A  55      61.610   3.260  -0.070  1.00  0.00           C  
ATOM    747  CG  GLU A  55      61.739   2.051  -0.986  1.00  0.00           C  
ATOM    748  CD  GLU A  55      62.836   2.203  -2.003  1.00  0.00           C  
ATOM    749  OE1 GLU A  55      63.410   3.262  -2.076  1.00  0.00           O  
ATOM    750  OE2 GLU A  55      63.100   1.257  -2.708  1.00  0.00           O1-
ATOM    751  H   GLU A  55      59.158   3.482  -0.754  1.00  0.00           H  
ATOM    752  HA  GLU A  55      60.500   2.209   1.428  1.00  0.00           H  
ATOM    753 1HB  GLU A  55      61.487   4.143  -0.697  1.00  0.00           H  
ATOM    754 2HB  GLU A  55      62.550   3.371   0.471  1.00  0.00           H  
ATOM    755 1HG  GLU A  55      61.941   1.169  -0.380  1.00  0.00           H  
ATOM    756 2HG  GLU A  55      60.792   1.896  -1.501  1.00  0.00           H  
ATOM    757  N   LYS A  56      60.252   5.471   1.593  1.00  0.00           N  
ATOM    758  CA  LYS A  56      60.266   6.608   2.493  1.00  0.00           C  
ATOM    759  C   LYS A  56      59.162   6.536   3.536  1.00  0.00           C  
ATOM    760  O   LYS A  56      59.359   6.866   4.704  1.00  0.00           O  
ATOM    761  CB  LYS A  56      60.146   7.909   1.697  1.00  0.00           C  
ATOM    762  CG  LYS A  56      60.198   9.172   2.546  1.00  0.00           C  
ATOM    763  CD  LYS A  56      61.562   9.344   3.197  1.00  0.00           C  
ATOM    764  CE  LYS A  56      61.650  10.657   3.961  1.00  0.00           C  
ATOM    765  NZ  LYS A  56      62.967  10.823   4.634  1.00  0.00           N1+
ATOM    766  H   LYS A  56      60.028   5.635   0.653  1.00  0.00           H  
ATOM    767  HA  LYS A  56      61.214   6.611   3.032  1.00  0.00           H  
ATOM    768 1HB  LYS A  56      60.952   7.963   0.965  1.00  0.00           H  
ATOM    769 2HB  LYS A  56      59.204   7.913   1.148  1.00  0.00           H  
ATOM    770 1HG  LYS A  56      59.992  10.041   1.918  1.00  0.00           H  
ATOM    771 2HG  LYS A  56      59.437   9.120   3.323  1.00  0.00           H  
ATOM    772 1HD  LYS A  56      61.742   8.519   3.887  1.00  0.00           H  
ATOM    773 2HD  LYS A  56      62.336   9.329   2.430  1.00  0.00           H  
ATOM    774 1HE  LYS A  56      61.500  11.488   3.274  1.00  0.00           H  
ATOM    775 2HE  LYS A  56      60.864  10.692   4.716  1.00  0.00           H  
ATOM    776 1HZ  LYS A  56      62.984  11.703   5.129  1.00  0.00           H  
ATOM    777 2HZ  LYS A  56      63.108  10.066   5.289  1.00  0.00           H  
ATOM    778 3HZ  LYS A  56      63.703  10.811   3.942  1.00  0.00           H  
ATOM    779  N   GLY A  57      57.988   6.133   3.103  1.00  0.00           N  
ATOM    780  CA  GLY A  57      56.867   5.949   4.003  1.00  0.00           C  
ATOM    781  C   GLY A  57      57.129   4.874   5.046  1.00  0.00           C  
ATOM    782  O   GLY A  57      56.770   5.011   6.214  1.00  0.00           O  
ATOM    783  H   GLY A  57      57.866   5.883   2.163  1.00  0.00           H  
ATOM    784 1HA  GLY A  57      56.648   6.890   4.509  1.00  0.00           H  
ATOM    785 2HA  GLY A  57      55.981   5.679   3.430  1.00  0.00           H  
ATOM    786  N   GLY A  58      57.730   3.788   4.613  1.00  0.00           N  
ATOM    787  CA  GLY A  58      58.105   2.716   5.513  1.00  0.00           C  
ATOM    788  C   GLY A  58      59.118   3.161   6.556  1.00  0.00           C  
ATOM    789  O   GLY A  58      59.046   2.784   7.724  1.00  0.00           O  
ATOM    790  H   GLY A  58      57.997   3.711   3.673  1.00  0.00           H  
ATOM    791 1HA  GLY A  58      57.216   2.338   6.019  1.00  0.00           H  
ATOM    792 2HA  GLY A  58      58.524   1.890   4.940  1.00  0.00           H  
ATOM    793  N   GLU A  59      60.083   3.941   6.123  1.00  0.00           N  
ATOM    794  CA  GLU A  59      61.075   4.497   7.023  1.00  0.00           C  
ATOM    795  C   GLU A  59      60.460   5.417   8.066  1.00  0.00           C  
ATOM    796  O   GLU A  59      60.844   5.412   9.234  1.00  0.00           O  
ATOM    797  CB  GLU A  59      62.135   5.260   6.226  1.00  0.00           C  
ATOM    798  CG  GLU A  59      63.266   5.831   7.069  1.00  0.00           C  
ATOM    799  CD  GLU A  59      64.326   6.508   6.245  1.00  0.00           C  
ATOM    800  OE1 GLU A  59      64.202   6.517   5.044  1.00  0.00           O  
ATOM    801  OE2 GLU A  59      65.260   7.017   6.818  1.00  0.00           O1-
ATOM    802  H   GLU A  59      60.113   4.217   5.183  1.00  0.00           H  
ATOM    803  HA  GLU A  59      61.560   3.677   7.552  1.00  0.00           H  
ATOM    804 1HB  GLU A  59      62.576   4.598   5.480  1.00  0.00           H  
ATOM    805 2HB  GLU A  59      61.665   6.086   5.692  1.00  0.00           H  
ATOM    806 1HG  GLU A  59      62.852   6.554   7.772  1.00  0.00           H  
ATOM    807 2HG  GLU A  59      63.719   5.025   7.644  1.00  0.00           H  
ATOM    808  N   ALA A  60      59.525   6.232   7.633  1.00  0.00           N  
ATOM    809  CA  ALA A  60      58.805   7.112   8.533  1.00  0.00           C  
ATOM    810  C   ALA A  60      58.005   6.347   9.576  1.00  0.00           C  
ATOM    811  O   ALA A  60      57.944   6.726  10.744  1.00  0.00           O  
ATOM    812  CB  ALA A  60      57.887   8.029   7.738  1.00  0.00           C  
ATOM    813  H   ALA A  60      59.247   6.214   6.693  1.00  0.00           H  
ATOM    814  HA  ALA A  60      59.535   7.717   9.071  1.00  0.00           H  
ATOM    815 1HB  ALA A  60      57.359   8.696   8.420  1.00  0.00           H  
ATOM    816 2HB  ALA A  60      58.479   8.619   7.038  1.00  0.00           H  
ATOM    817 3HB  ALA A  60      57.165   7.429   7.186  1.00  0.00           H  
ATOM    818  N   ALA A  61      57.365   5.284   9.143  1.00  0.00           N  
ATOM    819  CA  ALA A  61      56.624   4.422  10.043  1.00  0.00           C  
ATOM    820  C   ALA A  61      57.516   3.768  11.086  1.00  0.00           C  
ATOM    821  O   ALA A  61      57.153   3.642  12.254  1.00  0.00           O  
ATOM    822  CB  ALA A  61      55.882   3.358   9.248  1.00  0.00           C  
ATOM    823  H   ALA A  61      57.432   5.015   8.203  1.00  0.00           H  
ATOM    824  HA  ALA A  61      55.901   5.035  10.580  1.00  0.00           H  
ATOM    825 1HB  ALA A  61      55.317   2.722   9.930  1.00  0.00           H  
ATOM    826 2HB  ALA A  61      55.197   3.838   8.548  1.00  0.00           H  
ATOM    827 3HB  ALA A  61      56.598   2.751   8.696  1.00  0.00           H  
ATOM    828  N   ARG A  62      58.674   3.322  10.653  1.00  0.00           N  
ATOM    829  CA  ARG A  62      59.651   2.742  11.553  1.00  0.00           C  
ATOM    830  C   ARG A  62      60.141   3.734  12.596  1.00  0.00           C  
ATOM    831  O   ARG A  62      60.328   3.398  13.764  1.00  0.00           O  
ATOM    832  CB  ARG A  62      60.842   2.217  10.766  1.00  0.00           C  
ATOM    833  CG  ARG A  62      61.951   1.610  11.611  1.00  0.00           C  
ATOM    834  CD  ARG A  62      61.504   0.368  12.293  1.00  0.00           C  
ATOM    835  NE  ARG A  62      62.545  -0.190  13.140  1.00  0.00           N  
ATOM    836  CZ  ARG A  62      62.771   0.176  14.417  1.00  0.00           C  
ATOM    837  NH1 ARG A  62      62.023   1.099  14.978  1.00  0.00           N1+
ATOM    838  NH2 ARG A  62      63.746  -0.394  15.105  1.00  0.00           N  
ATOM    839  H   ARG A  62      58.928   3.435   9.713  1.00  0.00           H  
ATOM    840  HA  ARG A  62      59.184   1.913  12.083  1.00  0.00           H  
ATOM    841 1HB  ARG A  62      60.507   1.454  10.064  1.00  0.00           H  
ATOM    842 2HB  ARG A  62      61.279   3.028  10.183  1.00  0.00           H  
ATOM    843 1HG  ARG A  62      62.801   1.364  10.975  1.00  0.00           H  
ATOM    844 2HG  ARG A  62      62.262   2.326  12.372  1.00  0.00           H  
ATOM    845 1HD  ARG A  62      60.638   0.588  12.917  1.00  0.00           H  
ATOM    846 2HD  ARG A  62      61.233  -0.379  11.548  1.00  0.00           H  
ATOM    847  HE  ARG A  62      63.141  -0.904  12.743  1.00  0.00           H  
ATOM    848 1HH1 ARG A  62      61.278   1.535  14.452  1.00  0.00           H  
ATOM    849 2HH1 ARG A  62      62.193   1.374  15.935  1.00  0.00           H  
ATOM    850 1HH2 ARG A  62      64.321  -1.104  14.673  1.00  0.00           H  
ATOM    851 2HH2 ARG A  62      63.915  -0.119  16.061  1.00  0.00           H  
ATOM    852  N   GLU A  63      60.379   4.952  12.163  1.00  0.00           N  
ATOM    853  CA  GLU A  63      60.780   6.015  13.063  1.00  0.00           C  
ATOM    854  C   GLU A  63      59.719   6.325  14.106  1.00  0.00           C  
ATOM    855  O   GLU A  63      60.016   6.568  15.274  1.00  0.00           O  
ATOM    856  CB  GLU A  63      61.102   7.281  12.265  1.00  0.00           C  
ATOM    857  CG  GLU A  63      62.363   7.187  11.418  1.00  0.00           C  
ATOM    858  CD  GLU A  63      63.611   7.035  12.243  1.00  0.00           C  
ATOM    859  OE1 GLU A  63      63.929   7.940  12.976  1.00  0.00           O  
ATOM    860  OE2 GLU A  63      64.247   6.013  12.138  1.00  0.00           O1-
ATOM    861  H   GLU A  63      60.224   5.182  11.223  1.00  0.00           H  
ATOM    862  HA  GLU A  63      61.678   5.699  13.592  1.00  0.00           H  
ATOM    863 1HB  GLU A  63      60.269   7.514  11.601  1.00  0.00           H  
ATOM    864 2HB  GLU A  63      61.220   8.122  12.949  1.00  0.00           H  
ATOM    865 1HG  GLU A  63      62.276   6.331  10.750  1.00  0.00           H  
ATOM    866 2HG  GLU A  63      62.444   8.084  10.806  1.00  0.00           H  
ATOM    867  N   ALA A  64      58.478   6.348  13.673  1.00  0.00           N  
ATOM    868  CA  ALA A  64      57.361   6.559  14.573  1.00  0.00           C  
ATOM    869  C   ALA A  64      57.240   5.459  15.616  1.00  0.00           C  
ATOM    870  O   ALA A  64      56.949   5.710  16.784  1.00  0.00           O  
ATOM    871  CB  ALA A  64      56.068   6.671  13.778  1.00  0.00           C  
ATOM    872  H   ALA A  64      58.278   6.155  12.733  1.00  0.00           H  
ATOM    873  HA  ALA A  64      57.531   7.492  15.111  1.00  0.00           H  
ATOM    874 1HB  ALA A  64      55.235   6.842  14.460  1.00  0.00           H  
ATOM    875 2HB  ALA A  64      56.142   7.503  13.078  1.00  0.00           H  
ATOM    876 3HB  ALA A  64      55.900   5.747  13.226  1.00  0.00           H  
ATOM    877  N   VAL A  65      57.433   4.233  15.183  1.00  0.00           N  
ATOM    878  CA  VAL A  65      57.419   3.097  16.083  1.00  0.00           C  
ATOM    879  C   VAL A  65      58.523   3.169  17.126  1.00  0.00           C  
ATOM    880  O   VAL A  65      58.326   2.839  18.294  1.00  0.00           O  
ATOM    881  CB  VAL A  65      57.568   1.791  15.280  1.00  0.00           C  
ATOM    882  CG1 VAL A  65      57.755   0.608  16.217  1.00  0.00           C  
ATOM    883  CG2 VAL A  65      56.349   1.588  14.392  1.00  0.00           C  
ATOM    884  H   VAL A  65      57.657   4.070  14.243  1.00  0.00           H  
ATOM    885  HA  VAL A  65      56.463   3.083  16.608  1.00  0.00           H  
ATOM    886  HB  VAL A  65      58.463   1.856  14.661  1.00  0.00           H  
ATOM    887 1HG1 VAL A  65      57.859  -0.307  15.632  1.00  0.00           H  
ATOM    888 2HG1 VAL A  65      58.653   0.758  16.817  1.00  0.00           H  
ATOM    889 3HG1 VAL A  65      56.889   0.522  16.873  1.00  0.00           H  
ATOM    890 1HG2 VAL A  65      56.461   0.664  13.826  1.00  0.00           H  
ATOM    891 2HG2 VAL A  65      55.454   1.529  15.011  1.00  0.00           H  
ATOM    892 3HG2 VAL A  65      56.259   2.427  13.701  1.00  0.00           H  
ATOM    893  N   GLU A  66      59.697   3.571  16.693  1.00  0.00           N  
ATOM    894  CA  GLU A  66      60.819   3.755  17.593  1.00  0.00           C  
ATOM    895  C   GLU A  66      60.556   4.830  18.636  1.00  0.00           C  
ATOM    896  O   GLU A  66      60.915   4.693  19.804  1.00  0.00           O  
ATOM    897  CB  GLU A  66      62.076   4.109  16.795  1.00  0.00           C  
ATOM    898  CG  GLU A  66      63.330   4.282  17.641  1.00  0.00           C  
ATOM    899  CD  GLU A  66      63.768   3.006  18.305  1.00  0.00           C  
ATOM    900  OE1 GLU A  66      63.383   1.958  17.846  1.00  0.00           O  
ATOM    901  OE2 GLU A  66      64.490   3.081  19.271  1.00  0.00           O1-
ATOM    902  H   GLU A  66      59.819   3.821  15.753  1.00  0.00           H  
ATOM    903  HA  GLU A  66      60.995   2.819  18.122  1.00  0.00           H  
ATOM    904 1HB  GLU A  66      62.273   3.328  16.061  1.00  0.00           H  
ATOM    905 2HB  GLU A  66      61.911   5.038  16.249  1.00  0.00           H  
ATOM    906 1HG  GLU A  66      64.137   4.644  17.005  1.00  0.00           H  
ATOM    907 2HG  GLU A  66      63.139   5.036  18.404  1.00  0.00           H  
ATOM    908  N   HIS A  67      59.956   5.916  18.203  1.00  0.00           N  
ATOM    909  CA  HIS A  67      59.580   6.989  19.103  1.00  0.00           C  
ATOM    910  C   HIS A  67      58.567   6.543  20.146  1.00  0.00           C  
ATOM    911  O   HIS A  67      58.639   6.921  21.314  1.00  0.00           O  
ATOM    912  CB  HIS A  67      59.011   8.171  18.311  1.00  0.00           C  
ATOM    913  CG  HIS A  67      60.040   8.914  17.517  1.00  0.00           C  
ATOM    914  CD2 HIS A  67      60.033   9.352  16.236  1.00  0.00           C  
ATOM    915  ND1 HIS A  67      61.259   9.288  18.044  1.00  0.00           N  
ATOM    916  CE1 HIS A  67      61.957   9.925  17.119  1.00  0.00           C  
ATOM    917  NE2 HIS A  67      61.235   9.977  16.015  1.00  0.00           N  
ATOM    918  H   HIS A  67      59.689   5.993  17.263  1.00  0.00           H  
ATOM    919  HA  HIS A  67      60.473   7.309  19.641  1.00  0.00           H  
ATOM    920 1HB  HIS A  67      58.243   7.813  17.625  1.00  0.00           H  
ATOM    921 2HB  HIS A  67      58.537   8.873  18.996  1.00  0.00           H  
ATOM    922  HD2 HIS A  67      59.223   9.233  15.516  1.00  0.00           H  
ATOM    923  HE1 HIS A  67      62.958  10.336  17.247  1.00  0.00           H  
ATOM    924  HE2 HIS A  67      61.517  10.406  15.145  1.00  0.00           H  
ATOM    925  N   VAL A  68      57.602   5.764  19.713  1.00  0.00           N  
ATOM    926  CA  VAL A  68      56.611   5.207  20.613  1.00  0.00           C  
ATOM    927  C   VAL A  68      57.225   4.287  21.656  1.00  0.00           C  
ATOM    928  O   VAL A  68      56.841   4.293  22.824  1.00  0.00           O  
ATOM    929  CB  VAL A  68      55.555   4.425  19.809  1.00  0.00           C  
ATOM    930  CG1 VAL A  68      54.625   3.670  20.746  1.00  0.00           C  
ATOM    931  CG2 VAL A  68      54.769   5.378  18.922  1.00  0.00           C  
ATOM    932  H   VAL A  68      57.572   5.487  18.773  1.00  0.00           H  
ATOM    933  HA  VAL A  68      56.120   6.027  21.138  1.00  0.00           H  
ATOM    934  HB  VAL A  68      56.059   3.683  19.190  1.00  0.00           H  
ATOM    935 1HG1 VAL A  68      53.885   3.122  20.162  1.00  0.00           H  
ATOM    936 2HG1 VAL A  68      55.204   2.968  21.346  1.00  0.00           H  
ATOM    937 3HG1 VAL A  68      54.117   4.376  21.402  1.00  0.00           H  
ATOM    938 1HG2 VAL A  68      54.025   4.818  18.356  1.00  0.00           H  
ATOM    939 2HG2 VAL A  68      54.270   6.124  19.541  1.00  0.00           H  
ATOM    940 3HG2 VAL A  68      55.450   5.877  18.231  1.00  0.00           H  
ATOM    941  N   ALA A  69      58.160   3.472  21.223  1.00  0.00           N  
ATOM    942  CA  ALA A  69      58.881   2.593  22.123  1.00  0.00           C  
ATOM    943  C   ALA A  69      59.680   3.357  23.166  1.00  0.00           C  
ATOM    944  O   ALA A  69      59.741   2.978  24.334  1.00  0.00           O  
ATOM    945  CB  ALA A  69      59.800   1.678  21.328  1.00  0.00           C  
ATOM    946  H   ALA A  69      58.438   3.491  20.283  1.00  0.00           H  
ATOM    947  HA  ALA A  69      58.152   1.987  22.661  1.00  0.00           H  
ATOM    948 1HB  ALA A  69      60.329   1.011  22.010  1.00  0.00           H  
ATOM    949 2HB  ALA A  69      59.209   1.086  20.628  1.00  0.00           H  
ATOM    950 3HB  ALA A  69      60.522   2.278  20.776  1.00  0.00           H  
ATOM    951  N   ARG A  70      60.320   4.420  22.733  1.00  0.00           N  
ATOM    952  CA  ARG A  70      61.061   5.282  23.633  1.00  0.00           C  
ATOM    953  C   ARG A  70      60.169   5.936  24.676  1.00  0.00           C  
ATOM    954  O   ARG A  70      60.532   6.063  25.844  1.00  0.00           O  
ATOM    955  CB  ARG A  70      61.784   6.365  22.846  1.00  0.00           C  
ATOM    956  CG  ARG A  70      62.956   5.874  22.011  1.00  0.00           C  
ATOM    957  CD  ARG A  70      63.573   6.976  21.229  1.00  0.00           C  
ATOM    958  NE  ARG A  70      64.695   6.511  20.429  1.00  0.00           N  
ATOM    959  CZ  ARG A  70      65.349   7.261  19.520  1.00  0.00           C  
ATOM    960  NH1 ARG A  70      64.982   8.505  19.308  1.00  0.00           N1+
ATOM    961  NH2 ARG A  70      66.359   6.745  18.842  1.00  0.00           N  
ATOM    962  H   ARG A  70      60.254   4.690  21.793  1.00  0.00           H  
ATOM    963  HA  ARG A  70      61.794   4.676  24.167  1.00  0.00           H  
ATOM    964 1HB  ARG A  70      61.082   6.855  22.172  1.00  0.00           H  
ATOM    965 2HB  ARG A  70      62.162   7.123  23.532  1.00  0.00           H  
ATOM    966 1HG  ARG A  70      63.718   5.451  22.666  1.00  0.00           H  
ATOM    967 2HG  ARG A  70      62.612   5.110  21.313  1.00  0.00           H  
ATOM    968 1HD  ARG A  70      62.830   7.406  20.558  1.00  0.00           H  
ATOM    969 2HD  ARG A  70      63.935   7.746  21.909  1.00  0.00           H  
ATOM    970  HE  ARG A  70      65.006   5.559  20.564  1.00  0.00           H  
ATOM    971 1HH1 ARG A  70      64.210   8.900  19.826  1.00  0.00           H  
ATOM    972 2HH1 ARG A  70      65.472   9.067  18.627  1.00  0.00           H  
ATOM    973 1HH2 ARG A  70      66.641   5.788  19.005  1.00  0.00           H  
ATOM    974 2HH2 ARG A  70      66.849   7.306  18.161  1.00  0.00           H  
ATOM    975  N   LEU A  71      59.011   6.383  24.243  1.00  0.00           N  
ATOM    976  CA  LEU A  71      58.034   6.963  25.143  1.00  0.00           C  
ATOM    977  C   LEU A  71      57.544   5.971  26.186  1.00  0.00           C  
ATOM    978  O   LEU A  71      57.357   6.306  27.354  1.00  0.00           O  
ATOM    979  CB  LEU A  71      56.840   7.493  24.340  1.00  0.00           C  
ATOM    980  CG  LEU A  71      57.118   8.724  23.467  1.00  0.00           C  
ATOM    981  CD1 LEU A  71      55.903   9.017  22.599  1.00  0.00           C  
ATOM    982  CD2 LEU A  71      57.455   9.911  24.356  1.00  0.00           C  
ATOM    983  H   LEU A  71      58.757   6.270  23.303  1.00  0.00           H  
ATOM    984  HA  LEU A  71      58.501   7.792  25.673  1.00  0.00           H  
ATOM    985 1HB  LEU A  71      56.480   6.699  23.688  1.00  0.00           H  
ATOM    986 2HB  LEU A  71      56.042   7.754  25.035  1.00  0.00           H  
ATOM    987  HG  LEU A  71      57.959   8.517  22.804  1.00  0.00           H  
ATOM    988 1HD1 LEU A  71      56.101   9.891  21.978  1.00  0.00           H  
ATOM    989 2HD1 LEU A  71      55.696   8.158  21.959  1.00  0.00           H  
ATOM    990 3HD1 LEU A  71      55.040   9.212  23.235  1.00  0.00           H  
ATOM    991 1HD2 LEU A  71      57.654  10.786  23.735  1.00  0.00           H  
ATOM    992 2HD2 LEU A  71      56.614  10.120  25.018  1.00  0.00           H  
ATOM    993 3HD2 LEU A  71      58.338   9.681  24.952  1.00  0.00           H  
ATOM    994  N   ALA A  72      57.306   4.753  25.753  1.00  0.00           N  
ATOM    995  CA  ALA A  72      56.905   3.689  26.653  1.00  0.00           C  
ATOM    996  C   ALA A  72      57.967   3.380  27.696  1.00  0.00           C  
ATOM    997  O   ALA A  72      57.669   3.137  28.864  1.00  0.00           O  
ATOM    998  CB  ALA A  72      56.572   2.435  25.858  1.00  0.00           C  
ATOM    999  H   ALA A  72      57.461   4.522  24.813  1.00  0.00           H  
ATOM   1000  HA  ALA A  72      56.015   4.017  27.190  1.00  0.00           H  
ATOM   1001 1HB  ALA A  72      56.259   1.644  26.540  1.00  0.00           H  
ATOM   1002 2HB  ALA A  72      55.765   2.651  25.158  1.00  0.00           H  
ATOM   1003 3HB  ALA A  72      57.453   2.110  25.306  1.00  0.00           H  
ATOM   1004  N   ARG A  73      59.207   3.356  27.263  1.00  0.00           N  
ATOM   1005  CA  ARG A  73      60.324   3.146  28.163  1.00  0.00           C  
ATOM   1006  C   ARG A  73      60.445   4.245  29.206  1.00  0.00           C  
ATOM   1007  O   ARG A  73      60.736   3.994  30.374  1.00  0.00           O  
ATOM   1008  CB  ARG A  73      61.623   3.062  27.375  1.00  0.00           C  
ATOM   1009  CG  ARG A  73      61.783   1.802  26.539  1.00  0.00           C  
ATOM   1010  CD  ARG A  73      63.050   1.815  25.763  1.00  0.00           C  
ATOM   1011  NE  ARG A  73      63.207   0.612  24.961  1.00  0.00           N  
ATOM   1012  CZ  ARG A  73      64.189   0.417  24.059  1.00  0.00           C  
ATOM   1013  NH1 ARG A  73      65.090   1.353  23.856  1.00  0.00           N1+
ATOM   1014  NH2 ARG A  73      64.246  -0.714  23.379  1.00  0.00           N  
ATOM   1015  H   ARG A  73      59.407   3.549  26.323  1.00  0.00           H  
ATOM   1016  HA  ARG A  73      60.167   2.208  28.697  1.00  0.00           H  
ATOM   1017 1HB  ARG A  73      61.697   3.915  26.703  1.00  0.00           H  
ATOM   1018 2HB  ARG A  73      62.469   3.112  28.062  1.00  0.00           H  
ATOM   1019 1HG  ARG A  73      61.791   0.930  27.193  1.00  0.00           H  
ATOM   1020 2HG  ARG A  73      60.952   1.722  25.838  1.00  0.00           H  
ATOM   1021 1HD  ARG A  73      63.056   2.675  25.093  1.00  0.00           H  
ATOM   1022 2HD  ARG A  73      63.895   1.882  26.447  1.00  0.00           H  
ATOM   1023  HE  ARG A  73      62.533  -0.130  25.090  1.00  0.00           H  
ATOM   1024 1HH1 ARG A  73      65.047   2.218  24.376  1.00  0.00           H  
ATOM   1025 2HH1 ARG A  73      65.826   1.206  23.180  1.00  0.00           H  
ATOM   1026 1HH2 ARG A  73      63.553  -1.434  23.535  1.00  0.00           H  
ATOM   1027 2HH2 ARG A  73      64.981  -0.861  22.704  1.00  0.00           H  
ATOM   1028  N   ALA A  74      60.047   5.453  28.826  1.00  0.00           N  
ATOM   1029  CA  ALA A  74      59.990   6.569  29.771  1.00  0.00           C  
ATOM   1030  C   ALA A  74      58.793   6.527  30.710  1.00  0.00           C  
ATOM   1031  O   ALA A  74      57.958   7.433  30.703  1.00  0.00           O  
ATOM   1032  CB  ALA A  74      59.991   7.886  29.008  1.00  0.00           C  
ATOM   1033  H   ALA A  74      59.799   5.609  27.860  1.00  0.00           H  
ATOM   1034  HA  ALA A  74      60.875   6.521  30.406  1.00  0.00           H  
ATOM   1035 1HB  ALA A  74      59.970   8.716  29.715  1.00  0.00           H  
ATOM   1036 2HB  ALA A  74      60.892   7.952  28.398  1.00  0.00           H  
ATOM   1037 3HB  ALA A  74      59.114   7.935  28.366  1.00  0.00           H  
ATOM   1038  N   VAL A  75      58.759   5.525  31.579  1.00  0.00           N  
ATOM   1039  CA  VAL A  75      57.836   5.536  32.708  1.00  0.00           C  
ATOM   1040  C   VAL A  75      58.330   6.449  33.832  1.00  0.00           C  
ATOM   1041  O   VAL A  75      57.553   7.204  34.417  1.00  0.00           O  
ATOM   1042  CB  VAL A  75      57.652   4.108  33.255  1.00  0.00           C  
ATOM   1043  CG1 VAL A  75      57.100   3.191  32.173  1.00  0.00           C  
ATOM   1044  CG2 VAL A  75      58.977   3.581  33.784  1.00  0.00           C  
ATOM   1045  H   VAL A  75      59.431   4.775  31.494  1.00  0.00           H  
ATOM   1046  HA  VAL A  75      56.871   5.908  32.363  1.00  0.00           H  
ATOM   1047  HB  VAL A  75      56.920   4.129  34.062  1.00  0.00           H  
ATOM   1048 1HG1 VAL A  75      56.976   2.185  32.577  1.00  0.00           H  
ATOM   1049 2HG1 VAL A  75      56.135   3.567  31.835  1.00  0.00           H  
ATOM   1050 3HG1 VAL A  75      57.794   3.160  31.333  1.00  0.00           H  
ATOM   1051 1HG2 VAL A  75      58.840   2.572  34.170  1.00  0.00           H  
ATOM   1052 2HG2 VAL A  75      59.711   3.566  32.978  1.00  0.00           H  
ATOM   1053 3HG2 VAL A  75      59.333   4.230  34.585  1.00  0.00           H  
ATOM   1054  N   ASP A  76      59.616   6.338  34.148  1.00  0.00           N  
ATOM   1055  CA  ASP A  76      60.206   7.047  35.281  1.00  0.00           C  
ATOM   1056  C   ASP A  76      60.227   8.558  35.060  1.00  0.00           C  
ATOM   1057  O   ASP A  76      60.287   9.334  36.011  1.00  0.00           O  
ATOM   1058  CB  ASP A  76      61.630   6.547  35.537  1.00  0.00           C  
ATOM   1059  CG  ASP A  76      61.669   5.140  36.117  1.00  0.00           C  
ATOM   1060  OD1 ASP A  76      60.653   4.683  36.586  1.00  0.00           O  
ATOM   1061  OD2 ASP A  76      62.714   4.535  36.087  1.00  0.00           O1-
ATOM   1062  H   ASP A  76      60.201   5.722  33.602  1.00  0.00           H  
ATOM   1063  HA  ASP A  76      59.608   6.840  36.169  1.00  0.00           H  
ATOM   1064 1HB  ASP A  76      62.192   6.555  34.603  1.00  0.00           H  
ATOM   1065 2HB  ASP A  76      62.134   7.224  36.228  1.00  0.00           H  
ATOM   1066  N   ALA A  77      60.257   8.961  33.798  1.00  0.00           N  
ATOM   1067  CA  ALA A  77      60.505  10.350  33.426  1.00  0.00           C  
ATOM   1068  C   ALA A  77      59.362  11.280  33.827  1.00  0.00           C  
ATOM   1069  O   ALA A  77      58.202  10.872  33.886  1.00  0.00           O  
ATOM   1070  CB  ALA A  77      60.755  10.448  31.928  1.00  0.00           C  
ATOM   1071  H   ALA A  77      60.151   8.273  33.065  1.00  0.00           H  
ATOM   1072  HA  ALA A  77      61.405  10.690  33.939  1.00  0.00           H  
ATOM   1073 1HB  ALA A  77      60.953  11.486  31.660  1.00  0.00           H  
ATOM   1074 2HB  ALA A  77      61.615   9.834  31.662  1.00  0.00           H  
ATOM   1075 3HB  ALA A  77      59.877  10.096  31.389  1.00  0.00           H  
ATOM   1076  N   PRO A  78      59.706  12.536  34.109  1.00  0.00           N  
ATOM   1077  CA  PRO A  78      58.723  13.537  34.518  1.00  0.00           C  
ATOM   1078  C   PRO A  78      57.703  13.791  33.417  1.00  0.00           C  
ATOM   1079  O   PRO A  78      58.040  13.763  32.234  1.00  0.00           O  
ATOM   1080  CB  PRO A  78      59.583  14.776  34.786  1.00  0.00           C  
ATOM   1081  CG  PRO A  78      60.942  14.227  35.056  1.00  0.00           C  
ATOM   1082  CD  PRO A  78      61.049  13.031  34.148  1.00  0.00           C  
ATOM   1083  HA  PRO A  78      58.200  13.168  35.402  1.00  0.00           H  
ATOM   1084 1HB  PRO A  78      59.558  15.447  33.915  1.00  0.00           H  
ATOM   1085 2HB  PRO A  78      59.174  15.341  35.638  1.00  0.00           H  
ATOM   1086 1HG  PRO A  78      61.708  14.988  34.845  1.00  0.00           H  
ATOM   1087 2HG  PRO A  78      61.041  13.963  36.119  1.00  0.00           H  
ATOM   1088 1HD  PRO A  78      61.403  13.351  33.158  1.00  0.00           H  
ATOM   1089 2HD  PRO A  78      61.740  12.297  34.588  1.00  0.00           H  
ATOM   1090  N   PRO A  79      56.448  13.999  33.808  1.00  0.00           N  
ATOM   1091  CA  PRO A  79      55.355  14.130  32.846  1.00  0.00           C  
ATOM   1092  C   PRO A  79      55.691  15.124  31.755  1.00  0.00           C  
ATOM   1093  O   PRO A  79      55.297  14.960  30.598  1.00  0.00           O  
ATOM   1094  CB  PRO A  79      54.189  14.621  33.710  1.00  0.00           C  
ATOM   1095  CG  PRO A  79      54.462  14.042  35.056  1.00  0.00           C  
ATOM   1096  CD  PRO A  79      55.955  14.153  35.215  1.00  0.00           C  
ATOM   1097  HA  PRO A  79      55.135  13.143  32.412  1.00  0.00           H  
ATOM   1098 1HB  PRO A  79      54.162  15.720  33.716  1.00  0.00           H  
ATOM   1099 2HB  PRO A  79      53.235  14.278  33.284  1.00  0.00           H  
ATOM   1100 1HG  PRO A  79      53.911  14.599  35.828  1.00  0.00           H  
ATOM   1101 2HG  PRO A  79      54.108  13.001  35.101  1.00  0.00           H  
ATOM   1102 1HD  PRO A  79      56.208  15.142  35.626  1.00  0.00           H  
ATOM   1103 2HD  PRO A  79      56.315  13.354  35.880  1.00  0.00           H  
ATOM   1104  N   GLU A  80      56.447  16.135  32.127  1.00  0.00           N  
ATOM   1105  CA  GLU A  80      56.858  17.195  31.226  1.00  0.00           C  
ATOM   1106  C   GLU A  80      57.856  16.716  30.184  1.00  0.00           C  
ATOM   1107  O   GLU A  80      57.796  17.095  29.016  1.00  0.00           O  
ATOM   1108  CB  GLU A  80      57.463  18.353  32.023  1.00  0.00           C  
ATOM   1109  CG  GLU A  80      56.463  19.118  32.878  1.00  0.00           C  
ATOM   1110  CD  GLU A  80      57.103  20.206  33.694  1.00  0.00           C  
ATOM   1111  OE1 GLU A  80      58.307  20.296  33.690  1.00  0.00           O  
ATOM   1112  OE2 GLU A  80      56.386  20.949  34.323  1.00  0.00           O1-
ATOM   1113  H   GLU A  80      56.716  16.203  33.066  1.00  0.00           H  
ATOM   1114  HA  GLU A  80      55.977  17.562  30.698  1.00  0.00           H  
ATOM   1115 1HB  GLU A  80      58.244  17.973  32.681  1.00  0.00           H  
ATOM   1116 2HB  GLU A  80      57.928  19.062  31.338  1.00  0.00           H  
ATOM   1117 1HG  GLU A  80      55.710  19.562  32.228  1.00  0.00           H  
ATOM   1118 2HG  GLU A  80      55.961  18.418  33.545  1.00  0.00           H  
ATOM   1119  N   GLU A  81      58.794  15.904  30.617  1.00  0.00           N  
ATOM   1120  CA  GLU A  81      59.766  15.315  29.716  1.00  0.00           C  
ATOM   1121  C   GLU A  81      59.122  14.416  28.674  1.00  0.00           C  
ATOM   1122  O   GLU A  81      59.506  14.409  27.506  1.00  0.00           O  
ATOM   1123  CB  GLU A  81      60.801  14.518  30.513  1.00  0.00           C  
ATOM   1124  CG  GLU A  81      61.912  13.909  29.668  1.00  0.00           C  
ATOM   1125  CD  GLU A  81      62.949  13.198  30.491  1.00  0.00           C  
ATOM   1126  OE1 GLU A  81      63.559  13.830  31.320  1.00  0.00           O  
ATOM   1127  OE2 GLU A  81      63.133  12.020  30.290  1.00  0.00           O1-
ATOM   1128  H   GLU A  81      58.815  15.627  31.556  1.00  0.00           H  
ATOM   1129  HA  GLU A  81      60.274  16.119  29.182  1.00  0.00           H  
ATOM   1130 1HB  GLU A  81      61.264  15.165  31.258  1.00  0.00           H  
ATOM   1131 2HB  GLU A  81      60.304  13.707  31.046  1.00  0.00           H  
ATOM   1132 1HG  GLU A  81      61.473  13.200  28.966  1.00  0.00           H  
ATOM   1133 2HG  GLU A  81      62.390  14.699  29.092  1.00  0.00           H  
ATOM   1134  N   VAL A  82      58.159  13.632  29.107  1.00  0.00           N  
ATOM   1135  CA  VAL A  82      57.410  12.778  28.206  1.00  0.00           C  
ATOM   1136  C   VAL A  82      56.637  13.569  27.164  1.00  0.00           C  
ATOM   1137  O   VAL A  82      56.563  13.192  25.996  1.00  0.00           O  
ATOM   1138  CB  VAL A  82      56.427  11.905  29.008  1.00  0.00           C  
ATOM   1139  CG1 VAL A  82      55.496  11.151  28.070  1.00  0.00           C  
ATOM   1140  CG2 VAL A  82      57.197  10.939  29.895  1.00  0.00           C  
ATOM   1141  H   VAL A  82      57.883  13.661  30.046  1.00  0.00           H  
ATOM   1142  HA  VAL A  82      58.112  12.129  27.681  1.00  0.00           H  
ATOM   1143  HB  VAL A  82      55.804  12.551  29.628  1.00  0.00           H  
ATOM   1144 1HG1 VAL A  82      54.808  10.540  28.654  1.00  0.00           H  
ATOM   1145 2HG1 VAL A  82      54.929  11.863  27.470  1.00  0.00           H  
ATOM   1146 3HG1 VAL A  82      56.083  10.509  27.414  1.00  0.00           H  
ATOM   1147 1HG2 VAL A  82      56.496  10.326  30.460  1.00  0.00           H  
ATOM   1148 2HG2 VAL A  82      57.824  10.297  29.276  1.00  0.00           H  
ATOM   1149 3HG2 VAL A  82      57.825  11.502  30.587  1.00  0.00           H  
ATOM   1150  N   ALA A  83      56.032  14.652  27.597  1.00  0.00           N  
ATOM   1151  CA  ALA A  83      55.321  15.539  26.696  1.00  0.00           C  
ATOM   1152  C   ALA A  83      56.234  16.163  25.654  1.00  0.00           C  
ATOM   1153  O   ALA A  83      55.876  16.301  24.486  1.00  0.00           O  
ATOM   1154  CB  ALA A  83      54.614  16.628  27.490  1.00  0.00           C  
ATOM   1155  H   ALA A  83      56.108  14.920  28.536  1.00  0.00           H  
ATOM   1156  HA  ALA A  83      54.578  14.950  26.158  1.00  0.00           H  
ATOM   1157 1HB  ALA A  83      54.072  17.282  26.808  1.00  0.00           H  
ATOM   1158 2HB  ALA A  83      53.913  16.171  28.189  1.00  0.00           H  
ATOM   1159 3HB  ALA A  83      55.350  17.210  28.043  1.00  0.00           H  
ATOM   1160  N   GLU A  84      57.406  16.570  26.087  1.00  0.00           N  
ATOM   1161  CA  GLU A  84      58.402  17.117  25.186  1.00  0.00           C  
ATOM   1162  C   GLU A  84      58.859  16.109  24.144  1.00  0.00           C  
ATOM   1163  O   GLU A  84      59.057  16.438  22.976  1.00  0.00           O  
ATOM   1164  CB  GLU A  84      59.610  17.615  25.983  1.00  0.00           C  
ATOM   1165  CG  GLU A  84      59.342  18.859  26.819  1.00  0.00           C  
ATOM   1166  CD  GLU A  84      60.526  19.273  27.648  1.00  0.00           C  
ATOM   1167  OE1 GLU A  84      61.495  18.553  27.666  1.00  0.00           O  
ATOM   1168  OE2 GLU A  84      60.461  20.311  28.263  1.00  0.00           O1-
ATOM   1169  H   GLU A  84      57.656  16.449  27.026  1.00  0.00           H  
ATOM   1170  HA  GLU A  84      57.963  17.964  24.658  1.00  0.00           H  
ATOM   1171 1HB  GLU A  84      59.952  16.828  26.655  1.00  0.00           H  
ATOM   1172 2HB  GLU A  84      60.428  17.842  25.299  1.00  0.00           H  
ATOM   1173 1HG  GLU A  84      59.073  19.680  26.154  1.00  0.00           H  
ATOM   1174 2HG  GLU A  84      58.494  18.667  27.475  1.00  0.00           H  
ATOM   1175  N   LEU A  85      59.056  14.884  24.577  1.00  0.00           N  
ATOM   1176  CA  LEU A  85      59.422  13.808  23.676  1.00  0.00           C  
ATOM   1177  C   LEU A  85      58.350  13.534  22.634  1.00  0.00           C  
ATOM   1178  O   LEU A  85      58.639  13.281  21.466  1.00  0.00           O  
ATOM   1179  CB  LEU A  85      59.695  12.529  24.478  1.00  0.00           C  
ATOM   1180  CG  LEU A  85      60.956  12.547  25.351  1.00  0.00           C  
ATOM   1181  CD1 LEU A  85      60.992  11.296  26.218  1.00  0.00           C  
ATOM   1182  CD2 LEU A  85      62.188  12.632  24.462  1.00  0.00           C  
ATOM   1183  H   LEU A  85      58.893  14.659  25.516  1.00  0.00           H  
ATOM   1184  HA  LEU A  85      60.330  14.094  23.146  1.00  0.00           H  
ATOM   1185 1HB  LEU A  85      58.844  12.340  25.130  1.00  0.00           H  
ATOM   1186 2HB  LEU A  85      59.785  11.695  23.782  1.00  0.00           H  
ATOM   1187  HG  LEU A  85      60.927  13.412  26.014  1.00  0.00           H  
ATOM   1188 1HD1 LEU A  85      61.889  11.309  26.838  1.00  0.00           H  
ATOM   1189 2HD1 LEU A  85      60.110  11.271  26.857  1.00  0.00           H  
ATOM   1190 3HD1 LEU A  85      61.005  10.413  25.581  1.00  0.00           H  
ATOM   1191 1HD2 LEU A  85      63.084  12.646  25.082  1.00  0.00           H  
ATOM   1192 2HD2 LEU A  85      62.218  11.767  23.799  1.00  0.00           H  
ATOM   1193 3HD2 LEU A  85      62.144  13.544  23.866  1.00  0.00           H  
ATOM   1194  N   ALA A  86      57.109  13.552  23.067  1.00  0.00           N  
ATOM   1195  CA  ALA A  86      55.986  13.379  22.166  1.00  0.00           C  
ATOM   1196  C   ALA A  86      55.902  14.482  21.124  1.00  0.00           C  
ATOM   1197  O   ALA A  86      55.603  14.240  19.956  1.00  0.00           O  
ATOM   1198  CB  ALA A  86      54.690  13.310  22.960  1.00  0.00           C  
ATOM   1199  H   ALA A  86      56.916  13.751  24.006  1.00  0.00           H  
ATOM   1200  HA  ALA A  86      56.125  12.441  21.628  1.00  0.00           H  
ATOM   1201 1HB  ALA A  86      53.852  13.167  22.277  1.00  0.00           H  
ATOM   1202 2HB  ALA A  86      54.735  12.475  23.659  1.00  0.00           H  
ATOM   1203 3HB  ALA A  86      54.552  14.238  23.513  1.00  0.00           H  
ATOM   1204  N   PHE A  87      56.135  15.700  21.557  1.00  0.00           N  
ATOM   1205  CA  PHE A  87      56.160  16.837  20.656  1.00  0.00           C  
ATOM   1206  C   PHE A  87      57.261  16.728  19.614  1.00  0.00           C  
ATOM   1207  O   PHE A  87      57.075  17.064  18.446  1.00  0.00           O  
ATOM   1208  CB  PHE A  87      56.339  18.132  21.451  1.00  0.00           C  
ATOM   1209  CG  PHE A  87      55.106  18.561  22.195  1.00  0.00           C  
ATOM   1210  CD1 PHE A  87      55.139  18.750  23.569  1.00  0.00           C  
ATOM   1211  CD2 PHE A  87      53.912  18.775  21.524  1.00  0.00           C  
ATOM   1212  CE1 PHE A  87      54.006  19.145  24.255  1.00  0.00           C  
ATOM   1213  CE2 PHE A  87      52.778  19.170  22.207  1.00  0.00           C  
ATOM   1214  CZ  PHE A  87      52.826  19.355  23.574  1.00  0.00           C  
ATOM   1215  H   PHE A  87      56.365  15.856  22.496  1.00  0.00           H  
ATOM   1216  HA  PHE A  87      55.208  16.878  20.124  1.00  0.00           H  
ATOM   1217 1HB  PHE A  87      57.145  18.007  22.172  1.00  0.00           H  
ATOM   1218 2HB  PHE A  87      56.625  18.937  20.776  1.00  0.00           H  
ATOM   1219  HD1 PHE A  87      56.073  18.585  24.107  1.00  0.00           H  
ATOM   1220  HD2 PHE A  87      53.874  18.628  20.444  1.00  0.00           H  
ATOM   1221  HE1 PHE A  87      54.046  19.290  25.334  1.00  0.00           H  
ATOM   1222  HE2 PHE A  87      51.846  19.336  21.667  1.00  0.00           H  
ATOM   1223  HZ  PHE A  87      51.932  19.665  24.114  1.00  0.00           H  
ATOM   1224  N   GLU A  88      58.420  16.286  20.047  1.00  0.00           N  
ATOM   1225  CA  GLU A  88      59.535  16.065  19.146  1.00  0.00           C  
ATOM   1226  C   GLU A  88      59.237  15.000  18.104  1.00  0.00           C  
ATOM   1227  O   GLU A  88      59.600  15.124  16.936  1.00  0.00           O  
ATOM   1228  CB  GLU A  88      60.780  15.670  19.943  1.00  0.00           C  
ATOM   1229  CG  GLU A  88      61.375  16.794  20.779  1.00  0.00           C  
ATOM   1230  CD  GLU A  88      62.548  16.349  21.608  1.00  0.00           C  
ATOM   1231  OE1 GLU A  88      62.827  15.174  21.626  1.00  0.00           O  
ATOM   1232  OE2 GLU A  88      63.165  17.185  22.224  1.00  0.00           O1-
ATOM   1233  H   GLU A  88      58.534  16.033  20.986  1.00  0.00           H  
ATOM   1234  HA  GLU A  88      59.725  16.994  18.608  1.00  0.00           H  
ATOM   1235 1HB  GLU A  88      60.537  14.846  20.614  1.00  0.00           H  
ATOM   1236 2HB  GLU A  88      61.553  15.317  19.259  1.00  0.00           H  
ATOM   1237 1HG  GLU A  88      61.697  17.595  20.115  1.00  0.00           H  
ATOM   1238 2HG  GLU A  88      60.602  17.191  21.436  1.00  0.00           H  
ATOM   1239  N   ALA A  89      58.601  13.934  18.537  1.00  0.00           N  
ATOM   1240  CA  ALA A  89      58.189  12.875  17.636  1.00  0.00           C  
ATOM   1241  C   ALA A  89      57.192  13.354  16.594  1.00  0.00           C  
ATOM   1242  O   ALA A  89      57.251  12.974  15.426  1.00  0.00           O  
ATOM   1243  CB  ALA A  89      57.600  11.718  18.430  1.00  0.00           C  
ATOM   1244  H   ALA A  89      58.331  13.866  19.476  1.00  0.00           H  
ATOM   1245  HA  ALA A  89      59.070  12.526  17.098  1.00  0.00           H  
ATOM   1246 1HB  ALA A  89      57.305  10.921  17.747  1.00  0.00           H  
ATOM   1247 2HB  ALA A  89      58.346  11.339  19.129  1.00  0.00           H  
ATOM   1248 3HB  ALA A  89      56.728  12.064  18.983  1.00  0.00           H  
ATOM   1249  N   ILE A  90      56.253  14.165  17.027  1.00  0.00           N  
ATOM   1250  CA  ILE A  90      55.281  14.755  16.126  1.00  0.00           C  
ATOM   1251  C   ILE A  90      55.926  15.654  15.084  1.00  0.00           C  
ATOM   1252  O   ILE A  90      55.542  15.661  13.916  1.00  0.00           O  
ATOM   1253  CB  ILE A  90      54.235  15.563  16.916  1.00  0.00           C  
ATOM   1254  CG1 ILE A  90      53.365  14.628  17.760  1.00  0.00           C  
ATOM   1255  CG2 ILE A  90      53.375  16.388  15.971  1.00  0.00           C  
ATOM   1256  CD1 ILE A  90      52.498  15.346  18.769  1.00  0.00           C  
ATOM   1257  H   ILE A  90      56.233  14.442  17.966  1.00  0.00           H  
ATOM   1258  HA  ILE A  90      54.772  13.953  15.594  1.00  0.00           H  
ATOM   1259  HB  ILE A  90      54.742  16.233  17.610  1.00  0.00           H  
ATOM   1260 1HG1 ILE A  90      52.716  14.046  17.106  1.00  0.00           H  
ATOM   1261 2HG1 ILE A  90      54.001  13.925  18.298  1.00  0.00           H  
ATOM   1262 1HG2 ILE A  90      52.641  16.952  16.545  1.00  0.00           H  
ATOM   1263 2HG2 ILE A  90      54.007  17.078  15.413  1.00  0.00           H  
ATOM   1264 3HG2 ILE A  90      52.860  15.725  15.275  1.00  0.00           H  
ATOM   1265 1HD1 ILE A  90      51.910  14.618  19.328  1.00  0.00           H  
ATOM   1266 2HD1 ILE A  90      53.130  15.909  19.457  1.00  0.00           H  
ATOM   1267 3HD1 ILE A  90      51.827  16.030  18.250  1.00  0.00           H  
ATOM   1268  N   LEU A  91      56.888  16.437  15.517  1.00  0.00           N  
ATOM   1269  CA  LEU A  91      57.637  17.292  14.616  1.00  0.00           C  
ATOM   1270  C   LEU A  91      58.411  16.501  13.574  1.00  0.00           C  
ATOM   1271  O   LEU A  91      58.485  16.878  12.406  1.00  0.00           O  
ATOM   1272  CB  LEU A  91      58.608  18.168  15.418  1.00  0.00           C  
ATOM   1273  CG  LEU A  91      57.961  19.251  16.291  1.00  0.00           C  
ATOM   1274  CD1 LEU A  91      59.025  19.908  17.158  1.00  0.00           C  
ATOM   1275  CD2 LEU A  91      57.271  20.275  15.401  1.00  0.00           C  
ATOM   1276  H   LEU A  91      57.165  16.409  16.456  1.00  0.00           H  
ATOM   1277  HA  LEU A  91      56.935  17.935  14.086  1.00  0.00           H  
ATOM   1278 1HB  LEU A  91      59.197  17.525  16.070  1.00  0.00           H  
ATOM   1279 2HB  LEU A  91      59.285  18.663  14.722  1.00  0.00           H  
ATOM   1280  HG  LEU A  91      57.226  18.793  16.954  1.00  0.00           H  
ATOM   1281 1HD1 LEU A  91      58.566  20.678  17.778  1.00  0.00           H  
ATOM   1282 2HD1 LEU A  91      59.489  19.157  17.798  1.00  0.00           H  
ATOM   1283 3HD1 LEU A  91      59.784  20.362  16.521  1.00  0.00           H  
ATOM   1284 1HD2 LEU A  91      56.810  21.044  16.022  1.00  0.00           H  
ATOM   1285 2HD2 LEU A  91      58.005  20.734  14.739  1.00  0.00           H  
ATOM   1286 3HD2 LEU A  91      56.503  19.781  14.806  1.00  0.00           H  
ATOM   1287  N   GLU A  92      59.015  15.417  14.007  1.00  0.00           N  
ATOM   1288  CA  GLU A  92      59.727  14.531  13.106  1.00  0.00           C  
ATOM   1289  C   GLU A  92      58.814  13.907  12.064  1.00  0.00           C  
ATOM   1290  O   GLU A  92      59.172  13.768  10.896  1.00  0.00           O  
ATOM   1291  CB  GLU A  92      60.427  13.427  13.902  1.00  0.00           C  
ATOM   1292  CG  GLU A  92      61.597  13.908  14.749  1.00  0.00           C  
ATOM   1293  CD  GLU A  92      62.735  14.442  13.925  1.00  0.00           C  
ATOM   1294  OE1 GLU A  92      63.319  13.683  13.190  1.00  0.00           O  
ATOM   1295  OE2 GLU A  92      63.021  15.612  14.031  1.00  0.00           O1-
ATOM   1296  H   GLU A  92      58.939  15.150  14.946  1.00  0.00           H  
ATOM   1297  HA  GLU A  92      60.482  15.111  12.577  1.00  0.00           H  
ATOM   1298 1HB  GLU A  92      59.708  12.947  14.567  1.00  0.00           H  
ATOM   1299 2HB  GLU A  92      60.800  12.666  13.218  1.00  0.00           H  
ATOM   1300 1HG  GLU A  92      61.248  14.694  15.419  1.00  0.00           H  
ATOM   1301 2HG  GLU A  92      61.954  13.081  15.360  1.00  0.00           H  
ATOM   1302  N   GLN A  93      57.641  13.500  12.497  1.00  0.00           N  
ATOM   1303  CA  GLN A  93      56.645  12.953  11.596  1.00  0.00           C  
ATOM   1304  C   GLN A  93      56.189  13.960  10.554  1.00  0.00           C  
ATOM   1305  O   GLN A  93      55.990  13.631   9.386  1.00  0.00           O  
ATOM   1306  CB  GLN A  93      55.437  12.450  12.391  1.00  0.00           C  
ATOM   1307  CG  GLN A  93      55.725  11.238  13.260  1.00  0.00           C  
ATOM   1308  CD  GLN A  93      56.107  10.018  12.443  1.00  0.00           C  
ATOM   1309  NE2 GLN A  93      57.229   9.400  12.794  1.00  0.00           N  
ATOM   1310  OE1 GLN A  93      55.401   9.635  11.506  1.00  0.00           O  
ATOM   1311  H   GLN A  93      57.391  13.621  13.436  1.00  0.00           H  
ATOM   1312  HA  GLN A  93      57.088  12.114  11.060  1.00  0.00           H  
ATOM   1313 1HB  GLN A  93      55.069  13.247  13.037  1.00  0.00           H  
ATOM   1314 2HB  GLN A  93      54.633  12.188  11.704  1.00  0.00           H  
ATOM   1315 1HG  GLN A  93      56.551  11.472  13.931  1.00  0.00           H  
ATOM   1316 2HG  GLN A  93      54.832  10.997  13.837  1.00  0.00           H  
ATOM   1317 1HE2 GLN A  93      57.533   8.590  12.292  1.00  0.00           H  
ATOM   1318 2HE2 GLN A  93      57.772   9.745  13.560  1.00  0.00           H  
ATOM   1319  N   LEU A  94      55.992  15.185  10.987  1.00  0.00           N  
ATOM   1320  CA  LEU A  94      55.626  16.262  10.086  1.00  0.00           C  
ATOM   1321  C   LEU A  94      56.697  16.536   9.044  1.00  0.00           C  
ATOM   1322  O   LEU A  94      56.408  16.788   7.876  1.00  0.00           O  
ATOM   1323  CB  LEU A  94      55.354  17.541  10.888  1.00  0.00           C  
ATOM   1324  CG  LEU A  94      54.931  18.765  10.065  1.00  0.00           C  
ATOM   1325  CD1 LEU A  94      53.643  18.452   9.316  1.00  0.00           C  
ATOM   1326  CD2 LEU A  94      54.750  19.960  10.989  1.00  0.00           C  
ATOM   1327  H   LEU A  94      56.154  15.411  11.926  1.00  0.00           H  
ATOM   1328  HA  LEU A  94      54.718  15.976   9.557  1.00  0.00           H  
ATOM   1329 1HB  LEU A  94      54.564  17.338  11.609  1.00  0.00           H  
ATOM   1330 2HB  LEU A  94      56.258  17.806  11.436  1.00  0.00           H  
ATOM   1331  HG  LEU A  94      55.701  18.990   9.326  1.00  0.00           H  
ATOM   1332 1HD1 LEU A  94      53.343  19.322   8.731  1.00  0.00           H  
ATOM   1333 2HD1 LEU A  94      53.807  17.606   8.648  1.00  0.00           H  
ATOM   1334 3HD1 LEU A  94      52.858  18.206  10.029  1.00  0.00           H  
ATOM   1335 1HD2 LEU A  94      54.450  20.830  10.404  1.00  0.00           H  
ATOM   1336 2HD2 LEU A  94      53.980  19.736  11.727  1.00  0.00           H  
ATOM   1337 3HD2 LEU A  94      55.690  20.172  11.499  1.00  0.00           H  
ATOM   1338  N   ASP A  95      57.938  16.517   9.477  1.00  0.00           N  
ATOM   1339  CA  ASP A  95      59.062  16.691   8.576  1.00  0.00           C  
ATOM   1340  C   ASP A  95      59.145  15.588   7.534  1.00  0.00           C  
ATOM   1341  O   ASP A  95      59.444  15.829   6.366  1.00  0.00           O  
ATOM   1342  CB  ASP A  95      60.370  16.742   9.370  1.00  0.00           C  
ATOM   1343  CG  ASP A  95      60.531  18.032  10.163  1.00  0.00           C  
ATOM   1344  OD1 ASP A  95      59.822  18.970   9.885  1.00  0.00           O  
ATOM   1345  OD2 ASP A  95      61.362  18.067  11.039  1.00  0.00           O1-
ATOM   1346  H   ASP A  95      58.132  16.318  10.416  1.00  0.00           H  
ATOM   1347  HA  ASP A  95      58.938  17.635   8.047  1.00  0.00           H  
ATOM   1348 1HB  ASP A  95      60.410  15.900  10.061  1.00  0.00           H  
ATOM   1349 2HB  ASP A  95      61.214  16.645   8.686  1.00  0.00           H  
ATOM   1350  N   ASP A  96      58.912  14.369   7.967  1.00  0.00           N  
ATOM   1351  CA  ASP A  96      58.888  13.233   7.066  1.00  0.00           C  
ATOM   1352  C   ASP A  96      57.787  13.342   6.024  1.00  0.00           C  
ATOM   1353  O   ASP A  96      57.972  13.005   4.856  1.00  0.00           O  
ATOM   1354  CB  ASP A  96      58.713  11.936   7.860  1.00  0.00           C  
ATOM   1355  CG  ASP A  96      59.956  11.554   8.652  1.00  0.00           C  
ATOM   1356  OD1 ASP A  96      61.002  12.090   8.374  1.00  0.00           O  
ATOM   1357  OD2 ASP A  96      59.847  10.729   9.528  1.00  0.00           O1-
ATOM   1358  H   ASP A  96      58.682  14.213   8.906  1.00  0.00           H  
ATOM   1359  HA  ASP A  96      59.840  13.193   6.534  1.00  0.00           H  
ATOM   1360 1HB  ASP A  96      57.877  12.043   8.552  1.00  0.00           H  
ATOM   1361 2HB  ASP A  96      58.470  11.121   7.177  1.00  0.00           H  
ATOM   1362  N   ALA A  97      56.627  13.783   6.457  1.00  0.00           N  
ATOM   1363  CA  ALA A  97      55.512  14.005   5.556  1.00  0.00           C  
ATOM   1364  C   ALA A  97      55.811  15.070   4.514  1.00  0.00           C  
ATOM   1365  O   ALA A  97      55.447  14.945   3.346  1.00  0.00           O  
ATOM   1366  CB  ALA A  97      54.271  14.385   6.350  1.00  0.00           C  
ATOM   1367  H   ALA A  97      56.513  14.037   7.396  1.00  0.00           H  
ATOM   1368  HA  ALA A  97      55.321  13.076   5.018  1.00  0.00           H  
ATOM   1369 1HB  ALA A  97      53.435  14.538   5.667  1.00  0.00           H  
ATOM   1370 2HB  ALA A  97      54.027  13.584   7.049  1.00  0.00           H  
ATOM   1371 3HB  ALA A  97      54.460  15.303   6.903  1.00  0.00           H  
ATOM   1372  N   ILE A  98      56.447  16.135   4.947  1.00  0.00           N  
ATOM   1373  CA  ILE A  98      56.858  17.195   4.046  1.00  0.00           C  
ATOM   1374  C   ILE A  98      57.856  16.716   3.004  1.00  0.00           C  
ATOM   1375  O   ILE A  98      57.796  17.095   1.836  1.00  0.00           O  
ATOM   1376  CB  ILE A  98      57.471  18.366   4.836  1.00  0.00           C  
ATOM   1377  CG1 ILE A  98      56.399  19.057   5.683  1.00  0.00           C  
ATOM   1378  CG2 ILE A  98      58.129  19.359   3.890  1.00  0.00           C  
ATOM   1379  CD1 ILE A  98      56.956  20.031   6.696  1.00  0.00           C  
ATOM   1380  H   ILE A  98      56.716  16.203   5.886  1.00  0.00           H  
ATOM   1381  HA  ILE A  98      55.979  17.556   3.514  1.00  0.00           H  
ATOM   1382  HB  ILE A  98      58.222  17.985   5.527  1.00  0.00           H  
ATOM   1383 1HG1 ILE A  98      55.713  19.597   5.032  1.00  0.00           H  
ATOM   1384 2HG1 ILE A  98      55.818  18.306   6.218  1.00  0.00           H  
ATOM   1385 1HG2 ILE A  98      58.556  20.180   4.465  1.00  0.00           H  
ATOM   1386 2HG2 ILE A  98      58.918  18.859   3.330  1.00  0.00           H  
ATOM   1387 3HG2 ILE A  98      57.384  19.750   3.197  1.00  0.00           H  
ATOM   1388 1HD1 ILE A  98      56.137  20.480   7.258  1.00  0.00           H  
ATOM   1389 2HD1 ILE A  98      57.620  19.504   7.382  1.00  0.00           H  
ATOM   1390 3HD1 ILE A  98      57.513  20.813   6.181  1.00  0.00           H  
ATOM   1391  N   GLU A  99      58.857  15.949   3.462  1.00  0.00           N  
ATOM   1392  CA  GLU A  99      59.993  15.508   2.637  1.00  0.00           C  
ATOM   1393  C   GLU A  99      59.629  14.334   1.747  1.00  0.00           C  
ATOM   1394  O   GLU A  99      60.388  13.971   0.853  1.00  0.00           O  
ATOM   1395  CB  GLU A  99      61.180  15.123   3.523  1.00  0.00           C  
ATOM   1396  CG  GLU A  99      61.796  16.286   4.289  1.00  0.00           C  
ATOM   1397  CD  GLU A  99      62.944  15.867   5.164  1.00  0.00           C  
ATOM   1398  OE1 GLU A  99      63.196  14.690   5.258  1.00  0.00           O  
ATOM   1399  OE2 GLU A  99      63.570  16.726   5.740  1.00  0.00           O1-
ATOM   1400  H   GLU A  99      58.835  15.678   4.431  1.00  0.00           H  
ATOM   1401  HA  GLU A  99      60.296  16.335   1.996  1.00  0.00           H  
ATOM   1402 1HB  GLU A  99      60.864  14.374   4.250  1.00  0.00           H  
ATOM   1403 2HB  GLU A  99      61.962  14.675   2.910  1.00  0.00           H  
ATOM   1404 1HG  GLU A  99      62.151  17.030   3.576  1.00  0.00           H  
ATOM   1405 2HG  GLU A  99      61.026  16.750   4.904  1.00  0.00           H  
ATOM   1406  N   GLY A 100      58.462  13.741   1.993  1.00  0.00           N  
ATOM   1407  CA  GLY A 100      58.006  12.628   1.171  1.00  0.00           C  
ATOM   1408  C   GLY A 100      57.167  13.121   0.009  1.00  0.00           C  
ATOM   1409  O   GLY A 100      56.605  12.335  -0.758  1.00  0.00           O  
ATOM   1410  H   GLY A 100      57.880  14.070   2.750  1.00  0.00           H  
ATOM   1411 1HA  GLY A 100      58.868  12.075   0.797  1.00  0.00           H  
ATOM   1412 2HA  GLY A 100      57.423  11.940   1.782  1.00  0.00           H  
ATOM   1413  N   ASP A 101      57.134  14.444  -0.143  1.00  0.00           N  
ATOM   1414  CA  ASP A 101      56.526  15.092  -1.297  1.00  0.00           C  
ATOM   1415  C   ASP A 101      55.080  14.638  -1.492  1.00  0.00           C  
ATOM   1416  O   ASP A 101      54.701  14.170  -2.562  1.00  0.00           O  
ATOM   1417  CB  ASP A 101      57.336  14.798  -2.562  1.00  0.00           C  
ATOM   1418  CG  ASP A 101      56.983  15.721  -3.720  1.00  0.00           C  
ATOM   1419  OD1 ASP A 101      56.491  16.796  -3.469  1.00  0.00           O  
ATOM   1420  OD2 ASP A 101      57.209  15.344  -4.845  1.00  0.00           O1-
ATOM   1421  H   ASP A 101      57.585  15.018   0.552  1.00  0.00           H  
ATOM   1422  HA  ASP A 101      56.532  16.170  -1.132  1.00  0.00           H  
ATOM   1423 1HB  ASP A 101      58.400  14.901  -2.345  1.00  0.00           H  
ATOM   1424 2HB  ASP A 101      57.164  13.767  -2.873  1.00  0.00           H  
ATOM   1425  N   ALA A 102      54.289  14.796  -0.455  1.00  0.00           N  
ATOM   1426  CA  ALA A 102      52.870  14.505  -0.524  1.00  0.00           C  
ATOM   1427  C   ALA A 102      52.122  15.593  -1.276  1.00  0.00           C  
ATOM   1428  O   ALA A 102      52.585  16.731  -1.367  1.00  0.00           O  
ATOM   1429  CB  ALA A 102      52.297  14.337   0.876  1.00  0.00           C  
ATOM   1430  H   ALA A 102      54.681  15.129   0.414  1.00  0.00           H  
ATOM   1431  HA  ALA A 102      52.735  13.560  -1.053  1.00  0.00           H  
ATOM   1432 1HB  ALA A 102      51.231  14.117   0.808  1.00  0.00           H  
ATOM   1433 2HB  ALA A 102      52.805  13.516   1.381  1.00  0.00           H  
ATOM   1434 3HB  ALA A 102      52.442  15.256   1.441  1.00  0.00           H  
ATOM   1435  N   SER A 103      50.949  15.243  -1.807  1.00  0.00           N  
ATOM   1436  CA  SER A 103      50.089  16.218  -2.473  1.00  0.00           C  
ATOM   1437  C   SER A 103      49.634  17.230  -1.434  1.00  0.00           C  
ATOM   1438  O   SER A 103      49.751  16.984  -0.237  1.00  0.00           O  
ATOM   1439  CB  SER A 103      48.894  15.542  -3.117  1.00  0.00           C  
ATOM   1440  OG  SER A 103      48.027  15.024  -2.146  1.00  0.00           O  
ATOM   1441  H   SER A 103      50.627  14.293  -1.724  1.00  0.00           H  
ATOM   1442  HA  SER A 103      50.665  16.707  -3.261  1.00  0.00           H  
ATOM   1443 1HB  SER A 103      48.361  16.261  -3.738  1.00  0.00           H  
ATOM   1444 2HB  SER A 103      49.237  14.739  -3.767  1.00  0.00           H  
ATOM   1445  HG  SER A 103      47.303  14.617  -2.628  1.00  0.00           H  
ATOM   1446  N   PRO A 104      49.176  18.388  -1.888  1.00  0.00           N  
ATOM   1447  CA  PRO A 104      48.879  19.487  -0.976  1.00  0.00           C  
ATOM   1448  C   PRO A 104      47.726  19.174  -0.035  1.00  0.00           C  
ATOM   1449  O   PRO A 104      47.812  19.445   1.159  1.00  0.00           O  
ATOM   1450  CB  PRO A 104      48.523  20.629  -1.932  1.00  0.00           C  
ATOM   1451  CG  PRO A 104      49.257  20.299  -3.187  1.00  0.00           C  
ATOM   1452  CD  PRO A 104      49.168  18.799  -3.289  1.00  0.00           C  
ATOM   1453  HA  PRO A 104      49.763  19.678  -0.367  1.00  0.00           H  
ATOM   1454 1HB  PRO A 104      47.433  20.675  -2.075  1.00  0.00           H  
ATOM   1455 2HB  PRO A 104      48.830  21.593  -1.499  1.00  0.00           H  
ATOM   1456 1HG  PRO A 104      48.794  20.810  -4.044  1.00  0.00           H  
ATOM   1457 2HG  PRO A 104      50.295  20.658  -3.125  1.00  0.00           H  
ATOM   1458 1HD  PRO A 104      48.230  18.520  -3.793  1.00  0.00           H  
ATOM   1459 2HD  PRO A 104      50.036  18.417  -3.845  1.00  0.00           H  
ATOM   1460  N   GLU A 105      46.669  18.538  -0.543  1.00  0.00           N  
ATOM   1461  CA  GLU A 105      45.626  18.056   0.342  1.00  0.00           C  
ATOM   1462  C   GLU A 105      46.158  17.100   1.398  1.00  0.00           C  
ATOM   1463  O   GLU A 105      45.827  17.199   2.578  1.00  0.00           O  
ATOM   1464  CB  GLU A 105      44.529  17.365  -0.471  1.00  0.00           C  
ATOM   1465  CG  GLU A 105      43.730  18.299  -1.369  1.00  0.00           C  
ATOM   1466  CD  GLU A 105      44.427  18.602  -2.666  1.00  0.00           C  
ATOM   1467  OE1 GLU A 105      45.502  18.093  -2.873  1.00  0.00           O  
ATOM   1468  OE2 GLU A 105      43.883  19.343  -3.451  1.00  0.00           O1-
ATOM   1469  H   GLU A 105      46.581  18.381  -1.537  1.00  0.00           H  
ATOM   1470  HA  GLU A 105      45.194  18.910   0.865  1.00  0.00           H  
ATOM   1471 1HB  GLU A 105      44.973  16.594  -1.101  1.00  0.00           H  
ATOM   1472 2HB  GLU A 105      43.830  16.873   0.206  1.00  0.00           H  
ATOM   1473 1HG  GLU A 105      42.766  17.840  -1.587  1.00  0.00           H  
ATOM   1474 2HG  GLU A 105      43.545  19.230  -0.835  1.00  0.00           H  
ATOM   1475  N   LYS A 106      46.959  16.153   0.965  1.00  0.00           N  
ATOM   1476  CA  LYS A 106      47.537  15.174   1.866  1.00  0.00           C  
ATOM   1477  C   LYS A 106      48.443  15.809   2.908  1.00  0.00           C  
ATOM   1478  O   LYS A 106      48.447  15.425   4.076  1.00  0.00           O  
ATOM   1479  CB  LYS A 106      48.315  14.124   1.071  1.00  0.00           C  
ATOM   1480  CG  LYS A 106      47.443  13.181   0.253  1.00  0.00           C  
ATOM   1481  CD  LYS A 106      48.287  12.181  -0.523  1.00  0.00           C  
ATOM   1482  CE  LYS A 106      47.418  11.246  -1.350  1.00  0.00           C  
ATOM   1483  NZ  LYS A 106      48.232  10.287  -2.146  1.00  0.00           N1+
ATOM   1484  H   LYS A 106      47.236  16.129   0.025  1.00  0.00           H  
ATOM   1485  HA  LYS A 106      46.728  14.680   2.405  1.00  0.00           H  
ATOM   1486 1HB  LYS A 106      49.003  14.621   0.387  1.00  0.00           H  
ATOM   1487 2HB  LYS A 106      48.912  13.519   1.755  1.00  0.00           H  
ATOM   1488 1HG  LYS A 106      46.771  12.637   0.919  1.00  0.00           H  
ATOM   1489 2HG  LYS A 106      46.841  13.758  -0.448  1.00  0.00           H  
ATOM   1490 1HD  LYS A 106      48.966  12.717  -1.188  1.00  0.00           H  
ATOM   1491 2HD  LYS A 106      48.881  11.589   0.173  1.00  0.00           H  
ATOM   1492 1HE  LYS A 106      46.759  10.684  -0.691  1.00  0.00           H  
ATOM   1493 2HE  LYS A 106      46.800  11.831  -2.032  1.00  0.00           H  
ATOM   1494 1HZ  LYS A 106      47.620   9.686  -2.679  1.00  0.00           H  
ATOM   1495 2HZ  LYS A 106      48.835  10.798  -2.776  1.00  0.00           H  
ATOM   1496 3HZ  LYS A 106      48.795   9.725  -1.523  1.00  0.00           H  
ATOM   1497  N   MET A 107      49.238  16.762   2.475  1.00  0.00           N  
ATOM   1498  CA  MET A 107      50.101  17.502   3.376  1.00  0.00           C  
ATOM   1499  C   MET A 107      49.319  18.284   4.418  1.00  0.00           C  
ATOM   1500  O   MET A 107      49.696  18.353   5.586  1.00  0.00           O  
ATOM   1501  CB  MET A 107      50.999  18.443   2.575  1.00  0.00           C  
ATOM   1502  CG  MET A 107      52.106  19.100   3.387  1.00  0.00           C  
ATOM   1503  SD  MET A 107      53.360  17.923   3.932  1.00  0.00           S  
ATOM   1504  CE  MET A 107      52.867  17.668   5.635  1.00  0.00           C  
ATOM   1505  H   MET A 107      49.213  17.039   1.535  1.00  0.00           H  
ATOM   1506  HA  MET A 107      50.726  16.792   3.918  1.00  0.00           H  
ATOM   1507 1HB  MET A 107      51.464  17.894   1.758  1.00  0.00           H  
ATOM   1508 2HB  MET A 107      50.393  19.236   2.134  1.00  0.00           H  
ATOM   1509 1HG  MET A 107      52.592  19.867   2.786  1.00  0.00           H  
ATOM   1510 2HG  MET A 107      51.677  19.578   4.268  1.00  0.00           H  
ATOM   1511 1HE  MET A 107      53.549  16.962   6.109  1.00  0.00           H  
ATOM   1512 2HE  MET A 107      52.899  18.619   6.169  1.00  0.00           H  
ATOM   1513 3HE  MET A 107      51.853  17.269   5.664  1.00  0.00           H  
ATOM   1514  N   ALA A 108      48.242  18.901   3.985  1.00  0.00           N  
ATOM   1515  CA  ALA A 108      47.363  19.622   4.886  1.00  0.00           C  
ATOM   1516  C   ALA A 108      46.729  18.716   5.928  1.00  0.00           C  
ATOM   1517  O   ALA A 108      46.595  19.076   7.096  1.00  0.00           O  
ATOM   1518  CB  ALA A 108      46.282  20.341   4.092  1.00  0.00           C  
ATOM   1519  H   ALA A 108      47.974  18.827   3.045  1.00  0.00           H  
ATOM   1520  HA  ALA A 108      47.960  20.359   5.424  1.00  0.00           H  
ATOM   1521 1HB  ALA A 108      45.634  20.890   4.774  1.00  0.00           H  
ATOM   1522 2HB  ALA A 108      46.746  21.037   3.393  1.00  0.00           H  
ATOM   1523 3HB  ALA A 108      45.692  19.612   3.539  1.00  0.00           H  
ATOM   1524  N   GLU A 109      46.309  17.548   5.495  1.00  0.00           N  
ATOM   1525  CA  GLU A 109      45.751  16.558   6.396  1.00  0.00           C  
ATOM   1526  C   GLU A 109      46.753  16.091   7.438  1.00  0.00           C  
ATOM   1527  O   GLU A 109      46.422  15.896   8.606  1.00  0.00           O  
ATOM   1528  CB  GLU A 109      45.240  15.355   5.600  1.00  0.00           C  
ATOM   1529  CG  GLU A 109      44.000  15.636   4.763  1.00  0.00           C  
ATOM   1530  CD  GLU A 109      43.574  14.456   3.934  1.00  0.00           C  
ATOM   1531  OE1 GLU A 109      44.284  13.479   3.916  1.00  0.00           O  
ATOM   1532  OE2 GLU A 109      42.537  14.531   3.318  1.00  0.00           O1-
ATOM   1533  H   GLU A 109      46.427  17.297   4.555  1.00  0.00           H  
ATOM   1534  HA  GLU A 109      44.914  17.009   6.930  1.00  0.00           H  
ATOM   1535 1HB  GLU A 109      46.024  15.004   4.928  1.00  0.00           H  
ATOM   1536 2HB  GLU A 109      45.005  14.539   6.283  1.00  0.00           H  
ATOM   1537 1HG  GLU A 109      43.182  15.913   5.427  1.00  0.00           H  
ATOM   1538 2HG  GLU A 109      44.201  16.481   4.107  1.00  0.00           H  
ATOM   1539  N   ALA A 110      47.976  15.879   7.005  1.00  0.00           N  
ATOM   1540  CA  ALA A 110      49.048  15.501   7.906  1.00  0.00           C  
ATOM   1541  C   ALA A 110      49.335  16.571   8.948  1.00  0.00           C  
ATOM   1542  O   ALA A 110      49.584  16.278  10.116  1.00  0.00           O  
ATOM   1543  CB  ALA A 110      50.309  15.193   7.112  1.00  0.00           C  
ATOM   1544  H   ALA A 110      48.203  16.040   6.065  1.00  0.00           H  
ATOM   1545  HA  ALA A 110      48.738  14.605   8.445  1.00  0.00           H  
ATOM   1546 1HB  ALA A 110      51.106  14.897   7.794  1.00  0.00           H  
ATOM   1547 2HB  ALA A 110      50.109  14.380   6.413  1.00  0.00           H  
ATOM   1548 3HB  ALA A 110      50.616  16.079   6.558  1.00  0.00           H  
ATOM   1549  N   GLY A 111      49.330  17.811   8.515  1.00  0.00           N  
ATOM   1550  CA  GLY A 111      49.516  18.932   9.416  1.00  0.00           C  
ATOM   1551  C   GLY A 111      48.413  19.029  10.458  1.00  0.00           C  
ATOM   1552  O   GLY A 111      48.658  19.324  11.626  1.00  0.00           O  
ATOM   1553  H   GLY A 111      49.133  18.008   7.575  1.00  0.00           H  
ATOM   1554 1HA  GLY A 111      50.477  18.836   9.923  1.00  0.00           H  
ATOM   1555 2HA  GLY A 111      49.546  19.858   8.843  1.00  0.00           H  
ATOM   1556  N   LYS A 112      47.193  18.809  10.025  1.00  0.00           N  
ATOM   1557  CA  LYS A 112      46.056  18.798  10.926  1.00  0.00           C  
ATOM   1558  C   LYS A 112      46.152  17.695  11.968  1.00  0.00           C  
ATOM   1559  O   LYS A 112      45.818  17.884  13.136  1.00  0.00           O  
ATOM   1560  CB  LYS A 112      44.758  18.651  10.131  1.00  0.00           C  
ATOM   1561  CG  LYS A 112      44.378  19.878   9.314  1.00  0.00           C  
ATOM   1562  CD  LYS A 112      43.090  19.648   8.537  1.00  0.00           C  
ATOM   1563  CE  LYS A 112      42.716  20.869   7.710  1.00  0.00           C  
ATOM   1564  NZ  LYS A 112      41.478  20.644   6.914  1.00  0.00           N1+
ATOM   1565  H   LYS A 112      47.033  18.581   9.085  1.00  0.00           H  
ATOM   1566  HA  LYS A 112      46.033  19.745  11.466  1.00  0.00           H  
ATOM   1567 1HB  LYS A 112      44.844  17.806   9.446  1.00  0.00           H  
ATOM   1568 2HB  LYS A 112      43.935  18.436  10.814  1.00  0.00           H  
ATOM   1569 1HG  LYS A 112      44.243  20.731   9.979  1.00  0.00           H  
ATOM   1570 2HG  LYS A 112      45.179  20.110   8.612  1.00  0.00           H  
ATOM   1571 1HD  LYS A 112      43.215  18.793   7.871  1.00  0.00           H  
ATOM   1572 2HD  LYS A 112      42.280  19.430   9.232  1.00  0.00           H  
ATOM   1573 1HE  LYS A 112      42.559  21.721   8.370  1.00  0.00           H  
ATOM   1574 2HE  LYS A 112      43.531  21.111   7.029  1.00  0.00           H  
ATOM   1575 1HZ  LYS A 112      41.265  21.475   6.381  1.00  0.00           H  
ATOM   1576 2HZ  LYS A 112      41.619  19.867   6.284  1.00  0.00           H  
ATOM   1577 3HZ  LYS A 112      40.710  20.438   7.537  1.00  0.00           H  
ATOM   1578  N   ALA A 113      46.581  16.531  11.535  1.00  0.00           N  
ATOM   1579  CA  ALA A 113      46.790  15.414  12.436  1.00  0.00           C  
ATOM   1580  C   ALA A 113      47.858  15.700  13.478  1.00  0.00           C  
ATOM   1581  O   ALA A 113      47.730  15.337  14.646  1.00  0.00           O  
ATOM   1582  CB  ALA A 113      47.155  14.168  11.642  1.00  0.00           C  
ATOM   1583  H   ALA A 113      46.834  16.414  10.595  1.00  0.00           H  
ATOM   1584  HA  ALA A 113      45.859  15.234  12.974  1.00  0.00           H  
ATOM   1585 1HB  ALA A 113      47.298  13.331  12.325  1.00  0.00           H  
ATOM   1586 2HB  ALA A 113      46.352  13.934  10.943  1.00  0.00           H  
ATOM   1587 3HB  ALA A 113      48.076  14.346  11.089  1.00  0.00           H  
ATOM   1588  N   ALA A 114      48.931  16.324  13.045  1.00  0.00           N  
ATOM   1589  CA  ALA A 114      49.995  16.724  13.946  1.00  0.00           C  
ATOM   1590  C   ALA A 114      49.527  17.726  14.988  1.00  0.00           C  
ATOM   1591  O   ALA A 114      49.906  17.663  16.156  1.00  0.00           O  
ATOM   1592  CB  ALA A 114      51.158  17.300  13.152  1.00  0.00           C  
ATOM   1593  H   ALA A 114      49.002  16.592  12.105  1.00  0.00           H  
ATOM   1594  HA  ALA A 114      50.334  15.839  14.484  1.00  0.00           H  
ATOM   1595 1HB  ALA A 114      51.958  17.587  13.835  1.00  0.00           H  
ATOM   1596 2HB  ALA A 114      51.529  16.550  12.453  1.00  0.00           H  
ATOM   1597 3HB  ALA A 114      50.822  18.176  12.599  1.00  0.00           H  
ATOM   1598  N   LEU A 115      48.726  18.675  14.555  1.00  0.00           N  
ATOM   1599  CA  LEU A 115      48.148  19.653  15.456  1.00  0.00           C  
ATOM   1600  C   LEU A 115      47.242  19.017  16.498  1.00  0.00           C  
ATOM   1601  O   LEU A 115      47.239  19.402  17.666  1.00  0.00           O  
ATOM   1602  CB  LEU A 115      47.355  20.693  14.654  1.00  0.00           C  
ATOM   1603  CG  LEU A 115      48.190  21.638  13.782  1.00  0.00           C  
ATOM   1604  CD1 LEU A 115      47.264  22.481  12.915  1.00  0.00           C  
ATOM   1605  CD2 LEU A 115      49.057  22.518  14.671  1.00  0.00           C  
ATOM   1606  H   LEU A 115      48.449  18.697  13.615  1.00  0.00           H  
ATOM   1607  HA  LEU A 115      48.957  20.155  15.986  1.00  0.00           H  
ATOM   1608 1HB  LEU A 115      46.657  20.170  14.002  1.00  0.00           H  
ATOM   1609 2HB  LEU A 115      46.781  21.304  15.350  1.00  0.00           H  
ATOM   1610  HG  LEU A 115      48.828  21.053  13.118  1.00  0.00           H  
ATOM   1611 1HD1 LEU A 115      47.858  23.152  12.294  1.00  0.00           H  
ATOM   1612 2HD1 LEU A 115      46.671  21.827  12.275  1.00  0.00           H  
ATOM   1613 3HD1 LEU A 115      46.602  23.066  13.552  1.00  0.00           H  
ATOM   1614 1HD2 LEU A 115      49.651  23.189  14.051  1.00  0.00           H  
ATOM   1615 2HD2 LEU A 115      48.420  23.104  15.334  1.00  0.00           H  
ATOM   1616 3HD2 LEU A 115      49.721  21.891  15.266  1.00  0.00           H  
ATOM   1617  N   GLU A 116      46.448  18.064  16.065  1.00  0.00           N  
ATOM   1618  CA  GLU A 116      45.585  17.325  16.966  1.00  0.00           C  
ATOM   1619  C   GLU A 116      46.367  16.543  18.008  1.00  0.00           C  
ATOM   1620  O   GLU A 116      45.989  16.474  19.176  1.00  0.00           O  
ATOM   1621  CB  GLU A 116      44.693  16.370  16.170  1.00  0.00           C  
ATOM   1622  CG  GLU A 116      43.697  15.588  17.014  1.00  0.00           C  
ATOM   1623  CD  GLU A 116      42.789  14.717  16.192  1.00  0.00           C  
ATOM   1624  OE1 GLU A 116      42.517  15.069  15.069  1.00  0.00           O  
ATOM   1625  OE2 GLU A 116      42.366  13.700  16.687  1.00  0.00           O1-
ATOM   1626  H   GLU A 116      46.473  17.787  15.125  1.00  0.00           H  
ATOM   1627  HA  GLU A 116      44.947  18.035  17.494  1.00  0.00           H  
ATOM   1628 1HB  GLU A 116      44.131  16.933  15.425  1.00  0.00           H  
ATOM   1629 2HB  GLU A 116      45.315  15.651  15.636  1.00  0.00           H  
ATOM   1630 1HG  GLU A 116      44.245  14.961  17.716  1.00  0.00           H  
ATOM   1631 2HG  GLU A 116      43.096  16.291  17.590  1.00  0.00           H  
ATOM   1632  N   ALA A 117      47.444  15.926  17.575  1.00  0.00           N  
ATOM   1633  CA  ALA A 117      48.322  15.205  18.476  1.00  0.00           C  
ATOM   1634  C   ALA A 117      48.956  16.111  19.518  1.00  0.00           C  
ATOM   1635  O   ALA A 117      49.090  15.751  20.686  1.00  0.00           O  
ATOM   1636  CB  ALA A 117      49.403  14.485  17.682  1.00  0.00           C  
ATOM   1637  H   ALA A 117      47.711  15.999  16.635  1.00  0.00           H  
ATOM   1638  HA  ALA A 117      47.725  14.469  19.014  1.00  0.00           H  
ATOM   1639 1HB  ALA A 117      50.051  13.936  18.365  1.00  0.00           H  
ATOM   1640 2HB  ALA A 117      48.938  13.790  16.983  1.00  0.00           H  
ATOM   1641 3HB  ALA A 117      49.994  15.214  17.129  1.00  0.00           H  
ATOM   1642  N   ALA A 118      49.376  17.279  19.085  1.00  0.00           N  
ATOM   1643  CA  ALA A 118      49.934  18.268  19.986  1.00  0.00           C  
ATOM   1644  C   ALA A 118      48.932  18.736  21.028  1.00  0.00           C  
ATOM   1645  O   ALA A 118      49.263  18.931  22.196  1.00  0.00           O  
ATOM   1646  CB  ALA A 118      50.456  19.457  19.192  1.00  0.00           C  
ATOM   1647  H   ALA A 118      49.258  17.529  18.145  1.00  0.00           H  
ATOM   1648  HA  ALA A 118      50.762  17.807  20.524  1.00  0.00           H  
ATOM   1649 1HB  ALA A 118      50.886  20.190  19.875  1.00  0.00           H  
ATOM   1650 2HB  ALA A 118      51.222  19.119  18.493  1.00  0.00           H  
ATOM   1651 3HB  ALA A 118      49.637  19.913  18.639  1.00  0.00           H  
ATOM   1652  N   ALA A 119      47.709  18.947  20.595  1.00  0.00           N  
ATOM   1653  CA  ALA A 119      46.637  19.325  21.496  1.00  0.00           C  
ATOM   1654  C   ALA A 119      46.351  18.256  22.538  1.00  0.00           C  
ATOM   1655  O   ALA A 119      46.101  18.548  23.706  1.00  0.00           O  
ATOM   1656  CB  ALA A 119      45.376  19.632  20.702  1.00  0.00           C  
ATOM   1657  H   ALA A 119      47.482  18.787  19.655  1.00  0.00           H  
ATOM   1658  HA  ALA A 119      46.947  20.221  22.034  1.00  0.00           H  
ATOM   1659 1HB  ALA A 119      44.579  19.927  21.385  1.00  0.00           H  
ATOM   1660 2HB  ALA A 119      45.574  20.445  20.003  1.00  0.00           H  
ATOM   1661 3HB  ALA A 119      45.069  18.745  20.149  1.00  0.00           H  
ATOM   1662  N   ARG A 120      46.355  17.015  22.105  1.00  0.00           N  
ATOM   1663  CA  ARG A 120      46.169  15.894  23.006  1.00  0.00           C  
ATOM   1664  C   ARG A 120      47.272  15.798  24.048  1.00  0.00           C  
ATOM   1665  O   ARG A 120      47.027  15.502  25.216  1.00  0.00           O  
ATOM   1666  CB  ARG A 120      46.112  14.593  22.220  1.00  0.00           C  
ATOM   1667  CG  ARG A 120      44.852  14.403  21.389  1.00  0.00           C  
ATOM   1668  CD  ARG A 120      44.858  13.101  20.674  1.00  0.00           C  
ATOM   1669  NE  ARG A 120      43.695  12.950  19.813  1.00  0.00           N  
ATOM   1670  CZ  ARG A 120      42.489  12.515  20.226  1.00  0.00           C  
ATOM   1671  NH1 ARG A 120      42.303  12.193  21.487  1.00  0.00           N1+
ATOM   1672  NH2 ARG A 120      41.493  12.412  19.364  1.00  0.00           N  
ATOM   1673  H   ARG A 120      46.553  16.819  21.165  1.00  0.00           H  
ATOM   1674  HA  ARG A 120      45.224  16.027  23.534  1.00  0.00           H  
ATOM   1675 1HB  ARG A 120      46.964  14.538  21.544  1.00  0.00           H  
ATOM   1676 2HB  ARG A 120      46.184  13.749  22.906  1.00  0.00           H  
ATOM   1677 1HG  ARG A 120      43.979  14.432  22.040  1.00  0.00           H  
ATOM   1678 2HG  ARG A 120      44.781  15.200  20.649  1.00  0.00           H  
ATOM   1679 1HD  ARG A 120      45.752  13.029  20.055  1.00  0.00           H  
ATOM   1680 2HD  ARG A 120      44.853  12.288  21.399  1.00  0.00           H  
ATOM   1681  HE  ARG A 120      43.800  13.188  18.836  1.00  0.00           H  
ATOM   1682 1HH1 ARG A 120      43.064  12.271  22.146  1.00  0.00           H  
ATOM   1683 2HH1 ARG A 120      41.399  11.867  21.796  1.00  0.00           H  
ATOM   1684 1HH2 ARG A 120      41.636  12.660  18.394  1.00  0.00           H  
ATOM   1685 2HH2 ARG A 120      40.589  12.087  19.673  1.00  0.00           H  
ATOM   1686  N   VAL A 121      48.493  16.018  23.615  1.00  0.00           N  
ATOM   1687  CA  VAL A 121      49.630  16.029  24.516  1.00  0.00           C  
ATOM   1688  C   VAL A 121      49.533  17.131  25.558  1.00  0.00           C  
ATOM   1689  O   VAL A 121      49.867  16.942  26.726  1.00  0.00           O  
ATOM   1690  CB  VAL A 121      50.933  16.207  23.714  1.00  0.00           C  
ATOM   1691  CG1 VAL A 121      52.111  16.420  24.652  1.00  0.00           C  
ATOM   1692  CG2 VAL A 121      51.163  14.993  22.826  1.00  0.00           C  
ATOM   1693  H   VAL A 121      48.652  16.246  22.675  1.00  0.00           H  
ATOM   1694  HA  VAL A 121      49.665  15.073  25.041  1.00  0.00           H  
ATOM   1695  HB  VAL A 121      50.849  17.100  23.095  1.00  0.00           H  
ATOM   1696 1HG1 VAL A 121      53.024  16.544  24.069  1.00  0.00           H  
ATOM   1697 2HG1 VAL A 121      51.941  17.314  25.253  1.00  0.00           H  
ATOM   1698 3HG1 VAL A 121      52.215  15.556  25.308  1.00  0.00           H  
ATOM   1699 1HG2 VAL A 121      52.086  15.126  22.261  1.00  0.00           H  
ATOM   1700 2HG2 VAL A 121      51.242  14.099  23.444  1.00  0.00           H  
ATOM   1701 3HG2 VAL A 121      50.328  14.884  22.134  1.00  0.00           H  
ATOM   1702  N   ALA A 122      49.104  18.296  25.125  1.00  0.00           N  
ATOM   1703  CA  ALA A 122      48.895  19.413  26.026  1.00  0.00           C  
ATOM   1704  C   ALA A 122      47.827  19.126  27.068  1.00  0.00           C  
ATOM   1705  O   ALA A 122      47.955  19.489  28.236  1.00  0.00           O  
ATOM   1706  CB  ALA A 122      48.529  20.659  25.232  1.00  0.00           C  
ATOM   1707  H   ALA A 122      48.852  18.413  24.185  1.00  0.00           H  
ATOM   1708  HA  ALA A 122      49.826  19.593  26.564  1.00  0.00           H  
ATOM   1709 1HB  ALA A 122      48.386  21.496  25.915  1.00  0.00           H  
ATOM   1710 2HB  ALA A 122      49.332  20.894  24.533  1.00  0.00           H  
ATOM   1711 3HB  ALA A 122      47.608  20.480  24.680  1.00  0.00           H  
ATOM   1712  N   GLU A 123      46.754  18.503  26.635  1.00  0.00           N  
ATOM   1713  CA  GLU A 123      45.690  18.103  27.536  1.00  0.00           C  
ATOM   1714  C   GLU A 123      46.158  17.100  28.578  1.00  0.00           C  
ATOM   1715  O   GLU A 123      45.780  17.164  29.746  1.00  0.00           O  
ATOM   1716  CB  GLU A 123      44.526  17.510  26.739  1.00  0.00           C  
ATOM   1717  CG  GLU A 123      43.756  18.523  25.903  1.00  0.00           C  
ATOM   1718  CD  GLU A 123      42.671  17.894  25.074  1.00  0.00           C  
ATOM   1719  OE1 GLU A 123      42.587  16.689  25.056  1.00  0.00           O  
ATOM   1720  OE2 GLU A 123      41.925  18.618  24.459  1.00  0.00           O1-
ATOM   1721  H   GLU A 123      46.683  18.234  25.695  1.00  0.00           H  
ATOM   1722  HA  GLU A 123      45.339  18.986  28.070  1.00  0.00           H  
ATOM   1723 1HB  GLU A 123      44.900  16.738  26.067  1.00  0.00           H  
ATOM   1724 2HB  GLU A 123      43.821  17.036  27.423  1.00  0.00           H  
ATOM   1725 1HG  GLU A 123      43.307  19.261  26.568  1.00  0.00           H  
ATOM   1726 2HG  GLU A 123      44.453  19.042  25.247  1.00  0.00           H  
ATOM   1727  N   ALA A 124      46.960  16.152  28.145  1.00  0.00           N  
ATOM   1728  CA  ALA A 124      47.537  15.174  29.046  1.00  0.00           C  
ATOM   1729  C   ALA A 124      48.443  15.809  30.088  1.00  0.00           C  
ATOM   1730  O   ALA A 124      48.446  15.425  31.256  1.00  0.00           O  
ATOM   1731  CB  ALA A 124      48.306  14.127  28.252  1.00  0.00           C  
ATOM   1732  H   ALA A 124      47.236  16.129  27.205  1.00  0.00           H  
ATOM   1733  HA  ALA A 124      46.723  14.687  29.584  1.00  0.00           H  
ATOM   1734 1HB  ALA A 124      48.725  13.389  28.935  1.00  0.00           H  
ATOM   1735 2HB  ALA A 124      47.631  13.633  27.553  1.00  0.00           H  
ATOM   1736 3HB  ALA A 124      49.111  14.609  27.700  1.00  0.00           H  
ATOM   1737  N   LEU A 125      49.237  16.762  29.655  1.00  0.00           N  
ATOM   1738  CA  LEU A 125      50.100  17.502  30.556  1.00  0.00           C  
ATOM   1739  C   LEU A 125      49.319  18.284  31.598  1.00  0.00           C  
ATOM   1740  O   LEU A 125      49.697  18.353  32.766  1.00  0.00           O  
ATOM   1741  CB  LEU A 125      50.986  18.464  29.754  1.00  0.00           C  
ATOM   1742  CG  LEU A 125      51.973  19.301  30.576  1.00  0.00           C  
ATOM   1743  CD1 LEU A 125      52.922  18.377  31.327  1.00  0.00           C  
ATOM   1744  CD2 LEU A 125      52.738  20.237  29.652  1.00  0.00           C  
ATOM   1745  H   LEU A 125      49.212  17.039  28.715  1.00  0.00           H  
ATOM   1746  HA  LEU A 125      50.736  16.793  31.086  1.00  0.00           H  
ATOM   1747 1HB  LEU A 125      51.562  17.886  29.033  1.00  0.00           H  
ATOM   1748 2HB  LEU A 125      50.343  19.152  29.205  1.00  0.00           H  
ATOM   1749  HG  LEU A 125      51.426  19.888  31.315  1.00  0.00           H  
ATOM   1750 1HD1 LEU A 125      53.623  18.972  31.912  1.00  0.00           H  
ATOM   1751 2HD1 LEU A 125      52.350  17.732  31.995  1.00  0.00           H  
ATOM   1752 3HD1 LEU A 125      53.473  17.764  30.614  1.00  0.00           H  
ATOM   1753 1HD2 LEU A 125      53.439  20.833  30.237  1.00  0.00           H  
ATOM   1754 2HD2 LEU A 125      53.287  19.651  28.915  1.00  0.00           H  
ATOM   1755 3HD2 LEU A 125      52.037  20.898  29.142  1.00  0.00           H  
ATOM   1756  N   THR A 126      48.242  18.901  31.165  1.00  0.00           N  
ATOM   1757  CA  THR A 126      47.363  19.622  32.066  1.00  0.00           C  
ATOM   1758  C   THR A 126      46.816  18.739  33.175  1.00  0.00           C  
ATOM   1759  O   THR A 126      46.830  19.117  34.346  1.00  0.00           O  
ATOM   1760  CB  THR A 126      46.191  20.254  31.292  1.00  0.00           C  
ATOM   1761  CG2 THR A 126      45.244  20.965  32.246  1.00  0.00           C  
ATOM   1762  OG1 THR A 126      46.698  21.196  30.337  1.00  0.00           O  
ATOM   1763  H   THR A 126      47.974  18.827  30.225  1.00  0.00           H  
ATOM   1764  HA  THR A 126      47.934  20.419  32.542  1.00  0.00           H  
ATOM   1765  HB  THR A 126      45.645  19.476  30.760  1.00  0.00           H  
ATOM   1766  HG1 THR A 126      47.281  20.744  29.722  1.00  0.00           H  
ATOM   1767 1HG2 THR A 126      44.422  21.406  31.682  1.00  0.00           H  
ATOM   1768 2HG2 THR A 126      44.848  20.250  32.966  1.00  0.00           H  
ATOM   1769 3HG2 THR A 126      45.782  21.751  32.775  1.00  0.00           H  
ATOM   1770  N   ARG A 127      46.334  17.559  32.801  1.00  0.00           N  
ATOM   1771  CA  ARG A 127      45.780  16.617  33.766  1.00  0.00           C  
ATOM   1772  C   ARG A 127      46.803  16.259  34.837  1.00  0.00           C  
ATOM   1773  O   ARG A 127      46.497  16.267  36.029  1.00  0.00           O  
ATOM   1774  CB  ARG A 127      45.315  15.347  33.068  1.00  0.00           C  
ATOM   1775  CG  ARG A 127      44.088  15.515  32.187  1.00  0.00           C  
ATOM   1776  CD  ARG A 127      43.624  14.214  31.638  1.00  0.00           C  
ATOM   1777  NE  ARG A 127      42.471  14.374  30.767  1.00  0.00           N  
ATOM   1778  CZ  ARG A 127      42.536  14.518  29.429  1.00  0.00           C  
ATOM   1779  NH1 ARG A 127      43.704  14.520  28.825  1.00  0.00           N1+
ATOM   1780  NH2 ARG A 127      41.427  14.656  28.724  1.00  0.00           N  
ATOM   1781  H   ARG A 127      46.352  17.307  31.823  1.00  0.00           H  
ATOM   1782  HA  ARG A 127      44.918  17.082  34.248  1.00  0.00           H  
ATOM   1783 1HB  ARG A 127      46.119  14.961  32.443  1.00  0.00           H  
ATOM   1784 2HB  ARG A 127      45.085  14.586  33.813  1.00  0.00           H  
ATOM   1785 1HG  ARG A 127      43.276  15.949  32.772  1.00  0.00           H  
ATOM   1786 2HG  ARG A 127      44.326  16.174  31.352  1.00  0.00           H  
ATOM   1787 1HD  ARG A 127      44.426  13.757  31.061  1.00  0.00           H  
ATOM   1788 2HD  ARG A 127      43.344  13.553  32.457  1.00  0.00           H  
ATOM   1789  HE  ARG A 127      41.555  14.376  31.196  1.00  0.00           H  
ATOM   1790 1HH1 ARG A 127      44.552  14.415  29.364  1.00  0.00           H  
ATOM   1791 2HH1 ARG A 127      43.753  14.628  27.822  1.00  0.00           H  
ATOM   1792 1HH2 ARG A 127      40.529  14.654  29.189  1.00  0.00           H  
ATOM   1793 2HH2 ARG A 127      41.476  14.764  27.722  1.00  0.00           H  
ATOM   1794  N   ALA A 128      47.982  15.834  34.388  1.00  0.00           N  
ATOM   1795  CA  ALA A 128      48.956  15.202  35.270  1.00  0.00           C  
ATOM   1796  C   ALA A 128      49.469  16.165  36.333  1.00  0.00           C  
ATOM   1797  O   ALA A 128      49.835  15.743  37.429  1.00  0.00           O  
ATOM   1798  CB  ALA A 128      50.118  14.650  34.458  1.00  0.00           C  
ATOM   1799  H   ALA A 128      48.189  15.909  33.406  1.00  0.00           H  
ATOM   1800  HA  ALA A 128      48.474  14.362  35.773  1.00  0.00           H  
ATOM   1801 1HB  ALA A 128      50.836  14.175  35.127  1.00  0.00           H  
ATOM   1802 2HB  ALA A 128      49.747  13.915  33.744  1.00  0.00           H  
ATOM   1803 3HB  ALA A 128      50.605  15.462  33.921  1.00  0.00           H  
ATOM   1804  N   LEU A 129      49.545  17.449  35.991  1.00  0.00           N  
ATOM   1805  CA  LEU A 129      50.210  18.408  36.862  1.00  0.00           C  
ATOM   1806  C   LEU A 129      49.218  19.386  37.478  1.00  0.00           C  
ATOM   1807  O   LEU A 129      49.604  20.298  38.209  1.00  0.00           O  
ATOM   1808  CB  LEU A 129      51.277  19.181  36.077  1.00  0.00           C  
ATOM   1809  CG  LEU A 129      52.412  18.335  35.486  1.00  0.00           C  
ATOM   1810  CD1 LEU A 129      53.328  19.223  34.655  1.00  0.00           C  
ATOM   1811  CD2 LEU A 129      53.180  17.659  36.612  1.00  0.00           C  
ATOM   1812  H   LEU A 129      49.187  17.746  35.091  1.00  0.00           H  
ATOM   1813  HA  LEU A 129      50.703  17.862  37.667  1.00  0.00           H  
ATOM   1814 1HB  LEU A 129      50.792  19.704  35.254  1.00  0.00           H  
ATOM   1815 2HB  LEU A 129      51.726  19.923  36.738  1.00  0.00           H  
ATOM   1816  HG  LEU A 129      51.994  17.576  34.825  1.00  0.00           H  
ATOM   1817 1HD1 LEU A 129      54.135  18.621  34.236  1.00  0.00           H  
ATOM   1818 2HD1 LEU A 129      52.758  19.678  33.846  1.00  0.00           H  
ATOM   1819 3HD1 LEU A 129      53.750  20.004  35.287  1.00  0.00           H  
ATOM   1820 1HD2 LEU A 129      53.986  17.057  36.193  1.00  0.00           H  
ATOM   1821 2HD2 LEU A 129      53.600  18.417  37.274  1.00  0.00           H  
ATOM   1822 3HD2 LEU A 129      52.505  17.017  37.179  1.00  0.00           H  
ATOM   1823  N   ASN A 130      47.941  19.188  37.185  1.00  0.00           N  
ATOM   1824  CA  ASN A 130      46.890  20.043  37.716  1.00  0.00           C  
ATOM   1825  C   ASN A 130      47.159  21.513  37.414  1.00  0.00           C  
ATOM   1826  O   ASN A 130      46.949  22.380  38.263  1.00  0.00           O  
ATOM   1827  CB  ASN A 130      46.733  19.825  39.210  1.00  0.00           C  
ATOM   1828  CG  ASN A 130      46.269  18.435  39.545  1.00  0.00           C  
ATOM   1829  ND2 ASN A 130      46.998  17.767  40.403  1.00  0.00           N  
ATOM   1830  OD1 ASN A 130      45.250  17.965  39.027  1.00  0.00           O  
ATOM   1831  H   ASN A 130      47.691  18.416  36.581  1.00  0.00           H  
ATOM   1832  HA  ASN A 130      45.951  19.783  37.225  1.00  0.00           H  
ATOM   1833 1HB  ASN A 130      47.688  20.007  39.706  1.00  0.00           H  
ATOM   1834 2HB  ASN A 130      46.015  20.541  39.609  1.00  0.00           H  
ATOM   1835 1HD2 ASN A 130      46.737  16.837  40.664  1.00  0.00           H  
ATOM   1836 2HD2 ASN A 130      47.815  18.187  40.798  1.00  0.00           H  
ATOM   1837  N   ALA A 131      47.582  21.787  36.191  1.00  0.00           N  
ATOM   1838  CA  ALA A 131      47.779  23.157  35.728  1.00  0.00           C  
ATOM   1839  C   ALA A 131      46.456  23.813  35.361  1.00  0.00           C  
ATOM   1840  O   ALA A 131      45.435  23.139  35.232  1.00  0.00           O  
ATOM   1841  CB  ALA A 131      48.728  23.183  34.539  1.00  0.00           C  
ATOM   1842  H   ALA A 131      47.757  21.025  35.549  1.00  0.00           H  
ATOM   1843  HA  ALA A 131      48.241  23.731  36.532  1.00  0.00           H  
ATOM   1844 1HB  ALA A 131      48.864  24.212  34.205  1.00  0.00           H  
ATOM   1845 2HB  ALA A 131      49.691  22.766  34.832  1.00  0.00           H  
ATOM   1846 3HB  ALA A 131      48.309  22.591  33.726  1.00  0.00           H  
ATOM   1847  N   ASP A 132      46.477  25.133  35.207  1.00  0.00           N  
ATOM   1848  CA  ASP A 132      45.263  25.870  34.897  1.00  0.00           C  
ATOM   1849  C   ASP A 132      44.723  25.464  33.527  1.00  0.00           C  
ATOM   1850  O   ASP A 132      45.306  25.797  32.497  1.00  0.00           O  
ATOM   1851  CB  ASP A 132      45.526  27.378  34.930  1.00  0.00           C  
ATOM   1852  CG  ASP A 132      44.266  28.204  34.709  1.00  0.00           C  
ATOM   1853  OD1 ASP A 132      43.250  27.630  34.396  1.00  0.00           O  
ATOM   1854  OD2 ASP A 132      44.332  29.401  34.856  1.00  0.00           O1-
ATOM   1855  H   ASP A 132      47.347  25.634  35.316  1.00  0.00           H  
ATOM   1856  HA  ASP A 132      44.515  25.638  35.657  1.00  0.00           H  
ATOM   1857 1HB  ASP A 132      45.958  27.651  35.893  1.00  0.00           H  
ATOM   1858 2HB  ASP A 132      46.253  27.637  34.160  1.00  0.00           H  
ATOM   1859  N   PRO A 133      43.610  24.734  33.534  1.00  0.00           N  
ATOM   1860  CA  PRO A 133      42.953  24.256  32.316  1.00  0.00           C  
ATOM   1861  C   PRO A 133      42.983  25.275  31.204  1.00  0.00           C  
ATOM   1862  O   PRO A 133      42.728  24.963  30.040  1.00  0.00           O  
ATOM   1863  CB  PRO A 133      41.518  23.990  32.782  1.00  0.00           C  
ATOM   1864  CG  PRO A 133      41.654  23.703  34.239  1.00  0.00           C  
ATOM   1865  CD  PRO A 133      42.740  24.637  34.704  1.00  0.00           C  
ATOM   1866  HA  PRO A 133      43.439  23.327  31.984  1.00  0.00           H  
ATOM   1867 1HB  PRO A 133      40.887  24.867  32.577  1.00  0.00           H  
ATOM   1868 2HB  PRO A 133      41.090  23.147  32.220  1.00  0.00           H  
ATOM   1869 1HG  PRO A 133      40.697  23.877  34.751  1.00  0.00           H  
ATOM   1870 2HG  PRO A 133      41.910  22.645  34.395  1.00  0.00           H  
ATOM   1871 1HD  PRO A 133      42.299  25.610  34.967  1.00  0.00           H  
ATOM   1872 2HD  PRO A 133      43.255  24.197  35.571  1.00  0.00           H  
ATOM   1873  N   ALA A 134      43.248  26.497  31.586  1.00  0.00           N  
ATOM   1874  CA  ALA A 134      43.302  27.632  30.685  1.00  0.00           C  
ATOM   1875  C   ALA A 134      44.400  27.495  29.642  1.00  0.00           C  
ATOM   1876  O   ALA A 134      44.223  27.836  28.475  1.00  0.00           O  
ATOM   1877  CB  ALA A 134      43.493  28.916  31.479  1.00  0.00           C  
ATOM   1878  H   ALA A 134      43.482  26.647  32.525  1.00  0.00           H  
ATOM   1879  HA  ALA A 134      42.355  27.683  30.147  1.00  0.00           H  
ATOM   1880 1HB  ALA A 134      43.519  29.765  30.797  1.00  0.00           H  
ATOM   1881 2HB  ALA A 134      42.665  29.037  32.179  1.00  0.00           H  
ATOM   1882 3HB  ALA A 134      44.430  28.866  32.032  1.00  0.00           H  
ATOM   1883  N   ALA A 135      45.547  27.023  30.076  1.00  0.00           N  
ATOM   1884  CA  ALA A 135      46.656  26.772  29.175  1.00  0.00           C  
ATOM   1885  C   ALA A 135      46.330  25.716  28.132  1.00  0.00           C  
ATOM   1886  O   ALA A 135      46.697  25.830  26.965  1.00  0.00           O  
ATOM   1887  CB  ALA A 135      47.887  26.359  29.969  1.00  0.00           C  
ATOM   1888  H   ALA A 135      45.655  26.766  31.015  1.00  0.00           H  
ATOM   1889  HA  ALA A 135      46.871  27.696  28.638  1.00  0.00           H  
ATOM   1890 1HB  ALA A 135      48.719  26.185  29.287  1.00  0.00           H  
ATOM   1891 2HB  ALA A 135      48.151  27.152  30.669  1.00  0.00           H  
ATOM   1892 3HB  ALA A 135      47.673  25.445  30.521  1.00  0.00           H  
ATOM   1893  N   ALA A 136      45.666  24.667  28.566  1.00  0.00           N  
ATOM   1894  CA  ALA A 136      45.226  23.619  27.665  1.00  0.00           C  
ATOM   1895  C   ALA A 136      44.243  24.123  26.622  1.00  0.00           C  
ATOM   1896  O   ALA A 136      44.292  23.743  25.455  1.00  0.00           O  
ATOM   1897  CB  ALA A 136      44.606  22.479  28.459  1.00  0.00           C  
ATOM   1898  H   ALA A 136      45.395  24.606  29.505  1.00  0.00           H  
ATOM   1899  HA  ALA A 136      46.098  23.246  27.127  1.00  0.00           H  
ATOM   1900 1HB  ALA A 136      44.289  21.690  27.777  1.00  0.00           H  
ATOM   1901 2HB  ALA A 136      45.341  22.080  29.159  1.00  0.00           H  
ATOM   1902 3HB  ALA A 136      43.743  22.848  29.011  1.00  0.00           H  
ATOM   1903  N   GLU A 137      43.325  24.959  27.056  1.00  0.00           N  
ATOM   1904  CA  GLU A 137      42.370  25.574  26.155  1.00  0.00           C  
ATOM   1905  C   GLU A 137      43.037  26.455  25.112  1.00  0.00           C  
ATOM   1906  O   GLU A 137      42.653  26.473  23.945  1.00  0.00           O  
ATOM   1907  CB  GLU A 137      41.357  26.399  26.952  1.00  0.00           C  
ATOM   1908  CG  GLU A 137      40.399  25.573  27.798  1.00  0.00           C  
ATOM   1909  CD  GLU A 137      39.487  24.708  26.973  1.00  0.00           C  
ATOM   1910  OE1 GLU A 137      38.693  25.245  26.239  1.00  0.00           O  
ATOM   1911  OE2 GLU A 137      39.585  23.508  27.077  1.00  0.00           O1-
ATOM   1912  H   GLU A 137      43.313  25.237  27.995  1.00  0.00           H  
ATOM   1913  HA  GLU A 137      41.840  24.785  25.621  1.00  0.00           H  
ATOM   1914 1HB  GLU A 137      41.887  27.082  27.617  1.00  0.00           H  
ATOM   1915 2HB  GLU A 137      40.762  27.004  26.268  1.00  0.00           H  
ATOM   1916 1HG  GLU A 137      40.979  24.936  28.466  1.00  0.00           H  
ATOM   1917 2HG  GLU A 137      39.800  26.245  28.410  1.00  0.00           H  
ATOM   1918  N   ALA A 138      44.019  27.214  25.546  1.00  0.00           N  
ATOM   1919  CA  ALA A 138      44.791  28.049  24.645  1.00  0.00           C  
ATOM   1920  C   ALA A 138      45.543  27.237  23.602  1.00  0.00           C  
ATOM   1921  O   ALA A 138      45.627  27.612  22.435  1.00  0.00           O  
ATOM   1922  CB  ALA A 138      45.763  28.909  25.439  1.00  0.00           C  
ATOM   1923  H   ALA A 138      44.295  27.178  26.485  1.00  0.00           H  
ATOM   1924  HA  ALA A 138      44.099  28.697  24.107  1.00  0.00           H  
ATOM   1925 1HB  ALA A 138      46.330  29.542  24.757  1.00  0.00           H  
ATOM   1926 2HB  ALA A 138      45.209  29.534  26.139  1.00  0.00           H  
ATOM   1927 3HB  ALA A 138      46.448  28.267  25.992  1.00  0.00           H  
ATOM   1928  N   ALA A 139      46.120  26.138  24.036  1.00  0.00           N  
ATOM   1929  CA  ALA A 139      46.807  25.234  23.135  1.00  0.00           C  
ATOM   1930  C   ALA A 139      45.878  24.634  22.092  1.00  0.00           C  
ATOM   1931  O   ALA A 139      46.232  24.486  20.925  1.00  0.00           O  
ATOM   1932  CB  ALA A 139      47.485  24.127  23.929  1.00  0.00           C  
ATOM   1933  H   ALA A 139      46.036  25.873  24.975  1.00  0.00           H  
ATOM   1934  HA  ALA A 139      47.565  25.803  22.597  1.00  0.00           H  
ATOM   1935 1HB  ALA A 139      48.011  23.460  23.247  1.00  0.00           H  
ATOM   1936 2HB  ALA A 139      48.198  24.566  24.629  1.00  0.00           H  
ATOM   1937 3HB  ALA A 139      46.735  23.564  24.481  1.00  0.00           H  
ATOM   1938  N   ARG A 140      44.696  24.257  22.526  1.00  0.00           N  
ATOM   1939  CA  ARG A 140      43.685  23.737  21.625  1.00  0.00           C  
ATOM   1940  C   ARG A 140      43.256  24.755  20.582  1.00  0.00           C  
ATOM   1941  O   ARG A 140      43.049  24.432  19.415  1.00  0.00           O  
ATOM   1942  CB  ARG A 140      42.463  23.286  22.412  1.00  0.00           C  
ATOM   1943  CG  ARG A 140      41.323  22.742  21.566  1.00  0.00           C  
ATOM   1944  CD  ARG A 140      41.698  21.476  20.886  1.00  0.00           C  
ATOM   1945  NE  ARG A 140      40.624  20.971  20.047  1.00  0.00           N  
ATOM   1946  CZ  ARG A 140      39.636  20.161  20.474  1.00  0.00           C  
ATOM   1947  NH1 ARG A 140      39.600  19.773  21.729  1.00  0.00           N1+
ATOM   1948  NH2 ARG A 140      38.702  19.756  19.630  1.00  0.00           N  
ATOM   1949  H   ARG A 140      44.448  24.385  23.465  1.00  0.00           H  
ATOM   1950  HA  ARG A 140      44.100  22.878  21.098  1.00  0.00           H  
ATOM   1951 1HB  ARG A 140      42.752  22.507  23.116  1.00  0.00           H  
ATOM   1952 2HB  ARG A 140      42.074  24.123  22.991  1.00  0.00           H  
ATOM   1953 1HG  ARG A 140      40.459  22.547  22.201  1.00  0.00           H  
ATOM   1954 2HG  ARG A 140      41.054  23.474  20.803  1.00  0.00           H  
ATOM   1955 1HD  ARG A 140      42.571  21.646  20.257  1.00  0.00           H  
ATOM   1956 2HD  ARG A 140      41.932  20.718  21.633  1.00  0.00           H  
ATOM   1957  HE  ARG A 140      40.617  21.248  19.074  1.00  0.00           H  
ATOM   1958 1HH1 ARG A 140      40.314  20.082  22.374  1.00  0.00           H  
ATOM   1959 2HH1 ARG A 140      38.860  19.166  22.049  1.00  0.00           H  
ATOM   1960 1HH2 ARG A 140      38.730  20.054  18.665  1.00  0.00           H  
ATOM   1961 2HH2 ARG A 140      37.962  19.149  19.950  1.00  0.00           H  
ATOM   1962  N   ALA A 141      43.090  25.986  21.016  1.00  0.00           N  
ATOM   1963  CA  ALA A 141      42.753  27.071  20.115  1.00  0.00           C  
ATOM   1964  C   ALA A 141      43.832  27.317  19.072  1.00  0.00           C  
ATOM   1965  O   ALA A 141      43.549  27.577  17.905  1.00  0.00           O  
ATOM   1966  CB  ALA A 141      42.494  28.343  20.909  1.00  0.00           C  
ATOM   1967  H   ALA A 141      43.259  26.207  21.955  1.00  0.00           H  
ATOM   1968  HA  ALA A 141      41.846  26.795  19.577  1.00  0.00           H  
ATOM   1969 1HB  ALA A 141      42.228  29.150  20.227  1.00  0.00           H  
ATOM   1970 2HB  ALA A 141      41.675  28.174  21.609  1.00  0.00           H  
ATOM   1971 3HB  ALA A 141      43.391  28.616  21.462  1.00  0.00           H  
ATOM   1972  N   VAL A 142      45.071  27.267  19.506  1.00  0.00           N  
ATOM   1973  CA  VAL A 142      46.199  27.410  18.605  1.00  0.00           C  
ATOM   1974  C   VAL A 142      46.254  26.305  17.562  1.00  0.00           C  
ATOM   1975  O   VAL A 142      46.559  26.539  16.395  1.00  0.00           O  
ATOM   1976  CB  VAL A 142      47.513  27.411  19.408  1.00  0.00           C  
ATOM   1977  CG1 VAL A 142      48.710  27.359  18.470  1.00  0.00           C  
ATOM   1978  CG2 VAL A 142      47.577  28.645  20.295  1.00  0.00           C  
ATOM   1979  H   VAL A 142      45.260  27.062  20.445  1.00  0.00           H  
ATOM   1980  HA  VAL A 142      46.104  28.361  18.080  1.00  0.00           H  
ATOM   1981  HB  VAL A 142      47.551  26.515  20.027  1.00  0.00           H  
ATOM   1982 1HG1 VAL A 142      49.631  27.360  19.055  1.00  0.00           H  
ATOM   1983 2HG1 VAL A 142      48.663  26.450  17.871  1.00  0.00           H  
ATOM   1984 3HG1 VAL A 142      48.697  28.229  17.814  1.00  0.00           H  
ATOM   1985 1HG2 VAL A 142      48.508  28.639  20.860  1.00  0.00           H  
ATOM   1986 2HG2 VAL A 142      47.534  29.541  19.676  1.00  0.00           H  
ATOM   1987 3HG2 VAL A 142      46.734  28.641  20.986  1.00  0.00           H  
ATOM   1988  N   ALA A 143      45.989  25.093  17.996  1.00  0.00           N  
ATOM   1989  CA  ALA A 143      45.935  23.958  17.095  1.00  0.00           C  
ATOM   1990  C   ALA A 143      44.837  24.095  16.052  1.00  0.00           C  
ATOM   1991  O   ALA A 143      45.014  23.754  14.885  1.00  0.00           O  
ATOM   1992  CB  ALA A 143      45.744  22.674  17.889  1.00  0.00           C  
ATOM   1993  H   ALA A 143      45.755  24.943  18.935  1.00  0.00           H  
ATOM   1994  HA  ALA A 143      46.882  23.907  16.557  1.00  0.00           H  
ATOM   1995 1HB  ALA A 143      45.718  21.825  17.207  1.00  0.00           H  
ATOM   1996 2HB  ALA A 143      46.572  22.553  18.589  1.00  0.00           H  
ATOM   1997 3HB  ALA A 143      44.807  22.724  18.442  1.00  0.00           H  
ATOM   1998  N   GLU A 144      43.689  24.567  16.486  1.00  0.00           N  
ATOM   1999  CA  GLU A 144      42.581  24.817  15.585  1.00  0.00           C  
ATOM   2000  C   GLU A 144      42.907  25.874  14.542  1.00  0.00           C  
ATOM   2001  O   GLU A 144      42.540  25.760  13.375  1.00  0.00           O  
ATOM   2002  CB  GLU A 144      41.346  25.245  16.382  1.00  0.00           C  
ATOM   2003  CG  GLU A 144      40.730  24.140  17.228  1.00  0.00           C  
ATOM   2004  CD  GLU A 144      40.172  23.014  16.404  1.00  0.00           C  
ATOM   2005  OE1 GLU A 144      39.613  23.282  15.367  1.00  0.00           O  
ATOM   2006  OE2 GLU A 144      40.303  21.884  16.811  1.00  0.00           O1-
ATOM   2007  H   GLU A 144      43.582  24.823  17.425  1.00  0.00           H  
ATOM   2008  HA  GLU A 144      42.354  23.894  15.051  1.00  0.00           H  
ATOM   2009 1HB  GLU A 144      41.610  26.068  17.046  1.00  0.00           H  
ATOM   2010 2HB  GLU A 144      40.580  25.609  15.697  1.00  0.00           H  
ATOM   2011 1HG  GLU A 144      41.493  23.741  17.897  1.00  0.00           H  
ATOM   2012 2HG  GLU A 144      39.936  24.566  17.840  1.00  0.00           H  
ATOM   2013  N   ALA A 145      43.571  26.923  14.976  1.00  0.00           N  
ATOM   2014  CA  ALA A 145      44.009  27.971  14.075  1.00  0.00           C  
ATOM   2015  C   ALA A 145      44.994  27.466  13.032  1.00  0.00           C  
ATOM   2016  O   ALA A 145      44.944  27.847  11.865  1.00  0.00           O  
ATOM   2017  CB  ALA A 145      44.627  29.113  14.869  1.00  0.00           C  
ATOM   2018  H   ALA A 145      43.842  26.984  15.915  1.00  0.00           H  
ATOM   2019  HA  ALA A 145      43.136  28.342  13.537  1.00  0.00           H  
ATOM   2020 1HB  ALA A 145      44.942  29.902  14.187  1.00  0.00           H  
ATOM   2021 2HB  ALA A 145      43.891  29.510  15.568  1.00  0.00           H  
ATOM   2022 3HB  ALA A 145      45.491  28.745  15.421  1.00  0.00           H  
ATOM   2023  N   GLY A 146      45.912  26.631  13.466  1.00  0.00           N  
ATOM   2024  CA  GLY A 146      46.867  26.017  12.565  1.00  0.00           C  
ATOM   2025  C   GLY A 146      46.199  25.135  11.522  1.00  0.00           C  
ATOM   2026  O   GLY A 146      46.583  25.117  10.355  1.00  0.00           O  
ATOM   2027  H   GLY A 146      45.924  26.353  14.405  1.00  0.00           H  
ATOM   2028 1HA  GLY A 146      47.441  26.793  12.059  1.00  0.00           H  
ATOM   2029 2HA  GLY A 146      47.573  25.417  13.138  1.00  0.00           H  
ATOM   2030  N   LYS A 147      45.217  24.376  11.956  1.00  0.00           N  
ATOM   2031  CA  LYS A 147      44.446  23.541  11.055  1.00  0.00           C  
ATOM   2032  C   LYS A 147      43.693  24.353  10.012  1.00  0.00           C  
ATOM   2033  O   LYS A 147      43.610  23.978   8.845  1.00  0.00           O  
ATOM   2034  CB  LYS A 147      43.465  22.678  11.850  1.00  0.00           C  
ATOM   2035  CG  LYS A 147      44.119  21.566  12.660  1.00  0.00           C  
ATOM   2036  CD  LYS A 147      43.078  20.620  13.241  1.00  0.00           C  
ATOM   2037  CE  LYS A 147      42.302  21.279  14.372  1.00  0.00           C  
ATOM   2038  NZ  LYS A 147      41.375  20.325  15.039  1.00  0.00           N1+
ATOM   2039  H   LYS A 147      44.942  24.412  12.895  1.00  0.00           H  
ATOM   2040  HA  LYS A 147      45.132  22.883  10.521  1.00  0.00           H  
ATOM   2041 1HB  LYS A 147      42.903  23.308  12.540  1.00  0.00           H  
ATOM   2042 2HB  LYS A 147      42.749  22.219  11.168  1.00  0.00           H  
ATOM   2043 1HG  LYS A 147      44.795  20.999  12.019  1.00  0.00           H  
ATOM   2044 2HG  LYS A 147      44.698  22.001  13.474  1.00  0.00           H  
ATOM   2045 1HD  LYS A 147      42.380  20.321  12.458  1.00  0.00           H  
ATOM   2046 2HD  LYS A 147      43.572  19.727  13.624  1.00  0.00           H  
ATOM   2047 1HE  LYS A 147      42.998  21.668  15.113  1.00  0.00           H  
ATOM   2048 2HE  LYS A 147      41.722  22.113  13.977  1.00  0.00           H  
ATOM   2049 1HZ  LYS A 147      40.879  20.799  15.781  1.00  0.00           H  
ATOM   2050 2HZ  LYS A 147      40.711  19.971  14.364  1.00  0.00           H  
ATOM   2051 3HZ  LYS A 147      41.903  19.556  15.426  1.00  0.00           H  
ATOM   2052  N   ALA A 148      43.117  25.452  10.446  1.00  0.00           N  
ATOM   2053  CA  ALA A 148      42.429  26.356   9.545  1.00  0.00           C  
ATOM   2054  C   ALA A 148      43.358  26.956   8.502  1.00  0.00           C  
ATOM   2055  O   ALA A 148      43.003  27.104   7.335  1.00  0.00           O  
ATOM   2056  CB  ALA A 148      41.750  27.463  10.339  1.00  0.00           C  
ATOM   2057  H   ALA A 148      43.200  25.717  11.385  1.00  0.00           H  
ATOM   2058  HA  ALA A 148      41.671  25.786   9.007  1.00  0.00           H  
ATOM   2059 1HB  ALA A 148      41.225  28.130   9.657  1.00  0.00           H  
ATOM   2060 2HB  ALA A 148      41.038  27.024  11.039  1.00  0.00           H  
ATOM   2061 3HB  ALA A 148      42.501  28.026  10.891  1.00  0.00           H  
ATOM   2062  N   THR A 149      44.541  27.332   8.936  1.00  0.00           N  
ATOM   2063  CA  THR A 149      45.551  27.853   8.035  1.00  0.00           C  
ATOM   2064  C   THR A 149      45.980  26.833   6.992  1.00  0.00           C  
ATOM   2065  O   THR A 149      46.188  27.158   5.825  1.00  0.00           O  
ATOM   2066  CB  THR A 149      46.786  28.331   8.821  1.00  0.00           C  
ATOM   2067  CG2 THR A 149      47.862  28.834   7.870  1.00  0.00           C  
ATOM   2068  OG1 THR A 149      46.408  29.389   9.712  1.00  0.00           O  
ATOM   2069  H   THR A 149      44.787  27.205   9.875  1.00  0.00           H  
ATOM   2070  HA  THR A 149      45.122  28.699   7.497  1.00  0.00           H  
ATOM   2071  HB  THR A 149      47.186  27.505   9.408  1.00  0.00           H  
ATOM   2072  HG1 THR A 149      46.002  29.015  10.498  1.00  0.00           H  
ATOM   2073 1HG2 THR A 149      48.727  29.167   8.443  1.00  0.00           H  
ATOM   2074 2HG2 THR A 149      48.159  28.028   7.199  1.00  0.00           H  
ATOM   2075 3HG2 THR A 149      47.471  29.666   7.287  1.00  0.00           H  
ATOM   2076  N   LEU A 150      46.146  25.604   7.426  1.00  0.00           N  
ATOM   2077  CA  LEU A 150      46.483  24.519   6.525  1.00  0.00           C  
ATOM   2078  C   LEU A 150      45.405  24.273   5.482  1.00  0.00           C  
ATOM   2079  O   LEU A 150      45.688  24.012   4.315  1.00  0.00           O  
ATOM   2080  CB  LEU A 150      46.721  23.233   7.327  1.00  0.00           C  
ATOM   2081  CG  LEU A 150      47.983  23.218   8.200  1.00  0.00           C  
ATOM   2082  CD1 LEU A 150      47.985  21.967   9.068  1.00  0.00           C  
ATOM   2083  CD2 LEU A 150      49.216  23.269   7.310  1.00  0.00           C  
ATOM   2084  H   LEU A 150      45.977  25.383   8.365  1.00  0.00           H  
ATOM   2085  HA  LEU A 150      47.398  24.781   5.995  1.00  0.00           H  
ATOM   2086 1HB  LEU A 150      45.865  23.068   7.979  1.00  0.00           H  
ATOM   2087 2HB  LEU A 150      46.789  22.397   6.631  1.00  0.00           H  
ATOM   2088  HG  LEU A 150      47.977  24.084   8.863  1.00  0.00           H  
ATOM   2089 1HD1 LEU A 150      48.882  21.956   9.688  1.00  0.00           H  
ATOM   2090 2HD1 LEU A 150      47.102  21.966   9.707  1.00  0.00           H  
ATOM   2091 3HD1 LEU A 150      47.974  21.083   8.431  1.00  0.00           H  
ATOM   2092 1HD2 LEU A 150      50.113  23.259   7.931  1.00  0.00           H  
ATOM   2093 2HD2 LEU A 150      49.223  22.403   6.648  1.00  0.00           H  
ATOM   2094 3HD2 LEU A 150      49.197  24.182   6.715  1.00  0.00           H  
ATOM   2095  N   ASP A 151      44.165  24.323   5.916  1.00  0.00           N  
ATOM   2096  CA  ASP A 151      43.037  24.180   5.015  1.00  0.00           C  
ATOM   2097  C   ASP A 151      42.982  25.285   3.972  1.00  0.00           C  
ATOM   2098  O   ASP A 151      42.678  25.051   2.805  1.00  0.00           O  
ATOM   2099  CB  ASP A 151      41.729  24.163   5.809  1.00  0.00           C  
ATOM   2100  CG  ASP A 151      40.517  23.830   4.949  1.00  0.00           C  
ATOM   2101  OD1 ASP A 151      40.315  22.673   4.666  1.00  0.00           O  
ATOM   2102  OD2 ASP A 151      39.806  24.735   4.584  1.00  0.00           O1-
ATOM   2103  H   ASP A 151      43.977  24.528   6.855  1.00  0.00           H  
ATOM   2104  HA  ASP A 151      43.138  23.234   4.482  1.00  0.00           H  
ATOM   2105 1HB  ASP A 151      41.800  23.428   6.612  1.00  0.00           H  
ATOM   2106 2HB  ASP A 151      41.571  25.138   6.271  1.00  0.00           H  
ATOM   2107  N   ALA A 152      43.356  26.502   4.360  1.00  0.00           N  
ATOM   2108  CA  ALA A 152      43.374  27.629   3.413  1.00  0.00           C  
ATOM   2109  C   ALA A 152      44.579  27.661   2.459  1.00  0.00           C  
ATOM   2110  O   ALA A 152      44.541  28.349   1.439  1.00  0.00           O  
ATOM   2111  CB  ALA A 152      43.311  28.937   4.189  1.00  0.00           C  
ATOM   2112  H   ALA A 152      43.616  26.658   5.323  1.00  0.00           H  
ATOM   2113  HA  ALA A 152      42.497  27.546   2.771  1.00  0.00           H  
ATOM   2114 1HB  ALA A 152      43.291  29.773   3.490  1.00  0.00           H  
ATOM   2115 2HB  ALA A 152      42.409  28.953   4.801  1.00  0.00           H  
ATOM   2116 3HB  ALA A 152      44.186  29.021   4.830  1.00  0.00           H  
ATOM   2117  N   ILE A 153      45.663  26.974   2.814  1.00  0.00           N  
ATOM   2118  CA  ILE A 153      46.915  27.100   2.055  1.00  0.00           C  
ATOM   2119  C   ILE A 153      47.036  26.015   0.988  1.00  0.00           C  
ATOM   2120  O   ILE A 153      47.048  24.824   1.301  1.00  0.00           O  
ATOM   2121  CB  ILE A 153      48.135  27.030   2.991  1.00  0.00           C  
ATOM   2122  CG1 ILE A 153      48.091  28.171   4.011  1.00  0.00           C  
ATOM   2123  CG2 ILE A 153      49.426  27.079   2.188  1.00  0.00           C  
ATOM   2124  CD1 ILE A 153      49.122  28.048   5.110  1.00  0.00           C  
ATOM   2125  H   ILE A 153      45.637  26.390   3.637  1.00  0.00           H  
ATOM   2126  HA  ILE A 153      46.923  28.073   1.562  1.00  0.00           H  
ATOM   2127  HB  ILE A 153      48.106  26.100   3.558  1.00  0.00           H  
ATOM   2128 1HG1 ILE A 153      48.248  29.121   3.501  1.00  0.00           H  
ATOM   2129 2HG1 ILE A 153      47.105  28.209   4.474  1.00  0.00           H  
ATOM   2130 1HG2 ILE A 153      50.278  27.029   2.866  1.00  0.00           H  
ATOM   2131 2HG2 ILE A 153      49.459  26.234   1.501  1.00  0.00           H  
ATOM   2132 3HG2 ILE A 153      49.466  28.009   1.621  1.00  0.00           H  
ATOM   2133 1HD1 ILE A 153      49.029  28.893   5.793  1.00  0.00           H  
ATOM   2134 2HD1 ILE A 153      48.962  27.119   5.657  1.00  0.00           H  
ATOM   2135 3HD1 ILE A 153      50.120  28.045   4.673  1.00  0.00           H  
ATOM   2136  N   ASP A 154      47.107  26.435  -0.272  1.00  0.00           N  
ATOM   2137  CA  ASP A 154      47.164  25.503  -1.399  1.00  0.00           C  
ATOM   2138  C   ASP A 154      48.548  24.888  -1.588  1.00  0.00           C  
ATOM   2139  O   ASP A 154      48.672  23.694  -1.860  1.00  0.00           O  
ATOM   2140  CB  ASP A 154      46.746  26.212  -2.690  1.00  0.00           C  
ATOM   2141  CG  ASP A 154      45.267  26.576  -2.713  1.00  0.00           C  
ATOM   2142  OD1 ASP A 154      44.530  26.035  -1.923  1.00  0.00           O  
ATOM   2143  OD2 ASP A 154      44.890  27.391  -3.520  1.00  0.00           O1-
ATOM   2144  H   ASP A 154      47.107  27.428  -0.458  1.00  0.00           H  
ATOM   2145  HA  ASP A 154      46.462  24.689  -1.211  1.00  0.00           H  
ATOM   2146 1HB  ASP A 154      47.331  27.123  -2.811  1.00  0.00           H  
ATOM   2147 2HB  ASP A 154      46.960  25.569  -3.544  1.00  0.00           H  
ATOM   2148  N   ASP A 155      49.584  25.716  -1.479  1.00  0.00           N  
ATOM   2149  CA  ASP A 155      50.946  25.255  -1.743  1.00  0.00           C  
ATOM   2150  C   ASP A 155      51.432  24.365  -0.613  1.00  0.00           C  
ATOM   2151  O   ASP A 155      51.339  24.723   0.558  1.00  0.00           O  
ATOM   2152  CB  ASP A 155      51.899  26.440  -1.915  1.00  0.00           C  
ATOM   2153  CG  ASP A 155      53.305  26.016  -2.317  1.00  0.00           C  
ATOM   2154  OD1 ASP A 155      53.530  25.804  -3.486  1.00  0.00           O  
ATOM   2155  OD2 ASP A 155      54.142  25.908  -1.453  1.00  0.00           O1-
ATOM   2156  H   ASP A 155      49.428  26.679  -1.233  1.00  0.00           H  
ATOM   2157  HA  ASP A 155      50.945  24.687  -2.674  1.00  0.00           H  
ATOM   2158 1HB  ASP A 155      51.507  27.115  -2.677  1.00  0.00           H  
ATOM   2159 2HB  ASP A 155      51.957  26.999  -0.981  1.00  0.00           H  
ATOM   2160  N   PRO A 156      51.924  23.186  -0.973  1.00  0.00           N  
ATOM   2161  CA  PRO A 156      52.335  22.196   0.014  1.00  0.00           C  
ATOM   2162  C   PRO A 156      53.487  22.704   0.875  1.00  0.00           C  
ATOM   2163  O   PRO A 156      53.505  22.491   2.087  1.00  0.00           O  
ATOM   2164  CB  PRO A 156      52.761  21.007  -0.853  1.00  0.00           C  
ATOM   2165  CG  PRO A 156      53.025  21.607  -2.192  1.00  0.00           C  
ATOM   2166  CD  PRO A 156      52.058  22.757  -2.284  1.00  0.00           C  
ATOM   2167  HA  PRO A 156      51.486  21.984   0.665  1.00  0.00           H  
ATOM   2168 1HB  PRO A 156      53.649  20.524  -0.419  1.00  0.00           H  
ATOM   2169 2HB  PRO A 156      51.962  20.251  -0.875  1.00  0.00           H  
ATOM   2170 1HG  PRO A 156      54.075  21.930  -2.263  1.00  0.00           H  
ATOM   2171 2HG  PRO A 156      52.869  20.858  -2.982  1.00  0.00           H  
ATOM   2172 1HD  PRO A 156      52.493  23.555  -2.904  1.00  0.00           H  
ATOM   2173 2HD  PRO A 156      51.109  22.405  -2.716  1.00  0.00           H  
ATOM   2174  N   GLU A 157      54.483  23.317   0.235  1.00  0.00           N  
ATOM   2175  CA  GLU A 157      55.721  23.661   0.928  1.00  0.00           C  
ATOM   2176  C   GLU A 157      55.493  24.730   1.973  1.00  0.00           C  
ATOM   2177  O   GLU A 157      55.920  24.596   3.120  1.00  0.00           O  
ATOM   2178  CB  GLU A 157      56.779  24.137  -0.070  1.00  0.00           C  
ATOM   2179  CG  GLU A 157      57.315  23.046  -0.986  1.00  0.00           C  
ATOM   2180  CD  GLU A 157      58.293  23.564  -2.003  1.00  0.00           C  
ATOM   2181  OE1 GLU A 157      58.469  24.756  -2.076  1.00  0.00           O  
ATOM   2182  OE2 GLU A 157      58.865  22.766  -2.708  1.00  0.00           O1-
ATOM   2183  H   GLU A 157      54.399  23.505  -0.754  1.00  0.00           H  
ATOM   2184  HA  GLU A 157      56.097  22.769   1.428  1.00  0.00           H  
ATOM   2185 1HB  GLU A 157      56.361  24.924  -0.696  1.00  0.00           H  
ATOM   2186 2HB  GLU A 157      57.624  24.563   0.471  1.00  0.00           H  
ATOM   2187 1HG  GLU A 157      57.807  22.286  -0.380  1.00  0.00           H  
ATOM   2188 2HG  GLU A 157      56.478  22.575  -1.501  1.00  0.00           H  
ATOM   2189  N   LYS A 158      54.747  25.748   1.593  1.00  0.00           N  
ATOM   2190  CA  LYS A 158      54.371  26.822   2.493  1.00  0.00           C  
ATOM   2191  C   LYS A 158      53.359  26.376   3.536  1.00  0.00           C  
ATOM   2192  O   LYS A 158      53.431  26.754   4.704  1.00  0.00           O  
ATOM   2193  CB  LYS A 158      53.812  28.003   1.697  1.00  0.00           C  
ATOM   2194  CG  LYS A 158      53.429  29.208   2.546  1.00  0.00           C  
ATOM   2195  CD  LYS A 158      54.651  29.837   3.197  1.00  0.00           C  
ATOM   2196  CE  LYS A 158      54.284  31.100   3.961  1.00  0.00           C  
ATOM   2197  NZ  LYS A 158      55.465  31.707   4.633  1.00  0.00           N1+
ATOM   2198  H   LYS A 158      54.481  25.826   0.653  1.00  0.00           H  
ATOM   2199  HA  LYS A 158      55.261  27.150   3.031  1.00  0.00           H  
ATOM   2200 1HB  LYS A 158      54.550  28.330   0.965  1.00  0.00           H  
ATOM   2201 2HB  LYS A 158      52.925  27.684   1.149  1.00  0.00           H  
ATOM   2202 1HG  LYS A 158      52.937  29.953   1.919  1.00  0.00           H  
ATOM   2203 2HG  LYS A 158      52.732  28.898   3.324  1.00  0.00           H  
ATOM   2204 1HD  LYS A 158      55.104  29.123   3.887  1.00  0.00           H  
ATOM   2205 2HD  LYS A 158      55.384  30.088   2.430  1.00  0.00           H  
ATOM   2206 1HE  LYS A 158      53.858  31.830   3.274  1.00  0.00           H  
ATOM   2207 2HE  LYS A 158      53.535  30.864   4.716  1.00  0.00           H  
ATOM   2208 1HZ  LYS A 158      55.180  32.540   5.128  1.00  0.00           H  
ATOM   2209 2HZ  LYS A 158      55.858  31.045   5.288  1.00  0.00           H  
ATOM   2210 3HZ  LYS A 158      56.160  31.948   3.941  1.00  0.00           H  
ATOM   2211  N   GLY A 159      52.393  25.596   3.103  1.00  0.00           N  
ATOM   2212  CA  GLY A 159      51.403  25.040   4.003  1.00  0.00           C  
ATOM   2213  C   GLY A 159      52.017  24.119   5.046  1.00  0.00           C  
ATOM   2214  O   GLY A 159      51.632  24.125   6.214  1.00  0.00           O  
ATOM   2215  H   GLY A 159      52.364  25.320   2.163  1.00  0.00           H  
ATOM   2216 1HA  GLY A 159      50.875  25.849   4.509  1.00  0.00           H  
ATOM   2217 2HA  GLY A 159      50.663  24.483   3.430  1.00  0.00           H  
ATOM   2218  N   GLY A 160      52.953  23.304   4.613  1.00  0.00           N  
ATOM   2219  CA  GLY A 160      53.672  22.425   5.513  1.00  0.00           C  
ATOM   2220  C   GLY A 160      54.472  23.190   6.556  1.00  0.00           C  
ATOM   2221  O   GLY A 160      54.533  22.811   7.724  1.00  0.00           O  
ATOM   2222  H   GLY A 160      53.230  23.323   3.673  1.00  0.00           H  
ATOM   2223 1HA  GLY A 160      52.966  21.766   6.019  1.00  0.00           H  
ATOM   2224 2HA  GLY A 160      54.348  21.792   4.940  1.00  0.00           H  
ATOM   2225  N   GLU A 161      55.112  24.253   6.123  1.00  0.00           N  
ATOM   2226  CA  GLU A 161      55.854  25.115   7.023  1.00  0.00           C  
ATOM   2227  C   GLU A 161      54.961  25.769   8.066  1.00  0.00           C  
ATOM   2228  O   GLU A 161      55.324  25.895   9.234  1.00  0.00           O  
ATOM   2229  CB  GLU A 161      56.589  26.195   6.226  1.00  0.00           C  
ATOM   2230  CG  GLU A 161      57.456  27.119   7.069  1.00  0.00           C  
ATOM   2231  CD  GLU A 161      58.220  28.117   6.245  1.00  0.00           C  
ATOM   2232  OE1 GLU A 161      58.101  28.084   5.044  1.00  0.00           O  
ATOM   2233  OE2 GLU A 161      58.924  28.916   6.818  1.00  0.00           O1-
ATOM   2234  H   GLU A 161      55.045  24.523   5.183  1.00  0.00           H  
ATOM   2235  HA  GLU A 161      56.590  24.511   7.552  1.00  0.00           H  
ATOM   2236 1HB  GLU A 161      57.230  25.723   5.480  1.00  0.00           H  
ATOM   2237 2HB  GLU A 161      55.865  26.810   5.692  1.00  0.00           H  
ATOM   2238 1HG  GLU A 161      56.820  27.655   7.772  1.00  0.00           H  
ATOM   2239 2HG  GLU A 161      58.158  26.516   7.644  1.00  0.00           H  
ATOM   2240  N   ALA A 162      53.804  26.215   7.633  1.00  0.00           N  
ATOM   2241  CA  ALA A 162      52.826  26.796   8.533  1.00  0.00           C  
ATOM   2242  C   ALA A 162      52.336  25.803   9.576  1.00  0.00           C  
ATOM   2243  O   ALA A 162      52.149  26.138  10.744  1.00  0.00           O  
ATOM   2244  CB  ALA A 162      51.650  27.343   7.738  1.00  0.00           C  
ATOM   2245  H   ALA A 162      53.549  26.103   6.693  1.00  0.00           H  
ATOM   2246  HA  ALA A 162      53.305  27.615   9.071  1.00  0.00           H  
ATOM   2247 1HB  ALA A 162      50.925  27.789   8.420  1.00  0.00           H  
ATOM   2248 2HB  ALA A 162      52.004  28.101   7.038  1.00  0.00           H  
ATOM   2249 3HB  ALA A 162      51.176  26.533   7.185  1.00  0.00           H  
ATOM   2250  N   ALA A 163      52.098  24.585   9.143  1.00  0.00           N  
ATOM   2251  CA  ALA A 163      51.697  23.522  10.043  1.00  0.00           C  
ATOM   2252  C   ALA A 163      52.759  23.212  11.086  1.00  0.00           C  
ATOM   2253  O   ALA A 163      52.461  22.970  12.254  1.00  0.00           O  
ATOM   2254  CB  ALA A 163      51.363  22.268   9.248  1.00  0.00           C  
ATOM   2255  H   ALA A 163      52.253  24.355   8.203  1.00  0.00           H  
ATOM   2256  HA  ALA A 163      50.808  23.851  10.581  1.00  0.00           H  
ATOM   2257 1HB  ALA A 163      51.049  21.478   9.930  1.00  0.00           H  
ATOM   2258 2HB  ALA A 163      50.556  22.485   8.548  1.00  0.00           H  
ATOM   2259 3HB  ALA A 163      52.243  21.943   8.696  1.00  0.00           H  
ATOM   2260  N   ARG A 164      53.999  23.189  10.653  1.00  0.00           N  
ATOM   2261  CA  ARG A 164      55.116  22.978  11.553  1.00  0.00           C  
ATOM   2262  C   ARG A 164      55.237  24.078  12.596  1.00  0.00           C  
ATOM   2263  O   ARG A 164      55.528  23.826  13.764  1.00  0.00           O  
ATOM   2264  CB  ARG A 164      56.415  22.892  10.765  1.00  0.00           C  
ATOM   2265  CG  ARG A 164      57.653  22.611  11.602  1.00  0.00           C  
ATOM   2266  CD  ARG A 164      58.869  22.484  10.759  1.00  0.00           C  
ATOM   2267  NE  ARG A 164      59.204  23.736  10.099  1.00  0.00           N  
ATOM   2268  CZ  ARG A 164      60.055  23.850   9.060  1.00  0.00           C  
ATOM   2269  NH1 ARG A 164      60.647  22.781   8.576  1.00  0.00           N1+
ATOM   2270  NH2 ARG A 164      60.293  25.036   8.529  1.00  0.00           N  
ATOM   2271  H   ARG A 164      54.199  23.382   9.713  1.00  0.00           H  
ATOM   2272  HA  ARG A 164      54.961  22.039  12.082  1.00  0.00           H  
ATOM   2273 1HB  ARG A 164      56.336  22.104  10.018  1.00  0.00           H  
ATOM   2274 2HB  ARG A 164      56.582  23.830  10.236  1.00  0.00           H  
ATOM   2275 1HG  ARG A 164      57.809  23.427  12.308  1.00  0.00           H  
ATOM   2276 2HG  ARG A 164      57.517  21.677  12.150  1.00  0.00           H  
ATOM   2277 1HD  ARG A 164      59.714  22.190  11.381  1.00  0.00           H  
ATOM   2278 2HD  ARG A 164      58.703  21.729   9.992  1.00  0.00           H  
ATOM   2279  HE  ARG A 164      58.767  24.581  10.444  1.00  0.00           H  
ATOM   2280 1HH1 ARG A 164      60.465  21.874   8.983  1.00  0.00           H  
ATOM   2281 2HH1 ARG A 164      61.285  22.866   7.798  1.00  0.00           H  
ATOM   2282 1HH2 ARG A 164      59.838  25.858   8.901  1.00  0.00           H  
ATOM   2283 2HH2 ARG A 164      60.931  25.121   7.751  1.00  0.00           H  
ATOM   2284  N   GLU A 165      55.044  25.304  12.163  1.00  0.00           N  
ATOM   2285  CA  GLU A 165      55.057  26.440  13.063  1.00  0.00           C  
ATOM   2286  C   GLU A 165      53.954  26.369  14.106  1.00  0.00           C  
ATOM   2287  O   GLU A 165      54.150  26.699  15.274  1.00  0.00           O  
ATOM   2288  CB  GLU A 165      54.926  27.739  12.265  1.00  0.00           C  
ATOM   2289  CG  GLU A 165      56.144  28.082  11.419  1.00  0.00           C  
ATOM   2290  CD  GLU A 165      57.369  28.367  12.243  1.00  0.00           C  
ATOM   2291  OE1 GLU A 165      57.358  29.326  12.977  1.00  0.00           O  
ATOM   2292  OE2 GLU A 165      58.316  27.623  12.139  1.00  0.00           O1-
ATOM   2293  H   GLU A 165      54.820  25.467  11.223  1.00  0.00           H  
ATOM   2294  HA  GLU A 165      56.009  26.450  13.593  1.00  0.00           H  
ATOM   2295 1HB  GLU A 165      54.065  27.673  11.601  1.00  0.00           H  
ATOM   2296 2HB  GLU A 165      54.750  28.570  12.949  1.00  0.00           H  
ATOM   2297 1HG  GLU A 165      56.356  27.248  10.750  1.00  0.00           H  
ATOM   2298 2HG  GLU A 165      55.914  28.953  10.806  1.00  0.00           H  
ATOM   2299  N   ALA A 166      52.780  25.966  13.673  1.00  0.00           N  
ATOM   2300  CA  ALA A 166      51.658  25.782  14.573  1.00  0.00           C  
ATOM   2301  C   ALA A 166      51.921  24.707  15.616  1.00  0.00           C  
ATOM   2302  O   ALA A 166      51.562  24.843  16.784  1.00  0.00           O  
ATOM   2303  CB  ALA A 166      50.405  25.444  13.778  1.00  0.00           C  
ATOM   2304  H   ALA A 166      52.658  25.716  12.733  1.00  0.00           H  
ATOM   2305  HA  ALA A 166      51.498  26.717  15.111  1.00  0.00           H  
ATOM   2306 1HB  ALA A 166      49.564  25.320  14.460  1.00  0.00           H  
ATOM   2307 2HB  ALA A 166      50.189  26.252  13.078  1.00  0.00           H  
ATOM   2308 3HB  ALA A 166      50.563  24.519  13.226  1.00  0.00           H  
ATOM   2309  N   VAL A 167      52.522  23.621  15.183  1.00  0.00           N  
ATOM   2310  CA  VAL A 167      52.897  22.549  16.083  1.00  0.00           C  
ATOM   2311  C   VAL A 167      53.910  22.994  17.126  1.00  0.00           C  
ATOM   2312  O   VAL A 167      53.838  22.616  18.294  1.00  0.00           O  
ATOM   2313  CB  VAL A 167      53.483  21.373  15.280  1.00  0.00           C  
ATOM   2314  CG1 VAL A 167      54.063  20.324  16.217  1.00  0.00           C  
ATOM   2315  CG2 VAL A 167      52.407  20.765  14.392  1.00  0.00           C  
ATOM   2316  H   VAL A 167      52.788  23.544  14.243  1.00  0.00           H  
ATOM   2317  HA  VAL A 167      52.003  22.209  16.608  1.00  0.00           H  
ATOM   2318  HB  VAL A 167      54.302  21.739  14.661  1.00  0.00           H  
ATOM   2319 1HG1 VAL A 167      54.473  19.500  15.633  1.00  0.00           H  
ATOM   2320 2HG1 VAL A 167      54.856  20.772  16.817  1.00  0.00           H  
ATOM   2321 3HG1 VAL A 167      53.279  19.948  16.873  1.00  0.00           H  
ATOM   2322 1HG2 VAL A 167      52.828  19.935  13.826  1.00  0.00           H  
ATOM   2323 2HG2 VAL A 167      51.586  20.404  15.011  1.00  0.00           H  
ATOM   2324 3HG2 VAL A 167      52.035  21.523  13.701  1.00  0.00           H  
ATOM   2325  N   GLU A 168      54.875  23.773  16.693  1.00  0.00           N  
ATOM   2326  CA  GLU A 168      55.867  24.330  17.593  1.00  0.00           C  
ATOM   2327  C   GLU A 168      55.252  25.250  18.636  1.00  0.00           C  
ATOM   2328  O   GLU A 168      55.636  25.244  19.804  1.00  0.00           O  
ATOM   2329  CB  GLU A 168      56.927  25.093  16.795  1.00  0.00           C  
ATOM   2330  CG  GLU A 168      58.046  25.685  17.641  1.00  0.00           C  
ATOM   2331  CD  GLU A 168      58.894  24.636  18.304  1.00  0.00           C  
ATOM   2332  OE1 GLU A 168      58.891  23.519  17.846  1.00  0.00           O  
ATOM   2333  OE2 GLU A 168      59.547  24.952  19.271  1.00  0.00           O1-
ATOM   2334  H   GLU A 168      54.905  24.050  15.753  1.00  0.00           H  
ATOM   2335  HA  GLU A 168      56.353  23.511  18.122  1.00  0.00           H  
ATOM   2336 1HB  GLU A 168      57.379  24.427  16.061  1.00  0.00           H  
ATOM   2337 2HB  GLU A 168      56.453  25.909  16.249  1.00  0.00           H  
ATOM   2338 1HG  GLU A 168      58.681  26.301  17.005  1.00  0.00           H  
ATOM   2339 2HG  GLU A 168      57.609  26.327  18.404  1.00  0.00           H  
ATOM   2340  N   HIS A 169      54.317  26.065  18.203  1.00  0.00           N  
ATOM   2341  CA  HIS A 169      53.597  26.945  19.103  1.00  0.00           C  
ATOM   2342  C   HIS A 169      52.797  26.180  20.146  1.00  0.00           C  
ATOM   2343  O   HIS A 169      52.736  26.559  21.314  1.00  0.00           O  
ATOM   2344  CB  HIS A 169      52.659  27.861  18.311  1.00  0.00           C  
ATOM   2345  CG  HIS A 169      53.372  28.911  17.517  1.00  0.00           C  
ATOM   2346  CD2 HIS A 169      53.216  29.321  16.236  1.00  0.00           C  
ATOM   2347  ND1 HIS A 169      54.390  29.679  18.044  1.00  0.00           N  
ATOM   2348  CE1 HIS A 169      54.829  30.516  17.119  1.00  0.00           C  
ATOM   2349  NE2 HIS A 169      54.133  30.319  16.015  1.00  0.00           N  
ATOM   2350  H   HIS A 169      54.040  26.046  17.263  1.00  0.00           H  
ATOM   2351  HA  HIS A 169      54.327  27.550  19.641  1.00  0.00           H  
ATOM   2352 1HB  HIS A 169      52.059  27.263  17.624  1.00  0.00           H  
ATOM   2353 2HB  HIS A 169      51.973  28.359  18.996  1.00  0.00           H  
ATOM   2354  HD2 HIS A 169      52.496  28.932  15.515  1.00  0.00           H  
ATOM   2355  HE1 HIS A 169      55.629  31.244  17.247  1.00  0.00           H  
ATOM   2356  HE2 HIS A 169      54.251  30.818  15.145  1.00  0.00           H  
ATOM   2357  N   VAL A 170      52.157  25.117  19.713  1.00  0.00           N  
ATOM   2358  CA  VAL A 170      51.416  24.255  20.613  1.00  0.00           C  
ATOM   2359  C   VAL A 170      52.308  23.601  21.656  1.00  0.00           C  
ATOM   2360  O   VAL A 170      51.945  23.475  22.824  1.00  0.00           O  
ATOM   2361  CB  VAL A 170      50.691  23.159  19.810  1.00  0.00           C  
ATOM   2362  CG1 VAL A 170      50.075  22.131  20.747  1.00  0.00           C  
ATOM   2363  CG2 VAL A 170      49.627  23.786  18.922  1.00  0.00           C  
ATOM   2364  H   VAL A 170      52.223  24.847  18.773  1.00  0.00           H  
ATOM   2365  HA  VAL A 170      50.674  24.858  21.138  1.00  0.00           H  
ATOM   2366  HB  VAL A 170      51.419  22.634  19.191  1.00  0.00           H  
ATOM   2367 1HG1 VAL A 170      49.567  21.364  20.162  1.00  0.00           H  
ATOM   2368 2HG1 VAL A 170      50.859  21.670  21.347  1.00  0.00           H  
ATOM   2369 3HG1 VAL A 170      49.356  22.622  21.403  1.00  0.00           H  
ATOM   2370 1HG2 VAL A 170      49.119  23.005  18.356  1.00  0.00           H  
ATOM   2371 2HG2 VAL A 170      48.903  24.316  19.540  1.00  0.00           H  
ATOM   2372 3HG2 VAL A 170      50.096  24.487  18.231  1.00  0.00           H  
ATOM   2373  N   ALA A 171      53.465  23.155  21.223  1.00  0.00           N  
ATOM   2374  CA  ALA A 171      54.443  22.575  22.123  1.00  0.00           C  
ATOM   2375  C   ALA A 171      54.933  23.566  23.166  1.00  0.00           C  
ATOM   2376  O   ALA A 171      55.120  23.231  24.334  1.00  0.00           O  
ATOM   2377  CB  ALA A 171      55.620  22.029  21.328  1.00  0.00           C  
ATOM   2378  H   ALA A 171      53.720  23.267  20.283  1.00  0.00           H  
ATOM   2379  HA  ALA A 171      53.965  21.756  22.661  1.00  0.00           H  
ATOM   2380 1HB  ALA A 171      56.344  21.583  22.010  1.00  0.00           H  
ATOM   2381 2HB  ALA A 171      55.266  21.271  20.628  1.00  0.00           H  
ATOM   2382 3HB  ALA A 171      56.093  22.839  20.776  1.00  0.00           H  
ATOM   2383  N   ARG A 172      55.171  24.784  22.733  1.00  0.00           N  
ATOM   2384  CA  ARG A 172      55.572  25.848  23.633  1.00  0.00           C  
ATOM   2385  C   ARG A 172      54.510  26.157  24.676  1.00  0.00           C  
ATOM   2386  O   ARG A 172      54.808  26.401  25.844  1.00  0.00           O  
ATOM   2387  CB  ARG A 172      55.880  27.113  22.846  1.00  0.00           C  
ATOM   2388  CG  ARG A 172      57.150  27.053  22.011  1.00  0.00           C  
ATOM   2389  CD  ARG A 172      57.352  28.300  21.229  1.00  0.00           C  
ATOM   2390  NE  ARG A 172      58.565  28.248  20.429  1.00  0.00           N  
ATOM   2391  CZ  ARG A 172      58.922  29.176  19.520  1.00  0.00           C  
ATOM   2392  NH1 ARG A 172      58.151  30.219  19.308  1.00  0.00           N1+
ATOM   2393  NH2 ARG A 172      60.048  29.037  18.841  1.00  0.00           N  
ATOM   2394  H   ARG A 172      55.016  25.015  21.793  1.00  0.00           H  
ATOM   2395  HA  ARG A 172      56.468  25.530  24.167  1.00  0.00           H  
ATOM   2396 1HB  ARG A 172      55.053  27.333  22.172  1.00  0.00           H  
ATOM   2397 2HB  ARG A 172      55.976  27.955  23.532  1.00  0.00           H  
ATOM   2398 1HG  ARG A 172      58.010  26.916  22.666  1.00  0.00           H  
ATOM   2399 2HG  ARG A 172      57.088  26.217  21.313  1.00  0.00           H  
ATOM   2400 1HD  ARG A 172      56.507  28.449  20.557  1.00  0.00           H  
ATOM   2401 2HD  ARG A 172      57.428  29.148  21.909  1.00  0.00           H  
ATOM   2402  HE  ARG A 172      59.183  27.459  20.564  1.00  0.00           H  
ATOM   2403 1HH1 ARG A 172      57.291  30.325  19.826  1.00  0.00           H  
ATOM   2404 2HH1 ARG A 172      58.419  30.915  18.626  1.00  0.00           H  
ATOM   2405 1HH2 ARG A 172      60.641  28.235  19.005  1.00  0.00           H  
ATOM   2406 2HH2 ARG A 172      60.316  29.732  18.161  1.00  0.00           H  
ATOM   2407  N   LEU A 173      53.269  26.181  24.243  1.00  0.00           N  
ATOM   2408  CA  LEU A 173      52.153  26.392  25.143  1.00  0.00           C  
ATOM   2409  C   LEU A 173      52.031  25.292  26.186  1.00  0.00           C  
ATOM   2410  O   LEU A 173      51.741  25.543  27.354  1.00  0.00           O  
ATOM   2411  CB  LEU A 173      50.849  26.483  24.340  1.00  0.00           C  
ATOM   2412  CG  LEU A 173      50.692  27.735  23.467  1.00  0.00           C  
ATOM   2413  CD1 LEU A 173      49.449  27.595  22.599  1.00  0.00           C  
ATOM   2414  CD2 LEU A 173      50.602  28.966  24.357  1.00  0.00           C  
ATOM   2415  H   LEU A 173      53.069  25.988  23.303  1.00  0.00           H  
ATOM   2416  HA  LEU A 173      52.309  27.331  25.673  1.00  0.00           H  
ATOM   2417 1HB  LEU A 173      50.782  25.614  23.687  1.00  0.00           H  
ATOM   2418 2HB  LEU A 173      50.010  26.455  25.035  1.00  0.00           H  
ATOM   2419  HG  LEU A 173      51.553  27.827  22.805  1.00  0.00           H  
ATOM   2420 1HD1 LEU A 173      49.337  28.485  21.978  1.00  0.00           H  
ATOM   2421 2HD1 LEU A 173      49.548  26.718  21.959  1.00  0.00           H  
ATOM   2422 3HD1 LEU A 173      48.571  27.484  23.235  1.00  0.00           H  
ATOM   2423 1HD2 LEU A 173      50.491  29.856  23.736  1.00  0.00           H  
ATOM   2424 2HD2 LEU A 173      49.741  28.875  25.018  1.00  0.00           H  
ATOM   2425 3HD2 LEU A 173      51.511  29.051  24.953  1.00  0.00           H  
ATOM   2426  N   ALA A 174      52.224  24.066  25.753  1.00  0.00           N  
ATOM   2427  CA  ALA A 174      52.211  22.929  26.653  1.00  0.00           C  
ATOM   2428  C   ALA A 174      53.315  23.002  27.696  1.00  0.00           C  
ATOM   2429  O   ALA A 174      53.118  22.672  28.864  1.00  0.00           O  
ATOM   2430  CB  ALA A 174      52.327  21.637  25.858  1.00  0.00           C  
ATOM   2431  H   ALA A 174      52.449  23.902  24.813  1.00  0.00           H  
ATOM   2432  HA  ALA A 174      51.263  22.933  27.190  1.00  0.00           H  
ATOM   2433 1HB  ALA A 174      52.304  20.787  26.540  1.00  0.00           H  
ATOM   2434 2HB  ALA A 174      51.494  21.564  25.158  1.00  0.00           H  
ATOM   2435 3HB  ALA A 174      53.265  21.633  25.306  1.00  0.00           H  
ATOM   2436  N   ARG A 175      54.489  23.404  27.263  1.00  0.00           N  
ATOM   2437  CA  ARG A 175      55.610  23.588  28.163  1.00  0.00           C  
ATOM   2438  C   ARG A 175      55.348  24.662  29.206  1.00  0.00           C  
ATOM   2439  O   ARG A 175      55.707  24.526  30.374  1.00  0.00           O  
ATOM   2440  CB  ARG A 175      56.860  23.952  27.376  1.00  0.00           C  
ATOM   2441  CG  ARG A 175      57.441  22.823  26.539  1.00  0.00           C  
ATOM   2442  CD  ARG A 175      58.626  23.269  25.763  1.00  0.00           C  
ATOM   2443  NE  ARG A 175      59.186  22.192  24.962  1.00  0.00           N  
ATOM   2444  CZ  ARG A 175      60.175  22.344  24.060  1.00  0.00           C  
ATOM   2445  NH1 ARG A 175      60.703  23.531  23.857  1.00  0.00           N1+
ATOM   2446  NH2 ARG A 175      60.615  21.300  23.380  1.00  0.00           N  
ATOM   2447  H   ARG A 175      54.610  23.653  26.323  1.00  0.00           H  
ATOM   2448  HA  ARG A 175      55.782  22.653  28.697  1.00  0.00           H  
ATOM   2449 1HB  ARG A 175      56.638  24.780  26.703  1.00  0.00           H  
ATOM   2450 2HB  ARG A 175      57.637  24.288  28.062  1.00  0.00           H  
ATOM   2451 1HG  ARG A 175      57.746  22.006  27.193  1.00  0.00           H  
ATOM   2452 2HG  ARG A 175      56.687  22.465  25.838  1.00  0.00           H  
ATOM   2453 1HD  ARG A 175      58.339  24.079  25.093  1.00  0.00           H  
ATOM   2454 2HD  ARG A 175      59.398  23.620  26.447  1.00  0.00           H  
ATOM   2455  HE  ARG A 175      58.805  21.264  25.090  1.00  0.00           H  
ATOM   2456 1HH1 ARG A 175      60.366  24.329  24.377  1.00  0.00           H  
ATOM   2457 2HH1 ARG A 175      61.444  23.645  23.181  1.00  0.00           H  
ATOM   2458 1HH2 ARG A 175      60.209  20.387  23.536  1.00  0.00           H  
ATOM   2459 2HH2 ARG A 175      61.356  21.414  22.704  1.00  0.00           H  
ATOM   2460  N   ALA A 176      54.561  25.661  28.826  1.00  0.00           N  
ATOM   2461  CA  ALA A 176      54.125  26.691  29.771  1.00  0.00           C  
ATOM   2462  C   ALA A 176      53.015  26.242  30.710  1.00  0.00           C  
ATOM   2463  O   ALA A 176      51.920  26.808  30.703  1.00  0.00           O  
ATOM   2464  CB  ALA A 176      53.675  27.928  29.008  1.00  0.00           C  
ATOM   2465  H   ALA A 176      54.274  25.723  27.860  1.00  0.00           H  
ATOM   2466  HA  ALA A 176      54.973  26.949  30.406  1.00  0.00           H  
ATOM   2467 1HB  ALA A 176      53.370  28.701  29.715  1.00  0.00           H  
ATOM   2468 2HB  ALA A 176      54.498  28.299  28.398  1.00  0.00           H  
ATOM   2469 3HB  ALA A 176      52.834  27.673  28.365  1.00  0.00           H  
ATOM   2470  N   VAL A 177      53.326  25.289  31.579  1.00  0.00           N  
ATOM   2471  CA  VAL A 177      52.455  24.983  32.708  1.00  0.00           C  
ATOM   2472  C   VAL A 177      52.607  26.010  33.832  1.00  0.00           C  
ATOM   2473  O   VAL A 177      51.618  26.454  34.417  1.00  0.00           O  
ATOM   2474  CB  VAL A 177      52.771  23.578  33.254  1.00  0.00           C  
ATOM   2475  CG1 VAL A 177      52.567  22.528  32.173  1.00  0.00           C  
ATOM   2476  CG2 VAL A 177      54.196  23.537  33.784  1.00  0.00           C  
ATOM   2477  H   VAL A 177      54.214  24.814  31.494  1.00  0.00           H  
ATOM   2478  HA  VAL A 177      51.421  25.003  32.363  1.00  0.00           H  
ATOM   2479  HB  VAL A 177      52.076  23.347  34.062  1.00  0.00           H  
ATOM   2480 1HG1 VAL A 177      52.794  21.541  32.577  1.00  0.00           H  
ATOM   2481 2HG1 VAL A 177      51.531  22.551  31.834  1.00  0.00           H  
ATOM   2482 3HG1 VAL A 177      53.229  22.737  31.333  1.00  0.00           H  
ATOM   2483 1HG2 VAL A 177      54.413  22.541  34.169  1.00  0.00           H  
ATOM   2484 2HG2 VAL A 177      54.891  23.773  32.978  1.00  0.00           H  
ATOM   2485 3HG2 VAL A 177      54.308  24.268  34.585  1.00  0.00           H  
ATOM   2486  N   ASP A 178      53.853  26.346  34.148  1.00  0.00           N  
ATOM   2487  CA  ASP A 178      54.165  27.214  35.281  1.00  0.00           C  
ATOM   2488  C   ASP A 178      53.668  28.641  35.060  1.00  0.00           C  
ATOM   2489  O   ASP A 178      53.459  29.390  36.011  1.00  0.00           O  
ATOM   2490  CB  ASP A 178      55.674  27.231  35.537  1.00  0.00           C  
ATOM   2491  CG  ASP A 178      56.192  25.922  36.117  1.00  0.00           C  
ATOM   2492  OD1 ASP A 178      55.393  25.146  36.585  1.00  0.00           O  
ATOM   2493  OD2 ASP A 178      57.381  25.711  36.087  1.00  0.00           O1-
ATOM   2494  H   ASP A 178      54.613  25.967  33.602  1.00  0.00           H  
ATOM   2495  HA  ASP A 178      53.674  26.815  36.169  1.00  0.00           H  
ATOM   2496 1HB  ASP A 178      56.199  27.431  34.603  1.00  0.00           H  
ATOM   2497 2HB  ASP A 178      55.917  28.039  36.228  1.00  0.00           H  
ATOM   2498  N   ALA A 179      53.558  29.030  33.798  1.00  0.00           N  
ATOM   2499  CA  ALA A 179      53.316  30.420  33.426  1.00  0.00           C  
ATOM   2500  C   ALA A 179      51.924  30.903  33.827  1.00  0.00           C  
ATOM   2501  O   ALA A 179      50.974  30.123  33.886  1.00  0.00           O  
ATOM   2502  CB  ALA A 179      53.517  30.598  31.928  1.00  0.00           C  
ATOM   2503  H   ALA A 179      53.694  28.347  33.065  1.00  0.00           H  
ATOM   2504  HA  ALA A 179      54.046  31.047  33.939  1.00  0.00           H  
ATOM   2505 1HB  ALA A 179      53.348  31.641  31.660  1.00  0.00           H  
ATOM   2506 2HB  ALA A 179      54.536  30.315  31.662  1.00  0.00           H  
ATOM   2507 3HB  ALA A 179      52.813  29.966  31.389  1.00  0.00           H  
ATOM   2508  N   PRO A 180      51.818  32.201  34.109  1.00  0.00           N  
ATOM   2509  CA  PRO A 180      50.552  32.805  34.518  1.00  0.00           C  
ATOM   2510  C   PRO A 180      49.506  32.695  33.417  1.00  0.00           C  
ATOM   2511  O   PRO A 180      49.833  32.784  32.234  1.00  0.00           O  
ATOM   2512  CB  PRO A 180      50.936  34.264  34.787  1.00  0.00           C  
ATOM   2513  CG  PRO A 180      52.401  34.212  35.056  1.00  0.00           C  
ATOM   2514  CD  PRO A 180      52.911  33.124  34.148  1.00  0.00           C  
ATOM   2515  HA  PRO A 180      50.186  32.279  35.402  1.00  0.00           H  
ATOM   2516 1HB  PRO A 180      50.684  34.886  33.915  1.00  0.00           H  
ATOM   2517 2HB  PRO A 180      50.359  34.654  35.638  1.00  0.00           H  
ATOM   2518 1HG  PRO A 180      52.861  35.189  34.845  1.00  0.00           H  
ATOM   2519 2HG  PRO A 180      52.585  33.998  36.119  1.00  0.00           H  
ATOM   2520 1HD  PRO A 180      53.133  33.547  33.158  1.00  0.00           H  
ATOM   2521 2HD  PRO A 180      53.811  32.671  34.588  1.00  0.00           H  
ATOM   2522  N   PRO A 181      48.256  32.461  33.808  1.00  0.00           N  
ATOM   2523  CA  PRO A 181      47.184  32.210  32.846  1.00  0.00           C  
ATOM   2524  C   PRO A 181      47.160  33.259  31.755  1.00  0.00           C  
ATOM   2525  O   PRO A 181      46.846  32.970  30.598  1.00  0.00           O  
ATOM   2526  CB  PRO A 181      45.920  32.272  33.710  1.00  0.00           C  
ATOM   2527  CG  PRO A 181      46.375  31.822  35.056  1.00  0.00           C  
ATOM   2528  CD  PRO A 181      47.740  32.438  35.215  1.00  0.00           C  
ATOM   2529  HA  PRO A 181      47.314  31.208  32.412  1.00  0.00           H  
ATOM   2530 1HB  PRO A 181      45.519  33.296  33.716  1.00  0.00           H  
ATOM   2531 2HB  PRO A 181      45.141  31.624  33.284  1.00  0.00           H  
ATOM   2532 1HG  PRO A 181      45.667  32.157  35.828  1.00  0.00           H  
ATOM   2533 2HG  PRO A 181      46.398  30.723  35.101  1.00  0.00           H  
ATOM   2534 1HD  PRO A 181      47.639  33.453  35.626  1.00  0.00           H  
ATOM   2535 2HD  PRO A 181      48.351  31.809  35.880  1.00  0.00           H  
ATOM   2536  N   GLU A 182      47.524  34.468  32.127  1.00  0.00           N  
ATOM   2537  CA  GLU A 182      47.548  35.605  31.226  1.00  0.00           C  
ATOM   2538  C   GLU A 182      48.650  35.496  30.184  1.00  0.00           C  
ATOM   2539  O   GLU A 182      48.464  35.831  29.016  1.00  0.00           O  
ATOM   2540  CB  GLU A 182      47.721  36.900  32.023  1.00  0.00           C  
ATOM   2541  CG  GLU A 182      46.519  37.277  32.878  1.00  0.00           C  
ATOM   2542  CD  GLU A 182      46.748  38.518  33.694  1.00  0.00           C  
ATOM   2543  OE1 GLU A 182      47.850  39.014  33.690  1.00  0.00           O  
ATOM   2544  OE2 GLU A 182      45.821  38.972  34.323  1.00  0.00           O1-
ATOM   2545  H   GLU A 182      47.754  34.624  33.066  1.00  0.00           H  
ATOM   2546  HA  GLU A 182      46.595  35.648  30.698  1.00  0.00           H  
ATOM   2547 1HB  GLU A 182      48.585  36.810  32.681  1.00  0.00           H  
ATOM   2548 2HB  GLU A 182      47.916  37.725  31.338  1.00  0.00           H  
ATOM   2549 1HG  GLU A 182      45.659  37.437  32.228  1.00  0.00           H  
ATOM   2550 2HG  GLU A 182      46.286  36.447  33.544  1.00  0.00           H  
ATOM   2551  N   GLU A 183      49.809  35.054  30.617  1.00  0.00           N  
ATOM   2552  CA  GLU A 183      50.924  34.833  29.716  1.00  0.00           C  
ATOM   2553  C   GLU A 183      50.626  33.768  28.674  1.00  0.00           C  
ATOM   2554  O   GLU A 183      50.989  33.892  27.506  1.00  0.00           O  
ATOM   2555  CB  GLU A 183      52.169  34.438  30.513  1.00  0.00           C  
ATOM   2556  CG  GLU A 183      53.421  34.245  29.668  1.00  0.00           C  
ATOM   2557  CD  GLU A 183      54.640  33.932  30.491  1.00  0.00           C  
ATOM   2558  OE1 GLU A 183      54.996  34.734  31.320  1.00  0.00           O  
ATOM   2559  OE2 GLU A 183      55.215  32.888  30.290  1.00  0.00           O1-
ATOM   2560  H   GLU A 183      49.923  34.800  31.556  1.00  0.00           H  
ATOM   2561  HA  GLU A 183      51.127  35.762  29.182  1.00  0.00           H  
ATOM   2562 1HB  GLU A 183      52.383  35.204  31.258  1.00  0.00           H  
ATOM   2563 2HB  GLU A 183      51.980  33.506  31.046  1.00  0.00           H  
ATOM   2564 1HG  GLU A 183      53.251  33.429  28.966  1.00  0.00           H  
ATOM   2565 2HG  GLU A 183      53.601  35.152  29.092  1.00  0.00           H  
ATOM   2566  N   VAL A 184      49.989  32.701  29.107  1.00  0.00           N  
ATOM   2567  CA  VAL A 184      49.577  31.643  28.206  1.00  0.00           C  
ATOM   2568  C   VAL A 184      48.580  32.122  27.164  1.00  0.00           C  
ATOM   2569  O   VAL A 184      48.640  31.742  25.996  1.00  0.00           O  
ATOM   2570  CB  VAL A 184      48.952  30.487  29.008  1.00  0.00           C  
ATOM   2571  CG1 VAL A 184      48.335  29.460  28.070  1.00  0.00           C  
ATOM   2572  CG2 VAL A 184      50.006  29.842  29.895  1.00  0.00           C  
ATOM   2573  H   VAL A 184      49.720  32.634  30.046  1.00  0.00           H  
ATOM   2574  HA  VAL A 184      50.458  31.273  27.680  1.00  0.00           H  
ATOM   2575  HB  VAL A 184      48.146  30.881  29.628  1.00  0.00           H  
ATOM   2576 1HG1 VAL A 184      47.897  28.650  28.654  1.00  0.00           H  
ATOM   2577 2HG1 VAL A 184      47.558  29.935  27.471  1.00  0.00           H  
ATOM   2578 3HG1 VAL A 184      49.106  29.057  27.414  1.00  0.00           H  
ATOM   2579 1HG2 VAL A 184      49.557  29.026  30.460  1.00  0.00           H  
ATOM   2580 2HG2 VAL A 184      50.814  29.453  29.275  1.00  0.00           H  
ATOM   2581 3HG2 VAL A 184      50.404  30.585  30.586  1.00  0.00           H  
ATOM   2582  N   ALA A 185      47.642  32.932  27.597  1.00  0.00           N  
ATOM   2583  CA  ALA A 185      46.670  33.523  26.696  1.00  0.00           C  
ATOM   2584  C   ALA A 185      47.315  34.421  25.654  1.00  0.00           C  
ATOM   2585  O   ALA A 185      46.931  34.429  24.486  1.00  0.00           O  
ATOM   2586  CB  ALA A 185      45.634  34.305  27.490  1.00  0.00           C  
ATOM   2587  H   ALA A 185      47.621  33.210  28.536  1.00  0.00           H  
ATOM   2588  HA  ALA A 185      46.172  32.716  26.158  1.00  0.00           H  
ATOM   2589 1HB  ALA A 185      44.901  34.736  26.808  1.00  0.00           H  
ATOM   2590 2HB  ALA A 185      45.131  33.637  28.189  1.00  0.00           H  
ATOM   2591 3HB  ALA A 185      46.127  35.103  28.043  1.00  0.00           H  
ATOM   2592  N   GLU A 186      48.277  35.205  26.087  1.00  0.00           N  
ATOM   2593  CA  GLU A 186      49.026  36.059  25.186  1.00  0.00           C  
ATOM   2594  C   GLU A 186      49.800  35.268  24.144  1.00  0.00           C  
ATOM   2595  O   GLU A 186      49.873  35.645  22.976  1.00  0.00           O  
ATOM   2596  CB  GLU A 186      49.991  36.940  25.983  1.00  0.00           C  
ATOM   2597  CG  GLU A 186      49.314  38.017  26.818  1.00  0.00           C  
ATOM   2598  CD  GLU A 186      50.285  38.811  27.647  1.00  0.00           C  
ATOM   2599  OE1 GLU A 186      51.442  38.465  27.666  1.00  0.00           O  
ATOM   2600  OE2 GLU A 186      49.869  39.765  28.263  1.00  0.00           O1-
ATOM   2601  H   GLU A 186      48.553  35.177  27.026  1.00  0.00           H  
ATOM   2602  HA  GLU A 186      48.324  36.705  24.658  1.00  0.00           H  
ATOM   2603 1HB  GLU A 186      50.582  36.318  26.655  1.00  0.00           H  
ATOM   2604 2HB  GLU A 186      50.683  37.432  25.299  1.00  0.00           H  
ATOM   2605 1HG  GLU A 186      48.781  38.697  26.154  1.00  0.00           H  
ATOM   2606 2HG  GLU A 186      48.582  37.548  27.474  1.00  0.00           H  
ATOM   2607  N   LEU A 187      50.404  34.185  24.577  1.00  0.00           N  
ATOM   2608  CA  LEU A 187      51.116  33.299  23.676  1.00  0.00           C  
ATOM   2609  C   LEU A 187      50.202  32.675  22.634  1.00  0.00           C  
ATOM   2610  O   LEU A 187      50.560  32.536  21.466  1.00  0.00           O  
ATOM   2611  CB  LEU A 187      51.810  32.190  24.478  1.00  0.00           C  
ATOM   2612  CG  LEU A 187      52.989  32.639  25.351  1.00  0.00           C  
ATOM   2613  CD1 LEU A 187      53.450  31.476  26.218  1.00  0.00           C  
ATOM   2614  CD2 LEU A 187      54.117  33.140  24.461  1.00  0.00           C  
ATOM   2615  H   LEU A 187      50.328  33.918  25.516  1.00  0.00           H  
ATOM   2616  HA  LEU A 187      51.871  33.879  23.146  1.00  0.00           H  
ATOM   2617 1HB  LEU A 187      51.074  31.722  25.130  1.00  0.00           H  
ATOM   2618 2HB  LEU A 187      52.180  31.438  23.782  1.00  0.00           H  
ATOM   2619  HG  LEU A 187      52.666  33.442  26.014  1.00  0.00           H  
ATOM   2620 1HD1 LEU A 187      54.288  31.795  26.838  1.00  0.00           H  
ATOM   2621 2HD1 LEU A 187      52.630  31.150  26.857  1.00  0.00           H  
ATOM   2622 3HD1 LEU A 187      53.765  30.650  25.581  1.00  0.00           H  
ATOM   2623 1HD2 LEU A 187      54.955  33.459  25.082  1.00  0.00           H  
ATOM   2624 2HD2 LEU A 187      54.442  32.337  23.799  1.00  0.00           H  
ATOM   2625 3HD2 LEU A 187      53.765  33.982  23.866  1.00  0.00           H  
ATOM   2626  N   ALA A 188      49.030  32.267  23.067  1.00  0.00           N  
ATOM   2627  CA  ALA A 188      48.034  31.720  22.166  1.00  0.00           C  
ATOM   2628  C   ALA A 188      47.578  32.728  21.124  1.00  0.00           C  
ATOM   2629  O   ALA A 188      47.379  32.399  19.956  1.00  0.00           O  
ATOM   2630  CB  ALA A 188      46.839  31.212  22.960  1.00  0.00           C  
ATOM   2631  H   ALA A 188      48.780  32.388  24.006  1.00  0.00           H  
ATOM   2632  HA  ALA A 188      48.485  30.886  21.628  1.00  0.00           H  
ATOM   2633 1HB  ALA A 188      46.101  30.791  22.277  1.00  0.00           H  
ATOM   2634 2HB  ALA A 188      47.167  30.442  23.659  1.00  0.00           H  
ATOM   2635 3HB  ALA A 188      46.393  32.037  23.513  1.00  0.00           H  
ATOM   2636  N   PHE A 189      47.380  33.952  21.557  1.00  0.00           N  
ATOM   2637  CA  PHE A 189      47.015  35.029  20.656  1.00  0.00           C  
ATOM   2638  C   PHE A 189      48.086  35.304  19.614  1.00  0.00           C  
ATOM   2639  O   PHE A 189      47.797  35.556  18.446  1.00  0.00           O  
ATOM   2640  CB  PHE A 189      46.740  36.307  21.451  1.00  0.00           C  
ATOM   2641  CG  PHE A 189      45.435  36.288  22.195  1.00  0.00           C  
ATOM   2642  CD1 PHE A 189      45.401  36.477  23.569  1.00  0.00           C  
ATOM   2643  CD2 PHE A 189      44.240  36.081  21.524  1.00  0.00           C  
ATOM   2644  CE1 PHE A 189      44.201  36.461  24.254  1.00  0.00           C  
ATOM   2645  CE2 PHE A 189      43.039  36.065  22.206  1.00  0.00           C  
ATOM   2646  CZ  PHE A 189      43.020  36.255  23.573  1.00  0.00           C  
ATOM   2647  H   PHE A 189      47.543  34.178  22.496  1.00  0.00           H  
ATOM   2648  HA  PHE A 189      46.107  34.742  20.124  1.00  0.00           H  
ATOM   2649 1HB  PHE A 189      47.540  36.465  22.173  1.00  0.00           H  
ATOM   2650 2HB  PHE A 189      46.734  37.161  20.776  1.00  0.00           H  
ATOM   2651  HD1 PHE A 189      46.334  36.641  24.107  1.00  0.00           H  
ATOM   2652  HD2 PHE A 189      44.255  35.931  20.444  1.00  0.00           H  
ATOM   2653  HE1 PHE A 189      44.188  36.610  25.334  1.00  0.00           H  
ATOM   2654  HE2 PHE A 189      42.106  35.902  21.666  1.00  0.00           H  
ATOM   2655  HZ  PHE A 189      42.074  36.240  24.113  1.00  0.00           H  
ATOM   2656  N   GLU A 190      49.327  35.285  20.047  1.00  0.00           N  
ATOM   2657  CA  GLU A 190      50.450  35.458  19.146  1.00  0.00           C  
ATOM   2658  C   GLU A 190      50.534  34.356  18.104  1.00  0.00           C  
ATOM   2659  O   GLU A 190      50.833  34.596  16.936  1.00  0.00           O  
ATOM   2660  CB  GLU A 190      51.756  35.512  19.942  1.00  0.00           C  
ATOM   2661  CG  GLU A 190      51.931  36.771  20.779  1.00  0.00           C  
ATOM   2662  CD  GLU A 190      53.185  36.754  21.608  1.00  0.00           C  
ATOM   2663  OE1 GLU A 190      53.848  35.745  21.626  1.00  0.00           O  
ATOM   2664  OE2 GLU A 190      53.480  37.751  22.223  1.00  0.00           O1-
ATOM   2665  H   GLU A 190      49.520  35.086  20.986  1.00  0.00           H  
ATOM   2666  HA  GLU A 190      50.311  36.396  18.608  1.00  0.00           H  
ATOM   2667 1HB  GLU A 190      51.808  34.654  20.614  1.00  0.00           H  
ATOM   2668 2HB  GLU A 190      52.602  35.444  19.259  1.00  0.00           H  
ATOM   2669 1HG  GLU A 190      51.960  37.635  20.115  1.00  0.00           H  
ATOM   2670 2HG  GLU A 190      51.068  36.881  21.435  1.00  0.00           H  
ATOM   2671  N   ALA A 191      50.301  33.136  18.537  1.00  0.00           N  
ATOM   2672  CA  ALA A 191      50.276  32.000  17.636  1.00  0.00           C  
ATOM   2673  C   ALA A 191      49.176  32.109  16.594  1.00  0.00           C  
ATOM   2674  O   ALA A 191      49.361  31.773  15.426  1.00  0.00           O  
ATOM   2675  CB  ALA A 191      50.118  30.711  18.430  1.00  0.00           C  
ATOM   2676  H   ALA A 191      50.071  32.980  19.476  1.00  0.00           H  
ATOM   2677  HA  ALA A 191      51.224  31.973  17.098  1.00  0.00           H  
ATOM   2678 1HB  ALA A 191      50.113  29.862  17.747  1.00  0.00           H  
ATOM   2679 2HB  ALA A 191      50.948  30.610  19.129  1.00  0.00           H  
ATOM   2680 3HB  ALA A 191      49.180  30.738  18.983  1.00  0.00           H  
ATOM   2681  N   ILE A 192      48.016  32.550  17.027  1.00  0.00           N  
ATOM   2682  CA  ILE A 192      46.901  32.772  16.126  1.00  0.00           C  
ATOM   2683  C   ILE A 192      47.199  33.838  15.084  1.00  0.00           C  
ATOM   2684  O   ILE A 192      46.836  33.713  13.916  1.00  0.00           O  
ATOM   2685  CB  ILE A 192      45.642  33.173  16.916  1.00  0.00           C  
ATOM   2686  CG1 ILE A 192      45.144  31.996  17.759  1.00  0.00           C  
ATOM   2687  CG2 ILE A 192      44.552  33.654  15.971  1.00  0.00           C  
ATOM   2688  CD1 ILE A 192      44.083  32.373  18.769  1.00  0.00           C  
ATOM   2689  H   ILE A 192      47.902  32.804  17.966  1.00  0.00           H  
ATOM   2690  HA  ILE A 192      46.697  31.844  15.593  1.00  0.00           H  
ATOM   2691  HB  ILE A 192      45.888  33.976  17.610  1.00  0.00           H  
ATOM   2692 1HG1 ILE A 192      44.734  31.227  17.105  1.00  0.00           H  
ATOM   2693 2HG1 ILE A 192      45.982  31.553  18.297  1.00  0.00           H  
ATOM   2694 1HG2 ILE A 192      43.669  33.932  16.546  1.00  0.00           H  
ATOM   2695 2HG2 ILE A 192      44.909  34.518  15.414  1.00  0.00           H  
ATOM   2696 3HG2 ILE A 192      44.294  32.855  15.276  1.00  0.00           H  
ATOM   2697 1HD1 ILE A 192      43.781  31.488  19.328  1.00  0.00           H  
ATOM   2698 2HD1 ILE A 192      44.485  33.118  19.457  1.00  0.00           H  
ATOM   2699 3HD1 ILE A 192      43.219  32.787  18.250  1.00  0.00           H  
ATOM   2700  N   LEU A 193      47.835  34.903  15.517  1.00  0.00           N  
ATOM   2701  CA  LEU A 193      48.247  35.962  14.616  1.00  0.00           C  
ATOM   2702  C   LEU A 193      49.245  35.484  13.574  1.00  0.00           C  
ATOM   2703  O   LEU A 193      49.185  35.863  12.406  1.00  0.00           O  
ATOM   2704  CB  LEU A 193      48.859  37.117  15.418  1.00  0.00           C  
ATOM   2705  CG  LEU A 193      47.881  37.914  16.290  1.00  0.00           C  
ATOM   2706  CD1 LEU A 193      48.656  38.895  17.158  1.00  0.00           C  
ATOM   2707  CD2 LEU A 193      46.883  38.640  15.400  1.00  0.00           C  
ATOM   2708  H   LEU A 193      48.105  34.971  16.456  1.00  0.00           H  
ATOM   2709  HA  LEU A 193      47.368  36.326  14.086  1.00  0.00           H  
ATOM   2710 1HB  LEU A 193      49.632  36.715  16.071  1.00  0.00           H  
ATOM   2711 2HB  LEU A 193      49.327  37.814  14.723  1.00  0.00           H  
ATOM   2712  HG  LEU A 193      47.346  37.233  16.953  1.00  0.00           H  
ATOM   2713 1HD1 LEU A 193      47.961  39.462  17.778  1.00  0.00           H  
ATOM   2714 2HD1 LEU A 193      49.348  38.348  17.798  1.00  0.00           H  
ATOM   2715 3HD1 LEU A 193      49.215  39.581  16.522  1.00  0.00           H  
ATOM   2716 1HD2 LEU A 193      46.187  39.206  16.020  1.00  0.00           H  
ATOM   2717 2HD2 LEU A 193      47.416  39.323  14.738  1.00  0.00           H  
ATOM   2718 3HD2 LEU A 193      46.331  37.914  14.804  1.00  0.00           H  
ATOM   2719  N   GLU A 194      50.183  34.672  14.007  1.00  0.00           N  
ATOM   2720  CA  GLU A 194      51.155  34.083  13.106  1.00  0.00           C  
ATOM   2721  C   GLU A 194      50.511  33.184  12.064  1.00  0.00           C  
ATOM   2722  O   GLU A 194      50.895  33.176  10.896  1.00  0.00           O  
ATOM   2723  CB  GLU A 194      52.190  33.286  13.903  1.00  0.00           C  
ATOM   2724  CG  GLU A 194      53.125  34.138  14.749  1.00  0.00           C  
ATOM   2725  CD  GLU A 194      54.012  35.029  13.925  1.00  0.00           C  
ATOM   2726  OE1 GLU A 194      54.820  34.515  13.189  1.00  0.00           O  
ATOM   2727  OE2 GLU A 194      53.880  36.226  14.030  1.00  0.00           O1-
ATOM   2728  H   GLU A 194      50.203  34.395  14.946  1.00  0.00           H  
ATOM   2729  HA  GLU A 194      51.666  34.886  12.576  1.00  0.00           H  
ATOM   2730 1HB  GLU A 194      51.680  32.588  14.567  1.00  0.00           H  
ATOM   2731 2HB  GLU A 194      52.802  32.698  13.218  1.00  0.00           H  
ATOM   2732 1HG  GLU A 194      52.528  34.758  15.419  1.00  0.00           H  
ATOM   2733 2HG  GLU A 194      53.744  33.483  15.360  1.00  0.00           H  
ATOM   2734  N   GLN A 195      49.548  32.400  12.497  1.00  0.00           N  
ATOM   2735  CA  GLN A 195      48.799  31.546  11.596  1.00  0.00           C  
ATOM   2736  C   GLN A 195      48.026  32.336  10.554  1.00  0.00           C  
ATOM   2737  O   GLN A 195      47.951  31.959   9.386  1.00  0.00           O  
ATOM   2738  CB  GLN A 195      47.836  30.660  12.391  1.00  0.00           C  
ATOM   2739  CG  GLN A 195      48.521  29.619  13.260  1.00  0.00           C  
ATOM   2740  CD  GLN A 195      49.297  28.604  12.442  1.00  0.00           C  
ATOM   2741  NE2 GLN A 195      50.563  28.407  12.793  1.00  0.00           N  
ATOM   2742  OE1 GLN A 195      48.764  28.002  11.506  1.00  0.00           O  
ATOM   2743  H   GLN A 195      49.271  32.428  13.436  1.00  0.00           H  
ATOM   2744  HA  GLN A 195      49.502  30.909  11.059  1.00  0.00           H  
ATOM   2745 1HB  GLN A 195      47.218  31.284  13.038  1.00  0.00           H  
ATOM   2746 2HB  GLN A 195      47.169  30.140  11.704  1.00  0.00           H  
ATOM   2747 1HG  GLN A 195      49.217  30.122  13.931  1.00  0.00           H  
ATOM   2748 2HG  GLN A 195      47.764  29.087  13.836  1.00  0.00           H  
ATOM   2749 1HE2 GLN A 195      51.125  27.749  12.290  1.00  0.00           H  
ATOM   2750 2HE2 GLN A 195      50.955  28.916  13.559  1.00  0.00           H  
ATOM   2751  N   LEU A 196      47.422  33.420  10.987  1.00  0.00           N  
ATOM   2752  CA  LEU A 196      46.709  34.306  10.086  1.00  0.00           C  
ATOM   2753  C   LEU A 196      47.622  34.930   9.044  1.00  0.00           C  
ATOM   2754  O   LEU A 196      47.264  35.068   7.876  1.00  0.00           O  
ATOM   2755  CB  LEU A 196      46.015  35.415  10.888  1.00  0.00           C  
ATOM   2756  CG  LEU A 196      45.198  36.419  10.065  1.00  0.00           C  
ATOM   2757  CD1 LEU A 196      44.095  35.683   9.316  1.00  0.00           C  
ATOM   2758  CD2 LEU A 196      44.618  37.479  10.989  1.00  0.00           C  
ATOM   2759  H   LEU A 196      47.497  33.687  11.926  1.00  0.00           H  
ATOM   2760  HA  LEU A 196      45.954  33.726   9.557  1.00  0.00           H  
ATOM   2761 1HB  LEU A 196      45.343  34.953  11.609  1.00  0.00           H  
ATOM   2762 2HB  LEU A 196      46.774  35.974  11.435  1.00  0.00           H  
ATOM   2763  HG  LEU A 196      45.843  36.894   9.326  1.00  0.00           H  
ATOM   2764 1HD1 LEU A 196      43.514  36.397   8.731  1.00  0.00           H  
ATOM   2765 2HD1 LEU A 196      44.539  34.944   8.648  1.00  0.00           H  
ATOM   2766 3HD1 LEU A 196      43.442  35.183  10.029  1.00  0.00           H  
ATOM   2767 1HD2 LEU A 196      44.038  38.194  10.404  1.00  0.00           H  
ATOM   2768 2HD2 LEU A 196      43.972  37.005  11.727  1.00  0.00           H  
ATOM   2769 3HD2 LEU A 196      45.429  38.001  11.498  1.00  0.00           H  
ATOM   2770  N   ASP A 197      48.795  35.337   9.477  1.00  0.00           N  
ATOM   2771  CA  ASP A 197      49.791  35.885   8.576  1.00  0.00           C  
ATOM   2772  C   ASP A 197      50.247  34.877   7.534  1.00  0.00           C  
ATOM   2773  O   ASP A 197      50.445  35.205   6.366  1.00  0.00           O  
ATOM   2774  CB  ASP A 197      51.002  36.382   9.370  1.00  0.00           C  
ATOM   2775  CG  ASP A 197      50.712  37.649  10.163  1.00  0.00           C  
ATOM   2776  OD1 ASP A 197      49.724  38.287   9.885  1.00  0.00           O  
ATOM   2777  OD2 ASP A 197      51.480  37.966  11.039  1.00  0.00           O1-
ATOM   2778  H   ASP A 197      49.045  35.216  10.416  1.00  0.00           H  
ATOM   2779  HA  ASP A 197      49.351  36.729   8.047  1.00  0.00           H  
ATOM   2780 1HB  ASP A 197      51.328  35.604  10.061  1.00  0.00           H  
ATOM   2781 2HB  ASP A 197      51.829  36.579   8.686  1.00  0.00           H  
ATOM   2782  N   ASP A 198      50.445  33.652   7.967  1.00  0.00           N  
ATOM   2783  CA  ASP A 198      50.811  32.576   7.066  1.00  0.00           C  
ATOM   2784  C   ASP A 198      49.739  32.302   6.024  1.00  0.00           C  
ATOM   2785  O   ASP A 198      50.028  32.048   4.856  1.00  0.00           O  
ATOM   2786  CB  ASP A 198      51.090  31.297   7.860  1.00  0.00           C  
ATOM   2787  CG  ASP A 198      52.388  31.363   8.652  1.00  0.00           C  
ATOM   2788  OD1 ASP A 198      53.188  32.224   8.374  1.00  0.00           O  
ATOM   2789  OD2 ASP A 198      52.568  30.551   9.528  1.00  0.00           O1-
ATOM   2790  H   ASP A 198      50.282  33.426   8.906  1.00  0.00           H  
ATOM   2791  HA  ASP A 198      51.719  32.864   6.534  1.00  0.00           H  
ATOM   2792 1HB  ASP A 198      50.268  31.112   8.552  1.00  0.00           H  
ATOM   2793 2HB  ASP A 198      51.140  30.449   7.177  1.00  0.00           H  
ATOM   2794  N   ALA A 199      48.498  32.319   6.457  1.00  0.00           N  
ATOM   2795  CA  ALA A 199      47.374  32.147   5.556  1.00  0.00           C  
ATOM   2796  C   ALA A 199      47.291  33.250   4.514  1.00  0.00           C  
ATOM   2797  O   ALA A 199      46.992  33.008   3.346  1.00  0.00           O  
ATOM   2798  CB  ALA A 199      46.078  32.080   6.350  1.00  0.00           C  
ATOM   2799  H   ALA A 199      48.304  32.519   7.396  1.00  0.00           H  
ATOM   2800  HA  ALA A 199      47.512  31.209   5.018  1.00  0.00           H  
ATOM   2801 1HB  ALA A 199      45.240  31.938   5.667  1.00  0.00           H  
ATOM   2802 2HB  ALA A 199      46.122  31.244   7.049  1.00  0.00           H  
ATOM   2803 3HB  ALA A 199      45.942  33.008   6.903  1.00  0.00           H  
ATOM   2804  N   ILE A 200      47.524  34.468   4.947  1.00  0.00           N  
ATOM   2805  CA  ILE A 200      47.548  35.605   4.046  1.00  0.00           C  
ATOM   2806  C   ILE A 200      48.650  35.496   3.004  1.00  0.00           C  
ATOM   2807  O   ILE A 200      48.464  35.831   1.836  1.00  0.00           O  
ATOM   2808  CB  ILE A 200      47.724  36.915   4.836  1.00  0.00           C  
ATOM   2809  CG1 ILE A 200      46.480  37.198   5.683  1.00  0.00           C  
ATOM   2810  CG2 ILE A 200      48.003  38.073   3.890  1.00  0.00           C  
ATOM   2811  CD1 ILE A 200      46.671  38.304   6.696  1.00  0.00           C  
ATOM   2812  H   ILE A 200      47.754  34.624   5.886  1.00  0.00           H  
ATOM   2813  HA  ILE A 200      46.598  35.644   3.514  1.00  0.00           H  
ATOM   2814  HB  ILE A 200      48.559  36.813   5.528  1.00  0.00           H  
ATOM   2815 1HG1 ILE A 200      45.651  37.471   5.031  1.00  0.00           H  
ATOM   2816 2HG1 ILE A 200      46.190  36.293   6.218  1.00  0.00           H  
ATOM   2817 1HG2 ILE A 200      48.124  38.991   4.465  1.00  0.00           H  
ATOM   2818 2HG2 ILE A 200      48.915  37.873   3.330  1.00  0.00           H  
ATOM   2819 3HG2 ILE A 200      47.169  38.186   3.197  1.00  0.00           H  
ATOM   2820 1HD1 ILE A 200      45.747  38.446   7.258  1.00  0.00           H  
ATOM   2821 2HD1 ILE A 200      47.475  38.035   7.382  1.00  0.00           H  
ATOM   2822 3HD1 ILE A 200      46.927  39.229   6.181  1.00  0.00           H  
ATOM   2823  N   GLU A 201      49.853  35.117   3.462  1.00  0.00           N  
ATOM   2824  CA  GLU A 201      51.071  35.092   2.637  1.00  0.00           C  
ATOM   2825  C   GLU A 201      51.130  33.864   1.747  1.00  0.00           C  
ATOM   2826  O   GLU A 201      51.968  33.782   0.853  1.00  0.00           O  
ATOM   2827  CB  GLU A 201      52.318  35.137   3.523  1.00  0.00           C  
ATOM   2828  CG  GLU A 201      52.499  36.440   4.289  1.00  0.00           C  
ATOM   2829  CD  GLU A 201      53.721  36.439   5.164  1.00  0.00           C  
ATOM   2830  OE1 GLU A 201      54.361  35.419   5.258  1.00  0.00           O  
ATOM   2831  OE2 GLU A 201      54.015  37.460   5.741  1.00  0.00           O1-
ATOM   2832  H   GLU A 201      49.925  34.855   4.431  1.00  0.00           H  
ATOM   2833  HA  GLU A 201      51.072  35.973   1.996  1.00  0.00           H  
ATOM   2834 1HB  GLU A 201      52.278  34.325   4.249  1.00  0.00           H  
ATOM   2835 2HB  GLU A 201      53.206  34.984   2.909  1.00  0.00           H  
ATOM   2836 1HG  GLU A 201      52.577  37.260   3.576  1.00  0.00           H  
ATOM   2837 2HG  GLU A 201      51.617  36.612   4.904  1.00  0.00           H  
ATOM   2838  N   GLY A 202      50.237  32.907   1.993  1.00  0.00           N  
ATOM   2839  CA  GLY A 202      50.189  31.706   1.171  1.00  0.00           C  
ATOM   2840  C   GLY A 202      49.232  31.882   0.009  1.00  0.00           C  
ATOM   2841  O   GLY A 202      48.972  30.951  -0.758  1.00  0.00           O  
ATOM   2842  H   GLY A 202      49.577  33.018   2.750  1.00  0.00           H  
ATOM   2843 1HA  GLY A 202      51.188  31.481   0.797  1.00  0.00           H  
ATOM   2844 2HA  GLY A 202      49.877  30.860   1.782  1.00  0.00           H  
ATOM   2845  N   ASP A 203      48.748  33.114  -0.143  1.00  0.00           N  
ATOM   2846  CA  ASP A 203      47.955  33.515  -1.297  1.00  0.00           C  
ATOM   2847  C   ASP A 203      46.752  32.594  -1.492  1.00  0.00           C  
ATOM   2848  O   ASP A 203      46.556  32.024  -2.562  1.00  0.00           O  
ATOM   2849  CB  ASP A 203      48.817  33.516  -2.562  1.00  0.00           C  
ATOM   2850  CG  ASP A 203      48.169  34.263  -3.720  1.00  0.00           C  
ATOM   2851  OD1 ASP A 203      47.339  35.104  -3.468  1.00  0.00           O  
ATOM   2852  OD2 ASP A 203      48.510  33.985  -4.845  1.00  0.00           O1-
ATOM   2853  H   ASP A 203      48.976  33.808   0.552  1.00  0.00           H  
ATOM   2854  HA  ASP A 203      47.592  34.530  -1.132  1.00  0.00           H  
ATOM   2855 1HB  ASP A 203      49.781  33.976  -2.345  1.00  0.00           H  
ATOM   2856 2HB  ASP A 203      49.007  32.488  -2.873  1.00  0.00           H  
ATOM   2857  N   ALA A 204      45.954  32.472  -0.455  1.00  0.00           N  
ATOM   2858  CA  ALA A 204      44.721  31.713  -0.524  1.00  0.00           C  
ATOM   2859  C   ALA A 204      43.646  32.479  -1.276  1.00  0.00           C  
ATOM   2860  O   ALA A 204      43.691  33.707  -1.367  1.00  0.00           O  
ATOM   2861  CB  ALA A 204      44.240  31.359   0.876  1.00  0.00           C  
ATOM   2862  H   ALA A 204      46.208  32.920   0.414  1.00  0.00           H  
ATOM   2863  HA  ALA A 204      44.917  30.779  -1.053  1.00  0.00           H  
ATOM   2864 1HB  ALA A 204      43.314  30.787   0.808  1.00  0.00           H  
ATOM   2865 2HB  ALA A 204      44.999  30.762   1.381  1.00  0.00           H  
ATOM   2866 3HB  ALA A 204      44.061  32.273   1.440  1.00  0.00           H  
ATOM   2867  N   SER A 205      42.663  31.749  -1.807  1.00  0.00           N  
ATOM   2868  CA  SER A 205      41.521  32.372  -2.473  1.00  0.00           C  
ATOM   2869  C   SER A 205      40.748  33.167  -1.434  1.00  0.00           C  
ATOM   2870  O   SER A 205      40.942  32.976  -0.237  1.00  0.00           O  
ATOM   2871  CB  SER A 205      40.628  31.329  -3.117  1.00  0.00           C  
ATOM   2872  OG  SER A 205      39.990  30.546  -2.146  1.00  0.00           O  
ATOM   2873  H   SER A 205      42.685  30.747  -1.724  1.00  0.00           H  
ATOM   2874  HA  SER A 205      41.896  33.028  -3.261  1.00  0.00           H  
ATOM   2875 1HB  SER A 205      39.882  31.823  -3.738  1.00  0.00           H  
ATOM   2876 2HB  SER A 205      41.225  30.692  -3.768  1.00  0.00           H  
ATOM   2877  HG  SER A 205      39.449  29.916  -2.629  1.00  0.00           H  
ATOM   2878  N   PRO A 206      39.921  34.098  -1.888  1.00  0.00           N  
ATOM   2879  CA  PRO A 206      39.266  35.029  -0.976  1.00  0.00           C  
ATOM   2880  C   PRO A 206      38.290  34.341  -0.035  1.00  0.00           C  
ATOM   2881  O   PRO A 206      38.278  34.625   1.159  1.00  0.00           O  
ATOM   2882  CB  PRO A 206      38.540  35.980  -1.932  1.00  0.00           C  
ATOM   2883  CG  PRO A 206      39.343  35.921  -3.187  1.00  0.00           C  
ATOM   2884  CD  PRO A 206      39.772  34.481  -3.289  1.00  0.00           C  
ATOM   2885  HA  PRO A 206      40.032  35.511  -0.367  1.00  0.00           H  
ATOM   2886 1HB  PRO A 206      37.501  35.650  -2.075  1.00  0.00           H  
ATOM   2887 2HB  PRO A 206      38.499  36.991  -1.499  1.00  0.00           H  
ATOM   2888 1HG  PRO A 206      38.733  36.243  -4.044  1.00  0.00           H  
ATOM   2889 2HG  PRO A 206      40.195  36.614  -3.126  1.00  0.00           H  
ATOM   2890 1HD  PRO A 206      38.987  33.899  -3.792  1.00  0.00           H  
ATOM   2891 2HD  PRO A 206      40.719  34.419  -3.845  1.00  0.00           H  
ATOM   2892  N   GLU A 207      37.514  33.382  -0.543  1.00  0.00           N  
ATOM   2893  CA  GLU A 207      36.699  32.572   0.342  1.00  0.00           C  
ATOM   2894  C   GLU A 207      37.526  31.856   1.398  1.00  0.00           C  
ATOM   2895  O   GLU A 207      37.181  31.836   2.578  1.00  0.00           O  
ATOM   2896  CB  GLU A 207      35.904  31.547  -0.471  1.00  0.00           C  
ATOM   2897  CG  GLU A 207      34.834  32.151  -1.369  1.00  0.00           C  
ATOM   2898  CD  GLU A 207      35.386  32.674  -2.666  1.00  0.00           C  
ATOM   2899  OE1 GLU A 207      36.570  32.564  -2.873  1.00  0.00           O  
ATOM   2900  OE2 GLU A 207      34.621  33.184  -3.451  1.00  0.00           O1-
ATOM   2901  H   GLU A 207      37.485  33.205  -1.537  1.00  0.00           H  
ATOM   2902  HA  GLU A 207      36.000  33.226   0.865  1.00  0.00           H  
ATOM   2903 1HB  GLU A 207      36.586  30.975  -1.100  1.00  0.00           H  
ATOM   2904 2HB  GLU A 207      35.417  30.845   0.206  1.00  0.00           H  
ATOM   2905 1HG  GLU A 207      34.086  31.389  -1.587  1.00  0.00           H  
ATOM   2906 2HG  GLU A 207      34.342  32.962  -0.835  1.00  0.00           H  
ATOM   2907  N   LYS A 208      38.603  31.240   0.965  1.00  0.00           N  
ATOM   2908  CA  LYS A 208      39.481  30.517   1.866  1.00  0.00           C  
ATOM   2909  C   LYS A 208      40.115  31.424   2.908  1.00  0.00           C  
ATOM   2910  O   LYS A 208      40.250  31.065   4.076  1.00  0.00           O  
ATOM   2911  CB  LYS A 208      40.571  29.796   1.072  1.00  0.00           C  
ATOM   2912  CG  LYS A 208      40.074  28.612   0.253  1.00  0.00           C  
ATOM   2913  CD  LYS A 208      41.210  27.961  -0.523  1.00  0.00           C  
ATOM   2914  CE  LYS A 208      40.713  26.785  -1.351  1.00  0.00           C  
ATOM   2915  NZ  LYS A 208      41.806  26.163  -2.146  1.00  0.00           N1+
ATOM   2916  H   LYS A 208      38.871  31.312   0.025  1.00  0.00           H  
ATOM   2917  HA  LYS A 208      38.890  29.776   2.405  1.00  0.00           H  
ATOM   2918 1HB  LYS A 208      41.048  30.499   0.388  1.00  0.00           H  
ATOM   2919 2HB  LYS A 208      41.339  29.432   1.755  1.00  0.00           H  
ATOM   2920 1HG  LYS A 208      39.629  27.871   0.918  1.00  0.00           H  
ATOM   2921 2HG  LYS A 208      39.312  28.949  -0.449  1.00  0.00           H  
ATOM   2922 1HD  LYS A 208      41.664  28.697  -1.188  1.00  0.00           H  
ATOM   2923 2HD  LYS A 208      41.970  27.607   0.173  1.00  0.00           H  
ATOM   2924 1HE  LYS A 208      40.285  26.032  -0.692  1.00  0.00           H  
ATOM   2925 2HE  LYS A 208      39.933  27.124  -2.033  1.00  0.00           H  
ATOM   2926 1HZ  LYS A 208      41.436  25.389  -2.680  1.00  0.00           H  
ATOM   2927 2HZ  LYS A 208      42.198  26.849  -2.776  1.00  0.00           H  
ATOM   2928 3HZ  LYS A 208      42.527  25.828  -1.524  1.00  0.00           H  
ATOM   2929  N   MET A 209      40.536  32.592   2.475  1.00  0.00           N  
ATOM   2930  CA  MET A 209      41.094  33.582   3.376  1.00  0.00           C  
ATOM   2931  C   MET A 209      40.091  34.049   4.418  1.00  0.00           C  
ATOM   2932  O   MET A 209      40.422  34.243   5.586  1.00  0.00           O  
ATOM   2933  CB  MET A 209      41.616  34.774   2.575  1.00  0.00           C  
ATOM   2934  CG  MET A 209      42.432  35.769   3.388  1.00  0.00           C  
ATOM   2935  SD  MET A 209      44.013  35.091   3.933  1.00  0.00           S  
ATOM   2936  CE  MET A 209      43.637  34.683   5.635  1.00  0.00           C  
ATOM   2937  H   MET A 209      40.417  32.844   1.535  1.00  0.00           H  
ATOM   2938  HA  MET A 209      41.924  33.128   3.918  1.00  0.00           H  
ATOM   2939 1HB  MET A 209      42.241  34.417   1.759  1.00  0.00           H  
ATOM   2940 2HB  MET A 209      40.776  35.312   2.134  1.00  0.00           H  
ATOM   2941 1HG  MET A 209      42.627  36.656   2.786  1.00  0.00           H  
ATOM   2942 2HG  MET A 209      41.866  36.072   4.268  1.00  0.00           H  
ATOM   2943 1HE  MET A 209      44.519  34.252   6.109  1.00  0.00           H  
ATOM   2944 2HE  MET A 209      43.342  35.587   6.169  1.00  0.00           H  
ATOM   2945 3HE  MET A 209      42.820  33.961   5.665  1.00  0.00           H  
ATOM   2946  N   ALA A 210      38.868  34.260   3.985  1.00  0.00           N  
ATOM   2947  CA  ALA A 210      37.796  34.637   4.886  1.00  0.00           C  
ATOM   2948  C   ALA A 210      37.510  33.569   5.928  1.00  0.00           C  
ATOM   2949  O   ALA A 210      37.260  33.862   7.096  1.00  0.00           O  
ATOM   2950  CB  ALA A 210      36.534  34.943   4.092  1.00  0.00           C  
ATOM   2951  H   ALA A 210      38.641  34.100   3.045  1.00  0.00           H  
ATOM   2952  HA  ALA A 210      38.105  35.533   5.424  1.00  0.00           H  
ATOM   2953 1HB  ALA A 210      35.737  35.238   4.775  1.00  0.00           H  
ATOM   2954 2HB  ALA A 210      36.733  35.756   3.393  1.00  0.00           H  
ATOM   2955 3HB  ALA A 210      36.229  34.056   3.539  1.00  0.00           H  
ATOM   2956  N   GLU A 211      37.515  32.328   5.495  1.00  0.00           N  
ATOM   2957  CA  GLU A 211      37.328  31.207   6.396  1.00  0.00           C  
ATOM   2958  C   GLU A 211      38.430  31.111   7.438  1.00  0.00           C  
ATOM   2959  O   GLU A 211      38.186  30.814   8.606  1.00  0.00           O  
ATOM   2960  CB  GLU A 211      37.259  29.902   5.600  1.00  0.00           C  
ATOM   2961  CG  GLU A 211      36.003  29.748   4.753  1.00  0.00           C  
ATOM   2962  CD  GLU A 211      34.749  29.657   5.577  1.00  0.00           C  
ATOM   2963  OE1 GLU A 211      34.786  29.039   6.614  1.00  0.00           O  
ATOM   2964  OE2 GLU A 211      33.753  30.205   5.168  1.00  0.00           O1-
ATOM   2965  H   GLU A 211      37.711  32.133   4.555  1.00  0.00           H  
ATOM   2966  HA  GLU A 211      36.387  31.345   6.930  1.00  0.00           H  
ATOM   2967 1HB  GLU A 211      38.121  29.835   4.936  1.00  0.00           H  
ATOM   2968 2HB  GLU A 211      37.306  29.055   6.285  1.00  0.00           H  
ATOM   2969 1HG  GLU A 211      35.923  30.604   4.083  1.00  0.00           H  
ATOM   2970 2HG  GLU A 211      36.098  28.851   4.142  1.00  0.00           H  
ATOM   2971  N   ALA A 212      39.652  31.331   7.005  1.00  0.00           N  
ATOM   2972  CA  ALA A 212      40.788  31.342   7.906  1.00  0.00           C  
ATOM   2973  C   ALA A 212      40.692  32.445   8.948  1.00  0.00           C  
ATOM   2974  O   ALA A 212      41.026  32.255  10.116  1.00  0.00           O  
ATOM   2975  CB  ALA A 212      42.078  31.483   7.112  1.00  0.00           C  
ATOM   2976  H   ALA A 212      39.810  31.559   6.065  1.00  0.00           H  
ATOM   2977  HA  ALA A 212      40.802  30.394   8.444  1.00  0.00           H  
ATOM   2978 1HB  ALA A 212      42.928  31.478   7.795  1.00  0.00           H  
ATOM   2979 2HB  ALA A 212      42.169  30.652   6.413  1.00  0.00           H  
ATOM   2980 3HB  ALA A 212      42.064  32.421   6.559  1.00  0.00           H  
ATOM   2981  N   GLY A 213      40.264  33.609   8.515  1.00  0.00           N  
ATOM   2982  CA  GLY A 213      40.055  34.726   9.416  1.00  0.00           C  
ATOM   2983  C   GLY A 213      38.985  34.440  10.458  1.00  0.00           C  
ATOM   2984  O   GLY A 213      39.114  34.801  11.626  1.00  0.00           O  
ATOM   2985  H   GLY A 213      40.011  33.726   7.575  1.00  0.00           H  
ATOM   2986 1HA  GLY A 213      40.990  34.965   9.923  1.00  0.00           H  
ATOM   2987 2HA  GLY A 213      39.767  35.606   8.843  1.00  0.00           H  
ATOM   2988  N   LYS A 214      37.914  33.816  10.025  1.00  0.00           N  
ATOM   2989  CA  LYS A 214      36.850  33.416  10.926  1.00  0.00           C  
ATOM   2990  C   LYS A 214      37.317  32.413  11.968  1.00  0.00           C  
ATOM   2991  O   LYS A 214      36.938  32.477  13.136  1.00  0.00           O  
ATOM   2992  CB  LYS A 214      35.681  32.833  10.131  1.00  0.00           C  
ATOM   2993  CG  LYS A 214      34.897  33.858   9.322  1.00  0.00           C  
ATOM   2994  CD  LYS A 214      33.629  33.250   8.740  1.00  0.00           C  
ATOM   2995  CE  LYS A 214      33.946  32.283   7.610  1.00  0.00           C  
ATOM   2996  NZ  LYS A 214      32.713  31.783   6.942  1.00  0.00           N1+
ATOM   2997  H   LYS A 214      37.842  33.547   9.085  1.00  0.00           H  
ATOM   2998  HA  LYS A 214      36.504  34.298  11.466  1.00  0.00           H  
ATOM   2999 1HB  LYS A 214      36.052  32.075   9.441  1.00  0.00           H  
ATOM   3000 2HB  LYS A 214      34.986  32.342  10.813  1.00  0.00           H  
ATOM   3001 1HG  LYS A 214      34.627  34.698   9.962  1.00  0.00           H  
ATOM   3002 2HG  LYS A 214      35.518  34.230   8.507  1.00  0.00           H  
ATOM   3003 1HD  LYS A 214      33.089  32.716   9.524  1.00  0.00           H  
ATOM   3004 2HD  LYS A 214      32.988  34.044   8.357  1.00  0.00           H  
ATOM   3005 1HE  LYS A 214      34.569  32.781   6.868  1.00  0.00           H  
ATOM   3006 2HE  LYS A 214      34.500  31.431   8.004  1.00  0.00           H  
ATOM   3007 1HZ  LYS A 214      32.965  31.146   6.201  1.00  0.00           H  
ATOM   3008 2HZ  LYS A 214      32.135  31.302   7.618  1.00  0.00           H  
ATOM   3009 3HZ  LYS A 214      32.200  32.562   6.556  1.00  0.00           H  
ATOM   3010  N   ALA A 215      38.118  31.466  11.535  1.00  0.00           N  
ATOM   3011  CA  ALA A 215      38.696  30.487  12.436  1.00  0.00           C  
ATOM   3012  C   ALA A 215      39.602  31.122  13.478  1.00  0.00           C  
ATOM   3013  O   ALA A 215      39.606  30.737  14.646  1.00  0.00           O  
ATOM   3014  CB  ALA A 215      39.465  29.441  11.642  1.00  0.00           C  
ATOM   3015  H   ALA A 215      38.395  31.442  10.595  1.00  0.00           H  
ATOM   3016  HA  ALA A 215      37.883  30.000  12.974  1.00  0.00           H  
ATOM   3017 1HB  ALA A 215      39.886  28.703  12.325  1.00  0.00           H  
ATOM   3018 2HB  ALA A 215      38.791  28.946  10.943  1.00  0.00           H  
ATOM   3019 3HB  ALA A 215      40.270  29.923  11.089  1.00  0.00           H  
ATOM   3020  N   ALA A 216      40.397  32.075  13.045  1.00  0.00           N  
ATOM   3021  CA  ALA A 216      41.260  32.815  13.946  1.00  0.00           C  
ATOM   3022  C   ALA A 216      40.478  33.597  14.988  1.00  0.00           C  
ATOM   3023  O   ALA A 216      40.855  33.666  16.156  1.00  0.00           O  
ATOM   3024  CB  ALA A 216      42.156  33.754  13.152  1.00  0.00           C  
ATOM   3025  H   ALA A 216      40.372  32.352  12.105  1.00  0.00           H  
ATOM   3026  HA  ALA A 216      41.881  32.099  14.484  1.00  0.00           H  
ATOM   3027 1HB  ALA A 216      42.810  34.297  13.835  1.00  0.00           H  
ATOM   3028 2HB  ALA A 216      42.761  33.176  12.453  1.00  0.00           H  
ATOM   3029 3HB  ALA A 216      41.541  34.462  12.599  1.00  0.00           H  
ATOM   3030  N   LEU A 217      39.401  34.214  14.555  1.00  0.00           N  
ATOM   3031  CA  LEU A 217      38.523  34.935  15.456  1.00  0.00           C  
ATOM   3032  C   LEU A 217      37.888  34.028  16.498  1.00  0.00           C  
ATOM   3033  O   LEU A 217      37.754  34.388  17.666  1.00  0.00           O  
ATOM   3034  CB  LEU A 217      37.423  35.641  14.654  1.00  0.00           C  
ATOM   3035  CG  LEU A 217      37.885  36.816  13.782  1.00  0.00           C  
ATOM   3036  CD1 LEU A 217      36.728  37.291  12.914  1.00  0.00           C  
ATOM   3037  CD2 LEU A 217      38.398  37.938  14.672  1.00  0.00           C  
ATOM   3038  H   LEU A 217      39.132  34.140  13.615  1.00  0.00           H  
ATOM   3039  HA  LEU A 217      39.111  35.683  15.986  1.00  0.00           H  
ATOM   3040 1HB  LEU A 217      36.946  34.912  14.001  1.00  0.00           H  
ATOM   3041 2HB  LEU A 217      36.674  36.020  15.349  1.00  0.00           H  
ATOM   3042  HG  LEU A 217      38.685  36.484  13.119  1.00  0.00           H  
ATOM   3043 1HD1 LEU A 217      37.056  38.125  12.294  1.00  0.00           H  
ATOM   3044 2HD1 LEU A 217      36.393  36.474  12.274  1.00  0.00           H  
ATOM   3045 3HD1 LEU A 217      35.905  37.614  13.551  1.00  0.00           H  
ATOM   3046 1HD2 LEU A 217      38.728  38.772  14.052  1.00  0.00           H  
ATOM   3047 2HD2 LEU A 217      37.599  38.271  15.334  1.00  0.00           H  
ATOM   3048 3HD2 LEU A 217      39.236  37.576  15.268  1.00  0.00           H  
ATOM   3049  N   GLU A 218      37.468  32.861  16.065  1.00  0.00           N  
ATOM   3050  CA  GLU A 218      36.910  31.871  16.966  1.00  0.00           C  
ATOM   3051  C   GLU A 218      37.913  31.404  18.008  1.00  0.00           C  
ATOM   3052  O   GLU A 218      37.581  31.209  19.176  1.00  0.00           O  
ATOM   3053  CB  GLU A 218      36.399  30.668  16.170  1.00  0.00           C  
ATOM   3054  CG  GLU A 218      35.730  29.593  17.014  1.00  0.00           C  
ATOM   3055  CD  GLU A 218      35.175  28.464  16.191  1.00  0.00           C  
ATOM   3056  OE1 GLU A 218      34.800  28.701  15.068  1.00  0.00           O  
ATOM   3057  OE2 GLU A 218      35.127  27.363  16.687  1.00  0.00           O1-
ATOM   3058  H   GLU A 218      37.587  32.609  15.125  1.00  0.00           H  
ATOM   3059  HA  GLU A 218      36.068  32.319  17.494  1.00  0.00           H  
ATOM   3060 1HB  GLU A 218      35.678  31.005  15.424  1.00  0.00           H  
ATOM   3061 2HB  GLU A 218      37.230  30.206  15.636  1.00  0.00           H  
ATOM   3062 1HG  GLU A 218      36.460  29.191  17.716  1.00  0.00           H  
ATOM   3063 2HG  GLU A 218      34.925  30.047  17.590  1.00  0.00           H  
ATOM   3064  N   ALA A 219      39.136  31.193  17.575  1.00  0.00           N  
ATOM   3065  CA  ALA A 219      40.207  30.815  18.476  1.00  0.00           C  
ATOM   3066  C   ALA A 219      40.494  31.883  19.518  1.00  0.00           C  
ATOM   3067  O   ALA A 219      40.743  31.591  20.686  1.00  0.00           O  
ATOM   3068  CB  ALA A 219      41.468  30.507  17.682  1.00  0.00           C  
ATOM   3069  H   ALA A 219      39.362  31.352  16.635  1.00  0.00           H  
ATOM   3070  HA  ALA A 219      39.897  29.919  19.014  1.00  0.00           H  
ATOM   3071 1HB  ALA A 219      42.265  30.211  18.365  1.00  0.00           H  
ATOM   3072 2HB  ALA A 219      41.269  29.695  16.983  1.00  0.00           H  
ATOM   3073 3HB  ALA A 219      41.775  31.394  17.129  1.00  0.00           H  
ATOM   3074  N   ALA A 220      40.489  33.124  19.085  1.00  0.00           N  
ATOM   3075  CA  ALA A 220      40.675  34.245  19.986  1.00  0.00           C  
ATOM   3076  C   ALA A 220      39.573  34.341  21.028  1.00  0.00           C  
ATOM   3077  O   ALA A 220      39.818  34.638  22.196  1.00  0.00           O  
ATOM   3078  CB  ALA A 220      40.758  35.541  19.192  1.00  0.00           C  
ATOM   3079  H   ALA A 220      40.292  33.320  18.145  1.00  0.00           H  
ATOM   3080  HA  ALA A 220      41.611  34.095  20.524  1.00  0.00           H  
ATOM   3081 1HB  ALA A 220      40.911  36.377  19.875  1.00  0.00           H  
ATOM   3082 2HB  ALA A 220      41.593  35.486  18.493  1.00  0.00           H  
ATOM   3083 3HB  ALA A 220      39.832  35.688  18.639  1.00  0.00           H  
ATOM   3084  N   ALA A 221      38.351  34.122  20.595  1.00  0.00           N  
ATOM   3085  CA  ALA A 221      37.215  34.111  21.496  1.00  0.00           C  
ATOM   3086  C   ALA A 221      37.312  33.008  22.538  1.00  0.00           C  
ATOM   3087  O   ALA A 221      36.977  33.197  23.706  1.00  0.00           O  
ATOM   3088  CB  ALA A 221      35.925  33.969  20.702  1.00  0.00           C  
ATOM   3089  H   ALA A 221      38.193  33.894  19.655  1.00  0.00           H  
ATOM   3090  HA  ALA A 221      37.200  35.059  22.034  1.00  0.00           H  
ATOM   3091 1HB  ALA A 221      35.075  33.974  21.385  1.00  0.00           H  
ATOM   3092 2HB  ALA A 221      35.834  34.801  20.003  1.00  0.00           H  
ATOM   3093 3HB  ALA A 221      35.939  33.031  20.149  1.00  0.00           H  
ATOM   3094  N   ARG A 222      37.740  31.844  22.105  1.00  0.00           N  
ATOM   3095  CA  ARG A 222      37.949  30.727  23.006  1.00  0.00           C  
ATOM   3096  C   ARG A 222      39.018  31.013  24.048  1.00  0.00           C  
ATOM   3097  O   ARG A 222      38.889  30.651  25.216  1.00  0.00           O  
ATOM   3098  CB  ARG A 222      38.340  29.485  22.219  1.00  0.00           C  
ATOM   3099  CG  ARG A 222      37.222  28.875  21.389  1.00  0.00           C  
ATOM   3100  CD  ARG A 222      37.672  27.654  20.673  1.00  0.00           C  
ATOM   3101  NE  ARG A 222      36.631  27.115  19.813  1.00  0.00           N  
ATOM   3102  CZ  ARG A 222      35.646  26.293  20.226  1.00  0.00           C  
ATOM   3103  NH1 ARG A 222      35.582  25.926  21.487  1.00  0.00           N1+
ATOM   3104  NH2 ARG A 222      34.745  25.856  19.364  1.00  0.00           N  
ATOM   3105  H   ARG A 222      37.993  31.727  21.165  1.00  0.00           H  
ATOM   3106  HA  ARG A 222      37.016  30.529  23.534  1.00  0.00           H  
ATOM   3107 1HB  ARG A 222      39.159  29.725  21.543  1.00  0.00           H  
ATOM   3108 2HB  ARG A 222      38.697  28.717  22.906  1.00  0.00           H  
ATOM   3109 1HG  ARG A 222      36.391  28.604  22.040  1.00  0.00           H  
ATOM   3110 2HG  ARG A 222      36.881  29.600  20.649  1.00  0.00           H  
ATOM   3111 1HD  ARG A 222      38.536  27.893  20.054  1.00  0.00           H  
ATOM   3112 2HD  ARG A 222      37.946  26.888  21.398  1.00  0.00           H  
ATOM   3113  HE  ARG A 222      36.648  27.374  18.836  1.00  0.00           H  
ATOM   3114 1HH1 ARG A 222      36.271  26.260  22.146  1.00  0.00           H  
ATOM   3115 2HH1 ARG A 222      34.844  25.311  21.797  1.00  0.00           H  
ATOM   3116 1HH2 ARG A 222      34.795  26.138  18.394  1.00  0.00           H  
ATOM   3117 2HH2 ARG A 222      34.008  25.241  19.673  1.00  0.00           H  
ATOM   3118  N   VAL A 223      40.090  31.637  23.615  1.00  0.00           N  
ATOM   3119  CA  VAL A 223      41.154  32.037  24.516  1.00  0.00           C  
ATOM   3120  C   VAL A 223      40.686  33.040  25.558  1.00  0.00           C  
ATOM   3121  O   VAL A 223      41.065  32.976  26.726  1.00  0.00           O  
ATOM   3122  CB  VAL A 223      42.317  32.649  23.713  1.00  0.00           C  
ATOM   3123  CG1 VAL A 223      43.351  33.254  24.652  1.00  0.00           C  
ATOM   3124  CG2 VAL A 223      42.950  31.587  22.826  1.00  0.00           C  
ATOM   3125  H   VAL A 223      40.161  31.906  22.675  1.00  0.00           H  
ATOM   3126  HA  VAL A 223      41.514  31.152  25.041  1.00  0.00           H  
ATOM   3127  HB  VAL A 223      41.933  33.459  23.094  1.00  0.00           H  
ATOM   3128 1HG1 VAL A 223      44.166  33.682  24.067  1.00  0.00           H  
ATOM   3129 2HG1 VAL A 223      42.885  34.036  25.251  1.00  0.00           H  
ATOM   3130 3HG1 VAL A 223      43.745  32.478  25.308  1.00  0.00           H  
ATOM   3131 1HG2 VAL A 223      43.771  32.027  22.261  1.00  0.00           H  
ATOM   3132 2HG2 VAL A 223      43.329  30.775  23.446  1.00  0.00           H  
ATOM   3133 3HG2 VAL A 223      42.202  31.198  22.135  1.00  0.00           H  
ATOM   3134  N   ALA A 224      39.885  33.987  25.125  1.00  0.00           N  
ATOM   3135  CA  ALA A 224      39.307  34.965  26.026  1.00  0.00           C  
ATOM   3136  C   ALA A 224      38.401  34.330  27.068  1.00  0.00           C  
ATOM   3137  O   ALA A 224      38.398  34.715  28.236  1.00  0.00           O  
ATOM   3138  CB  ALA A 224      38.538  36.011  25.232  1.00  0.00           C  
ATOM   3139  H   ALA A 224      39.608  34.010  24.185  1.00  0.00           H  
ATOM   3140  HA  ALA A 224      40.120  35.452  26.564  1.00  0.00           H  
ATOM   3141 1HB  ALA A 224      38.118  36.749  25.915  1.00  0.00           H  
ATOM   3142 2HB  ALA A 224      39.213  36.506  24.533  1.00  0.00           H  
ATOM   3143 3HB  ALA A 224      37.733  35.529  24.679  1.00  0.00           H  
ATOM   3144  N   GLU A 225      37.606  33.378  26.635  1.00  0.00           N  
ATOM   3145  CA  GLU A 225      36.743  32.638  27.536  1.00  0.00           C  
ATOM   3146  C   GLU A 225      37.526  31.856  28.578  1.00  0.00           C  
ATOM   3147  O   GLU A 225      37.148  31.786  29.746  1.00  0.00           O  
ATOM   3148  CB  GLU A 225      35.852  31.682  26.739  1.00  0.00           C  
ATOM   3149  CG  GLU A 225      34.782  32.370  25.903  1.00  0.00           C  
ATOM   3150  CD  GLU A 225      33.978  31.407  25.074  1.00  0.00           C  
ATOM   3151  OE1 GLU A 225      34.312  30.247  25.056  1.00  0.00           O  
ATOM   3152  OE2 GLU A 225      33.030  31.833  24.459  1.00  0.00           O1-
ATOM   3153  H   GLU A 225      37.631  33.101  25.695  1.00  0.00           H  
ATOM   3154  HA  GLU A 225      36.111  33.348  28.070  1.00  0.00           H  
ATOM   3155 1HB  GLU A 225      36.468  31.085  26.068  1.00  0.00           H  
ATOM   3156 2HB  GLU A 225      35.352  30.996  27.423  1.00  0.00           H  
ATOM   3157 1HG  GLU A 225      34.108  32.910  26.568  1.00  0.00           H  
ATOM   3158 2HG  GLU A 225      35.260  33.097  25.247  1.00  0.00           H  
ATOM   3159  N   ALA A 226      38.603  31.239  28.145  1.00  0.00           N  
ATOM   3160  CA  ALA A 226      39.481  30.517  29.046  1.00  0.00           C  
ATOM   3161  C   ALA A 226      40.115  31.424  30.088  1.00  0.00           C  
ATOM   3162  O   ALA A 226      40.249  31.064  31.256  1.00  0.00           O  
ATOM   3163  CB  ALA A 226      40.562  29.797  28.252  1.00  0.00           C  
ATOM   3164  H   ALA A 226      38.871  31.312  27.205  1.00  0.00           H  
ATOM   3165  HA  ALA A 226      38.883  29.781  29.584  1.00  0.00           H  
ATOM   3166 1HB  ALA A 226      41.209  29.247  28.935  1.00  0.00           H  
ATOM   3167 2HB  ALA A 226      40.097  29.101  27.553  1.00  0.00           H  
ATOM   3168 3HB  ALA A 226      41.153  30.526  27.699  1.00  0.00           H  
ATOM   3169  N   LEU A 227      40.535  32.591  29.655  1.00  0.00           N  
ATOM   3170  CA  LEU A 227      41.093  33.582  30.556  1.00  0.00           C  
ATOM   3171  C   LEU A 227      40.091  34.049  31.598  1.00  0.00           C  
ATOM   3172  O   LEU A 227      40.423  34.244  32.766  1.00  0.00           O  
ATOM   3173  CB  LEU A 227      41.596  34.789  29.754  1.00  0.00           C  
ATOM   3174  CG  LEU A 227      42.237  35.914  30.577  1.00  0.00           C  
ATOM   3175  CD1 LEU A 227      43.445  35.370  31.327  1.00  0.00           C  
ATOM   3176  CD2 LEU A 227      42.635  37.055  29.653  1.00  0.00           C  
ATOM   3177  H   LEU A 227      40.417  32.843  28.715  1.00  0.00           H  
ATOM   3178  HA  LEU A 227      41.933  33.134  31.085  1.00  0.00           H  
ATOM   3179 1HB  LEU A 227      42.335  34.443  29.033  1.00  0.00           H  
ATOM   3180 2HB  LEU A 227      40.756  35.216  29.206  1.00  0.00           H  
ATOM   3181  HG  LEU A 227      41.522  36.278  31.315  1.00  0.00           H  
ATOM   3182 1HD1 LEU A 227      43.900  36.170  31.912  1.00  0.00           H  
ATOM   3183 2HD1 LEU A 227      43.128  34.569  31.994  1.00  0.00           H  
ATOM   3184 3HD1 LEU A 227      44.172  34.983  30.614  1.00  0.00           H  
ATOM   3185 1HD2 LEU A 227      43.090  37.855  30.238  1.00  0.00           H  
ATOM   3186 2HD2 LEU A 227      43.351  36.693  28.915  1.00  0.00           H  
ATOM   3187 3HD2 LEU A 227      41.750  37.436  29.143  1.00  0.00           H  
ATOM   3188  N   THR A 228      38.868  34.260  31.165  1.00  0.00           N  
ATOM   3189  CA  THR A 228      37.796  34.637  32.066  1.00  0.00           C  
ATOM   3190  C   THR A 228      37.584  33.621  33.175  1.00  0.00           C  
ATOM   3191  O   THR A 228      37.467  33.981  34.346  1.00  0.00           O  
ATOM   3192  CB  THR A 228      36.479  34.830  31.292  1.00  0.00           C  
ATOM   3193  CG2 THR A 228      35.345  35.175  32.247  1.00  0.00           C  
ATOM   3194  OG1 THR A 228      36.633  35.888  30.338  1.00  0.00           O  
ATOM   3195  H   THR A 228      38.641  34.100  30.225  1.00  0.00           H  
ATOM   3196  HA  THR A 228      38.060  35.581  32.542  1.00  0.00           H  
ATOM   3197  HB  THR A 228      36.231  33.912  30.760  1.00  0.00           H  
ATOM   3198  HG1 THR A 228      37.335  35.663  29.722  1.00  0.00           H  
ATOM   3199 1HG2 THR A 228      34.422  35.307  31.682  1.00  0.00           H  
ATOM   3200 2HG2 THR A 228      35.218  34.367  32.967  1.00  0.00           H  
ATOM   3201 3HG2 THR A 228      35.583  36.097  32.775  1.00  0.00           H  
ATOM   3202  N   ARG A 229      37.534  32.347  32.801  1.00  0.00           N  
ATOM   3203  CA  ARG A 229      37.336  31.272  33.766  1.00  0.00           C  
ATOM   3204  C   ARG A 229      38.419  31.286  34.837  1.00  0.00           C  
ATOM   3205  O   ARG A 229      38.129  31.188  36.029  1.00  0.00           O  
ATOM   3206  CB  ARG A 229      37.335  29.920  33.068  1.00  0.00           C  
ATOM   3207  CG  ARG A 229      36.124  29.656  32.187  1.00  0.00           C  
ATOM   3208  CD  ARG A 229      36.135  28.276  31.638  1.00  0.00           C  
ATOM   3209  NE  ARG A 229      34.997  28.030  30.767  1.00  0.00           N  
ATOM   3210  CZ  ARG A 229      35.009  28.188  29.429  1.00  0.00           C  
ATOM   3211  NH1 ARG A 229      36.105  28.591  28.825  1.00  0.00           N1+
ATOM   3212  NH2 ARG A 229      33.920  27.938  28.724  1.00  0.00           N  
ATOM   3213  H   ARG A 229      37.637  32.117  31.823  1.00  0.00           H  
ATOM   3214  HA  ARG A 229      36.366  31.414  34.248  1.00  0.00           H  
ATOM   3215 1HB  ARG A 229      38.223  29.832  32.444  1.00  0.00           H  
ATOM   3216 2HB  ARG A 229      37.379  29.126  33.814  1.00  0.00           H  
ATOM   3217 1HG  ARG A 229      35.213  29.786  32.771  1.00  0.00           H  
ATOM   3218 2HG  ARG A 229      36.123  30.357  31.351  1.00  0.00           H  
ATOM   3219 1HD  ARG A 229      37.046  28.121  31.061  1.00  0.00           H  
ATOM   3220 2HD  ARG A 229      36.098  27.559  32.457  1.00  0.00           H  
ATOM   3221  HE  ARG A 229      34.135  27.719  31.195  1.00  0.00           H  
ATOM   3222 1HH1 ARG A 229      36.938  28.782  29.364  1.00  0.00           H  
ATOM   3223 2HH1 ARG A 229      36.115  28.709  27.822  1.00  0.00           H  
ATOM   3224 1HH2 ARG A 229      33.077  27.628  29.188  1.00  0.00           H  
ATOM   3225 2HH2 ARG A 229      33.930  28.056  27.722  1.00  0.00           H  
ATOM   3226  N   ALA A 230      39.673  31.290  34.388  1.00  0.00           N  
ATOM   3227  CA  ALA A 230      40.804  31.029  35.270  1.00  0.00           C  
ATOM   3228  C   ALA A 230      40.956  32.109  36.333  1.00  0.00           C  
ATOM   3229  O   ALA A 230      41.445  31.838  37.429  1.00  0.00           O  
ATOM   3230  CB  ALA A 230      42.086  30.908  34.458  1.00  0.00           C  
ATOM   3231  H   ALA A 230      39.842  31.431  33.406  1.00  0.00           H  
ATOM   3232  HA  ALA A 230      40.639  30.075  35.773  1.00  0.00           H  
ATOM   3233 1HB  ALA A 230      42.922  30.707  35.127  1.00  0.00           H  
ATOM   3234 2HB  ALA A 230      41.988  30.090  33.744  1.00  0.00           H  
ATOM   3235 3HB  ALA A 230      42.265  31.838  33.922  1.00  0.00           H  
ATOM   3236  N   LEU A 231      40.589  33.342  35.991  1.00  0.00           N  
ATOM   3237  CA  LEU A 231      40.886  34.471  36.862  1.00  0.00           C  
ATOM   3238  C   LEU A 231      39.619  35.050  37.478  1.00  0.00           C  
ATOM   3239  O   LEU A 231      39.671  36.039  38.209  1.00  0.00           O  
ATOM   3240  CB  LEU A 231      41.624  35.563  36.077  1.00  0.00           C  
ATOM   3241  CG  LEU A 231      42.980  35.156  35.486  1.00  0.00           C  
ATOM   3242  CD1 LEU A 231      43.536  36.304  34.655  1.00  0.00           C  
ATOM   3243  CD2 LEU A 231      43.933  34.783  36.611  1.00  0.00           C  
ATOM   3244  H   LEU A 231      40.151  33.499  35.091  1.00  0.00           H  
ATOM   3245  HA  LEU A 231      41.536  34.126  37.667  1.00  0.00           H  
ATOM   3246 1HB  LEU A 231      40.988  35.889  35.255  1.00  0.00           H  
ATOM   3247 2HB  LEU A 231      41.791  36.413  36.738  1.00  0.00           H  
ATOM   3248  HG  LEU A 231      42.846  34.300  34.824  1.00  0.00           H  
ATOM   3249 1HD1 LEU A 231      44.500  36.016  34.235  1.00  0.00           H  
ATOM   3250 2HD1 LEU A 231      42.844  36.537  33.846  1.00  0.00           H  
ATOM   3251 3HD1 LEU A 231      43.665  37.182  35.287  1.00  0.00           H  
ATOM   3252 1HD2 LEU A 231      44.897  34.494  36.191  1.00  0.00           H  
ATOM   3253 2HD2 LEU A 231      44.068  35.640  37.273  1.00  0.00           H  
ATOM   3254 3HD2 LEU A 231      43.518  33.949  37.178  1.00  0.00           H  
ATOM   3255  N   ASN A 232      38.487  34.427  37.185  1.00  0.00           N  
ATOM   3256  CA  ASN A 232      37.207  34.871  37.716  1.00  0.00           C  
ATOM   3257  C   ASN A 232      36.957  36.345  37.414  1.00  0.00           C  
ATOM   3258  O   ASN A 232      36.463  37.088  38.263  1.00  0.00           O  
ATOM   3259  CB  ASN A 232      37.135  34.612  39.210  1.00  0.00           C  
ATOM   3260  CG  ASN A 232      37.174  33.147  39.545  1.00  0.00           C  
ATOM   3261  ND2 ASN A 232      38.087  32.769  40.403  1.00  0.00           N  
ATOM   3262  OD1 ASN A 232      36.377  32.357  39.026  1.00  0.00           O  
ATOM   3263  H   ASN A 232      38.516  33.616  36.581  1.00  0.00           H  
ATOM   3264  HA  ASN A 232      36.413  34.306  37.225  1.00  0.00           H  
ATOM   3265 1HB  ASN A 232      37.969  35.109  39.706  1.00  0.00           H  
ATOM   3266 2HB  ASN A 232      36.215  35.040  39.609  1.00  0.00           H  
ATOM   3267 1HD2 ASN A 232      38.160  31.806  40.663  1.00  0.00           H  
ATOM   3268 2HD2 ASN A 232      38.711  33.442  40.798  1.00  0.00           H  
ATOM   3269  N   ALA A 233      37.261  36.747  36.191  1.00  0.00           N  
ATOM   3270  CA  ALA A 233      36.978  38.102  35.728  1.00  0.00           C  
ATOM   3271  C   ALA A 233      35.510  38.266  35.361  1.00  0.00           C  
ATOM   3272  O   ALA A 233      34.781  37.283  35.232  1.00  0.00           O  
ATOM   3273  CB  ALA A 233      37.861  38.451  34.539  1.00  0.00           C  
ATOM   3274  H   ALA A 233      37.686  36.091  35.549  1.00  0.00           H  
ATOM   3275  HA  ALA A 233      37.215  38.799  36.532  1.00  0.00           H  
ATOM   3276 1HB  ALA A 233      37.638  39.464  34.205  1.00  0.00           H  
ATOM   3277 2HB  ALA A 233      38.909  38.388  34.832  1.00  0.00           H  
ATOM   3278 3HB  ALA A 233      37.670  37.751  33.726  1.00  0.00           H  
ATOM   3279  N   ASP A 234      35.078  39.513  35.207  1.00  0.00           N  
ATOM   3280  CA  ASP A 234      33.685  39.790  34.897  1.00  0.00           C  
ATOM   3281  C   ASP A 234      33.317  39.224  33.527  1.00  0.00           C  
ATOM   3282  O   ASP A 234      33.751  39.737  32.497  1.00  0.00           O  
ATOM   3283  CB  ASP A 234      33.416  41.296  34.930  1.00  0.00           C  
ATOM   3284  CG  ASP A 234      31.949  41.641  34.710  1.00  0.00           C  
ATOM   3285  OD1 ASP A 234      31.300  40.943  33.968  1.00  0.00           O  
ATOM   3286  OD2 ASP A 234      31.492  42.600  35.285  1.00  0.00           O1-
ATOM   3287  H   ASP A 234      35.725  40.281  35.316  1.00  0.00           H  
ATOM   3288  HA  ASP A 234      33.061  39.317  35.657  1.00  0.00           H  
ATOM   3289 1HB  ASP A 234      33.728  41.701  35.893  1.00  0.00           H  
ATOM   3290 2HB  ASP A 234      34.010  41.789  34.160  1.00  0.00           H  
ATOM   3291  N   PRO A 235      32.521  38.158  33.534  1.00  0.00           N  
ATOM   3292  CA  PRO A 235      32.067  37.484  32.316  1.00  0.00           C  
ATOM   3293  C   PRO A 235      31.746  38.452  31.204  1.00  0.00           C  
ATOM   3294  O   PRO A 235      31.613  38.072  30.040  1.00  0.00           O  
ATOM   3295  CB  PRO A 235      30.810  36.743  32.783  1.00  0.00           C  
ATOM   3296  CG  PRO A 235      31.037  36.519  34.239  1.00  0.00           C  
ATOM   3297  CD  PRO A 235      31.737  37.768  34.705  1.00  0.00           C  
ATOM   3298  HA  PRO A 235      32.841  36.777  31.984  1.00  0.00           H  
ATOM   3299 1HB  PRO A 235      29.917  37.351  32.578  1.00  0.00           H  
ATOM   3300 2HB  PRO A 235      30.696  35.804  32.220  1.00  0.00           H  
ATOM   3301 1HG  PRO A 235      30.078  36.355  34.752  1.00  0.00           H  
ATOM   3302 2HG  PRO A 235      31.640  35.613  34.395  1.00  0.00           H  
ATOM   3303 1HD  PRO A 235      30.990  38.532  34.967  1.00  0.00           H  
ATOM   3304 2HD  PRO A 235      32.372  37.532  35.571  1.00  0.00           H  
ATOM   3305  N   ALA A 236      31.577  39.690  31.586  1.00  0.00           N  
ATOM   3306  CA  ALA A 236      31.240  40.775  30.685  1.00  0.00           C  
ATOM   3307  C   ALA A 236      32.318  41.022  29.642  1.00  0.00           C  
ATOM   3308  O   ALA A 236      32.035  41.282  28.475  1.00  0.00           O  
ATOM   3309  CB  ALA A 236      30.980  42.047  31.479  1.00  0.00           C  
ATOM   3310  H   ALA A 236      31.746  39.911  32.525  1.00  0.00           H  
ATOM   3311  HA  ALA A 236      30.333  40.499  30.147  1.00  0.00           H  
ATOM   3312 1HB  ALA A 236      30.715  42.854  30.797  1.00  0.00           H  
ATOM   3313 2HB  ALA A 236      30.161  41.878  32.179  1.00  0.00           H  
ATOM   3314 3HB  ALA A 236      31.878  42.320  32.032  1.00  0.00           H  
ATOM   3315  N   ALA A 237      33.558  40.971  30.076  1.00  0.00           N  
ATOM   3316  CA  ALA A 237      34.686  41.115  29.175  1.00  0.00           C  
ATOM   3317  C   ALA A 237      34.741  40.010  28.132  1.00  0.00           C  
ATOM   3318  O   ALA A 237      35.046  40.243  26.965  1.00  0.00           O  
ATOM   3319  CB  ALA A 237      35.984  41.149  29.969  1.00  0.00           C  
ATOM   3320  H   ALA A 237      33.747  40.767  31.015  1.00  0.00           H  
ATOM   3321  HA  ALA A 237      34.572  42.056  28.637  1.00  0.00           H  
ATOM   3322 1HB  ALA A 237      36.825  41.270  29.287  1.00  0.00           H  
ATOM   3323 2HB  ALA A 237      35.960  41.985  30.669  1.00  0.00           H  
ATOM   3324 3HB  ALA A 237      36.096  40.218  30.522  1.00  0.00           H  
ATOM   3325  N   ALA A 238      34.475  38.799  28.566  1.00  0.00           N  
ATOM   3326  CA  ALA A 238      34.421  37.663  27.665  1.00  0.00           C  
ATOM   3327  C   ALA A 238      33.324  37.800  26.622  1.00  0.00           C  
ATOM   3328  O   ALA A 238      33.500  37.459  25.455  1.00  0.00           O  
ATOM   3329  CB  ALA A 238      34.229  36.379  28.459  1.00  0.00           C  
ATOM   3330  H   ALA A 238      34.242  38.648  29.505  1.00  0.00           H  
ATOM   3331  HA  ALA A 238      35.368  37.612  27.128  1.00  0.00           H  
ATOM   3332 1HB  ALA A 238      34.202  35.530  27.777  1.00  0.00           H  
ATOM   3333 2HB  ALA A 238      35.056  36.257  29.159  1.00  0.00           H  
ATOM   3334 3HB  ALA A 238      33.292  36.430  29.012  1.00  0.00           H  
ATOM   3335  N   GLU A 239      32.176  38.272  27.056  1.00  0.00           N  
ATOM   3336  CA  GLU A 239      31.068  38.522  26.155  1.00  0.00           C  
ATOM   3337  C   GLU A 239      31.394  39.579  25.112  1.00  0.00           C  
ATOM   3338  O   GLU A 239      31.027  39.464  23.945  1.00  0.00           O  
ATOM   3339  CB  GLU A 239      29.833  38.950  26.952  1.00  0.00           C  
ATOM   3340  CG  GLU A 239      29.210  37.842  27.788  1.00  0.00           C  
ATOM   3341  CD  GLU A 239      28.049  38.317  28.617  1.00  0.00           C  
ATOM   3342  OE1 GLU A 239      27.801  39.499  28.635  1.00  0.00           O  
ATOM   3343  OE2 GLU A 239      27.410  37.497  29.233  1.00  0.00           O1-
ATOM   3344  H   GLU A 239      32.069  38.529  27.995  1.00  0.00           H  
ATOM   3345  HA  GLU A 239      30.841  37.599  25.621  1.00  0.00           H  
ATOM   3346 1HB  GLU A 239      30.099  39.767  27.623  1.00  0.00           H  
ATOM   3347 2HB  GLU A 239      29.071  39.323  26.268  1.00  0.00           H  
ATOM   3348 1HG  GLU A 239      28.866  37.049  27.124  1.00  0.00           H  
ATOM   3349 2HG  GLU A 239      29.972  37.424  28.444  1.00  0.00           H  
ATOM   3350  N   ALA A 240      32.057  40.628  25.546  1.00  0.00           N  
ATOM   3351  CA  ALA A 240      32.496  41.677  24.645  1.00  0.00           C  
ATOM   3352  C   ALA A 240      33.481  41.171  23.602  1.00  0.00           C  
ATOM   3353  O   ALA A 240      33.431  41.552  22.435  1.00  0.00           O  
ATOM   3354  CB  ALA A 240      33.115  42.818  25.439  1.00  0.00           C  
ATOM   3355  H   ALA A 240      32.328  40.689  26.485  1.00  0.00           H  
ATOM   3356  HA  ALA A 240      31.624  42.049  24.107  1.00  0.00           H  
ATOM   3357 1HB  ALA A 240      33.431  43.607  24.757  1.00  0.00           H  
ATOM   3358 2HB  ALA A 240      32.379  43.216  26.138  1.00  0.00           H  
ATOM   3359 3HB  ALA A 240      33.978  42.450  25.992  1.00  0.00           H  
ATOM   3360  N   ALA A 241      34.398  40.336  24.036  1.00  0.00           N  
ATOM   3361  CA  ALA A 241      35.354  39.721  23.135  1.00  0.00           C  
ATOM   3362  C   ALA A 241      34.686  38.840  22.092  1.00  0.00           C  
ATOM   3363  O   ALA A 241      35.070  38.822  20.925  1.00  0.00           O  
ATOM   3364  CB  ALA A 241      36.369  38.912  23.929  1.00  0.00           C  
ATOM   3365  H   ALA A 241      34.411  40.058  24.975  1.00  0.00           H  
ATOM   3366  HA  ALA A 241      35.872  40.515  22.597  1.00  0.00           H  
ATOM   3367 1HB  ALA A 241      37.092  38.464  23.247  1.00  0.00           H  
ATOM   3368 2HB  ALA A 241      36.889  39.567  24.629  1.00  0.00           H  
ATOM   3369 3HB  ALA A 241      35.857  38.127  24.481  1.00  0.00           H  
ATOM   3370  N   ARG A 242      33.704  38.081  22.526  1.00  0.00           N  
ATOM   3371  CA  ARG A 242      32.932  37.246  21.625  1.00  0.00           C  
ATOM   3372  C   ARG A 242      32.180  38.057  20.582  1.00  0.00           C  
ATOM   3373  O   ARG A 242      32.097  37.682  19.415  1.00  0.00           O  
ATOM   3374  CB  ARG A 242      31.939  36.404  22.412  1.00  0.00           C  
ATOM   3375  CG  ARG A 242      31.054  35.502  21.566  1.00  0.00           C  
ATOM   3376  CD  ARG A 242      31.840  34.441  20.886  1.00  0.00           C  
ATOM   3377  NE  ARG A 242      31.003  33.599  20.047  1.00  0.00           N  
ATOM   3378  CZ  ARG A 242      30.353  32.499  20.474  1.00  0.00           C  
ATOM   3379  NH1 ARG A 242      30.453  32.122  21.729  1.00  0.00           N1+
ATOM   3380  NH2 ARG A 242      29.615  31.798  19.631  1.00  0.00           N  
ATOM   3381  H   ARG A 242      33.428  38.117  23.465  1.00  0.00           H  
ATOM   3382  HA  ARG A 242      33.617  36.581  21.098  1.00  0.00           H  
ATOM   3383 1HB  ARG A 242      32.477  35.770  23.116  1.00  0.00           H  
ATOM   3384 2HB  ARG A 242      31.286  37.057  22.991  1.00  0.00           H  
ATOM   3385 1HG  ARG A 242      30.309  35.023  22.202  1.00  0.00           H  
ATOM   3386 2HG  ARG A 242      30.550  36.098  20.803  1.00  0.00           H  
ATOM   3387 1HD  ARG A 242      32.602  34.900  20.256  1.00  0.00           H  
ATOM   3388 2HD  ARG A 242      32.320  33.809  21.633  1.00  0.00           H  
ATOM   3389  HE  ARG A 242      30.902  33.857  19.074  1.00  0.00           H  
ATOM   3390 1HH1 ARG A 242      31.017  32.657  22.374  1.00  0.00           H  
ATOM   3391 2HH1 ARG A 242      29.966  31.298  22.050  1.00  0.00           H  
ATOM   3392 1HH2 ARG A 242      29.538  32.088  18.665  1.00  0.00           H  
ATOM   3393 2HH2 ARG A 242      29.128  30.975  19.950  1.00  0.00           H  
ATOM   3394  N   ALA A 243      31.604  39.156  21.016  1.00  0.00           N  
ATOM   3395  CA  ALA A 243      30.915  40.060  20.115  1.00  0.00           C  
ATOM   3396  C   ALA A 243      31.845  40.661  19.072  1.00  0.00           C  
ATOM   3397  O   ALA A 243      31.491  40.808  17.905  1.00  0.00           O  
ATOM   3398  CB  ALA A 243      30.235  41.166  20.909  1.00  0.00           C  
ATOM   3399  H   ALA A 243      31.687  39.422  21.955  1.00  0.00           H  
ATOM   3400  HA  ALA A 243      30.158  39.490  19.577  1.00  0.00           H  
ATOM   3401 1HB  ALA A 243      29.709  41.833  20.227  1.00  0.00           H  
ATOM   3402 2HB  ALA A 243      29.524  40.727  21.609  1.00  0.00           H  
ATOM   3403 3HB  ALA A 243      30.985  41.730  21.462  1.00  0.00           H  
ATOM   3404  N   VAL A 244      33.027  41.038  19.506  1.00  0.00           N  
ATOM   3405  CA  VAL A 244      34.038  41.558  18.605  1.00  0.00           C  
ATOM   3406  C   VAL A 244      34.467  40.538  17.562  1.00  0.00           C  
ATOM   3407  O   VAL A 244      34.675  40.862  16.395  1.00  0.00           O  
ATOM   3408  CB  VAL A 244      35.273  42.008  19.408  1.00  0.00           C  
ATOM   3409  CG1 VAL A 244      36.416  42.368  18.470  1.00  0.00           C  
ATOM   3410  CG2 VAL A 244      34.911  43.190  20.295  1.00  0.00           C  
ATOM   3411  H   VAL A 244      33.275  40.910  20.445  1.00  0.00           H  
ATOM   3412  HA  VAL A 244      33.624  42.419  18.080  1.00  0.00           H  
ATOM   3413  HB  VAL A 244      35.614  41.179  20.027  1.00  0.00           H  
ATOM   3414 1HG1 VAL A 244      37.280  42.684  19.054  1.00  0.00           H  
ATOM   3415 2HG1 VAL A 244      36.682  41.498  17.870  1.00  0.00           H  
ATOM   3416 3HG1 VAL A 244      36.106  43.181  17.814  1.00  0.00           H  
ATOM   3417 1HG2 VAL A 244      35.788  43.503  20.860  1.00  0.00           H  
ATOM   3418 2HG2 VAL A 244      34.564  44.017  19.676  1.00  0.00           H  
ATOM   3419 3HG2 VAL A 244      34.120  42.897  20.986  1.00  0.00           H  
ATOM   3420  N   ALA A 245      34.633  39.309  17.996  1.00  0.00           N  
ATOM   3421  CA  ALA A 245      34.971  38.224  17.095  1.00  0.00           C  
ATOM   3422  C   ALA A 245      33.892  37.977  16.052  1.00  0.00           C  
ATOM   3423  O   ALA A 245      34.175  37.718  14.885  1.00  0.00           O  
ATOM   3424  CB  ALA A 245      35.231  36.952  17.889  1.00  0.00           C  
ATOM   3425  H   ALA A 245      34.465  39.088  18.935  1.00  0.00           H  
ATOM   3426  HA  ALA A 245      35.878  38.501  16.557  1.00  0.00           H  
ATOM   3427 1HB  ALA A 245      35.498  36.145  17.207  1.00  0.00           H  
ATOM   3428 2HB  ALA A 245      36.050  37.122  18.589  1.00  0.00           H  
ATOM   3429 3HB  ALA A 245      34.334  36.679  18.442  1.00  0.00           H  
ATOM   3430  N   GLU A 246      32.652  38.028  16.486  1.00  0.00           N  
ATOM   3431  CA  GLU A 246      31.525  37.884  15.585  1.00  0.00           C  
ATOM   3432  C   GLU A 246      31.470  38.989  14.542  1.00  0.00           C  
ATOM   3433  O   GLU A 246      31.164  38.756  13.375  1.00  0.00           O  
ATOM   3434  CB  GLU A 246      30.219  37.864  16.382  1.00  0.00           C  
ATOM   3435  CG  GLU A 246      30.018  36.615  17.228  1.00  0.00           C  
ATOM   3436  CD  GLU A 246      29.877  35.366  16.404  1.00  0.00           C  
ATOM   3437  OE1 GLU A 246      29.260  35.427  15.368  1.00  0.00           O  
ATOM   3438  OE2 GLU A 246      30.388  34.349  16.811  1.00  0.00           O1-
ATOM   3439  H   GLU A 246      32.464  38.232  17.425  1.00  0.00           H  
ATOM   3440  HA  GLU A 246      31.627  36.939  15.051  1.00  0.00           H  
ATOM   3441 1HB  GLU A 246      30.184  38.728  17.046  1.00  0.00           H  
ATOM   3442 2HB  GLU A 246      29.374  37.944  15.698  1.00  0.00           H  
ATOM   3443 1HG  GLU A 246      30.870  36.501  17.897  1.00  0.00           H  
ATOM   3444 2HG  GLU A 246      29.126  36.743  17.840  1.00  0.00           H  
ATOM   3445  N   ALA A 247      31.735  40.201  14.976  1.00  0.00           N  
ATOM   3446  CA  ALA A 247      31.789  41.336  14.075  1.00  0.00           C  
ATOM   3447  C   ALA A 247      32.887  41.199  13.032  1.00  0.00           C  
ATOM   3448  O   ALA A 247      32.709  41.540  11.865  1.00  0.00           O  
ATOM   3449  CB  ALA A 247      31.980  42.620  14.869  1.00  0.00           C  
ATOM   3450  H   ALA A 247      31.969  40.352  15.915  1.00  0.00           H  
ATOM   3451  HA  ALA A 247      30.842  41.387  13.537  1.00  0.00           H  
ATOM   3452 1HB  ALA A 247      32.006  43.469  14.187  1.00  0.00           H  
ATOM   3453 2HB  ALA A 247      31.152  42.741  15.569  1.00  0.00           H  
ATOM   3454 3HB  ALA A 247      32.917  42.570  15.422  1.00  0.00           H  
ATOM   3455  N   GLY A 248      34.035  40.727  13.466  1.00  0.00           N  
ATOM   3456  CA  GLY A 248      35.143  40.477  12.565  1.00  0.00           C  
ATOM   3457  C   GLY A 248      34.817  39.420  11.522  1.00  0.00           C  
ATOM   3458  O   GLY A 248      35.183  39.534  10.355  1.00  0.00           O  
ATOM   3459  H   GLY A 248      34.141  40.471  14.405  1.00  0.00           H  
ATOM   3460 1HA  GLY A 248      35.417  41.403  12.059  1.00  0.00           H  
ATOM   3461 2HA  GLY A 248      36.011  40.155  13.138  1.00  0.00           H  
ATOM   3462  N   LYS A 249      34.153  38.371  11.956  1.00  0.00           N  
ATOM   3463  CA  LYS A 249      33.714  37.323  11.055  1.00  0.00           C  
ATOM   3464  C   LYS A 249      32.729  37.828  10.012  1.00  0.00           C  
ATOM   3465  O   LYS A 249      32.779  37.447   8.845  1.00  0.00           O  
ATOM   3466  CB  LYS A 249      33.087  36.177  11.850  1.00  0.00           C  
ATOM   3467  CG  LYS A 249      34.082  35.355  12.660  1.00  0.00           C  
ATOM   3468  CD  LYS A 249      33.427  34.111  13.241  1.00  0.00           C  
ATOM   3469  CE  LYS A 249      32.472  34.464  14.372  1.00  0.00           C  
ATOM   3470  NZ  LYS A 249      31.927  33.250  15.039  1.00  0.00           N1+
ATOM   3471  H   LYS A 249      33.882  38.311  12.895  1.00  0.00           H  
ATOM   3472  HA  LYS A 249      34.584  36.939  10.521  1.00  0.00           H  
ATOM   3473 1HB  LYS A 249      32.344  36.576  12.540  1.00  0.00           H  
ATOM   3474 2HB  LYS A 249      32.571  35.500  11.168  1.00  0.00           H  
ATOM   3475 1HG  LYS A 249      34.911  35.053  12.019  1.00  0.00           H  
ATOM   3476 2HG  LYS A 249      34.477  35.961  13.474  1.00  0.00           H  
ATOM   3477 1HD  LYS A 249      32.874  33.591  12.458  1.00  0.00           H  
ATOM   3478 2HD  LYS A 249      34.197  33.440  13.624  1.00  0.00           H  
ATOM   3479 1HE  LYS A 249      32.994  35.068  15.113  1.00  0.00           H  
ATOM   3480 2HE  LYS A 249      31.642  35.049  13.977  1.00  0.00           H  
ATOM   3481 1HZ  LYS A 249      31.300  33.527  15.781  1.00  0.00           H  
ATOM   3482 2HZ  LYS A 249      31.425  32.691  14.364  1.00  0.00           H  
ATOM   3483 3HZ  LYS A 249      32.687  32.708  15.426  1.00  0.00           H  
ATOM   3484  N   ALA A 250      31.812  38.664  10.446  1.00  0.00           N  
ATOM   3485  CA  ALA A 250      30.856  39.278   9.545  1.00  0.00           C  
ATOM   3486  C   ALA A 250      31.524  40.160   8.502  1.00  0.00           C  
ATOM   3487  O   ALA A 250      31.140  40.177   7.335  1.00  0.00           O  
ATOM   3488  CB  ALA A 250      29.840  40.085  10.339  1.00  0.00           C  
ATOM   3489  H   ALA A 250      31.799  38.942  11.385  1.00  0.00           H  
ATOM   3490  HA  ALA A 250      30.339  38.483   9.007  1.00  0.00           H  
ATOM   3491 1HB  ALA A 250      29.117  40.533   9.657  1.00  0.00           H  
ATOM   3492 2HB  ALA A 250      29.321  39.430  11.039  1.00  0.00           H  
ATOM   3493 3HB  ALA A 250      30.352  40.872  10.891  1.00  0.00           H  
ATOM   3494  N   THR A 251      32.507  40.918   8.936  1.00  0.00           N  
ATOM   3495  CA  THR A 251      33.277  41.753   8.035  1.00  0.00           C  
ATOM   3496  C   THR A 251      34.030  40.941   6.992  1.00  0.00           C  
ATOM   3497  O   THR A 251      34.114  41.317   5.825  1.00  0.00           O  
ATOM   3498  CB  THR A 251      34.273  42.626   8.821  1.00  0.00           C  
ATOM   3499  CG2 THR A 251      35.111  43.467   7.871  1.00  0.00           C  
ATOM   3500  OG1 THR A 251      33.555  43.490   9.712  1.00  0.00           O  
ATOM   3501  H   THR A 251      32.782  40.882   9.875  1.00  0.00           H  
ATOM   3502  HA  THR A 251      32.584  42.400   7.497  1.00  0.00           H  
ATOM   3503  HB  THR A 251      34.932  41.987   9.409  1.00  0.00           H  
ATOM   3504  HG1 THR A 251      33.302  42.999  10.497  1.00  0.00           H  
ATOM   3505 1HG2 THR A 251      35.809  44.076   8.444  1.00  0.00           H  
ATOM   3506 2HG2 THR A 251      35.667  42.812   7.199  1.00  0.00           H  
ATOM   3507 3HG2 THR A 251      34.459  44.115   7.287  1.00  0.00           H  
ATOM   3508  N   LEU A 252      34.606  39.843   7.426  1.00  0.00           N  
ATOM   3509  CA  LEU A 252      35.294  38.938   6.525  1.00  0.00           C  
ATOM   3510  C   LEU A 252      34.365  38.339   5.482  1.00  0.00           C  
ATOM   3511  O   LEU A 252      34.720  38.190   4.315  1.00  0.00           O  
ATOM   3512  CB  LEU A 252      35.957  37.811   7.327  1.00  0.00           C  
ATOM   3513  CG  LEU A 252      37.147  38.227   8.200  1.00  0.00           C  
ATOM   3514  CD1 LEU A 252      37.576  37.051   9.068  1.00  0.00           C  
ATOM   3515  CD2 LEU A 252      38.289  38.696   7.311  1.00  0.00           C  
ATOM   3516  H   LEU A 252      34.523  39.577   8.365  1.00  0.00           H  
ATOM   3517  HA  LEU A 252      36.065  39.497   5.996  1.00  0.00           H  
ATOM   3518 1HB  LEU A 252      35.209  37.362   7.979  1.00  0.00           H  
ATOM   3519 2HB  LEU A 252      36.306  37.048   6.631  1.00  0.00           H  
ATOM   3520  HG  LEU A 252      36.846  39.038   8.863  1.00  0.00           H  
ATOM   3521 1HD1 LEU A 252      38.422  37.347   9.688  1.00  0.00           H  
ATOM   3522 2HD1 LEU A 252      36.747  36.749   9.707  1.00  0.00           H  
ATOM   3523 3HD1 LEU A 252      37.868  36.217   8.431  1.00  0.00           H  
ATOM   3524 1HD2 LEU A 252      39.136  38.992   7.932  1.00  0.00           H  
ATOM   3525 2HD2 LEU A 252      38.592  37.885   6.649  1.00  0.00           H  
ATOM   3526 3HD2 LEU A 252      37.961  39.548   6.716  1.00  0.00           H  
ATOM   3527  N   ASP A 253      33.183  37.962   5.916  1.00  0.00           N  
ATOM   3528  CA  ASP A 253      32.172  37.441   5.015  1.00  0.00           C  
ATOM   3529  C   ASP A 253      31.742  38.461   3.972  1.00  0.00           C  
ATOM   3530  O   ASP A 253      31.536  38.137   2.805  1.00  0.00           O  
ATOM   3531  CB  ASP A 253      30.949  36.977   5.809  1.00  0.00           C  
ATOM   3532  CG  ASP A 253      31.205  35.701   6.601  1.00  0.00           C  
ATOM   3533  OD1 ASP A 253      32.175  35.037   6.322  1.00  0.00           O  
ATOM   3534  OD2 ASP A 253      30.428  35.403   7.476  1.00  0.00           O1-
ATOM   3535  H   ASP A 253      32.936  38.090   6.855  1.00  0.00           H  
ATOM   3536  HA  ASP A 253      32.591  36.587   4.482  1.00  0.00           H  
ATOM   3537 1HB  ASP A 253      30.645  37.762   6.502  1.00  0.00           H  
ATOM   3538 2HB  ASP A 253      30.116  36.803   5.127  1.00  0.00           H  
ATOM   3539  N   ALA A 254      31.678  39.733   4.360  1.00  0.00           N  
ATOM   3540  CA  ALA A 254      31.309  40.798   3.413  1.00  0.00           C  
ATOM   3541  C   ALA A 254      32.430  41.240   2.459  1.00  0.00           C  
ATOM   3542  O   ALA A 254      32.159  41.873   1.439  1.00  0.00           O  
ATOM   3543  CB  ALA A 254      30.802  42.005   4.188  1.00  0.00           C  
ATOM   3544  H   ALA A 254      31.868  39.968   5.323  1.00  0.00           H  
ATOM   3545  HA  ALA A 254      30.513  40.420   2.771  1.00  0.00           H  
ATOM   3546 1HB  ALA A 254      30.497  42.785   3.490  1.00  0.00           H  
ATOM   3547 2HB  ALA A 254      29.950  41.713   4.801  1.00  0.00           H  
ATOM   3548 3HB  ALA A 254      31.596  42.384   4.830  1.00  0.00           H  
ATOM   3549  N   ILE A 255      33.683  40.965   2.814  1.00  0.00           N  
ATOM   3550  CA  ILE A 255      34.816  41.511   2.055  1.00  0.00           C  
ATOM   3551  C   ILE A 255      35.302  40.533   0.988  1.00  0.00           C  
ATOM   3552  O   ILE A 255      35.720  39.419   1.301  1.00  0.00           O  
ATOM   3553  CB  ILE A 255      35.986  41.864   2.992  1.00  0.00           C  
ATOM   3554  CG1 ILE A 255      35.554  42.921   4.011  1.00  0.00           C  
ATOM   3555  CG2 ILE A 255      37.182  42.351   2.189  1.00  0.00           C  
ATOM   3556  CD1 ILE A 255      36.564  43.159   5.110  1.00  0.00           C  
ATOM   3557  H   ILE A 255      33.859  40.408   3.637  1.00  0.00           H  
ATOM   3558  HA  ILE A 255      34.492  42.428   1.562  1.00  0.00           H  
ATOM   3559  HB  ILE A 255      36.276  40.980   3.559  1.00  0.00           H  
ATOM   3560 1HG1 ILE A 255      35.376  43.867   3.500  1.00  0.00           H  
ATOM   3561 2HG1 ILE A 255      34.613  42.619   4.473  1.00  0.00           H  
ATOM   3562 1HG2 ILE A 255      37.999  42.596   2.867  1.00  0.00           H  
ATOM   3563 2HG2 ILE A 255      37.503  41.568   1.503  1.00  0.00           H  
ATOM   3564 3HG2 ILE A 255      36.902  43.238   1.622  1.00  0.00           H  
ATOM   3565 1HD1 ILE A 255      36.186  43.921   5.792  1.00  0.00           H  
ATOM   3566 2HD1 ILE A 255      36.731  42.231   5.658  1.00  0.00           H  
ATOM   3567 3HD1 ILE A 255      37.503  43.497   4.674  1.00  0.00           H  
ATOM   3568  N   ASP A 256      35.225  40.952  -0.272  1.00  0.00           N  
ATOM   3569  CA  ASP A 256      35.597  40.096  -1.399  1.00  0.00           C  
ATOM   3570  C   ASP A 256      37.107  39.991  -1.588  1.00  0.00           C  
ATOM   3571  O   ASP A 256      37.633  38.911  -1.860  1.00  0.00           O  
ATOM   3572  CB  ASP A 256      34.962  40.619  -2.690  1.00  0.00           C  
ATOM   3573  CG  ASP A 256      33.448  40.456  -2.713  1.00  0.00           C  
ATOM   3574  OD1 ASP A 256      32.939  39.696  -1.924  1.00  0.00           O  
ATOM   3575  OD2 ASP A 256      32.815  41.094  -3.521  1.00  0.00           O1-
ATOM   3576  H   ASP A 256      34.885  41.885  -0.458  1.00  0.00           H  
ATOM   3577  HA  ASP A 256      35.216  39.091  -1.211  1.00  0.00           H  
ATOM   3578 1HB  ASP A 256      35.201  41.676  -2.810  1.00  0.00           H  
ATOM   3579 2HB  ASP A 256      35.383  40.089  -3.544  1.00  0.00           H  
ATOM   3580  N   ASP A 257      37.799  41.123  -1.479  1.00  0.00           N  
ATOM   3581  CA  ASP A 257      39.235  41.157  -1.743  1.00  0.00           C  
ATOM   3582  C   ASP A 257      39.997  40.487  -0.613  1.00  0.00           C  
ATOM   3583  O   ASP A 257      39.787  40.791   0.558  1.00  0.00           O  
ATOM   3584  CB  ASP A 257      39.723  42.597  -1.915  1.00  0.00           C  
ATOM   3585  CG  ASP A 257      41.189  42.682  -2.318  1.00  0.00           C  
ATOM   3586  OD1 ASP A 257      41.473  42.560  -3.486  1.00  0.00           O  
ATOM   3587  OD2 ASP A 257      42.012  42.868  -1.453  1.00  0.00           O1-
ATOM   3588  H   ASP A 257      37.322  41.976  -1.233  1.00  0.00           H  
ATOM   3589  HA  ASP A 257      39.429  40.622  -2.674  1.00  0.00           H  
ATOM   3590 1HB  ASP A 257      39.123  43.096  -2.677  1.00  0.00           H  
ATOM   3591 2HB  ASP A 257      39.586  43.142  -0.981  1.00  0.00           H  
ATOM   3592  N   PRO A 258      40.863  39.547  -0.973  1.00  0.00           N  
ATOM   3593  CA  PRO A 258      41.587  38.757   0.014  1.00  0.00           C  
ATOM   3594  C   PRO A 258      42.496  39.628   0.875  1.00  0.00           C  
ATOM   3595  O   PRO A 258      42.586  39.435   2.087  1.00  0.00           O  
ATOM   3596  CB  PRO A 258      42.394  37.785  -0.853  1.00  0.00           C  
ATOM   3597  CG  PRO A 258      42.437  38.440  -2.192  1.00  0.00           C  
ATOM   3598  CD  PRO A 258      41.135  39.190  -2.284  1.00  0.00           C  
ATOM   3599  HA  PRO A 258      40.862  38.267   0.665  1.00  0.00           H  
ATOM   3600 1HB  PRO A 258      43.393  37.634  -0.419  1.00  0.00           H  
ATOM   3601 2HB  PRO A 258      41.901  36.802  -0.875  1.00  0.00           H  
ATOM   3602 1HG  PRO A 258      43.313  39.101  -2.263  1.00  0.00           H  
ATOM   3603 2HG  PRO A 258      42.547  37.682  -2.982  1.00  0.00           H  
ATOM   3604 1HD  PRO A 258      41.273  40.088  -2.904  1.00  0.00           H  
ATOM   3605 2HD  PRO A 258      40.364  38.535  -2.716  1.00  0.00           H  
ATOM   3606  N   GLU A 259      43.222  40.545   0.235  1.00  0.00           N  
ATOM   3607  CA  GLU A 259      44.268  41.291   0.928  1.00  0.00           C  
ATOM   3608  C   GLU A 259      43.688  42.219   1.973  1.00  0.00           C  
ATOM   3609  O   GLU A 259      44.135  42.239   3.120  1.00  0.00           O  
ATOM   3610  CB  GLU A 259      45.101  42.099  -0.070  1.00  0.00           C  
ATOM   3611  CG  GLU A 259      45.976  41.255  -0.986  1.00  0.00           C  
ATOM   3612  CD  GLU A 259      46.720  42.075  -2.003  1.00  0.00           C  
ATOM   3613  OE1 GLU A 259      46.479  43.256  -2.077  1.00  0.00           O  
ATOM   3614  OE2 GLU A 259      47.529  41.520  -2.708  1.00  0.00           O1-
ATOM   3615  H   GLU A 259      43.079  40.693  -0.754  1.00  0.00           H  
ATOM   3616  HA  GLU A 259      44.925  40.581   1.429  1.00  0.00           H  
ATOM   3617 1HB  GLU A 259      44.439  42.696  -0.697  1.00  0.00           H  
ATOM   3618 2HB  GLU A 259      45.749  42.788   0.471  1.00  0.00           H  
ATOM   3619 1HG  GLU A 259      46.698  40.708  -0.380  1.00  0.00           H  
ATOM   3620 2HG  GLU A 259      45.350  40.527  -1.500  1.00  0.00           H  
ATOM   3621  N   LYS A 260      42.639  42.920   1.593  1.00  0.00           N  
ATOM   3622  CA  LYS A 260      41.919  43.800   2.493  1.00  0.00           C  
ATOM   3623  C   LYS A 260      41.119  43.035   3.536  1.00  0.00           C  
ATOM   3624  O   LYS A 260      41.058  43.415   4.704  1.00  0.00           O  
ATOM   3625  CB  LYS A 260      40.991  44.719   1.697  1.00  0.00           C  
ATOM   3626  CG  LYS A 260      40.219  45.721   2.545  1.00  0.00           C  
ATOM   3627  CD  LYS A 260      41.154  46.729   3.197  1.00  0.00           C  
ATOM   3628  CE  LYS A 260      40.377  47.792   3.961  1.00  0.00           C  
ATOM   3629  NZ  LYS A 260      41.280  48.765   4.634  1.00  0.00           N1+
ATOM   3630  H   LYS A 260      42.362  42.902   0.653  1.00  0.00           H  
ATOM   3631  HA  LYS A 260      42.643  44.411   3.032  1.00  0.00           H  
ATOM   3632 1HB  LYS A 260      41.574  45.280   0.965  1.00  0.00           H  
ATOM   3633 2HB  LYS A 260      40.267  44.118   1.147  1.00  0.00           H  
ATOM   3634 1HG  LYS A 260      39.504  46.254   1.918  1.00  0.00           H  
ATOM   3635 2HG  LYS A 260      39.670  45.192   3.323  1.00  0.00           H  
ATOM   3636 1HD  LYS A 260      41.822  46.213   3.888  1.00  0.00           H  
ATOM   3637 2HD  LYS A 260      41.757  47.215   2.430  1.00  0.00           H  
ATOM   3638 1HE  LYS A 260      39.728  48.332   3.274  1.00  0.00           H  
ATOM   3639 2HE  LYS A 260      39.752  47.314   4.715  1.00  0.00           H  
ATOM   3640 1HZ  LYS A 260      40.727  49.451   5.129  1.00  0.00           H  
ATOM   3641 2HZ  LYS A 260      41.874  48.276   5.289  1.00  0.00           H  
ATOM   3642 3HZ  LYS A 260      41.851  49.229   3.943  1.00  0.00           H  
ATOM   3643  N   GLY A 261      40.479  41.972   3.103  1.00  0.00           N  
ATOM   3644  CA  GLY A 261      39.739  41.111   4.003  1.00  0.00           C  
ATOM   3645  C   GLY A 261      40.630  40.456   5.046  1.00  0.00           C  
ATOM   3646  O   GLY A 261      40.267  40.330   6.214  1.00  0.00           O  
ATOM   3647  H   GLY A 261      40.546  41.702   2.163  1.00  0.00           H  
ATOM   3648 1HA  GLY A 261      38.966  41.691   4.509  1.00  0.00           H  
ATOM   3649 2HA  GLY A 261      39.234  40.334   3.430  1.00  0.00           H  
ATOM   3650  N   GLY A 262      41.789  40.010   4.613  1.00  0.00           N  
ATOM   3651  CA  GLY A 262      42.765  39.430   5.513  1.00  0.00           C  
ATOM   3652  C   GLY A 262      43.255  40.422   6.556  1.00  0.00           C  
ATOM   3653  O   GLY A 262      43.442  40.087   7.724  1.00  0.00           O  
ATOM   3654  H   GLY A 262      42.043  40.123   3.673  1.00  0.00           H  
ATOM   3655 1HA  GLY A 262      42.327  38.569   6.019  1.00  0.00           H  
ATOM   3656 2HA  GLY A 262      43.617  39.067   4.940  1.00  0.00           H  
ATOM   3657  N   GLU A 263      43.493  41.640   6.123  1.00  0.00           N  
ATOM   3658  CA  GLU A 263      43.896  42.703   7.023  1.00  0.00           C  
ATOM   3659  C   GLU A 263      42.833  43.013   8.066  1.00  0.00           C  
ATOM   3660  O   GLU A 263      43.130  43.256   9.234  1.00  0.00           O  
ATOM   3661  CB  GLU A 263      44.219  43.969   6.226  1.00  0.00           C  
ATOM   3662  CG  GLU A 263      44.719  45.133   7.069  1.00  0.00           C  
ATOM   3663  CD  GLU A 263      45.097  46.332   6.245  1.00  0.00           C  
ATOM   3664  OE1 GLU A 263      44.997  46.260   5.044  1.00  0.00           O  
ATOM   3665  OE2 GLU A 263      45.487  47.322   6.818  1.00  0.00           O1-
ATOM   3666  H   GLU A 263      43.339  41.870   5.183  1.00  0.00           H  
ATOM   3667  HA  GLU A 263      44.794  42.386   7.552  1.00  0.00           H  
ATOM   3668 1HB  GLU A 263      44.982  43.744   5.480  1.00  0.00           H  
ATOM   3669 2HB  GLU A 263      43.328  44.300   5.692  1.00  0.00           H  
ATOM   3670 1HG  GLU A 263      43.937  45.421   7.772  1.00  0.00           H  
ATOM   3671 2HG  GLU A 263      45.584  44.806   7.645  1.00  0.00           H  
ATOM   3672  N   ALA A 264      41.593  43.036   7.633  1.00  0.00           N  
ATOM   3673  CA  ALA A 264      40.476  43.247   8.533  1.00  0.00           C  
ATOM   3674  C   ALA A 264      40.355  42.147   9.576  1.00  0.00           C  
ATOM   3675  O   ALA A 264      40.064  42.398  10.744  1.00  0.00           O  
ATOM   3676  CB  ALA A 264      39.183  43.359   7.738  1.00  0.00           C  
ATOM   3677  H   ALA A 264      41.392  42.843   6.693  1.00  0.00           H  
ATOM   3678  HA  ALA A 264      40.646  44.180   9.071  1.00  0.00           H  
ATOM   3679 1HB  ALA A 264      38.350  43.530   8.420  1.00  0.00           H  
ATOM   3680 2HB  ALA A 264      39.257  44.191   7.038  1.00  0.00           H  
ATOM   3681 3HB  ALA A 264      39.015  42.435   7.186  1.00  0.00           H  
ATOM   3682  N   ALA A 265      40.548  40.921   9.143  1.00  0.00           N  
ATOM   3683  CA  ALA A 265      40.534  39.785  10.043  1.00  0.00           C  
ATOM   3684  C   ALA A 265      41.638  39.857  11.086  1.00  0.00           C  
ATOM   3685  O   ALA A 265      41.441  39.527  12.254  1.00  0.00           O  
ATOM   3686  CB  ALA A 265      40.648  38.492   9.248  1.00  0.00           C  
ATOM   3687  H   ALA A 265      40.772  40.758   8.203  1.00  0.00           H  
ATOM   3688  HA  ALA A 265      39.586  39.791  10.581  1.00  0.00           H  
ATOM   3689 1HB  ALA A 265      40.624  37.642   9.930  1.00  0.00           H  
ATOM   3690 2HB  ALA A 265      39.816  38.421   8.548  1.00  0.00           H  
ATOM   3691 3HB  ALA A 265      41.587  38.487   8.696  1.00  0.00           H  
ATOM   3692  N   ARG A 266      42.812  40.260  10.653  1.00  0.00           N  
ATOM   3693  CA  ARG A 266      43.933  40.443  11.553  1.00  0.00           C  
ATOM   3694  C   ARG A 266      43.671  41.518  12.596  1.00  0.00           C  
ATOM   3695  O   ARG A 266      44.030  41.381  13.764  1.00  0.00           O  
ATOM   3696  CB  ARG A 266      45.183  40.806  10.766  1.00  0.00           C  
ATOM   3697  CG  ARG A 266      46.446  40.950  11.601  1.00  0.00           C  
ATOM   3698  CD  ARG A 266      47.629  41.262  10.759  1.00  0.00           C  
ATOM   3699  NE  ARG A 266      48.843  41.380  11.551  1.00  0.00           N  
ATOM   3700  CZ  ARG A 266      49.251  42.509  12.162  1.00  0.00           C  
ATOM   3701  NH1 ARG A 266      48.533  43.606  12.063  1.00  0.00           N1+
ATOM   3702  NH2 ARG A 266      50.372  42.513  12.861  1.00  0.00           N  
ATOM   3703  H   ARG A 266      42.933  40.510   9.713  1.00  0.00           H  
ATOM   3704  HA  ARG A 266      44.107  39.507  12.083  1.00  0.00           H  
ATOM   3705 1HB  ARG A 266      45.372  40.044  10.011  1.00  0.00           H  
ATOM   3706 2HB  ARG A 266      45.024  41.750  10.244  1.00  0.00           H  
ATOM   3707 1HG  ARG A 266      46.315  41.757  12.322  1.00  0.00           H  
ATOM   3708 2HG  ARG A 266      46.639  40.017  12.132  1.00  0.00           H  
ATOM   3709 1HD  ARG A 266      47.775  40.468  10.027  1.00  0.00           H  
ATOM   3710 2HD  ARG A 266      47.467  42.207  10.241  1.00  0.00           H  
ATOM   3711  HE  ARG A 266      49.421  40.556  11.650  1.00  0.00           H  
ATOM   3712 1HH1 ARG A 266      47.676  43.602  11.529  1.00  0.00           H  
ATOM   3713 2HH1 ARG A 266      48.839  44.452  12.521  1.00  0.00           H  
ATOM   3714 1HH2 ARG A 266      50.924  41.670  12.937  1.00  0.00           H  
ATOM   3715 2HH2 ARG A 266      50.678  43.359  13.319  1.00  0.00           H  
ATOM   3716  N   GLU A 267      43.070  42.604  12.163  1.00  0.00           N  
ATOM   3717  CA  GLU A 267      42.694  43.676  13.063  1.00  0.00           C  
ATOM   3718  C   GLU A 267      41.682  43.232  14.106  1.00  0.00           C  
ATOM   3719  O   GLU A 267      41.753  43.609  15.274  1.00  0.00           O  
ATOM   3720  CB  GLU A 267      42.127  44.852  12.265  1.00  0.00           C  
ATOM   3721  CG  GLU A 267      43.154  45.591  11.419  1.00  0.00           C  
ATOM   3722  CD  GLU A 267      44.207  46.277  12.243  1.00  0.00           C  
ATOM   3723  OE1 GLU A 267      43.870  47.174  12.977  1.00  0.00           O  
ATOM   3724  OE2 GLU A 267      45.352  45.902  12.138  1.00  0.00           O1-
ATOM   3725  H   GLU A 267      42.803  42.681  11.223  1.00  0.00           H  
ATOM   3726  HA  GLU A 267      43.585  44.011  13.593  1.00  0.00           H  
ATOM   3727 1HB  GLU A 267      41.340  44.496  11.601  1.00  0.00           H  
ATOM   3728 2HB  GLU A 267      41.677  45.572  12.949  1.00  0.00           H  
ATOM   3729 1HG  GLU A 267      43.637  44.879  10.750  1.00  0.00           H  
ATOM   3730 2HG  GLU A 267      42.639  46.331  10.806  1.00  0.00           H  
ATOM   3731  N   ALA A 268      40.716  42.452  13.673  1.00  0.00           N  
ATOM   3732  CA  ALA A 268      39.725  41.895  14.573  1.00  0.00           C  
ATOM   3733  C   ALA A 268      40.339  40.975  15.616  1.00  0.00           C  
ATOM   3734  O   ALA A 268      39.955  40.980  16.784  1.00  0.00           O  
ATOM   3735  CB  ALA A 268      38.663  41.149  13.778  1.00  0.00           C  
ATOM   3736  H   ALA A 268      40.687  42.175  12.733  1.00  0.00           H  
ATOM   3737  HA  ALA A 268      39.255  42.719  15.111  1.00  0.00           H  
ATOM   3738 1HB  ALA A 268      37.915  40.745  14.460  1.00  0.00           H  
ATOM   3739 2HB  ALA A 268      38.184  41.834  13.078  1.00  0.00           H  
ATOM   3740 3HB  ALA A 268      39.129  40.334  13.226  1.00  0.00           H  
ATOM   3741  N   VAL A 269      41.275  40.160  15.183  1.00  0.00           N  
ATOM   3742  CA  VAL A 269      41.995  39.281  16.083  1.00  0.00           C  
ATOM   3743  C   VAL A 269      42.794  40.045  17.126  1.00  0.00           C  
ATOM   3744  O   VAL A 269      42.855  39.666  18.294  1.00  0.00           O  
ATOM   3745  CB  VAL A 269      42.949  38.377  15.280  1.00  0.00           C  
ATOM   3746  CG1 VAL A 269      43.854  37.591  16.217  1.00  0.00           C  
ATOM   3747  CG2 VAL A 269      42.146  37.438  14.392  1.00  0.00           C  
ATOM   3748  H   VAL A 269      41.552  40.179  14.243  1.00  0.00           H  
ATOM   3749  HA  VAL A 269      41.272  38.655  16.608  1.00  0.00           H  
ATOM   3750  HB  VAL A 269      43.592  39.002  14.661  1.00  0.00           H  
ATOM   3751 1HG1 VAL A 269      44.521  36.958  15.632  1.00  0.00           H  
ATOM   3752 2HG1 VAL A 269      44.444  38.283  16.817  1.00  0.00           H  
ATOM   3753 3HG1 VAL A 269      43.246  36.968  16.873  1.00  0.00           H  
ATOM   3754 1HG2 VAL A 269      42.827  36.802  13.826  1.00  0.00           H  
ATOM   3755 2HG2 VAL A 269      41.499  36.816  15.011  1.00  0.00           H  
ATOM   3756 3HG2 VAL A 269      41.537  38.021  13.701  1.00  0.00           H  
ATOM   3757  N   GLU A 270      43.435  41.108  16.693  1.00  0.00           N  
ATOM   3758  CA  GLU A 270      44.176  41.970  17.593  1.00  0.00           C  
ATOM   3759  C   GLU A 270      43.284  42.625  18.636  1.00  0.00           C  
ATOM   3760  O   GLU A 270      43.647  42.750  19.804  1.00  0.00           O  
ATOM   3761  CB  GLU A 270      44.912  43.049  16.795  1.00  0.00           C  
ATOM   3762  CG  GLU A 270      45.778  43.974  17.638  1.00  0.00           C  
ATOM   3763  CD  GLU A 270      46.543  44.972  16.814  1.00  0.00           C  
ATOM   3764  OE1 GLU A 270      46.863  44.665  15.691  1.00  0.00           O  
ATOM   3765  OE2 GLU A 270      46.806  46.043  17.309  1.00  0.00           O1-
ATOM   3766  H   GLU A 270      43.368  41.378  15.753  1.00  0.00           H  
ATOM   3767  HA  GLU A 270      44.912  41.366  18.123  1.00  0.00           H  
ATOM   3768 1HB  GLU A 270      45.553  42.577  16.050  1.00  0.00           H  
ATOM   3769 2HB  GLU A 270      44.187  43.664  16.261  1.00  0.00           H  
ATOM   3770 1HG  GLU A 270      45.141  44.511  18.341  1.00  0.00           H  
ATOM   3771 2HG  GLU A 270      46.480  43.372  18.214  1.00  0.00           H  
ATOM   3772  N   HIS A 271      42.126  43.071  18.203  1.00  0.00           N  
ATOM   3773  CA  HIS A 271      41.148  43.651  19.103  1.00  0.00           C  
ATOM   3774  C   HIS A 271      40.659  42.658  20.146  1.00  0.00           C  
ATOM   3775  O   HIS A 271      40.471  42.994  21.314  1.00  0.00           O  
ATOM   3776  CB  HIS A 271      39.952  44.190  18.311  1.00  0.00           C  
ATOM   3777  CG  HIS A 271      40.263  45.421  17.517  1.00  0.00           C  
ATOM   3778  CD2 HIS A 271      39.975  45.752  16.236  1.00  0.00           C  
ATOM   3779  ND1 HIS A 271      40.955  46.491  18.044  1.00  0.00           N  
ATOM   3780  CE1 HIS A 271      41.080  47.428  17.119  1.00  0.00           C  
ATOM   3781  NE2 HIS A 271      40.494  47.004  16.015  1.00  0.00           N  
ATOM   3782  H   HIS A 271      41.872  42.958  17.263  1.00  0.00           H  
ATOM   3783  HA  HIS A 271      41.626  44.470  19.641  1.00  0.00           H  
ATOM   3784 1HB  HIS A 271      39.594  43.422  17.624  1.00  0.00           H  
ATOM   3785 2HB  HIS A 271      39.137  44.423  18.996  1.00  0.00           H  
ATOM   3786  HD2 HIS A 271      39.432  45.140  15.516  1.00  0.00           H  
ATOM   3787  HE1 HIS A 271      41.583  48.386  17.247  1.00  0.00           H  
ATOM   3788  HE2 HIS A 271      40.434  47.513  15.145  1.00  0.00           H  
ATOM   3789  N   VAL A 272      40.421  41.441  19.713  1.00  0.00           N  
ATOM   3790  CA  VAL A 272      40.020  40.378  20.613  1.00  0.00           C  
ATOM   3791  C   VAL A 272      41.081  40.068  21.656  1.00  0.00           C  
ATOM   3792  O   VAL A 272      40.783  39.825  22.824  1.00  0.00           O  
ATOM   3793  CB  VAL A 272      39.714  39.100  19.810  1.00  0.00           C  
ATOM   3794  CG1 VAL A 272      39.486  37.923  20.747  1.00  0.00           C  
ATOM   3795  CG2 VAL A 272      38.499  39.325  18.922  1.00  0.00           C  
ATOM   3796  H   VAL A 272      40.576  41.210  18.773  1.00  0.00           H  
ATOM   3797  HA  VAL A 272      39.117  40.691  21.138  1.00  0.00           H  
ATOM   3798  HB  VAL A 272      40.577  38.856  19.191  1.00  0.00           H  
ATOM   3799 1HG1 VAL A 272      39.272  37.029  20.162  1.00  0.00           H  
ATOM   3800 2HG1 VAL A 272      40.381  37.758  21.347  1.00  0.00           H  
ATOM   3801 3HG1 VAL A 272      38.643  38.138  21.403  1.00  0.00           H  
ATOM   3802 1HG2 VAL A 272      38.289  38.418  18.356  1.00  0.00           H  
ATOM   3803 2HG2 VAL A 272      37.637  39.575  19.541  1.00  0.00           H  
ATOM   3804 3HG2 VAL A 272      38.700  40.144  18.231  1.00  0.00           H  
ATOM   3805  N   ALA A 273      42.321  40.044  21.223  1.00  0.00           N  
ATOM   3806  CA  ALA A 273      43.439  39.834  22.123  1.00  0.00           C  
ATOM   3807  C   ALA A 273      43.560  40.933  23.166  1.00  0.00           C  
ATOM   3808  O   ALA A 273      43.850  40.682  24.334  1.00  0.00           O  
ATOM   3809  CB  ALA A 273      44.732  39.724  21.328  1.00  0.00           C  
ATOM   3810  H   ALA A 273      42.522  40.237  20.283  1.00  0.00           H  
ATOM   3811  HA  ALA A 273      43.270  38.901  22.661  1.00  0.00           H  
ATOM   3812 1HB  ALA A 273      45.565  39.553  22.009  1.00  0.00           H  
ATOM   3813 2HB  ALA A 273      44.659  38.891  20.628  1.00  0.00           H  
ATOM   3814 3HB  ALA A 273      44.898  40.647  20.775  1.00  0.00           H  
ATOM   3815  N   ARG A 274      43.367  42.159  22.733  1.00  0.00           N  
ATOM   3816  CA  ARG A 274      43.380  43.296  23.633  1.00  0.00           C  
ATOM   3817  C   ARG A 274      42.277  43.223  24.676  1.00  0.00           C  
ATOM   3818  O   ARG A 274      42.473  43.554  25.844  1.00  0.00           O  
ATOM   3819  CB  ARG A 274      43.236  44.590  22.846  1.00  0.00           C  
ATOM   3820  CG  ARG A 274      44.451  44.970  22.013  1.00  0.00           C  
ATOM   3821  CD  ARG A 274      44.245  46.256  21.297  1.00  0.00           C  
ATOM   3822  NE  ARG A 274      45.369  46.582  20.435  1.00  0.00           N  
ATOM   3823  CZ  ARG A 274      46.495  47.197  20.847  1.00  0.00           C  
ATOM   3824  NH1 ARG A 274      46.631  47.545  22.107  1.00  0.00           N1+
ATOM   3825  NH2 ARG A 274      47.463  47.451  19.983  1.00  0.00           N  
ATOM   3826  H   ARG A 274      43.143  42.323  21.793  1.00  0.00           H  
ATOM   3827  HA  ARG A 274      44.331  43.304  24.166  1.00  0.00           H  
ATOM   3828 1HB  ARG A 274      42.385  44.513  22.171  1.00  0.00           H  
ATOM   3829 2HB  ARG A 274      43.036  45.413  23.532  1.00  0.00           H  
ATOM   3830 1HG  ARG A 274      45.319  45.075  22.664  1.00  0.00           H  
ATOM   3831 2HG  ARG A 274      44.643  44.193  21.274  1.00  0.00           H  
ATOM   3832 1HD  ARG A 274      43.350  46.188  20.679  1.00  0.00           H  
ATOM   3833 2HD  ARG A 274      44.126  47.060  22.022  1.00  0.00           H  
ATOM   3834  HE  ARG A 274      45.302  46.330  19.458  1.00  0.00           H  
ATOM   3835 1HH1 ARG A 274      45.891  47.352  22.767  1.00  0.00           H  
ATOM   3836 2HH1 ARG A 274      47.475  48.007  22.415  1.00  0.00           H  
ATOM   3837 1HH2 ARG A 274      47.359  47.183  19.014  1.00  0.00           H  
ATOM   3838 2HH2 ARG A 274      48.306  47.912  20.291  1.00  0.00           H  
ATOM   3839  N   LEU A 275      41.102  42.821  24.243  1.00  0.00           N  
ATOM   3840  CA  LEU A 275      39.981  42.638  25.143  1.00  0.00           C  
ATOM   3841  C   LEU A 275      40.243  41.563  26.186  1.00  0.00           C  
ATOM   3842  O   LEU A 275      39.885  41.699  27.354  1.00  0.00           O  
ATOM   3843  CB  LEU A 275      38.725  42.277  24.340  1.00  0.00           C  
ATOM   3844  CG  LEU A 275      38.148  43.399  23.467  1.00  0.00           C  
ATOM   3845  CD1 LEU A 275      37.028  42.843  22.599  1.00  0.00           C  
ATOM   3846  CD2 LEU A 275      37.643  44.526  24.356  1.00  0.00           C  
ATOM   3847  H   LEU A 275      40.980  42.571  23.303  1.00  0.00           H  
ATOM   3848  HA  LEU A 275      39.807  43.574  25.673  1.00  0.00           H  
ATOM   3849 1HB  LEU A 275      38.959  41.437  23.688  1.00  0.00           H  
ATOM   3850 2HB  LEU A 275      37.946  41.965  25.035  1.00  0.00           H  
ATOM   3851  HG  LEU A 275      38.926  43.780  22.804  1.00  0.00           H  
ATOM   3852 1HD1 LEU A 275      36.618  43.640  21.978  1.00  0.00           H  
ATOM   3853 2HD1 LEU A 275      37.421  42.052  21.960  1.00  0.00           H  
ATOM   3854 3HD1 LEU A 275      36.242  42.438  23.235  1.00  0.00           H  
ATOM   3855 1HD2 LEU A 275      37.234  45.324  23.735  1.00  0.00           H  
ATOM   3856 2HD2 LEU A 275      36.865  44.146  25.018  1.00  0.00           H  
ATOM   3857 3HD2 LEU A 275      38.468  44.917  24.952  1.00  0.00           H  
ATOM   3858  N   ALA A 276      40.844  40.477  25.753  1.00  0.00           N  
ATOM   3859  CA  ALA A 276      41.221  39.404  26.653  1.00  0.00           C  
ATOM   3860  C   ALA A 276      42.233  39.850  27.696  1.00  0.00           C  
ATOM   3861  O   ALA A 276      42.161  39.472  28.864  1.00  0.00           O  
ATOM   3862  CB  ALA A 276      41.772  38.230  25.858  1.00  0.00           C  
ATOM   3863  H   ALA A 276      41.111  40.399  24.813  1.00  0.00           H  
ATOM   3864  HA  ALA A 276      40.328  39.083  27.190  1.00  0.00           H  
ATOM   3865 1HB  ALA A 276      42.042  37.423  26.540  1.00  0.00           H  
ATOM   3866 2HB  ALA A 276      41.015  37.876  25.158  1.00  0.00           H  
ATOM   3867 3HB  ALA A 276      42.656  38.547  25.306  1.00  0.00           H  
ATOM   3868  N   ARG A 277      43.198  40.628  27.263  1.00  0.00           N  
ATOM   3869  CA  ARG A 277      44.189  41.185  28.163  1.00  0.00           C  
ATOM   3870  C   ARG A 277      43.575  42.105  29.206  1.00  0.00           C  
ATOM   3871  O   ARG A 277      43.959  42.100  30.374  1.00  0.00           O  
ATOM   3872  CB  ARG A 277      45.239  41.955  27.375  1.00  0.00           C  
ATOM   3873  CG  ARG A 277      46.171  41.093  26.539  1.00  0.00           C  
ATOM   3874  CD  ARG A 277      47.132  41.917  25.763  1.00  0.00           C  
ATOM   3875  NE  ARG A 277      48.026  41.097  24.961  1.00  0.00           N  
ATOM   3876  CZ  ARG A 277      48.904  41.578  24.059  1.00  0.00           C  
ATOM   3877  NH1 ARG A 277      48.993  42.873  23.856  1.00  0.00           N1+
ATOM   3878  NH2 ARG A 277      49.674  40.747  23.379  1.00  0.00           N  
ATOM   3879  H   ARG A 277      43.227  40.905  26.323  1.00  0.00           H  
ATOM   3880  HA  ARG A 277      44.671  40.365  28.697  1.00  0.00           H  
ATOM   3881 1HB  ARG A 277      44.747  42.656  26.703  1.00  0.00           H  
ATOM   3882 2HB  ARG A 277      45.854  42.537  28.062  1.00  0.00           H  
ATOM   3883 1HG  ARG A 277      46.738  40.430  27.193  1.00  0.00           H  
ATOM   3884 2HG  ARG A 277      45.585  40.498  25.838  1.00  0.00           H  
ATOM   3885 1HD  ARG A 277      46.585  42.580  25.093  1.00  0.00           H  
ATOM   3886 2HD  ARG A 277      47.737  42.511  26.447  1.00  0.00           H  
ATOM   3887  HE  ARG A 277      47.986  40.094  25.090  1.00  0.00           H  
ATOM   3888 1HH1 ARG A 277      48.404  43.508  24.376  1.00  0.00           H  
ATOM   3889 2HH1 ARG A 277      49.651  43.234  23.180  1.00  0.00           H  
ATOM   3890 1HH2 ARG A 277      49.605  39.751  23.535  1.00  0.00           H  
ATOM   3891 2HH2 ARG A 277      50.332  41.108  22.703  1.00  0.00           H  
ATOM   3892  N   ALA A 278      42.494  42.775  28.826  1.00  0.00           N  
ATOM   3893  CA  ALA A 278      41.733  43.593  29.771  1.00  0.00           C  
ATOM   3894  C   ALA A 278      40.843  42.791  30.710  1.00  0.00           C  
ATOM   3895  O   ALA A 278      39.621  42.949  30.703  1.00  0.00           O  
ATOM   3896  CB  ALA A 278      40.888  44.603  29.008  1.00  0.00           C  
ATOM   3897  H   ALA A 278      42.203  42.735  27.860  1.00  0.00           H  
ATOM   3898  HA  ALA A 278      42.442  44.125  30.406  1.00  0.00           H  
ATOM   3899 1HB  ALA A 278      40.338  45.225  29.715  1.00  0.00           H  
ATOM   3900 2HB  ALA A 278      41.535  45.232  28.398  1.00  0.00           H  
ATOM   3901 3HB  ALA A 278      40.184  44.076  28.366  1.00  0.00           H  
ATOM   3902  N   VAL A 279      41.461  42.002  31.579  1.00  0.00           N  
ATOM   3903  CA  VAL A 279      40.746  41.417  32.708  1.00  0.00           C  
ATOM   3904  C   VAL A 279      40.538  42.434  33.832  1.00  0.00           C  
ATOM   3905  O   VAL A 279      39.458  42.513  34.417  1.00  0.00           O  
ATOM   3906  CB  VAL A 279      41.522  40.204  33.255  1.00  0.00           C  
ATOM   3907  CG1 VAL A 279      41.689  39.147  32.173  1.00  0.00           C  
ATOM   3908  CG2 VAL A 279      42.876  40.652  33.785  1.00  0.00           C  
ATOM   3909  H   VAL A 279      42.457  41.859  31.494  1.00  0.00           H  
ATOM   3910  HA  VAL A 279      39.768  41.082  32.363  1.00  0.00           H  
ATOM   3911  HB  VAL A 279      40.947  39.750  34.062  1.00  0.00           H  
ATOM   3912 1HG1 VAL A 279      42.239  38.297  32.577  1.00  0.00           H  
ATOM   3913 2HG1 VAL A 279      40.708  38.815  31.834  1.00  0.00           H  
ATOM   3914 3HG1 VAL A 279      42.241  39.569  31.334  1.00  0.00           H  
ATOM   3915 1HG2 VAL A 279      43.419  39.789  34.171  1.00  0.00           H  
ATOM   3916 2HG2 VAL A 279      43.448  41.111  32.979  1.00  0.00           H  
ATOM   3917 3HG2 VAL A 279      42.731  41.377  34.586  1.00  0.00           H  
ATOM   3918  N   ASP A 280      41.595  43.176  34.148  1.00  0.00           N  
ATOM   3919  CA  ASP A 280      41.591  44.098  35.281  1.00  0.00           C  
ATOM   3920  C   ASP A 280      40.636  45.269  35.060  1.00  0.00           C  
ATOM   3921  O   ASP A 280      40.183  45.902  36.011  1.00  0.00           O  
ATOM   3922  CB  ASP A 280      43.003  44.630  35.537  1.00  0.00           C  
ATOM   3923  CG  ASP A 280      43.937  43.577  36.118  1.00  0.00           C  
ATOM   3924  OD1 ASP A 280      43.452  42.574  36.586  1.00  0.00           O  
ATOM   3925  OD2 ASP A 280      45.126  43.785  36.088  1.00  0.00           O1-
ATOM   3926  H   ASP A 280      42.439  43.080  33.602  1.00  0.00           H  
ATOM   3927  HA  ASP A 280      41.266  43.555  36.169  1.00  0.00           H  
ATOM   3928 1HB  ASP A 280      43.429  44.997  34.603  1.00  0.00           H  
ATOM   3929 2HB  ASP A 280      42.955  45.472  36.228  1.00  0.00           H  
ATOM   3930  N   ALA A 281      40.400  45.597  33.798  1.00  0.00           N  
ATOM   3931  CA  ALA A 281      39.697  46.820  33.426  1.00  0.00           C  
ATOM   3932  C   ALA A 281      38.223  46.798  33.827  1.00  0.00           C  
ATOM   3933  O   ALA A 281      37.597  45.740  33.886  1.00  0.00           O  
ATOM   3934  CB  ALA A 281      39.826  47.056  31.928  1.00  0.00           C  
ATOM   3935  H   ALA A 281      40.761  45.002  33.065  1.00  0.00           H  
ATOM   3936  HA  ALA A 281      40.168  47.659  33.939  1.00  0.00           H  
ATOM   3937 1HB  ALA A 281      39.311  47.978  31.659  1.00  0.00           H  
ATOM   3938 2HB  ALA A 281      40.880  47.138  31.662  1.00  0.00           H  
ATOM   3939 3HB  ALA A 281      39.380  46.221  31.389  1.00  0.00           H  
ATOM   3940  N   PRO A 282      37.679  47.981  34.109  1.00  0.00           N  
ATOM   3941  CA  PRO A 282      36.283  48.116  34.518  1.00  0.00           C  
ATOM   3942  C   PRO A 282      35.338  47.655  33.417  1.00  0.00           C  
ATOM   3943  O   PRO A 282      35.615  47.850  32.234  1.00  0.00           O  
ATOM   3944  CB  PRO A 282      36.145  49.618  34.786  1.00  0.00           C  
ATOM   3945  CG  PRO A 282      37.540  50.071  35.055  1.00  0.00           C  
ATOM   3946  CD  PRO A 282      38.390  49.222  34.148  1.00  0.00           C  
ATOM   3947  HA  PRO A 282      36.120  47.498  35.402  1.00  0.00           H  
ATOM   3948 1HB  PRO A 282      35.695  50.116  33.915  1.00  0.00           H  
ATOM   3949 2HB  PRO A 282      35.470  49.788  35.638  1.00  0.00           H  
ATOM   3950 1HG  PRO A 282      37.637  51.146  34.845  1.00  0.00           H  
ATOM   3951 2HG  PRO A 282      37.786  49.932  36.119  1.00  0.00           H  
ATOM   3952 1HD  PRO A 282      38.455  49.696  33.157  1.00  0.00           H  
ATOM   3953 2HD  PRO A 282      39.392  49.104  34.588  1.00  0.00           H  
ATOM   3954  N   PRO A 283      34.243  47.008  33.808  1.00  0.00           N  
ATOM   3955  CA  PRO A 283      33.322  46.406  32.846  1.00  0.00           C  
ATOM   3956  C   PRO A 283      32.940  47.383  31.755  1.00  0.00           C  
ATOM   3957  O   PRO A 283      32.744  47.004  30.598  1.00  0.00           O  
ATOM   3958  CB  PRO A 283      32.113  46.032  33.710  1.00  0.00           C  
ATOM   3959  CG  PRO A 283      32.695  45.764  35.056  1.00  0.00           C  
ATOM   3960  CD  PRO A 283      33.767  46.810  35.215  1.00  0.00           C  
ATOM   3961  HA  PRO A 283      33.788  45.509  32.412  1.00  0.00           H  
ATOM   3962 1HB  PRO A 283      31.386  46.857  33.716  1.00  0.00           H  
ATOM   3963 2HB  PRO A 283      31.603  45.156  33.284  1.00  0.00           H  
ATOM   3964 1HG  PRO A 283      31.915  45.837  35.828  1.00  0.00           H  
ATOM   3965 2HG  PRO A 283      33.093  44.740  35.101  1.00  0.00           H  
ATOM   3966 1HD  PRO A 283      33.325  47.729  35.626  1.00  0.00           H  
ATOM   3967 2HD  PRO A 283      34.556  46.428  35.880  1.00  0.00           H  
ATOM   3968  N   GLU A 284      32.870  48.644  32.127  1.00  0.00           N  
ATOM   3969  CA  GLU A 284      32.503  49.720  31.226  1.00  0.00           C  
ATOM   3970  C   GLU A 284      33.575  49.994  30.184  1.00  0.00           C  
ATOM   3971  O   GLU A 284      33.286  50.246  29.016  1.00  0.00           O  
ATOM   3972  CB  GLU A 284      32.222  50.996  32.022  1.00  0.00           C  
ATOM   3973  CG  GLU A 284      30.997  50.920  32.921  1.00  0.00           C  
ATOM   3974  CD  GLU A 284      31.265  50.205  34.216  1.00  0.00           C  
ATOM   3975  OE1 GLU A 284      32.383  49.804  34.431  1.00  0.00           O  
ATOM   3976  OE2 GLU A 284      30.349  50.058  34.992  1.00  0.00           O1-
ATOM   3977  H   GLU A 284      33.032  48.869  33.066  1.00  0.00           H  
ATOM   3978  HA  GLU A 284      31.592  49.434  30.699  1.00  0.00           H  
ATOM   3979 1HB  GLU A 284      33.083  51.231  32.649  1.00  0.00           H  
ATOM   3980 2HB  GLU A 284      32.081  51.830  31.335  1.00  0.00           H  
ATOM   3981 1HG  GLU A 284      30.657  51.931  33.142  1.00  0.00           H  
ATOM   3982 2HG  GLU A 284      30.198  50.406  32.387  1.00  0.00           H  
ATOM   3983  N   GLU A 285      34.816  49.975  30.617  1.00  0.00           N  
ATOM   3984  CA  GLU A 285      35.939  50.149  29.716  1.00  0.00           C  
ATOM   3985  C   GLU A 285      36.024  49.046  28.674  1.00  0.00           C  
ATOM   3986  O   GLU A 285      36.322  49.288  27.506  1.00  0.00           O  
ATOM   3987  CB  GLU A 285      37.244  50.204  30.513  1.00  0.00           C  
ATOM   3988  CG  GLU A 285      38.486  50.453  29.668  1.00  0.00           C  
ATOM   3989  CD  GLU A 285      39.738  50.576  30.491  1.00  0.00           C  
ATOM   3990  OE1 GLU A 285      39.798  51.453  31.320  1.00  0.00           O  
ATOM   3991  OE2 GLU A 285      40.637  49.793  30.291  1.00  0.00           O1-
ATOM   3992  H   GLU A 285      35.010  49.777  31.556  1.00  0.00           H  
ATOM   3993  HA  GLU A 285      35.811  51.091  29.182  1.00  0.00           H  
ATOM   3994 1HB  GLU A 285      37.183  50.998  31.258  1.00  0.00           H  
ATOM   3995 2HB  GLU A 285      37.385  49.264  31.046  1.00  0.00           H  
ATOM   3996 1HG  GLU A 285      38.607  49.628  28.966  1.00  0.00           H  
ATOM   3997 2HG  GLU A 285      38.344  51.366  29.092  1.00  0.00           H  
ATOM   3998  N   VAL A 286      35.790  47.827  29.107  1.00  0.00           N  
ATOM   3999  CA  VAL A 286      35.765  46.691  28.206  1.00  0.00           C  
ATOM   4000  C   VAL A 286      34.664  46.800  27.164  1.00  0.00           C  
ATOM   4001  O   VAL A 286      34.850  46.464  25.996  1.00  0.00           O  
ATOM   4002  CB  VAL A 286      35.573  45.390  29.008  1.00  0.00           C  
ATOM   4003  CG1 VAL A 286      35.345  44.215  28.070  1.00  0.00           C  
ATOM   4004  CG2 VAL A 286      36.784  45.146  29.895  1.00  0.00           C  
ATOM   4005  H   VAL A 286      35.560  47.671  30.046  1.00  0.00           H  
ATOM   4006  HA  VAL A 286      36.720  46.645  27.681  1.00  0.00           H  
ATOM   4007  HB  VAL A 286      34.681  45.485  29.628  1.00  0.00           H  
ATOM   4008 1HG1 VAL A 286      35.211  43.304  28.654  1.00  0.00           H  
ATOM   4009 2HG1 VAL A 286      34.453  44.395  27.471  1.00  0.00           H  
ATOM   4010 3HG1 VAL A 286      36.207  44.100  27.414  1.00  0.00           H  
ATOM   4011 1HG2 VAL A 286      36.641  44.225  30.460  1.00  0.00           H  
ATOM   4012 2HG2 VAL A 286      37.677  45.057  29.276  1.00  0.00           H  
ATOM   4013 3HG2 VAL A 286      36.904  45.980  30.587  1.00  0.00           H  
ATOM   4014  N   ALA A 287      33.505  47.241  27.597  1.00  0.00           N  
ATOM   4015  CA  ALA A 287      32.390  47.463  26.696  1.00  0.00           C  
ATOM   4016  C   ALA A 287      32.688  48.528  25.654  1.00  0.00           C  
ATOM   4017  O   ALA A 287      32.325  48.404  24.486  1.00  0.00           O  
ATOM   4018  CB  ALA A 287      31.149  47.842  27.490  1.00  0.00           C  
ATOM   4019  H   ALA A 287      33.391  47.495  28.536  1.00  0.00           H  
ATOM   4020  HA  ALA A 287      32.199  46.534  26.158  1.00  0.00           H  
ATOM   4021 1HB  ALA A 287      30.313  47.995  26.808  1.00  0.00           H  
ATOM   4022 2HB  ALA A 287      30.905  47.042  28.189  1.00  0.00           H  
ATOM   4023 3HB  ALA A 287      31.337  48.761  28.043  1.00  0.00           H  
ATOM   4024  N   GLU A 288      33.325  49.593  26.087  1.00  0.00           N  
ATOM   4025  CA  GLU A 288      33.736  50.652  25.186  1.00  0.00           C  
ATOM   4026  C   GLU A 288      34.734  50.174  24.144  1.00  0.00           C  
ATOM   4027  O   GLU A 288      34.674  50.553  22.976  1.00  0.00           O  
ATOM   4028  CB  GLU A 288      34.340  51.810  25.983  1.00  0.00           C  
ATOM   4029  CG  GLU A 288      33.336  52.590  26.819  1.00  0.00           C  
ATOM   4030  CD  GLU A 288      33.976  53.669  27.647  1.00  0.00           C  
ATOM   4031  OE1 GLU A 288      35.181  53.741  27.666  1.00  0.00           O  
ATOM   4032  OE2 GLU A 288      33.259  54.422  28.263  1.00  0.00           O1-
ATOM   4033  H   GLU A 288      33.594  49.661  27.026  1.00  0.00           H  
ATOM   4034  HA  GLU A 288      32.855  51.018  24.658  1.00  0.00           H  
ATOM   4035 1HB  GLU A 288      35.109  51.428  26.654  1.00  0.00           H  
ATOM   4036 2HB  GLU A 288      34.822  52.510  25.299  1.00  0.00           H  
ATOM   4037 1HG  GLU A 288      32.602  53.046  26.154  1.00  0.00           H  
ATOM   4038 2HG  GLU A 288      32.810  51.898  27.475  1.00  0.00           H  
ATOM   4039  N   LEU A 289      35.672  49.362  24.577  1.00  0.00           N  
ATOM   4040  CA  LEU A 289      36.644  48.773  23.676  1.00  0.00           C  
ATOM   4041  C   LEU A 289      35.999  47.874  22.634  1.00  0.00           C  
ATOM   4042  O   LEU A 289      36.383  47.866  21.466  1.00  0.00           O  
ATOM   4043  CB  LEU A 289      37.675  47.969  24.478  1.00  0.00           C  
ATOM   4044  CG  LEU A 289      38.629  48.794  25.351  1.00  0.00           C  
ATOM   4045  CD1 LEU A 289      39.461  47.858  26.218  1.00  0.00           C  
ATOM   4046  CD2 LEU A 289      39.518  49.650  24.462  1.00  0.00           C  
ATOM   4047  H   LEU A 289      35.692  49.085  25.516  1.00  0.00           H  
ATOM   4048  HA  LEU A 289      37.155  49.576  23.146  1.00  0.00           H  
ATOM   4049 1HB  LEU A 289      37.144  47.277  25.130  1.00  0.00           H  
ATOM   4050 2HB  LEU A 289      38.280  47.388  23.782  1.00  0.00           H  
ATOM   4051  HG  LEU A 289      38.051  49.437  26.014  1.00  0.00           H  
ATOM   4052 1HD1 LEU A 289      40.139  48.445  26.838  1.00  0.00           H  
ATOM   4053 2HD1 LEU A 289      38.802  47.272  26.857  1.00  0.00           H  
ATOM   4054 3HD1 LEU A 289      40.039  47.190  25.581  1.00  0.00           H  
ATOM   4055 1HD2 LEU A 289      40.196  50.237  25.082  1.00  0.00           H  
ATOM   4056 2HD2 LEU A 289      40.098  49.007  23.799  1.00  0.00           H  
ATOM   4057 3HD2 LEU A 289      38.899  50.321  23.866  1.00  0.00           H  
ATOM   4058  N   ALA A 290      35.037  47.090  23.067  1.00  0.00           N  
ATOM   4059  CA  ALA A 290      34.288  46.236  22.166  1.00  0.00           C  
ATOM   4060  C   ALA A 290      33.515  47.027  21.124  1.00  0.00           C  
ATOM   4061  O   ALA A 290      33.441  46.649  19.956  1.00  0.00           O  
ATOM   4062  CB  ALA A 290      33.339  45.350  22.960  1.00  0.00           C  
ATOM   4063  H   ALA A 290      34.761  47.119  24.006  1.00  0.00           H  
ATOM   4064  HA  ALA A 290      34.997  45.607  21.628  1.00  0.00           H  
ATOM   4065 1HB  ALA A 290      32.789  44.702  22.277  1.00  0.00           H  
ATOM   4066 2HB  ALA A 290      33.910  44.739  23.659  1.00  0.00           H  
ATOM   4067 3HB  ALA A 290      32.637  45.973  23.513  1.00  0.00           H  
ATOM   4068  N   PHE A 291      32.910  48.110  21.557  1.00  0.00           N  
ATOM   4069  CA  PHE A 291      32.198  48.997  20.656  1.00  0.00           C  
ATOM   4070  C   PHE A 291      33.112  49.621  19.614  1.00  0.00           C  
ATOM   4071  O   PHE A 291      32.753  49.759  18.446  1.00  0.00           O  
ATOM   4072  CB  PHE A 291      31.503  50.104  21.451  1.00  0.00           C  
ATOM   4073  CG  PHE A 291      30.702  51.049  20.601  1.00  0.00           C  
ATOM   4074  CD1 PHE A 291      29.738  50.570  19.726  1.00  0.00           C  
ATOM   4075  CD2 PHE A 291      30.911  52.417  20.674  1.00  0.00           C  
ATOM   4076  CE1 PHE A 291      29.000  51.439  18.944  1.00  0.00           C  
ATOM   4077  CE2 PHE A 291      30.175  53.288  19.894  1.00  0.00           C  
ATOM   4078  CZ  PHE A 291      29.218  52.797  19.028  1.00  0.00           C  
ATOM   4079  H   PHE A 291      32.986  48.377  22.496  1.00  0.00           H  
ATOM   4080  HA  PHE A 291      31.443  48.417  20.124  1.00  0.00           H  
ATOM   4081 1HB  PHE A 291      30.834  49.658  22.186  1.00  0.00           H  
ATOM   4082 2HB  PHE A 291      32.247  50.683  21.995  1.00  0.00           H  
ATOM   4083  HD1 PHE A 291      29.564  49.496  19.661  1.00  0.00           H  
ATOM   4084  HD2 PHE A 291      31.667  52.805  21.358  1.00  0.00           H  
ATOM   4085  HE1 PHE A 291      28.246  51.049  18.261  1.00  0.00           H  
ATOM   4086  HE2 PHE A 291      30.349  54.362  19.961  1.00  0.00           H  
ATOM   4087  HZ  PHE A 291      28.639  53.482  18.411  1.00  0.00           H  
ATOM   4088  N   GLU A 292      34.284  50.027  20.047  1.00  0.00           N  
ATOM   4089  CA  GLU A 292      35.280  50.575  19.146  1.00  0.00           C  
ATOM   4090  C   GLU A 292      35.736  49.567  18.104  1.00  0.00           C  
ATOM   4091  O   GLU A 292      35.935  49.896  16.936  1.00  0.00           O  
ATOM   4092  CB  GLU A 292      36.488  51.073  19.942  1.00  0.00           C  
ATOM   4093  CG  GLU A 292      36.221  52.316  20.779  1.00  0.00           C  
ATOM   4094  CD  GLU A 292      37.405  52.729  21.608  1.00  0.00           C  
ATOM   4095  OE1 GLU A 292      38.374  52.009  21.625  1.00  0.00           O  
ATOM   4096  OE2 GLU A 292      37.341  53.767  22.224  1.00  0.00           O1-
ATOM   4097  H   GLU A 292      34.534  49.907  20.986  1.00  0.00           H  
ATOM   4098  HA  GLU A 292      34.828  51.409  18.608  1.00  0.00           H  
ATOM   4099 1HB  GLU A 292      36.832  50.285  20.613  1.00  0.00           H  
ATOM   4100 2HB  GLU A 292      37.306  51.300  19.259  1.00  0.00           H  
ATOM   4101 1HG  GLU A 292      35.952  53.137  20.116  1.00  0.00           H  
ATOM   4102 2HG  GLU A 292      35.373  52.123  21.436  1.00  0.00           H  
ATOM   4103  N   ALA A 293      35.934  48.342  18.537  1.00  0.00           N  
ATOM   4104  CA  ALA A 293      36.299  47.266  17.636  1.00  0.00           C  
ATOM   4105  C   ALA A 293      35.228  46.992  16.594  1.00  0.00           C  
ATOM   4106  O   ALA A 293      35.517  46.739  15.426  1.00  0.00           O  
ATOM   4107  CB  ALA A 293      36.591  46.001  18.430  1.00  0.00           C  
ATOM   4108  H   ALA A 293      35.771  48.116  19.476  1.00  0.00           H  
ATOM   4109  HA  ALA A 293      37.199  47.565  17.098  1.00  0.00           H  
ATOM   4110 1HB  ALA A 293      36.877  45.201  17.747  1.00  0.00           H  
ATOM   4111 2HB  ALA A 293      37.406  46.190  19.129  1.00  0.00           H  
ATOM   4112 3HB  ALA A 293      35.701  45.705  18.983  1.00  0.00           H  
ATOM   4113  N   ILE A 294      33.987  47.010  17.027  1.00  0.00           N  
ATOM   4114  CA  ILE A 294      32.863  46.837  16.126  1.00  0.00           C  
ATOM   4115  C   ILE A 294      32.780  47.940  15.084  1.00  0.00           C  
ATOM   4116  O   ILE A 294      32.481  47.699  13.916  1.00  0.00           O  
ATOM   4117  CB  ILE A 294      31.542  46.784  16.916  1.00  0.00           C  
ATOM   4118  CG1 ILE A 294      31.476  45.509  17.760  1.00  0.00           C  
ATOM   4119  CG2 ILE A 294      30.354  46.863  15.970  1.00  0.00           C  
ATOM   4120  CD1 ILE A 294      30.350  45.503  18.769  1.00  0.00           C  
ATOM   4121  H   ILE A 294      33.794  47.209  17.966  1.00  0.00           H  
ATOM   4122  HA  ILE A 294      32.988  45.895  15.594  1.00  0.00           H  
ATOM   4123  HB  ILE A 294      31.499  47.624  17.609  1.00  0.00           H  
ATOM   4124 1HG1 ILE A 294      31.353  44.646  17.107  1.00  0.00           H  
ATOM   4125 2HG1 ILE A 294      32.415  45.380  18.298  1.00  0.00           H  
ATOM   4126 1HG2 ILE A 294      29.429  46.824  16.545  1.00  0.00           H  
ATOM   4127 2HG2 ILE A 294      30.395  47.798  15.412  1.00  0.00           H  
ATOM   4128 3HG2 ILE A 294      30.385  46.024  15.275  1.00  0.00           H  
ATOM   4129 1HD1 ILE A 294      30.368  44.568  19.329  1.00  0.00           H  
ATOM   4130 2HD1 ILE A 294      30.473  46.340  19.457  1.00  0.00           H  
ATOM   4131 3HD1 ILE A 294      29.397  45.596  18.250  1.00  0.00           H  
ATOM   4132  N   LEU A 295      33.013  49.158  15.517  1.00  0.00           N  
ATOM   4133  CA  LEU A 295      33.037  50.295  14.616  1.00  0.00           C  
ATOM   4134  C   LEU A 295      34.139  50.186  13.574  1.00  0.00           C  
ATOM   4135  O   LEU A 295      33.953  50.523  12.406  1.00  0.00           O  
ATOM   4136  CB  LEU A 295      33.218  51.590  15.418  1.00  0.00           C  
ATOM   4137  CG  LEU A 295      32.026  52.003  16.291  1.00  0.00           C  
ATOM   4138  CD1 LEU A 295      32.419  53.192  17.158  1.00  0.00           C  
ATOM   4139  CD2 LEU A 295      30.839  52.345  15.402  1.00  0.00           C  
ATOM   4140  H   LEU A 295      33.243  49.315  16.456  1.00  0.00           H  
ATOM   4141  HA  LEU A 295      32.086  50.336  14.086  1.00  0.00           H  
ATOM   4142 1HB  LEU A 295      34.082  51.477  16.070  1.00  0.00           H  
ATOM   4143 2HB  LEU A 295      33.418  52.405  14.723  1.00  0.00           H  
ATOM   4144  HG  LEU A 295      31.757  51.181  16.954  1.00  0.00           H  
ATOM   4145 1HD1 LEU A 295      31.572  53.485  17.779  1.00  0.00           H  
ATOM   4146 2HD1 LEU A 295      33.257  52.914  17.798  1.00  0.00           H  
ATOM   4147 3HD1 LEU A 295      32.709  54.027  16.522  1.00  0.00           H  
ATOM   4148 1HD2 LEU A 295      29.992  52.638  16.022  1.00  0.00           H  
ATOM   4149 2HD2 LEU A 295      31.106  53.168  14.739  1.00  0.00           H  
ATOM   4150 3HD2 LEU A 295      30.568  51.473  14.806  1.00  0.00           H  
ATOM   4151  N   GLU A 296      35.298  49.744  14.007  1.00  0.00           N  
ATOM   4152  CA  GLU A 296      36.413  49.523  13.106  1.00  0.00           C  
ATOM   4153  C   GLU A 296      36.115  48.458  12.064  1.00  0.00           C  
ATOM   4154  O   GLU A 296      36.478  48.582  10.896  1.00  0.00           O  
ATOM   4155  CB  GLU A 296      37.658  49.128  13.903  1.00  0.00           C  
ATOM   4156  CG  GLU A 296      38.245  50.248  14.749  1.00  0.00           C  
ATOM   4157  CD  GLU A 296      38.774  51.389  13.925  1.00  0.00           C  
ATOM   4158  OE1 GLU A 296      39.709  51.182  13.190  1.00  0.00           O  
ATOM   4159  OE2 GLU A 296      38.241  52.469  14.031  1.00  0.00           O1-
ATOM   4160  H   GLU A 296      35.412  49.491  14.946  1.00  0.00           H  
ATOM   4161  HA  GLU A 296      36.619  50.453  12.576  1.00  0.00           H  
ATOM   4162 1HB  GLU A 296      37.417  48.298  14.567  1.00  0.00           H  
ATOM   4163 2HB  GLU A 296      38.434  48.784  13.218  1.00  0.00           H  
ATOM   4164 1HG  GLU A 296      37.473  50.626  15.419  1.00  0.00           H  
ATOM   4165 2HG  GLU A 296      39.051  49.844  15.360  1.00  0.00           H  
ATOM   4166  N   GLN A 297      35.478  47.393  12.497  1.00  0.00           N  
ATOM   4167  CA  GLN A 297      35.067  46.333  11.596  1.00  0.00           C  
ATOM   4168  C   GLN A 297      34.070  46.812  10.554  1.00  0.00           C  
ATOM   4169  O   GLN A 297      34.129  46.432   9.386  1.00  0.00           O  
ATOM   4170  CB  GLN A 297      34.465  45.171  12.391  1.00  0.00           C  
ATOM   4171  CG  GLN A 297      35.465  44.428  13.260  1.00  0.00           C  
ATOM   4172  CD  GLN A 297      36.542  43.740  12.444  1.00  0.00           C  
ATOM   4173  NE2 GLN A 297      37.799  43.989  12.795  1.00  0.00           N  
ATOM   4174  OE1 GLN A 297      36.249  42.992  11.507  1.00  0.00           O  
ATOM   4175  H   GLN A 297      35.209  47.325  13.436  1.00  0.00           H  
ATOM   4176  HA  GLN A 297      35.946  45.975  11.060  1.00  0.00           H  
ATOM   4177 1HB  GLN A 297      33.671  45.545  13.037  1.00  0.00           H  
ATOM   4178 2HB  GLN A 297      34.018  44.453  11.704  1.00  0.00           H  
ATOM   4179 1HG  GLN A 297      35.946  45.139  13.932  1.00  0.00           H  
ATOM   4180 2HG  GLN A 297      34.936  43.669  13.837  1.00  0.00           H  
ATOM   4181 1HE2 GLN A 297      38.553  43.563  12.293  1.00  0.00           H  
ATOM   4182 2HE2 GLN A 297      37.992  44.601  13.562  1.00  0.00           H  
ATOM   4183  N   LEU A 298      33.132  47.623  10.987  1.00  0.00           N  
ATOM   4184  CA  LEU A 298      32.159  48.213  10.086  1.00  0.00           C  
ATOM   4185  C   LEU A 298      32.803  49.111   9.044  1.00  0.00           C  
ATOM   4186  O   LEU A 298      32.420  49.119   7.876  1.00  0.00           O  
ATOM   4187  CB  LEU A 298      31.129  49.019  10.888  1.00  0.00           C  
ATOM   4188  CG  LEU A 298      30.174  48.195  11.761  1.00  0.00           C  
ATOM   4189  CD1 LEU A 298      29.343  49.131  12.629  1.00  0.00           C  
ATOM   4190  CD2 LEU A 298      29.284  47.339  10.873  1.00  0.00           C  
ATOM   4191  H   LEU A 298      33.110  47.901  11.926  1.00  0.00           H  
ATOM   4192  HA  LEU A 298      31.646  47.410   9.557  1.00  0.00           H  
ATOM   4193 1HB  LEU A 298      31.660  49.710  11.540  1.00  0.00           H  
ATOM   4194 2HB  LEU A 298      30.524  49.599  10.192  1.00  0.00           H  
ATOM   4195  HG  LEU A 298      30.752  47.551  12.425  1.00  0.00           H  
ATOM   4196 1HD1 LEU A 298      28.665  48.546  13.249  1.00  0.00           H  
ATOM   4197 2HD1 LEU A 298      30.004  49.717  13.268  1.00  0.00           H  
ATOM   4198 3HD1 LEU A 298      28.766  49.800  11.992  1.00  0.00           H  
ATOM   4199 1HD2 LEU A 298      28.606  46.752  11.494  1.00  0.00           H  
ATOM   4200 2HD2 LEU A 298      28.705  47.982  10.210  1.00  0.00           H  
ATOM   4201 3HD2 LEU A 298      29.903  46.667  10.277  1.00  0.00           H  
ATOM   4202  N   ASP A 299      33.766  49.895   9.477  1.00  0.00           N  
ATOM   4203  CA  ASP A 299      34.515  50.750   8.576  1.00  0.00           C  
ATOM   4204  C   ASP A 299      35.288  49.959   7.534  1.00  0.00           C  
ATOM   4205  O   ASP A 299      35.362  50.336   6.366  1.00  0.00           O  
ATOM   4206  CB  ASP A 299      35.483  51.630   9.370  1.00  0.00           C  
ATOM   4207  CG  ASP A 299      34.778  52.722  10.162  1.00  0.00           C  
ATOM   4208  OD1 ASP A 299      33.631  52.985   9.884  1.00  0.00           O  
ATOM   4209  OD2 ASP A 299      35.391  53.283  11.038  1.00  0.00           O1-
ATOM   4210  H   ASP A 299      34.043  49.867  10.416  1.00  0.00           H  
ATOM   4211  HA  ASP A 299      33.813  51.393   8.047  1.00  0.00           H  
ATOM   4212 1HB  ASP A 299      36.055  51.011  10.061  1.00  0.00           H  
ATOM   4213 2HB  ASP A 299      36.193  52.098   8.687  1.00  0.00           H  
ATOM   4214  N   ASP A 300      35.893  48.875   7.967  1.00  0.00           N  
ATOM   4215  CA  ASP A 300      36.605  47.990   7.066  1.00  0.00           C  
ATOM   4216  C   ASP A 300      35.691  47.365   6.024  1.00  0.00           C  
ATOM   4217  O   ASP A 300      36.050  47.226   4.856  1.00  0.00           O  
ATOM   4218  CB  ASP A 300      37.305  46.884   7.860  1.00  0.00           C  
ATOM   4219  CG  ASP A 300      38.503  47.392   8.652  1.00  0.00           C  
ATOM   4220  OD1 ASP A 300      38.959  48.475   8.373  1.00  0.00           O  
ATOM   4221  OD2 ASP A 300      38.950  46.691   9.528  1.00  0.00           O1-
ATOM   4222  H   ASP A 300      35.817  48.608   8.906  1.00  0.00           H  
ATOM   4223  HA  ASP A 300      37.359  48.571   6.534  1.00  0.00           H  
ATOM   4224 1HB  ASP A 300      36.597  46.429   8.552  1.00  0.00           H  
ATOM   4225 2HB  ASP A 300      37.644  46.105   7.177  1.00  0.00           H  
ATOM   4226  N   ALA A 301      34.519  46.958   6.457  1.00  0.00           N  
ATOM   4227  CA  ALA A 301      33.522  46.411   5.556  1.00  0.00           C  
ATOM   4228  C   ALA A 301      33.067  47.419   4.514  1.00  0.00           C  
ATOM   4229  O   ALA A 301      32.868  47.089   3.346  1.00  0.00           O  
ATOM   4230  CB  ALA A 301      32.327  45.904   6.350  1.00  0.00           C  
ATOM   4231  H   ALA A 301      34.269  47.079   7.396  1.00  0.00           H  
ATOM   4232  HA  ALA A 301      33.973  45.577   5.019  1.00  0.00           H  
ATOM   4233 1HB  ALA A 301      31.588  45.484   5.667  1.00  0.00           H  
ATOM   4234 2HB  ALA A 301      32.654  45.134   7.049  1.00  0.00           H  
ATOM   4235 3HB  ALA A 301      31.881  46.730   6.903  1.00  0.00           H  
ATOM   4236  N   ILE A 302      32.870  48.644   4.947  1.00  0.00           N  
ATOM   4237  CA  ILE A 302      32.503  49.720   4.046  1.00  0.00           C  
ATOM   4238  C   ILE A 302      33.575  49.994   3.004  1.00  0.00           C  
ATOM   4239  O   ILE A 302      33.286  50.246   1.836  1.00  0.00           O  
ATOM   4240  CB  ILE A 302      32.220  51.011   4.835  1.00  0.00           C  
ATOM   4241  CG1 ILE A 302      30.955  50.852   5.683  1.00  0.00           C  
ATOM   4242  CG2 ILE A 302      32.085  52.194   3.889  1.00  0.00           C  
ATOM   4243  CD1 ILE A 302      30.756  51.957   6.696  1.00  0.00           C  
ATOM   4244  H   ILE A 302      33.032  48.869   5.886  1.00  0.00           H  
ATOM   4245  HA  ILE A 302      31.597  49.432   3.514  1.00  0.00           H  
ATOM   4246  HB  ILE A 302      33.041  51.202   5.526  1.00  0.00           H  
ATOM   4247 1HG1 ILE A 302      30.082  50.825   5.032  1.00  0.00           H  
ATOM   4248 2HG1 ILE A 302      30.993  49.903   6.219  1.00  0.00           H  
ATOM   4249 1HG2 ILE A 302      31.885  53.099   4.464  1.00  0.00           H  
ATOM   4250 2HG2 ILE A 302      33.011  52.319   3.328  1.00  0.00           H  
ATOM   4251 3HG2 ILE A 302      31.263  52.015   3.197  1.00  0.00           H  
ATOM   4252 1HD1 ILE A 302      29.840  51.775   7.258  1.00  0.00           H  
ATOM   4253 2HD1 ILE A 302      31.604  51.980   7.381  1.00  0.00           H  
ATOM   4254 3HD1 ILE A 302      30.680  52.913   6.180  1.00  0.00           H  
ATOM   4255  N   GLU A 303      34.835  50.050   3.462  1.00  0.00           N  
ATOM   4256  CA  GLU A 303      35.989  50.443   2.637  1.00  0.00           C  
ATOM   4257  C   GLU A 303      36.465  49.309   1.747  1.00  0.00           C  
ATOM   4258  O   GLU A 303      37.280  49.519   0.853  1.00  0.00           O  
ATOM   4259  CB  GLU A 303      37.145  50.912   3.523  1.00  0.00           C  
ATOM   4260  CG  GLU A 303      36.869  52.198   4.289  1.00  0.00           C  
ATOM   4261  CD  GLU A 303      38.018  52.615   5.165  1.00  0.00           C  
ATOM   4262  OE1 GLU A 303      38.968  51.876   5.259  1.00  0.00           O  
ATOM   4263  OE2 GLU A 303      37.945  53.675   5.741  1.00  0.00           O1-
ATOM   4264  H   GLU A 303      34.993  49.828   4.431  1.00  0.00           H  
ATOM   4265  HA  GLU A 303      35.689  51.271   1.996  1.00  0.00           H  
ATOM   4266 1HB  GLU A 303      37.385  50.135   4.250  1.00  0.00           H  
ATOM   4267 2HB  GLU A 303      38.032  51.071   2.910  1.00  0.00           H  
ATOM   4268 1HG  GLU A 303      36.663  52.996   3.576  1.00  0.00           H  
ATOM   4269 2HG  GLU A 303      35.981  52.059   4.904  1.00  0.00           H  
ATOM   4270  N   GLY A 304      35.952  48.105   1.993  1.00  0.00           N  
ATOM   4271  CA  GLY A 304      36.318  46.959   1.171  1.00  0.00           C  
ATOM   4272  C   GLY A 304      35.358  46.798   0.009  1.00  0.00           C  
ATOM   4273  O   GLY A 304      35.433  45.834  -0.758  1.00  0.00           O  
ATOM   4274  H   GLY A 304      35.295  47.983   2.750  1.00  0.00           H  
ATOM   4275 1HA  GLY A 304      37.334  47.089   0.797  1.00  0.00           H  
ATOM   4276 2HA  GLY A 304      36.314  46.057   1.782  1.00  0.00           H  
ATOM   4277  N   ASP A 305      34.483  47.790  -0.143  1.00  0.00           N  
ATOM   4278  CA  ASP A 305      33.600  47.895  -1.297  1.00  0.00           C  
ATOM   4279  C   ASP A 305      32.785  46.618  -1.492  1.00  0.00           C  
ATOM   4280  O   ASP A 305      32.795  46.016  -2.562  1.00  0.00           O  
ATOM   4281  CB  ASP A 305      34.409  48.191  -2.562  1.00  0.00           C  
ATOM   4282  CG  ASP A 305      33.544  48.670  -3.720  1.00  0.00           C  
ATOM   4283  OD1 ASP A 305      32.476  49.176  -3.468  1.00  0.00           O  
ATOM   4284  OD2 ASP A 305      33.959  48.526  -4.845  1.00  0.00           O1-
ATOM   4285  H   ASP A 305      34.459  48.519   0.552  1.00  0.00           H  
ATOM   4286  HA  ASP A 305      32.912  48.725  -1.132  1.00  0.00           H  
ATOM   4287 1HB  ASP A 305      35.157  48.954  -2.346  1.00  0.00           H  
ATOM   4288 2HB  ASP A 305      34.940  47.291  -2.873  1.00  0.00           H  
ATOM   4289  N   ALA A 306      32.077  46.231  -0.455  1.00  0.00           N  
ATOM   4290  CA  ALA A 306      31.177  45.096  -0.524  1.00  0.00           C  
ATOM   4291  C   ALA A 306      29.905  45.448  -1.276  1.00  0.00           C  
ATOM   4292  O   ALA A 306      29.528  46.618  -1.367  1.00  0.00           O  
ATOM   4293  CB  ALA A 306      30.845  44.599   0.876  1.00  0.00           C  
ATOM   4294  OXT ALA A 306      29.253  44.582  -1.791  1.00  0.00           O1-
ATOM   4295  H   ALA A 306      32.163  46.739   0.414  1.00  0.00           H  
ATOM   4296  HA  ALA A 306      31.681  44.285  -1.053  1.00  0.00           H  
ATOM   4297 1HB  ALA A 306      30.170  43.746   0.808  1.00  0.00           H  
ATOM   4298 2HB  ALA A 306      31.762  44.297   1.381  1.00  0.00           H  
ATOM   4299 3HB  ALA A 306      30.366  45.397   1.440  1.00  0.00           H  
TER   
ATOM   4300  N   SER B   1      23.859 -47.528  -1.807  1.00  0.00           N  
ATOM   4301  CA  SER B   1      24.670 -46.511  -2.473  1.00  0.00           C  
ATOM   4302  C   SER B   1      25.587 -45.888  -1.434  1.00  0.00           C  
ATOM   4303  O   SER B   1      25.365 -46.046  -0.237  1.00  0.00           O  
ATOM   4304  CB  SER B   1      23.798 -45.451  -3.117  1.00  0.00           C  
ATOM   4305  OG  SER B   1      23.011 -46.000  -4.138  1.00  0.00           O  
ATOM   4306 1H   SER B   1      23.245 -47.954  -2.472  1.00  0.00           H  
ATOM   4307 2H   SER B   1      24.456 -48.226  -1.411  1.00  0.00           H  
ATOM   4308 3H   SER B   1      23.319 -47.102  -1.081  1.00  0.00           H  
ATOM   4309  HA  SER B   1      25.251 -46.994  -3.261  1.00  0.00           H  
ATOM   4310 1HB  SER B   1      23.154 -45.002  -2.361  1.00  0.00           H  
ATOM   4311 2HB  SER B   1      24.427 -44.660  -3.523  1.00  0.00           H  
ATOM   4312  HG  SER B   1      22.744 -45.262  -4.692  1.00  0.00           H  
ATOM   4313  N   PRO B   2      26.648 -45.235  -1.888  1.00  0.00           N  
ATOM   4314  CA  PRO B   2      27.678 -44.752  -0.976  1.00  0.00           C  
ATOM   4315  C   PRO B   2      27.170 -43.672  -0.035  1.00  0.00           C  
ATOM   4316  O   PRO B   2      27.452 -43.709   1.159  1.00  0.00           O  
ATOM   4317  CB  PRO B   2      28.742 -44.203  -1.932  1.00  0.00           C  
ATOM   4318  CG  PRO B   2      28.544 -44.983  -3.187  1.00  0.00           C  
ATOM   4319  CD  PRO B   2      27.051 -45.155  -3.289  1.00  0.00           C  
ATOM   4320  HA  PRO B   2      28.020 -45.590  -0.367  1.00  0.00           H  
ATOM   4321 1HB  PRO B   2      28.597 -43.122  -2.074  1.00  0.00           H  
ATOM   4322 2HB  PRO B   2      29.743 -44.339  -1.499  1.00  0.00           H  
ATOM   4323 1HG  PRO B   2      28.966 -44.437  -4.044  1.00  0.00           H  
ATOM   4324 2HG  PRO B   2      29.078 -45.942  -3.126  1.00  0.00           H  
ATOM   4325 1HD  PRO B   2      26.614 -44.281  -3.792  1.00  0.00           H  
ATOM   4326 2HD  PRO B   2      26.825 -46.077  -3.845  1.00  0.00           H  
ATOM   4327  N   GLU B   3      26.360 -42.741  -0.543  1.00  0.00           N  
ATOM   4328  CA  GLU B   3      25.705 -41.798   0.342  1.00  0.00           C  
ATOM   4329  C   GLU B   3      24.856 -42.487   1.398  1.00  0.00           C  
ATOM   4330  O   GLU B   3      24.896 -42.144   2.578  1.00  0.00           O  
ATOM   4331  CB  GLU B   3      24.834 -40.837  -0.471  1.00  0.00           C  
ATOM   4332  CG  GLU B   3      25.614 -39.888  -1.369  1.00  0.00           C  
ATOM   4333  CD  GLU B   3      26.033 -40.522  -2.666  1.00  0.00           C  
ATOM   4334  OE1 GLU B   3      25.719 -41.669  -2.873  1.00  0.00           O  
ATOM   4335  OE2 GLU B   3      26.668 -39.858  -3.451  1.00  0.00           O1-
ATOM   4336  H   GLU B   3      26.191 -42.682  -1.537  1.00  0.00           H  
ATOM   4337  HA  GLU B   3      26.470 -41.224   0.864  1.00  0.00           H  
ATOM   4338 1HB  GLU B   3      24.152 -41.408  -1.100  1.00  0.00           H  
ATOM   4339 2HB  GLU B   3      24.228 -40.234   0.206  1.00  0.00           H  
ATOM   4340 1HG  GLU B   3      24.995 -39.018  -1.587  1.00  0.00           H  
ATOM   4341 2HG  GLU B   3      26.499 -39.544  -0.835  1.00  0.00           H  
ATOM   4342  N   LYS B   4      24.062 -43.441   0.965  1.00  0.00           N  
ATOM   4343  CA  LYS B   4      23.198 -44.180   1.866  1.00  0.00           C  
ATOM   4344  C   LYS B   4      23.981 -44.962   2.908  1.00  0.00           C  
ATOM   4345  O   LYS B   4      23.603 -45.032   4.076  1.00  0.00           O  
ATOM   4346  CB  LYS B   4      22.298 -45.128   1.071  1.00  0.00           C  
ATOM   4347  CG  LYS B   4      21.218 -44.433   0.253  1.00  0.00           C  
ATOM   4348  CD  LYS B   4      20.380 -45.437  -0.523  1.00  0.00           C  
ATOM   4349  CE  LYS B   4      19.308 -44.743  -1.351  1.00  0.00           C  
ATOM   4350  NZ  LYS B   4      18.506 -45.711  -2.146  1.00  0.00           N1+
ATOM   4351  H   LYS B   4      24.087 -43.718   0.025  1.00  0.00           H  
ATOM   4352  HA  LYS B   4      22.571 -43.469   2.405  1.00  0.00           H  
ATOM   4353 1HB  LYS B   4      22.908 -45.719   0.387  1.00  0.00           H  
ATOM   4354 2HB  LYS B   4      21.807 -45.821   1.754  1.00  0.00           H  
ATOM   4355 1HG  LYS B   4      20.566 -43.866   0.919  1.00  0.00           H  
ATOM   4356 2HG  LYS B   4      21.683 -43.740  -0.448  1.00  0.00           H  
ATOM   4357 1HD  LYS B   4      21.025 -46.013  -1.188  1.00  0.00           H  
ATOM   4358 2HD  LYS B   4      19.900 -46.126   0.172  1.00  0.00           H  
ATOM   4359 1HE  LYS B   4      18.641 -44.192  -0.691  1.00  0.00           H  
ATOM   4360 2HE  LYS B   4      19.778 -44.035  -2.032  1.00  0.00           H  
ATOM   4361 1HZ  LYS B   4      17.808 -45.213  -2.680  1.00  0.00           H  
ATOM   4362 2HZ  LYS B   4      19.113 -46.217  -2.776  1.00  0.00           H  
ATOM   4363 3HZ  LYS B   4      18.050 -46.364  -1.523  1.00  0.00           H  
ATOM   4364  N   MET B   5      25.058 -45.580   2.475  1.00  0.00           N  
ATOM   4365  CA  MET B   5      25.936 -46.301   3.376  1.00  0.00           C  
ATOM   4366  C   MET B   5      26.570 -45.395   4.418  1.00  0.00           C  
ATOM   4367  O   MET B   5      26.704 -45.754   5.586  1.00  0.00           O  
ATOM   4368  CB  MET B   5      27.019 -47.021   2.576  1.00  0.00           C  
ATOM   4369  CG  MET B   5      27.927 -47.916   3.408  1.00  0.00           C  
ATOM   4370  SD  MET B   5      27.040 -49.283   4.179  1.00  0.00           S  
ATOM   4371  CE  MET B   5      26.775 -50.354   2.768  1.00  0.00           C  
ATOM   4372  H   MET B   5      25.326 -45.507   1.535  1.00  0.00           H  
ATOM   4373  HA  MET B   5      25.345 -47.039   3.917  1.00  0.00           H  
ATOM   4374 1HB  MET B   5      26.554 -47.639   1.809  1.00  0.00           H  
ATOM   4375 2HB  MET B   5      27.646 -46.287   2.069  1.00  0.00           H  
ATOM   4376 1HG  MET B   5      28.712 -48.327   2.774  1.00  0.00           H  
ATOM   4377 2HG  MET B   5      28.400 -47.326   4.193  1.00  0.00           H  
ATOM   4378 1HE  MET B   5      26.235 -51.246   3.085  1.00  0.00           H  
ATOM   4379 2HE  MET B   5      26.192 -49.823   2.014  1.00  0.00           H  
ATOM   4380 3HE  MET B   5      27.737 -50.642   2.345  1.00  0.00           H  
ATOM   4381  N   ALA B   6      26.991 -44.227   3.985  1.00  0.00           N  
ATOM   4382  CA  ALA B   6      27.548 -43.237   4.886  1.00  0.00           C  
ATOM   4383  C   ALA B   6      26.546 -42.769   5.928  1.00  0.00           C  
ATOM   4384  O   ALA B   6      26.877 -42.574   7.096  1.00  0.00           O  
ATOM   4385  CB  ALA B   6      28.069 -42.048   4.092  1.00  0.00           C  
ATOM   4386  H   ALA B   6      26.872 -43.976   3.045  1.00  0.00           H  
ATOM   4387  HA  ALA B   6      28.377 -43.697   5.424  1.00  0.00           H  
ATOM   4388 1HB  ALA B   6      28.498 -41.314   4.774  1.00  0.00           H  
ATOM   4389 2HB  ALA B   6      28.835 -42.384   3.393  1.00  0.00           H  
ATOM   4390 3HB  ALA B   6      27.249 -41.593   3.539  1.00  0.00           H  
ATOM   4391  N   GLU B   7      25.323 -42.558   5.495  1.00  0.00           N  
ATOM   4392  CA  GLU B   7      24.251 -42.180   6.396  1.00  0.00           C  
ATOM   4393  C   GLU B   7      23.965 -43.249   7.438  1.00  0.00           C  
ATOM   4394  O   GLU B   7      23.715 -42.956   8.606  1.00  0.00           O  
ATOM   4395  CB  GLU B   7      22.978 -41.885   5.600  1.00  0.00           C  
ATOM   4396  CG  GLU B   7      23.044 -40.622   4.753  1.00  0.00           C  
ATOM   4397  CD  GLU B   7      23.171 -39.371   5.578  1.00  0.00           C  
ATOM   4398  OE1 GLU B   7      22.556 -39.302   6.614  1.00  0.00           O  
ATOM   4399  OE2 GLU B   7      23.883 -38.485   5.170  1.00  0.00           O1-
ATOM   4400  H   GLU B   7      25.096 -42.718   4.555  1.00  0.00           H  
ATOM   4401  HA  GLU B   7      24.550 -41.278   6.930  1.00  0.00           H  
ATOM   4402 1HB  GLU B   7      22.763 -42.722   4.935  1.00  0.00           H  
ATOM   4403 2HB  GLU B   7      22.136 -41.786   6.284  1.00  0.00           H  
ATOM   4404 1HG  GLU B   7      23.902 -40.691   4.084  1.00  0.00           H  
ATOM   4405 2HG  GLU B   7      22.145 -40.560   4.142  1.00  0.00           H  
ATOM   4406  N   ALA B   8      23.969 -44.490   7.005  1.00  0.00           N  
ATOM   4407  CA  ALA B   8      23.783 -45.611   7.906  1.00  0.00           C  
ATOM   4408  C   ALA B   8      24.886 -45.708   8.948  1.00  0.00           C  
ATOM   4409  O   ALA B   8      24.641 -46.004  10.116  1.00  0.00           O  
ATOM   4410  CB  ALA B   8      23.699 -46.907   7.112  1.00  0.00           C  
ATOM   4411  H   ALA B   8      24.166 -44.686   6.065  1.00  0.00           H  
ATOM   4412  HA  ALA B   8      22.847 -45.461   8.444  1.00  0.00           H  
ATOM   4413 1HB  ALA B   8      23.546 -47.743   7.795  1.00  0.00           H  
ATOM   4414 2HB  ALA B   8      22.864 -46.852   6.413  1.00  0.00           H  
ATOM   4415 3HB  ALA B   8      24.625 -47.054   6.559  1.00  0.00           H  
ATOM   4416  N   GLY B   9      26.107 -45.488   8.515  1.00  0.00           N  
ATOM   4417  CA  GLY B   9      27.243 -45.476   9.416  1.00  0.00           C  
ATOM   4418  C   GLY B   9      27.147 -44.374  10.458  1.00  0.00           C  
ATOM   4419  O   GLY B   9      27.480 -44.563  11.626  1.00  0.00           O  
ATOM   4420  H   GLY B   9      26.266 -45.260   7.575  1.00  0.00           H  
ATOM   4421 1HA  GLY B   9      27.316 -46.439   9.922  1.00  0.00           H  
ATOM   4422 2HA  GLY B   9      28.160 -45.345   8.843  1.00  0.00           H  
ATOM   4423  N   LYS B  10      26.718 -43.210  10.025  1.00  0.00           N  
ATOM   4424  CA  LYS B  10      26.510 -42.092  10.926  1.00  0.00           C  
ATOM   4425  C   LYS B  10      25.441 -42.378  11.968  1.00  0.00           C  
ATOM   4426  O   LYS B  10      25.569 -42.017  13.136  1.00  0.00           O  
ATOM   4427  CB  LYS B  10      26.138 -40.839  10.131  1.00  0.00           C  
ATOM   4428  CG  LYS B  10      27.284 -40.246   9.322  1.00  0.00           C  
ATOM   4429  CD  LYS B  10      26.907 -38.892   8.741  1.00  0.00           C  
ATOM   4430  CE  LYS B  10      25.899 -39.035   7.610  1.00  0.00           C  
ATOM   4431  NZ  LYS B  10      25.622 -37.734   6.943  1.00  0.00           N1+
ATOM   4432  H   LYS B  10      26.466 -43.092   9.085  1.00  0.00           H  
ATOM   4433  HA  LYS B  10      27.439 -41.905  11.466  1.00  0.00           H  
ATOM   4434 1HB  LYS B  10      25.328 -41.073   9.441  1.00  0.00           H  
ATOM   4435 2HB  LYS B  10      25.777 -40.070  10.813  1.00  0.00           H  
ATOM   4436 1HG  LYS B  10      28.159 -40.127   9.962  1.00  0.00           H  
ATOM   4437 2HG  LYS B  10      27.543 -40.922   8.507  1.00  0.00           H  
ATOM   4438 1HD  LYS B  10      26.476 -38.267   9.524  1.00  0.00           H  
ATOM   4439 2HD  LYS B  10      27.800 -38.399   8.357  1.00  0.00           H  
ATOM   4440 1HE  LYS B  10      26.282 -39.736   6.869  1.00  0.00           H  
ATOM   4441 2HE  LYS B  10      24.964 -39.433   8.004  1.00  0.00           H  
ATOM   4442 1HZ  LYS B  10      24.950 -37.872   6.201  1.00  0.00           H  
ATOM   4443 2HZ  LYS B  10      25.249 -37.082   7.618  1.00  0.00           H  
ATOM   4444 3HZ  LYS B  10      26.479 -37.365   6.556  1.00  0.00           H  
ATOM   4445  N   ALA B  11      24.368 -43.003  11.535  1.00  0.00           N  
ATOM   4446  CA  ALA B  11      23.305 -43.403  12.436  1.00  0.00           C  
ATOM   4447  C   ALA B  11      23.772 -44.405  13.478  1.00  0.00           C  
ATOM   4448  O   ALA B  11      23.393 -44.341  14.646  1.00  0.00           O  
ATOM   4449  CB  ALA B  11      22.141 -43.979  11.642  1.00  0.00           C  
ATOM   4450  H   ALA B  11      24.297 -43.272  10.595  1.00  0.00           H  
ATOM   4451  HA  ALA B  11      22.966 -42.517  12.974  1.00  0.00           H  
ATOM   4452 1HB  ALA B  11      21.340 -44.264  12.325  1.00  0.00           H  
ATOM   4453 2HB  ALA B  11      21.771 -43.228  10.943  1.00  0.00           H  
ATOM   4454 3HB  ALA B  11      22.476 -44.854  11.089  1.00  0.00           H  
ATOM   4455  N   ALA B  12      24.573 -45.353  13.045  1.00  0.00           N  
ATOM   4456  CA  ALA B  12      25.151 -46.332  13.946  1.00  0.00           C  
ATOM   4457  C   ALA B  12      26.057 -45.697  14.988  1.00  0.00           C  
ATOM   4458  O   ALA B  12      26.061 -46.080  16.156  1.00  0.00           O  
ATOM   4459  CB  ALA B  12      25.921 -47.377  13.152  1.00  0.00           C  
ATOM   4460  H   ALA B  12      24.849 -45.377  12.105  1.00  0.00           H  
ATOM   4461  HA  ALA B  12      24.338 -46.819  14.484  1.00  0.00           H  
ATOM   4462 1HB  ALA B  12      26.342 -48.115  13.835  1.00  0.00           H  
ATOM   4463 2HB  ALA B  12      25.247 -47.872  12.453  1.00  0.00           H  
ATOM   4464 3HB  ALA B  12      26.725 -46.894  12.599  1.00  0.00           H  
ATOM   4465  N   LEU B  13      26.852 -44.743  14.555  1.00  0.00           N  
ATOM   4466  CA  LEU B  13      27.715 -44.004  15.456  1.00  0.00           C  
ATOM   4467  C   LEU B  13      26.932 -43.222  16.498  1.00  0.00           C  
ATOM   4468  O   LEU B  13      27.310 -43.152  17.666  1.00  0.00           O  
ATOM   4469  CB  LEU B  13      28.601 -43.043  14.654  1.00  0.00           C  
ATOM   4470  CG  LEU B  13      29.678 -43.701  13.782  1.00  0.00           C  
ATOM   4471  CD1 LEU B  13      30.347 -42.644  12.914  1.00  0.00           C  
ATOM   4472  CD2 LEU B  13      30.694 -44.402  14.671  1.00  0.00           C  
ATOM   4473  H   LEU B  13      26.826 -44.466  13.615  1.00  0.00           H  
ATOM   4474  HA  LEU B  13      28.351 -44.713  15.986  1.00  0.00           H  
ATOM   4475 1HB  LEU B  13      27.966 -42.446  14.002  1.00  0.00           H  
ATOM   4476 2HB  LEU B  13      29.104 -42.371  15.350  1.00  0.00           H  
ATOM   4477  HG  LEU B  13      29.212 -44.431  13.118  1.00  0.00           H  
ATOM   4478 1HD1 LEU B  13      31.111 -43.111  12.294  1.00  0.00           H  
ATOM   4479 2HD1 LEU B  13      29.600 -42.172  12.274  1.00  0.00           H  
ATOM   4480 3HD1 LEU B  13      30.807 -41.890  13.551  1.00  0.00           H  
ATOM   4481 1HD2 LEU B  13      31.459 -44.870  14.051  1.00  0.00           H  
ATOM   4482 2HD2 LEU B  13      31.161 -43.672  15.334  1.00  0.00           H  
ATOM   4483 3HD2 LEU B  13      30.192 -45.164  15.267  1.00  0.00           H  
ATOM   4484  N   GLU B  14      25.856 -42.605  16.065  1.00  0.00           N  
ATOM   4485  CA  GLU B  14      24.977 -41.884  16.966  1.00  0.00           C  
ATOM   4486  C   GLU B  14      24.343 -42.790  18.008  1.00  0.00           C  
ATOM   4487  O   GLU B  14      24.209 -42.430  19.176  1.00  0.00           O  
ATOM   4488  CB  GLU B  14      23.882 -41.172  16.170  1.00  0.00           C  
ATOM   4489  CG  GLU B  14      22.938 -40.328  17.014  1.00  0.00           C  
ATOM   4490  CD  GLU B  14      21.922 -39.586  16.191  1.00  0.00           C  
ATOM   4491  OE1 GLU B  14      22.221 -39.257  15.068  1.00  0.00           O  
ATOM   4492  OE2 GLU B  14      20.846 -39.346  16.687  1.00  0.00           O1-
ATOM   4493  H   GLU B  14      25.587 -42.678  15.125  1.00  0.00           H  
ATOM   4494  HA  GLU B  14      25.565 -41.131  17.493  1.00  0.00           H  
ATOM   4495 1HB  GLU B  14      24.338 -40.521  15.424  1.00  0.00           H  
ATOM   4496 2HB  GLU B  14      23.282 -41.910  15.636  1.00  0.00           H  
ATOM   4497 1HG  GLU B  14      22.416 -40.977  17.717  1.00  0.00           H  
ATOM   4498 2HG  GLU B  14      23.524 -39.613  17.590  1.00  0.00           H  
ATOM   4499  N   ALA B  15      23.923 -43.958  17.575  1.00  0.00           N  
ATOM   4500  CA  ALA B  15      23.365 -44.947  18.476  1.00  0.00           C  
ATOM   4501  C   ALA B  15      24.367 -45.415  19.518  1.00  0.00           C  
ATOM   4502  O   ALA B  15      24.036 -45.610  20.686  1.00  0.00           O  
ATOM   4503  CB  ALA B  15      22.844 -46.136  17.682  1.00  0.00           C  
ATOM   4504  H   ALA B  15      24.041 -44.208  16.635  1.00  0.00           H  
ATOM   4505  HA  ALA B  15      22.537 -44.487  19.014  1.00  0.00           H  
ATOM   4506 1HB  ALA B  15      22.414 -46.870  18.365  1.00  0.00           H  
ATOM   4507 2HB  ALA B  15      22.077 -45.799  16.983  1.00  0.00           H  
ATOM   4508 3HB  ALA B  15      23.664 -46.592  17.129  1.00  0.00           H  
ATOM   4509  N   ALA B  16      25.590 -45.626  19.085  1.00  0.00           N  
ATOM   4510  CA  ALA B  16      26.662 -46.003  19.986  1.00  0.00           C  
ATOM   4511  C   ALA B  16      26.948 -44.935  21.028  1.00  0.00           C  
ATOM   4512  O   ALA B  16      27.198 -45.228  22.196  1.00  0.00           O  
ATOM   4513  CB  ALA B  16      27.923 -46.311  19.192  1.00  0.00           C  
ATOM   4514  H   ALA B  16      25.817 -45.466  18.145  1.00  0.00           H  
ATOM   4515  HA  ALA B  16      26.352 -46.899  20.524  1.00  0.00           H  
ATOM   4516 1HB  ALA B  16      28.720 -46.606  19.875  1.00  0.00           H  
ATOM   4517 2HB  ALA B  16      27.725 -47.123  18.493  1.00  0.00           H  
ATOM   4518 3HB  ALA B  16      28.230 -45.424  18.640  1.00  0.00           H  
ATOM   4519  N   ALA B  17      26.944 -43.694  20.595  1.00  0.00           N  
ATOM   4520  CA  ALA B  17      27.130 -42.573  21.496  1.00  0.00           C  
ATOM   4521  C   ALA B  17      26.028 -42.477  22.538  1.00  0.00           C  
ATOM   4522  O   ALA B  17      26.272 -42.180  23.706  1.00  0.00           O  
ATOM   4523  CB  ALA B  17      27.213 -41.276  20.702  1.00  0.00           C  
ATOM   4524  H   ALA B  17      26.747 -43.498  19.655  1.00  0.00           H  
ATOM   4525  HA  ALA B  17      28.066 -42.723  22.034  1.00  0.00           H  
ATOM   4526 1HB  ALA B  17      27.366 -40.441  21.385  1.00  0.00           H  
ATOM   4527 2HB  ALA B  17      28.048 -41.331  20.003  1.00  0.00           H  
ATOM   4528 3HB  ALA B  17      26.286 -41.129  20.149  1.00  0.00           H  
ATOM   4529  N   ARG B  18      24.806 -42.696  22.105  1.00  0.00           N  
ATOM   4530  CA  ARG B  18      23.670 -42.708  23.006  1.00  0.00           C  
ATOM   4531  C   ARG B  18      23.766 -43.810  24.048  1.00  0.00           C  
ATOM   4532  O   ARG B  18      23.433 -43.621  25.216  1.00  0.00           O  
ATOM   4533  CB  ARG B  18      22.379 -42.877  22.219  1.00  0.00           C  
ATOM   4534  CG  ARG B  18      21.973 -41.670  21.389  1.00  0.00           C  
ATOM   4535  CD  ARG B  18      20.692 -41.901  20.673  1.00  0.00           C  
ATOM   4536  NE  ARG B  18      20.341 -40.782  19.813  1.00  0.00           N  
ATOM   4537  CZ  ARG B  18      19.704 -39.670  20.226  1.00  0.00           C  
ATOM   4538  NH1 ARG B  18      19.353 -39.543  21.487  1.00  0.00           N1+
ATOM   4539  NH2 ARG B  18      19.430 -38.707  19.364  1.00  0.00           N  
ATOM   4540  H   ARG B  18      24.648 -42.925  21.165  1.00  0.00           H  
ATOM   4541  HA  ARG B  18      23.637 -41.755  23.534  1.00  0.00           H  
ATOM   4542 1HB  ARG B  18      22.474 -43.725  21.543  1.00  0.00           H  
ATOM   4543 2HB  ARG B  18      21.560 -43.096  22.906  1.00  0.00           H  
ATOM   4544 1HG  ARG B  18      21.851 -40.804  22.040  1.00  0.00           H  
ATOM   4545 2HG  ARG B  18      22.746 -41.461  20.649  1.00  0.00           H  
ATOM   4546 1HD  ARG B  18      20.777 -42.794  20.054  1.00  0.00           H  
ATOM   4547 2HD  ARG B  18      19.890 -42.038  21.398  1.00  0.00           H  
ATOM   4548  HE  ARG B  18      20.595 -40.844  18.836  1.00  0.00           H  
ATOM   4549 1HH1 ARG B  18      19.562 -40.279  22.146  1.00  0.00           H  
ATOM   4550 2HH1 ARG B  18      18.875 -38.709  21.796  1.00  0.00           H  
ATOM   4551 1HH2 ARG B  18      19.698 -38.805  18.394  1.00  0.00           H  
ATOM   4552 2HH2 ARG B  18      18.952 -37.873  19.673  1.00  0.00           H  
ATOM   4553  N   VAL B  19      24.195 -44.975  23.615  1.00  0.00           N  
ATOM   4554  CA  VAL B  19      24.404 -46.092  24.516  1.00  0.00           C  
ATOM   4555  C   VAL B  19      25.472 -45.806  25.558  1.00  0.00           C  
ATOM   4556  O   VAL B  19      25.344 -46.167  26.726  1.00  0.00           O  
ATOM   4557  CB  VAL B  19      24.805 -47.345  23.714  1.00  0.00           C  
ATOM   4558  CG1 VAL B  19      25.220 -48.468  24.652  1.00  0.00           C  
ATOM   4559  CG2 VAL B  19      23.650 -47.783  22.826  1.00  0.00           C  
ATOM   4560  H   VAL B  19      24.447 -45.092  22.675  1.00  0.00           H  
ATOM   4561  HA  VAL B  19      23.469 -46.293  25.041  1.00  0.00           H  
ATOM   4562  HB  VAL B  19      25.669 -47.106  23.095  1.00  0.00           H  
ATOM   4563 1HG1 VAL B  19      25.500 -49.345  24.068  1.00  0.00           H  
ATOM   4564 2HG1 VAL B  19      26.070 -48.145  25.252  1.00  0.00           H  
ATOM   4565 3HG1 VAL B  19      24.387 -48.721  25.308  1.00  0.00           H  
ATOM   4566 1HG2 VAL B  19      23.940 -48.668  22.261  1.00  0.00           H  
ATOM   4567 2HG2 VAL B  19      22.783 -48.014  23.445  1.00  0.00           H  
ATOM   4568 3HG2 VAL B  19      23.397 -46.979  22.135  1.00  0.00           H  
ATOM   4569  N   ALA B  20      26.545 -45.181  25.125  1.00  0.00           N  
ATOM   4570  CA  ALA B  20      27.608 -44.781  26.026  1.00  0.00           C  
ATOM   4571  C   ALA B  20      27.141 -43.779  27.068  1.00  0.00           C  
ATOM   4572  O   ALA B  20      27.520 -43.843  28.236  1.00  0.00           O  
ATOM   4573  CB  ALA B  20      28.772 -44.205  25.232  1.00  0.00           C  
ATOM   4574  H   ALA B  20      26.616 -44.912  24.185  1.00  0.00           H  
ATOM   4575  HA  ALA B  20      27.947 -45.667  26.564  1.00  0.00           H  
ATOM   4576 1HB  ALA B  20      29.573 -43.920  25.915  1.00  0.00           H  
ATOM   4577 2HB  ALA B  20      29.142 -44.956  24.533  1.00  0.00           H  
ATOM   4578 3HB  ALA B  20      28.437 -43.330  24.679  1.00  0.00           H  
ATOM   4579  N   GLU B  21      26.340 -42.831  26.635  1.00  0.00           N  
ATOM   4580  CA  GLU B  21      25.762 -41.852  27.536  1.00  0.00           C  
ATOM   4581  C   GLU B  21      24.856 -42.487  28.578  1.00  0.00           C  
ATOM   4582  O   GLU B  21      24.852 -42.104  29.746  1.00  0.00           O  
ATOM   4583  CB  GLU B  21      24.975 -40.809  26.739  1.00  0.00           C  
ATOM   4584  CG  GLU B  21      25.838 -39.875  25.903  1.00  0.00           C  
ATOM   4585  CD  GLU B  21      25.029 -38.916  25.074  1.00  0.00           C  
ATOM   4586  OE1 GLU B  21      23.828 -39.044  25.056  1.00  0.00           O  
ATOM   4587  OE2 GLU B  21      25.613 -38.056  24.458  1.00  0.00           O1-
ATOM   4588  H   GLU B  21      26.064 -42.807  25.695  1.00  0.00           H  
ATOM   4589  HA  GLU B  21      26.570 -41.353  28.070  1.00  0.00           H  
ATOM   4590 1HB  GLU B  21      24.279 -41.312  26.068  1.00  0.00           H  
ATOM   4591 2HB  GLU B  21      24.386 -40.198  27.423  1.00  0.00           H  
ATOM   4592 1HG  GLU B  21      26.487 -39.304  26.567  1.00  0.00           H  
ATOM   4593 2HG  GLU B  21      26.470 -40.472  25.247  1.00  0.00           H  
ATOM   4594  N   ALA B  22      24.061 -43.441  28.145  1.00  0.00           N  
ATOM   4595  CA  ALA B  22      23.198 -44.180  29.046  1.00  0.00           C  
ATOM   4596  C   ALA B  22      23.981 -44.962  30.088  1.00  0.00           C  
ATOM   4597  O   ALA B  22      23.603 -45.032  31.256  1.00  0.00           O  
ATOM   4598  CB  ALA B  22      22.301 -45.118  28.252  1.00  0.00           C  
ATOM   4599  H   ALA B  22      24.087 -43.718  27.205  1.00  0.00           H  
ATOM   4600  HA  ALA B  22      22.577 -43.463  29.584  1.00  0.00           H  
ATOM   4601 1HB  ALA B  22      21.647 -45.661  28.935  1.00  0.00           H  
ATOM   4602 2HB  ALA B  22      21.697 -44.540  27.553  1.00  0.00           H  
ATOM   4603 3HB  ALA B  22      22.915 -45.827  27.700  1.00  0.00           H  
ATOM   4604  N   LEU B  23      25.057 -45.579  29.655  1.00  0.00           N  
ATOM   4605  CA  LEU B  23      25.936 -46.300  30.556  1.00  0.00           C  
ATOM   4606  C   LEU B  23      26.570 -45.395  31.598  1.00  0.00           C  
ATOM   4607  O   LEU B  23      26.704 -45.755  32.766  1.00  0.00           O  
ATOM   4608  CB  LEU B  23      27.037 -47.005  29.754  1.00  0.00           C  
ATOM   4609  CG  LEU B  23      28.033 -47.833  30.577  1.00  0.00           C  
ATOM   4610  CD1 LEU B  23      27.287 -48.927  31.327  1.00  0.00           C  
ATOM   4611  CD2 LEU B  23      29.088 -48.424  29.653  1.00  0.00           C  
ATOM   4612  H   LEU B  23      25.326 -45.506  28.715  1.00  0.00           H  
ATOM   4613  HA  LEU B  23      25.349 -47.049  31.086  1.00  0.00           H  
ATOM   4614 1HB  LEU B  23      26.568 -47.673  29.033  1.00  0.00           H  
ATOM   4615 2HB  LEU B  23      27.604 -46.253  29.206  1.00  0.00           H  
ATOM   4616  HG  LEU B  23      28.515 -47.192  31.315  1.00  0.00           H  
ATOM   4617 1HD1 LEU B  23      27.995 -49.515  31.912  1.00  0.00           H  
ATOM   4618 2HD1 LEU B  23      26.553 -48.476  31.995  1.00  0.00           H  
ATOM   4619 3HD1 LEU B  23      26.780 -49.576  30.614  1.00  0.00           H  
ATOM   4620 1HD2 LEU B  23      29.796 -49.011  30.238  1.00  0.00           H  
ATOM   4621 2HD2 LEU B  23      28.606 -49.065  28.915  1.00  0.00           H  
ATOM   4622 3HD2 LEU B  23      29.617 -47.618  29.143  1.00  0.00           H  
ATOM   4623  N   THR B  24      26.991 -44.227  31.165  1.00  0.00           N  
ATOM   4624  CA  THR B  24      27.548 -43.237  32.066  1.00  0.00           C  
ATOM   4625  C   THR B  24      26.584 -42.851  33.175  1.00  0.00           C  
ATOM   4626  O   THR B  24      26.958 -42.799  34.346  1.00  0.00           O  
ATOM   4627  CB  THR B  24      27.967 -41.973  31.292  1.00  0.00           C  
ATOM   4628  CG2 THR B  24      28.503 -40.917  32.246  1.00  0.00           C  
ATOM   4629  OG1 THR B  24      28.982 -42.309  30.338  1.00  0.00           O  
ATOM   4630  H   THR B  24      26.872 -43.976  30.225  1.00  0.00           H  
ATOM   4631  HA  THR B  24      28.432 -43.662  32.542  1.00  0.00           H  
ATOM   4632  HB  THR B  24      27.107 -41.570  30.759  1.00  0.00           H  
ATOM   4633  HG1 THR B  24      28.639 -42.961  29.722  1.00  0.00           H  
ATOM   4634 1HG2 THR B  24      28.794 -40.031  31.682  1.00  0.00           H  
ATOM   4635 2HG2 THR B  24      27.729 -40.650  32.966  1.00  0.00           H  
ATOM   4636 3HG2 THR B  24      29.370 -41.311  32.775  1.00  0.00           H  
ATOM   4637  N   ARG B  25      25.338 -42.581  32.801  1.00  0.00           N  
ATOM   4638  CA  ARG B  25      24.314 -42.199  33.766  1.00  0.00           C  
ATOM   4639  C   ARG B  25      24.139 -43.268  34.837  1.00  0.00           C  
ATOM   4640  O   ARG B  25      24.094 -42.965  36.029  1.00  0.00           O  
ATOM   4641  CB  ARG B  25      22.983 -41.961  33.068  1.00  0.00           C  
ATOM   4642  CG  ARG B  25      22.934 -40.724  32.187  1.00  0.00           C  
ATOM   4643  CD  ARG B  25      21.573 -40.494  31.638  1.00  0.00           C  
ATOM   4644  NE  ARG B  25      21.529 -39.331  30.767  1.00  0.00           N  
ATOM   4645  CZ  ARG B  25      21.682 -39.371  29.429  1.00  0.00           C  
ATOM   4646  NH1 ARG B  25      21.888 -40.519  28.825  1.00  0.00           N1+
ATOM   4647  NH2 ARG B  25      21.625 -38.254  28.724  1.00  0.00           N  
ATOM   4648  H   ARG B  25      25.093 -42.642  31.823  1.00  0.00           H  
ATOM   4649  HA  ARG B  25      24.622 -41.269  34.248  1.00  0.00           H  
ATOM   4650 1HB  ARG B  25      22.742 -42.821  32.443  1.00  0.00           H  
ATOM   4651 2HB  ARG B  25      22.193 -41.868  33.813  1.00  0.00           H  
ATOM   4652 1HG  ARG B  25      23.221 -39.849  32.771  1.00  0.00           H  
ATOM   4653 2HG  ARG B  25      23.625 -40.845  31.351  1.00  0.00           H  
ATOM   4654 1HD  ARG B  25      21.261 -41.364  31.061  1.00  0.00           H  
ATOM   4655 2HD  ARG B  25      20.873 -40.333  32.457  1.00  0.00           H  
ATOM   4656  HE  ARG B  25      21.372 -38.428  31.195  1.00  0.00           H  
ATOM   4657 1HH1 ARG B  25      21.932 -41.373  29.364  1.00  0.00           H  
ATOM   4658 2HH1 ARG B  25      22.002 -40.549  27.822  1.00  0.00           H  
ATOM   4659 1HH2 ARG B  25      21.467 -37.370  29.188  1.00  0.00           H  
ATOM   4660 2HH2 ARG B  25      21.741 -38.284  27.722  1.00  0.00           H  
ATOM   4661  N   ALA B  26      23.925 -44.504  34.388  1.00  0.00           N  
ATOM   4662  CA  ALA B  26      23.472 -45.573  35.270  1.00  0.00           C  
ATOM   4663  C   ALA B  26      24.510 -45.910  36.333  1.00  0.00           C  
ATOM   4664  O   ALA B  26      24.158 -46.344  37.429  1.00  0.00           O  
ATOM   4665  CB  ALA B  26      23.130 -46.814  34.458  1.00  0.00           C  
ATOM   4666  H   ALA B  26      24.035 -44.694  33.406  1.00  0.00           H  
ATOM   4667  HA  ALA B  26      22.562 -45.244  35.773  1.00  0.00           H  
ATOM   4668 1HB  ALA B  26      22.787 -47.603  35.127  1.00  0.00           H  
ATOM   4669 2HB  ALA B  26      22.342 -46.575  33.744  1.00  0.00           H  
ATOM   4670 3HB  ALA B  26      24.015 -47.152  33.922  1.00  0.00           H  
ATOM   4671  N   LEU B  27      25.787 -45.762  35.991  1.00  0.00           N  
ATOM   4672  CA  LEU B  27      26.847 -46.251  36.862  1.00  0.00           C  
ATOM   4673  C   LEU B  27      27.638 -45.104  37.478  1.00  0.00           C  
ATOM   4674  O   LEU B  27      28.603 -45.326  38.209  1.00  0.00           O  
ATOM   4675  CB  LEU B  27      27.794 -47.167  36.077  1.00  0.00           C  
ATOM   4676  CG  LEU B  27      27.158 -48.431  35.486  1.00  0.00           C  
ATOM   4677  CD1 LEU B  27      28.192 -49.180  34.655  1.00  0.00           C  
ATOM   4678  CD2 LEU B  27      26.626 -49.306  36.612  1.00  0.00           C  
ATOM   4679  H   LEU B  27      26.018 -45.358  35.091  1.00  0.00           H  
ATOM   4680  HA  LEU B  27      26.395 -46.831  37.667  1.00  0.00           H  
ATOM   4681 1HB  LEU B  27      28.226 -46.598  35.255  1.00  0.00           H  
ATOM   4682 2HB  LEU B  27      28.603 -47.480  36.738  1.00  0.00           H  
ATOM   4683  HG  LEU B  27      26.339 -48.152  34.825  1.00  0.00           H  
ATOM   4684 1HD1 LEU B  27      27.740 -50.078  34.235  1.00  0.00           H  
ATOM   4685 2HD1 LEU B  27      28.542 -48.538  33.846  1.00  0.00           H  
ATOM   4686 3HD1 LEU B  27      29.034 -49.459  35.287  1.00  0.00           H  
ATOM   4687 1HD2 LEU B  27      26.173 -50.205  36.192  1.00  0.00           H  
ATOM   4688 2HD2 LEU B  27      27.446 -49.588  37.273  1.00  0.00           H  
ATOM   4689 3HD2 LEU B  27      25.876 -48.753  37.178  1.00  0.00           H  
ATOM   4690  N   ASN B  28      27.221 -43.880  37.185  1.00  0.00           N  
ATOM   4691  CA  ASN B  28      27.881 -42.697  37.716  1.00  0.00           C  
ATOM   4692  C   ASN B  28      29.375 -42.707  37.414  1.00  0.00           C  
ATOM   4693  O   ASN B  28      30.193 -42.349  38.263  1.00  0.00           O  
ATOM   4694  CB  ASN B  28      27.639 -42.580  39.210  1.00  0.00           C  
ATOM   4695  CG  ASN B  28      26.189 -42.364  39.545  1.00  0.00           C  
ATOM   4696  ND2 ASN B  28      25.658 -43.197  40.403  1.00  0.00           N  
ATOM   4697  OD1 ASN B  28      25.550 -41.442  39.026  1.00  0.00           O  
ATOM   4698  H   ASN B  28      26.417 -43.768  36.581  1.00  0.00           H  
ATOM   4699  HA  ASN B  28      27.462 -41.818  37.225  1.00  0.00           H  
ATOM   4700 1HB  ASN B  28      27.983 -43.489  39.706  1.00  0.00           H  
ATOM   4701 2HB  ASN B  28      28.220 -41.748  39.609  1.00  0.00           H  
ATOM   4702 1HD2 ASN B  28      24.697 -43.102  40.664  1.00  0.00           H  
ATOM   4703 2HD2 ASN B  28      26.212 -43.929  40.798  1.00  0.00           H  
ATOM   4704  N   ALA B  29      29.718 -43.076  36.191  1.00  0.00           N  
ATOM   4705  CA  ALA B  29      31.102 -43.032  35.728  1.00  0.00           C  
ATOM   4706  C   ALA B  29      31.518 -41.615  35.361  1.00  0.00           C  
ATOM   4707  O   ALA B  29      30.677 -40.727  35.232  1.00  0.00           O  
ATOM   4708  CB  ALA B  29      31.293 -43.963  34.539  1.00  0.00           C  
ATOM   4709  H   ALA B  29      28.998 -43.381  35.549  1.00  0.00           H  
ATOM   4710  HA  ALA B  29      31.747 -43.387  36.532  1.00  0.00           H  
ATOM   4711 1HB  ALA B  29      32.329 -43.918  34.205  1.00  0.00           H  
ATOM   4712 2HB  ALA B  29      31.049 -44.983  34.832  1.00  0.00           H  
ATOM   4713 3HB  ALA B  29      30.637 -43.653  33.726  1.00  0.00           H  
ATOM   4714  N   ASP B  30      32.822 -41.407  35.207  1.00  0.00           N  
ATOM   4715  CA  ASP B  30      33.337 -40.083  34.897  1.00  0.00           C  
ATOM   4716  C   ASP B  30      32.843 -39.622  33.527  1.00  0.00           C  
ATOM   4717  O   ASP B  30      33.273 -40.138  32.497  1.00  0.00           O  
ATOM   4718  CB  ASP B  30      34.867 -40.079  34.930  1.00  0.00           C  
ATOM   4719  CG  ASP B  30      35.462 -38.695  34.709  1.00  0.00           C  
ATOM   4720  OD1 ASP B  30      34.720 -37.795  34.396  1.00  0.00           O  
ATOM   4721  OD2 ASP B  30      36.652 -38.552  34.856  1.00  0.00           O1-
ATOM   4722  H   ASP B  30      33.466 -42.177  35.316  1.00  0.00           H  
ATOM   4723  HA  ASP B  30      32.979 -39.387  35.657  1.00  0.00           H  
ATOM   4724 1HB  ASP B  30      35.211 -40.458  35.893  1.00  0.00           H  
ATOM   4725 2HB  ASP B  30      35.249 -40.750  34.160  1.00  0.00           H  
ATOM   4726  N   PRO B  31      31.931 -38.653  33.534  1.00  0.00           N  
ATOM   4727  CA  PRO B  31      31.346 -38.089  32.316  1.00  0.00           C  
ATOM   4728  C   PRO B  31      32.355 -37.941  31.204  1.00  0.00           C  
ATOM   4729  O   PRO B  31      32.004 -37.744  30.040  1.00  0.00           O  
ATOM   4730  CB  PRO B  31      30.834 -36.723  32.783  1.00  0.00           C  
ATOM   4731  CG  PRO B  31      30.575 -36.907  34.239  1.00  0.00           C  
ATOM   4732  CD  PRO B  31      31.683 -37.813  34.704  1.00  0.00           C  
ATOM   4733  HA  PRO B  31      30.516 -38.729  31.984  1.00  0.00           H  
ATOM   4734 1HB  PRO B  31      31.587 -35.949  32.578  1.00  0.00           H  
ATOM   4735 2HB  PRO B  31      29.929 -36.448  32.220  1.00  0.00           H  
ATOM   4736 1HG  PRO B  31      30.580 -35.933  34.752  1.00  0.00           H  
ATOM   4737 2HG  PRO B  31      29.577 -37.343  34.395  1.00  0.00           H  
ATOM   4738 1HD  PRO B  31      32.565 -37.210  34.967  1.00  0.00           H  
ATOM   4739 2HD  PRO B  31      31.340 -38.397  35.571  1.00  0.00           H  
ATOM   4740  N   ALA B  32      33.604 -37.990  31.586  1.00  0.00           N  
ATOM   4741  CA  ALA B  32      34.731 -37.846  30.685  1.00  0.00           C  
ATOM   4742  C   ALA B  32      34.787 -38.951  29.642  1.00  0.00           C  
ATOM   4743  O   ALA B  32      35.092 -38.717  28.475  1.00  0.00           O  
ATOM   4744  CB  ALA B  32      36.028 -37.811  31.480  1.00  0.00           C  
ATOM   4745  H   ALA B  32      33.792 -38.194  32.525  1.00  0.00           H  
ATOM   4746  HA  ALA B  32      34.616 -36.905  30.147  1.00  0.00           H  
ATOM   4747 1HB  ALA B  32      36.870 -37.688  30.797  1.00  0.00           H  
ATOM   4748 2HB  ALA B  32      36.004 -36.975  32.179  1.00  0.00           H  
ATOM   4749 3HB  ALA B  32      36.142 -38.741  32.032  1.00  0.00           H  
ATOM   4750  N   ALA B  33      34.522 -40.163  30.076  1.00  0.00           N  
ATOM   4751  CA  ALA B  33      34.467 -41.298  29.175  1.00  0.00           C  
ATOM   4752  C   ALA B  33      33.370 -41.160  28.132  1.00  0.00           C  
ATOM   4753  O   ALA B  33      33.546 -41.502  26.965  1.00  0.00           O  
ATOM   4754  CB  ALA B  33      34.274 -42.582  29.969  1.00  0.00           C  
ATOM   4755  H   ALA B  33      34.287 -40.313  31.015  1.00  0.00           H  
ATOM   4756  HA  ALA B  33      35.414 -41.350  28.637  1.00  0.00           H  
ATOM   4757 1HB  ALA B  33      34.247 -43.432  29.287  1.00  0.00           H  
ATOM   4758 2HB  ALA B  33      35.101 -42.705  30.669  1.00  0.00           H  
ATOM   4759 3HB  ALA B  33      33.338 -42.531  30.521  1.00  0.00           H  
ATOM   4760  N   ALA B  34      32.223 -40.689  28.566  1.00  0.00           N  
ATOM   4761  CA  ALA B  34      31.113 -40.438  27.665  1.00  0.00           C  
ATOM   4762  C   ALA B  34      31.439 -39.382  26.622  1.00  0.00           C  
ATOM   4763  O   ALA B  34      31.073 -39.496  25.455  1.00  0.00           O  
ATOM   4764  CB  ALA B  34      29.883 -40.026  28.459  1.00  0.00           C  
ATOM   4765  H   ALA B  34      32.115 -40.433  29.505  1.00  0.00           H  
ATOM   4766  HA  ALA B  34      30.898 -41.361  27.127  1.00  0.00           H  
ATOM   4767 1HB  ALA B  34      29.051 -39.852  27.777  1.00  0.00           H  
ATOM   4768 2HB  ALA B  34      29.618 -40.818  29.159  1.00  0.00           H  
ATOM   4769 3HB  ALA B  34      30.096 -39.112  29.012  1.00  0.00           H  
ATOM   4770  N   GLU B  35      32.103 -38.333  27.056  1.00  0.00           N  
ATOM   4771  CA  GLU B  35      32.542 -37.285  26.155  1.00  0.00           C  
ATOM   4772  C   GLU B  35      33.526 -37.790  25.112  1.00  0.00           C  
ATOM   4773  O   GLU B  35      33.477 -37.408  23.945  1.00  0.00           O  
ATOM   4774  CB  GLU B  35      33.179 -36.144  26.952  1.00  0.00           C  
ATOM   4775  CG  GLU B  35      32.197 -35.346  27.798  1.00  0.00           C  
ATOM   4776  CD  GLU B  35      31.186 -34.598  26.974  1.00  0.00           C  
ATOM   4777  OE1 GLU B  35      31.576 -33.723  26.239  1.00  0.00           O  
ATOM   4778  OE2 GLU B  35      30.021 -34.905  27.079  1.00  0.00           O1-
ATOM   4779  H   GLU B  35      32.374 -38.272  27.995  1.00  0.00           H  
ATOM   4780  HA  GLU B  35      31.673 -36.901  25.621  1.00  0.00           H  
ATOM   4781 1HB  GLU B  35      33.944 -36.546  27.616  1.00  0.00           H  
ATOM   4782 2HB  GLU B  35      33.670 -35.453  26.267  1.00  0.00           H  
ATOM   4783 1HG  GLU B  35      31.672 -36.026  28.467  1.00  0.00           H  
ATOM   4784 2HG  GLU B  35      32.755 -34.637  28.410  1.00  0.00           H  
ATOM   4785  N   ALA B  36      34.444 -38.625  25.546  1.00  0.00           N  
ATOM   4786  CA  ALA B  36      35.401 -39.240  24.645  1.00  0.00           C  
ATOM   4787  C   ALA B  36      34.732 -40.121  23.602  1.00  0.00           C  
ATOM   4788  O   ALA B  36      35.116 -40.139  22.435  1.00  0.00           O  
ATOM   4789  CB  ALA B  36      36.416 -40.048  25.439  1.00  0.00           C  
ATOM   4790  H   ALA B  36      34.457 -38.903  26.485  1.00  0.00           H  
ATOM   4791  HA  ALA B  36      35.919 -38.445  24.108  1.00  0.00           H  
ATOM   4792 1HB  ALA B  36      37.139 -40.496  24.757  1.00  0.00           H  
ATOM   4793 2HB  ALA B  36      36.936 -39.393  26.138  1.00  0.00           H  
ATOM   4794 3HB  ALA B  36      35.903 -40.834  25.992  1.00  0.00           H  
ATOM   4795  N   ALA B  37      33.750 -40.880  24.036  1.00  0.00           N  
ATOM   4796  CA  ALA B  37      32.978 -41.714  23.135  1.00  0.00           C  
ATOM   4797  C   ALA B  37      32.226 -40.904  22.092  1.00  0.00           C  
ATOM   4798  O   ALA B  37      32.142 -41.278  20.925  1.00  0.00           O  
ATOM   4799  CB  ALA B  37      32.006 -42.575  23.929  1.00  0.00           C  
ATOM   4800  H   ALA B  37      33.474 -40.844  24.975  1.00  0.00           H  
ATOM   4801  HA  ALA B  37      33.671 -42.362  22.597  1.00  0.00           H  
ATOM   4802 1HB  ALA B  37      31.440 -43.208  23.247  1.00  0.00           H  
ATOM   4803 2HB  ALA B  37      32.561 -43.200  24.629  1.00  0.00           H  
ATOM   4804 3HB  ALA B  37      31.321 -41.934  24.481  1.00  0.00           H  
ATOM   4805  N   ARG B  38      31.650 -39.805  22.526  1.00  0.00           N  
ATOM   4806  CA  ARG B  38      30.962 -38.900  21.625  1.00  0.00           C  
ATOM   4807  C   ARG B  38      31.891 -38.300  20.582  1.00  0.00           C  
ATOM   4808  O   ARG B  38      31.536 -38.152  19.415  1.00  0.00           O  
ATOM   4809  CB  ARG B  38      30.305 -37.776  22.412  1.00  0.00           C  
ATOM   4810  CG  ARG B  38      29.571 -36.747  21.566  1.00  0.00           C  
ATOM   4811  CD  ARG B  38      28.390 -37.336  20.886  1.00  0.00           C  
ATOM   4812  NE  ARG B  38      27.706 -36.366  20.047  1.00  0.00           N  
ATOM   4813  CZ  ARG B  38      26.736 -35.534  20.474  1.00  0.00           C  
ATOM   4814  NH1 ARG B  38      26.347 -35.566  21.729  1.00  0.00           N1+
ATOM   4815  NH2 ARG B  38      26.175 -34.686  19.631  1.00  0.00           N  
ATOM   4816  H   ARG B  38      31.733 -39.539  23.465  1.00  0.00           H  
ATOM   4817  HA  ARG B  38      30.188 -39.459  21.098  1.00  0.00           H  
ATOM   4818 1HB  ARG B  38      29.588 -38.194  23.116  1.00  0.00           H  
ATOM   4819 2HB  ARG B  38      31.062 -37.246  22.991  1.00  0.00           H  
ATOM   4820 1HG  ARG B  38      29.229 -35.930  22.202  1.00  0.00           H  
ATOM   4821 2HG  ARG B  38      30.246 -36.355  20.803  1.00  0.00           H  
ATOM   4822 1HD  ARG B  38      28.710 -38.167  20.256  1.00  0.00           H  
ATOM   4823 2HD  ARG B  38      27.684 -37.699  21.633  1.00  0.00           H  
ATOM   4824  HE  ARG B  38      27.978 -36.311  19.074  1.00  0.00           H  
ATOM   4825 1HH1 ARG B  38      26.776 -36.216  22.374  1.00  0.00           H  
ATOM   4826 2HH1 ARG B  38      25.620 -34.943  22.049  1.00  0.00           H  
ATOM   4827 1HH2 ARG B  38      26.474 -34.660  18.665  1.00  0.00           H  
ATOM   4828 2HH2 ARG B  38      25.449 -34.062  19.950  1.00  0.00           H  
ATOM   4829  N   ALA B  39      33.073 -37.923  21.016  1.00  0.00           N  
ATOM   4830  CA  ALA B  39      34.083 -37.402  20.115  1.00  0.00           C  
ATOM   4831  C   ALA B  39      34.513 -38.422  19.072  1.00  0.00           C  
ATOM   4832  O   ALA B  39      34.720 -38.098  17.905  1.00  0.00           O  
ATOM   4833  CB  ALA B  39      35.291 -36.926  20.909  1.00  0.00           C  
ATOM   4834  H   ALA B  39      33.320 -38.051  21.955  1.00  0.00           H  
ATOM   4835  HA  ALA B  39      33.654 -36.557  19.577  1.00  0.00           H  
ATOM   4836 1HB  ALA B  39      36.040 -36.525  20.227  1.00  0.00           H  
ATOM   4837 2HB  ALA B  39      34.983 -36.148  21.609  1.00  0.00           H  
ATOM   4838 3HB  ALA B  39      35.715 -37.763  21.461  1.00  0.00           H  
ATOM   4839  N   VAL B  40      34.679 -39.652  19.506  1.00  0.00           N  
ATOM   4840  CA  VAL B  40      35.016 -40.738  18.605  1.00  0.00           C  
ATOM   4841  C   VAL B  40      33.937 -40.983  17.562  1.00  0.00           C  
ATOM   4842  O   VAL B  40      34.220 -41.243  16.395  1.00  0.00           O  
ATOM   4843  CB  VAL B  40      35.245 -42.033  19.408  1.00  0.00           C  
ATOM   4844  CG1 VAL B  40      35.402 -43.219  18.470  1.00  0.00           C  
ATOM   4845  CG2 VAL B  40      36.471 -41.880  20.295  1.00  0.00           C  
ATOM   4846  H   VAL B  40      34.510 -39.873  20.445  1.00  0.00           H  
ATOM   4847  HA  VAL B  40      35.937 -40.479  18.080  1.00  0.00           H  
ATOM   4848  HB  VAL B  40      34.369 -42.225  20.027  1.00  0.00           H  
ATOM   4849 1HG1 VAL B  40      35.563 -44.126  19.054  1.00  0.00           H  
ATOM   4850 2HG1 VAL B  40      34.498 -43.331  17.870  1.00  0.00           H  
ATOM   4851 3HG1 VAL B  40      36.257 -43.055  17.814  1.00  0.00           H  
ATOM   4852 1HG2 VAL B  40      36.627 -42.800  20.860  1.00  0.00           H  
ATOM   4853 2HG2 VAL B  40      37.347 -41.682  19.676  1.00  0.00           H  
ATOM   4854 3HG2 VAL B  40      36.320 -41.051  20.986  1.00  0.00           H  
ATOM   4855  N   ALA B  41      32.698 -40.933  17.996  1.00  0.00           N  
ATOM   4856  CA  ALA B  41      31.570 -41.077  17.095  1.00  0.00           C  
ATOM   4857  C   ALA B  41      31.515 -39.972  16.052  1.00  0.00           C  
ATOM   4858  O   ALA B  41      31.210 -40.205  14.885  1.00  0.00           O  
ATOM   4859  CB  ALA B  41      30.273 -41.112  17.889  1.00  0.00           C  
ATOM   4860  H   ALA B  41      32.510 -40.729  18.935  1.00  0.00           H  
ATOM   4861  HA  ALA B  41      31.684 -42.018  16.557  1.00  0.00           H  
ATOM   4862 1HB  ALA B  41      29.432 -41.233  17.207  1.00  0.00           H  
ATOM   4863 2HB  ALA B  41      30.297 -41.948  18.589  1.00  0.00           H  
ATOM   4864 3HB  ALA B  41      30.160 -40.180  18.442  1.00  0.00           H  
ATOM   4865  N   GLU B  42      31.781 -38.760  16.486  1.00  0.00           N  
ATOM   4866  CA  GLU B  42      31.834 -37.625  15.585  1.00  0.00           C  
ATOM   4867  C   GLU B  42      32.932 -37.762  14.542  1.00  0.00           C  
ATOM   4868  O   GLU B  42      32.756 -37.421  13.375  1.00  0.00           O  
ATOM   4869  CB  GLU B  42      32.041 -36.334  16.382  1.00  0.00           C  
ATOM   4870  CG  GLU B  42      30.847 -35.920  17.228  1.00  0.00           C  
ATOM   4871  CD  GLU B  42      29.640 -35.565  16.404  1.00  0.00           C  
ATOM   4872  OE1 GLU B  42      29.807 -34.968  15.368  1.00  0.00           O  
ATOM   4873  OE2 GLU B  42      28.550 -35.892  16.811  1.00  0.00           O1-
ATOM   4874  H   GLU B  42      32.014 -38.610  17.425  1.00  0.00           H  
ATOM   4875  HA  GLU B  42      30.886 -37.561  15.051  1.00  0.00           H  
ATOM   4876 1HB  GLU B  42      32.898 -36.451  17.046  1.00  0.00           H  
ATOM   4877 2HB  GLU B  42      32.266 -35.516  15.698  1.00  0.00           H  
ATOM   4878 1HG  GLU B  42      30.586 -36.740  17.897  1.00  0.00           H  
ATOM   4879 2HG  GLU B  42      31.127 -35.064  17.840  1.00  0.00           H  
ATOM   4880  N   ALA B  43      34.080 -38.234  14.976  1.00  0.00           N  
ATOM   4881  CA  ALA B  43      35.188 -38.484  14.075  1.00  0.00           C  
ATOM   4882  C   ALA B  43      34.862 -39.541  13.032  1.00  0.00           C  
ATOM   4883  O   ALA B  43      35.229 -39.426  11.865  1.00  0.00           O  
ATOM   4884  CB  ALA B  43      36.419 -38.894  14.869  1.00  0.00           C  
ATOM   4885  H   ALA B  43      34.187 -38.490  15.915  1.00  0.00           H  
ATOM   4886  HA  ALA B  43      35.402 -37.560  13.537  1.00  0.00           H  
ATOM   4887 1HB  ALA B  43      37.252 -39.068  14.187  1.00  0.00           H  
ATOM   4888 2HB  ALA B  43      36.683 -38.101  15.569  1.00  0.00           H  
ATOM   4889 3HB  ALA B  43      36.207 -39.809  15.422  1.00  0.00           H  
ATOM   4890  N   GLY B  44      34.199 -40.590  13.466  1.00  0.00           N  
ATOM   4891  CA  GLY B  44      33.760 -41.638  12.565  1.00  0.00           C  
ATOM   4892  C   GLY B  44      32.776 -41.133  11.522  1.00  0.00           C  
ATOM   4893  O   GLY B  44      32.824 -41.514  10.355  1.00  0.00           O  
ATOM   4894  H   GLY B  44      33.928 -40.650  14.405  1.00  0.00           H  
ATOM   4895 1HA  GLY B  44      34.624 -42.068  12.059  1.00  0.00           H  
ATOM   4896 2HA  GLY B  44      33.292 -42.437  13.138  1.00  0.00           H  
ATOM   4897  N   LYS B  45      31.858 -40.297  11.956  1.00  0.00           N  
ATOM   4898  CA  LYS B  45      30.901 -39.683  11.055  1.00  0.00           C  
ATOM   4899  C   LYS B  45      31.570 -38.800  10.012  1.00  0.00           C  
ATOM   4900  O   LYS B  45      31.186 -38.784   8.845  1.00  0.00           O  
ATOM   4901  CB  LYS B  45      29.881 -38.867  11.850  1.00  0.00           C  
ATOM   4902  CG  LYS B  45      28.900 -39.703  12.660  1.00  0.00           C  
ATOM   4903  CD  LYS B  45      27.787 -38.843  13.241  1.00  0.00           C  
ATOM   4904  CE  LYS B  45      28.301 -37.963  14.372  1.00  0.00           C  
ATOM   4905  NZ  LYS B  45      27.200 -37.216  15.039  1.00  0.00           N1+
ATOM   4906  H   LYS B  45      31.845 -40.020  12.895  1.00  0.00           H  
ATOM   4907  HA  LYS B  45      30.373 -40.473  10.521  1.00  0.00           H  
ATOM   4908 1HB  LYS B  45      30.404 -38.203  12.540  1.00  0.00           H  
ATOM   4909 2HB  LYS B  45      29.305 -38.241  11.168  1.00  0.00           H  
ATOM   4910 1HG  LYS B  45      28.459 -40.468  12.019  1.00  0.00           H  
ATOM   4911 2HG  LYS B  45      29.428 -40.197  13.474  1.00  0.00           H  
ATOM   4912 1HD  LYS B  45      27.372 -38.208  12.458  1.00  0.00           H  
ATOM   4913 2HD  LYS B  45      26.994 -39.484  13.624  1.00  0.00           H  
ATOM   4914 1HE  LYS B  45      28.805 -38.582  15.113  1.00  0.00           H  
ATOM   4915 2HE  LYS B  45      29.022 -37.247  13.977  1.00  0.00           H  
ATOM   4916 1HZ  LYS B  45      27.582 -36.646  15.781  1.00  0.00           H  
ATOM   4917 2HZ  LYS B  45      26.737 -36.624  14.364  1.00  0.00           H  
ATOM   4918 3HZ  LYS B  45      26.535 -37.870  15.426  1.00  0.00           H  
ATOM   4919  N   ALA B  46      32.552 -38.043  10.446  1.00  0.00           N  
ATOM   4920  CA  ALA B  46      33.324 -37.208   9.545  1.00  0.00           C  
ATOM   4921  C   ALA B  46      34.076 -38.019   8.502  1.00  0.00           C  
ATOM   4922  O   ALA B  46      34.159 -37.644   7.335  1.00  0.00           O  
ATOM   4923  CB  ALA B  46      34.296 -36.348  10.339  1.00  0.00           C  
ATOM   4924  H   ALA B  46      32.828 -38.078  11.385  1.00  0.00           H  
ATOM   4925  HA  ALA B  46      32.631 -36.561   9.007  1.00  0.00           H  
ATOM   4926 1HB  ALA B  46      34.862 -35.715   9.657  1.00  0.00           H  
ATOM   4927 2HB  ALA B  46      33.741 -35.723  11.039  1.00  0.00           H  
ATOM   4928 3HB  ALA B  46      34.981 -36.989  10.891  1.00  0.00           H  
ATOM   4929  N   THR B  47      34.651 -39.118   8.936  1.00  0.00           N  
ATOM   4930  CA  THR B  47      35.340 -40.022   8.035  1.00  0.00           C  
ATOM   4931  C   THR B  47      34.410 -40.622   6.992  1.00  0.00           C  
ATOM   4932  O   THR B  47      34.766 -40.770   5.825  1.00  0.00           O  
ATOM   4933  CB  THR B  47      36.025 -41.155   8.821  1.00  0.00           C  
ATOM   4934  CG2 THR B  47      36.707 -42.127   7.871  1.00  0.00           C  
ATOM   4935  OG1 THR B  47      37.001 -40.600   9.712  1.00  0.00           O  
ATOM   4936  H   THR B  47      34.569 -39.383   9.875  1.00  0.00           H  
ATOM   4937  HA  THR B  47      36.098 -39.453   7.497  1.00  0.00           H  
ATOM   4938  HB  THR B  47      35.281 -41.692   9.409  1.00  0.00           H
[truncated: 1,689,376 more chars]
