# Supplementary material for: Blueprinting extendable nanomaterials with standardized protein blocks
Source: Nature. 2024 Mar 13;627(8005):898–904. doi: 10.1038/s41586-024-07188-4 (PMC10972742; doi:10.1038/s41586-024-07188-4)
Supplement: Supplementary file 4 — Design models with ideal backbones as well as experimentally determined structures for comparison. For reference to design names, see Supplementary Fig. 1. [file 41586_2024_7188_MOESM4_ESM.zip › R18H_design.pdb]

ATOM      1  N   ASP A   1      52.799  -3.998  -2.538  1.00  0.00           N  
ATOM      2  CA  ASP A   1      52.448  -2.614  -2.836  1.00  0.00           C  
ATOM      3  C   ASP A   1      52.892  -1.699  -1.706  1.00  0.00           C  
ATOM      4  O   ASP A   1      52.487  -1.875  -0.559  1.00  0.00           O  
ATOM      5  CB  ASP A   1      50.940  -2.472  -3.058  1.00  0.00           C  
ATOM      6  CG  ASP A   1      50.530  -1.059  -3.454  1.00  0.00           C  
ATOM      7  OD1 ASP A   1      51.151  -0.131  -2.993  1.00  0.00           O  
ATOM      8  OD2 ASP A   1      49.601  -0.923  -4.213  1.00  0.00           O1-
ATOM      9 1H   ASP A   1      53.463  -3.799  -1.872  1.00  0.00           H  
ATOM     10 2H   ASP A   1      53.196  -4.310  -3.399  1.00  0.00           H  
ATOM     11 3H   ASP A   1      53.450  -4.021  -1.779  1.00  0.00           H  
ATOM     12  HA  ASP A   1      52.953  -2.319  -3.756  1.00  0.00           H  
ATOM     13 1HB  ASP A   1      50.621  -3.160  -3.841  1.00  0.00           H  
ATOM     14 2HB  ASP A   1      50.410  -2.746  -2.146  1.00  0.00           H  
ATOM     15  N   PRO A   2      53.813  -0.795  -2.021  1.00  0.00           N  
ATOM     16  CA  PRO A   2      54.569  -0.096  -0.990  1.00  0.00           C  
ATOM     17  C   PRO A   2      53.674   0.769  -0.111  1.00  0.00           C  
ATOM     18  O   PRO A   2      53.855   0.781   1.105  1.00  0.00           O  
ATOM     19  CB  PRO A   2      55.546   0.756  -1.806  1.00  0.00           C  
ATOM     20  CG  PRO A   2      55.711   0.002  -3.082  1.00  0.00           C  
ATOM     21  CD  PRO A   2      54.341  -0.553  -3.368  1.00  0.00           C  
ATOM     22  HA  PRO A   2      55.056  -0.835  -0.354  1.00  0.00           H  
ATOM     23 1HB  PRO A   2      55.132   1.764  -1.956  1.00  0.00           H  
ATOM     24 2HB  PRO A   2      56.491   0.876  -1.256  1.00  0.00           H  
ATOM     25 1HG  PRO A   2      56.070   0.674  -3.876  1.00  0.00           H  
ATOM     26 2HG  PRO A   2      56.471  -0.784  -2.963  1.00  0.00           H  
ATOM     27 1HD  PRO A   2      53.748   0.195  -3.913  1.00  0.00           H  
ATOM     28 2HD  PRO A   2      54.436  -1.478  -3.956  1.00  0.00           H  
ATOM     29  N   VAL A   3      52.688   1.484  -0.689  1.00  0.00           N  
ATOM     30  CA  VAL A   3      51.885   2.303   0.198  1.00  0.00           C  
ATOM     31  C   VAL A   3      51.164   1.482   1.255  1.00  0.00           C  
ATOM     32  O   VAL A   3      51.147   1.826   2.435  1.00  0.00           O  
ATOM     33  CB  VAL A   3      50.848   3.096  -0.619  1.00  0.00           C  
ATOM     34  CG1 VAL A   3      49.864   3.796   0.307  1.00  0.00           C  
ATOM     35  CG2 VAL A   3      51.554   4.102  -1.515  1.00  0.00           C  
ATOM     36  H   VAL A   3      52.510   1.514  -1.682  1.00  0.00           H  
ATOM     37  HA  VAL A   3      52.544   3.002   0.714  1.00  0.00           H  
ATOM     38  HB  VAL A   3      50.274   2.402  -1.232  1.00  0.00           H  
ATOM     39 1HG1 VAL A   3      49.137   4.352  -0.287  1.00  0.00           H  
ATOM     40 2HG1 VAL A   3      49.344   3.055   0.913  1.00  0.00           H  
ATOM     41 3HG1 VAL A   3      50.403   4.485   0.957  1.00  0.00           H  
ATOM     42 1HG2 VAL A   3      50.814   4.659  -2.090  1.00  0.00           H  
ATOM     43 2HG2 VAL A   3      52.132   4.793  -0.902  1.00  0.00           H  
ATOM     44 3HG2 VAL A   3      52.222   3.575  -2.197  1.00  0.00           H  
ATOM     45  N   GLU A   4      50.540   0.409   0.821  1.00  0.00           N  
ATOM     46  CA  GLU A   4      49.812  -0.464   1.722  1.00  0.00           C  
ATOM     47  C   GLU A   4      50.715  -1.105   2.765  1.00  0.00           C  
ATOM     48  O   GLU A   4      50.354  -1.237   3.933  1.00  0.00           O  
ATOM     49  CB  GLU A   4      49.092  -1.554   0.925  1.00  0.00           C  
ATOM     50  CG  GLU A   4      47.923  -1.054   0.088  1.00  0.00           C  
ATOM     51  CD  GLU A   4      47.291  -2.137  -0.741  1.00  0.00           C  
ATOM     52  OE1 GLU A   4      47.813  -3.226  -0.759  1.00  0.00           O  
ATOM     53  OE2 GLU A   4      46.285  -1.875  -1.357  1.00  0.00           O1-
ATOM     54  H   GLU A   4      50.611   0.140  -0.118  1.00  0.00           H  
ATOM     55  HA  GLU A   4      49.070   0.131   2.256  1.00  0.00           H  
ATOM     56 1HB  GLU A   4      49.800  -2.041   0.254  1.00  0.00           H  
ATOM     57 2HB  GLU A   4      48.713  -2.314   1.608  1.00  0.00           H  
ATOM     58 1HG  GLU A   4      47.169  -0.633   0.752  1.00  0.00           H  
ATOM     59 2HG  GLU A   4      48.274  -0.258  -0.568  1.00  0.00           H  
ATOM     60  N   LEU A   5      51.878  -1.533   2.331  1.00  0.00           N  
ATOM     61  CA  LEU A   5      52.865  -2.097   3.232  1.00  0.00           C  
ATOM     62  C   LEU A   5      53.339  -1.098   4.275  1.00  0.00           C  
ATOM     63  O   LEU A   5      53.532  -1.430   5.443  1.00  0.00           O  
ATOM     64  CB  LEU A   5      54.068  -2.608   2.430  1.00  0.00           C  
ATOM     65  CG  LEU A   5      53.810  -3.843   1.557  1.00  0.00           C  
ATOM     66  CD1 LEU A   5      55.031  -4.116   0.689  1.00  0.00           C  
ATOM     67  CD2 LEU A   5      53.494  -5.036   2.447  1.00  0.00           C  
ATOM     68  H   LEU A   5      52.131  -1.416   1.392  1.00  0.00           H  
ATOM     69  HA  LEU A   5      52.413  -2.939   3.757  1.00  0.00           H  
ATOM     70 1HB  LEU A   5      54.415  -1.808   1.777  1.00  0.00           H  
ATOM     71 2HB  LEU A   5      54.870  -2.855   3.125  1.00  0.00           H  
ATOM     72  HG  LEU A   5      52.966  -3.650   0.894  1.00  0.00           H  
ATOM     73 1HD1 LEU A   5      54.848  -4.993   0.069  1.00  0.00           H  
ATOM     74 2HD1 LEU A   5      55.223  -3.254   0.049  1.00  0.00           H  
ATOM     75 3HD1 LEU A   5      55.897  -4.296   1.325  1.00  0.00           H  
ATOM     76 1HD2 LEU A   5      53.310  -5.914   1.826  1.00  0.00           H  
ATOM     77 2HD2 LEU A   5      54.338  -5.230   3.109  1.00  0.00           H  
ATOM     78 3HD2 LEU A   5      52.607  -4.820   3.043  1.00  0.00           H  
ATOM     79  N   ASN A   6      53.559   0.123   3.841  1.00  0.00           N  
ATOM     80  CA  ASN A   6      53.944   1.193   4.742  1.00  0.00           C  
ATOM     81  C   ASN A   6      52.877   1.486   5.785  1.00  0.00           C  
ATOM     82  O   ASN A   6      53.171   1.733   6.953  1.00  0.00           O  
ATOM     83  CB  ASN A   6      54.271   2.448   3.954  1.00  0.00           C  
ATOM     84  CG  ASN A   6      55.582   2.348   3.225  1.00  0.00           C  
ATOM     85  ND2 ASN A   6      55.557   2.600   1.941  1.00  0.00           N  
ATOM     86  OD1 ASN A   6      56.618   2.042   3.826  1.00  0.00           O  
ATOM     87  H   ASN A   6      53.400   0.351   2.902  1.00  0.00           H  
ATOM     88  HA  ASN A   6      54.834   0.880   5.290  1.00  0.00           H  
ATOM     89 1HB  ASN A   6      53.479   2.639   3.229  1.00  0.00           H  
ATOM     90 2HB  ASN A   6      54.309   3.303   4.630  1.00  0.00           H  
ATOM     91 1HD2 ASN A   6      56.400   2.548   1.405  1.00  0.00           H  
ATOM     92 2HD2 ASN A   6      54.696   2.843   1.496  1.00  0.00           H  
ATOM     93  N   LYS A   7      51.636   1.490   5.351  1.00  0.00           N  
ATOM     94  CA  LYS A   7      50.516   1.684   6.252  1.00  0.00           C  
ATOM     95  C   LYS A   7      50.413   0.582   7.295  1.00  0.00           C  
ATOM     96  O   LYS A   7      50.118   0.829   8.463  1.00  0.00           O  
ATOM     97  CB  LYS A   7      49.212   1.772   5.457  1.00  0.00           C  
ATOM     98  CG  LYS A   7      47.974   2.027   6.306  1.00  0.00           C  
ATOM     99  CD  LYS A   7      46.733   2.183   5.440  1.00  0.00           C  
ATOM    100  CE  LYS A   7      45.512   2.533   6.279  1.00  0.00           C  
ATOM    101  NZ  LYS A   7      45.145   1.434   7.213  1.00  0.00           N1+
ATOM    102  H   LYS A   7      51.439   1.294   4.412  1.00  0.00           H  
ATOM    103  HA  LYS A   7      50.656   2.628   6.779  1.00  0.00           H  
ATOM    104 1HB  LYS A   7      49.286   2.575   4.723  1.00  0.00           H  
ATOM    105 2HB  LYS A   7      49.056   0.842   4.910  1.00  0.00           H  
ATOM    106 1HG  LYS A   7      47.825   1.194   6.993  1.00  0.00           H  
ATOM    107 2HG  LYS A   7      48.115   2.936   6.891  1.00  0.00           H  
ATOM    108 1HD  LYS A   7      46.898   2.972   4.706  1.00  0.00           H  
ATOM    109 2HD  LYS A   7      46.541   1.251   4.909  1.00  0.00           H  
ATOM    110 1HE  LYS A   7      45.715   3.433   6.857  1.00  0.00           H  
ATOM    111 2HE  LYS A   7      44.665   2.733   5.622  1.00  0.00           H  
ATOM    112 1HZ  LYS A   7      44.332   1.705   7.749  1.00  0.00           H  
ATOM    113 2HZ  LYS A   7      44.936   0.598   6.685  1.00  0.00           H  
ATOM    114 3HZ  LYS A   7      45.916   1.253   7.839  1.00  0.00           H  
ATOM    115  N   ALA A   8      50.624  -0.641   6.861  1.00  0.00           N  
ATOM    116  CA  ALA A   8      50.628  -1.777   7.762  1.00  0.00           C  
ATOM    117  C   ALA A   8      51.731  -1.688   8.805  1.00  0.00           C  
ATOM    118  O   ALA A   8      51.539  -2.021   9.973  1.00  0.00           O  
ATOM    119  CB  ALA A   8      50.762  -3.068   6.968  1.00  0.00           C  
ATOM    120  H   ALA A   8      50.851  -0.801   5.922  1.00  0.00           H  
ATOM    121  HA  ALA A   8      49.680  -1.786   8.300  1.00  0.00           H  
ATOM    122 1HB  ALA A   8      50.751  -3.918   7.650  1.00  0.00           H  
ATOM    123 2HB  ALA A   8      49.930  -3.153   6.268  1.00  0.00           H  
ATOM    124 3HB  ALA A   8      51.700  -3.059   6.415  1.00  0.00           H  
ATOM    125  N   MET A   9      52.898  -1.268   8.371  1.00  0.00           N  
ATOM    126  CA  MET A   9      54.017  -1.066   9.272  1.00  0.00           C  
ATOM    127  C   MET A   9      53.738   0.004  10.315  1.00  0.00           C  
ATOM    128  O   MET A   9      54.099  -0.127  11.483  1.00  0.00           O  
ATOM    129  CB  MET A   9      55.267  -0.707   8.471  1.00  0.00           C  
ATOM    130  CG  MET A   9      56.539  -0.605   9.301  1.00  0.00           C  
ATOM    131  SD  MET A   9      57.992  -0.227   8.302  1.00  0.00           S  
ATOM    132  CE  MET A   9      58.169  -1.746   7.372  1.00  0.00           C  
ATOM    133  H   MET A   9      53.016  -1.016   7.432  1.00  0.00           H  
ATOM    134  HA  MET A   9      54.197  -1.995   9.813  1.00  0.00           H  
ATOM    135 1HB  MET A   9      55.432  -1.457   7.699  1.00  0.00           H  
ATOM    136 2HB  MET A   9      55.117   0.250   7.971  1.00  0.00           H  
ATOM    137 1HG  MET A   9      56.423   0.177  10.050  1.00  0.00           H  
ATOM    138 2HG  MET A   9      56.713  -1.549   9.818  1.00  0.00           H  
ATOM    139 1HE  MET A   9      59.029  -1.668   6.706  1.00  0.00           H  
ATOM    140 2HE  MET A   9      58.317  -2.579   8.060  1.00  0.00           H  
ATOM    141 3HE  MET A   9      57.268  -1.919   6.782  1.00  0.00           H  
ATOM    142  N   MET A  10      53.121   1.081   9.881  1.00  0.00           N  
ATOM    143  CA  MET A  10      52.728   2.148  10.782  1.00  0.00           C  
ATOM    144  C   MET A  10      51.722   1.687  11.825  1.00  0.00           C  
ATOM    145  O   MET A  10      51.789   2.065  12.993  1.00  0.00           O  
ATOM    146  CB  MET A  10      52.158   3.317   9.981  1.00  0.00           C  
ATOM    147  CG  MET A  10      53.175   4.035   9.104  1.00  0.00           C  
ATOM    148  SD  MET A  10      54.475   4.838  10.063  1.00  0.00           S  
ATOM    149  CE  MET A  10      55.587   5.355   8.758  1.00  0.00           C  
ATOM    150  H   MET A  10      52.853   1.154   8.942  1.00  0.00           H  
ATOM    151  HA  MET A  10      53.611   2.486  11.323  1.00  0.00           H  
ATOM    152 1HB  MET A  10      51.356   2.960   9.337  1.00  0.00           H  
ATOM    153 2HB  MET A  10      51.728   4.051  10.664  1.00  0.00           H  
ATOM    154 1HG  MET A  10      53.639   3.320   8.425  1.00  0.00           H  
ATOM    155 2HG  MET A  10      52.669   4.793   8.507  1.00  0.00           H  
ATOM    156 1HE  MET A  10      56.444   5.870   9.193  1.00  0.00           H  
ATOM    157 2HE  MET A  10      55.930   4.481   8.204  1.00  0.00           H  
ATOM    158 3HE  MET A  10      55.063   6.032   8.081  1.00  0.00           H  
ATOM    159  N   ASP A  11      50.769   0.892  11.391  1.00  0.00           N  
ATOM    160  CA  ASP A  11      49.787   0.320  12.292  1.00  0.00           C  
ATOM    161  C   ASP A  11      50.415  -0.590  13.335  1.00  0.00           C  
ATOM    162  O   ASP A  11      50.031  -0.590  14.503  1.00  0.00           O  
ATOM    163  CB  ASP A  11      48.738  -0.462  11.498  1.00  0.00           C  
ATOM    164  CG  ASP A  11      47.801   0.439  10.705  1.00  0.00           C  
ATOM    165  OD1 ASP A  11      47.762   1.614  10.984  1.00  0.00           O  
ATOM    166  OD2 ASP A  11      47.134  -0.056   9.829  1.00  0.00           O1-
ATOM    167  H   ASP A  11      50.744   0.615  10.452  1.00  0.00           H  
ATOM    168  HA  ASP A  11      49.292   1.132  12.825  1.00  0.00           H  
ATOM    169 1HB  ASP A  11      49.237  -1.141  10.806  1.00  0.00           H  
ATOM    170 2HB  ASP A  11      48.143  -1.070  12.181  1.00  0.00           H  
ATOM    171  N   ALA A  12      51.363  -1.391  12.901  1.00  0.00           N  
ATOM    172  CA  ALA A  12      52.097  -2.259  13.802  1.00  0.00           C  
ATOM    173  C   ALA A  12      52.884  -1.482  14.845  1.00  0.00           C  
ATOM    174  O   ALA A  12      52.952  -1.860  16.013  1.00  0.00           O  
ATOM    175  CB  ALA A  12      53.030  -3.161  13.008  1.00  0.00           C  
ATOM    176  H   ALA A  12      51.640  -1.367  11.962  1.00  0.00           H  
ATOM    177  HA  ALA A  12      51.377  -2.876  14.340  1.00  0.00           H  
ATOM    178 1HB  ALA A  12      53.569  -3.819  13.690  1.00  0.00           H  
ATOM    179 2HB  ALA A  12      52.449  -3.761  12.308  1.00  0.00           H  
ATOM    180 3HB  ALA A  12      53.743  -2.550  12.455  1.00  0.00           H  
ATOM    181  N   VAL A  13      53.508  -0.409  14.411  1.00  0.00           N  
ATOM    182  CA  VAL A  13      54.236   0.464  15.312  1.00  0.00           C  
ATOM    183  C   VAL A  13      53.334   1.105  16.355  1.00  0.00           C  
ATOM    184  O   VAL A  13      53.695   1.236  17.523  1.00  0.00           O  
ATOM    185  CB  VAL A  13      54.945   1.571  14.509  1.00  0.00           C  
ATOM    186  CG1 VAL A  13      55.546   2.607  15.447  1.00  0.00           C  
ATOM    187  CG2 VAL A  13      56.019   0.960  13.622  1.00  0.00           C  
ATOM    188  H   VAL A  13      53.437  -0.141  13.472  1.00  0.00           H  
ATOM    189  HA  VAL A  13      54.986  -0.128  15.837  1.00  0.00           H  
ATOM    190  HB  VAL A  13      54.210   2.086  13.890  1.00  0.00           H  
ATOM    191 1HG1 VAL A  13      56.043   3.382  14.863  1.00  0.00           H  
ATOM    192 2HG1 VAL A  13      54.755   3.057  16.047  1.00  0.00           H  
ATOM    193 3HG1 VAL A  13      56.272   2.127  16.103  1.00  0.00           H  
ATOM    194 1HG2 VAL A  13      56.515   1.748  13.057  1.00  0.00           H  
ATOM    195 2HG2 VAL A  13      56.750   0.440  14.241  1.00  0.00           H  
ATOM    196 3HG2 VAL A  13      55.560   0.252  12.931  1.00  0.00           H  
ATOM    197  N   VAL A  14      52.169   1.533  15.921  1.00  0.00           N  
ATOM    198  CA  VAL A  14      51.183   2.098  16.822  1.00  0.00           C  
ATOM    199  C   VAL A  14      50.709   1.098  17.865  1.00  0.00           C  
ATOM    200  O   VAL A  14      50.516   1.431  19.033  1.00  0.00           O  
ATOM    201  CB  VAL A  14      49.970   2.604  16.019  1.00  0.00           C  
ATOM    202  CG1 VAL A  14      48.845   3.015  16.958  1.00  0.00           C  
ATOM    203  CG2 VAL A  14      50.384   3.767  15.132  1.00  0.00           C  
ATOM    204  H   VAL A  14      51.917   1.416  14.982  1.00  0.00           H  
ATOM    205  HA  VAL A  14      51.636   2.940  17.347  1.00  0.00           H  
ATOM    206  HB  VAL A  14      49.590   1.790  15.400  1.00  0.00           H  
ATOM    207 1HG1 VAL A  14      47.995   3.370  16.373  1.00  0.00           H  
ATOM    208 2HG1 VAL A  14      48.539   2.158  17.558  1.00  0.00           H  
ATOM    209 3HG1 VAL A  14      49.191   3.814  17.613  1.00  0.00           H  
ATOM    210 1HG2 VAL A  14      49.522   4.119  14.567  1.00  0.00           H  
ATOM    211 2HG2 VAL A  14      50.769   4.578  15.751  1.00  0.00           H  
ATOM    212 3HG2 VAL A  14      51.161   3.439  14.441  1.00  0.00           H  
ATOM    213  N   GLU A  15      50.489  -0.123  17.431  1.00  0.00           N  
ATOM    214  CA  GLU A  15      50.104  -1.193  18.332  1.00  0.00           C  
ATOM    215  C   GLU A  15      51.171  -1.486  19.375  1.00  0.00           C  
ATOM    216  O   GLU A  15      50.877  -1.733  20.543  1.00  0.00           O  
ATOM    217  CB  GLU A  15      49.802  -2.464  17.535  1.00  0.00           C  
ATOM    218  CG  GLU A  15      48.532  -2.395  16.698  1.00  0.00           C  
ATOM    219  CD  GLU A  15      48.310  -3.629  15.869  1.00  0.00           C  
ATOM    220  OE1 GLU A  15      49.174  -4.473  15.851  1.00  0.00           O  
ATOM    221  OE2 GLU A  15      47.275  -3.728  15.253  1.00  0.00           O1-
ATOM    222  H   GLU A  15      50.648  -0.351  16.492  1.00  0.00           H  
ATOM    223  HA  GLU A  15      49.203  -0.889  18.866  1.00  0.00           H  
ATOM    224 1HB  GLU A  15      50.634  -2.679  16.864  1.00  0.00           H  
ATOM    225 2HB  GLU A  15      49.706  -3.308  18.218  1.00  0.00           H  
ATOM    226 1HG  GLU A  15      47.679  -2.259  17.362  1.00  0.00           H  
ATOM    227 2HG  GLU A  15      48.589  -1.527  16.042  1.00  0.00           H  
ATOM    228  N   VAL A  16      52.412  -1.490  18.941  1.00  0.00           N  
ATOM    229  CA  VAL A  16      53.532  -1.684  19.842  1.00  0.00           C  
ATOM    230  C   VAL A  16      53.636  -0.582  20.885  1.00  0.00           C  
ATOM    231  O   VAL A  16      53.930  -0.829  22.053  1.00  0.00           O  
ATOM    232  CB  VAL A  16      54.845  -1.745  19.039  1.00  0.00           C  
ATOM    233  CG1 VAL A  16      56.043  -1.747  19.977  1.00  0.00           C  
ATOM    234  CG2 VAL A  16      54.853  -2.980  18.152  1.00  0.00           C  
ATOM    235  H   VAL A  16      52.609  -1.294  18.002  1.00  0.00           H  
ATOM    236  HA  VAL A  16      53.394  -2.630  20.367  1.00  0.00           H  
ATOM    237  HB  VAL A  16      54.923  -0.851  18.420  1.00  0.00           H  
ATOM    238 1HG1 VAL A  16      56.963  -1.790  19.393  1.00  0.00           H  
ATOM    239 2HG1 VAL A  16      56.037  -0.837  20.577  1.00  0.00           H  
ATOM    240 3HG1 VAL A  16      55.990  -2.616  20.633  1.00  0.00           H  
ATOM    241 1HG2 VAL A  16      55.784  -3.016  17.587  1.00  0.00           H  
ATOM    242 2HG2 VAL A  16      54.769  -3.873  18.771  1.00  0.00           H  
ATOM    243 3HG2 VAL A  16      54.011  -2.937  17.461  1.00  0.00           H  
ATOM    244  N   ALA A  17      53.424   0.641  20.451  1.00  0.00           N  
ATOM    245  CA  ALA A  17      53.420   1.777  21.352  1.00  0.00           C  
ATOM    246  C   ALA A  17      52.318   1.688  22.395  1.00  0.00           C  
ATOM    247  O   ALA A  17      52.509   2.021  23.563  1.00  0.00           O  
ATOM    248  CB  ALA A  17      53.285   3.068  20.558  1.00  0.00           C  
ATOM    249  H   ALA A  17      53.197   0.801  19.512  1.00  0.00           H  
ATOM    250  HA  ALA A  17      54.368   1.786  21.890  1.00  0.00           H  
ATOM    251 1HB  ALA A  17      53.296   3.918  21.240  1.00  0.00           H  
ATOM    252 2HB  ALA A  17      54.117   3.154  19.858  1.00  0.00           H  
ATOM    253 3HB  ALA A  17      52.347   3.059  20.006  1.00  0.00           H  
ATOM    254  N   ARG A  18      51.150   1.268  21.961  1.00  0.00           N  
ATOM    255  CA  ARG A  18      50.031   1.066  22.862  1.00  0.00           C  
ATOM    256  C   ARG A  18      50.311  -0.004  23.905  1.00  0.00           C  
ATOM    257  O   ARG A  18      49.950   0.127  25.073  1.00  0.00           O  
ATOM    258  CB  ARG A  18      48.787   0.681  22.075  1.00  0.00           C  
ATOM    259  CG  ARG A  18      48.186   1.801  21.241  1.00  0.00           C  
ATOM    260  CD  ARG A  18      47.012   1.335  20.460  1.00  0.00           C  
ATOM    261  NE  ARG A  18      46.433   2.403  19.660  1.00  0.00           N  
ATOM    262  CZ  ARG A  18      45.453   2.233  18.752  1.00  0.00           C  
ATOM    263  NH1 ARG A  18      44.953   1.036  18.540  1.00  0.00           N1+
ATOM    264  NH2 ARG A  18      44.994   3.271  18.074  1.00  0.00           N  
ATOM    265  H   ARG A  18      51.032   1.016  21.022  1.00  0.00           H  
ATOM    266  HA  ARG A  18      49.838   2.001  23.389  1.00  0.00           H  
ATOM    267 1HB  ARG A  18      49.022  -0.142  21.402  1.00  0.00           H  
ATOM    268 2HB  ARG A  18      48.016   0.331  22.762  1.00  0.00           H  
ATOM    269 1HG  ARG A  18      47.862   2.610  21.897  1.00  0.00           H  
ATOM    270 2HG  ARG A  18      48.935   2.177  20.543  1.00  0.00           H  
ATOM    271 1HD  ARG A  18      47.317   0.533  19.788  1.00  0.00           H  
ATOM    272 2HD  ARG A  18      46.245   0.966  21.140  1.00  0.00           H  
ATOM    273  HE  ARG A  18      46.793   3.338  19.795  1.00  0.00           H  
ATOM    274 1HH1 ARG A  18      45.304   0.243  19.058  1.00  0.00           H  
ATOM    275 2HH1 ARG A  18      44.218   0.909  17.859  1.00  0.00           H  
ATOM    276 1HH2 ARG A  18      45.378   4.191  18.237  1.00  0.00           H  
ATOM    277 2HH2 ARG A  18      44.259   3.144  17.393  1.00  0.00           H  
ATOM    278  N   ALA A  19      50.928  -1.081  23.471  1.00  0.00           N  
ATOM    279  CA  ALA A  19      51.320  -2.148  24.372  1.00  0.00           C  
ATOM    280  C   ALA A  19      52.326  -1.687  25.415  1.00  0.00           C  
ATOM    281  O   ALA A  19      52.259  -2.065  26.583  1.00  0.00           O  
ATOM    282  CB  ALA A  19      51.888  -3.315  23.578  1.00  0.00           C  
ATOM    283  H   ALA A  19      51.196  -1.154  22.532  1.00  0.00           H  
ATOM    284  HA  ALA A  19      50.432  -2.481  24.910  1.00  0.00           H  
ATOM    285 1HB  ALA A  19      52.168  -4.118  24.260  1.00  0.00           H  
ATOM    286 2HB  ALA A  19      51.135  -3.680  22.879  1.00  0.00           H  
ATOM    287 3HB  ALA A  19      52.766  -2.986  23.025  1.00  0.00           H  
ATOM    288  N   ILE A  20      53.279  -0.892  24.981  1.00  0.00           N  
ATOM    289  CA  ILE A  20      54.261  -0.320  25.882  1.00  0.00           C  
ATOM    290  C   ILE A  20      53.633   0.590  26.925  1.00  0.00           C  
ATOM    291  O   ILE A  20      54.017   0.590  28.093  1.00  0.00           O  
ATOM    292  CB  ILE A  20      55.321   0.469  25.092  1.00  0.00           C  
ATOM    293  CG1 ILE A  20      56.174  -0.481  24.248  1.00  0.00           C  
ATOM    294  CG2 ILE A  20      56.196   1.278  26.037  1.00  0.00           C  
ATOM    295  CD1 ILE A  20      57.054   0.222  23.239  1.00  0.00           C  
ATOM    296  H   ILE A  20      53.304  -0.615  24.042  1.00  0.00           H  
ATOM    297  HA  ILE A  20      54.759  -1.132  26.412  1.00  0.00           H  
ATOM    298  HB  ILE A  20      54.826   1.149  24.399  1.00  0.00           H  
ATOM    299 1HG1 ILE A  20      56.812  -1.075  24.901  1.00  0.00           H  
ATOM    300 2HG1 ILE A  20      55.526  -1.172  23.710  1.00  0.00           H  
ATOM    301 1HG2 ILE A  20      56.940   1.829  25.462  1.00  0.00           H  
ATOM    302 2HG2 ILE A  20      55.576   1.979  26.595  1.00  0.00           H  
ATOM    303 3HG2 ILE A  20      56.699   0.606  26.732  1.00  0.00           H  
ATOM    304 1HD1 ILE A  20      57.628  -0.517  22.679  1.00  0.00           H  
ATOM    305 2HD1 ILE A  20      56.432   0.796  22.551  1.00  0.00           H  
ATOM    306 3HD1 ILE A  20      57.737   0.894  23.757  1.00  0.00           H  
ATOM    307  N   ALA A  21      52.685   1.391  26.491  1.00  0.00           N  
ATOM    308  CA  ALA A  21      51.951   2.259  27.392  1.00  0.00           C  
ATOM    309  C   ALA A  21      51.164   1.482  28.435  1.00  0.00           C  
ATOM    310  O   ALA A  21      51.097   1.860  29.603  1.00  0.00           O  
ATOM    311  CB  ALA A  21      51.018   3.161  26.598  1.00  0.00           C  
ATOM    312  H   ALA A  21      52.408   1.367  25.552  1.00  0.00           H  
ATOM    313  HA  ALA A  21      52.671   2.876  27.930  1.00  0.00           H  
ATOM    314 1HB  ALA A  21      50.479   3.819  27.280  1.00  0.00           H  
ATOM    315 2HB  ALA A  21      51.599   3.761  25.898  1.00  0.00           H  
ATOM    316 3HB  ALA A  21      50.305   2.550  26.045  1.00  0.00           H  
ATOM    317  N   ARG A  22      50.540   0.409  28.001  1.00  0.00           N  
ATOM    318  CA  ARG A  22      49.812  -0.464  28.902  1.00  0.00           C  
ATOM    319  C   ARG A  22      50.714  -1.105  29.945  1.00  0.00           C  
ATOM    320  O   ARG A  22      50.353  -1.236  31.113  1.00  0.00           O  
ATOM    321  CB  ARG A  22      49.105  -1.558  28.115  1.00  0.00           C  
ATOM    322  CG  ARG A  22      47.926  -1.084  27.280  1.00  0.00           C  
ATOM    323  CD  ARG A  22      47.322  -2.196  26.502  1.00  0.00           C  
ATOM    324  NE  ARG A  22      46.194  -1.748  25.702  1.00  0.00           N  
ATOM    325  CZ  ARG A  22      45.546  -2.509  24.798  1.00  0.00           C  
ATOM    326  NH1 ARG A  22      45.926  -3.751  24.592  1.00  0.00           N1+
ATOM    327  NH2 ARG A  22      44.530  -2.008  24.119  1.00  0.00           N  
ATOM    328  H   ARG A  22      50.611   0.141  27.062  1.00  0.00           H  
ATOM    329  HA  ARG A  22      49.064   0.129  29.429  1.00  0.00           H  
ATOM    330 1HB  ARG A  22      49.813  -2.038  27.443  1.00  0.00           H  
ATOM    331 2HB  ARG A  22      48.737  -2.320  28.802  1.00  0.00           H  
ATOM    332 1HG  ARG A  22      47.160  -0.667  27.934  1.00  0.00           H  
ATOM    333 2HG  ARG A  22      48.261  -0.318  26.579  1.00  0.00           H  
ATOM    334 1HD  ARG A  22      48.069  -2.619  25.832  1.00  0.00           H  
ATOM    335 2HD  ARG A  22      46.969  -2.968  27.186  1.00  0.00           H  
ATOM    336  HE  ARG A  22      45.873  -0.798  25.832  1.00  0.00           H  
ATOM    337 1HH1 ARG A  22      46.703  -4.134  25.112  1.00  0.00           H  
ATOM    338 2HH1 ARG A  22      45.440  -4.321  23.915  1.00  0.00           H  
ATOM    339 1HH2 ARG A  22      44.238  -1.053  24.277  1.00  0.00           H  
ATOM    340 2HH2 ARG A  22      44.045  -2.578  23.442  1.00  0.00           H  
ATOM    341  N   ILE A  23      51.951  -1.415  29.569  1.00  0.00           N  
ATOM    342  CA  ILE A  23      52.910  -1.949  30.547  1.00  0.00           C  
ATOM    343  C   ILE A  23      53.233  -0.966  31.672  1.00  0.00           C  
ATOM    344  O   ILE A  23      53.274  -1.347  32.842  1.00  0.00           O  
ATOM    345  CB  ILE A  23      54.221  -2.355  29.849  1.00  0.00           C  
ATOM    346  CG1 ILE A  23      53.987  -3.561  28.935  1.00  0.00           C  
ATOM    347  CG2 ILE A  23      55.298  -2.662  30.877  1.00  0.00           C  
ATOM    348  CD1 ILE A  23      55.146  -3.860  28.011  1.00  0.00           C  
ATOM    349  H   ILE A  23      52.231  -1.291  28.606  1.00  0.00           H  
ATOM    350  HA  ILE A  23      52.474  -2.833  31.011  1.00  0.00           H  
ATOM    351  HB  ILE A  23      54.561  -1.539  29.212  1.00  0.00           H  
ATOM    352 1HG1 ILE A  23      53.798  -4.446  29.542  1.00  0.00           H  
ATOM    353 2HG1 ILE A  23      53.101  -3.389  28.324  1.00  0.00           H  
ATOM    354 1HG2 ILE A  23      56.218  -2.948  30.366  1.00  0.00           H  
ATOM    355 2HG2 ILE A  23      55.482  -1.778  31.486  1.00  0.00           H  
ATOM    356 3HG2 ILE A  23      54.969  -3.482  31.516  1.00  0.00           H  
ATOM    357 1HD1 ILE A  23      54.906  -4.728  27.395  1.00  0.00           H  
ATOM    358 2HD1 ILE A  23      55.330  -2.999  27.368  1.00  0.00           H  
ATOM    359 3HD1 ILE A  23      56.037  -4.071  28.601  1.00  0.00           H  
ATOM    360  N   PHE A  24      53.372   0.309  31.327  1.00  0.00           N  
ATOM    361  CA  PHE A  24      53.405   1.376  32.325  1.00  0.00           C  
ATOM    362  C   PHE A  24      52.407   2.453  31.940  1.00  0.00           C  
ATOM    363  O   PHE A  24      52.648   3.227  31.013  1.00  0.00           O  
ATOM    364  CB  PHE A  24      54.806   1.978  32.442  1.00  0.00           C  
ATOM    365  CG  PHE A  24      55.851   0.998  32.894  1.00  0.00           C  
ATOM    366  CD1 PHE A  24      56.937   0.697  32.084  1.00  0.00           C  
ATOM    367  CD2 PHE A  24      55.751   0.374  34.128  1.00  0.00           C  
ATOM    368  CE1 PHE A  24      57.899  -0.205  32.499  1.00  0.00           C  
ATOM    369  CE2 PHE A  24      56.711  -0.527  34.546  1.00  0.00           C  
ATOM    370  CZ  PHE A  24      57.786  -0.816  33.729  1.00  0.00           C  
ATOM    371  H   PHE A  24      53.391   0.553  30.347  1.00  0.00           H  
ATOM    372  HA  PHE A  24      53.141   0.952  33.295  1.00  0.00           H  
ATOM    373 1HB  PHE A  24      55.112   2.379  31.476  1.00  0.00           H  
ATOM    374 2HB  PHE A  24      54.789   2.806  33.149  1.00  0.00           H  
ATOM    375  HD1 PHE A  24      57.026   1.182  31.112  1.00  0.00           H  
ATOM    376  HD2 PHE A  24      54.901   0.603  34.773  1.00  0.00           H  
ATOM    377  HE1 PHE A  24      58.746  -0.432  31.853  1.00  0.00           H  
ATOM    378  HE2 PHE A  24      56.621  -1.009  35.518  1.00  0.00           H  
ATOM    379  HZ  PHE A  24      58.543  -1.528  34.056  1.00  0.00           H  
ATOM    380  N   PRO A  25      51.271   2.482  32.624  1.00  0.00           N  
ATOM    381  CA  PRO A  25      50.201   3.390  32.240  1.00  0.00           C  
ATOM    382  C   PRO A  25      50.260   4.678  33.050  1.00  0.00           C  
ATOM    383  O   PRO A  25      49.975   4.689  34.247  1.00  0.00           O  
ATOM    384  CB  PRO A  25      48.936   2.583  32.550  1.00  0.00           C  
ATOM    385  CG  PRO A  25      49.342   1.682  33.667  1.00  0.00           C  
ATOM    386  CD  PRO A  25      50.801   1.409  33.416  1.00  0.00           C  
ATOM    387  HA  PRO A  25      50.317   3.634  31.183  1.00  0.00           H  
ATOM    388 1HB  PRO A  25      48.115   3.262  32.826  1.00  0.00           H  
ATOM    389 2HB  PRO A  25      48.611   2.033  31.655  1.00  0.00           H  
ATOM    390 1HG  PRO A  25      49.163   2.173  34.635  1.00  0.00           H  
ATOM    391 2HG  PRO A  25      48.732   0.767  33.657  1.00  0.00           H  
ATOM    392 1HD  PRO A  25      51.343   1.406  34.373  1.00  0.00           H  
ATOM    393 2HD  PRO A  25      50.911   0.442  32.904  1.00  0.00           H  
ATOM    394  N   THR A  26      50.621   5.762  32.377  1.00  0.00           N  
ATOM    395  CA  THR A  26      50.680   7.085  32.983  1.00  0.00           C  
ATOM    396  C   THR A  26      50.216   8.139  31.985  1.00  0.00           C  
ATOM    397  O   THR A  26      50.095   7.861  30.792  1.00  0.00           O  
ATOM    398  CB  THR A  26      52.102   7.415  33.473  1.00  0.00           C  
ATOM    399  CG2 THR A  26      52.609   6.330  34.411  1.00  0.00           C  
ATOM    400  OG1 THR A  26      52.985   7.521  32.348  1.00  0.00           O  
ATOM    401  H   THR A  26      50.851   5.669  31.398  1.00  0.00           H  
ATOM    402  HA  THR A  26      50.022   7.096  33.853  1.00  0.00           H  
ATOM    403  HB  THR A  26      52.093   8.369  34.001  1.00  0.00           H  
ATOM    404  HG1 THR A  26      53.871   7.727  32.656  1.00  0.00           H  
ATOM    405 1HG2 THR A  26      53.615   6.581  34.747  1.00  0.00           H  
ATOM    406 2HG2 THR A  26      51.946   6.256  35.272  1.00  0.00           H  
ATOM    407 3HG2 THR A  26      52.629   5.376  33.885  1.00  0.00           H  
ATOM    408  N   PRO A  27      49.961   9.346  32.471  1.00  0.00           N  
ATOM    409  CA  PRO A  27      49.524  10.433  31.603  1.00  0.00           C  
ATOM    410  C   PRO A  27      50.554  10.747  30.528  1.00  0.00           C  
ATOM    411  O   PRO A  27      50.206  11.229  29.450  1.00  0.00           O  
ATOM    412  CB  PRO A  27      49.356  11.602  32.579  1.00  0.00           C  
ATOM    413  CG  PRO A  27      49.110  10.948  33.895  1.00  0.00           C  
ATOM    414  CD  PRO A  27      49.966   9.710  33.864  1.00  0.00           C  
ATOM    415  HA  PRO A  27      48.597  10.133  31.113  1.00  0.00           H  
ATOM    416 1HB  PRO A  27      50.262  12.227  32.576  1.00  0.00           H  
ATOM    417 2HB  PRO A  27      48.522  12.243  32.258  1.00  0.00           H  
ATOM    418 1HG  PRO A  27      49.380  11.629  34.715  1.00  0.00           H  
ATOM    419 2HG  PRO A  27      48.040  10.720  34.011  1.00  0.00           H  
ATOM    420 1HD  PRO A  27      50.977   9.953  34.221  1.00  0.00           H  
ATOM    421 2HD  PRO A  27      49.509   8.931  34.493  1.00  0.00           H  
ATOM    422  N   GLY A  28      51.819  10.459  30.813  1.00  0.00           N  
ATOM    423  CA  GLY A  28      52.871  10.677  29.828  1.00  0.00           C  
ATOM    424  C   GLY A  28      52.914   9.535  28.828  1.00  0.00           C  
ATOM    425  O   GLY A  28      53.273   9.735  27.668  1.00  0.00           O  
ATOM    426  H   GLY A  28      52.053  10.075  31.718  1.00  0.00           H  
ATOM    427 1HA  GLY A  28      52.696  11.619  29.310  1.00  0.00           H  
ATOM    428 2HA  GLY A  28      53.832  10.763  30.335  1.00  0.00           H  
ATOM    429  N   SER A  29      52.479   8.350  29.254  1.00  0.00           N  
ATOM    430  CA  SER A  29      52.404   7.216  28.354  1.00  0.00           C  
ATOM    431  C   SER A  29      51.309   7.373  27.311  1.00  0.00           C  
ATOM    432  O   SER A  29      51.480   7.029  26.143  1.00  0.00           O  
ATOM    433  CB  SER A  29      52.170   5.947  29.150  1.00  0.00           C  
ATOM    434  OG  SER A  29      53.273   5.654  29.964  1.00  0.00           O  
ATOM    435  H   SER A  29      52.242   8.204  30.194  1.00  0.00           H  
ATOM    436  HA  SER A  29      53.353   7.133  27.822  1.00  0.00           H  
ATOM    437 1HB  SER A  29      51.280   6.063  29.767  1.00  0.00           H  
ATOM    438 2HB  SER A  29      51.989   5.118  28.467  1.00  0.00           H  
ATOM    439  HG  SER A  29      53.050   4.845  30.431  1.00  0.00           H  
ATOM    440  N   GLU A  30      50.170   7.865  27.744  1.00  0.00           N  
ATOM    441  CA  GLU A  30      49.066   8.136  26.844  1.00  0.00           C  
ATOM    442  C   GLU A  30      49.411   9.187  25.801  1.00  0.00           C  
ATOM    443  O   GLU A  30      49.043   9.078  24.633  1.00  0.00           O  
ATOM    444  CB  GLU A  30      47.840   8.587  27.642  1.00  0.00           C  
ATOM    445  CG  GLU A  30      46.598   8.836  26.799  1.00  0.00           C  
ATOM    446  CD  GLU A  30      45.396   9.205  27.623  1.00  0.00           C  
ATOM    447  OE1 GLU A  30      45.313   8.769  28.746  1.00  0.00           O  
ATOM    448  OE2 GLU A  30      44.559   9.923  27.128  1.00  0.00           O1-
ATOM    449  H   GLU A  30      50.068   8.123  28.684  1.00  0.00           H  
ATOM    450  HA  GLU A  30      48.821   7.217  26.310  1.00  0.00           H  
ATOM    451 1HB  GLU A  30      47.593   7.830  28.387  1.00  0.00           H  
ATOM    452 2HB  GLU A  30      48.073   9.508  28.176  1.00  0.00           H  
ATOM    453 1HG  GLU A  30      46.804   9.643  26.096  1.00  0.00           H  
ATOM    454 2HG  GLU A  30      46.377   7.938  26.223  1.00  0.00           H  
ATOM    455  N   ALA A  31      50.094  10.223  26.234  1.00  0.00           N  
ATOM    456  CA  ALA A  31      50.552  11.263  25.334  1.00  0.00           C  
ATOM    457  C   ALA A  31      51.527  10.741  24.291  1.00  0.00           C  
ATOM    458  O   ALA A  31      51.484  11.122  23.123  1.00  0.00           O  
ATOM    459  CB  ALA A  31      51.191  12.392  26.129  1.00  0.00           C  
ATOM    460  H   ALA A  31      50.366  10.279  27.174  1.00  0.00           H  
ATOM    461  HA  ALA A  31      49.687  11.651  24.796  1.00  0.00           H  
ATOM    462 1HB  ALA A  31      51.521  13.176  25.447  1.00  0.00           H  
ATOM    463 2HB  ALA A  31      50.463  12.802  26.829  1.00  0.00           H  
ATOM    464 3HB  ALA A  31      52.048  12.008  26.681  1.00  0.00           H  
ATOM    465  N   ALA A  32      52.429   9.889  24.724  1.00  0.00           N  
ATOM    466  CA  ALA A  32      53.374   9.257  23.824  1.00  0.00           C  
ATOM    467  C   ALA A  32      52.690   8.387  22.781  1.00  0.00           C  
ATOM    468  O   ALA A  32      53.073   8.363  21.613  1.00  0.00           O  
ATOM    469  CB  ALA A  32      54.375   8.431  24.619  1.00  0.00           C  
ATOM    470  H   ALA A  32      52.437   9.611  25.664  1.00  0.00           H  
ATOM    471  HA  ALA A  32      53.906  10.042  23.286  1.00  0.00           H  
ATOM    472 1HB  ALA A  32      55.089   7.970  23.937  1.00  0.00           H  
ATOM    473 2HB  ALA A  32      54.905   9.078  25.319  1.00  0.00           H  
ATOM    474 3HB  ALA A  32      53.848   7.655  25.172  1.00  0.00           H  
ATOM    475  N   VAL A  33      51.694   7.647  23.214  1.00  0.00           N  
ATOM    476  CA  VAL A  33      50.908   6.826  22.314  1.00  0.00           C  
ATOM    477  C   VAL A  33      50.170   7.650  21.271  1.00  0.00           C  
ATOM    478  O   VAL A  33      50.080   7.277  20.103  1.00  0.00           O  
ATOM    479  CB  VAL A  33      49.888   5.998  23.118  1.00  0.00           C  
ATOM    480  CG1 VAL A  33      48.925   5.285  22.180  1.00  0.00           C  
ATOM    481  CG2 VAL A  33      50.615   5.000  24.005  1.00  0.00           C  
ATOM    482  H   VAL A  33      51.419   7.687  24.154  1.00  0.00           H  
ATOM    483  HA  VAL A  33      51.580   6.146  21.789  1.00  0.00           H  
ATOM    484  HB  VAL A  33      49.294   6.671  23.737  1.00  0.00           H  
ATOM    485 1HG1 VAL A  33      48.210   4.704  22.765  1.00  0.00           H  
ATOM    486 2HG1 VAL A  33      48.389   6.020  21.580  1.00  0.00           H  
ATOM    487 3HG1 VAL A  33      49.483   4.617  21.525  1.00  0.00           H  
ATOM    488 1HG2 VAL A  33      49.888   4.419  24.571  1.00  0.00           H  
ATOM    489 2HG2 VAL A  33      51.213   4.331  23.386  1.00  0.00           H  
ATOM    490 3HG2 VAL A  33      51.267   5.535  24.696  1.00  0.00           H  
ATOM    491  N   ARG A  34      49.614   8.760  21.704  1.00  0.00           N  
ATOM    492  CA  ARG A  34      48.942   9.677  20.804  1.00  0.00           C  
ATOM    493  C   ARG A  34      49.882  10.260  19.761  1.00  0.00           C  
ATOM    494  O   ARG A  34      49.530  10.414  18.593  1.00  0.00           O  
ATOM    495  CB  ARG A  34      48.305  10.813  21.591  1.00  0.00           C  
ATOM    496  CG  ARG A  34      47.096  10.415  22.423  1.00  0.00           C  
ATOM    497  CD  ARG A  34      46.515  11.579  23.140  1.00  0.00           C  
ATOM    498  NE  ARG A  34      45.411  11.190  24.001  1.00  0.00           N  
ATOM    499  CZ  ARG A  34      44.137  11.035  23.590  1.00  0.00           C  
ATOM    500  NH1 ARG A  34      43.824  11.239  22.329  1.00  0.00           N1+
ATOM    501  NH2 ARG A  34      43.203  10.677  24.453  1.00  0.00           N  
ATOM    502  H   ARG A  34      49.702   9.023  22.644  1.00  0.00           H  
ATOM    503  HA  ARG A  34      48.164   9.130  20.270  1.00  0.00           H  
ATOM    504 1HB  ARG A  34      49.042  11.245  22.267  1.00  0.00           H  
ATOM    505 2HB  ARG A  34      47.989  11.599  20.905  1.00  0.00           H  
ATOM    506 1HG  ARG A  34      46.329   9.995  21.773  1.00  0.00           H  
ATOM    507 2HG  ARG A  34      47.393   9.670  23.163  1.00  0.00           H  
ATOM    508 1HD  ARG A  34      47.282  12.045  23.758  1.00  0.00           H  
ATOM    509 2HD  ARG A  34      46.144  12.303  22.415  1.00  0.00           H  
ATOM    510  HE  ARG A  34      45.612  11.024  24.978  1.00  0.00           H  
ATOM    511 1HH1 ARG A  34      44.539  11.512  21.669  1.00  0.00           H  
ATOM    512 2HH1 ARG A  34      42.870  11.123  22.021  1.00  0.00           H  
ATOM    513 1HH2 ARG A  34      43.443  10.520  25.422  1.00  0.00           H  
ATOM    514 2HH2 ARG A  34      42.249  10.561  24.144  1.00  0.00           H  
ATOM    515  N   ALA A  35      51.071  10.615  20.194  1.00  0.00           N  
ATOM    516  CA  ALA A  35      52.091  11.117  19.294  1.00  0.00           C  
ATOM    517  C   ALA A  35      52.502  10.090  18.251  1.00  0.00           C  
ATOM    518  O   ALA A  35      52.715  10.410  17.083  1.00  0.00           O  
ATOM    519  CB  ALA A  35      53.307  11.570  20.089  1.00  0.00           C  
ATOM    520  H   ALA A  35      51.316  10.483  21.134  1.00  0.00           H  
ATOM    521  HA  ALA A  35      51.678  11.970  18.756  1.00  0.00           H  
ATOM    522 1HB  ALA A  35      54.063  11.958  19.407  1.00  0.00           H  
ATOM    523 2HB  ALA A  35      53.013  12.353  20.789  1.00  0.00           H  
ATOM    524 3HB  ALA A  35      53.715  10.725  20.641  1.00  0.00           H  
ATOM    525  N   VAL A  36      52.645   8.858  18.684  1.00  0.00           N  
ATOM    526  CA  VAL A  36      52.963   7.767  17.784  1.00  0.00           C  
ATOM    527  C   VAL A  36      51.880   7.540  16.741  1.00  0.00           C  
ATOM    528  O   VAL A  36      52.158   7.275  15.573  1.00  0.00           O  
ATOM    529  CB  VAL A  36      53.170   6.469  18.587  1.00  0.00           C  
ATOM    530  CG1 VAL A  36      53.306   5.279  17.650  1.00  0.00           C  
ATOM    531  CG2 VAL A  36      54.398   6.600  19.475  1.00  0.00           C  
ATOM    532  H   VAL A  36      52.473   8.640  19.624  1.00  0.00           H  
ATOM    533  HA  VAL A  36      53.888   8.010  17.259  1.00  0.00           H  
ATOM    534  HB  VAL A  36      52.291   6.292  19.207  1.00  0.00           H  
ATOM    535 1HG1 VAL A  36      53.452   4.370  18.235  1.00  0.00           H  
ATOM    536 2HG1 VAL A  36      52.402   5.182  17.050  1.00  0.00           H  
ATOM    537 3HG1 VAL A  36      54.164   5.428  16.994  1.00  0.00           H  
ATOM    538 1HG2 VAL A  36      54.538   5.680  20.041  1.00  0.00           H  
ATOM    539 2HG2 VAL A  36      55.277   6.784  18.856  1.00  0.00           H  
ATOM    540 3HG2 VAL A  36      54.261   7.433  20.166  1.00  0.00           H  
ATOM    541  N   GLU A  37      50.642   7.613  17.174  1.00  0.00           N  
ATOM    542  CA  GLU A  37      49.512   7.489  16.274  1.00  0.00           C  
ATOM    543  C   GLU A  37      49.477   8.595  15.231  1.00  0.00           C  
ATOM    544  O   GLU A  37      49.167   8.367  14.063  1.00  0.00           O  
ATOM    545  CB  GLU A  37      48.206   7.493  17.072  1.00  0.00           C  
ATOM    546  CG  GLU A  37      47.977   6.242  17.909  1.00  0.00           C  
ATOM    547  CD  GLU A  37      46.725   6.315  18.739  1.00  0.00           C  
ATOM    548  OE1 GLU A  37      46.107   7.352  18.757  1.00  0.00           O  
ATOM    549  OE2 GLU A  37      46.387   5.332  19.355  1.00  0.00           O1-
ATOM    550  H   GLU A  37      50.457   7.821  18.114  1.00  0.00           H  
ATOM    551  HA  GLU A  37      49.597   6.542  15.740  1.00  0.00           H  
ATOM    552 1HB  GLU A  37      48.192   8.352  17.743  1.00  0.00           H  
ATOM    553 2HB  GLU A  37      47.363   7.597  16.389  1.00  0.00           H  
ATOM    554 1HG  GLU A  37      47.909   5.381  17.245  1.00  0.00           H  
ATOM    555 2HG  GLU A  37      48.834   6.095  18.564  1.00  0.00           H  
ATOM    556  N   ALA A  38      49.764   9.802  15.664  1.00  0.00           N  
ATOM    557  CA  ALA A  38      49.838  10.937  14.764  1.00  0.00           C  
ATOM    558  C   ALA A  38      50.933  10.779  13.721  1.00  0.00           C  
ATOM    559  O   ALA A  38      50.762  11.123  12.553  1.00  0.00           O  
ATOM    560  CB  ALA A  38      50.053  12.217  15.559  1.00  0.00           C  
ATOM    561  H   ALA A  38      50.000   9.948  16.604  1.00  0.00           H  
ATOM    562  HA  ALA A  38      48.892  11.006  14.227  1.00  0.00           H  
ATOM    563 1HB  ALA A  38      50.095  13.066  14.877  1.00  0.00           H  
ATOM    564 2HB  ALA A  38      49.228  12.354  16.258  1.00  0.00           H  
ATOM    565 3HB  ALA A  38      50.989  12.149  16.111  1.00  0.00           H  
ATOM    566  N   ALA A  39      52.072  10.287  14.154  1.00  0.00           N  
ATOM    567  CA  ALA A  39      53.176  10.016  13.254  1.00  0.00           C  
ATOM    568  C   ALA A  39      52.831   8.965  12.211  1.00  0.00           C  
ATOM    569  O   ALA A  39      53.200   9.074  11.043  1.00  0.00           O  
ATOM    570  CB  ALA A  39      54.399   9.582  14.049  1.00  0.00           C  
ATOM    571  H   ALA A  39      52.175  10.029  15.094  1.00  0.00           H  
ATOM    572  HA  ALA A  39      53.418  10.933  12.718  1.00  0.00           H  
ATOM    573 1HB  ALA A  39      55.228   9.393  13.367  1.00  0.00           H  
ATOM    574 2HB  ALA A  39      54.677  10.371  14.749  1.00  0.00           H  
ATOM    575 3HB  ALA A  39      54.169   8.672  14.601  1.00  0.00           H  
ATOM    576  N   ALA A  40      52.148   7.929  12.644  1.00  0.00           N  
ATOM    577  CA  ALA A  40      51.690   6.889  11.744  1.00  0.00           C  
ATOM    578  C   ALA A  40      50.715   7.411  10.701  1.00  0.00           C  
ATOM    579  O   ALA A  40      50.758   7.030   9.533  1.00  0.00           O  
ATOM    580  CB  ALA A  40      51.051   5.760  12.539  1.00  0.00           C  
ATOM    581  H   ALA A  40      51.876   7.873  13.584  1.00  0.00           H  
ATOM    582  HA  ALA A  40      52.555   6.501  11.206  1.00  0.00           H  
ATOM    583 1HB  ALA A  40      50.721   4.976  11.857  1.00  0.00           H  
ATOM    584 2HB  ALA A  40      51.779   5.350  13.239  1.00  0.00           H  
ATOM    585 3HB  ALA A  40      50.194   6.144  13.091  1.00  0.00           H  
ATOM    586  N   GLU A  41      49.813   8.263  11.134  1.00  0.00           N  
ATOM    587  CA  GLU A  41      48.868   8.895  10.234  1.00  0.00           C  
ATOM    588  C   GLU A  41      49.552   9.765   9.191  1.00  0.00           C  
ATOM    589  O   GLU A  41      49.169   9.789   8.023  1.00  0.00           O  
ATOM    590  CB  GLU A  41      47.870   9.737  11.032  1.00  0.00           C  
ATOM    591  CG  GLU A  41      46.891   8.927  11.869  1.00  0.00           C  
ATOM    592  CD  GLU A  41      45.979   9.787  12.699  1.00  0.00           C  
ATOM    593  OE1 GLU A  41      46.172  10.979  12.717  1.00  0.00           O  
ATOM    594  OE2 GLU A  41      45.088   9.251  13.315  1.00  0.00           O1-
ATOM    595  H   GLU A  41      49.805   8.541  12.074  1.00  0.00           H  
ATOM    596  HA  GLU A  41      48.318   8.115   9.706  1.00  0.00           H  
ATOM    597 1HB  GLU A  41      48.412  10.404  11.703  1.00  0.00           H  
ATOM    598 2HB  GLU A  41      47.292  10.360  10.349  1.00  0.00           H  
ATOM    599 1HG  GLU A  41      46.285   8.311  11.205  1.00  0.00           H  
ATOM    600 2HG  GLU A  41      47.452   8.263  12.524  1.00  0.00           H  
ATOM    601  N   VAL A  42      50.548  10.505   9.624  1.00  0.00           N  
ATOM    602  CA  VAL A  42      51.334  11.326   8.724  1.00  0.00           C  
ATOM    603  C   VAL A  42      52.072  10.502   7.681  1.00  0.00           C  
ATOM    604  O   VAL A  42      52.162  10.875   6.513  1.00  0.00           O  
ATOM    605  CB  VAL A  42      52.354  12.154   9.528  1.00  0.00           C  
ATOM    606  CG1 VAL A  42      53.317  12.867   8.590  1.00  0.00           C  
ATOM    607  CG2 VAL A  42      51.627  13.152  10.415  1.00  0.00           C  
ATOM    608  H   VAL A  42      50.823  10.465  10.564  1.00  0.00           H  
ATOM    609  HA  VAL A  42      50.661  12.000   8.194  1.00  0.00           H  
ATOM    610  HB  VAL A  42      52.948  11.481  10.147  1.00  0.00           H  
ATOM    611 1HG1 VAL A  42      54.032  13.448   9.175  1.00  0.00           H  
ATOM    612 2HG1 VAL A  42      53.853  12.132   7.990  1.00  0.00           H  
ATOM    613 3HG1 VAL A  42      52.759  13.535   7.935  1.00  0.00           H  
ATOM    614 1HG2 VAL A  42      52.354  13.733  10.981  1.00  0.00           H  
ATOM    615 2HG2 VAL A  42      51.029  13.821   9.796  1.00  0.00           H  
ATOM    616 3HG2 VAL A  42      50.975  12.617  11.106  1.00  0.00           H  
ATOM    617  N   GLY A  43      52.628   9.392   8.114  1.00  0.00           N  
ATOM    618  CA  GLY A  43      53.300   8.476   7.214  1.00  0.00           C  
ATOM    619  C   GLY A  43      52.360   7.892   6.171  1.00  0.00           C  
ATOM    620  O   GLY A  43      52.712   7.738   5.003  1.00  0.00           O  
ATOM    621  H   GLY A  43      52.540   9.129   9.054  1.00  0.00           H  
ATOM    622 1HA  GLY A  43      54.115   8.995   6.708  1.00  0.00           H  
ATOM    623 2HA  GLY A  43      53.744   7.663   7.787  1.00  0.00           H  
ATOM    624  N   LYS A  44      51.171   7.537   6.604  1.00  0.00           N  
ATOM    625  CA  LYS A  44      50.151   7.035   5.704  1.00  0.00           C  
ATOM    626  C   LYS A  44      49.740   8.062   4.661  1.00  0.00           C  
ATOM    627  O   LYS A  44      49.527   7.742   3.493  1.00  0.00           O  
ATOM    628  CB  LYS A  44      48.926   6.583   6.500  1.00  0.00           C  
ATOM    629  CG  LYS A  44      47.878   5.846   5.677  1.00  0.00           C  
ATOM    630  CD  LYS A  44      46.875   6.812   5.065  1.00  0.00           C  
ATOM    631  CE  LYS A  44      45.758   6.071   4.345  1.00  0.00           C  
ATOM    632  NZ  LYS A  44      44.803   7.004   3.689  1.00  0.00           N1+
ATOM    633  H   LYS A  44      50.926   7.669   7.544  1.00  0.00           H  
ATOM    634  HA  LYS A  44      50.551   6.168   5.177  1.00  0.00           H  
ATOM    635 1HB  LYS A  44      49.240   5.924   7.309  1.00  0.00           H  
ATOM    636 2HB  LYS A  44      48.445   7.451   6.953  1.00  0.00           H  
ATOM    637 1HG  LYS A  44      48.368   5.289   4.877  1.00  0.00           H  
ATOM    638 2HG  LYS A  44      47.346   5.139   6.314  1.00  0.00           H  
ATOM    639 1HD  LYS A  44      46.441   7.433   5.850  1.00  0.00           H  
ATOM    640 2HD  LYS A  44      47.384   7.462   4.353  1.00  0.00           H  
ATOM    641 1HE  LYS A  44      46.186   5.416   3.588  1.00  0.00           H  
ATOM    642 2HE  LYS A  44      45.211   5.455   5.059  1.00  0.00           H  
ATOM    643 1HZ  LYS A  44      44.079   6.474   3.224  1.00  0.00           H  
ATOM    644 2HZ  LYS A  44      44.386   7.605   4.386  1.00  0.00           H  
ATOM    645 3HZ  LYS A  44      45.295   7.568   3.010  1.00  0.00           H  
ATOM    646  N   ALA A  45      49.990   9.320   4.965  1.00  0.00           N  
ATOM    647  CA  ALA A  45      50.073  10.324   3.902  1.00  0.00           C  
ATOM    648  C   ALA A  45      51.268  10.192   2.942  1.00  0.00           C  
ATOM    649  O   ALA A  45      51.212  10.690   1.818  1.00  0.00           O  
ATOM    650  CB  ALA A  45      50.087  11.708   4.534  1.00  0.00           C  
ATOM    651  H   ALA A  45      50.147   9.587   5.926  1.00  0.00           H  
ATOM    652  HA  ALA A  45      49.192  10.220   3.268  1.00  0.00           H  
ATOM    653 1HB  ALA A  45      50.104  12.466   3.750  1.00  0.00           H  
ATOM    654 2HB  ALA A  45      49.194  11.838   5.145  1.00  0.00           H  
ATOM    655 3HB  ALA A  45      50.973  11.814   5.159  1.00  0.00           H  
ATOM    656  N   ILE A  46      52.366   9.596   3.401  1.00  0.00           N  
ATOM    657  CA  ILE A  46      53.622   9.632   2.637  1.00  0.00           C  
ATOM    658  C   ILE A  46      53.832   8.360   1.814  1.00  0.00           C  
ATOM    659  O   ILE A  46      53.805   7.252   2.349  1.00  0.00           O  
ATOM    660  CB  ILE A  46      54.826   9.831   3.576  1.00  0.00           C  
ATOM    661  CG1 ILE A  46      54.705  11.161   4.325  1.00  0.00           C  
ATOM    662  CG2 ILE A  46      56.127   9.775   2.791  1.00  0.00           C  
ATOM    663  CD1 ILE A  46      55.712  11.328   5.440  1.00  0.00           C  
ATOM    664  H   ILE A  46      52.351   9.158   4.311  1.00  0.00           H  
ATOM    665  HA  ILE A  46      53.586  10.479   1.951  1.00  0.00           H  
ATOM    666  HB  ILE A  46      54.833   9.044   4.330  1.00  0.00           H  
ATOM    667 1HG1 ILE A  46      54.831  11.986   3.625  1.00  0.00           H  
ATOM    668 2HG1 ILE A  46      53.706  11.247   4.754  1.00  0.00           H  
ATOM    669 1HG2 ILE A  46      56.968   9.918   3.470  1.00  0.00           H  
ATOM    670 2HG2 ILE A  46      56.216   8.806   2.303  1.00  0.00           H  
ATOM    671 3HG2 ILE A  46      56.132  10.563   2.037  1.00  0.00           H  
ATOM    672 1HD1 ILE A  46      55.563  12.293   5.923  1.00  0.00           H  
ATOM    673 2HD1 ILE A  46      55.580  10.531   6.172  1.00  0.00           H  
ATOM    674 3HD1 ILE A  46      56.720  11.280   5.029  1.00  0.00           H  
ATOM    675  N   LYS A  47      54.022   8.531   0.508  1.00  0.00           N  
ATOM    676  CA  LYS A  47      54.185   7.405  -0.411  1.00  0.00           C  
ATOM    677  C   LYS A  47      55.504   6.660  -0.224  1.00  0.00           C  
ATOM    678  O   LYS A  47      55.595   5.467  -0.516  1.00  0.00           O  
ATOM    679  CB  LYS A  47      54.072   7.892  -1.857  1.00  0.00           C  
ATOM    680  CG  LYS A  47      52.672   8.328  -2.266  1.00  0.00           C  
ATOM    681  CD  LYS A  47      52.642   8.805  -3.710  1.00  0.00           C  
ATOM    682  CE  LYS A  47      51.243   9.243  -4.121  1.00  0.00           C  
ATOM    683  NZ  LYS A  47      51.206   9.749  -5.519  1.00  0.00           N1+
ATOM    684  H   LYS A  47      54.054   9.472   0.143  1.00  0.00           H  
ATOM    685  HA  LYS A  47      53.379   6.692  -0.231  1.00  0.00           H  
ATOM    686 1HB  LYS A  47      54.744   8.737  -2.010  1.00  0.00           H  
ATOM    687 2HB  LYS A  47      54.386   7.097  -2.534  1.00  0.00           H  
ATOM    688 1HG  LYS A  47      51.982   7.490  -2.155  1.00  0.00           H  
ATOM    689 2HG  LYS A  47      52.338   9.137  -1.617  1.00  0.00           H  
ATOM    690 1HD  LYS A  47      53.326   9.646  -3.830  1.00  0.00           H  
ATOM    691 2HD  LYS A  47      52.967   7.999  -4.367  1.00  0.00           H  
ATOM    692 1HE  LYS A  47      50.559   8.400  -4.034  1.00  0.00           H  
ATOM    693 2HE  LYS A  47      50.898  10.032  -3.453  1.00  0.00           H  
ATOM    694 1HZ  LYS A  47      50.264  10.028  -5.752  1.00  0.00           H  
ATOM    695 2HZ  LYS A  47      51.824  10.543  -5.607  1.00  0.00           H  
ATOM    696 3HZ  LYS A  47      51.506   9.019  -6.150  1.00  0.00           H  
ATOM    697  N   ASP A  48      56.545   7.380   0.180  1.00  0.00           N  
ATOM    698  CA  ASP A  48      57.901   6.837   0.147  1.00  0.00           C  
ATOM    699  C   ASP A  48      58.039   5.721   1.169  1.00  0.00           C  
ATOM    700  O   ASP A  48      57.533   5.825   2.286  1.00  0.00           O  
ATOM    701  CB  ASP A  48      58.935   7.930   0.426  1.00  0.00           C  
ATOM    702  CG  ASP A  48      60.369   7.450   0.242  1.00  0.00           C  
ATOM    703  OD1 ASP A  48      60.835   7.447  -0.872  1.00  0.00           O  
ATOM    704  OD2 ASP A  48      60.984   7.092   1.218  1.00  0.00           O1-
ATOM    705  H   ASP A  48      56.403   8.340   0.460  1.00  0.00           H  
ATOM    706  HA  ASP A  48      58.091   6.442  -0.852  1.00  0.00           H  
ATOM    707 1HB  ASP A  48      58.762   8.774  -0.242  1.00  0.00           H  
ATOM    708 2HB  ASP A  48      58.817   8.291   1.448  1.00  0.00           H  
ATOM    709  N   SER A  49      58.706   4.640   0.774  1.00  0.00           N  
ATOM    710  CA  SER A  49      58.828   3.476   1.640  1.00  0.00           C  
ATOM    711  C   SER A  49      60.000   3.610   2.607  1.00  0.00           C  
ATOM    712  O   SER A  49      59.890   3.216   3.768  1.00  0.00           O  
ATOM    713  CB  SER A  49      58.996   2.224   0.801  1.00  0.00           C  
ATOM    714  OG  SER A  49      60.201   2.256   0.086  1.00  0.00           O  
ATOM    715  H   SER A  49      59.136   4.621  -0.140  1.00  0.00           H  
ATOM    716  HA  SER A  49      57.915   3.386   2.230  1.00  0.00           H  
ATOM    717 1HB  SER A  49      58.978   1.347   1.449  1.00  0.00           H  
ATOM    718 2HB  SER A  49      58.161   2.136   0.108  1.00  0.00           H  
ATOM    719  HG  SER A  49      60.233   1.438  -0.415  1.00  0.00           H  
ATOM    720  N   GLU A  50      61.093   4.242   2.167  1.00  0.00           N  
ATOM    721  CA  GLU A  50      62.201   4.498   3.068  1.00  0.00           C  
ATOM    722  C   GLU A  50      61.870   5.553   4.110  1.00  0.00           C  
ATOM    723  O   GLU A  50      62.237   5.440   5.278  1.00  0.00           O  
ATOM    724  CB  GLU A  50      63.433   4.932   2.271  1.00  0.00           C  
ATOM    725  CG  GLU A  50      64.047   3.835   1.414  1.00  0.00           C  
ATOM    726  CD  GLU A  50      65.216   4.313   0.599  1.00  0.00           C  
ATOM    727  OE1 GLU A  50      65.478   5.492   0.606  1.00  0.00           O  
ATOM    728  OE2 GLU A  50      65.849   3.499  -0.030  1.00  0.00           O1-
ATOM    729  H   GLU A  50      61.199   4.499   1.228  1.00  0.00           H  
ATOM    730  HA  GLU A  50      62.433   3.576   3.602  1.00  0.00           H  
ATOM    731 1HB  GLU A  50      63.168   5.761   1.614  1.00  0.00           H  
ATOM    732 2HB  GLU A  50      64.202   5.291   2.957  1.00  0.00           H  
ATOM    733 1HG  GLU A  50      64.379   3.024   2.063  1.00  0.00           H  
ATOM    734 2HG  GLU A  50      63.283   3.439   0.747  1.00  0.00           H  
ATOM    735  N   LEU A  51      61.201   6.598   3.677  1.00  0.00           N  
ATOM    736  CA  LEU A  51      60.756   7.644   4.578  1.00  0.00           C  
ATOM    737  C   LEU A  51      59.774   7.135   5.620  1.00  0.00           C  
ATOM    738  O   LEU A  51      59.822   7.516   6.788  1.00  0.00           O  
ATOM    739  CB  LEU A  51      60.107   8.779   3.776  1.00  0.00           C  
ATOM    740  CG  LEU A  51      61.060   9.606   2.903  1.00  0.00           C  
ATOM    741  CD1 LEU A  51      60.253  10.563   2.036  1.00  0.00           C  
ATOM    742  CD2 LEU A  51      62.034  10.364   3.793  1.00  0.00           C  
ATOM    743  H   LEU A  51      60.929   6.658   2.738  1.00  0.00           H  
ATOM    744  HA  LEU A  51      61.623   8.036   5.108  1.00  0.00           H  
ATOM    745 1HB  LEU A  51      59.347   8.352   3.123  1.00  0.00           H  
ATOM    746 2HB  LEU A  51      59.618   9.461   4.471  1.00  0.00           H  
ATOM    747  HG  LEU A  51      61.615   8.942   2.240  1.00  0.00           H  
ATOM    748 1HD1 LEU A  51      60.931  11.151   1.416  1.00  0.00           H  
ATOM    749 2HD1 LEU A  51      59.579   9.993   1.396  1.00  0.00           H  
ATOM    750 3HD1 LEU A  51      59.674  11.230   2.672  1.00  0.00           H  
ATOM    751 1HD2 LEU A  51      62.712  10.951   3.173  1.00  0.00           H  
ATOM    752 2HD2 LEU A  51      61.480  11.029   4.456  1.00  0.00           H  
ATOM    753 3HD2 LEU A  51      62.610   9.655   4.389  1.00  0.00           H  
ATOM    754  N   SER A  52      58.861   6.294   5.187  1.00  0.00           N  
ATOM    755  CA  SER A  52      57.908   5.675   6.088  1.00  0.00           C  
ATOM    756  C   SER A  52      58.581   4.797   7.130  1.00  0.00           C  
ATOM    757  O   SER A  52      58.197   4.777   8.298  1.00  0.00           O  
ATOM    758  CB  SER A  52      56.914   4.851   5.294  1.00  0.00           C  
ATOM    759  OG  SER A  52      56.120   5.669   4.479  1.00  0.00           O  
ATOM    760  H   SER A  52      58.850   6.017   4.248  1.00  0.00           H  
ATOM    761  HA  SER A  52      57.378   6.462   6.624  1.00  0.00           H  
ATOM    762 1HB  SER A  52      57.450   4.129   4.677  1.00  0.00           H  
ATOM    763 2HB  SER A  52      56.279   4.288   5.977  1.00  0.00           H  
ATOM    764  HG  SER A  52      56.498   5.612   3.598  1.00  0.00           H  
ATOM    765  N   TYR A  53      59.567   4.043   6.697  1.00  0.00           N  
ATOM    766  CA  TYR A  53      60.342   3.212   7.598  1.00  0.00           C  
ATOM    767  C   TYR A  53      61.090   4.027   8.640  1.00  0.00           C  
ATOM    768  O   TYR A  53      61.176   3.652   9.808  1.00  0.00           O  
ATOM    769  CB  TYR A  53      61.325   2.350   6.802  1.00  0.00           C  
ATOM    770  CG  TYR A  53      62.152   1.418   7.659  1.00  0.00           C  
ATOM    771  CD1 TYR A  53      61.595   0.245   8.147  1.00  0.00           C  
ATOM    772  CD2 TYR A  53      63.469   1.737   7.958  1.00  0.00           C  
ATOM    773  CE1 TYR A  53      62.351  -0.606   8.930  1.00  0.00           C  
ATOM    774  CE2 TYR A  53      64.225   0.886   8.741  1.00  0.00           C  
ATOM    775  CZ  TYR A  53      63.670  -0.281   9.226  1.00  0.00           C  
ATOM    776  OH  TYR A  53      64.423  -1.128  10.005  1.00  0.00           O  
ATOM    777  H   TYR A  53      59.842   4.080   5.758  1.00  0.00           H  
ATOM    778  HA  TYR A  53      59.659   2.553   8.135  1.00  0.00           H  
ATOM    779 1HB  TYR A  53      60.776   1.748   6.077  1.00  0.00           H  
ATOM    780 2HB  TYR A  53      62.005   2.994   6.245  1.00  0.00           H  
ATOM    781  HD1 TYR A  53      60.560  -0.005   7.912  1.00  0.00           H  
ATOM    782  HD2 TYR A  53      63.907   2.659   7.576  1.00  0.00           H  
ATOM    783  HE1 TYR A  53      61.913  -1.527   9.313  1.00  0.00           H  
ATOM    784  HE2 TYR A  53      65.259   1.137   8.976  1.00  0.00           H  
ATOM    785  HH  TYR A  53      65.304  -0.763  10.115  1.00  0.00           H  
ATOM    786  N   LYS A  54      61.661   5.129   8.207  1.00  0.00           N  
ATOM    787  CA  LYS A  54      62.345   6.037   9.108  1.00  0.00           C  
ATOM    788  C   LYS A  54      61.413   6.632  10.150  1.00  0.00           C  
ATOM    789  O   LYS A  54      61.766   6.782  11.318  1.00  0.00           O  
ATOM    790  CB  LYS A  54      63.019   7.157   8.313  1.00  0.00           C  
ATOM    791  CG  LYS A  54      64.223   6.711   7.496  1.00  0.00           C  
ATOM    792  CD  LYS A  54      64.825   7.873   6.719  1.00  0.00           C  
ATOM    793  CE  LYS A  54      66.021   7.427   5.892  1.00  0.00           C  
ATOM    794  NZ  LYS A  54      66.596   8.546   5.096  1.00  0.00           N1+
ATOM    795  H   LYS A  54      61.577   5.394   7.268  1.00  0.00           H  
ATOM    796  HA  LYS A  54      63.115   5.480   9.642  1.00  0.00           H  
ATOM    797 1HB  LYS A  54      62.296   7.603   7.629  1.00  0.00           H  
ATOM    798 2HB  LYS A  54      63.349   7.940   8.996  1.00  0.00           H  
ATOM    799 1HG  LYS A  54      64.983   6.298   8.161  1.00  0.00           H  
ATOM    800 2HG  LYS A  54      63.920   5.935   6.794  1.00  0.00           H  
ATOM    801 1HD  LYS A  54      64.070   8.296   6.054  1.00  0.00           H  
ATOM    802 2HD  LYS A  54      65.145   8.649   7.415  1.00  0.00           H  
ATOM    803 1HE  LYS A  54      66.792   7.032   6.551  1.00  0.00           H  
ATOM    804 2HE  LYS A  54      65.716   6.633   5.210  1.00  0.00           H  
ATOM    805 1HZ  LYS A  54      67.385   8.209   4.563  1.00  0.00           H  
ATOM    806 2HZ  LYS A  54      65.894   8.908   4.466  1.00  0.00           H  
ATOM    807 3HZ  LYS A  54      66.900   9.280   5.719  1.00  0.00           H  
ATOM    808  N   LEU A  55      60.228   7.003   9.717  1.00  0.00           N  
ATOM    809  CA  LEU A  55      59.215   7.519  10.618  1.00  0.00           C  
ATOM    810  C   LEU A  55      58.791   6.497  11.660  1.00  0.00           C  
ATOM    811  O   LEU A  55      58.582   6.820  12.828  1.00  0.00           O  
ATOM    812  CB  LEU A  55      57.988   7.971   9.816  1.00  0.00           C  
ATOM    813  CG  LEU A  55      56.871   8.637  10.629  1.00  0.00           C  
ATOM    814  CD1 LEU A  55      56.078   9.576   9.729  1.00  0.00           C  
ATOM    815  CD2 LEU A  55      55.972   7.567  11.230  1.00  0.00           C  
ATOM    816  H   LEU A  55      59.982   6.874   8.778  1.00  0.00           H  
ATOM    817  HA  LEU A  55      59.629   8.375  11.150  1.00  0.00           H  
ATOM    818 1HB  LEU A  55      58.312   8.680   9.056  1.00  0.00           H  
ATOM    819 2HB  LEU A  55      57.561   7.103   9.315  1.00  0.00           H  
ATOM    820  HG  LEU A  55      57.309   9.234  11.429  1.00  0.00           H  
ATOM    821 1HD1 LEU A  55      55.284  10.049  10.307  1.00  0.00           H  
ATOM    822 2HD1 LEU A  55      56.741  10.343   9.329  1.00  0.00           H  
ATOM    823 3HD1 LEU A  55      55.640   9.009   8.909  1.00  0.00           H  
ATOM    824 1HD2 LEU A  55      55.178   8.040  11.809  1.00  0.00           H  
ATOM    825 2HD2 LEU A  55      55.532   6.970  10.431  1.00  0.00           H  
ATOM    826 3HD2 LEU A  55      56.561   6.921  11.882  1.00  0.00           H  
ATOM    827  N   ALA A  56      58.632   5.267  11.227  1.00  0.00           N  
ATOM    828  CA  ALA A  56      58.299   4.180  12.128  1.00  0.00           C  
ATOM    829  C   ALA A  56      59.379   3.939  13.170  1.00  0.00           C  
ATOM    830  O   ALA A  56      59.098   3.677  14.338  1.00  0.00           O  
ATOM    831  CB  ALA A  56      58.045   2.907  11.334  1.00  0.00           C  
ATOM    832  H   ALA A  56      58.801   5.046  10.288  1.00  0.00           H  
ATOM    833  HA  ALA A  56      57.391   4.452  12.666  1.00  0.00           H  
ATOM    834 1HB  ALA A  56      57.784   2.098  12.017  1.00  0.00           H  
ATOM    835 2HB  ALA A  56      57.225   3.071  10.635  1.00  0.00           H  
ATOM    836 3HB  ALA A  56      58.944   2.638  10.781  1.00  0.00           H  
ATOM    837  N   GLU A  57      60.619   3.996  12.737  1.00  0.00           N  
ATOM    838  CA  GLU A  57      61.747   3.857  13.638  1.00  0.00           C  
ATOM    839  C   GLU A  57      61.797   4.962  14.680  1.00  0.00           C  
ATOM    840  O   GLU A  57      62.103   4.731  15.848  1.00  0.00           O  
ATOM    841  CB  GLU A  57      63.054   3.843  12.842  1.00  0.00           C  
ATOM    842  CG  GLU A  57      64.303   3.634  13.686  1.00  0.00           C  
ATOM    843  CD  GLU A  57      65.558   3.550  12.863  1.00  0.00           C  
ATOM    844  OE1 GLU A  57      65.645   2.676  12.034  1.00  0.00           O  
ATOM    845  OE2 GLU A  57      66.431   4.361  13.064  1.00  0.00           O1-
ATOM    846  H   GLU A  57      60.806   4.201  11.798  1.00  0.00           H  
ATOM    847  HA  GLU A  57      61.653   2.907  14.166  1.00  0.00           H  
ATOM    848 1HB  GLU A  57      63.017   3.048  12.096  1.00  0.00           H  
ATOM    849 2HB  GLU A  57      63.165   4.787  12.308  1.00  0.00           H  
ATOM    850 1HG  GLU A  57      64.397   4.462  14.388  1.00  0.00           H  
ATOM    851 2HG  GLU A  57      64.189   2.716  14.262  1.00  0.00           H  
ATOM    852  N   ASP A  58      61.525   6.173  14.247  1.00  0.00           N  
ATOM    853  CA  ASP A  58      61.466   7.308  15.148  1.00  0.00           C  
ATOM    854  C   ASP A  58      60.369   7.165  16.190  1.00  0.00           C  
ATOM    855  O   ASP A  58      60.544   7.507  17.358  1.00  0.00           O  
ATOM    856  CB  ASP A  58      61.251   8.599  14.354  1.00  0.00           C  
ATOM    857  CG  ASP A  58      62.481   9.019  13.562  1.00  0.00           C  
ATOM    858  OD1 ASP A  58      63.543   8.516  13.840  1.00  0.00           O  
ATOM    859  OD2 ASP A  58      62.346   9.840  12.686  1.00  0.00           O1-
ATOM    860  H   ASP A  58      61.291   6.322  13.308  1.00  0.00           H  
ATOM    861  HA  ASP A  58      62.415   7.377  15.681  1.00  0.00           H  
ATOM    862 1HB  ASP A  58      60.418   8.466  13.663  1.00  0.00           H  
ATOM    863 2HB  ASP A  58      60.983   9.406  15.037  1.00  0.00           H  
ATOM    864  N   ALA A  59      59.223   6.688  15.757  1.00  0.00           N  
ATOM    865  CA  ALA A  59      58.116   6.432  16.658  1.00  0.00           C  
ATOM    866  C   ALA A  59      58.447   5.377  17.700  1.00  0.00           C  
ATOM    867  O   ALA A  59      58.080   5.490  18.868  1.00  0.00           O  
ATOM    868  CB  ALA A  59      56.887   6.015  15.864  1.00  0.00           C  
ATOM    869  H   ALA A  59      59.117   6.431  14.818  1.00  0.00           H  
ATOM    870  HA  ALA A  59      57.897   7.354  17.196  1.00  0.00           H  
ATOM    871 1HB  ALA A  59      56.056   5.836  16.547  1.00  0.00           H  
ATOM    872 2HB  ALA A  59      56.619   6.807  15.165  1.00  0.00           H  
ATOM    873 3HB  ALA A  59      57.104   5.102  15.311  1.00  0.00           H  
ATOM    874  N   LEU A  60      59.116   4.332  17.267  1.00  0.00           N  
ATOM    875  CA  LEU A  60      59.560   3.285  18.168  1.00  0.00           C  
ATOM    876  C   LEU A  60      60.542   3.795  19.210  1.00  0.00           C  
ATOM    877  O   LEU A  60      60.495   3.414  20.378  1.00  0.00           O  
ATOM    878  CB  LEU A  60      60.209   2.150  17.366  1.00  0.00           C  
ATOM    879  CG  LEU A  60      59.256   1.323  16.493  1.00  0.00           C  
ATOM    880  CD1 LEU A  60      60.063   0.366  15.626  1.00  0.00           C  
ATOM    881  CD2 LEU A  60      58.281   0.566  17.382  1.00  0.00           C  
ATOM    882  H   LEU A  60      59.388   4.272  16.328  1.00  0.00           H  
ATOM    883  HA  LEU A  60      58.692   2.893  18.697  1.00  0.00           H  
ATOM    884 1HB  LEU A  60      60.970   2.576  16.714  1.00  0.00           H  
ATOM    885 2HB  LEU A  60      60.697   1.467  18.062  1.00  0.00           H  
ATOM    886  HG  LEU A  60      58.702   1.988  15.830  1.00  0.00           H  
ATOM    887 1HD1 LEU A  60      59.386  -0.221  15.005  1.00  0.00           H  
ATOM    888 2HD1 LEU A  60      60.738   0.935  14.987  1.00  0.00           H  
ATOM    889 3HD1 LEU A  60      60.642  -0.301  16.263  1.00  0.00           H  
ATOM    890 1HD2 LEU A  60      57.603  -0.021  16.761  1.00  0.00           H  
ATOM    891 2HD2 LEU A  60      58.834  -0.100  18.045  1.00  0.00           H  
ATOM    892 3HD2 LEU A  60      57.705   1.275  17.977  1.00  0.00           H  
ATOM    893  N   ARG A  61      61.455   4.635  18.777  1.00  0.00           N  
ATOM    894  CA  ARG A  61      62.409   5.254  19.678  1.00  0.00           C  
ATOM    895  C   ARG A  61      61.736   6.133  20.720  1.00  0.00           C  
ATOM    896  O   ARG A  61      62.120   6.152  21.888  1.00  0.00           O  
ATOM    897  CB  ARG A  61      63.408   6.090  18.892  1.00  0.00           C  
ATOM    898  CG  ARG A  61      64.546   6.670  19.717  1.00  0.00           C  
ATOM    899  CD  ARG A  61      65.505   7.429  18.873  1.00  0.00           C  
ATOM    900  NE  ARG A  61      66.136   6.582  17.874  1.00  0.00           N  
ATOM    901  CZ  ARG A  61      65.869   6.626  16.554  1.00  0.00           C  
ATOM    902  NH1 ARG A  61      64.983   7.480  16.091  1.00  0.00           N1+
ATOM    903  NH2 ARG A  61      66.499   5.812  15.725  1.00  0.00           N  
ATOM    904  H   ARG A  61      61.467   4.913  17.838  1.00  0.00           H  
ATOM    905  HA  ARG A  61      62.942   4.467  20.212  1.00  0.00           H  
ATOM    906 1HB  ARG A  61      63.850   5.482  18.103  1.00  0.00           H  
ATOM    907 2HB  ARG A  61      62.891   6.921  18.413  1.00  0.00           H  
ATOM    908 1HG  ARG A  61      64.141   7.347  20.469  1.00  0.00           H  
ATOM    909 2HG  ARG A  61      65.088   5.861  20.209  1.00  0.00           H  
ATOM    910 1HD  ARG A  61      64.978   8.231  18.356  1.00  0.00           H  
ATOM    911 2HD  ARG A  61      66.286   7.854  19.502  1.00  0.00           H  
ATOM    912  HE  ARG A  61      66.824   5.912  18.192  1.00  0.00           H  
ATOM    913 1HH1 ARG A  61      64.502   8.102  16.725  1.00  0.00           H  
ATOM    914 2HH1 ARG A  61      64.783   7.513  15.102  1.00  0.00           H  
ATOM    915 1HH2 ARG A  61      67.181   5.156  16.081  1.00  0.00           H  
ATOM    916 2HH2 ARG A  61      66.299   5.846  14.736  1.00  0.00           H  
ATOM    917  N   HIS A  62      60.750   6.886  20.287  1.00  0.00           N  
ATOM    918  CA  HIS A  62      59.975   7.717  21.188  1.00  0.00           C  
ATOM    919  C   HIS A  62      59.226   6.903  22.230  1.00  0.00           C  
ATOM    920  O   HIS A  62      59.141   7.277  23.398  1.00  0.00           O  
ATOM    921  CB  HIS A  62      58.980   8.572  20.397  1.00  0.00           C  
ATOM    922  CG  HIS A  62      59.624   9.666  19.604  1.00  0.00           C  
ATOM    923  CD2 HIS A  62      59.441  10.066  18.324  1.00  0.00           C  
ATOM    924  ND1 HIS A  62      60.590  10.497  20.131  1.00  0.00           N  
ATOM    925  CE1 HIS A  62      60.974  11.362  19.208  1.00  0.00           C  
ATOM    926  NE2 HIS A  62      60.292  11.121  18.103  1.00  0.00           N  
ATOM    927  H   HIS A  62      60.475   6.849  19.348  1.00  0.00           H  
ATOM    928  HA  HIS A  62      60.643   8.385  21.731  1.00  0.00           H  
ATOM    929 1HB  HIS A  62      58.420   7.937  19.710  1.00  0.00           H  
ATOM    930 2HB  HIS A  62      58.263   9.024  21.082  1.00  0.00           H  
ATOM    931  HD1 HIS A  62      61.007  10.419  21.037  1.00  0.00           H  
ATOM    932  HD2 HIS A  62      58.788   9.715  17.524  1.00  0.00           H  
ATOM    933  HE1 HIS A  62      61.737  12.108  19.429  1.00  0.00           H  
ATOM    934  N   ALA A  63      58.656   5.801  21.797  1.00  0.00           N  
ATOM    935  CA  ALA A  63      57.972   4.893  22.698  1.00  0.00           C  
ATOM    936  C   ALA A  63      58.904   4.297  23.740  1.00  0.00           C  
ATOM    937  O   ALA A  63      58.550   4.148  24.908  1.00  0.00           O  
ATOM    938  CB  ALA A  63      57.298   3.783  21.904  1.00  0.00           C  
ATOM    939  H   ALA A  63      58.740   5.536  20.858  1.00  0.00           H  
ATOM    940  HA  ALA A  63      57.211   5.459  23.236  1.00  0.00           H  
ATOM    941 1HB  ALA A  63      56.776   3.113  22.586  1.00  0.00           H  
ATOM    942 2HB  ALA A  63      56.584   4.218  21.205  1.00  0.00           H  
ATOM    943 3HB  ALA A  63      58.051   3.224  21.351  1.00  0.00           H  
ATOM    944  N   GLU A  64      60.088   3.927  23.307  1.00  0.00           N  
ATOM    945  CA  GLU A  64      61.101   3.411  24.208  1.00  0.00           C  
ATOM    946  C   GLU A  64      61.526   4.432  25.250  1.00  0.00           C  
ATOM    947  O   GLU A  64      61.734   4.110  26.418  1.00  0.00           O  
ATOM    948  CB  GLU A  64      62.324   2.951  23.411  1.00  0.00           C  
ATOM    949  CG  GLU A  64      63.427   2.328  24.256  1.00  0.00           C  
ATOM    950  CD  GLU A  64      64.578   1.821  23.433  1.00  0.00           C  
ATOM    951  OE1 GLU A  64      64.357   1.436  22.310  1.00  0.00           O  
ATOM    952  OE2 GLU A  64      65.680   1.818  23.928  1.00  0.00           O1-
ATOM    953  H   GLU A  64      60.335   4.056  22.368  1.00  0.00           H  
ATOM    954  HA  GLU A  64      60.686   2.556  24.742  1.00  0.00           H  
ATOM    955 1HB  GLU A  64      62.018   2.217  22.666  1.00  0.00           H  
ATOM    956 2HB  GLU A  64      62.751   3.800  22.878  1.00  0.00           H  
ATOM    957 1HG  GLU A  64      63.798   3.074  24.958  1.00  0.00           H  
ATOM    958 2HG  GLU A  64      63.007   1.505  24.832  1.00  0.00           H  
ATOM    959  N   GLU A  65      61.685   5.663  24.817  1.00  0.00           N  
ATOM    960  CA  GLU A  65      62.017   6.750  25.718  1.00  0.00           C  
ATOM    961  C   GLU A  65      60.938   6.991  26.760  1.00  0.00           C  
ATOM    962  O   GLU A  65      61.219   7.252  27.928  1.00  0.00           O  
ATOM    963  CB  GLU A  65      62.257   8.034  24.921  1.00  0.00           C  
ATOM    964  CG  GLU A  65      63.522   8.022  24.075  1.00  0.00           C  
ATOM    965  CD  GLU A  65      64.777   7.949  24.899  1.00  0.00           C  
ATOM    966  OE1 GLU A  65      65.037   8.872  25.634  1.00  0.00           O  
ATOM    967  OE2 GLU A  65      65.477   6.970  24.794  1.00  0.00           O1-
ATOM    968  H   GLU A  65      61.516   5.883  23.878  1.00  0.00           H  
ATOM    969  HA  GLU A  65      62.931   6.490  26.252  1.00  0.00           H  
ATOM    970 1HB  GLU A  65      61.412   8.214  24.257  1.00  0.00           H  
ATOM    971 2HB  GLU A  65      62.321   8.880  25.606  1.00  0.00           H  
ATOM    972 1HG  GLU A  65      63.491   7.163  23.406  1.00  0.00           H  
ATOM    973 2HG  GLU A  65      63.546   8.923  23.464  1.00  0.00           H  
ATOM    974  N   ALA A  66      59.698   6.934  26.327  1.00  0.00           N  
ATOM    975  CA  ALA A  66      58.570   7.072  27.228  1.00  0.00           C  
ATOM    976  C   ALA A  66      58.520   5.967  28.270  1.00  0.00           C  
ATOM    977  O   ALA A  66      58.214   6.199  29.438  1.00  0.00           O  
ATOM    978  CB  ALA A  66      57.272   7.100  26.434  1.00  0.00           C  
ATOM    979  H   ALA A  66      59.511   6.729  25.388  1.00  0.00           H  
ATOM    980  HA  ALA A  66      58.680   8.014  27.766  1.00  0.00           H  
ATOM    981 1HB  ALA A  66      56.430   7.217  27.117  1.00  0.00           H  
ATOM    982 2HB  ALA A  66      57.291   7.937  25.735  1.00  0.00           H  
ATOM    983 3HB  ALA A  66      57.164   6.169  25.881  1.00  0.00           H  
ATOM    984  N   ALA A  67      58.791   4.756  27.837  1.00  0.00           N  
ATOM    985  CA  ALA A  67      58.851   3.621  28.738  1.00  0.00           C  
ATOM    986  C   ALA A  67      59.948   3.764  29.780  1.00  0.00           C  
ATOM    987  O   ALA A  67      59.773   3.422  30.948  1.00  0.00           O  
ATOM    988  CB  ALA A  67      59.049   2.338  27.944  1.00  0.00           C  
ATOM    989  H   ALA A  67      59.026   4.607  26.898  1.00  0.00           H  
ATOM    990  HA  ALA A  67      57.905   3.565  29.276  1.00  0.00           H  
ATOM    991 1HB  ALA A  67      59.080   1.489  28.627  1.00  0.00           H  
ATOM    992 2HB  ALA A  67      58.221   2.212  27.245  1.00  0.00           H  
ATOM    993 3HB  ALA A  67      59.985   2.393  27.391  1.00  0.00           H  
ATOM    994  N   ARG A  68      61.093   4.242  29.347  1.00  0.00           N  
ATOM    995  CA  ARG A  68      62.201   4.498  30.248  1.00  0.00           C  
ATOM    996  C   ARG A  68      61.870   5.553  31.290  1.00  0.00           C  
ATOM    997  O   ARG A  68      62.237   5.440  32.458  1.00  0.00           O  
ATOM    998  CB  ARG A  68      63.426   4.942  29.462  1.00  0.00           C  
ATOM    999  CG  ARG A  68      64.082   3.852  28.630  1.00  0.00           C  
ATOM   1000  CD  ARG A  68      65.283   4.354  27.915  1.00  0.00           C  
ATOM   1001  NE  ARG A  68      65.866   3.338  27.054  1.00  0.00           N  
ATOM   1002  CZ  ARG A  68      66.729   2.389  27.466  1.00  0.00           C  
ATOM   1003  NH1 ARG A  68      67.098   2.339  28.727  1.00  0.00           N1+
ATOM   1004  NH2 ARG A  68      67.204   1.508  26.603  1.00  0.00           N  
ATOM   1005  H   ARG A  68      61.199   4.499  28.408  1.00  0.00           H  
ATOM   1006  HA  ARG A  68      62.439   3.574  30.775  1.00  0.00           H  
ATOM   1007 1HB  ARG A  68      63.150   5.751  28.786  1.00  0.00           H  
ATOM   1008 2HB  ARG A  68      64.178   5.331  30.148  1.00  0.00           H  
ATOM   1009 1HG  ARG A  68      64.388   3.032  29.281  1.00  0.00           H  
ATOM   1010 2HG  ARG A  68      63.372   3.481  27.890  1.00  0.00           H  
ATOM   1011 1HD  ARG A  68      65.007   5.208  27.297  1.00  0.00           H  
ATOM   1012 2HD  ARG A  68      66.036   4.660  28.640  1.00  0.00           H  
ATOM   1013  HE  ARG A  68      65.606   3.344  26.077  1.00  0.00           H  
ATOM   1014 1HH1 ARG A  68      66.735   3.013  29.387  1.00  0.00           H  
ATOM   1015 2HH1 ARG A  68      67.745   1.628  29.036  1.00  0.00           H  
ATOM   1016 1HH2 ARG A  68      66.920   1.546  25.634  1.00  0.00           H  
ATOM   1017 2HH2 ARG A  68      67.850   0.797  26.912  1.00  0.00           H  
ATOM   1018  N   LEU A  69      61.201   6.598  30.857  1.00  0.00           N  
ATOM   1019  CA  LEU A  69      60.756   7.644  31.758  1.00  0.00           C  
ATOM   1020  C   LEU A  69      59.862   7.115  32.867  1.00  0.00           C  
ATOM   1021  O   LEU A  69      60.050   7.444  34.039  1.00  0.00           O  
ATOM   1022  CB  LEU A  69      60.006   8.725  30.969  1.00  0.00           C  
ATOM   1023  CG  LEU A  69      60.868   9.589  30.040  1.00  0.00           C  
ATOM   1024  CD1 LEU A  69      59.968  10.470  29.185  1.00  0.00           C  
ATOM   1025  CD2 LEU A  69      61.825  10.430  30.872  1.00  0.00           C  
ATOM   1026  H   LEU A  69      60.929   6.658  29.918  1.00  0.00           H  
ATOM   1027  HA  LEU A  69      61.631   8.091  32.227  1.00  0.00           H  
ATOM   1028 1HB  LEU A  69      59.243   8.243  30.359  1.00  0.00           H  
ATOM   1029 2HB  LEU A  69      59.510   9.390  31.676  1.00  0.00           H  
ATOM   1030  HG  LEU A  69      61.439   8.946  29.370  1.00  0.00           H  
ATOM   1031 1HD1 LEU A  69      60.581  11.084  28.525  1.00  0.00           H  
ATOM   1032 2HD1 LEU A  69      59.308   9.843  28.586  1.00  0.00           H  
ATOM   1033 3HD1 LEU A  69      59.371  11.114  29.829  1.00  0.00           H  
ATOM   1034 1HD2 LEU A  69      62.438  11.044  30.212  1.00  0.00           H  
ATOM   1035 2HD2 LEU A  69      61.255  11.075  31.542  1.00  0.00           H  
ATOM   1036 3HD2 LEU A  69      62.468   9.775  31.460  1.00  0.00           H  
ATOM   1037  N   ALA A  70      58.888   6.292  32.494  1.00  0.00           N  
ATOM   1038  CA  ALA A  70      57.961   5.714  33.459  1.00  0.00           C  
ATOM   1039  C   ALA A  70      58.703   4.923  34.529  1.00  0.00           C  
ATOM   1040  O   ALA A  70      58.436   5.072  35.722  1.00  0.00           O  
ATOM   1041  CB  ALA A  70      56.946   4.827  32.753  1.00  0.00           C  
ATOM   1042  H   ALA A  70      58.788   6.061  31.516  1.00  0.00           H  
ATOM   1043  HA  ALA A  70      57.413   6.524  33.940  1.00  0.00           H  
ATOM   1044 1HB  ALA A  70      56.261   4.402  33.487  1.00  0.00           H  
ATOM   1045 2HB  ALA A  70      56.384   5.420  32.032  1.00  0.00           H  
ATOM   1046 3HB  ALA A  70      57.466   4.022  32.234  1.00  0.00           H  
ATOM   1047  N   THR A  71      59.695   4.169  34.132  1.00  0.00           N  
ATOM   1048  CA  THR A  71      60.418   3.373  35.102  1.00  0.00           C  
ATOM   1049  C   THR A  71      61.014   4.199  36.248  1.00  0.00           C  
ATOM   1050  O   THR A  71      61.227   3.678  37.342  1.00  0.00           O  
ATOM   1051  CB  THR A  71      61.540   2.581  34.406  1.00  0.00           C  
ATOM   1052  CG2 THR A  71      62.322   1.760  35.421  1.00  0.00           C  
ATOM   1053  OG1 THR A  71      60.972   1.705  33.424  1.00  0.00           O  
ATOM   1054  H   THR A  71      59.922   4.101  33.150  1.00  0.00           H  
ATOM   1055  HA  THR A  71      59.726   2.658  35.548  1.00  0.00           H  
ATOM   1056  HB  THR A  71      62.219   3.273  33.907  1.00  0.00           H  
ATOM   1057  HG1 THR A  71      60.495   2.223  32.771  1.00  0.00           H  
ATOM   1058 1HG2 THR A  71      63.111   1.207  34.911  1.00  0.00           H  
ATOM   1059 2HG2 THR A  71      62.765   2.424  36.163  1.00  0.00           H  
ATOM   1060 3HG2 THR A  71      61.651   1.060  35.916  1.00  0.00           H  
ATOM   1061  N   GLU A  72      61.345   5.460  35.981  1.00  0.00           N  
ATOM   1062  CA  GLU A  72      62.115   6.255  36.941  1.00  0.00           C  
ATOM   1063  C   GLU A  72      61.285   7.351  37.588  1.00  0.00           C  
ATOM   1064  O   GLU A  72      61.819   8.213  38.286  1.00  0.00           O  
ATOM   1065  CB  GLU A  72      63.332   6.879  36.254  1.00  0.00           C  
ATOM   1066  CG  GLU A  72      64.336   5.870  35.716  1.00  0.00           C  
ATOM   1067  CD  GLU A  72      65.522   6.519  35.059  1.00  0.00           C  
ATOM   1068  OE1 GLU A  72      65.523   7.720  34.930  1.00  0.00           O  
ATOM   1069  OE2 GLU A  72      66.429   5.813  34.685  1.00  0.00           O1-
ATOM   1070  H   GLU A  72      61.106   5.858  35.084  1.00  0.00           H  
ATOM   1071  HA  GLU A  72      62.472   5.593  37.731  1.00  0.00           H  
ATOM   1072 1HB  GLU A  72      63.001   7.499  35.421  1.00  0.00           H  
ATOM   1073 2HB  GLU A  72      63.854   7.528  36.958  1.00  0.00           H  
ATOM   1074 1HG  GLU A  72      64.687   5.248  36.539  1.00  0.00           H  
ATOM   1075 2HG  GLU A  72      63.836   5.224  34.996  1.00  0.00           H  
ATOM   1076  N   ASP A  73      59.984   7.328  37.346  1.00  0.00           N  
ATOM   1077  CA  ASP A  73      59.104   8.356  37.880  1.00  0.00           C  
ATOM   1078  C   ASP A  73      59.663   9.745  37.606  1.00  0.00           C  
ATOM   1079  O   ASP A  73      59.626  10.624  38.467  1.00  0.00           O  
ATOM   1080  CB  ASP A  73      58.905   8.164  39.385  1.00  0.00           C  
ATOM   1081  CG  ASP A  73      58.194   6.862  39.728  1.00  0.00           C  
ATOM   1082  OD1 ASP A  73      57.228   6.546  39.075  1.00  0.00           O  
ATOM   1083  OD2 ASP A  73      58.624   6.196  40.639  1.00  0.00           O1-
ATOM   1084  H   ASP A  73      59.597   6.590  36.774  1.00  0.00           H  
ATOM   1085  HA  ASP A  73      58.131   8.266  37.396  1.00  0.00           H  
ATOM   1086 1HB  ASP A  73      59.874   8.175  39.885  1.00  0.00           H  
ATOM   1087 2HB  ASP A  73      58.322   8.995  39.784  1.00  0.00           H  
ATOM   1088  N   ALA A  74      60.161   9.939  36.391  1.00  0.00           N  
ATOM   1089  CA  ALA A  74      60.675  11.231  35.955  1.00  0.00           C  
ATOM   1090  C   ALA A  74      59.545  12.243  35.796  1.00  0.00           C  
ATOM   1091  O   ALA A  74      58.407  11.873  35.507  1.00  0.00           O  
ATOM   1092  CB  ALA A  74      61.443  11.083  34.650  1.00  0.00           C  
ATOM   1093  H   ALA A  74      60.170   9.167  35.740  1.00  0.00           H  
ATOM   1094  HA  ALA A  74      61.373  11.598  36.709  1.00  0.00           H  
ATOM   1095 1HB  ALA A  74      61.820  12.057  34.337  1.00  0.00           H  
ATOM   1096 2HB  ALA A  74      62.280  10.400  34.795  1.00  0.00           H  
ATOM   1097 3HB  ALA A  74      60.781  10.687  33.881  1.00  0.00           H  
ATOM   1098  N   PRO A  75      59.846  13.511  36.060  1.00  0.00           N  
ATOM   1099  CA  PRO A  75      58.816  14.539  36.170  1.00  0.00           C  
ATOM   1100  C   PRO A  75      58.052  14.736  34.864  1.00  0.00           C  
ATOM   1101  O   PRO A  75      58.497  14.307  33.799  1.00  0.00           O  
ATOM   1102  CB  PRO A  75      59.624  15.787  36.540  1.00  0.00           C  
ATOM   1103  CG  PRO A  75      60.891  15.246  37.111  1.00  0.00           C  
ATOM   1104  CD  PRO A  75      61.148  13.987  36.326  1.00  0.00           C  
ATOM   1105  HA  PRO A  75      58.102  14.234  36.935  1.00  0.00           H  
ATOM   1106 1HB  PRO A  75      59.789  16.407  35.646  1.00  0.00           H  
ATOM   1107 2HB  PRO A  75      59.061  16.401  37.257  1.00  0.00           H  
ATOM   1108 1HG  PRO A  75      61.700  15.984  37.005  1.00  0.00           H  
ATOM   1109 2HG  PRO A  75      60.771  15.058  38.188  1.00  0.00           H  
ATOM   1110 1HD  PRO A  75      61.699  14.234  35.406  1.00  0.00           H  
ATOM   1111 2HD  PRO A  75      61.721  13.280  36.944  1.00  0.00           H  
ATOM   1112  N   PRO A  76      56.882  15.366  34.964  1.00  0.00           N  
ATOM   1113  CA  PRO A  76      55.999  15.562  33.817  1.00  0.00           C  
ATOM   1114  C   PRO A  76      56.660  16.438  32.731  1.00  0.00           C  
ATOM   1115  O   PRO A  76      56.353  16.309  31.545  1.00  0.00           O  
ATOM   1116  CB  PRO A  76      54.785  16.255  34.444  1.00  0.00           C  
ATOM   1117  CG  PRO A  76      55.315  16.854  35.702  1.00  0.00           C  
ATOM   1118  CD  PRO A  76      56.375  15.888  36.158  1.00  0.00           C  
ATOM   1119  HA  PRO A  76      55.776  14.587  33.382  1.00  0.00           H  
ATOM   1120 1HB  PRO A  76      54.381  17.007  33.750  1.00  0.00           H  
ATOM   1121 2HB  PRO A  76      53.985  15.522  34.624  1.00  0.00           H  
ATOM   1122 1HG  PRO A  76      55.714  17.860  35.504  1.00  0.00           H  
ATOM   1123 2HG  PRO A  76      54.505  16.972  36.436  1.00  0.00           H  
ATOM   1124 1HD  PRO A  76      57.157  16.434  36.707  1.00  0.00           H  
ATOM   1125 2HD  PRO A  76      55.920  15.117  36.797  1.00  0.00           H  
ATOM   1126  N   GLU A  77      57.573  17.315  33.155  1.00  0.00           N  
ATOM   1127  CA  GLU A  77      58.350  18.160  32.269  1.00  0.00           C  
ATOM   1128  C   GLU A  77      59.097  17.362  31.213  1.00  0.00           C  
ATOM   1129  O   GLU A  77      59.104  17.707  30.033  1.00  0.00           O  
ATOM   1130  CB  GLU A  77      59.344  18.994  33.081  1.00  0.00           C  
ATOM   1131  CG  GLU A  77      60.180  19.958  32.251  1.00  0.00           C  
ATOM   1132  CD  GLU A  77      61.122  20.782  33.085  1.00  0.00           C  
ATOM   1133  OE1 GLU A  77      61.114  20.629  34.283  1.00  0.00           O  
ATOM   1134  OE2 GLU A  77      61.851  21.565  32.523  1.00  0.00           O1-
ATOM   1135  H   GLU A  77      57.749  17.349  34.149  1.00  0.00           H  
ATOM   1136  HA  GLU A  77      57.669  18.835  31.749  1.00  0.00           H  
ATOM   1137 1HB  GLU A  77      58.804  19.577  33.828  1.00  0.00           H  
ATOM   1138 2HB  GLU A  77      60.026  18.331  33.613  1.00  0.00           H  
ATOM   1139 1HG  GLU A  77      60.760  19.387  31.526  1.00  0.00           H  
ATOM   1140 2HG  GLU A  77      59.514  20.621  31.702  1.00  0.00           H  
ATOM   1141  N   ARG A  78      59.754  16.309  31.646  1.00  0.00           N  
ATOM   1142  CA  ARG A  78      60.509  15.459  30.745  1.00  0.00           C  
ATOM   1143  C   ARG A  78      59.627  14.791  29.703  1.00  0.00           C  
ATOM   1144  O   ARG A  78      59.992  14.670  28.535  1.00  0.00           O  
ATOM   1145  CB  ARG A  78      61.250  14.388  31.531  1.00  0.00           C  
ATOM   1146  CG  ARG A  78      62.389  14.902  32.396  1.00  0.00           C  
ATOM   1147  CD  ARG A  78      63.493  15.462  31.575  1.00  0.00           C  
ATOM   1148  NE  ARG A  78      64.148  14.439  30.776  1.00  0.00           N  
ATOM   1149  CZ  ARG A  78      64.938  14.687  29.713  1.00  0.00           C  
ATOM   1150  NH1 ARG A  78      65.162  15.926  29.336  1.00  0.00           N1+
ATOM   1151  NH2 ARG A  78      65.488  13.685  29.051  1.00  0.00           N  
ATOM   1152  H   ARG A  78      59.692  16.039  32.586  1.00  0.00           H  
ATOM   1153  HA  ARG A  78      61.232  16.077  30.211  1.00  0.00           H  
ATOM   1154 1HB  ARG A  78      60.551  13.866  32.183  1.00  0.00           H  
ATOM   1155 2HB  ARG A  78      61.666  13.652  30.842  1.00  0.00           H  
ATOM   1156 1HG  ARG A  78      62.020  15.688  33.055  1.00  0.00           H  
ATOM   1157 2HG  ARG A  78      62.789  14.084  32.996  1.00  0.00           H  
ATOM   1158 1HD  ARG A  78      63.096  16.220  30.900  1.00  0.00           H  
ATOM   1159 2HD  ARG A  78      64.239  15.914  32.228  1.00  0.00           H  
ATOM   1160  HE  ARG A  78      63.999  13.473  31.036  1.00  0.00           H  
ATOM   1161 1HH1 ARG A  78      64.741  16.693  29.842  1.00  0.00           H  
ATOM   1162 2HH1 ARG A  78      65.754  16.112  28.540  1.00  0.00           H  
ATOM   1163 1HH2 ARG A  78      65.316  12.732  29.341  1.00  0.00           H  
ATOM   1164 2HH2 ARG A  78      66.080  13.871  28.255  1.00  0.00           H  
ATOM   1165  N   TRP A  79      58.476  14.327  30.136  1.00  0.00           N  
ATOM   1166  CA  TRP A  79      57.508  13.731  29.235  1.00  0.00           C  
ATOM   1167  C   TRP A  79      57.003  14.715  28.193  1.00  0.00           C  
ATOM   1168  O   TRP A  79      56.821  14.377  27.025  1.00  0.00           O  
ATOM   1169  CB  TRP A  79      56.322  13.181  30.030  1.00  0.00           C  
ATOM   1170  CG  TRP A  79      56.647  11.943  30.810  1.00  0.00           C  
ATOM   1171  CD1 TRP A  79      57.403  10.890  30.390  1.00  0.00           C  
ATOM   1172  CD2 TRP A  79      56.226  11.622  32.158  1.00  0.00           C  
ATOM   1173  CE2 TRP A  79      56.767  10.371  32.466  1.00  0.00           C  
ATOM   1174  CE3 TRP A  79      55.445  12.285  33.112  1.00  0.00           C  
ATOM   1175  NE1 TRP A  79      57.480   9.939  31.377  1.00  0.00           N  
ATOM   1176  CZ2 TRP A  79      56.553   9.761  33.693  1.00  0.00           C  
ATOM   1177  CZ3 TRP A  79      55.231  11.675  34.342  1.00  0.00           C  
ATOM   1178  CH2 TRP A  79      55.772  10.446  34.625  1.00  0.00           C  
ATOM   1179  H   TRP A  79      58.220  14.435  31.076  1.00  0.00           H  
ATOM   1180  HA  TRP A  79      57.989  12.909  28.705  1.00  0.00           H  
ATOM   1181 1HB  TRP A  79      55.968  13.941  30.727  1.00  0.00           H  
ATOM   1182 2HB  TRP A  79      55.503  12.952  29.350  1.00  0.00           H  
ATOM   1183  HD1 TRP A  79      57.878  10.815  29.413  1.00  0.00           H  
ATOM   1184  HE1 TRP A  79      57.980   9.064  31.313  1.00  0.00           H  
ATOM   1185  HE3 TRP A  79      55.016  13.263  32.894  1.00  0.00           H  
ATOM   1186  HZ2 TRP A  79      56.973   8.785  33.936  1.00  0.00           H  
ATOM   1187  HZ3 TRP A  79      54.622  12.198  35.079  1.00  0.00           H  
ATOM   1188  HH2 TRP A  79      55.585   9.996  35.600  1.00  0.00           H  
ATOM   1189  N   ALA A  80      56.746  15.929  28.626  1.00  0.00           N  
ATOM   1190  CA  ALA A  80      56.327  16.986  27.725  1.00  0.00           C  
ATOM   1191  C   ALA A  80      57.384  17.313  26.683  1.00  0.00           C  
ATOM   1192  O   ALA A  80      57.083  17.551  25.515  1.00  0.00           O  
ATOM   1193  CB  ALA A  80      55.972  18.235  28.519  1.00  0.00           C  
ATOM   1194  H   ALA A  80      56.897  16.162  29.566  1.00  0.00           H  
ATOM   1195  HA  ALA A  80      55.443  16.642  27.187  1.00  0.00           H  
ATOM   1196 1HB  ALA A  80      55.646  19.020  27.836  1.00  0.00           H  
ATOM   1197 2HB  ALA A  80      55.167  18.005  29.218  1.00  0.00           H  
ATOM   1198 3HB  ALA A  80      56.846  18.575  29.072  1.00  0.00           H  
ATOM   1199  N   GLU A  81      58.624  17.355  27.116  1.00  0.00           N  
ATOM   1200  CA  GLU A  81      59.738  17.584  26.215  1.00  0.00           C  
ATOM   1201  C   GLU A  81      59.876  16.486  25.173  1.00  0.00           C  
ATOM   1202  O   GLU A  81      60.163  16.742  24.005  1.00  0.00           O  
ATOM   1203  CB  GLU A  81      61.039  17.703  27.012  1.00  0.00           C  
ATOM   1204  CG  GLU A  81      62.268  18.011  26.167  1.00  0.00           C  
ATOM   1205  CD  GLU A  81      63.512  18.194  26.990  1.00  0.00           C  
ATOM   1206  OE1 GLU A  81      63.401  18.624  28.113  1.00  0.00           O  
ATOM   1207  OE2 GLU A  81      64.576  17.904  26.495  1.00  0.00           O1-
ATOM   1208  H   GLU A  81      58.828  17.166  28.056  1.00  0.00           H  
ATOM   1209  HA  GLU A  81      59.566  18.520  25.682  1.00  0.00           H  
ATOM   1210 1HB  GLU A  81      60.939  18.492  27.757  1.00  0.00           H  
ATOM   1211 2HB  GLU A  81      61.226  16.770  27.545  1.00  0.00           H  
ATOM   1212 1HG  GLU A  81      62.427  17.193  25.465  1.00  0.00           H  
ATOM   1213 2HG  GLU A  81      62.082  18.916  25.591  1.00  0.00           H  
ATOM   1214  N   LEU A  82      59.703  15.257  25.606  1.00  0.00           N  
ATOM   1215  CA  LEU A  82      59.734  14.121  24.705  1.00  0.00           C  
ATOM   1216  C   LEU A  82      58.629  14.176  23.663  1.00  0.00           C  
ATOM   1217  O   LEU A  82      58.831  13.849  22.495  1.00  0.00           O  
ATOM   1218  CB  LEU A  82      59.616  12.819  25.507  1.00  0.00           C  
ATOM   1219  CG  LEU A  82      59.658  11.525  24.684  1.00  0.00           C  
ATOM   1220  CD1 LEU A  82      60.980  11.442  23.934  1.00  0.00           C  
ATOM   1221  CD2 LEU A  82      59.479  10.329  25.608  1.00  0.00           C  
ATOM   1222  H   LEU A  82      59.481  15.090  26.546  1.00  0.00           H  
ATOM   1223  HA  LEU A  82      60.686  14.126  24.175  1.00  0.00           H  
ATOM   1224 1HB  LEU A  82      60.432  12.780  26.227  1.00  0.00           H  
ATOM   1225 2HB  LEU A  82      58.675  12.832  26.056  1.00  0.00           H  
ATOM   1226  HG  LEU A  82      58.856  11.537  23.946  1.00  0.00           H  
ATOM   1227 1HD1 LEU A  82      61.010  10.523  23.349  1.00  0.00           H  
ATOM   1228 2HD1 LEU A  82      61.074  12.299  23.266  1.00  0.00           H  
ATOM   1229 3HD1 LEU A  82      61.804  11.445  24.646  1.00  0.00           H  
ATOM   1230 1HD2 LEU A  82      59.508   9.410  25.023  1.00  0.00           H  
ATOM   1231 2HD2 LEU A  82      60.281  10.316  26.346  1.00  0.00           H  
ATOM   1232 3HD2 LEU A  82      58.518  10.405  26.118  1.00  0.00           H  
ATOM   1233  N   VAL A  83      57.449  14.560  24.096  1.00  0.00           N  
ATOM   1234  CA  VAL A  83      56.325  14.726  23.195  1.00  0.00           C  
ATOM   1235  C   VAL A  83      56.571  15.805  22.153  1.00  0.00           C  
ATOM   1236  O   VAL A  83      56.214  15.663  20.985  1.00  0.00           O  
ATOM   1237  CB  VAL A  83      55.058  15.079  23.997  1.00  0.00           C  
ATOM   1238  CG1 VAL A  83      53.920  15.451  23.059  1.00  0.00           C  
ATOM   1239  CG2 VAL A  83      54.665  13.908  24.885  1.00  0.00           C  
ATOM   1240  H   VAL A  83      57.323  14.808  25.036  1.00  0.00           H  
ATOM   1241  HA  VAL A  83      56.160  13.784  22.670  1.00  0.00           H  
ATOM   1242  HB  VAL A  83      55.263  15.952  24.617  1.00  0.00           H  
ATOM   1243 1HG1 VAL A  83      53.033  15.698  23.643  1.00  0.00           H  
ATOM   1244 2HG1 VAL A  83      54.210  16.314  22.459  1.00  0.00           H  
ATOM   1245 3HG1 VAL A  83      53.699  14.609  22.403  1.00  0.00           H  
ATOM   1246 1HG2 VAL A  83      53.769  14.164  25.449  1.00  0.00           H  
ATOM   1247 2HG2 VAL A  83      54.466  13.033  24.265  1.00  0.00           H  
ATOM   1248 3HG2 VAL A  83      55.478  13.685  25.576  1.00  0.00           H  
ATOM   1249  N   LEU A  84      57.154  16.900  22.586  1.00  0.00           N  
ATOM   1250  CA  LEU A  84      57.513  17.979  21.685  1.00  0.00           C  
ATOM   1251  C   LEU A  84      58.532  17.549  20.643  1.00  0.00           C  
ATOM   1252  O   LEU A  84      58.454  17.925  19.475  1.00  0.00           O  
ATOM   1253  CB  LEU A  84      58.070  19.162  22.487  1.00  0.00           C  
ATOM   1254  CG  LEU A  84      57.054  19.911  23.360  1.00  0.00           C  
ATOM   1255  CD1 LEU A  84      57.783  20.929  24.227  1.00  0.00           C  
ATOM   1256  CD2 LEU A  84      56.022  20.588  22.471  1.00  0.00           C  
ATOM   1257  H   LEU A  84      57.419  16.981  23.526  1.00  0.00           H  
ATOM   1258  HA  LEU A  84      56.614  18.305  21.160  1.00  0.00           H  
ATOM   1259 1HB  LEU A  84      58.862  18.798  23.138  1.00  0.00           H  
ATOM   1260 2HB  LEU A  84      58.502  19.881  21.791  1.00  0.00           H  
ATOM   1261  HG  LEU A  84      56.555  19.204  24.023  1.00  0.00           H  
ATOM   1262 1HD1 LEU A  84      57.061  21.460  24.848  1.00  0.00           H  
ATOM   1263 2HD1 LEU A  84      58.501  20.415  24.866  1.00  0.00           H  
ATOM   1264 3HD1 LEU A  84      58.307  21.640  23.590  1.00  0.00           H  
ATOM   1265 1HD2 LEU A  84      55.300  21.119  23.092  1.00  0.00           H  
ATOM   1266 2HD2 LEU A  84      56.521  21.296  21.808  1.00  0.00           H  
ATOM   1267 3HD2 LEU A  84      55.505  19.836  21.876  1.00  0.00           H  
ATOM   1268  N   GLU A  85      59.510  16.785  21.076  1.00  0.00           N  
ATOM   1269  CA  GLU A  85      60.509  16.244  20.175  1.00  0.00           C  
ATOM   1270  C   GLU A  85      59.910  15.315  19.133  1.00  0.00           C  
ATOM   1271  O   GLU A  85      60.294  15.326  17.965  1.00  0.00           O  
ATOM   1272  CB  GLU A  85      61.582  15.498  20.972  1.00  0.00           C  
ATOM   1273  CG  GLU A  85      62.720  14.943  20.127  1.00  0.00           C  
ATOM   1274  CD  GLU A  85      63.791  14.283  20.950  1.00  0.00           C  
ATOM   1275  OE1 GLU A  85      63.669  14.272  22.151  1.00  0.00           O  
ATOM   1276  OE2 GLU A  85      64.733  13.788  20.376  1.00  0.00           O1-
ATOM   1277  H   GLU A  85      59.543  16.509  22.016  1.00  0.00           H  
ATOM   1278  HA  GLU A  85      60.984  17.072  19.647  1.00  0.00           H  
ATOM   1279 1HB  GLU A  85      62.013  16.167  21.716  1.00  0.00           H  
ATOM   1280 2HB  GLU A  85      61.125  14.665  21.506  1.00  0.00           H  
ATOM   1281 1HG  GLU A  85      62.316  14.214  19.425  1.00  0.00           H  
ATOM   1282 2HG  GLU A  85      63.160  15.756  19.551  1.00  0.00           H  
ATOM   1283  N   ALA A  86      58.987  14.485  19.566  1.00  0.00           N  
ATOM   1284  CA  ALA A  86      58.281  13.594  18.665  1.00  0.00           C  
ATOM   1285  C   ALA A  86      57.470  14.346  17.623  1.00  0.00           C  
ATOM   1286  O   ALA A  86      57.414  13.966  16.455  1.00  0.00           O  
ATOM   1287  CB  ALA A  86      57.377  12.663  19.459  1.00  0.00           C  
ATOM   1288  H   ALA A  86      58.710  14.499  20.506  1.00  0.00           H  
ATOM   1289  HA  ALA A  86      59.020  13.000  18.127  1.00  0.00           H  
ATOM   1290 1HB  ALA A  86      56.859  11.988  18.776  1.00  0.00           H  
ATOM   1291 2HB  ALA A  86      57.977  12.080  20.158  1.00  0.00           H  
ATOM   1292 3HB  ALA A  86      56.645  13.250  20.012  1.00  0.00           H  
ATOM   1293  N   GLY A  87      56.813  15.399  18.056  1.00  0.00           N  
ATOM   1294  CA  GLY A  87      56.058  16.249  17.155  1.00  0.00           C  
ATOM   1295  C   GLY A  87      56.940  16.917  16.113  1.00  0.00           C  
ATOM   1296  O   GLY A  87      56.575  17.038  14.945  1.00  0.00           O  
ATOM   1297  H   GLY A  87      56.875  15.670  18.996  1.00  0.00           H  
ATOM   1298 1HA  GLY A  87      55.295  15.657  16.649  1.00  0.00           H  
ATOM   1299 2HA  GLY A  87      55.540  17.017  17.728  1.00  0.00           H  
ATOM   1300  N   ARG A  88      58.090  17.382  16.546  1.00  0.00           N  
ATOM   1301  CA  ARG A  88      59.059  17.977  15.645  1.00  0.00           C  
ATOM   1302  C   ARG A  88      59.564  16.993  14.603  1.00  0.00           C  
ATOM   1303  O   ARG A  88      59.746  17.331  13.435  1.00  0.00           O  
ATOM   1304  CB  ARG A  88      60.243  18.520  16.432  1.00  0.00           C  
ATOM   1305  CG  ARG A  88      61.299  19.224  15.594  1.00  0.00           C  
ATOM   1306  CD  ARG A  88      62.391  19.775  16.436  1.00  0.00           C  
ATOM   1307  NE  ARG A  88      63.149  18.725  17.096  1.00  0.00           N  
ATOM   1308  CZ  ARG A  88      63.986  18.923  18.134  1.00  0.00           C  
ATOM   1309  NH1 ARG A  88      64.159  20.133  18.618  1.00  0.00           N1+
ATOM   1310  NH2 ARG A  88      64.631  17.900  18.666  1.00  0.00           N  
ATOM   1311  H   ARG A  88      58.346  17.273  17.486  1.00  0.00           H  
ATOM   1312  HA  ARG A  88      58.577  18.797  15.111  1.00  0.00           H  
ATOM   1313 1HB  ARG A  88      59.889  19.229  17.178  1.00  0.00           H  
ATOM   1314 2HB  ARG A  88      60.733  17.704  16.962  1.00  0.00           H  
ATOM   1315 1HG  ARG A  88      61.734  18.516  14.888  1.00  0.00           H  
ATOM   1316 2HG  ARG A  88      60.839  20.047  15.046  1.00  0.00           H  
ATOM   1317 1HD  ARG A  88      63.075  20.351  15.814  1.00  0.00           H  
ATOM   1318 2HD  ARG A  88      61.967  20.423  17.203  1.00  0.00           H  
ATOM   1319  HE  ARG A  88      63.042  17.780  16.752  1.00  0.00           H  
ATOM   1320 1HH1 ARG A  88      63.666  20.915  18.211  1.00  0.00           H  
ATOM   1321 2HH1 ARG A  88      64.786  20.281  19.395  1.00  0.00           H  
ATOM   1322 1HH2 ARG A  88      64.498  16.969  18.295  1.00  0.00           H  
ATOM   1323 2HH2 ARG A  88      65.258  18.047  19.444  1.00  0.00           H  
ATOM   1324  N   GLU A  89      59.821  15.779  15.036  1.00  0.00           N  
ATOM   1325  CA  GLU A  89      60.239  14.722  14.135  1.00  0.00           C  
ATOM   1326  C   GLU A  89      59.182  14.395  13.093  1.00  0.00           C  
ATOM   1327  O   GLU A  89      59.484  14.157  11.925  1.00  0.00           O  
ATOM   1328  CB  GLU A  89      60.582  13.461  14.932  1.00  0.00           C  
ATOM   1329  CG  GLU A  89      61.842  13.575  15.778  1.00  0.00           C  
ATOM   1330  CD  GLU A  89      63.087  13.749  14.953  1.00  0.00           C  
ATOM   1331  OE1 GLU A  89      63.180  13.136  13.917  1.00  0.00           O  
ATOM   1332  OE2 GLU A  89      63.946  14.495  15.360  1.00  0.00           O1-
ATOM   1333  H   GLU A  89      59.670  15.546  15.976  1.00  0.00           H  
ATOM   1334  HA  GLU A  89      61.134  15.051  13.607  1.00  0.00           H  
ATOM   1335 1HB  GLU A  89      59.754  13.215  15.597  1.00  0.00           H  
ATOM   1336 2HB  GLU A  89      60.713  12.623  14.248  1.00  0.00           H  
ATOM   1337 1HG  GLU A  89      61.741  14.430  16.447  1.00  0.00           H  
ATOM   1338 2HG  GLU A  89      61.939  12.679  16.389  1.00  0.00           H  
ATOM   1339  N   THR A  90      57.942  14.353  13.526  1.00  0.00           N  
ATOM   1340  CA  THR A  90      56.829  14.124  12.625  1.00  0.00           C  
ATOM   1341  C   THR A  90      56.691  15.222  11.583  1.00  0.00           C  
ATOM   1342  O   THR A  90      56.404  14.966  10.415  1.00  0.00           O  
ATOM   1343  CB  THR A  90      55.511  13.996  13.411  1.00  0.00           C  
ATOM   1344  CG2 THR A  90      54.340  13.802  12.460  1.00  0.00           C  
ATOM   1345  OG1 THR A  90      55.589  12.876  14.302  1.00  0.00           O  
ATOM   1346  H   THR A  90      57.739  14.542  14.466  1.00  0.00           H  
ATOM   1347  HA  THR A  90      57.005  13.191  12.088  1.00  0.00           H  
ATOM   1348  HB  THR A  90      55.349  14.900  13.998  1.00  0.00           H  
ATOM   1349  HG1 THR A  90      56.316  13.006  14.916  1.00  0.00           H  
ATOM   1350 1HG2 THR A  90      53.417  13.714  13.033  1.00  0.00           H  
ATOM   1351 2HG2 THR A  90      54.270  14.658  11.789  1.00  0.00           H  
ATOM   1352 3HG2 THR A  90      54.492  12.895  11.876  1.00  0.00           H  
ATOM   1353  N   VAL A  91      56.864  16.451  12.016  1.00  0.00           N  
ATOM   1354  CA  VAL A  91      56.833  17.587  11.115  1.00  0.00           C  
ATOM   1355  C   VAL A  91      57.937  17.532  10.073  1.00  0.00           C  
ATOM   1356  O   VAL A  91      57.735  17.859   8.905  1.00  0.00           O  
ATOM   1357  CB  VAL A  91      56.962  18.896  11.917  1.00  0.00           C  
ATOM   1358  CG1 VAL A  91      57.132  20.081  10.979  1.00  0.00           C  
ATOM   1359  CG2 VAL A  91      55.741  19.081  12.805  1.00  0.00           C  
ATOM   1360  H   VAL A  91      57.086  16.618  12.956  1.00  0.00           H  
ATOM   1361  HA  VAL A  91      55.877  17.586  10.590  1.00  0.00           H  
ATOM   1362  HB  VAL A  91      57.858  18.845  12.536  1.00  0.00           H  
ATOM   1363 1HG1 VAL A  91      57.222  20.997  11.563  1.00  0.00           H  
ATOM   1364 2HG1 VAL A  91      58.032  19.944  10.379  1.00  0.00           H  
ATOM   1365 3HG1 VAL A  91      56.265  20.153  10.323  1.00  0.00           H  
ATOM   1366 1HG2 VAL A  91      55.839  20.008  13.369  1.00  0.00           H  
ATOM   1367 2HG2 VAL A  91      54.844  19.126  12.186  1.00  0.00           H  
ATOM   1368 3HG2 VAL A  91      55.662  18.242  13.496  1.00  0.00           H  
ATOM   1369  N   GLU A  92      59.117  17.148  10.506  1.00  0.00           N  
ATOM   1370  CA  GLU A  92      60.242  16.982   9.605  1.00  0.00           C  
ATOM   1371  C   GLU A  92      59.996  15.903   8.563  1.00  0.00           C  
ATOM   1372  O   GLU A  92      60.353  16.045   7.395  1.00  0.00           O  
ATOM   1373  CB  GLU A  92      61.505  16.648  10.402  1.00  0.00           C  
ATOM   1374  CG  GLU A  92      62.044  17.800  11.238  1.00  0.00           C  
ATOM   1375  CD  GLU A  92      63.237  17.414  12.067  1.00  0.00           C  
ATOM   1376  OE1 GLU A  92      63.573  16.254  12.085  1.00  0.00           O  
ATOM   1377  OE2 GLU A  92      63.813  18.279  12.683  1.00  0.00           O1-
ATOM   1378  H   GLU A  92      59.243  16.901  11.446  1.00  0.00           H  
ATOM   1379  HA  GLU A  92      60.400  17.920   9.072  1.00  0.00           H  
ATOM   1380 1HB  GLU A  92      61.302  15.814  11.073  1.00  0.00           H  
ATOM   1381 2HB  GLU A  92      62.294  16.334   9.718  1.00  0.00           H  
ATOM   1382 1HG  GLU A  92      62.326  18.617  10.574  1.00  0.00           H  
ATOM   1383 2HG  GLU A  92      61.252  18.159  11.895  1.00  0.00           H  
ATOM   1384  N   HIS A  93      59.413  14.808   8.996  1.00  0.00           N  
ATOM   1385  CA  HIS A  93      59.054  13.730   8.095  1.00  0.00           C  
ATOM   1386  C   HIS A  93      58.034  14.159   7.053  1.00  0.00           C  
ATOM   1387  O   HIS A  93      58.112  13.783   5.885  1.00  0.00           O  
ATOM   1388  CB  HIS A  93      58.505  12.538   8.886  1.00  0.00           C  
ATOM   1389  CG  HIS A  93      59.546  11.811   9.679  1.00  0.00           C  
ATOM   1390  CD2 HIS A  93      59.546  11.371  10.959  1.00  0.00           C  
ATOM   1391  ND1 HIS A  93      60.770  11.458   9.151  1.00  0.00           N  
ATOM   1392  CE1 HIS A  93      61.479  10.831  10.075  1.00  0.00           C  
ATOM   1393  NE2 HIS A  93      60.759  10.766  11.180  1.00  0.00           N  
ATOM   1394  H   HIS A  93      59.147  14.727   9.936  1.00  0.00           H  
ATOM   1395  HA  HIS A  93      59.939  13.400   7.552  1.00  0.00           H  
ATOM   1396 1HB  HIS A  93      57.731  12.883   9.573  1.00  0.00           H  
ATOM   1397 2HB  HIS A  93      58.041  11.829   8.201  1.00  0.00           H  
ATOM   1398  HD2 HIS A  93      58.735  11.477  11.680  1.00  0.00           H  
ATOM   1399  HE1 HIS A  93      62.487  10.436   9.946  1.00  0.00           H  
ATOM   1400  HE2 HIS A  93      61.048  10.341  12.049  1.00  0.00           H  
ATOM   1401  N   ALA A  94      57.057  14.923   7.486  1.00  0.00           N  
ATOM   1402  CA  ALA A  94      56.057  15.464   6.585  1.00  0.00           C  
ATOM   1403  C   ALA A  94      56.657  16.394   5.543  1.00  0.00           C  
ATOM   1404  O   ALA A  94      56.273  16.382   4.375  1.00  0.00           O  
ATOM   1405  CB  ALA A  94      54.983  16.193   7.379  1.00  0.00           C  
ATOM   1406  H   ALA A  94      57.023  15.199   8.426  1.00  0.00           H  
ATOM   1407  HA  ALA A  94      55.601  14.633   6.047  1.00  0.00           H  
ATOM   1408 1HB  ALA A  94      54.229  16.585   6.697  1.00  0.00           H  
ATOM   1409 2HB  ALA A  94      54.514  15.499   8.078  1.00  0.00           H  
ATOM   1410 3HB  ALA A  94      55.434  17.015   7.932  1.00  0.00           H  
ATOM   1411  N   LYS A  95      57.580  17.223   5.976  1.00  0.00           N  
ATOM   1412  CA  LYS A  95      58.286  18.114   5.075  1.00  0.00           C  
ATOM   1413  C   LYS A  95      59.097  17.362   4.033  1.00  0.00           C  
ATOM   1414  O   LYS A  95      59.152  17.742   2.865  1.00  0.00           O  
ATOM   1415  CB  LYS A  95      59.200  19.048   5.870  1.00  0.00           C  
ATOM   1416  CG  LYS A  95      59.643  20.292   5.109  1.00  0.00           C  
ATOM   1417  CD  LYS A  95      60.858  20.004   4.241  1.00  0.00           C  
ATOM   1418  CE  LYS A  95      61.331  21.257   3.517  1.00  0.00           C  
ATOM   1419  NZ  LYS A  95      61.767  22.317   4.465  1.00  0.00           N1+
ATOM   1420  H   LYS A  95      57.857  17.209   6.916  1.00  0.00           H  
ATOM   1421  HA  LYS A  95      57.553  18.725   4.548  1.00  0.00           H  
ATOM   1422 1HB  LYS A  95      58.688  19.375   6.775  1.00  0.00           H  
ATOM   1423 2HB  LYS A  95      60.095  18.507   6.177  1.00  0.00           H  
ATOM   1424 1HG  LYS A  95      58.827  20.640   4.474  1.00  0.00           H  
ATOM   1425 2HG  LYS A  95      59.891  21.082   5.817  1.00  0.00           H  
ATOM   1426 1HD  LYS A  95      61.670  19.628   4.865  1.00  0.00           H  
ATOM   1427 2HD  LYS A  95      60.607  19.243   3.503  1.00  0.00           H  
ATOM   1428 1HE  LYS A  95      62.164  21.006   2.863  1.00  0.00           H  
ATOM   1429 2HE  LYS A  95      60.520  21.648   2.902  1.00  0.00           H  
ATOM   1430 1HZ  LYS A  95      62.071  23.129   3.947  1.00  0.00           H  
ATOM   1431 2HZ  LYS A  95      60.994  22.571   5.065  1.00  0.00           H  
ATOM   1432 3HZ  LYS A  95      62.531  21.972   5.028  1.00  0.00           H  
ATOM   1433  N   GLU A  96      59.754  16.309   4.466  1.00  0.00           N  
ATOM   1434  CA  GLU A  96      60.509  15.459   3.565  1.00  0.00           C  
ATOM   1435  C   GLU A  96      59.627  14.791   2.523  1.00  0.00           C  
ATOM   1436  O   GLU A  96      59.992  14.670   1.355  1.00  0.00           O  
ATOM   1437  CB  GLU A  96      61.262  14.391   4.361  1.00  0.00           C  
ATOM   1438  CG  GLU A  96      62.415  14.927   5.198  1.00  0.00           C  
ATOM   1439  CD  GLU A  96      63.080  13.864   6.027  1.00  0.00           C  
ATOM   1440  OE1 GLU A  96      62.593  12.759   6.044  1.00  0.00           O  
ATOM   1441  OE2 GLU A  96      64.078  14.157   6.643  1.00  0.00           O1-
ATOM   1442  H   GLU A  96      59.692  16.039   5.406  1.00  0.00           H  
ATOM   1443  HA  GLU A  96      61.238  16.075   3.038  1.00  0.00           H  
ATOM   1444 1HB  GLU A  96      60.570  13.882   5.032  1.00  0.00           H  
ATOM   1445 2HB  GLU A  96      61.665  13.644   3.678  1.00  0.00           H  
ATOM   1446 1HG  GLU A  96      63.156  15.371   4.535  1.00  0.00           H  
ATOM   1447 2HG  GLU A  96      62.040  15.711   5.855  1.00  0.00           H  
ATOM   1448  N   GLY A  97      58.476  14.327   2.956  1.00  0.00           N  
ATOM   1449  CA  GLY A  97      57.508  13.731   2.055  1.00  0.00           C  
ATOM   1450  C   GLY A  97      57.003  14.715   1.013  1.00  0.00           C  
ATOM   1451  O   GLY A  97      56.821  14.377  -0.155  1.00  0.00           O  
ATOM   1452  H   GLY A  97      58.220  14.435   3.896  1.00  0.00           H  
ATOM   1453 1HA  GLY A  97      57.959  12.877   1.549  1.00  0.00           H  
ATOM   1454 2HA  GLY A  97      56.662  13.354   2.628  1.00  0.00           H  
ATOM   1455  N   SER A  98      56.796  15.953   1.438  1.00  0.00           N  
ATOM   1456  CA  SER A  98      55.981  16.876   0.674  1.00  0.00           C  
ATOM   1457  C   SER A  98      56.259  16.803  -0.829  1.00  0.00           C  
ATOM   1458  O   SER A  98      55.361  17.021  -1.638  1.00  0.00           O  
ATOM   1459  CB  SER A  98      56.218  18.289   1.170  1.00  0.00           C  
ATOM   1460  OG  SER A  98      57.533  18.698   0.914  1.00  0.00           O  
ATOM   1461  H   SER A  98      57.087  16.207   2.368  1.00  0.00           H  
ATOM   1462  HA  SER A  98      54.936  16.602   0.815  1.00  0.00           H  
ATOM   1463 1HB  SER A  98      55.521  18.968   0.679  1.00  0.00           H  
ATOM   1464 2HB  SER A  98      56.021  18.336   2.240  1.00  0.00           H  
ATOM   1465  HG  SER A  98      58.071  18.306   1.606  1.00  0.00           H  
ATOM   1466  N   LYS A  99      57.488  16.471  -1.196  1.00  0.00           N  
ATOM   1467  CA  LYS A  99      57.834  16.295  -2.604  1.00  0.00           C  
ATOM   1468  C   LYS A  99      57.213  15.030  -3.204  1.00  0.00           C  
ATOM   1469  O   LYS A  99      56.973  14.965  -4.410  1.00  0.00           O  
ATOM   1470  CB  LYS A  99      59.354  16.258  -2.770  1.00  0.00           C  
ATOM   1471  CG  LYS A  99      60.047  17.592  -2.524  1.00  0.00           C  
ATOM   1472  CD  LYS A  99      61.553  17.473  -2.700  1.00  0.00           C  
ATOM   1473  CE  LYS A  99      62.247  18.804  -2.453  1.00  0.00           C  
ATOM   1474  NZ  LYS A  99      63.725  18.695  -2.584  1.00  0.00           N1+
ATOM   1475  H   LYS A  99      58.192  16.320  -0.491  1.00  0.00           H  
ATOM   1476  HA  LYS A  99      57.456  17.152  -3.163  1.00  0.00           H  
ATOM   1477 1HB  LYS A  99      59.778  15.528  -2.080  1.00  0.00           H  
ATOM   1478 2HB  LYS A  99      59.602  15.934  -3.781  1.00  0.00           H  
ATOM   1479 1HG  LYS A  99      59.665  18.335  -3.224  1.00  0.00           H  
ATOM   1480 2HG  LYS A  99      59.833  17.930  -1.510  1.00  0.00           H  
ATOM   1481 1HD  LYS A  99      61.944  16.733  -2.000  1.00  0.00           H  
ATOM   1482 2HD  LYS A  99      61.776  17.141  -3.714  1.00  0.00           H  
ATOM   1483 1HE  LYS A  99      61.884  19.541  -3.168  1.00  0.00           H  
ATOM   1484 2HE  LYS A  99      62.010  19.158  -1.449  1.00  0.00           H  
ATOM   1485 1HZ  LYS A  99      64.147  19.597  -2.413  1.00  0.00           H  
ATOM   1486 2HZ  LYS A  99      64.075  18.027  -1.912  1.00  0.00           H  
ATOM   1487 3HZ  LYS A  99      63.958  18.386  -3.517  1.00  0.00           H  
ATOM   1488  N   LEU A 100      57.048  14.000  -2.379  1.00  0.00           N  
ATOM   1489  CA  LEU A 100      56.723  12.657  -2.883  1.00  0.00           C  
ATOM   1490  C   LEU A 100      55.227  12.380  -2.879  1.00  0.00           C  
ATOM   1491  O   LEU A 100      54.774  11.376  -3.420  1.00  0.00           O  
ATOM   1492  CB  LEU A 100      57.435  11.592  -2.040  1.00  0.00           C  
ATOM   1493  CG  LEU A 100      58.877  11.272  -2.451  1.00  0.00           C  
ATOM   1494  CD1 LEU A 100      58.889  10.702  -3.863  1.00  0.00           C  
ATOM   1495  CD2 LEU A 100      59.722  12.534  -2.364  1.00  0.00           C  
ATOM   1496  H   LEU A 100      57.205  14.128  -1.393  1.00  0.00           H  
ATOM   1497  HA  LEU A 100      57.077  12.577  -3.911  1.00  0.00           H  
ATOM   1498 1HB  LEU A 100      57.452  11.924  -1.003  1.00  0.00           H  
ATOM   1499 2HB  LEU A 100      56.862  10.666  -2.093  1.00  0.00           H  
ATOM   1500  HG  LEU A 100      59.287  10.514  -1.783  1.00  0.00           H  
ATOM   1501 1HD1 LEU A 100      59.914  10.475  -4.156  1.00  0.00           H  
ATOM   1502 2HD1 LEU A 100      58.293   9.790  -3.892  1.00  0.00           H  
ATOM   1503 3HD1 LEU A 100      58.469  11.433  -4.553  1.00  0.00           H  
ATOM   1504 1HD2 LEU A 100      60.748  12.307  -2.656  1.00  0.00           H  
ATOM   1505 2HD2 LEU A 100      59.314  13.292  -3.033  1.00  0.00           H  
ATOM   1506 3HD2 LEU A 100      59.711  12.910  -1.340  1.00  0.00           H  
ATOM   1507  N   SER A 101      54.471  13.257  -2.239  1.00  0.00           N  
ATOM   1508  CA  SER A 101      53.026  13.083  -2.109  1.00  0.00           C  
ATOM   1509  C   SER A 101      52.305  14.382  -2.418  1.00  0.00           C  
ATOM   1510  O   SER A 101      52.925  15.434  -2.546  1.00  0.00           O  
ATOM   1511  CB  SER A 101      52.672  12.617  -0.710  1.00  0.00           C  
ATOM   1512  OG  SER A 101      52.965  13.605   0.238  1.00  0.00           O  
ATOM   1513  H   SER A 101      54.906  14.068  -1.821  1.00  0.00           H  
ATOM   1514  HA  SER A 101      52.703  12.323  -2.822  1.00  0.00           H  
ATOM   1515 1HB  SER A 101      51.611  12.370  -0.667  1.00  0.00           H  
ATOM   1516 2HB  SER A 101      53.228  11.709  -0.478  1.00  0.00           H  
ATOM   1517  HG  SER A 101      52.716  13.238   1.089  1.00  0.00           H  
ATOM   1518  N   ASP A 102      50.982  14.301  -2.538  1.00  0.00           N  
ATOM   1519  CA  ASP A 102      50.179  15.482  -2.836  1.00  0.00           C  
ATOM   1520  C   ASP A 102      50.283  16.494  -1.706  1.00  0.00           C  
ATOM   1521  O   ASP A 102      49.963  16.190  -0.559  1.00  0.00           O  
ATOM   1522  CB  ASP A 102      48.713  15.100  -3.059  1.00  0.00           C  
ATOM   1523  CG  ASP A 102      47.852  16.281  -3.486  1.00  0.00           C  
ATOM   1524  OD1 ASP A 102      48.108  17.372  -3.035  1.00  0.00           O  
ATOM   1525  OD2 ASP A 102      46.946  16.080  -4.259  1.00  0.00           O1-
ATOM   1526  H   ASP A 102      50.522  13.410  -2.422  1.00  0.00           H  
ATOM   1527  HA  ASP A 102      50.553  15.932  -3.756  1.00  0.00           H  
ATOM   1528 1HB  ASP A 102      48.651  14.328  -3.825  1.00  0.00           H  
ATOM   1529 2HB  ASP A 102      48.302  14.683  -2.139  1.00  0.00           H  
ATOM   1530  N   PRO A 103      50.840  17.658  -2.021  1.00  0.00           N  
ATOM   1531  CA  PRO A 103      51.311  18.573  -0.990  1.00  0.00           C  
ATOM   1532  C   PRO A 103      50.174  19.080  -0.111  1.00  0.00           C  
ATOM   1533  O   PRO A 103      50.340  19.153   1.105  1.00  0.00           O  
ATOM   1534  CB  PRO A 103      51.938  19.708  -1.806  1.00  0.00           C  
ATOM   1535  CG  PRO A 103      52.351  19.056  -3.082  1.00  0.00           C  
ATOM   1536  CD  PRO A 103      51.254  18.065  -3.368  1.00  0.00           C  
ATOM   1537  HA  PRO A 103      52.021  18.046  -0.354  1.00  0.00           H  
ATOM   1538 1HB  PRO A 103      51.204  20.513  -1.957  1.00  0.00           H  
ATOM   1539 2HB  PRO A 103      52.785  20.143  -1.256  1.00  0.00           H  
ATOM   1540 1HG  PRO A 103      52.459  19.809  -3.876  1.00  0.00           H  
ATOM   1541 2HG  PRO A 103      53.334  18.576  -2.962  1.00  0.00           H  
ATOM   1542 1HD  PRO A 103      50.441  18.565  -3.914  1.00  0.00           H  
ATOM   1543 2HD  PRO A 103      51.659  17.229  -3.956  1.00  0.00           H  
ATOM   1544  N   VAL A 104      49.003  19.415  -0.689  1.00  0.00           N  
ATOM   1545  CA  VAL A 104      47.968  19.910   0.198  1.00  0.00           C  
ATOM   1546  C   VAL A 104      47.572  18.892   1.255  1.00  0.00           C  
ATOM   1547  O   VAL A 104      47.438  19.209   2.435  1.00  0.00           O  
ATOM   1548  CB  VAL A 104      46.722  20.300  -0.618  1.00  0.00           C  
ATOM   1549  CG1 VAL A 104      45.557  20.621   0.307  1.00  0.00           C  
ATOM   1550  CG2 VAL A 104      47.040  21.486  -1.515  1.00  0.00           C  
ATOM   1551  H   VAL A 104      48.825  19.382  -1.682  1.00  0.00           H  
ATOM   1552  HA  VAL A 104      48.347  20.793   0.714  1.00  0.00           H  
ATOM   1553  HB  VAL A 104      46.420  19.451  -1.232  1.00  0.00           H  
ATOM   1554 1HG1 VAL A 104      44.685  20.894  -0.287  1.00  0.00           H  
ATOM   1555 2HG1 VAL A 104      45.323  19.746   0.914  1.00  0.00           H  
ATOM   1556 3HG1 VAL A 104      45.828  21.453   0.957  1.00  0.00           H  
ATOM   1557 1HG2 VAL A 104      46.155  21.756  -2.090  1.00  0.00           H  
ATOM   1558 2HG2 VAL A 104      47.348  22.334  -0.902  1.00  0.00           H  
ATOM   1559 3HG2 VAL A 104      47.848  21.220  -2.197  1.00  0.00           H  
ATOM   1560  N   GLU A 105      47.352  17.670   0.821  1.00  0.00           N  
ATOM   1561  CA  GLU A 105      46.967  16.601   1.722  1.00  0.00           C  
ATOM   1562  C   GLU A 105      48.034  16.307   2.765  1.00  0.00           C  
ATOM   1563  O   GLU A 105      47.740  16.060   3.933  1.00  0.00           O  
ATOM   1564  CB  GLU A 105      46.664  15.330   0.925  1.00  0.00           C  
ATOM   1565  CG  GLU A 105      45.394  15.401   0.089  1.00  0.00           C  
ATOM   1566  CD  GLU A 105      45.170  14.167  -0.740  1.00  0.00           C  
ATOM   1567  OE1 GLU A 105      46.033  13.322  -0.759  1.00  0.00           O  
ATOM   1568  OE2 GLU A 105      44.135  14.069  -1.356  1.00  0.00           O1-
ATOM   1569  H   GLU A 105      47.511  17.442  -0.118  1.00  0.00           H  
ATOM   1570  HA  GLU A 105      46.067  16.906   2.256  1.00  0.00           H  
ATOM   1571 1HB  GLU A 105      47.495  15.115   0.253  1.00  0.00           H  
ATOM   1572 2HB  GLU A 105      46.568  14.486   1.608  1.00  0.00           H  
ATOM   1573 1HG  GLU A 105      44.541  15.538   0.753  1.00  0.00           H  
ATOM   1574 2HG  GLU A 105      45.451  16.268  -0.567  1.00  0.00           H  
ATOM   1575  N   LEU A 106      49.274  16.303   2.331  1.00  0.00           N  
ATOM   1576  CA  LEU A 106      50.394  16.110   3.232  1.00  0.00           C  
ATOM   1577  C   LEU A 106      50.498  17.211   4.275  1.00  0.00           C  
ATOM   1578  O   LEU A 106      50.793  16.965   5.443  1.00  0.00           O  
ATOM   1579  CB  LEU A 106      51.699  16.041   2.430  1.00  0.00           C  
ATOM   1580  CG  LEU A 106      52.961  15.716   3.239  1.00  0.00           C  
ATOM   1581  CD1 LEU A 106      53.437  16.968   3.964  1.00  0.00           C  
ATOM   1582  CD2 LEU A 106      52.659  14.596   4.224  1.00  0.00           C  
ATOM   1583  H   LEU A 106      49.471  16.499   1.392  1.00  0.00           H  
ATOM   1584  HA  LEU A 106      50.257  15.164   3.757  1.00  0.00           H  
ATOM   1585 1HB  LEU A 106      51.594  15.278   1.660  1.00  0.00           H  
ATOM   1586 2HB  LEU A 106      51.858  17.002   1.940  1.00  0.00           H  
ATOM   1587  HG  LEU A 106      53.756  15.400   2.563  1.00  0.00           H  
ATOM   1588 1HD1 LEU A 106      54.334  16.737   4.539  1.00  0.00           H  
ATOM   1589 2HD1 LEU A 106      53.665  17.746   3.235  1.00  0.00           H  
ATOM   1590 3HD1 LEU A 106      52.655  17.318   4.637  1.00  0.00           H  
ATOM   1591 1HD2 LEU A 106      53.556  14.364   4.798  1.00  0.00           H  
ATOM   1592 2HD2 LEU A 106      51.865  14.912   4.901  1.00  0.00           H  
ATOM   1593 3HD2 LEU A 106      52.338  13.708   3.678  1.00  0.00           H  
ATOM   1594  N   ASN A 107      50.287  18.434   3.841  1.00  0.00           N  
ATOM   1595  CA  ASN A 107      50.283  19.571   4.742  1.00  0.00           C  
ATOM   1596  C   ASN A 107      49.180  19.481   5.785  1.00  0.00           C  
ATOM   1597  O   ASN A 107      49.372  19.814   6.953  1.00  0.00           O  
ATOM   1598  CB  ASN A 107      50.161  20.862   3.954  1.00  0.00           C  
ATOM   1599  CG  ASN A 107      51.427  21.216   3.225  1.00  0.00           C  
ATOM   1600  ND2 ASN A 107      51.318  21.445   1.941  1.00  0.00           N  
ATOM   1601  OD1 ASN A 107      52.506  21.283   3.826  1.00  0.00           O  
ATOM   1602  H   ASN A 107      50.060  18.594   2.902  1.00  0.00           H  
ATOM   1603  HA  ASN A 107      51.226  19.582   5.290  1.00  0.00           H  
ATOM   1604 1HB  ASN A 107      49.351  20.771   3.229  1.00  0.00           H  
ATOM   1605 2HB  ASN A 107      49.904  21.678   4.630  1.00  0.00           H  
ATOM   1606 1HD2 ASN A 107      52.127  21.685   1.405  1.00  0.00           H  
ATOM   1607 2HD2 ASN A 107      50.425  21.379   1.496  1.00  0.00           H  
ATOM   1608  N   LYS A 108      48.012  19.061   5.351  1.00  0.00           N  
ATOM   1609  CA  LYS A 108      46.894  18.860   6.252  1.00  0.00           C  
ATOM   1610  C   LYS A 108      47.174  17.789   7.295  1.00  0.00           C  
ATOM   1611  O   LYS A 108      46.812  17.920   8.463  1.00  0.00           O  
ATOM   1612  CB  LYS A 108      45.639  18.497   5.457  1.00  0.00           C  
ATOM   1613  CG  LYS A 108      44.358  18.470   6.281  1.00  0.00           C  
ATOM   1614  CD  LYS A 108      44.116  17.094   6.882  1.00  0.00           C  
ATOM   1615  CE  LYS A 108      42.766  17.023   7.580  1.00  0.00           C  
ATOM   1616  NZ  LYS A 108      42.542  15.702   8.226  1.00  0.00           N1+
ATOM   1617  H   LYS A 108      47.894  18.809   4.412  1.00  0.00           H  
ATOM   1618  HA  LYS A 108      46.702  19.795   6.780  1.00  0.00           H  
ATOM   1619 1HB  LYS A 108      45.501  19.214   4.647  1.00  0.00           H  
ATOM   1620 2HB  LYS A 108      45.766  17.513   5.005  1.00  0.00           H  
ATOM   1621 1HG  LYS A 108      44.428  19.202   7.087  1.00  0.00           H  
ATOM   1622 2HG  LYS A 108      43.512  18.734   5.647  1.00  0.00           H  
ATOM   1623 1HD  LYS A 108      44.148  16.341   6.093  1.00  0.00           H  
ATOM   1624 2HD  LYS A 108      44.900  16.870   7.605  1.00  0.00           H  
ATOM   1625 1HE  LYS A 108      42.709  17.800   8.341  1.00  0.00           H  
ATOM   1626 2HE  LYS A 108      41.972  17.198   6.854  1.00  0.00           H  
ATOM   1627 1HZ  LYS A 108      41.638  15.696   8.677  1.00  0.00           H  
ATOM   1628 2HZ  LYS A 108      42.574  14.974   7.526  1.00  0.00           H  
ATOM   1629 3HZ  LYS A 108      43.262  15.537   8.915  1.00  0.00           H  
ATOM   1630  N   ALA A 109      47.790  16.712   6.861  1.00  0.00           N  
ATOM   1631  CA  ALA A 109      48.183  15.646   7.762  1.00  0.00           C  
ATOM   1632  C   ALA A 109      49.189  16.107   8.805  1.00  0.00           C  
ATOM   1633  O   ALA A 109      49.122  15.728   9.973  1.00  0.00           O  
ATOM   1634  CB  ALA A 109      48.751  14.479   6.968  1.00  0.00           C  
ATOM   1635  H   ALA A 109      48.058  16.639   5.922  1.00  0.00           H  
ATOM   1636  HA  ALA A 109      47.295  15.313   8.300  1.00  0.00           H  
ATOM   1637 1HB  ALA A 109      49.032  13.677   7.650  1.00  0.00           H  
ATOM   1638 2HB  ALA A 109      47.999  14.114   6.268  1.00  0.00           H  
ATOM   1639 3HB  ALA A 109      49.629  14.809   6.415  1.00  0.00           H  
ATOM   1640  N   MET A 110      50.142  16.901   8.371  1.00  0.00           N  
ATOM   1641  CA  MET A 110      51.124  17.473   9.272  1.00  0.00           C  
ATOM   1642  C   MET A 110      50.496  18.383  10.315  1.00  0.00           C  
ATOM   1643  O   MET A 110      50.880  18.384  11.483  1.00  0.00           O  
ATOM   1644  CB  MET A 110      52.176  18.237   8.471  1.00  0.00           C  
ATOM   1645  CG  MET A 110      53.269  18.877   9.316  1.00  0.00           C  
ATOM   1646  SD  MET A 110      54.467  19.793   8.326  1.00  0.00           S  
ATOM   1647  CE  MET A 110      53.485  21.206   7.830  1.00  0.00           C  
ATOM   1648  H   MET A 110      50.166  17.178   7.432  1.00  0.00           H  
ATOM   1649  HA  MET A 110      51.610  16.662   9.813  1.00  0.00           H  
ATOM   1650 1HB  MET A 110      52.654  17.563   7.762  1.00  0.00           H  
ATOM   1651 2HB  MET A 110      51.693  19.028   7.896  1.00  0.00           H  
ATOM   1652 1HG  MET A 110      52.820  19.561  10.035  1.00  0.00           H  
ATOM   1653 2HG  MET A 110      53.801  18.103   9.870  1.00  0.00           H  
ATOM   1654 1HE  MET A 110      54.089  21.869   7.210  1.00  0.00           H  
ATOM   1655 2HE  MET A 110      52.618  20.865   7.262  1.00  0.00           H  
ATOM   1656 3HE  MET A 110      53.149  21.745   8.716  1.00  0.00           H  
ATOM   1657  N   MET A 111      49.548  19.184   9.881  1.00  0.00           N  
ATOM   1658  CA  MET A 111      48.813  20.052  10.782  1.00  0.00           C  
ATOM   1659  C   MET A 111      48.026  19.275  11.825  1.00  0.00           C  
ATOM   1660  O   MET A 111      47.959  19.653  12.993  1.00  0.00           O  
ATOM   1661  CB  MET A 111      47.877  20.955   9.981  1.00  0.00           C  
ATOM   1662  CG  MET A 111      48.586  21.977   9.104  1.00  0.00           C  
ATOM   1663  SD  MET A 111      49.532  23.178  10.062  1.00  0.00           S  
ATOM   1664  CE  MET A 111      50.399  24.045   8.758  1.00  0.00           C  
ATOM   1665  H   MET A 111      49.271  19.161   8.942  1.00  0.00           H  
ATOM   1666  HA  MET A 111      49.527  20.673  11.323  1.00  0.00           H  
ATOM   1667 1HB  MET A 111      47.246  20.344   9.337  1.00  0.00           H  
ATOM   1668 2HB  MET A 111      47.221  21.497  10.663  1.00  0.00           H  
ATOM   1669 1HG  MET A 111      49.267  21.465   8.425  1.00  0.00           H  
ATOM   1670 2HG  MET A 111      47.851  22.516   8.507  1.00  0.00           H  
ATOM   1671 1HE  MET A 111      51.028  24.822   9.192  1.00  0.00           H  
ATOM   1672 2HE  MET A 111      51.021  23.341   8.203  1.00  0.00           H  
ATOM   1673 3HE  MET A 111      49.675  24.501   8.081  1.00  0.00           H  
ATOM   1674  N   ASP A 112      47.402  18.202  11.391  1.00  0.00           N  
ATOM   1675  CA  ASP A 112      46.675  17.329  12.292  1.00  0.00           C  
ATOM   1676  C   ASP A 112      47.576  16.689  13.335  1.00  0.00           C  
ATOM   1677  O   ASP A 112      47.216  16.557  14.503  1.00  0.00           O  
ATOM   1678  CB  ASP A 112      45.957  16.235  11.498  1.00  0.00           C  
ATOM   1679  CG  ASP A 112      44.768  16.761  10.705  1.00  0.00           C  
ATOM   1680  OD1 ASP A 112      44.330  17.852  10.984  1.00  0.00           O  
ATOM   1681  OD2 ASP A 112      44.310  16.067   9.829  1.00  0.00           O1-
ATOM   1682  H   ASP A 112      47.473  17.933  10.452  1.00  0.00           H  
ATOM   1683  HA  ASP A 112      45.932  17.923  12.824  1.00  0.00           H  
ATOM   1684 1HB  ASP A 112      46.658  15.768  10.806  1.00  0.00           H  
ATOM   1685 2HB  ASP A 112      45.606  15.461  12.181  1.00  0.00           H  
ATOM   1686  N   ALA A 113      48.741  16.260  12.901  1.00  0.00           N  
ATOM   1687  CA  ALA A 113      49.728  15.695  13.802  1.00  0.00           C  
ATOM   1688  C   ALA A 113      50.202  16.695  14.845  1.00  0.00           C  
ATOM   1689  O   ALA A 113      50.395  16.363  16.013  1.00  0.00           O  
ATOM   1690  CB  ALA A 113      50.913  15.167  13.008  1.00  0.00           C  
ATOM   1691  H   ALA A 113      48.993  16.377  11.962  1.00  0.00           H  
ATOM   1692  HA  ALA A 113      49.262  14.869  14.340  1.00  0.00           H  
ATOM   1693 1HB  ALA A 113      51.644  14.733  13.690  1.00  0.00           H  
ATOM   1694 2HB  ALA A 113      50.572  14.403  12.308  1.00  0.00           H  
ATOM   1695 3HB  ALA A 113      51.374  15.984  12.455  1.00  0.00           H  
ATOM   1696  N   VAL A 114      50.421  17.916  14.411  1.00  0.00           N  
ATOM   1697  CA  VAL A 114      50.806  18.986  15.312  1.00  0.00           C  
ATOM   1698  C   VAL A 114      49.740  19.280  16.355  1.00  0.00           C  
ATOM   1699  O   VAL A 114      50.034  19.526  17.523  1.00  0.00           O  
ATOM   1700  CB  VAL A 114      51.093  20.269  14.509  1.00  0.00           C  
ATOM   1701  CG1 VAL A 114      51.302  21.448  15.447  1.00  0.00           C  
ATOM   1702  CG2 VAL A 114      52.311  20.063  13.621  1.00  0.00           C  
ATOM   1703  H   VAL A 114      50.263  18.144  13.472  1.00  0.00           H  
ATOM   1704  HA  VAL A 114      51.714  18.687  15.837  1.00  0.00           H  
ATOM   1705  HB  VAL A 114      50.226  20.500  13.890  1.00  0.00           H  
ATOM   1706 1HG1 VAL A 114      51.504  22.347  14.863  1.00  0.00           H  
ATOM   1707 2HG1 VAL A 114      50.405  21.600  16.047  1.00  0.00           H  
ATOM   1708 3HG1 VAL A 114      52.149  21.246  16.103  1.00  0.00           H  
ATOM   1709 1HG2 VAL A 114      52.507  20.973  13.056  1.00  0.00           H  
ATOM   1710 2HG2 VAL A 114      53.176  19.825  14.240  1.00  0.00           H  
ATOM   1711 3HG2 VAL A 114      52.122  19.240  12.931  1.00  0.00           H  
ATOM   1712  N   VAL A 115      48.499  19.283  15.921  1.00  0.00           N  
ATOM   1713  CA  VAL A 115      47.379  19.477  16.822  1.00  0.00           C  
ATOM   1714  C   VAL A 115      47.275  18.375  17.865  1.00  0.00           C  
ATOM   1715  O   VAL A 115      46.980  18.622  19.033  1.00  0.00           O  
ATOM   1716  CB  VAL A 115      46.066  19.538  16.019  1.00  0.00           C  
ATOM   1717  CG1 VAL A 115      44.868  19.540  16.957  1.00  0.00           C  
ATOM   1718  CG2 VAL A 115      46.058  20.773  15.132  1.00  0.00           C  
ATOM   1719  H   VAL A 115      48.302  19.087  14.982  1.00  0.00           H  
ATOM   1720  HA  VAL A 115      47.517  20.423  17.347  1.00  0.00           H  
ATOM   1721  HB  VAL A 115      45.988  18.644  15.400  1.00  0.00           H  
ATOM   1722 1HG1 VAL A 115      43.948  19.583  16.373  1.00  0.00           H  
ATOM   1723 2HG1 VAL A 115      44.874  18.630  17.557  1.00  0.00           H  
ATOM   1724 3HG1 VAL A 115      44.921  20.409  17.613  1.00  0.00           H  
ATOM   1725 1HG2 VAL A 115      45.127  20.809  14.566  1.00  0.00           H  
ATOM   1726 2HG2 VAL A 115      46.143  21.666  15.750  1.00  0.00           H  
ATOM   1727 3HG2 VAL A 115      46.901  20.729  14.441  1.00  0.00           H  
ATOM   1728  N   GLU A 116      47.486  17.153  17.431  1.00  0.00           N  
ATOM   1729  CA  GLU A 116      47.490  16.016  18.332  1.00  0.00           C  
ATOM   1730  C   GLU A 116      48.593  16.105  19.375  1.00  0.00           C  
ATOM   1731  O   GLU A 116      48.401  15.772  20.543  1.00  0.00           O  
ATOM   1732  CB  GLU A 116      47.640  14.718  17.535  1.00  0.00           C  
ATOM   1733  CG  GLU A 116      47.612  13.454  18.382  1.00  0.00           C  
ATOM   1734  CD  GLU A 116      46.283  13.224  19.046  1.00  0.00           C  
ATOM   1735  OE1 GLU A 116      45.309  13.770  18.587  1.00  0.00           O  
ATOM   1736  OE2 GLU A 116      46.242  12.500  20.013  1.00  0.00           O1-
ATOM   1737  H   GLU A 116      47.714  16.993  16.492  1.00  0.00           H  
ATOM   1738  HA  GLU A 116      46.539  15.994  18.866  1.00  0.00           H  
ATOM   1739 1HB  GLU A 116      46.838  14.647  16.801  1.00  0.00           H  
ATOM   1740 2HB  GLU A 116      48.583  14.734  16.988  1.00  0.00           H  
ATOM   1741 1HG  GLU A 116      47.841  12.598  17.746  1.00  0.00           H  
ATOM   1742 2HG  GLU A 116      48.387  13.522  19.144  1.00  0.00           H  
ATOM   1743  N   VAL A 117      49.761  16.526  18.941  1.00  0.00           N  
ATOM   1744  CA  VAL A 117      50.880  16.727  19.842  1.00  0.00           C  
ATOM   1745  C   VAL A 117      50.600  17.798  20.885  1.00  0.00           C  
ATOM   1746  O   VAL A 117      50.961  17.666  22.053  1.00  0.00           O  
ATOM   1747  CB  VAL A 117      52.135  17.120  19.039  1.00  0.00           C  
ATOM   1748  CG1 VAL A 117      53.261  17.528  19.977  1.00  0.00           C  
ATOM   1749  CG2 VAL A 117      52.565  15.962  18.152  1.00  0.00           C  
ATOM   1750  H   VAL A 117      49.879  16.777  18.002  1.00  0.00           H  
ATOM   1751  HA  VAL A 117      51.074  15.791  20.367  1.00  0.00           H  
ATOM   1752  HB  VAL A 117      51.902  17.986  18.420  1.00  0.00           H  
ATOM   1753 1HG1 VAL A 117      54.140  17.802  19.393  1.00  0.00           H  
ATOM   1754 2HG1 VAL A 117      52.944  18.380  20.577  1.00  0.00           H  
ATOM   1755 3HG1 VAL A 117      53.508  16.693  20.633  1.00  0.00           H  
ATOM   1756 1HG2 VAL A 117      53.452  16.247  17.587  1.00  0.00           H  
ATOM   1757 2HG2 VAL A 117      52.791  15.094  18.770  1.00  0.00           H  
ATOM   1758 3HG2 VAL A 117      51.759  15.714  17.461  1.00  0.00           H  
ATOM   1759  N   ALA A 118      49.983  18.874  20.451  1.00  0.00           N  
ATOM   1760  CA  ALA A 118      49.591  19.941  21.352  1.00  0.00           C  
ATOM   1761  C   ALA A 118      48.586  19.480  22.395  1.00  0.00           C  
ATOM   1762  O   ALA A 118      48.651  19.858  23.563  1.00  0.00           O  
ATOM   1763  CB  ALA A 118      49.022  21.108  20.558  1.00  0.00           C  
ATOM   1764  H   ALA A 118      49.715  18.947  19.512  1.00  0.00           H  
ATOM   1765  HA  ALA A 118      50.479  20.274  21.889  1.00  0.00           H  
ATOM   1766 1HB  ALA A 118      48.742  21.910  21.241  1.00  0.00           H  
ATOM   1767 2HB  ALA A 118      49.775  21.473  19.859  1.00  0.00           H  
ATOM   1768 3HB  ALA A 118      48.144  20.778  20.006  1.00  0.00           H  
ATOM   1769  N   ARG A 119      47.632  18.686  21.961  1.00  0.00           N  
ATOM   1770  CA  ARG A 119      46.649  18.113  22.862  1.00  0.00           C  
ATOM   1771  C   ARG A 119      47.278  17.204  23.905  1.00  0.00           C  
ATOM   1772  O   ARG A 119      46.894  17.203  25.073  1.00  0.00           O  
ATOM   1773  CB  ARG A 119      45.612  17.325  22.075  1.00  0.00           C  
ATOM   1774  CG  ARG A 119      44.664  18.171  21.240  1.00  0.00           C  
ATOM   1775  CD  ARG A 119      43.721  17.330  20.459  1.00  0.00           C  
ATOM   1776  NE  ARG A 119      42.812  18.135  19.659  1.00  0.00           N  
ATOM   1777  CZ  ARG A 119      41.949  17.640  18.751  1.00  0.00           C  
ATOM   1778  NH1 ARG A 119      41.890  16.344  18.539  1.00  0.00           N1+
ATOM   1779  NH2 ARG A 119      41.163  18.457  18.072  1.00  0.00           N  
ATOM   1780  H   ARG A 119      47.607  18.409  21.022  1.00  0.00           H  
ATOM   1781  HA  ARG A 119      46.147  18.925  23.389  1.00  0.00           H  
ATOM   1782 1HB  ARG A 119      46.115  16.632  21.402  1.00  0.00           H  
ATOM   1783 2HB  ARG A 119      45.007  16.733  22.762  1.00  0.00           H  
ATOM   1784 1HG  ARG A 119      44.083  18.820  21.896  1.00  0.00           H  
ATOM   1785 2HG  ARG A 119      45.239  18.781  20.542  1.00  0.00           H  
ATOM   1786 1HD  ARG A 119      44.282  16.681  19.788  1.00  0.00           H  
ATOM   1787 2HD  ARG A 119      43.127  16.721  21.140  1.00  0.00           H  
ATOM   1788  HE  ARG A 119      42.829  19.138  19.794  1.00  0.00           H  
ATOM   1789 1HH1 ARG A 119      42.491  15.719  19.058  1.00  0.00           H  
ATOM   1790 2HH1 ARG A 119      41.243  15.973  17.858  1.00  0.00           H  
ATOM   1791 1HH2 ARG A 119      41.208  19.454  18.235  1.00  0.00           H  
ATOM   1792 2HH2 ARG A 119      40.516  18.086  17.392  1.00  0.00           H  
ATOM   1793  N   ALA A 120      48.226  16.403  23.471  1.00  0.00           N  
ATOM   1794  CA  ALA A 120      48.960  15.534  24.372  1.00  0.00           C  
ATOM   1795  C   ALA A 120      49.747  16.311  25.415  1.00  0.00           C  
ATOM   1796  O   ALA A 120      49.814  15.933  26.583  1.00  0.00           O  
ATOM   1797  CB  ALA A 120      49.894  14.632  23.578  1.00  0.00           C  
ATOM   1798  H   ALA A 120      48.503  16.426  22.532  1.00  0.00           H  
ATOM   1799  HA  ALA A 120      48.240  14.917  24.909  1.00  0.00           H  
ATOM   1800 1HB  ALA A 120      50.432  13.974  24.260  1.00  0.00           H  
ATOM   1801 2HB  ALA A 120      49.312  14.032  22.879  1.00  0.00           H  
ATOM   1802 3HB  ALA A 120      50.606  15.243  23.026  1.00  0.00           H  
ATOM   1803  N   ILE A 121      50.371  17.384  24.981  1.00  0.00           N  
ATOM   1804  CA  ILE A 121      51.098  18.258  25.882  1.00  0.00           C  
ATOM   1805  C   ILE A 121      50.197  18.898  26.925  1.00  0.00           C  
ATOM   1806  O   ILE A 121      50.558  19.029  28.093  1.00  0.00           O  
ATOM   1807  CB  ILE A 121      51.823  19.363  25.092  1.00  0.00           C  
ATOM   1808  CG1 ILE A 121      52.890  18.753  24.178  1.00  0.00           C  
ATOM   1809  CG2 ILE A 121      52.447  20.374  26.042  1.00  0.00           C  
ATOM   1810  CD1 ILE A 121      53.968  17.996  24.919  1.00  0.00           C  
ATOM   1811  H   ILE A 121      50.300  17.653  24.042  1.00  0.00           H  
ATOM   1812  HA  ILE A 121      51.844  17.666  26.411  1.00  0.00           H  
ATOM   1813  HB  ILE A 121      51.111  19.875  24.446  1.00  0.00           H  
ATOM   1814 1HG1 ILE A 121      52.417  18.071  23.472  1.00  0.00           H  
ATOM   1815 2HG1 ILE A 121      53.367  19.543  23.598  1.00  0.00           H  
ATOM   1816 1HG2 ILE A 121      52.956  21.147  25.467  1.00  0.00           H  
ATOM   1817 2HG2 ILE A 121      51.667  20.829  26.651  1.00  0.00           H  
ATOM   1818 3HG2 ILE A 121      53.165  19.871  26.689  1.00  0.00           H  
ATOM   1819 1HD1 ILE A 121      54.687  17.594  24.204  1.00  0.00           H  
ATOM   1820 2HD1 ILE A 121      54.479  18.670  25.607  1.00  0.00           H  
ATOM   1821 3HD1 ILE A 121      53.518  17.177  25.479  1.00  0.00           H  
ATOM   1822  N   ALA A 122      49.032  19.326  26.491  1.00  0.00           N  
ATOM   1823  CA  ALA A 122      48.045  19.891  27.392  1.00  0.00           C  
ATOM   1824  C   ALA A 122      47.572  18.892  28.435  1.00  0.00           C  
ATOM   1825  O   ALA A 122      47.379  19.224  29.603  1.00  0.00           O  
ATOM   1826  CB  ALA A 122      46.859  20.418  26.598  1.00  0.00           C  
ATOM   1827  H   ALA A 122      48.780  19.209  25.552  1.00  0.00           H  
ATOM   1828  HA  ALA A 122      48.511  20.718  27.929  1.00  0.00           H  
ATOM   1829 1HB  ALA A 122      46.128  20.852  27.281  1.00  0.00           H  
ATOM   1830 2HB  ALA A 122      47.200  21.182  25.899  1.00  0.00           H  
ATOM   1831 3HB  ALA A 122      46.398  19.601  26.046  1.00  0.00           H  
ATOM   1832  N   ARG A 123      47.352  17.670  28.001  1.00  0.00           N  
ATOM   1833  CA  ARG A 123      46.967  16.601  28.902  1.00  0.00           C  
ATOM   1834  C   ARG A 123      48.034  16.307  29.945  1.00  0.00           C  
ATOM   1835  O   ARG A 123      47.739  16.060  31.113  1.00  0.00           O  
ATOM   1836  CB  ARG A 123      46.676  15.332  28.115  1.00  0.00           C  
ATOM   1837  CG  ARG A 123      46.289  14.129  28.962  1.00  0.00           C  
ATOM   1838  CD  ARG A 123      44.994  14.341  29.657  1.00  0.00           C  
ATOM   1839  NE  ARG A 123      44.642  13.212  30.504  1.00  0.00           N  
ATOM   1840  CZ  ARG A 123      45.077  13.039  31.767  1.00  0.00           C  
ATOM   1841  NH1 ARG A 123      45.877  13.927  32.314  1.00  0.00           N1+
ATOM   1842  NH2 ARG A 123      44.699  11.977  32.456  1.00  0.00           N  
ATOM   1843  H   ARG A 123      47.511  17.442  27.062  1.00  0.00           H  
ATOM   1844  HA  ARG A 123      46.062  16.903  29.430  1.00  0.00           H  
ATOM   1845 1HB  ARG A 123      45.863  15.517  27.414  1.00  0.00           H  
ATOM   1846 2HB  ARG A 123      47.555  15.055  27.532  1.00  0.00           H  
ATOM   1847 1HG  ARG A 123      46.196  13.250  28.324  1.00  0.00           H  
ATOM   1848 2HG  ARG A 123      47.058  13.952  29.715  1.00  0.00           H  
ATOM   1849 1HD  ARG A 123      45.058  15.230  30.283  1.00  0.00           H  
ATOM   1850 2HD  ARG A 123      44.203  14.473  28.919  1.00  0.00           H  
ATOM   1851  HE  ARG A 123      44.027  12.508  30.117  1.00  0.00           H  
ATOM   1852 1HH1 ARG A 123      46.166  14.739  31.787  1.00  0.00           H  
ATOM   1853 2HH1 ARG A 123      46.204  13.797  33.261  1.00  0.00           H  
ATOM   1854 1HH2 ARG A 123      44.084  11.294  32.035  1.00  0.00           H  
ATOM   1855 2HH2 ARG A 123      45.025  11.847  33.402  1.00  0.00           H  
ATOM   1856  N   ILE A 124      49.302  16.439  29.569  1.00  0.00           N  
ATOM   1857  CA  ILE A 124      50.386  16.265  30.547  1.00  0.00           C  
ATOM   1858  C   ILE A 124      50.353  17.299  31.672  1.00  0.00           C  
ATOM   1859  O   ILE A 124      50.522  16.955  32.842  1.00  0.00           O  
ATOM   1860  CB  ILE A 124      51.757  16.332  29.849  1.00  0.00           C  
ATOM   1861  CG1 ILE A 124      51.950  15.119  28.935  1.00  0.00           C  
ATOM   1862  CG2 ILE A 124      52.874  16.412  30.877  1.00  0.00           C  
ATOM   1863  CD1 ILE A 124      53.141  15.235  28.011  1.00  0.00           C  
ATOM   1864  H   ILE A 124      49.523  16.651  28.606  1.00  0.00           H  
ATOM   1865  HA  ILE A 124      50.279  15.285  31.011  1.00  0.00           H  
ATOM   1866  HB  ILE A 124      51.798  17.216  29.212  1.00  0.00           H  
ATOM   1867 1HG1 ILE A 124      52.075  14.223  29.542  1.00  0.00           H  
ATOM   1868 2HG1 ILE A 124      51.058  14.978  28.324  1.00  0.00           H  
ATOM   1869 1HG2 ILE A 124      53.836  16.458  30.367  1.00  0.00           H  
ATOM   1870 2HG2 ILE A 124      52.744  17.305  31.487  1.00  0.00           H  
ATOM   1871 3HG2 ILE A 124      52.845  15.529  31.516  1.00  0.00           H  
ATOM   1872 1HD1 ILE A 124      53.212  14.338  27.395  1.00  0.00           H  
ATOM   1873 2HD1 ILE A 124      53.020  16.107  27.368  1.00  0.00           H  
ATOM   1874 3HD1 ILE A 124      54.050  15.342  28.601  1.00  0.00           H  
ATOM   1875  N   PHE A 125      50.048  18.545  31.327  1.00  0.00           N  
ATOM   1876  CA  PHE A 125      49.714  19.559  32.325  1.00  0.00           C  
ATOM   1877  C   PHE A 125      48.407  20.229  31.940  1.00  0.00           C  
ATOM   1878  O   PHE A 125      48.369  21.039  31.013  1.00  0.00           O  
ATOM   1879  CB  PHE A 125      50.825  20.605  32.441  1.00  0.00           C  
ATOM   1880  CG  PHE A 125      52.142  20.042  32.893  1.00  0.00           C  
ATOM   1881  CD1 PHE A 125      53.092  19.634  31.968  1.00  0.00           C  
ATOM   1882  CD2 PHE A 125      52.434  19.918  34.243  1.00  0.00           C  
ATOM   1883  CE1 PHE A 125      54.304  19.115  32.382  1.00  0.00           C  
ATOM   1884  CE2 PHE A 125      53.646  19.401  34.660  1.00  0.00           C  
ATOM   1885  CZ  PHE A 125      54.581  18.999  33.728  1.00  0.00           C  
ATOM   1886  H   PHE A 125      49.982  18.780  30.347  1.00  0.00           H  
ATOM   1887  HA  PHE A 125      49.611  19.070  33.295  1.00  0.00           H  
ATOM   1888 1HB  PHE A 125      50.974  21.086  31.475  1.00  0.00           H  
ATOM   1889 2HB  PHE A 125      50.525  21.377  33.148  1.00  0.00           H  
ATOM   1890  HD1 PHE A 125      52.873  19.727  30.904  1.00  0.00           H  
ATOM   1891  HD2 PHE A 125      51.695  20.235  34.979  1.00  0.00           H  
ATOM   1892  HE1 PHE A 125      55.042  18.799  31.645  1.00  0.00           H  
ATOM   1893  HE2 PHE A 125      53.863  19.310  35.724  1.00  0.00           H  
ATOM   1894  HZ  PHE A 125      55.536  18.590  34.055  1.00  0.00           H  
ATOM   1895  N   PRO A 126      47.330  19.868  32.624  1.00  0.00           N  
ATOM   1896  CA  PRO A 126      46.014  20.355  32.240  1.00  0.00           C  
ATOM   1897  C   PRO A 126      45.629  21.586  33.050  1.00  0.00           C  
ATOM   1898  O   PRO A 126      45.357  21.499  34.247  1.00  0.00           O  
ATOM   1899  CB  PRO A 126      45.102  19.164  32.551  1.00  0.00           C  
ATOM   1900  CG  PRO A 126      45.791  18.457  33.667  1.00  0.00           C  
ATOM   1901  CD  PRO A 126      47.255  18.699  33.416  1.00  0.00           C  
ATOM   1902  HA  PRO A 126      46.040  20.624  31.183  1.00  0.00           H  
ATOM   1903 1HB  PRO A 126      44.098  19.521  32.826  1.00  0.00           H  
ATOM   1904 2HB  PRO A 126      44.985  18.536  31.655  1.00  0.00           H  
ATOM   1905 1HG  PRO A 126      45.455  18.857  34.635  1.00  0.00           H  
ATOM   1906 2HG  PRO A 126      45.531  17.388  33.658  1.00  0.00           H  
ATOM   1907 1HD  PRO A 126      47.767  18.882  34.373  1.00  0.00           H  
ATOM   1908 2HD  PRO A 126      47.690  17.828  32.905  1.00  0.00           H  
ATOM   1909  N   THR A 127      45.597  22.728  32.377  1.00  0.00           N  
ATOM   1910  CA  THR A 127      45.200  23.991  32.983  1.00  0.00           C  
ATOM   1911  C   THR A 127      44.404  24.823  31.985  1.00  0.00           C  
ATOM   1912  O   THR A 127      44.385  24.520  30.792  1.00  0.00           O  
ATOM   1913  CB  THR A 127      46.423  24.787  33.473  1.00  0.00           C  
ATOM   1914  CG2 THR A 127      47.270  23.941  34.411  1.00  0.00           C  
ATOM   1915  OG1 THR A 127      47.217  25.189  32.349  1.00  0.00           O  
ATOM   1916  H   THR A 127      45.845  22.719  31.398  1.00  0.00           H  
ATOM   1917  HA  THR A 127      44.578  23.777  33.853  1.00  0.00           H  
ATOM   1918  HB  THR A 127      46.089  25.680  34.001  1.00  0.00           H  
ATOM   1919  HG1 THR A 127      47.980  25.685  32.658  1.00  0.00           H  
ATOM   1920 1HG2 THR A 127      48.130  24.520  34.748  1.00  0.00           H  
ATOM   1921 2HG2 THR A 127      46.672  23.644  35.273  1.00  0.00           H  
ATOM   1922 3HG2 THR A 127      47.616  23.051  33.886  1.00  0.00           H  
ATOM   1923  N   PRO A 128      43.751  25.870  32.471  1.00  0.00           N  
ATOM   1924  CA  PRO A 128      42.969  26.742  31.603  1.00  0.00           C  
ATOM   1925  C   PRO A 128      43.830  27.389  30.528  1.00  0.00           C  
ATOM   1926  O   PRO A 128      43.338  27.723  29.450  1.00  0.00           O  
ATOM   1927  CB  PRO A 128      42.412  27.784  32.579  1.00  0.00           C  
ATOM   1928  CG  PRO A 128      42.403  27.084  33.895  1.00  0.00           C  
ATOM   1929  CD  PRO A 128      43.631  26.213  33.864  1.00  0.00           C  
ATOM   1930  HA  PRO A 128      42.201  26.143  31.113  1.00  0.00           H  
ATOM   1931 1HB  PRO A 128      43.049  28.680  32.576  1.00  0.00           H  
ATOM   1932 2HB  PRO A 128      41.409  28.101  32.257  1.00  0.00           H  
ATOM   1933 1HG  PRO A 128      42.424  27.817  34.715  1.00  0.00           H  
ATOM   1934 2HG  PRO A 128      41.476  26.504  34.011  1.00  0.00           H  
ATOM   1935 1HD  PRO A 128      44.498  26.788  34.222  1.00  0.00           H  
ATOM   1936 2HD  PRO A 128      43.467  25.325  34.493  1.00  0.00           H  
ATOM   1937  N   GLY A 129      45.117  27.551  30.813  1.00  0.00           N  
ATOM   1938  CA  GLY A 129      46.031  28.116  29.828  1.00  0.00           C  
ATOM   1939  C   GLY A 129      46.462  27.058  28.828  1.00  0.00           C  
ATOM   1940  O   GLY A 129      46.731  27.368  27.668  1.00  0.00           O  
ATOM   1941  H   GLY A 129      45.468  27.271  31.718  1.00  0.00           H  
ATOM   1942 1HA  GLY A 129      45.544  28.941  29.310  1.00  0.00           H  
ATOM   1943 2HA  GLY A 129      46.904  28.526  30.335  1.00  0.00           H  
ATOM   1944  N   SER A 130      46.458  25.795  29.254  1.00  0.00           N  
ATOM   1945  CA  SER A 130      46.776  24.704  28.354  1.00  0.00           C  
ATOM   1946  C   SER A 130      45.693  24.477  27.311  1.00  0.00           C  
ATOM   1947  O   SER A 130      45.971  24.212  26.143  1.00  0.00           O  
ATOM   1948  CB  SER A 130      46.991  23.431  29.150  1.00  0.00           C  
ATOM   1949  OG  SER A 130      48.127  23.534  29.964  1.00  0.00           O  
ATOM   1950  H   SER A 130      46.285  25.577  30.194  1.00  0.00           H  
ATOM   1951  HA  SER A 130      47.696  24.951  27.822  1.00  0.00           H  
ATOM   1952 1HB  SER A 130      46.115  23.236  29.767  1.00  0.00           H  
ATOM   1953 2HB  SER A 130      47.104  22.590  28.467  1.00  0.00           H  
ATOM   1954  HG  SER A 130      48.195  22.698  30.430  1.00  0.00           H  
ATOM   1955  N   GLU A 131      44.454  24.550  27.744  1.00  0.00           N  
ATOM   1956  CA  GLU A 131      43.324  24.427  26.844  1.00  0.00           C  
ATOM   1957  C   GLU A 131      43.289  25.533  25.801  1.00  0.00           C  
ATOM   1958  O   GLU A 131      42.980  25.304  24.633  1.00  0.00           O  
ATOM   1959  CB  GLU A 131      42.018  24.431  27.642  1.00  0.00           C  
ATOM   1960  CG  GLU A 131      41.788  23.181  28.478  1.00  0.00           C  
ATOM   1961  CD  GLU A 131      40.537  23.254  29.309  1.00  0.00           C  
ATOM   1962  OE1 GLU A 131      40.198  24.328  29.745  1.00  0.00           O  
ATOM   1963  OE2 GLU A 131      39.919  22.234  29.507  1.00  0.00           O1-
ATOM   1964  H   GLU A 131      44.270  24.757  28.684  1.00  0.00           H  
ATOM   1965  HA  GLU A 131      43.408  23.480  26.310  1.00  0.00           H  
ATOM   1966 1HB  GLU A 131      42.005  25.290  28.313  1.00  0.00           H  
ATOM   1967 2HB  GLU A 131      41.175  24.537  26.959  1.00  0.00           H  
ATOM   1968 1HG  GLU A 131      41.720  22.319  27.814  1.00  0.00           H  
ATOM   1969 2HG  GLU A 131      42.645  23.032  29.134  1.00  0.00           H  
ATOM   1970  N   ALA A 132      43.576  26.740  26.234  1.00  0.00           N  
ATOM   1971  CA  ALA A 132      43.651  27.874  25.334  1.00  0.00           C  
ATOM   1972  C   ALA A 132      44.746  27.717  24.291  1.00  0.00           C  
ATOM   1973  O   ALA A 132      44.575  28.060  23.123  1.00  0.00           O  
ATOM   1974  CB  ALA A 132      43.866  29.154  26.129  1.00  0.00           C  
ATOM   1975  H   ALA A 132      43.813  26.885  27.174  1.00  0.00           H  
ATOM   1976  HA  ALA A 132      42.705  27.943  24.796  1.00  0.00           H  
ATOM   1977 1HB  ALA A 132      43.908  30.003  25.447  1.00  0.00           H  
ATOM   1978 2HB  ALA A 132      43.041  29.290  26.829  1.00  0.00           H  
ATOM   1979 3HB  ALA A 132      44.802  29.086  26.681  1.00  0.00           H  
ATOM   1980  N   ALA A 133      45.885  27.224  24.724  1.00  0.00           N  
ATOM   1981  CA  ALA A 133      46.989  26.954  23.824  1.00  0.00           C  
ATOM   1982  C   ALA A 133      46.644  25.902  22.781  1.00  0.00           C  
ATOM   1983  O   ALA A 133      47.012  26.011  21.613  1.00  0.00           O  
ATOM   1984  CB  ALA A 133      48.212  26.521  24.619  1.00  0.00           C  
ATOM   1985  H   ALA A 133      45.988  26.966  25.664  1.00  0.00           H  
ATOM   1986  HA  ALA A 133      47.220  27.873  23.286  1.00  0.00           H  
ATOM   1987 1HB  ALA A 133      49.042  26.333  23.937  1.00  0.00           H  
ATOM   1988 2HB  ALA A 133      48.489  27.310  25.319  1.00  0.00           H  
ATOM   1989 3HB  ALA A 133      47.983  25.611  25.172  1.00  0.00           H  
ATOM   1990  N   VAL A 134      45.961  24.866  23.214  1.00  0.00           N  
ATOM   1991  CA  VAL A 134      45.503  23.826  22.314  1.00  0.00           C  
ATOM   1992  C   VAL A 134      44.528  24.348  21.271  1.00  0.00           C  
ATOM   1993  O   VAL A 134      44.571  23.967  20.103  1.00  0.00           O  
ATOM   1994  CB  VAL A 134      44.827  22.699  23.117  1.00  0.00           C  
ATOM   1995  CG1 VAL A 134      44.166  21.700  22.180  1.00  0.00           C  
ATOM   1996  CG2 VAL A 134      45.852  22.010  24.005  1.00  0.00           C  
ATOM   1997  H   VAL A 134      45.689  24.810  24.154  1.00  0.00           H  
ATOM   1998  HA  VAL A 134      46.367  23.417  21.789  1.00  0.00           H  
ATOM   1999  HB  VAL A 134      44.039  23.129  23.736  1.00  0.00           H  
ATOM   2000 1HG1 VAL A 134      43.693  20.910  22.765  1.00  0.00           H  
ATOM   2001 2HG1 VAL A 134      43.411  22.208  21.580  1.00  0.00           H  
ATOM   2002 3HG1 VAL A 134      44.919  21.263  21.524  1.00  0.00           H  
ATOM   2003 1HG2 VAL A 134      45.367  21.215  24.571  1.00  0.00           H  
ATOM   2004 2HG2 VAL A 134      46.642  21.585  23.386  1.00  0.00           H  
ATOM   2005 3HG2 VAL A 134      46.282  22.735  24.696  1.00  0.00           H  
ATOM   2006  N   ARG A 135      43.626  25.201  21.704  1.00  0.00           N  
ATOM   2007  CA  ARG A 135      42.681  25.833  20.804  1.00  0.00           C  
ATOM   2008  C   ARG A 135      43.365  26.702  19.761  1.00  0.00           C  
ATOM   2009  O   ARG A 135      42.981  26.726  18.593  1.00  0.00           O  
ATOM   2010  CB  ARG A 135      41.694  26.683  21.591  1.00  0.00           C  
ATOM   2011  CG  ARG A 135      40.573  27.291  20.765  1.00  0.00           C  
ATOM   2012  CD  ARG A 135      39.635  28.079  21.606  1.00  0.00           C  
ATOM   2013  NE  ARG A 135      38.958  27.247  22.588  1.00  0.00           N  
ATOM   2014  CZ  ARG A 135      37.871  26.493  22.332  1.00  0.00           C  
ATOM   2015  NH1 ARG A 135      37.351  26.478  21.124  1.00  0.00           N1+
ATOM   2016  NH2 ARG A 135      37.327  25.770  23.295  1.00  0.00           N  
ATOM   2017  H   ARG A 135      43.619  25.478  22.644  1.00  0.00           H  
ATOM   2018  HA  ARG A 135      42.137  25.053  20.270  1.00  0.00           H  
ATOM   2019 1HB  ARG A 135      41.237  26.078  22.373  1.00  0.00           H  
ATOM   2020 2HB  ARG A 135      42.226  27.500  22.078  1.00  0.00           H  
ATOM   2021 1HG  ARG A 135      40.995  27.954  20.010  1.00  0.00           H  
ATOM   2022 2HG  ARG A 135      40.009  26.496  20.275  1.00  0.00           H  
ATOM   2023 1HD  ARG A 135      40.187  28.853  22.139  1.00  0.00           H  
ATOM   2024 2HD  ARG A 135      38.880  28.542  20.973  1.00  0.00           H  
ATOM   2025  HE  ARG A 135      39.329  27.233  23.528  1.00  0.00           H  
ATOM   2026 1HH1 ARG A 135      37.767  27.031  20.388  1.00  0.00           H  
ATOM   2027 2HH1 ARG A 135      36.536  25.913  20.933  1.00  0.00           H  
ATOM   2028 1HH2 ARG A 135      37.726  25.782  24.223  1.00  0.00           H  
ATOM   2029 2HH2 ARG A 135      36.512  25.205  23.103  1.00  0.00           H  
ATOM   2030  N   ALA A 136      44.360  27.442  20.194  1.00  0.00           N  
ATOM   2031  CA  ALA A 136      45.147  28.263  19.294  1.00  0.00           C  
ATOM   2032  C   ALA A 136      45.885  27.438  18.251  1.00  0.00           C  
ATOM   2033  O   ALA A 136      45.975  27.812  17.083  1.00  0.00           O  
ATOM   2034  CB  ALA A 136      46.134  29.105  20.089  1.00  0.00           C  
ATOM   2035  H   ALA A 136      44.636  27.402  21.134  1.00  0.00           H  
ATOM   2036  HA  ALA A 136      44.467  28.924  18.756  1.00  0.00           H  
ATOM   2037 1HB  ALA A 136      46.712  29.728  19.408  1.00  0.00           H  
ATOM   2038 2HB  ALA A 136      45.590  29.740  20.789  1.00  0.00           H  
ATOM   2039 3HB  ALA A 136      46.807  28.451  20.642  1.00  0.00           H  
ATOM   2040  N   VAL A 137      46.441  26.329  18.684  1.00  0.00           N  
ATOM   2041  CA  VAL A 137      47.112  25.413  17.784  1.00  0.00           C  
ATOM   2042  C   VAL A 137      46.172  24.829  16.741  1.00  0.00           C  
ATOM   2043  O   VAL A 137      46.524  24.675  15.573  1.00  0.00           O  
ATOM   2044  CB  VAL A 137      47.751  24.265  18.588  1.00  0.00           C  
ATOM   2045  CG1 VAL A 137      48.286  23.192  17.651  1.00  0.00           C  
ATOM   2046  CG2 VAL A 137      48.860  24.808  19.475  1.00  0.00           C  
ATOM   2047  H   VAL A 137      46.353  26.066  19.624  1.00  0.00           H  
ATOM   2048  HA  VAL A 137      47.898  25.957  17.258  1.00  0.00           H  
ATOM   2049  HB  VAL A 137      46.985  23.797  19.207  1.00  0.00           H  
ATOM   2050 1HG1 VAL A 137      48.733  22.388  18.235  1.00  0.00           H  
ATOM   2051 2HG1 VAL A 137      47.468  22.792  17.051  1.00  0.00           H  
ATOM   2052 3HG1 VAL A 137      49.040  23.626  16.994  1.00  0.00           H  
ATOM   2053 1HG2 VAL A 137      49.307  23.991  20.040  1.00  0.00           H  
ATOM   2054 2HG2 VAL A 137      49.623  25.281  18.855  1.00  0.00           H  
ATOM   2055 3HG2 VAL A 137      48.447  25.544  20.165  1.00  0.00           H  
ATOM   2056  N   GLU A 138      44.984  24.474  17.174  1.00  0.00           N  
ATOM   2057  CA  GLU A 138      43.965  23.971  16.274  1.00  0.00           C  
ATOM   2058  C   GLU A 138      43.554  24.999  15.231  1.00  0.00           C  
ATOM   2059  O   GLU A 138      43.340  24.679  14.063  1.00  0.00           O  
ATOM   2060  CB  GLU A 138      42.736  23.528  17.072  1.00  0.00           C  
ATOM   2061  CG  GLU A 138      42.949  22.274  17.909  1.00  0.00           C  
ATOM   2062  CD  GLU A 138      41.748  21.914  18.738  1.00  0.00           C  
ATOM   2063  OE1 GLU A 138      40.812  22.677  18.757  1.00  0.00           O  
ATOM   2064  OE2 GLU A 138      41.767  20.875  19.355  1.00  0.00           O1-
ATOM   2065  H   GLU A 138      44.739  24.607  18.114  1.00  0.00           H  
ATOM   2066  HA  GLU A 138      44.369  23.110  15.740  1.00  0.00           H  
ATOM   2067 1HB  GLU A 138      42.429  24.330  17.743  1.00  0.00           H  
ATOM   2068 2HB  GLU A 138      41.909  23.337  16.388  1.00  0.00           H  
ATOM   2069 1HG  GLU A 138      43.180  21.442  17.245  1.00  0.00           H  
ATOM   2070 2HG  GLU A 138      43.805  22.429  18.564  1.00  0.00           H  
ATOM   2071  N   ALA A 139      43.410  26.231  15.664  1.00  0.00           N  
ATOM   2072  CA  ALA A 139      43.092  27.323  14.764  1.00  0.00           C  
ATOM   2073  C   ALA A 139      44.175  27.549  13.721  1.00  0.00           C  
ATOM   2074  O   ALA A 139      43.896  27.814  12.553  1.00  0.00           O  
ATOM   2075  CB  ALA A 139      42.857  28.599  15.559  1.00  0.00           C  
ATOM   2076  H   ALA A 139      43.582  26.449  16.604  1.00  0.00           H  
ATOM   2077  HA  ALA A 139      42.180  27.064  14.227  1.00  0.00           H  
ATOM   2078 1HB  ALA A 139      42.606  29.412  14.877  1.00  0.00           H  
ATOM   2079 2HB  ALA A 139      42.035  28.446  16.258  1.00  0.00           H  
ATOM   2080 3HB  ALA A 139      43.760  28.855  16.111  1.00  0.00           H  
ATOM   2081  N   ALA A 140      45.413  27.476  14.154  1.00  0.00           N  
ATOM   2082  CA  ALA A 140      46.543  27.599  13.254  1.00  0.00           C  
ATOM   2083  C   ALA A 140      46.579  26.494  12.211  1.00  0.00           C  
ATOM   2084  O   ALA A 140      46.888  26.722  11.043  1.00  0.00           O  
ATOM   2085  CB  ALA A 140      47.840  27.610  14.049  1.00  0.00           C  
ATOM   2086  H   ALA A 140      45.598  27.269  15.094  1.00  0.00           H  
ATOM   2087  HA  ALA A 140      46.457  28.544  12.718  1.00  0.00           H  
ATOM   2088 1HB  ALA A 140      48.684  27.716  13.368  1.00  0.00           H  
ATOM   2089 2HB  ALA A 140      47.832  28.446  14.749  1.00  0.00           H  
ATOM   2090 3HB  ALA A 140      47.936  26.676  14.601  1.00  0.00           H  
ATOM   2091  N   ALA A 141      46.291  25.286  12.644  1.00  0.00           N  
ATOM   2092  CA  ALA A 141      46.217  24.153  11.744  1.00  0.00           C  
ATOM   2093  C   ALA A 141      45.122  24.310  10.701  1.00  0.00           C  
ATOM   2094  O   ALA A 141      45.293  23.966   9.533  1.00  0.00           O  
ATOM   2095  CB  ALA A 141      46.003  22.873  12.539  1.00  0.00           C  
ATOM   2096  H   ALA A 141      46.055  25.141  13.584  1.00  0.00           H  
ATOM   2097  HA  ALA A 141      47.163  24.085  11.206  1.00  0.00           H  
ATOM   2098 1HB  ALA A 141      45.962  22.024  11.857  1.00  0.00           H  
ATOM   2099 2HB  ALA A 141      46.828  22.737  13.239  1.00  0.00           H  
ATOM   2100 3HB  ALA A 141      45.067  22.940  13.091  1.00  0.00           H  
ATOM   2101  N   GLU A 142      43.983  24.802  11.134  1.00  0.00           N  
ATOM   2102  CA  GLU A 142      42.879  25.072  10.234  1.00  0.00           C  
ATOM   2103  C   GLU A 142      43.224  26.124   9.191  1.00  0.00           C  
ATOM   2104  O   GLU A 142      42.856  26.015   8.023  1.00  0.00           O  
ATOM   2105  CB  GLU A 142      41.653  25.521  11.032  1.00  0.00           C  
ATOM   2106  CG  GLU A 142      41.010  24.424  11.869  1.00  0.00           C  
ATOM   2107  CD  GLU A 142      39.859  24.920  12.698  1.00  0.00           C  
ATOM   2108  OE1 GLU A 142      39.632  26.106  12.717  1.00  0.00           O  
ATOM   2109  OE2 GLU A 142      39.206  24.111  13.315  1.00  0.00           O1-
ATOM   2110  H   GLU A 142      43.880  25.060  12.074  1.00  0.00           H  
ATOM   2111  HA  GLU A 142      42.630  24.151   9.706  1.00  0.00           H  
ATOM   2112 1HB  GLU A 142      41.933  26.333  11.703  1.00  0.00           H  
ATOM   2113 2HB  GLU A 142      40.896  25.908  10.349  1.00  0.00           H  
ATOM   2114 1HG  GLU A 142      40.653  23.638  11.204  1.00  0.00           H  
ATOM   2115 2HG  GLU A 142      41.765  23.993  12.524  1.00  0.00           H  
ATOM   2116  N   VAL A 143      43.907  27.160   9.624  1.00  0.00           N  
ATOM   2117  CA  VAL A 143      44.364  28.200   8.724  1.00  0.00           C  
ATOM   2118  C   VAL A 143      45.340  27.678   7.681  1.00  0.00           C  
ATOM   2119  O   VAL A 143      45.297  28.060   6.513  1.00  0.00           O  
ATOM   2120  CB  VAL A 143      45.039  29.328   9.527  1.00  0.00           C  
ATOM   2121  CG1 VAL A 143      45.699  30.328   8.590  1.00  0.00           C  
ATOM   2122  CG2 VAL A 143      44.013  30.016  10.415  1.00  0.00           C  
ATOM   2123  H   VAL A 143      44.179  27.216  10.564  1.00  0.00           H  
ATOM   2124  HA  VAL A 143      43.501  28.602   8.194  1.00  0.00           H  
ATOM   2125  HB  VAL A 143      45.827  28.899  10.147  1.00  0.00           H  
ATOM   2126 1HG1 VAL A 143      46.171  31.118   9.175  1.00  0.00           H  
ATOM   2127 2HG1 VAL A 143      46.454  29.821   7.990  1.00  0.00           H  
ATOM   2128 3HG1 VAL A 143      44.946  30.764   7.934  1.00  0.00           H  
ATOM   2129 1HG2 VAL A 143      44.497  30.812  10.981  1.00  0.00           H  
ATOM   2130 2HG2 VAL A 143      43.222  30.440   9.796  1.00  0.00           H  
ATOM   2131 3HG2 VAL A 143      43.584  29.290  11.106  1.00  0.00           H  
ATOM   2132  N   GLY A 144      46.242  26.825   8.114  1.00  0.00           N  
ATOM   2133  CA  GLY A 144      47.187  26.195   7.214  1.00  0.00           C  
ATOM   2134  C   GLY A 144      46.503  25.324   6.171  1.00  0.00           C  
ATOM   2135  O   GLY A 144      46.887  25.300   5.003  1.00  0.00           O  
ATOM   2136  H   GLY A 144      46.249  26.548   9.054  1.00  0.00           H  
ATOM   2137 1HA  GLY A 144      47.774  26.962   6.708  1.00  0.00           H  
ATOM   2138 2HA  GLY A 144      47.883  25.584   7.787  1.00  0.00           H  
ATOM   2139  N   LYS A 145      45.507  24.584   6.604  1.00  0.00           N  
ATOM   2140  CA  LYS A 145      44.720  23.763   5.704  1.00  0.00           C  
ATOM   2141  C   LYS A 145      43.983  24.588   4.661  1.00  0.00           C  
ATOM   2142  O   LYS A 145      43.892  24.214   3.493  1.00  0.00           O  
ATOM   2143  CB  LYS A 145      43.723  22.920   6.500  1.00  0.00           C  
ATOM   2144  CG  LYS A 145      42.864  21.992   5.650  1.00  0.00           C  
ATOM   2145  CD  LYS A 145      41.993  21.096   6.518  1.00  0.00           C  
ATOM   2146  CE  LYS A 145      40.881  21.887   7.190  1.00  0.00           C  
ATOM   2147  NZ  LYS A 145      39.954  21.007   7.953  1.00  0.00           N1+
ATOM   2148  H   LYS A 145      45.232  24.624   7.544  1.00  0.00           H  
ATOM   2149  HA  LYS A 145      45.392  23.085   5.177  1.00  0.00           H  
ATOM   2150 1HB  LYS A 145      44.260  22.308   7.225  1.00  0.00           H  
ATOM   2151 2HB  LYS A 145      43.054  23.576   7.057  1.00  0.00           H  
ATOM   2152 1HG  LYS A 145      42.223  22.585   4.997  1.00  0.00           H  
ATOM   2153 2HG  LYS A 145      43.507  21.368   5.030  1.00  0.00           H  
ATOM   2154 1HD  LYS A 145      41.549  20.313   5.902  1.00  0.00           H  
ATOM   2155 2HD  LYS A 145      42.607  20.625   7.286  1.00  0.00           H  
ATOM   2156 1HE  LYS A 145      41.315  22.616   7.874  1.00  0.00           H  
ATOM   2157 2HE  LYS A 145      40.310  22.426   6.435  1.00  0.00           H  
ATOM   2158 1HZ  LYS A 145      39.233  21.569   8.382  1.00  0.00           H  
ATOM   2159 2HZ  LYS A 145      39.531  20.338   7.324  1.00  0.00           H  
ATOM   2160 3HZ  LYS A 145      40.469  20.516   8.669  1.00  0.00           H  
ATOM   2161  N   ALA A 146      43.788  25.856   4.965  1.00  0.00           N  
ATOM   2162  CA  ALA A 146      43.522  26.827   3.902  1.00  0.00           C  
ATOM   2163  C   ALA A 146      44.690  27.112   2.942  1.00  0.00           C  
ATOM   2164  O   ALA A 146      44.467  27.561   1.818  1.00  0.00           O  
ATOM   2165  CB  ALA A 146      43.061  28.132   4.534  1.00  0.00           C  
ATOM   2166  H   ALA A 146      43.844  26.160   5.926  1.00  0.00           H  
ATOM   2167  HA  ALA A 146      42.730  26.427   3.268  1.00  0.00           H  
ATOM   2168 1HB  ALA A 146      42.817  28.850   3.750  1.00  0.00           H  
ATOM   2169 2HB  ALA A 146      42.177  27.949   5.145  1.00  0.00           H  
ATOM   2170 3HB  ALA A 146      43.857  28.535   5.158  1.00  0.00           H  
ATOM   2171  N   ILE A 147      45.926  26.928   3.401  1.00  0.00           N  
ATOM   2172  CA  ILE A 147      47.094  27.391   2.637  1.00  0.00           C  
ATOM   2173  C   ILE A 147      47.726  26.267   1.814  1.00  0.00           C  
ATOM   2174  O   ILE A 147      48.080  25.217   2.349  1.00  0.00           O  
ATOM   2175  CB  ILE A 147      48.157  27.990   3.576  1.00  0.00           C  
ATOM   2176  CG1 ILE A 147      47.589  29.198   4.325  1.00  0.00           C  
ATOM   2177  CG2 ILE A 147      49.400  28.382   2.791  1.00  0.00           C  
ATOM   2178  CD1 ILE A 147      48.478  29.699   5.440  1.00  0.00           C  
ATOM   2179  H   ILE A 147      46.062  26.511   4.311  1.00  0.00           H  
ATOM   2180  HA  ILE A 147      46.770  28.175   1.951  1.00  0.00           H  
ATOM   2181  HB  ILE A 147      48.433  27.253   4.330  1.00  0.00           H  
ATOM   2182 1HG1 ILE A 147      47.426  30.016   3.624  1.00  0.00           H  
ATOM   2183 2HG1 ILE A 147      46.621  28.938   4.754  1.00  0.00           H  
ATOM   2184 1HG2 ILE A 147      50.141  28.804   3.470  1.00  0.00           H  
ATOM   2185 2HG2 ILE A 147      49.815  27.501   2.303  1.00  0.00           H  
ATOM   2186 3HG2 ILE A 147      49.135  29.123   2.037  1.00  0.00           H  
ATOM   2187 1HD1 ILE A 147      48.008  30.556   5.923  1.00  0.00           H  
ATOM   2188 2HD1 ILE A 147      48.627  28.905   6.172  1.00  0.00           H  
ATOM   2189 3HD1 ILE A 147      49.442  29.999   5.029  1.00  0.00           H  
ATOM   2190  N   LYS A 148      47.846  26.493   0.508  1.00  0.00           N  
ATOM   2191  CA  LYS A 148      48.385  25.491  -0.411  1.00  0.00           C  
ATOM   2192  C   LYS A 148      49.879  25.242  -0.224  1.00  0.00           C  
ATOM   2193  O   LYS A 148      50.372  24.152  -0.516  1.00  0.00           O  
ATOM   2194  CB  LYS A 148      48.113  25.910  -1.857  1.00  0.00           C  
ATOM   2195  CG  LYS A 148      46.648  25.840  -2.267  1.00  0.00           C  
ATOM   2196  CD  LYS A 148      46.457  26.279  -3.711  1.00  0.00           C  
ATOM   2197  CE  LYS A 148      44.993  26.212  -4.122  1.00  0.00           C  
ATOM   2198  NZ  LYS A 148      44.786  26.675  -5.520  1.00  0.00           N1+
ATOM   2199  H   LYS A 148      47.554  27.388   0.143  1.00  0.00           H  
ATOM   2200  HA  LYS A 148      47.871  24.545  -0.231  1.00  0.00           H  
ATOM   2201 1HB  LYS A 148      48.455  26.934  -2.009  1.00  0.00           H  
ATOM   2202 2HB  LYS A 148      48.681  25.271  -2.534  1.00  0.00           H  
ATOM   2203 1HG  LYS A 148      46.287  24.817  -2.156  1.00  0.00           H  
ATOM   2204 2HG  LYS A 148      46.058  26.487  -1.618  1.00  0.00           H  
ATOM   2205 1HD  LYS A 148      46.812  27.304  -3.830  1.00  0.00           H  
ATOM   2206 2HD  LYS A 148      47.039  25.633  -4.368  1.00  0.00           H  
ATOM   2207 1HE  LYS A 148      44.639  25.186  -4.035  1.00  0.00           H  
ATOM   2208 2HE  LYS A 148      44.399  26.835  -3.454  1.00  0.00           H  
ATOM   2209 1HZ  LYS A 148      43.805  26.615  -5.754  1.00  0.00           H  
ATOM   2210 2HZ  LYS A 148      45.095  27.633  -5.608  1.00  0.00           H  
ATOM   2211 3HZ  LYS A 148      45.317  26.092  -6.151  1.00  0.00           H  
ATOM   2212  N   ASP A 149      50.611  26.274   0.180  1.00  0.00           N  
ATOM   2213  CA  ASP A 149      52.071  26.228   0.147  1.00  0.00           C  
ATOM   2214  C   ASP A 149      52.582  25.226   1.169  1.00  0.00           C  
ATOM   2215  O   ASP A 149      52.071  25.151   2.286  1.00  0.00           O  
ATOM   2216  CB  ASP A 149      52.669  27.609   0.427  1.00  0.00           C  
ATOM   2217  CG  ASP A 149      54.180  27.649   0.243  1.00  0.00           C  
ATOM   2218  OD1 ASP A 149      54.619  27.806  -0.872  1.00  0.00           O  
ATOM   2219  OD2 ASP A 149      54.880  27.522   1.219  1.00  0.00           O1-
ATOM   2220  H   ASP A 149      50.149  27.128   0.460  1.00  0.00           H  
ATOM   2221  HA  ASP A 149      52.384  25.922  -0.852  1.00  0.00           H  
ATOM   2222 1HB  ASP A 149      52.217  28.343  -0.241  1.00  0.00           H  
ATOM   2223 2HB  ASP A 149      52.434  27.907   1.449  1.00  0.00           H  
ATOM   2224  N   SER A 150      53.579  24.439   0.774  1.00  0.00           N  
ATOM   2225  CA  SER A 150      54.091  23.387   1.640  1.00  0.00           C  
ATOM   2226  C   SER A 150      55.147  23.913   2.607  1.00  0.00           C  
ATOM   2227  O   SER A 150      55.178  23.506   3.768  1.00  0.00           O  
ATOM   2228  CB  SER A 150      54.676  22.267   0.801  1.00  0.00           C  
ATOM   2229  OG  SER A 150      55.797  22.709   0.086  1.00  0.00           O  
ATOM   2230  H   SER A 150      53.991  24.568  -0.139  1.00  0.00           H  
ATOM   2231  HA  SER A 150      53.263  22.991   2.230  1.00  0.00           H  
ATOM   2232 1HB  SER A 150      54.958  21.437   1.449  1.00  0.00           H  
ATOM   2233 2HB  SER A 150      53.921  21.900   0.108  1.00  0.00           H  
ATOM   2234  HG  SER A 150      56.107  21.951  -0.415  1.00  0.00           H  
ATOM   2235  N   GLU A 151      55.958  24.881   2.167  1.00  0.00           N  
ATOM   2236  CA  GLU A 151      56.911  25.501   3.068  1.00  0.00           C  
ATOM   2237  C   GLU A 151      56.240  26.379   4.110  1.00  0.00           C  
ATOM   2238  O   GLU A 151      56.623  26.398   5.278  1.00  0.00           O  
ATOM   2239  CB  GLU A 151      57.920  26.331   2.271  1.00  0.00           C  
ATOM   2240  CG  GLU A 151      59.005  26.982   3.117  1.00  0.00           C  
ATOM   2241  CD  GLU A 151      59.887  25.981   3.809  1.00  0.00           C  
ATOM   2242  OE1 GLU A 151      59.931  24.856   3.374  1.00  0.00           O  
ATOM   2243  OE2 GLU A 151      60.519  26.343   4.774  1.00  0.00           O1-
ATOM   2244  H   GLU A 151      55.970  25.159   1.228  1.00  0.00           H  
ATOM   2245  HA  GLU A 151      57.445  24.714   3.602  1.00  0.00           H  
ATOM   2246 1HB  GLU A 151      58.408  25.697   1.531  1.00  0.00           H  
ATOM   2247 2HB  GLU A 151      57.397  27.121   1.732  1.00  0.00           H  
ATOM   2248 1HG  GLU A 151      59.622  27.611   2.475  1.00  0.00           H  
ATOM   2249 2HG  GLU A 151      58.535  27.622   3.862  1.00  0.00           H  
ATOM   2250  N   LEU A 152      55.253  27.132   3.677  1.00  0.00           N  
ATOM   2251  CA  LEU A 152      54.478  27.963   4.578  1.00  0.00           C  
ATOM   2252  C   LEU A 152      53.729  27.149   5.620  1.00  0.00           C  
ATOM   2253  O   LEU A 152      53.644  27.523   6.788  1.00  0.00           O  
ATOM   2254  CB  LEU A 152      53.481  28.808   3.776  1.00  0.00           C  
ATOM   2255  CG  LEU A 152      54.094  29.911   2.903  1.00  0.00           C  
ATOM   2256  CD1 LEU A 152      53.009  30.535   2.036  1.00  0.00           C  
ATOM   2257  CD2 LEU A 152      54.751  30.956   3.793  1.00  0.00           C  
ATOM   2258  H   LEU A 152      54.977  27.095   2.738  1.00  0.00           H  
ATOM   2259  HA  LEU A 152      55.160  28.627   5.108  1.00  0.00           H  
ATOM   2260 1HB  LEU A 152      52.911  28.148   3.124  1.00  0.00           H  
ATOM   2261 2HB  LEU A 152      52.789  29.283   4.472  1.00  0.00           H  
ATOM   2262  HG  LEU A 152      54.842  29.476   2.240  1.00  0.00           H  
ATOM   2263 1HD1 LEU A 152      53.445  31.319   1.416  1.00  0.00           H  
ATOM   2264 2HD1 LEU A 152      52.569  29.770   1.397  1.00  0.00           H  
ATOM   2265 3HD1 LEU A 152      52.236  30.965   2.673  1.00  0.00           H  
ATOM   2266 1HD2 LEU A 152      55.188  31.739   3.172  1.00  0.00           H  
ATOM   2267 2HD2 LEU A 152      54.004  31.392   4.455  1.00  0.00           H  
ATOM   2268 3HD2 LEU A 152      55.534  30.486   4.388  1.00  0.00           H  
ATOM   2269  N   SER A 153      53.159  26.046   5.187  1.00  0.00           N  
ATOM   2270  CA  SER A 153      52.475  25.138   6.088  1.00  0.00           C  
ATOM   2271  C   SER A 153      53.407  24.544   7.130  1.00  0.00           C  
ATOM   2272  O   SER A 153      53.053  24.393   8.298  1.00  0.00           O  
ATOM   2273  CB  SER A 153      51.824  24.023   5.294  1.00  0.00           C  
ATOM   2274  OG  SER A 153      50.798  24.519   4.479  1.00  0.00           O  
ATOM   2275  H   SER A 153      53.243  25.782   4.248  1.00  0.00           H  
ATOM   2276  HA  SER A 153      51.707  25.696   6.624  1.00  0.00           H  
ATOM   2277 1HB  SER A 153      52.574  23.528   4.678  1.00  0.00           H  
ATOM   2278 2HB  SER A 153      51.420  23.277   5.978  1.00  0.00           H  
ATOM   2279  HG  SER A 153      51.173  24.595   3.598  1.00  0.00           H  
ATOM   2280  N   TYR A 154      54.592  24.172   6.697  1.00  0.00           N  
ATOM   2281  CA  TYR A 154      55.604  23.656   7.598  1.00  0.00           C  
ATOM   2282  C   TYR A 154      56.029  24.678   8.640  1.00  0.00           C  
ATOM   2283  O   TYR A 154      56.238  24.355   9.808  1.00  0.00           O  
ATOM   2284  CB  TYR A 154      56.822  23.181   6.802  1.00  0.00           C  
ATOM   2285  CG  TYR A 154      57.918  22.587   7.659  1.00  0.00           C  
ATOM   2286  CD1 TYR A 154      58.052  21.210   7.757  1.00  0.00           C  
ATOM   2287  CD2 TYR A 154      58.788  23.420   8.347  1.00  0.00           C  
ATOM   2288  CE1 TYR A 154      59.053  20.668   8.539  1.00  0.00           C  
ATOM   2289  CE2 TYR A 154      59.788  22.878   9.130  1.00  0.00           C  
ATOM   2290  CZ  TYR A 154      59.923  21.508   9.227  1.00  0.00           C  
ATOM   2291  OH  TYR A 154      60.920  20.968  10.006  1.00  0.00           O  
ATOM   2292  H   TYR A 154      54.838  24.301   5.758  1.00  0.00           H  
ATOM   2293  HA  TYR A 154      55.187  22.804   8.135  1.00  0.00           H  
ATOM   2294 1HB  TYR A 154      56.511  22.428   6.076  1.00  0.00           H  
ATOM   2295 2HB  TYR A 154      57.241  24.018   6.245  1.00  0.00           H  
ATOM   2296  HD1 TYR A 154      57.369  20.556   7.216  1.00  0.00           H  
ATOM   2297  HD2 TYR A 154      58.681  24.502   8.271  1.00  0.00           H  
ATOM   2298  HE1 TYR A 154      59.159  19.586   8.616  1.00  0.00           H  
ATOM   2299  HE2 TYR A 154      60.472  23.532   9.671  1.00  0.00           H  
ATOM   2300  HH  TYR A 154      61.428  21.676  10.410  1.00  0.00           H  
ATOM   2301  N   LYS A 155      56.188  25.909   8.207  1.00  0.00           N  
ATOM   2302  CA  LYS A 155      56.520  26.996   9.108  1.00  0.00           C  
ATOM   2303  C   LYS A 155      55.441  27.237  10.150  1.00  0.00           C  
ATOM   2304  O   LYS A 155      55.721  27.498  11.318  1.00  0.00           O  
ATOM   2305  CB  LYS A 155      56.770  28.279   8.313  1.00  0.00           C  
ATOM   2306  CG  LYS A 155      57.144  29.484   9.166  1.00  0.00           C  
ATOM   2307  CD  LYS A 155      58.471  29.266   9.878  1.00  0.00           C  
ATOM   2308  CE  LYS A 155      58.994  30.561  10.483  1.00  0.00           C  
ATOM   2309  NZ  LYS A 155      58.066  31.113  11.506  1.00  0.00           N1+
ATOM   2310  H   LYS A 155      56.019  26.129   7.268  1.00  0.00           H  
ATOM   2311  HA  LYS A 155      57.434  26.736   9.642  1.00  0.00           H  
ATOM   2312 1HB  LYS A 155      57.576  28.112   7.598  1.00  0.00           H  
ATOM   2313 2HB  LYS A 155      55.876  28.535   7.745  1.00  0.00           H  
ATOM   2314 1HG  LYS A 155      57.223  30.368   8.532  1.00  0.00           H  
ATOM   2315 2HG  LYS A 155      56.367  29.659   9.909  1.00  0.00           H  
ATOM   2316 1HD  LYS A 155      58.341  28.531  10.673  1.00  0.00           H  
ATOM   2317 2HD  LYS A 155      59.206  28.884   9.170  1.00  0.00           H  
ATOM   2318 1HE  LYS A 155      59.962  30.380  10.947  1.00  0.00           H  
ATOM   2319 2HE  LYS A 155      59.128  31.302   9.695  1.00  0.00           H  
ATOM   2320 1HZ  LYS A 155      58.448  31.969  11.881  1.00  0.00           H  
ATOM   2321 2HZ  LYS A 155      57.169  31.303  11.081  1.00  0.00           H  
ATOM   2322 3HZ  LYS A 155      57.949  30.442  12.252  1.00  0.00           H  
ATOM   2323  N   LEU A 156      54.201  27.180   9.717  1.00  0.00           N  
ATOM   2324  CA  LEU A 156      53.072  27.318  10.618  1.00  0.00           C  
ATOM   2325  C   LEU A 156      53.023  26.213  11.660  1.00  0.00           C  
ATOM   2326  O   LEU A 156      52.716  26.445  12.828  1.00  0.00           O  
ATOM   2327  CB  LEU A 156      51.765  27.323   9.816  1.00  0.00           C  
ATOM   2328  CG  LEU A 156      50.486  27.566  10.629  1.00  0.00           C  
ATOM   2329  CD1 LEU A 156      49.420  28.176   9.729  1.00  0.00           C  
ATOM   2330  CD2 LEU A 156      50.009  26.252  11.230  1.00  0.00           C  
ATOM   2331  H   LEU A 156      54.014  26.974   8.778  1.00  0.00           H  
ATOM   2332  HA  LEU A 156      53.168  28.264  11.150  1.00  0.00           H  
ATOM   2333 1HB  LEU A 156      51.826  28.099   9.056  1.00  0.00           H  
ATOM   2334 2HB  LEU A 156      51.661  26.360   9.315  1.00  0.00           H  
ATOM   2335  HG  LEU A 156      50.694  28.277  11.429  1.00  0.00           H  
ATOM   2336 1HD1 LEU A 156      48.512  28.349  10.307  1.00  0.00           H  
ATOM   2337 2HD1 LEU A 156      49.781  29.123   9.329  1.00  0.00           H  
ATOM   2338 3HD1 LEU A 156      49.203  27.493   8.908  1.00  0.00           H  
ATOM   2339 1HD2 LEU A 156      49.101  26.425  11.808  1.00  0.00           H  
ATOM   2340 2HD2 LEU A 156      49.800  25.541  10.430  1.00  0.00           H  
ATOM   2341 3HD2 LEU A 156      50.783  25.848  11.882  1.00  0.00           H  
ATOM   2342  N   ALA A 157      53.295  25.003  11.227  1.00  0.00           N  
ATOM   2343  CA  ALA A 157      53.353  23.867  12.128  1.00  0.00           C  
ATOM   2344  C   ALA A 157      54.451  24.010  13.170  1.00  0.00           C  
ATOM   2345  O   ALA A 157      54.276  23.668  14.338  1.00  0.00           O  
ATOM   2346  CB  ALA A 157      53.549  22.584  11.334  1.00  0.00           C  
ATOM   2347  H   ALA A 157      53.529  24.853  10.288  1.00  0.00           H  
ATOM   2348  HA  ALA A 157      52.406  23.812  12.666  1.00  0.00           H  
ATOM   2349 1HB  ALA A 157      53.580  21.734  12.017  1.00  0.00           H  
ATOM   2350 2HB  ALA A 157      52.722  22.458  10.635  1.00  0.00           H  
ATOM   2351 3HB  ALA A 157      54.486  22.638  10.781  1.00  0.00           H  
ATOM   2352  N   GLU A 158      55.597  24.488  12.737  1.00  0.00           N  
ATOM   2353  CA  GLU A 158      56.704  24.743  13.638  1.00  0.00           C  
ATOM   2354  C   GLU A 158      56.373  25.799  14.680  1.00  0.00           C  
ATOM   2355  O   GLU A 158      56.740  25.686  15.848  1.00  0.00           O  
ATOM   2356  CB  GLU A 158      57.937  25.176  12.841  1.00  0.00           C  
ATOM   2357  CG  GLU A 158      59.182  25.406  13.686  1.00  0.00           C  
ATOM   2358  CD  GLU A 158      60.391  25.756  12.863  1.00  0.00           C  
ATOM   2359  OE1 GLU A 158      60.468  25.318  11.740  1.00  0.00           O  
ATOM   2360  OE2 GLU A 158      61.238  26.462  13.358  1.00  0.00           O1-
ATOM   2361  H   GLU A 158      55.702  24.745  11.798  1.00  0.00           H  
ATOM   2362  HA  GLU A 158      56.940  23.819  14.166  1.00  0.00           H  
ATOM   2363 1HB  GLU A 158      58.174  24.416  12.096  1.00  0.00           H  
ATOM   2364 2HB  GLU A 158      57.719  26.101  12.308  1.00  0.00           H  
ATOM   2365 1HG  GLU A 158      58.988  26.217  14.388  1.00  0.00           H  
ATOM   2366 2HG  GLU A 158      59.389  24.505  14.262  1.00  0.00           H  
ATOM   2367  N   ASP A 159      55.703  26.844  14.247  1.00  0.00           N  
ATOM   2368  CA  ASP A 159      55.260  27.890  15.148  1.00  0.00           C  
ATOM   2369  C   ASP A 159      54.278  27.380  16.190  1.00  0.00           C  
ATOM   2370  O   ASP A 159      54.325  27.762  17.358  1.00  0.00           O  
ATOM   2371  CB  ASP A 159      54.616  29.030  14.355  1.00  0.00           C  
ATOM   2372  CG  ASP A 159      55.629  29.845  13.562  1.00  0.00           C  
ATOM   2373  OD1 ASP A 159      56.799  29.735  13.840  1.00  0.00           O  
ATOM   2374  OD2 ASP A 159      55.222  30.571  12.686  1.00  0.00           O1-
ATOM   2375  H   ASP A 159      55.432  26.903  13.308  1.00  0.00           H  
ATOM   2376  HA  ASP A 159      56.128  28.279  15.681  1.00  0.00           H  
ATOM   2377 1HB  ASP A 159      53.879  28.621  13.663  1.00  0.00           H  
ATOM   2378 2HB  ASP A 159      54.089  29.697  15.038  1.00  0.00           H  
ATOM   2379  N   ALA A 160      53.364  26.540  15.757  1.00  0.00           N  
ATOM   2380  CA  ALA A 160      52.411  25.921  16.658  1.00  0.00           C  
ATOM   2381  C   ALA A 160      53.083  25.043  17.700  1.00  0.00           C  
ATOM   2382  O   ALA A 160      52.700  25.023  18.868  1.00  0.00           O  
ATOM   2383  CB  ALA A 160      51.399  25.108  15.864  1.00  0.00           C  
ATOM   2384  H   ALA A 160      53.352  26.262  14.818  1.00  0.00           H  
ATOM   2385  HA  ALA A 160      51.890  26.713  17.196  1.00  0.00           H  
ATOM   2386 1HB  ALA A 160      50.679  24.657  16.547  1.00  0.00           H  
ATOM   2387 2HB  ALA A 160      50.876  25.761  15.165  1.00  0.00           H  
ATOM   2388 3HB  ALA A 160      51.915  24.325  15.312  1.00  0.00           H  
ATOM   2389  N   LEU A 161      54.069  24.290  17.267  1.00  0.00           N  
ATOM   2390  CA  LEU A 161      54.845  23.458  18.168  1.00  0.00           C  
ATOM   2391  C   LEU A 161      55.593  24.273  19.210  1.00  0.00           C  
ATOM   2392  O   LEU A 161      55.679  23.899  20.378  1.00  0.00           O  
ATOM   2393  CB  LEU A 161      55.843  22.614  17.366  1.00  0.00           C  
ATOM   2394  CG  LEU A 161      56.722  21.663  18.189  1.00  0.00           C  
ATOM   2395  CD1 LEU A 161      55.838  20.675  18.939  1.00  0.00           C  
ATOM   2396  CD2 LEU A 161      57.690  20.938  17.265  1.00  0.00           C  
ATOM   2397  H   LEU A 161      54.345  24.326  16.328  1.00  0.00           H  
ATOM   2398  HA  LEU A 161      54.164  22.793  18.697  1.00  0.00           H  
ATOM   2399 1HB  LEU A 161      55.291  22.014  16.645  1.00  0.00           H  
ATOM   2400 2HB  LEU A 161      56.505  23.285  16.818  1.00  0.00           H  
ATOM   2401  HG  LEU A 161      57.285  22.234  18.927  1.00  0.00           H  
ATOM   2402 1HD1 LEU A 161      56.463  20.000  19.524  1.00  0.00           H  
ATOM   2403 2HD1 LEU A 161      55.170  21.220  19.606  1.00  0.00           H  
ATOM   2404 3HD1 LEU A 161      55.250  20.099  18.226  1.00  0.00           H  
ATOM   2405 1HD2 LEU A 161      58.315  20.263  17.850  1.00  0.00           H  
ATOM   2406 2HD2 LEU A 161      57.128  20.365  16.527  1.00  0.00           H  
ATOM   2407 3HD2 LEU A 161      58.321  21.666  16.755  1.00  0.00           H  
ATOM   2408  N   ARG A 162      56.164  25.374  18.777  1.00  0.00           N  
ATOM   2409  CA  ARG A 162      56.848  26.282  19.678  1.00  0.00           C  
ATOM   2410  C   ARG A 162      55.915  26.878  20.720  1.00  0.00           C  
ATOM   2411  O   ARG A 162      56.270  27.027  21.888  1.00  0.00           O  
ATOM   2412  CB  ARG A 162      57.501  27.409  18.891  1.00  0.00           C  
ATOM   2413  CG  ARG A 162      58.705  26.994  18.061  1.00  0.00           C  
ATOM   2414  CD  ARG A 162      59.303  28.151  17.345  1.00  0.00           C  
ATOM   2415  NE  ARG A 162      60.403  27.746  16.485  1.00  0.00           N  
ATOM   2416  CZ  ARG A 162      61.674  27.573  16.898  1.00  0.00           C  
ATOM   2417  NH1 ARG A 162      61.988  27.773  18.158  1.00  0.00           N1+
ATOM   2418  NH2 ARG A 162      62.604  27.203  16.035  1.00  0.00           N  
ATOM   2419  H   ARG A 162      56.080  25.640  17.838  1.00  0.00           H  
ATOM   2420  HA  ARG A 162      57.618  25.724  20.212  1.00  0.00           H  
ATOM   2421 1HB  ARG A 162      56.771  27.851  18.215  1.00  0.00           H  
ATOM   2422 2HB  ARG A 162      57.827  28.190  19.578  1.00  0.00           H  
ATOM   2423 1HG  ARG A 162      59.466  26.564  18.712  1.00  0.00           H  
ATOM   2424 2HG  ARG A 162      58.400  26.254  17.320  1.00  0.00           H  
ATOM   2425 1HD  ARG A 162      58.544  28.628  16.726  1.00  0.00           H  
ATOM   2426 2HD  ARG A 162      59.684  28.869  18.070  1.00  0.00           H  
ATOM   2427  HE  ARG A 162      60.200  27.583  15.507  1.00  0.00           H  
ATOM   2428 1HH1 ARG A 162      61.277  28.056  18.818  1.00  0.00           H  
ATOM   2429 2HH1 ARG A 162      62.941  27.644  18.468  1.00  0.00           H  
ATOM   2430 1HH2 ARG A 162      62.363  27.050  15.066  1.00  0.00           H  
ATOM   2431 2HH2 ARG A 162      63.556  27.074  16.344  1.00  0.00           H  
ATOM   2432  N   HIS A 163      54.731  27.248  20.287  1.00  0.00           N  
ATOM   2433  CA  HIS A 163      53.719  27.764  21.188  1.00  0.00           C  
ATOM   2434  C   HIS A 163      53.293  26.743  22.230  1.00  0.00           C  
ATOM   2435  O   HIS A 163      53.085  27.066  23.398  1.00  0.00           O  
ATOM   2436  CB  HIS A 163      52.492  28.228  20.397  1.00  0.00           C  
ATOM   2437  CG  HIS A 163      52.724  29.476  19.604  1.00  0.00           C  
ATOM   2438  CD2 HIS A 163      52.415  29.790  18.324  1.00  0.00           C  
ATOM   2439  ND1 HIS A 163      53.348  30.587  20.132  1.00  0.00           N  
ATOM   2440  CE1 HIS A 163      53.413  31.531  19.208  1.00  0.00           C  
ATOM   2441  NE2 HIS A 163      52.855  31.072  18.104  1.00  0.00           N  
ATOM   2442  H   HIS A 163      54.485  27.120  19.348  1.00  0.00           H  
ATOM   2443  HA  HIS A 163      54.118  28.620  21.732  1.00  0.00           H  
ATOM   2444 1HB  HIS A 163      52.182  27.440  19.710  1.00  0.00           H  
ATOM   2445 2HB  HIS A 163      51.664  28.408  21.082  1.00  0.00           H  
ATOM   2446  HD1 HIS A 163      53.766  30.656  21.037  1.00  0.00           H  
ATOM   2447  HD2 HIS A 163      51.922  29.237  17.524  1.00  0.00           H  
ATOM   2448  HE1 HIS A 163      53.875  32.493  19.430  1.00  0.00           H  
ATOM   2449  N   ALA A 164      53.135  25.513  21.797  1.00  0.00           N  
ATOM   2450  CA  ALA A 164      52.802  24.426  22.698  1.00  0.00           C  
ATOM   2451  C   ALA A 164      53.882  24.184  23.740  1.00  0.00           C  
ATOM   2452  O   ALA A 164      53.600  23.923  24.908  1.00  0.00           O  
ATOM   2453  CB  ALA A 164      52.547  23.153  21.904  1.00  0.00           C  
ATOM   2454  H   ALA A 164      53.304  25.292  20.858  1.00  0.00           H  
ATOM   2455  HA  ALA A 164      51.894  24.698  23.236  1.00  0.00           H  
ATOM   2456 1HB  ALA A 164      52.285  22.345  22.586  1.00  0.00           H  
ATOM   2457 2HB  ALA A 164      51.727  23.318  21.205  1.00  0.00           H  
ATOM   2458 3HB  ALA A 164      53.446  22.884  21.351  1.00  0.00           H  
ATOM   2459  N   GLU A 165      55.121  24.241  23.307  1.00  0.00           N  
ATOM   2460  CA  GLU A 165      56.250  24.103  24.208  1.00  0.00           C  
ATOM   2461  C   GLU A 165      56.300  25.208  25.250  1.00  0.00           C  
ATOM   2462  O   GLU A 165      56.605  24.976  26.418  1.00  0.00           O  
ATOM   2463  CB  GLU A 165      57.556  24.090  23.411  1.00  0.00           C  
ATOM   2464  CG  GLU A 165      58.806  23.882  24.255  1.00  0.00           C  
ATOM   2465  CD  GLU A 165      60.061  23.800  23.432  1.00  0.00           C  
ATOM   2466  OE1 GLU A 165      59.985  23.362  22.309  1.00  0.00           O  
ATOM   2467  OE2 GLU A 165      61.098  24.175  23.927  1.00  0.00           O1-
ATOM   2468  H   GLU A 165      55.309  24.447  22.368  1.00  0.00           H  
ATOM   2469  HA  GLU A 165      56.153  23.157  24.742  1.00  0.00           H  
ATOM   2470 1HB  GLU A 165      57.520  23.295  22.666  1.00  0.00           H  
ATOM   2471 2HB  GLU A 165      57.667  25.034  22.877  1.00  0.00           H  
ATOM   2472 1HG  GLU A 165      58.899  24.710  24.957  1.00  0.00           H  
ATOM   2473 2HG  GLU A 165      58.694  22.964  24.831  1.00  0.00           H  
ATOM   2474  N   GLU A 166      56.028  26.419  24.817  1.00  0.00           N  
ATOM   2475  CA  GLU A 166      55.968  27.554  25.718  1.00  0.00           C  
ATOM   2476  C   GLU A 166      54.872  27.411  26.760  1.00  0.00           C  
ATOM   2477  O   GLU A 166      55.047  27.753  27.928  1.00  0.00           O  
ATOM   2478  CB  GLU A 166      55.754  28.843  24.922  1.00  0.00           C  
ATOM   2479  CG  GLU A 166      56.946  29.265  24.075  1.00  0.00           C  
ATOM   2480  CD  GLU A 166      58.150  29.626  24.899  1.00  0.00           C  
ATOM   2481  OE1 GLU A 166      58.079  30.582  25.634  1.00  0.00           O  
ATOM   2482  OE2 GLU A 166      59.144  28.946  24.794  1.00  0.00           O1-
ATOM   2483  H   GLU A 166      55.794  26.568  23.878  1.00  0.00           H  
ATOM   2484  HA  GLU A 166      56.916  27.622  26.252  1.00  0.00           H  
ATOM   2485 1HB  GLU A 166      54.898  28.722  24.257  1.00  0.00           H  
ATOM   2486 2HB  GLU A 166      55.524  29.660  25.606  1.00  0.00           H  
ATOM   2487 1HG  GLU A 166      57.211  28.446  23.406  1.00  0.00           H  
ATOM   2488 2HG  GLU A 166      56.660  30.119  23.463  1.00  0.00           H  
ATOM   2489  N   ALA A 167      53.726  26.934  26.327  1.00  0.00           N  
ATOM   2490  CA  ALA A 167      52.619  26.678  27.228  1.00  0.00           C  
ATOM   2491  C   ALA A 167      52.950  25.622  28.270  1.00  0.00           C  
ATOM   2492  O   ALA A 167      52.583  25.736  29.438  1.00  0.00           O  
ATOM   2493  CB  ALA A 167      51.390  26.261  26.434  1.00  0.00           C  
ATOM   2494  H   ALA A 167      53.621  26.677  25.388  1.00  0.00           H  
ATOM   2495  HA  ALA A 167      52.400  27.600  27.766  1.00  0.00           H  
ATOM   2496 1HB  ALA A 167      50.559  26.084  27.116  1.00  0.00           H  
ATOM   2497 2HB  ALA A 167      51.122  27.054  25.735  1.00  0.00           H  
ATOM   2498 3HB  ALA A 167      51.606  25.349  25.881  1.00  0.00           H  
ATOM   2499  N   ALA A 168      53.619  24.577  27.837  1.00  0.00           N  
ATOM   2500  CA  ALA A 168      54.063  23.531  28.738  1.00  0.00           C  
ATOM   2501  C   ALA A 168      55.045  24.040  29.780  1.00  0.00           C  
ATOM   2502  O   ALA A 168      54.998  23.659  30.948  1.00  0.00           O  
ATOM   2503  CB  ALA A 168      54.687  22.393  27.944  1.00  0.00           C  
ATOM   2504  H   ALA A 168      53.891  24.517  26.898  1.00  0.00           H  
ATOM   2505  HA  ALA A 168      53.193  23.156  29.276  1.00  0.00           H  
ATOM   2506 1HB  ALA A 168      55.006  21.605  28.627  1.00  0.00           H  
ATOM   2507 2HB  ALA A 168      53.953  21.991  27.245  1.00  0.00           H  
ATOM   2508 3HB  ALA A 168      55.548  22.764  27.391  1.00  0.00           H  
ATOM   2509  N   ARG A 169      55.958  24.881  29.347  1.00  0.00           N  
ATOM   2510  CA  ARG A 169      56.911  25.501  30.248  1.00  0.00           C  
ATOM   2511  C   ARG A 169      56.240  26.379  31.290  1.00  0.00           C  
ATOM   2512  O   ARG A 169      56.623  26.398  32.458  1.00  0.00           O  
ATOM   2513  CB  ARG A 169      57.909  26.337  29.461  1.00  0.00           C  
ATOM   2514  CG  ARG A 169      58.900  25.537  28.630  1.00  0.00           C  
ATOM   2515  CD  ARG A 169      59.856  26.420  27.915  1.00  0.00           C  
ATOM   2516  NE  ARG A 169      60.752  25.665  27.054  1.00  0.00           N  
ATOM   2517  CZ  ARG A 169      61.888  25.069  27.467  1.00  0.00           C  
ATOM   2518  NH1 ARG A 169      62.251  25.149  28.727  1.00  0.00           N1+
ATOM   2519  NH2 ARG A 169      62.636  24.403  26.604  1.00  0.00           N  
ATOM   2520  H   ARG A 169      55.970  25.159  28.408  1.00  0.00           H  
ATOM   2521  HA  ARG A 169      57.451  24.714  30.776  1.00  0.00           H  
ATOM   2522 1HB  ARG A 169      57.374  27.003  28.786  1.00  0.00           H  
ATOM   2523 2HB  ARG A 169      58.483  26.961  30.148  1.00  0.00           H  
ATOM   2524 1HG  ARG A 169      59.468  24.873  29.281  1.00  0.00           H  
ATOM   2525 2HG  ARG A 169      58.360  24.946  27.890  1.00  0.00           H  
ATOM   2526 1HD  ARG A 169      59.305  27.128  27.296  1.00  0.00           H  
ATOM   2527 2HD  ARG A 169      60.459  26.966  28.640  1.00  0.00           H  
ATOM   2528  HE  ARG A 169      60.505  25.581  26.077  1.00  0.00           H  
ATOM   2529 1HH1 ARG A 169      61.680  25.658  29.387  1.00  0.00           H  
ATOM   2530 2HH1 ARG A 169      63.103  24.702  29.037  1.00  0.00           H  
ATOM   2531 1HH2 ARG A 169      62.356  24.342  25.635  1.00  0.00           H  
ATOM   2532 2HH2 ARG A 169      63.486  23.957  26.913  1.00  0.00           H  
ATOM   2533  N   LEU A 170      55.253  27.132  30.857  1.00  0.00           N  
ATOM   2534  CA  LEU A 170      54.478  27.963  31.758  1.00  0.00           C  
ATOM   2535  C   LEU A 170      53.818  27.160  32.867  1.00  0.00           C  
ATOM   2536  O   LEU A 170      53.883  27.533  34.039  1.00  0.00           O  
ATOM   2537  CB  LEU A 170      53.405  28.723  30.969  1.00  0.00           C  
ATOM   2538  CG  LEU A 170      53.920  29.830  30.040  1.00  0.00           C  
ATOM   2539  CD1 LEU A 170      52.774  30.351  29.185  1.00  0.00           C  
ATOM   2540  CD2 LEU A 170      54.533  30.946  30.873  1.00  0.00           C  
ATOM   2541  H   LEU A 170      54.977  27.095  29.918  1.00  0.00           H  
ATOM   2542  HA  LEU A 170      55.148  28.682  32.228  1.00  0.00           H  
ATOM   2543 1HB  LEU A 170      52.852  28.010  30.359  1.00  0.00           H  
ATOM   2544 2HB  LEU A 170      52.712  29.179  31.675  1.00  0.00           H  
ATOM   2545  HG  LEU A 170      54.676  29.420  29.370  1.00  0.00           H  
ATOM   2546 1HD1 LEU A 170      53.140  31.137  28.525  1.00  0.00           H  
ATOM   2547 2HD1 LEU A 170      52.367  29.536  28.586  1.00  0.00           H  
ATOM   2548 3HD1 LEU A 170      51.993  30.753  29.829  1.00  0.00           H  
ATOM   2549 1HD2 LEU A 170      54.900  31.733  30.212  1.00  0.00           H  
ATOM   2550 2HD2 LEU A 170      53.777  31.358  31.542  1.00  0.00           H  
ATOM   2551 3HD2 LEU A 170      55.361  30.550  31.460  1.00  0.00           H  
ATOM   2552  N   ALA A 171      53.185  26.053  32.494  1.00  0.00           N  
ATOM   2553  CA  ALA A 171      52.511  25.193  33.459  1.00  0.00           C  
ATOM   2554  C   ALA A 171      53.479  24.704  34.529  1.00  0.00           C  
ATOM   2555  O   ALA A 171      53.177  24.752  35.722  1.00  0.00           O  
ATOM   2556  CB  ALA A 171      51.861  24.012  32.753  1.00  0.00           C  
ATOM   2557  H   ALA A 171      53.170  25.802  31.516  1.00  0.00           H  
ATOM   2558  HA  ALA A 171      51.719  25.767  33.940  1.00  0.00           H  
ATOM   2559 1HB  ALA A 171      51.362  23.379  33.487  1.00  0.00           H  
ATOM   2560 2HB  ALA A 171      51.130  24.376  32.032  1.00  0.00           H  
ATOM   2561 3HB  ALA A 171      52.624  23.433  32.235  1.00  0.00           H  
ATOM   2562  N   THR A 172      54.669  24.334  34.132  1.00  0.00           N  
ATOM   2563  CA  THR A 172      55.621  23.834  35.102  1.00  0.00           C  
ATOM   2564  C   THR A 172      55.898  24.814  36.248  1.00  0.00           C  
ATOM   2565  O   THR A 172      56.277  24.397  37.342  1.00  0.00           O  
ATOM   2566  CB  THR A 172      56.947  23.474  34.406  1.00  0.00           C  
ATOM   2567  CG2 THR A 172      57.962  22.971  35.421  1.00  0.00           C  
ATOM   2568  OG1 THR A 172      56.713  22.457  33.424  1.00  0.00           O  
ATOM   2569  H   THR A 172      54.906  24.348  33.150  1.00  0.00           H  
ATOM   2570  HA  THR A 172      55.215  22.925  35.548  1.00  0.00           H  
ATOM   2571  HB  THR A 172      57.347  24.357  33.907  1.00  0.00           H  
ATOM   2572  HG1 THR A 172      56.088  22.780  32.772  1.00  0.00           H  
ATOM   2573 1HG2 THR A 172      58.893  22.722  34.911  1.00  0.00           H  
ATOM   2574 2HG2 THR A 172      58.151  23.747  36.163  1.00  0.00           H  
ATOM   2575 3HG2 THR A 172      57.572  22.083  35.916  1.00  0.00           H  
ATOM   2576  N   GLU A 173      55.778  26.112  35.981  1.00  0.00           N  
ATOM   2577  CA  GLU A 173      56.230  27.122  36.941  1.00  0.00           C  
ATOM   2578  C   GLU A 173      55.075  27.868  37.588  1.00  0.00           C  
ATOM   2579  O   GLU A 173      55.282  28.861  38.286  1.00  0.00           O  
ATOM   2580  CB  GLU A 173      57.160  28.125  36.254  1.00  0.00           C  
ATOM   2581  CG  GLU A 173      58.449  27.520  35.716  1.00  0.00           C  
ATOM   2582  CD  GLU A 173      59.342  28.535  35.059  1.00  0.00           C  
ATOM   2583  OE1 GLU A 173      58.932  29.664  34.930  1.00  0.00           O  
ATOM   2584  OE2 GLU A 173      60.435  28.181  34.685  1.00  0.00           O1-
ATOM   2585  H   GLU A 173      55.417  26.404  35.084  1.00  0.00           H  
ATOM   2586  HA  GLU A 173      56.792  26.622  37.731  1.00  0.00           H  
ATOM   2587 1HB  GLU A 173      56.637  28.594  35.421  1.00  0.00           H  
ATOM   2588 2HB  GLU A 173      57.429  28.913  36.958  1.00  0.00           H  
ATOM   2589 1HG  GLU A 173      58.991  27.054  36.538  1.00  0.00           H  
ATOM   2590 2HG  GLU A 173      58.199  26.742  34.995  1.00  0.00           H  
ATOM   2591  N   ASP A 174      53.860  27.402  37.346  1.00  0.00           N  
ATOM   2592  CA  ASP A 174      52.682  28.067  37.880  1.00  0.00           C  
ATOM   2593  C   ASP A 174      52.732  29.563  37.606  1.00  0.00           C  
ATOM   2594  O   ASP A 174      52.396  30.377  38.467  1.00  0.00           O  
ATOM   2595  CB  ASP A 174      52.561  27.819  39.386  1.00  0.00           C  
ATOM   2596  CG  ASP A 174      52.338  26.352  39.728  1.00  0.00           C  
ATOM   2597  OD1 ASP A 174      51.538  25.724  39.076  1.00  0.00           O  
ATOM   2598  OD2 ASP A 174      52.970  25.873  40.640  1.00  0.00           O1-
ATOM   2599  H   ASP A 174      53.749  26.576  36.774  1.00  0.00           H  
ATOM   2600  HA  ASP A 174      51.798  27.649  37.396  1.00  0.00           H  
ATOM   2601 1HB  ASP A 174      53.468  28.160  39.885  1.00  0.00           H  
ATOM   2602 2HB  ASP A 174      51.729  28.400  39.784  1.00  0.00           H  
ATOM   2603  N   ALA A 175      53.134  29.916  36.391  1.00  0.00           N  
ATOM   2604  CA  ALA A 175      53.175  31.306  35.955  1.00  0.00           C  
ATOM   2605  C   ALA A 175      51.767  31.870  35.796  1.00  0.00           C  
ATOM   2606  O   ALA A 175      50.824  31.133  35.507  1.00  0.00           O  
ATOM   2607  CB  ALA A 175      53.947  31.430  34.650  1.00  0.00           C  
ATOM   2608  H   ALA A 175      53.406  29.194  35.740  1.00  0.00           H  
ATOM   2609  HA  ALA A 175      53.705  31.889  36.709  1.00  0.00           H  
ATOM   2610 1HB  ALA A 175      53.968  32.474  34.337  1.00  0.00           H  
ATOM   2611 2HB  ALA A 175      54.968  31.074  34.795  1.00  0.00           H  
ATOM   2612 3HB  ALA A 175      53.461  30.831  33.881  1.00  0.00           H  
ATOM   2613  N   PRO A 176      51.616  33.165  36.060  1.00  0.00           N  
ATOM   2614  CA  PRO A 176      50.296  33.778  36.170  1.00  0.00           C  
ATOM   2615  C   PRO A 176      49.511  33.702  34.864  1.00  0.00           C  
ATOM   2616  O   PRO A 176      50.076  33.451  33.799  1.00  0.00           O  
ATOM   2617  CB  PRO A 176      50.628  35.227  36.540  1.00  0.00           C  
ATOM   2618  CG  PRO A 176      52.003  35.153  37.111  1.00  0.00           C  
ATOM   2619  CD  PRO A 176      52.675  34.059  36.326  1.00  0.00           C  
ATOM   2620  HA  PRO A 176      49.730  33.248  36.935  1.00  0.00           H  
ATOM   2621 1HB  PRO A 176      50.570  35.866  35.647  1.00  0.00           H  
ATOM   2622 2HB  PRO A 176      49.888  35.611  37.258  1.00  0.00           H  
ATOM   2623 1HG  PRO A 176      52.510  36.123  37.006  1.00  0.00           H  
ATOM   2624 2HG  PRO A 176      51.956  34.934  38.188  1.00  0.00           H  
ATOM   2625 1HD  PRO A 176      53.108  34.479  35.407  1.00  0.00           H  
ATOM   2626 2HD  PRO A 176      53.456  33.591  36.944  1.00  0.00           H  
ATOM   2627  N   PRO A 177      48.196  33.894  34.964  1.00  0.00           N  
ATOM   2628  CA  PRO A 177      47.299  33.776  33.817  1.00  0.00           C  
ATOM   2629  C   PRO A 177      47.621  34.826  32.731  1.00  0.00           C  
ATOM   2630  O   PRO A 177      47.376  34.599  31.545  1.00  0.00           O  
ATOM   2631  CB  PRO A 177      45.921  34.012  34.444  1.00  0.00           C  
ATOM   2632  CG  PRO A 177      46.214  34.756  35.702  1.00  0.00           C  
ATOM   2633  CD  PRO A 177      47.541  34.212  36.158  1.00  0.00           C  
ATOM   2634  HA  PRO A 177      47.423  32.784  33.382  1.00  0.00           H  
ATOM   2635 1HB  PRO A 177      45.284  34.580  33.750  1.00  0.00           H  
ATOM   2636 2HB  PRO A 177      45.420  33.049  34.624  1.00  0.00           H  
ATOM   2637 1HG  PRO A 177      46.245  35.838  35.504  1.00  0.00           H  
ATOM   2638 2HG  PRO A 177      45.413  34.590  36.437  1.00  0.00           H  
ATOM   2639 1HD  PRO A 177      48.089  34.992  36.706  1.00  0.00           H  
ATOM   2640 2HD  PRO A 177      47.377  33.332  36.797  1.00  0.00           H  
ATOM   2641  N   GLU A 178      48.179  35.962  33.155  1.00  0.00           N  
ATOM   2642  CA  GLU A 178      48.620  37.022  32.269  1.00  0.00           C  
ATOM   2643  C   GLU A 178      49.595  36.527  31.213  1.00  0.00           C  
ATOM   2644  O   GLU A 178      49.483  36.854  30.033  1.00  0.00           O  
ATOM   2645  CB  GLU A 178      49.268  38.146  33.081  1.00  0.00           C  
ATOM   2646  CG  GLU A 178      49.725  39.337  32.251  1.00  0.00           C  
ATOM   2647  CD  GLU A 178      50.328  40.434  33.085  1.00  0.00           C  
ATOM   2648  OE1 GLU A 178      50.373  40.287  34.282  1.00  0.00           O  
ATOM   2649  OE2 GLU A 178      50.745  41.419  32.522  1.00  0.00           O1-
ATOM   2650  H   GLU A 178      48.333  36.054  34.149  1.00  0.00           H  
ATOM   2651  HA  GLU A 178      47.749  37.423  31.749  1.00  0.00           H  
ATOM   2652 1HB  GLU A 178      48.562  38.509  33.828  1.00  0.00           H  
ATOM   2653 2HB  GLU A 178      50.136  37.756  33.613  1.00  0.00           H  
ATOM   2654 1HG  GLU A 178      50.465  39.000  31.526  1.00  0.00           H  
ATOM   2655 2HG  GLU A 178      48.872  39.733  31.702  1.00  0.00           H  
ATOM   2656  N   ARG A 179      50.572  35.763  31.646  1.00  0.00           N  
ATOM   2657  CA  ARG A 179      51.573  35.222  30.745  1.00  0.00           C  
ATOM   2658  C   ARG A 179      50.972  34.293  29.703  1.00  0.00           C  
ATOM   2659  O   ARG A 179      51.357  34.304  28.535  1.00  0.00           O  
ATOM   2660  CB  ARG A 179      52.635  34.468  31.531  1.00  0.00           C  
ATOM   2661  CG  ARG A 179      53.544  35.343  32.380  1.00  0.00           C  
ATOM   2662  CD  ARG A 179      54.451  36.168  31.542  1.00  0.00           C  
ATOM   2663  NE  ARG A 179      55.327  35.349  30.721  1.00  0.00           N  
ATOM   2664  CZ  ARG A 179      56.495  34.823  31.137  1.00  0.00           C  
ATOM   2665  NH1 ARG A 179      56.914  35.040  32.364  1.00  0.00           N1+
ATOM   2666  NH2 ARG A 179      57.221  34.089  30.312  1.00  0.00           N  
ATOM   2667  H   ARG A 179      50.606  35.488  32.586  1.00  0.00           H  
ATOM   2668  HA  ARG A 179      52.042  36.050  30.212  1.00  0.00           H  
ATOM   2669 1HB  ARG A 179      52.156  33.750  32.194  1.00  0.00           H  
ATOM   2670 2HB  ARG A 179      53.267  33.906  30.843  1.00  0.00           H  
ATOM   2671 1HG  ARG A 179      52.938  36.012  32.991  1.00  0.00           H  
ATOM   2672 2HG  ARG A 179      54.154  34.713  33.028  1.00  0.00           H  
ATOM   2673 1HD  ARG A 179      53.860  36.803  30.883  1.00  0.00           H  
ATOM   2674 2HD  ARG A 179      55.072  36.792  32.184  1.00  0.00           H  
ATOM   2675  HE  ARG A 179      55.038  35.159  29.770  1.00  0.00           H  
ATOM   2676 1HH1 ARG A 179      56.359  35.601  32.995  1.00  0.00           H  
ATOM   2677 2HH1 ARG A 179      57.790  34.647  32.676  1.00  0.00           H  
ATOM   2678 1HH2 ARG A 179      56.899  33.922  29.368  1.00  0.00           H  
ATOM   2679 2HH2 ARG A 179      58.097  33.696  30.623  1.00  0.00           H  
ATOM   2680  N   TRP A 180      50.049  33.463  30.136  1.00  0.00           N  
ATOM   2681  CA  TRP A 180      49.344  32.572  29.235  1.00  0.00           C  
ATOM   2682  C   TRP A 180      48.532  33.324  28.193  1.00  0.00           C  
ATOM   2683  O   TRP A 180      48.477  32.944  27.025  1.00  0.00           O  
ATOM   2684  CB  TRP A 180      48.419  31.649  30.031  1.00  0.00           C  
ATOM   2685  CG  TRP A 180      49.149  30.597  30.810  1.00  0.00           C  
ATOM   2686  CD1 TRP A 180      50.220  29.867  30.389  1.00  0.00           C  
ATOM   2687  CD2 TRP A 180      48.863  30.150  32.157  1.00  0.00           C  
ATOM   2688  CE2 TRP A 180      49.800  29.161  32.466  1.00  0.00           C  
ATOM   2689  CE3 TRP A 180      47.903  30.506  33.112  1.00  0.00           C  
ATOM   2690  NE1 TRP A 180      50.618  29.000  31.376  1.00  0.00           N  
ATOM   2691  CZ2 TRP A 180      49.809  28.515  33.692  1.00  0.00           C  
ATOM   2692  CZ3 TRP A 180      47.912  29.859  34.342  1.00  0.00           C  
ATOM   2693  CH2 TRP A 180      48.841  28.890  34.624  1.00  0.00           C  
ATOM   2694  H   TRP A 180      49.772  33.477  31.076  1.00  0.00           H  
ATOM   2695  HA  TRP A 180      50.078  31.965  28.705  1.00  0.00           H  
ATOM   2696 1HB  TRP A 180      47.825  32.241  30.727  1.00  0.00           H  
ATOM   2697 2HB  TRP A 180      47.727  31.153  29.350  1.00  0.00           H  
ATOM   2698  HD1 TRP A 180      50.691  29.959  29.412  1.00  0.00           H  
ATOM   2699  HE1 TRP A 180      51.388  28.349  31.311  1.00  0.00           H  
ATOM   2700  HE3 TRP A 180      47.164  31.277  32.894  1.00  0.00           H  
ATOM   2701  HZ2 TRP A 180      50.538  27.742  33.935  1.00  0.00           H  
ATOM   2702  HZ3 TRP A 180      47.160  30.141  35.080  1.00  0.00           H  
ATOM   2703  HH2 TRP A 180      48.820  28.402  35.599  1.00  0.00           H  
ATOM   2704  N   ALA A 181      47.876  34.377  28.626  1.00  0.00           N  
ATOM   2705  CA  ALA A 181      47.121  35.227  27.725  1.00  0.00           C  
ATOM   2706  C   ALA A 181      48.002  35.895  26.683  1.00  0.00           C  
ATOM   2707  O   ALA A 181      47.638  36.016  25.515  1.00  0.00           O  
ATOM   2708  CB  ALA A 181      46.361  36.280  28.519  1.00  0.00           C  
ATOM   2709  H   ALA A 181      47.938  34.647  29.566  1.00  0.00           H  
ATOM   2710  HA  ALA A 181      46.408  34.602  27.187  1.00  0.00           H  
ATOM   2711 1HB  ALA A 181      45.787  36.906  27.836  1.00  0.00           H  
ATOM   2712 2HB  ALA A 181      45.683  35.789  29.218  1.00  0.00           H  
ATOM   2713 3HB  ALA A 181      47.066  36.898  29.071  1.00  0.00           H  
ATOM   2714  N   GLU A 182      49.153  36.359  27.116  1.00  0.00           N  
ATOM   2715  CA  GLU A 182      50.121  36.955  26.215  1.00  0.00           C  
ATOM   2716  C   GLU A 182      50.626  35.971  25.173  1.00  0.00           C  
ATOM   2717  O   GLU A 182      50.809  36.309  24.005  1.00  0.00           O  
ATOM   2718  CB  GLU A 182      51.303  37.511  27.011  1.00  0.00           C  
ATOM   2719  CG  GLU A 182      50.975  38.740  27.848  1.00  0.00           C  
ATOM   2720  CD  GLU A 182      52.138  39.211  28.677  1.00  0.00           C  
ATOM   2721  OE1 GLU A 182      53.141  38.539  28.694  1.00  0.00           O  
ATOM   2722  OE2 GLU A 182      52.023  40.244  29.293  1.00  0.00           O1-
ATOM   2723  H   GLU A 182      49.409  36.251  28.056  1.00  0.00           H  
ATOM   2724  HA  GLU A 182      49.639  37.775  25.683  1.00  0.00           H  
ATOM   2725 1HB  GLU A 182      51.685  36.742  27.682  1.00  0.00           H  
ATOM   2726 2HB  GLU A 182      52.109  37.778  26.328  1.00  0.00           H  
ATOM   2727 1HG  GLU A 182      50.667  39.547  27.184  1.00  0.00           H  
ATOM   2728 2HG  GLU A 182      50.138  38.506  28.505  1.00  0.00           H  
ATOM   2729  N   LEU A 183      50.884  34.757  25.606  1.00  0.00           N  
ATOM   2730  CA  LEU A 183      51.302  33.700  24.705  1.00  0.00           C  
ATOM   2731  C   LEU A 183      50.245  33.373  23.663  1.00  0.00           C  
ATOM   2732  O   LEU A 183      50.546  33.135  22.495  1.00  0.00           O  
ATOM   2733  CB  LEU A 183      51.637  32.436  25.507  1.00  0.00           C  
ATOM   2734  CG  LEU A 183      52.120  31.235  24.685  1.00  0.00           C  
ATOM   2735  CD1 LEU A 183      53.391  31.611  23.934  1.00  0.00           C  
ATOM   2736  CD2 LEU A 183      52.361  30.051  25.609  1.00  0.00           C  
ATOM   2737  H   LEU A 183      50.733  34.524  26.546  1.00  0.00           H  
ATOM   2738  HA  LEU A 183      52.195  34.030  24.175  1.00  0.00           H  
ATOM   2739 1HB  LEU A 183      52.417  32.679  26.228  1.00  0.00           H  
ATOM   2740 2HB  LEU A 183      50.748  32.126  26.056  1.00  0.00           H  
ATOM   2741  HG  LEU A 183      51.363  30.971  23.946  1.00  0.00           H  
ATOM   2742 1HD1 LEU A 183      53.734  30.757  23.349  1.00  0.00           H  
ATOM   2743 2HD1 LEU A 183      53.185  32.447  23.266  1.00  0.00           H  
ATOM   2744 3HD1 LEU A 183      54.163  31.896  24.647  1.00  0.00           H  
ATOM   2745 1HD2 LEU A 183      52.704  29.196  25.024  1.00  0.00           H  
ATOM   2746 2HD2 LEU A 183      53.120  30.313  26.347  1.00  0.00           H  
ATOM   2747 3HD2 LEU A 183      51.433  29.792  26.119  1.00  0.00           H  
ATOM   2748  N   VAL A 184      49.005  33.331  24.096  1.00  0.00           N  
ATOM   2749  CA  VAL A 184      47.892  33.102  23.195  1.00  0.00           C  
ATOM   2750  C   VAL A 184      47.754  34.200  22.153  1.00  0.00           C  
ATOM   2751  O   VAL A 184      47.467  33.945  20.985  1.00  0.00           O  
ATOM   2752  CB  VAL A 184      46.581  33.000  23.997  1.00  0.00           C  
ATOM   2753  CG1 VAL A 184      45.384  32.960  23.059  1.00  0.00           C  
ATOM   2754  CG2 VAL A 184      46.612  31.765  24.885  1.00  0.00           C  
ATOM   2755  H   VAL A 184      48.801  33.521  25.036  1.00  0.00           H  
ATOM   2756  HA  VAL A 184      48.060  32.161  22.670  1.00  0.00           H  
ATOM   2757  HB  VAL A 184      46.474  33.891  24.616  1.00  0.00           H  
ATOM   2758 1HG1 VAL A 184      44.466  32.888  23.643  1.00  0.00           H  
ATOM   2759 2HG1 VAL A 184      45.362  33.869  22.459  1.00  0.00           H  
ATOM   2760 3HG1 VAL A 184      45.465  32.093  22.403  1.00  0.00           H  
ATOM   2761 1HG2 VAL A 184      45.683  31.700  25.450  1.00  0.00           H  
ATOM   2762 2HG2 VAL A 184      46.725  30.875  24.266  1.00  0.00           H  
ATOM   2763 3HG2 VAL A 184      47.452  31.835  25.576  1.00  0.00           H  
ATOM   2764  N   LEU A 185      47.927  35.429  22.586  1.00  0.00           N  
ATOM   2765  CA  LEU A 185      47.895  36.565  21.685  1.00  0.00           C  
ATOM   2766  C   LEU A 185      49.000  36.510  20.643  1.00  0.00           C  
ATOM   2767  O   LEU A 185      48.798  36.836  19.475  1.00  0.00           O  
ATOM   2768  CB  LEU A 185      48.012  37.867  22.487  1.00  0.00           C  
ATOM   2769  CG  LEU A 185      46.802  38.222  23.360  1.00  0.00           C  
ATOM   2770  CD1 LEU A 185      47.137  39.429  24.227  1.00  0.00           C  
ATOM   2771  CD2 LEU A 185      45.600  38.505  22.471  1.00  0.00           C  
ATOM   2772  H   LEU A 185      48.148  35.595  23.526  1.00  0.00           H  
ATOM   2773  HA  LEU A 185      46.939  36.564  21.160  1.00  0.00           H  
ATOM   2774 1HB  LEU A 185      48.881  37.797  23.139  1.00  0.00           H  
ATOM   2775 2HB  LEU A 185      48.172  38.691  21.791  1.00  0.00           H  
ATOM   2776  HG  LEU A 185      46.574  37.388  24.023  1.00  0.00           H  
ATOM   2777 1HD1 LEU A 185      46.277  39.681  24.847  1.00  0.00           H  
ATOM   2778 2HD1 LEU A 185      47.987  39.192  24.866  1.00  0.00           H  
ATOM   2779 3HD1 LEU A 185      47.385  40.277  23.590  1.00  0.00           H  
ATOM   2780 1HD2 LEU A 185      44.739  38.757  23.091  1.00  0.00           H  
ATOM   2781 2HD2 LEU A 185      45.826  39.340  21.808  1.00  0.00           H  
ATOM   2782 3HD2 LEU A 185      45.372  37.621  21.875  1.00  0.00           H  
ATOM   2783  N   GLU A 186      50.180  36.126  21.076  1.00  0.00           N  
ATOM   2784  CA  GLU A 186      51.304  35.960  20.175  1.00  0.00           C  
ATOM   2785  C   GLU A 186      51.059  34.882  19.133  1.00  0.00           C  
ATOM   2786  O   GLU A 186      51.416  35.023  17.965  1.00  0.00           O  
ATOM   2787  CB  GLU A 186      52.567  35.626  20.971  1.00  0.00           C  
ATOM   2788  CG  GLU A 186      53.106  36.778  21.808  1.00  0.00           C  
ATOM   2789  CD  GLU A 186      54.299  36.392  22.636  1.00  0.00           C  
ATOM   2790  OE1 GLU A 186      54.636  35.232  22.654  1.00  0.00           O  
ATOM   2791  OE2 GLU A 186      54.875  37.257  23.252  1.00  0.00           O1-
ATOM   2792  H   GLU A 186      50.306  35.878  22.016  1.00  0.00           H  
ATOM   2793  HA  GLU A 186      51.466  36.900  19.647  1.00  0.00           H  
ATOM   2794 1HB  GLU A 186      52.365  34.792  21.643  1.00  0.00           H  
ATOM   2795 2HB  GLU A 186      53.356  35.312  20.288  1.00  0.00           H  
ATOM   2796 1HG  GLU A 186      53.388  37.595  21.144  1.00  0.00           H  
ATOM   2797 2HG  GLU A 186      52.315  37.138  22.464  1.00  0.00           H  
ATOM   2798  N   ALA A 187      50.475  33.786  19.566  1.00  0.00           N  
ATOM   2799  CA  ALA A 187      50.117  32.707  18.665  1.00  0.00           C  
ATOM   2800  C   ALA A 187      49.098  33.137  17.623  1.00  0.00           C  
ATOM   2801  O   ALA A 187      49.175  32.760  16.455  1.00  0.00           O  
ATOM   2802  CB  ALA A 187      49.585  31.522  19.458  1.00  0.00           C  
ATOM   2803  H   ALA A 187      50.210  33.705  20.506  1.00  0.00           H  
ATOM   2804  HA  ALA A 187      51.015  32.402  18.128  1.00  0.00           H  
ATOM   2805 1HB  ALA A 187      49.330  30.712  18.775  1.00  0.00           H  
ATOM   2806 2HB  ALA A 187      50.349  31.181  20.157  1.00  0.00           H  
ATOM   2807 3HB  ALA A 187      48.697  31.824  20.011  1.00  0.00           H  
ATOM   2808  N   GLY A 188      48.120  33.902  18.056  1.00  0.00           N  
ATOM   2809  CA  GLY A 188      47.120  34.442  17.155  1.00  0.00           C  
ATOM   2810  C   GLY A 188      47.720  35.371  16.113  1.00  0.00           C  
ATOM   2811  O   GLY A 188      47.336  35.360  14.945  1.00  0.00           O  
ATOM   2812  H   GLY A 188      48.086  34.177  18.996  1.00  0.00           H  
ATOM   2813 1HA  GLY A 188      46.606  33.624  16.649  1.00  0.00           H  
ATOM   2814 2HA  GLY A 188      46.370  34.987  17.728  1.00  0.00           H  
ATOM   2815  N   ARG A 189      48.642  36.202  16.546  1.00  0.00           N  
ATOM   2816  CA  ARG A 189      49.349  37.092  15.645  1.00  0.00           C  
ATOM   2817  C   ARG A 189      50.160  36.340  14.603  1.00  0.00           C  
ATOM   2818  O   ARG A 189      50.215  36.720  13.435  1.00  0.00           O  
ATOM   2819  CB  ARG A 189      50.276  38.007  16.432  1.00  0.00           C  
ATOM   2820  CG  ARG A 189      51.028  39.029  15.594  1.00  0.00           C  
ATOM   2821  CD  ARG A 189      51.865  39.921  16.436  1.00  0.00           C  
ATOM   2822  NE  ARG A 189      52.937  39.193  17.096  1.00  0.00           N  
ATOM   2823  CZ  ARG A 189      53.655  39.665  18.134  1.00  0.00           C  
ATOM   2824  NH1 ARG A 189      53.405  40.861  18.617  1.00  0.00           N1+
ATOM   2825  NH2 ARG A 189      54.612  38.924  18.666  1.00  0.00           N  
ATOM   2826  H   ARG A 189      48.920  36.187  17.486  1.00  0.00           H  
ATOM   2827  HA  ARG A 189      48.616  37.697  15.111  1.00  0.00           H  
ATOM   2828 1HB  ARG A 189      49.700  38.553  17.178  1.00  0.00           H  
ATOM   2829 2HB  ARG A 189      51.015  37.407  16.962  1.00  0.00           H  
ATOM   2830 1HG  ARG A 189      51.679  38.513  14.888  1.00  0.00           H  
ATOM   2831 2HG  ARG A 189      50.314  39.646  15.045  1.00  0.00           H  
ATOM   2832 1HD  ARG A 189      52.312  40.695  15.813  1.00  0.00           H  
ATOM   2833 2HD  ARG A 189      51.245  40.385  17.203  1.00  0.00           H  
ATOM   2834  HE  ARG A 189      53.159  38.269  16.753  1.00  0.00           H  
ATOM   2835 1HH1 ARG A 189      52.674  41.428  18.210  1.00  0.00           H  
ATOM   2836 2HH1 ARG A 189      53.943  41.215  19.395  1.00  0.00           H  
ATOM   2837 1HH2 ARG A 189      54.804  38.004  18.295  1.00  0.00           H  
ATOM   2838 2HH2 ARG A 189      55.150  39.277  19.444  1.00  0.00           H  
ATOM   2839  N   GLU A 190      50.817  35.287  15.036  1.00  0.00           N  
ATOM   2840  CA  GLU A 190      51.571  34.437  14.135  1.00  0.00           C  
ATOM   2841  C   GLU A 190      50.690  33.768  13.093  1.00  0.00           C  
ATOM   2842  O   GLU A 190      51.055  33.648  11.925  1.00  0.00           O  
ATOM   2843  CB  GLU A 190      52.325  33.370  14.932  1.00  0.00           C  
ATOM   2844  CG  GLU A 190      53.470  33.908  15.778  1.00  0.00           C  
ATOM   2845  CD  GLU A 190      54.580  34.497  14.953  1.00  0.00           C  
ATOM   2846  OE1 GLU A 190      55.200  33.767  14.218  1.00  0.00           O  
ATOM   2847  OE2 GLU A 190      54.808  35.679  15.058  1.00  0.00           O1-
ATOM   2848  H   GLU A 190      50.754  35.017  15.976  1.00  0.00           H  
ATOM   2849  HA  GLU A 190      52.300  35.053  13.607  1.00  0.00           H  
ATOM   2850 1HB  GLU A 190      51.631  32.855  15.597  1.00  0.00           H  
ATOM   2851 2HB  GLU A 190      52.735  32.627  14.248  1.00  0.00           H  
ATOM   2852 1HG  GLU A 190      53.083  34.676  16.447  1.00  0.00           H  
ATOM   2853 2HG  GLU A 190      53.867  33.099  16.389  1.00  0.00           H  
ATOM   2854  N   THR A 191      49.539  33.305  13.526  1.00  0.00           N  
ATOM   2855  CA  THR A 191      48.571  32.709  12.625  1.00  0.00           C  
ATOM   2856  C   THR A 191      48.066  33.693  11.583  1.00  0.00           C  
ATOM   2857  O   THR A 191      47.884  33.355  10.415  1.00  0.00           O  
ATOM   2858  CB  THR A 191      47.376  32.139  13.411  1.00  0.00           C  
ATOM   2859  CG2 THR A 191      46.341  31.556  12.460  1.00  0.00           C  
ATOM   2860  OG1 THR A 191      47.832  31.113  14.302  1.00  0.00           O  
ATOM   2861  H   THR A 191      49.283  33.413  14.466  1.00  0.00           H  
ATOM   2862  HA  THR A 191      49.055  31.892  12.089  1.00  0.00           H  
ATOM   2863  HB  THR A 191      46.914  32.933  13.998  1.00  0.00           H  
ATOM   2864  HG1 THR A 191      48.470  31.484  14.916  1.00  0.00           H  
ATOM   2865 1HG2 THR A 191      45.504  31.158  13.033  1.00  0.00           H  
ATOM   2866 2HG2 THR A 191      45.984  32.336  11.788  1.00  0.00           H  
ATOM   2867 3HG2 THR A 191      46.794  30.755  11.877  1.00  0.00           H  
ATOM   2868  N   VAL A 192      47.808  34.908  12.016  1.00  0.00           N  
ATOM   2869  CA  VAL A 192      47.390  35.964  11.115  1.00  0.00           C  
ATOM   2870  C   VAL A 192      48.447  36.290  10.073  1.00  0.00           C  
ATOM   2871  O   VAL A 192      48.145  36.529   8.905  1.00  0.00           O  
ATOM   2872  CB  VAL A 192      47.062  37.238  11.917  1.00  0.00           C  
ATOM   2873  CG1 VAL A 192      46.816  38.409  10.978  1.00  0.00           C  
ATOM   2874  CG2 VAL A 192      45.851  36.993  12.804  1.00  0.00           C  
ATOM   2875  H   VAL A 192      47.960  35.140  12.956  1.00  0.00           H  
ATOM   2876  HA  VAL A 192      46.492  35.636  10.590  1.00  0.00           H  
ATOM   2877  HB  VAL A 192      47.921  37.497  12.536  1.00  0.00           H  
ATOM   2878 1HG1 VAL A 192      46.586  39.301  11.562  1.00  0.00           H  
ATOM   2879 2HG1 VAL A 192      47.708  38.589  10.379  1.00  0.00           H  
ATOM   2880 3HG1 VAL A 192      45.977  38.180  10.323  1.00  0.00           H  
ATOM   2881 1HG2 VAL A 192      45.626  37.898  13.369  1.00  0.00           H  
ATOM   2882 2HG2 VAL A 192      44.994  36.729  12.185  1.00  0.00           H  
ATOM   2883 3HG2 VAL A 192      46.065  36.178  13.496  1.00  0.00           H  
ATOM   2884  N   GLU A 193      49.687  36.333  10.506  1.00  0.00           N  
ATOM   2885  CA  GLU A 193      50.801  36.562   9.605  1.00  0.00           C  
ATOM   2886  C   GLU A 193      50.939  35.464   8.563  1.00  0.00           C  
ATOM   2887  O   GLU A 193      51.226  35.719   7.395  1.00  0.00           O  
ATOM   2888  CB  GLU A 193      52.102  36.681  10.402  1.00  0.00           C  
ATOM   2889  CG  GLU A 193      53.331  36.989   9.557  1.00  0.00           C  
ATOM   2890  CD  GLU A 193      54.575  37.172  10.380  1.00  0.00           C  
ATOM   2891  OE1 GLU A 193      54.464  37.602  11.503  1.00  0.00           O  
ATOM   2892  OE2 GLU A 193      55.639  36.883   9.885  1.00  0.00           O1-
ATOM   2893  H   GLU A 193      49.890  36.144  11.446  1.00  0.00           H  
ATOM   2894  HA  GLU A 193      50.629  37.498   9.072  1.00  0.00           H  
ATOM   2895 1HB  GLU A 193      52.002  37.470  11.147  1.00  0.00           H  
ATOM   2896 2HB  GLU A 193      52.289  35.748  10.935  1.00  0.00           H  
ATOM   2897 1HG  GLU A 193      53.490  36.171   8.855  1.00  0.00           H  
ATOM   2898 2HG  GLU A 193      53.145  37.894   8.981  1.00  0.00           H  
ATOM   2899  N   HIS A 194      50.765  34.235   8.996  1.00  0.00           N  
ATOM   2900  CA  HIS A 194      50.797  33.100   8.095  1.00  0.00           C  
ATOM   2901  C   HIS A 194      49.691  33.154   7.053  1.00  0.00           C  
ATOM   2902  O   HIS A 194      49.893  32.827   5.885  1.00  0.00           O  
ATOM   2903  CB  HIS A 194      50.690  31.792   8.886  1.00  0.00           C  
ATOM   2904  CG  HIS A 194      51.918  31.466   9.679  1.00  0.00           C  
ATOM   2905  CD2 HIS A 194      52.069  31.053  10.959  1.00  0.00           C  
ATOM   2906  ND1 HIS A 194      53.189  31.554   9.151  1.00  0.00           N  
ATOM   2907  CE1 HIS A 194      54.070  31.208  10.074  1.00  0.00           C  
ATOM   2908  NE2 HIS A 194      53.416  30.900  11.179  1.00  0.00           N  
ATOM   2909  H   HIS A 194      50.543  34.068   9.936  1.00  0.00           H  
ATOM   2910  HA  HIS A 194      51.741  33.094   7.551  1.00  0.00           H  
ATOM   2911 1HB  HIS A 194      49.845  31.851   9.573  1.00  0.00           H  
ATOM   2912 2HB  HIS A 194      50.498  30.967   8.201  1.00  0.00           H  
ATOM   2913  HD2 HIS A 194      51.271  30.874  11.680  1.00  0.00           H  
ATOM   2914  HE1 HIS A 194      55.151  31.183   9.945  1.00  0.00           H  
ATOM   2915  HE2 HIS A 194      53.833  30.600  12.048  1.00  0.00           H  
ATOM   2916  N   ALA A 195      48.512  33.538   7.486  1.00  0.00           N  
ATOM   2917  CA  ALA A 195      47.387  33.704   6.585  1.00  0.00           C  
ATOM   2918  C   ALA A 195      47.633  34.783   5.543  1.00  0.00           C  
ATOM   2919  O   ALA A 195      47.276  34.641   4.375  1.00  0.00           O  
ATOM   2920  CB  ALA A 195      46.128  34.021   7.379  1.00  0.00           C  
ATOM   2921  H   ALA A 195      48.386  33.785   8.426  1.00  0.00           H  
ATOM   2922  HA  ALA A 195      47.243  32.767   6.047  1.00  0.00           H  
ATOM   2923 1HB  ALA A 195      45.286  34.132   6.696  1.00  0.00           H  
ATOM   2924 2HB  ALA A 195      45.924  33.210   8.078  1.00  0.00           H  
ATOM   2925 3HB  ALA A 195      46.271  34.948   7.932  1.00  0.00           H  
ATOM   2926  N   LYS A 196      48.217  35.878   5.976  1.00  0.00           N  
ATOM   2927  CA  LYS A 196      48.576  36.957   5.075  1.00  0.00           C  
ATOM   2928  C   LYS A 196      49.595  36.527   4.033  1.00  0.00           C  
ATOM   2929  O   LYS A 196      49.517  36.903   2.865  1.00  0.00           O  
ATOM   2930  CB  LYS A 196      49.116  38.147   5.869  1.00  0.00           C  
ATOM   2931  CG  LYS A 196      49.107  39.467   5.109  1.00  0.00           C  
ATOM   2932  CD  LYS A 196      50.348  39.613   4.241  1.00  0.00           C  
ATOM   2933  CE  LYS A 196      50.363  40.951   3.517  1.00  0.00           C  
ATOM   2934  NZ  LYS A 196      50.411  42.096   4.465  1.00  0.00           N1+
ATOM   2935  H   LYS A 196      48.482  35.959   6.916  1.00  0.00           H  
ATOM   2936  HA  LYS A 196      47.678  37.281   4.548  1.00  0.00           H  
ATOM   2937 1HB  LYS A 196      48.523  38.279   6.775  1.00  0.00           H  
ATOM   2938 2HB  LYS A 196      50.142  37.945   6.176  1.00  0.00           H  
ATOM   2939 1HG  LYS A 196      48.222  39.516   4.474  1.00  0.00           H  
ATOM   2940 2HG  LYS A 196      49.070  40.294   5.817  1.00  0.00           H  
ATOM   2941 1HD  LYS A 196      51.240  39.536   4.864  1.00  0.00           H  
ATOM   2942 2HD  LYS A 196      50.371  38.811   3.503  1.00  0.00           H  
ATOM   2943 1HE  LYS A 196      51.232  41.000   2.862  1.00  0.00           H  
ATOM   2944 2HE  LYS A 196      49.468  41.042   2.902  1.00  0.00           H  
ATOM   2945 1HZ  LYS A 196      50.420  42.963   3.946  1.00  0.00           H  
ATOM   2946 2HZ  LYS A 196      49.599  42.072   5.065  1.00  0.00           H  
ATOM   2947 3HZ  LYS A 196      51.247  42.033   5.028  1.00  0.00           H  
ATOM   2948  N   GLU A 197      50.572  35.763   4.466  1.00  0.00           N  
ATOM   2949  CA  GLU A 197      51.573  35.222   3.565  1.00  0.00           C  
ATOM   2950  C   GLU A 197      50.972  34.293   2.523  1.00  0.00           C  
ATOM   2951  O   GLU A 197      51.357  34.304   1.355  1.00  0.00           O  
ATOM   2952  CB  GLU A 197      52.645  34.475   4.361  1.00  0.00           C  
ATOM   2953  CG  GLU A 197      53.537  35.372   5.209  1.00  0.00           C  
ATOM   2954  CD  GLU A 197      54.381  36.305   4.385  1.00  0.00           C  
ATOM   2955  OE1 GLU A 197      55.213  35.830   3.650  1.00  0.00           O  
ATOM   2956  OE2 GLU A 197      54.192  37.494   4.491  1.00  0.00           O1-
ATOM   2957  H   GLU A 197      50.606  35.488   5.406  1.00  0.00           H  
ATOM   2958  HA  GLU A 197      52.048  36.050   3.038  1.00  0.00           H  
ATOM   2959 1HB  GLU A 197      52.169  33.753   5.025  1.00  0.00           H  
ATOM   2960 2HB  GLU A 197      53.285  33.918   3.677  1.00  0.00           H  
ATOM   2961 1HG  GLU A 197      52.911  35.961   5.878  1.00  0.00           H  
ATOM   2962 2HG  GLU A 197      54.187  34.746   5.820  1.00  0.00           H  
ATOM   2963  N   GLY A 198      50.049  33.463   2.956  1.00  0.00           N  
ATOM   2964  CA  GLY A 198      49.344  32.572   2.055  1.00  0.00           C  
ATOM   2965  C   GLY A 198      48.532  33.324   1.013  1.00  0.00           C  
ATOM   2966  O   GLY A 198      48.477  32.944  -0.155  1.00  0.00           O  
ATOM   2967  H   GLY A 198      49.772  33.477   3.896  1.00  0.00           H  
ATOM   2968 1HA  GLY A 198      50.060  31.925   1.549  1.00  0.00           H  
ATOM   2969 2HA  GLY A 198      48.678  31.928   2.628  1.00  0.00           H  
ATOM   2970  N   SER A 199      47.915  34.416   1.438  1.00  0.00           N  
ATOM   2971  CA  SER A 199      46.833  35.005   0.674  1.00  0.00           C  
ATOM   2972  C   SER A 199      47.119  35.031  -0.829  1.00  0.00           C  
ATOM   2973  O   SER A 199      46.201  34.929  -1.638  1.00  0.00           O  
ATOM   2974  CB  SER A 199      46.572  36.414   1.170  1.00  0.00           C  
ATOM   2975  OG  SER A 199      47.669  37.247   0.913  1.00  0.00           O  
ATOM   2976  H   SER A 199      48.101  34.755   2.368  1.00  0.00           H  
ATOM   2977  HA  SER A 199      45.944  34.390   0.816  1.00  0.00           H  
ATOM   2978 1HB  SER A 199      45.686  36.814   0.679  1.00  0.00           H  
ATOM   2979 2HB  SER A 199      46.372  36.392   2.240  1.00  0.00           H  
ATOM   2980  HG  SER A 199      48.309  37.063   1.605  1.00  0.00           H  
ATOM   2981  N   LYS A 200      48.388  35.140  -1.196  1.00  0.00           N  
ATOM   2982  CA  LYS A 200      48.773  35.093  -2.604  1.00  0.00           C  
ATOM   2983  C   LYS A 200      48.622  33.692  -3.204  1.00  0.00           C  
ATOM   2984  O   LYS A 200      48.419  33.548  -4.410  1.00  0.00           O  
ATOM   2985  CB  LYS A 200      50.214  35.578  -2.770  1.00  0.00           C  
ATOM   2986  CG  LYS A 200      50.409  37.068  -2.524  1.00  0.00           C  
ATOM   2987  CD  LYS A 200      51.865  37.472  -2.700  1.00  0.00           C  
ATOM   2988  CE  LYS A 200      52.061  38.960  -2.453  1.00  0.00           C  
ATOM   2989  NZ  LYS A 200      53.488  39.363  -2.585  1.00  0.00           N1+
ATOM   2990  H   LYS A 200      49.101  35.239  -0.491  1.00  0.00           H  
ATOM   2991  HA  LYS A 200      48.125  35.769  -3.163  1.00  0.00           H  
ATOM   2992 1HB  LYS A 200      50.862  35.037  -2.080  1.00  0.00           H  
ATOM   2993 2HB  LYS A 200      50.557  35.359  -3.782  1.00  0.00           H  
ATOM   2994 1HG  LYS A 200      49.796  37.636  -3.224  1.00  0.00           H  
ATOM   2995 2HG  LYS A 200      50.093  37.313  -1.510  1.00  0.00           H  
ATOM   2996 1HD  LYS A 200      52.486  36.911  -2.000  1.00  0.00           H  
ATOM   2997 2HD  LYS A 200      52.188  37.236  -3.714  1.00  0.00           H  
ATOM   2998 1HE  LYS A 200      51.469  39.529  -3.168  1.00  0.00           H  
ATOM   2999 2HE  LYS A 200      51.718  39.211  -1.450  1.00  0.00           H  
ATOM   3000 1HZ  LYS A 200      53.576  40.355  -2.414  1.00  0.00           H  
ATOM   3001 2HZ  LYS A 200      54.045  38.855  -1.913  1.00  0.00           H  
ATOM   3002 3HZ  LYS A 200      53.813  39.153  -3.518  1.00  0.00           H  
ATOM   3003  N   LEU A 201      48.819  32.667  -2.379  1.00  0.00           N  
ATOM   3004  CA  LEU A 201      48.973  31.294  -2.883  1.00  0.00           C  
ATOM   3005  C   LEU A 201      47.662  30.522  -2.879  1.00  0.00           C  
ATOM   3006  O   LEU A 201      47.580  29.424  -3.420  1.00  0.00           O  
ATOM   3007  CB  LEU A 201      50.006  30.536  -2.040  1.00  0.00           C  
ATOM   3008  CG  LEU A 201      51.471  30.729  -2.451  1.00  0.00           C  
ATOM   3009  CD1 LEU A 201      51.677  30.198  -3.863  1.00  0.00           C  
ATOM   3010  CD2 LEU A 201      51.833  32.205  -2.364  1.00  0.00           C  
ATOM   3011  H   LEU A 201      48.923  32.841  -1.393  1.00  0.00           H  
ATOM   3012  HA  LEU A 201      49.333  31.340  -3.911  1.00  0.00           H  
ATOM   3013 1HB  LEU A 201      49.909  30.855  -1.003  1.00  0.00           H  
ATOM   3014 2HB  LEU A 201      49.785  29.471  -2.093  1.00  0.00           H  
ATOM   3015  HG  LEU A 201      52.115  30.158  -1.783  1.00  0.00           H  
ATOM   3016 1HD1 LEU A 201      52.718  30.335  -4.156  1.00  0.00           H  
ATOM   3017 2HD1 LEU A 201      51.429  29.137  -3.892  1.00  0.00           H  
ATOM   3018 3HD1 LEU A 201      51.032  30.741  -4.553  1.00  0.00           H  
ATOM   3019 1HD2 LEU A 201      52.875  32.342  -2.655  1.00  0.00           H  
ATOM   3020 2HD2 LEU A 201      51.191  32.777  -3.033  1.00  0.00           H  
ATOM   3021 3HD2 LEU A 201      51.694  32.553  -1.340  1.00  0.00           H  
ATOM   3022  N   SER A 202      46.652  31.088  -2.239  1.00  0.00           N  
ATOM   3023  CA  SER A 202      45.353  30.430  -2.109  1.00  0.00           C  
ATOM   3024  C   SER A 202      44.232  31.404  -2.418  1.00  0.00           C  
ATOM   3025  O   SER A 202      44.454  32.605  -2.546  1.00  0.00           O  
ATOM   3026  CB  SER A 202      45.179  29.871  -0.711  1.00  0.00           C  
ATOM   3027  OG  SER A 202      45.116  30.900   0.238  1.00  0.00           O  
ATOM   3028  H   SER A 202      46.783  31.999  -1.821  1.00  0.00           H  
ATOM   3029  HA  SER A 202      45.310  29.606  -2.822  1.00  0.00           H  
ATOM   3030 1HB  SER A 202      44.266  29.277  -0.667  1.00  0.00           H  
ATOM   3031 2HB  SER A 202      46.011  29.208  -0.478  1.00  0.00           H  
ATOM   3032  HG  SER A 202      45.007  30.469   1.089  1.00  0.00           H  
ATOM   3033  N   ASP A 203      43.016  30.876  -2.538  1.00  0.00           N  
ATOM   3034  CA  ASP A 203      41.858  31.710  -2.836  1.00  0.00           C  
ATOM   3035  C   ASP A 203      41.610  32.697  -1.706  1.00  0.00           C  
ATOM   3036  O   ASP A 203      41.413  32.302  -0.559  1.00  0.00           O  
ATOM   3037  CB  ASP A 203      40.612  30.849  -3.058  1.00  0.00           C  
ATOM   3038  CG  ASP A 203      39.398  31.663  -3.486  1.00  0.00           C  
ATOM   3039  OD1 ASP A 203      39.265  32.777  -3.035  1.00  0.00           O  
ATOM   3040  OD2 ASP A 203      38.616  31.164  -4.258  1.00  0.00           O1-
ATOM   3041  H   ASP A 203      42.889  29.881  -2.421  1.00  0.00           H  
ATOM   3042  HA  ASP A 203      42.055  32.261  -3.756  1.00  0.00           H  
ATOM   3043 1HB  ASP A 203      40.818  30.101  -3.824  1.00  0.00           H  
ATOM   3044 2HB  ASP A 203      40.368  30.317  -2.138  1.00  0.00           H  
ATOM   3045  N   PRO A 204      41.734  33.981  -2.021  1.00  0.00           N  
ATOM   3046  CA  PRO A 204      41.864  35.003  -0.990  1.00  0.00           C  
ATOM   3047  C   PRO A 204      40.622  35.090  -0.111  1.00  0.00           C  
ATOM   3048  O   PRO A 204      40.753  35.216   1.105  1.00  0.00           O  
ATOM   3049  CB  PRO A 204      42.065  36.284  -1.807  1.00  0.00           C  
ATOM   3050  CG  PRO A 204      42.675  35.812  -3.082  1.00  0.00           C  
ATOM   3051  CD  PRO A 204      41.983  34.506  -3.368  1.00  0.00           C  
ATOM   3052  HA  PRO A 204      42.712  34.750  -0.354  1.00  0.00           H  
ATOM   3053 1HB  PRO A 204      41.099  36.789  -1.956  1.00  0.00           H  
ATOM   3054 2HB  PRO A 204      42.712  36.983  -1.257  1.00  0.00           H  
ATOM   3055 1HG  PRO A 204      42.518  36.557  -3.876  1.00  0.00           H  
ATOM   3056 2HG  PRO A 204      43.763  35.698  -2.964  1.00  0.00           H  
ATOM   3057 1HD  PRO A 204      41.047  34.698  -3.913  1.00  0.00           H  
ATOM   3058 2HD  PRO A 204      42.650  33.858  -3.956  1.00  0.00           H  
ATOM   3059  N   VAL A 205      39.407  35.004  -0.689  1.00  0.00           N  
ATOM   3060  CA  VAL A 205      38.266  35.115   0.198  1.00  0.00           C  
ATOM   3061  C   VAL A 205      38.241  34.023   1.255  1.00  0.00           C  
ATOM   3062  O   VAL A 205      38.007  34.275   2.435  1.00  0.00           O  
ATOM   3063  CB  VAL A 205      36.961  35.056  -0.619  1.00  0.00           C  
ATOM   3064  CG1 VAL A 205      35.758  34.960   0.307  1.00  0.00           C  
ATOM   3065  CG2 VAL A 205      36.856  36.281  -1.515  1.00  0.00           C  
ATOM   3066  H   VAL A 205      39.252  34.913  -1.682  1.00  0.00           H  
ATOM   3067  HA  VAL A 205      38.321  36.074   0.714  1.00  0.00           H  
ATOM   3068  HB  VAL A 205      36.968  34.155  -1.232  1.00  0.00           H  
ATOM   3069 1HG1 VAL A 205      34.844  34.919  -0.287  1.00  0.00           H  
ATOM   3070 2HG1 VAL A 205      35.836  34.057   0.913  1.00  0.00           H  
ATOM   3071 3HG1 VAL A 205      35.728  35.834   0.957  1.00  0.00           H  
ATOM   3072 1HG2 VAL A 205      35.932  36.232  -2.090  1.00  0.00           H  
ATOM   3073 2HG2 VAL A 205      36.855  37.182  -0.901  1.00  0.00           H  
ATOM   3074 3HG2 VAL A 205      37.706  36.307  -2.197  1.00  0.00           H  
ATOM   3075  N   GLU A 206      38.453  32.800   0.821  1.00  0.00           N  
ATOM   3076  CA  GLU A 206      38.456  31.663   1.722  1.00  0.00           C  
ATOM   3077  C   GLU A 206      39.560  31.752   2.765  1.00  0.00           C  
ATOM   3078  O   GLU A 206      39.369  31.419   3.933  1.00  0.00           O  
ATOM   3079  CB  GLU A 206      38.605  30.365   0.925  1.00  0.00           C  
ATOM   3080  CG  GLU A 206      37.393  30.005   0.078  1.00  0.00           C  
ATOM   3081  CD  GLU A 206      36.172  29.704   0.903  1.00  0.00           C  
ATOM   3082  OE1 GLU A 206      36.312  29.101   1.939  1.00  0.00           O  
ATOM   3083  OE2 GLU A 206      35.098  30.079   0.495  1.00  0.00           O1-
ATOM   3084  H   GLU A 206      38.680  32.639  -0.118  1.00  0.00           H  
ATOM   3085  HA  GLU A 206      37.505  31.642   2.256  1.00  0.00           H  
ATOM   3086 1HB  GLU A 206      39.466  30.443   0.261  1.00  0.00           H  
ATOM   3087 2HB  GLU A 206      38.793  29.538   1.609  1.00  0.00           H  
ATOM   3088 1HG  GLU A 206      37.170  30.835  -0.591  1.00  0.00           H  
ATOM   3089 2HG  GLU A 206      37.635  29.137  -0.533  1.00  0.00           H  
ATOM   3090  N   LEU A 207      40.726  32.172   2.331  1.00  0.00           N  
ATOM   3091  CA  LEU A 207      41.845  32.375   3.232  1.00  0.00           C  
ATOM   3092  C   LEU A 207      41.566  33.445   4.275  1.00  0.00           C  
ATOM   3093  O   LEU A 207      41.927  33.314   5.443  1.00  0.00           O  
ATOM   3094  CB  LEU A 207      43.095  32.758   2.429  1.00  0.00           C  
ATOM   3095  CG  LEU A 207      44.392  32.885   3.238  1.00  0.00           C  
ATOM   3096  CD1 LEU A 207      44.410  34.224   3.963  1.00  0.00           C  
ATOM   3097  CD2 LEU A 207      44.492  31.730   4.223  1.00  0.00           C  
ATOM   3098  H   LEU A 207      40.845  32.424   1.392  1.00  0.00           H  
ATOM   3099  HA  LEU A 207      42.041  31.439   3.757  1.00  0.00           H  
ATOM   3100 1HB  LEU A 207      43.257  32.005   1.660  1.00  0.00           H  
ATOM   3101 2HB  LEU A 207      42.914  33.715   1.940  1.00  0.00           H  
ATOM   3102  HG  LEU A 207      45.247  32.861   2.562  1.00  0.00           H  
ATOM   3103 1HD1 LEU A 207      45.331  34.315   4.538  1.00  0.00           H  
ATOM   3104 2HD1 LEU A 207      44.357  35.033   3.234  1.00  0.00           H  
ATOM   3105 3HD1 LEU A 207      43.555  34.285   4.636  1.00  0.00           H  
ATOM   3106 1HD2 LEU A 207      45.414  31.820   4.798  1.00  0.00           H  
ATOM   3107 2HD2 LEU A 207      43.638  31.754   4.901  1.00  0.00           H  
ATOM   3108 3HD2 LEU A 207      44.495  30.786   3.678  1.00  0.00           H  
ATOM   3109  N   ASN A 208      40.950  34.521   3.841  1.00  0.00           N  
ATOM   3110  CA  ASN A 208      40.557  35.588   4.742  1.00  0.00           C  
ATOM   3111  C   ASN A 208      39.551  35.127   5.785  1.00  0.00           C  
ATOM   3112  O   ASN A 208      39.617  35.505   6.953  1.00  0.00           O  
ATOM   3113  CB  ASN A 208      40.001  36.760   3.954  1.00  0.00           C  
ATOM   3114  CG  ASN A 208      41.070  37.526   3.225  1.00  0.00           C  
ATOM   3115  ND2 ASN A 208      40.890  37.702   1.941  1.00  0.00           N  
ATOM   3116  OD1 ASN A 208      42.060  37.957   3.826  1.00  0.00           O  
ATOM   3117  H   ASN A 208      40.681  34.594   2.902  1.00  0.00           H  
ATOM   3118  HA  ASN A 208      41.440  35.921   5.291  1.00  0.00           H  
ATOM   3119 1HB  ASN A 208      39.272  36.397   3.228  1.00  0.00           H  
ATOM   3120 2HB  ASN A 208      39.480  37.439   4.629  1.00  0.00           H  
ATOM   3121 1HD2 ASN A 208      41.569  38.205   1.405  1.00  0.00           H  
ATOM   3122 2HD2 ASN A 208      40.073  37.336   1.496  1.00  0.00           H  
ATOM   3123  N   LYS A 209      38.598  34.332   5.351  1.00  0.00           N  
ATOM   3124  CA  LYS A 209      37.615  33.761   6.252  1.00  0.00           C  
ATOM   3125  C   LYS A 209      38.244  32.851   7.295  1.00  0.00           C  
ATOM   3126  O   LYS A 209      37.860  32.850   8.463  1.00  0.00           O  
ATOM   3127  CB  LYS A 209      36.560  32.990   5.457  1.00  0.00           C  
ATOM   3128  CG  LYS A 209      35.457  32.375   6.308  1.00  0.00           C  
ATOM   3129  CD  LYS A 209      34.381  31.737   5.442  1.00  0.00           C  
ATOM   3130  CE  LYS A 209      34.889  30.470   4.771  1.00  0.00           C  
ATOM   3131  NZ  LYS A 209      33.816  29.776   4.008  1.00  0.00           N1+
ATOM   3132  H   LYS A 209      38.573  34.056   4.412  1.00  0.00           H  
ATOM   3133  HA  LYS A 209      37.115  34.574   6.779  1.00  0.00           H  
ATOM   3134 1HB  LYS A 209      36.091  33.656   4.733  1.00  0.00           H  
ATOM   3135 2HB  LYS A 209      37.040  32.185   4.900  1.00  0.00           H  
ATOM   3136 1HG  LYS A 209      35.883  31.613   6.962  1.00  0.00           H  
ATOM   3137 2HG  LYS A 209      35.002  33.147   6.928  1.00  0.00           H  
ATOM   3138 1HD  LYS A 209      33.515  31.491   6.058  1.00  0.00           H  
ATOM   3139 2HD  LYS A 209      34.068  32.443   4.673  1.00  0.00           H  
ATOM   3140 1HE  LYS A 209      35.699  30.719   4.088  1.00  0.00           H  
ATOM   3141 2HE  LYS A 209      35.277  29.788   5.527  1.00  0.00           H  
ATOM   3142 1HZ  LYS A 209      34.192  28.942   3.579  1.00  0.00           H  
ATOM   3143 2HZ  LYS A 209      33.065  29.522   4.636  1.00  0.00           H  
ATOM   3144 3HZ  LYS A 209      33.460  30.391   3.290  1.00  0.00           H  
ATOM   3145  N   ALA A 210      39.192  32.049   6.861  1.00  0.00           N  
ATOM   3146  CA  ALA A 210      39.926  31.182   7.762  1.00  0.00           C  
ATOM   3147  C   ALA A 210      40.713  31.959   8.805  1.00  0.00           C  
ATOM   3148  O   ALA A 210      40.780  31.580   9.973  1.00  0.00           O  
ATOM   3149  CB  ALA A 210      40.859  30.280   6.968  1.00  0.00           C  
ATOM   3150  H   ALA A 210      39.469  32.073   5.922  1.00  0.00           H  
ATOM   3151  HA  ALA A 210      39.206  30.565   8.300  1.00  0.00           H  
ATOM   3152 1HB  ALA A 210      41.398  29.622   7.650  1.00  0.00           H  
ATOM   3153 2HB  ALA A 210      40.277  29.680   6.268  1.00  0.00           H  
ATOM   3154 3HB  ALA A 210      41.572  30.891   6.415  1.00  0.00           H  
ATOM   3155  N   MET A 211      41.337  33.031   8.371  1.00  0.00           N  
ATOM   3156  CA  MET A 211      42.065  33.905   9.272  1.00  0.00           C  
ATOM   3157  C   MET A 211      41.163  34.545  10.315  1.00  0.00           C  
ATOM   3158  O   MET A 211      41.524  34.677  11.483  1.00  0.00           O  
ATOM   3159  CB  MET A 211      42.792  34.983   8.471  1.00  0.00           C  
ATOM   3160  CG  MET A 211      43.600  35.958   9.316  1.00  0.00           C  
ATOM   3161  SD  MET A 211      44.412  37.229   8.326  1.00  0.00           S  
ATOM   3162  CE  MET A 211      43.006  38.221   7.831  1.00  0.00           C  
ATOM   3163  H   MET A 211      41.266  33.300   7.432  1.00  0.00           H  
ATOM   3164  HA  MET A 211      42.800  33.309   9.813  1.00  0.00           H  
ATOM   3165 1HB  MET A 211      43.471  34.513   7.762  1.00  0.00           H  
ATOM   3166 2HB  MET A 211      42.067  35.561   7.896  1.00  0.00           H  
ATOM   3167 1HG  MET A 211      42.944  36.447  10.035  1.00  0.00           H  
ATOM   3168 2HG  MET A 211      44.365  35.412   9.869  1.00  0.00           H  
ATOM   3169 1HE  MET A 211      43.346  39.050   7.211  1.00  0.00           H  
ATOM   3170 2HE  MET A 211      42.307  37.604   7.263  1.00  0.00           H  
ATOM   3171 3HE  MET A 211      42.505  38.612   8.718  1.00  0.00           H  
ATOM   3172  N   MET A 212      39.998  34.974   9.881  1.00  0.00           N  
ATOM   3173  CA  MET A 212      39.011  35.538  10.782  1.00  0.00           C  
ATOM   3174  C   MET A 212      38.537  34.539  11.825  1.00  0.00           C  
ATOM   3175  O   MET A 212      38.345  34.871  12.993  1.00  0.00           O  
ATOM   3176  CB  MET A 212      37.823  36.067   9.981  1.00  0.00           C  
ATOM   3177  CG  MET A 212      38.140  37.270   9.105  1.00  0.00           C  
ATOM   3178  SD  MET A 212      38.618  38.721  10.063  1.00  0.00           S  
ATOM   3179  CE  MET A 212      39.136  39.833   8.759  1.00  0.00           C  
ATOM   3180  H   MET A 212      39.746  34.857   8.942  1.00  0.00           H  
ATOM   3181  HA  MET A 212      39.470  36.365  11.324  1.00  0.00           H  
ATOM   3182 1HB  MET A 212      37.438  35.277   9.337  1.00  0.00           H  
ATOM   3183 2HB  MET A 212      37.021  36.352  10.664  1.00  0.00           H  
ATOM   3184 1HG  MET A 212      38.955  37.021   8.426  1.00  0.00           H  
ATOM   3185 2HG  MET A 212      37.265  37.526   8.507  1.00  0.00           H  
ATOM   3186 1HE  MET A 212      39.462  40.778   9.194  1.00  0.00           H  
ATOM   3187 2HE  MET A 212      39.961  39.384   8.204  1.00  0.00           H  
ATOM   3188 3HE  MET A 212      38.301  40.014   8.081  1.00  0.00           H  
ATOM   3189  N   ASP A 213      38.318  33.317  11.391  1.00  0.00           N  
ATOM   3190  CA  ASP A 213      37.933  32.248  12.292  1.00  0.00           C  
ATOM   3191  C   ASP A 213      38.999  31.954  13.335  1.00  0.00           C  
ATOM   3192  O   ASP A 213      38.705  31.707  14.503  1.00  0.00           O  
ATOM   3193  CB  ASP A 213      37.632  30.975  11.498  1.00  0.00           C  
ATOM   3194  CG  ASP A 213      36.334  31.064  10.705  1.00  0.00           C  
ATOM   3195  OD1 ASP A 213      35.550  31.939  10.984  1.00  0.00           O  
ATOM   3196  OD2 ASP A 213      36.141  30.255   9.829  1.00  0.00           O1-
ATOM   3197  H   ASP A 213      38.477  33.089  10.452  1.00  0.00           H  
ATOM   3198  HA  ASP A 213      37.032  32.552  12.825  1.00  0.00           H  
ATOM   3199 1HB  ASP A 213      38.450  30.775  10.806  1.00  0.00           H  
ATOM   3200 2HB  ASP A 213      37.566  30.127  12.181  1.00  0.00           H  
ATOM   3201  N   ALA A 214      40.240  31.950  12.901  1.00  0.00           N  
ATOM   3202  CA  ALA A 214      41.361  31.757  13.802  1.00  0.00           C  
ATOM   3203  C   ALA A 214      41.464  32.858  14.845  1.00  0.00           C  
ATOM   3204  O   ALA A 214      41.759  32.612  16.013  1.00  0.00           O  
ATOM   3205  CB  ALA A 214      42.656  31.667  13.008  1.00  0.00           C  
ATOM   3206  H   ALA A 214      40.437  32.146  11.962  1.00  0.00           H  
ATOM   3207  HA  ALA A 214      41.206  30.821  14.339  1.00  0.00           H  
ATOM   3208 1HB  ALA A 214      43.491  31.510  13.690  1.00  0.00           H  
ATOM   3209 2HB  ALA A 214      42.597  30.833  12.308  1.00  0.00           H  
ATOM   3210 3HB  ALA A 214      42.809  32.593  12.455  1.00  0.00           H  
ATOM   3211  N   VAL A 215      41.252  34.081  14.411  1.00  0.00           N  
ATOM   3212  CA  VAL A 215      41.249  35.218  15.312  1.00  0.00           C  
ATOM   3213  C   VAL A 215      40.146  35.129  16.355  1.00  0.00           C  
ATOM   3214  O   VAL A 215      40.338  35.461  17.523  1.00  0.00           O  
ATOM   3215  CB  VAL A 215      41.081  36.522  14.509  1.00  0.00           C  
ATOM   3216  CG1 VAL A 215      40.875  37.702  15.448  1.00  0.00           C  
ATOM   3217  CG2 VAL A 215      42.295  36.744  13.621  1.00  0.00           C  
ATOM   3218  H   VAL A 215      41.026  34.241  13.472  1.00  0.00           H  
ATOM   3219  HA  VAL A 215      42.205  35.246  15.837  1.00  0.00           H  
ATOM   3220  HB  VAL A 215      40.186  36.444  13.891  1.00  0.00           H  
ATOM   3221 1HG1 VAL A 215      40.758  38.615  14.863  1.00  0.00           H  
ATOM   3222 2HG1 VAL A 215      39.981  37.538  16.048  1.00  0.00           H  
ATOM   3223 3HG1 VAL A 215      41.740  37.800  16.103  1.00  0.00           H  
ATOM   3224 1HG2 VAL A 215      42.169  37.667  13.056  1.00  0.00           H  
ATOM   3225 2HG2 VAL A 215      43.190  36.816  14.240  1.00  0.00           H  
ATOM   3226 3HG2 VAL A 215      42.399  35.907  12.930  1.00  0.00           H  
ATOM   3227  N   VAL A 216      38.978  34.708  15.921  1.00  0.00           N  
ATOM   3228  CA  VAL A 216      37.860  34.507  16.822  1.00  0.00           C  
ATOM   3229  C   VAL A 216      38.140  33.436  17.865  1.00  0.00           C  
ATOM   3230  O   VAL A 216      37.778  33.567  19.033  1.00  0.00           O  
ATOM   3231  CB  VAL A 216      36.605  34.115  16.019  1.00  0.00           C  
ATOM   3232  CG1 VAL A 216      35.479  33.707  16.958  1.00  0.00           C  
ATOM   3233  CG2 VAL A 216      36.175  35.273  15.132  1.00  0.00           C  
ATOM   3234  H   VAL A 216      38.861  34.456  14.982  1.00  0.00           H  
ATOM   3235  HA  VAL A 216      37.666  35.443  17.347  1.00  0.00           H  
ATOM   3236  HB  VAL A 216      36.838  33.248  15.400  1.00  0.00           H  
ATOM   3237 1HG1 VAL A 216      34.600  33.432  16.374  1.00  0.00           H  
ATOM   3238 2HG1 VAL A 216      35.796  32.854  17.557  1.00  0.00           H  
ATOM   3239 3HG1 VAL A 216      35.232  34.541  17.614  1.00  0.00           H  
ATOM   3240 1HG2 VAL A 216      35.288  34.988  14.567  1.00  0.00           H  
ATOM   3241 2HG2 VAL A 216      35.948  36.141  15.751  1.00  0.00           H  
ATOM   3242 3HG2 VAL A 216      36.981  35.520  14.441  1.00  0.00           H  
ATOM   3243  N   GLU A 217      38.756  32.359  17.431  1.00  0.00           N  
ATOM   3244  CA  GLU A 217      39.149  31.292  18.332  1.00  0.00           C  
ATOM   3245  C   GLU A 217      40.154  31.754  19.375  1.00  0.00           C  
ATOM   3246  O   GLU A 217      40.088  31.376  20.543  1.00  0.00           O  
ATOM   3247  CB  GLU A 217      39.735  30.124  17.535  1.00  0.00           C  
ATOM   3248  CG  GLU A 217      38.721  29.369  16.688  1.00  0.00           C  
ATOM   3249  CD  GLU A 217      37.679  28.666  17.512  1.00  0.00           C  
ATOM   3250  OE1 GLU A 217      38.018  28.146  18.548  1.00  0.00           O  
ATOM   3251  OE2 GLU A 217      36.541  28.648  17.105  1.00  0.00           O1-
ATOM   3252  H   GLU A 217      39.024  32.287  16.492  1.00  0.00           H  
ATOM   3253  HA  GLU A 217      38.263  30.946  18.865  1.00  0.00           H  
ATOM   3254 1HB  GLU A 217      40.517  30.493  16.871  1.00  0.00           H  
ATOM   3255 2HB  GLU A 217      40.196  29.412  18.220  1.00  0.00           H  
ATOM   3256 1HG  GLU A 217      38.226  30.073  16.020  1.00  0.00           H  
ATOM   3257 2HG  GLU A 217      39.248  28.638  16.076  1.00  0.00           H  
ATOM   3258  N   VAL A 218      41.108  32.548  18.941  1.00  0.00           N  
ATOM   3259  CA  VAL A 218      42.090  33.120  19.842  1.00  0.00           C  
ATOM   3260  C   VAL A 218      41.462  34.031  20.885  1.00  0.00           C  
ATOM   3261  O   VAL A 218      41.846  34.030  22.053  1.00  0.00           O  
ATOM   3262  CB  VAL A 218      43.135  33.918  19.039  1.00  0.00           C  
ATOM   3263  CG1 VAL A 218      44.053  34.687  19.977  1.00  0.00           C  
ATOM   3264  CG2 VAL A 218      43.935  32.976  18.152  1.00  0.00           C  
ATOM   3265  H   VAL A 218      41.133  32.825  18.002  1.00  0.00           H  
ATOM   3266  HA  VAL A 218      42.593  32.307  20.367  1.00  0.00           H  
ATOM   3267  HB  VAL A 218      42.620  34.652  18.419  1.00  0.00           H  
ATOM   3268 1HG1 VAL A 218      44.785  35.245  19.392  1.00  0.00           H  
ATOM   3269 2HG1 VAL A 218      43.463  35.380  20.576  1.00  0.00           H  
ATOM   3270 3HG1 VAL A 218      44.571  33.988  20.633  1.00  0.00           H  
ATOM   3271 1HG2 VAL A 218      44.671  33.547  17.587  1.00  0.00           H  
ATOM   3272 2HG2 VAL A 218      44.445  32.238  18.772  1.00  0.00           H  
ATOM   3273 3HG2 VAL A 218      43.263  32.467  17.461  1.00  0.00           H  
ATOM   3274  N   ALA A 219      40.513  34.831  20.451  1.00  0.00           N  
ATOM   3275  CA  ALA A 219      39.780  35.699  21.352  1.00  0.00           C  
ATOM   3276  C   ALA A 219      38.993  34.922  22.395  1.00  0.00           C  
ATOM   3277  O   ALA A 219      38.925  35.300  23.563  1.00  0.00           O  
ATOM   3278  CB  ALA A 219      38.847  36.602  20.558  1.00  0.00           C  
ATOM   3279  H   ALA A 219      40.236  34.808  19.512  1.00  0.00           H  
ATOM   3280  HA  ALA A 219      40.501  36.315  21.890  1.00  0.00           H  
ATOM   3281 1HB  ALA A 219      38.309  37.260  21.241  1.00  0.00           H  
ATOM   3282 2HB  ALA A 219      39.429  37.202  19.859  1.00  0.00           H  
ATOM   3283 3HB  ALA A 219      38.134  35.991  20.006  1.00  0.00           H  
ATOM   3284  N   ARG A 220      38.368  33.850  21.961  1.00  0.00           N  
ATOM   3285  CA  ARG A 220      37.641  32.976  22.862  1.00  0.00           C  
ATOM   3286  C   ARG A 220      38.543  32.336  23.905  1.00  0.00           C  
ATOM   3287  O   ARG A 220      38.182  32.205  25.073  1.00  0.00           O  
ATOM   3288  CB  ARG A 220      36.935  31.882  22.075  1.00  0.00           C  
ATOM   3289  CG  ARG A 220      35.755  32.353  21.241  1.00  0.00           C  
ATOM   3290  CD  ARG A 220      35.155  31.242  20.460  1.00  0.00           C  
ATOM   3291  NE  ARG A 220      34.025  31.688  19.660  1.00  0.00           N  
ATOM   3292  CZ  ARG A 220      33.383  30.928  18.752  1.00  0.00           C  
ATOM   3293  NH1 ARG A 220      33.770  29.690  18.539  1.00  0.00           N1+
ATOM   3294  NH2 ARG A 220      32.364  31.428  18.074  1.00  0.00           N  
ATOM   3295  H   ARG A 220      38.440  33.581  21.022  1.00  0.00           H  
ATOM   3296  HA  ARG A 220      36.893  33.568  23.389  1.00  0.00           H  
ATOM   3297 1HB  ARG A 220      37.644  31.403  21.402  1.00  0.00           H  
ATOM   3298 2HB  ARG A 220      36.569  31.118  22.762  1.00  0.00           H  
ATOM   3299 1HG  ARG A 220      34.987  32.765  21.897  1.00  0.00           H  
ATOM   3300 2HG  ARG A 220      36.086  33.123  20.543  1.00  0.00           H  
ATOM   3301 1HD  ARG A 220      35.904  30.824  19.788  1.00  0.00           H  
ATOM   3302 2HD  ARG A 220      34.805  30.466  21.140  1.00  0.00           H  
ATOM   3303  HE  ARG A 220      33.699  32.636  19.796  1.00  0.00           H  
ATOM   3304 1HH1 ARG A 220      34.548  29.308  19.057  1.00  0.00           H  
ATOM   3305 2HH1 ARG A 220      33.288  29.121  17.859  1.00  0.00           H  
ATOM   3306 1HH2 ARG A 220      32.067  32.380  18.238  1.00  0.00           H  
ATOM   3307 2HH2 ARG A 220      31.883  30.859  17.394  1.00  0.00           H  
ATOM   3308  N   ALA A 221      39.708  31.908  23.471  1.00  0.00           N  
ATOM   3309  CA  ALA A 221      40.694  31.342  24.372  1.00  0.00           C  
ATOM   3310  C   ALA A 221      41.168  32.342  25.415  1.00  0.00           C  
ATOM   3311  O   ALA A 221      41.360  32.010  26.583  1.00  0.00           O  
ATOM   3312  CB  ALA A 221      41.879  30.813  23.578  1.00  0.00           C  
ATOM   3313  H   ALA A 221      39.960  32.024  22.532  1.00  0.00           H  
ATOM   3314  HA  ALA A 221      40.227  30.516  24.909  1.00  0.00           H  
ATOM   3315 1HB  ALA A 221      42.610  30.378  24.261  1.00  0.00           H  
ATOM   3316 2HB  ALA A 221      41.537  30.050  22.879  1.00  0.00           H  
ATOM   3317 3HB  ALA A 221      42.341  31.630  23.026  1.00  0.00           H  
ATOM   3318  N   ILE A 222      41.387  33.564  24.981  1.00  0.00           N  
ATOM   3319  CA  ILE A 222      41.772  34.633  25.882  1.00  0.00           C  
ATOM   3320  C   ILE A 222      40.706  34.927  26.925  1.00  0.00           C  
ATOM   3321  O   ILE A 222      41.000  35.173  28.093  1.00  0.00           O  
ATOM   3322  CB  ILE A 222      42.077  35.919  25.092  1.00  0.00           C  
ATOM   3323  CG1 ILE A 222      43.288  35.709  24.178  1.00  0.00           C  
ATOM   3324  CG2 ILE A 222      42.319  37.082  26.042  1.00  0.00           C  
ATOM   3325  CD1 ILE A 222      44.560  35.364  24.919  1.00  0.00           C  
ATOM   3326  H   ILE A 222      41.229  33.792  24.042  1.00  0.00           H  
ATOM   3327  HA  ILE A 222      42.675  34.330  26.412  1.00  0.00           H  
ATOM   3328  HB  ILE A 222      41.233  36.158  24.446  1.00  0.00           H  
ATOM   3329 1HG1 ILE A 222      43.075  34.907  23.472  1.00  0.00           H  
ATOM   3330 2HG1 ILE A 222      43.467  36.615  23.598  1.00  0.00           H  
ATOM   3331 1HG2 ILE A 222      42.534  37.982  25.467  1.00  0.00           H  
ATOM   3332 2HG2 ILE A 222      41.431  37.244  26.651  1.00  0.00           H  
ATOM   3333 3HG2 ILE A 222      43.166  36.854  26.689  1.00  0.00           H  
ATOM   3334 1HD1 ILE A 222      45.372  35.231  24.204  1.00  0.00           H  
ATOM   3335 2HD1 ILE A 222      44.810  36.172  25.607  1.00  0.00           H  
ATOM   3336 3HD1 ILE A 222      44.415  34.441  25.479  1.00  0.00           H  
ATOM   3337  N   ALA A 223      39.465  34.931  26.491  1.00  0.00           N  
ATOM   3338  CA  ALA A 223      38.345  35.124  27.392  1.00  0.00           C  
ATOM   3339  C   ALA A 223      38.241  34.023  28.435  1.00  0.00           C  
ATOM   3340  O   ALA A 223      37.947  34.269  29.603  1.00  0.00           O  
ATOM   3341  CB  ALA A 223      37.050  35.215  26.598  1.00  0.00           C  
ATOM   3342  H   ALA A 223      39.268  34.734  25.552  1.00  0.00           H  
ATOM   3343  HA  ALA A 223      38.500  36.059  27.930  1.00  0.00           H  
ATOM   3344 1HB  ALA A 223      36.215  35.373  27.280  1.00  0.00           H  
ATOM   3345 2HB  ALA A 223      37.110  36.049  25.898  1.00  0.00           H  
ATOM   3346 3HB  ALA A 223      36.897  34.290  26.045  1.00  0.00           H  
ATOM   3347  N   ARG A 224      38.453  32.800  28.001  1.00  0.00           N  
ATOM   3348  CA  ARG A 224      38.456  31.663  28.902  1.00  0.00           C  
ATOM   3349  C   ARG A 224      39.559  31.752  29.945  1.00  0.00           C  
ATOM   3350  O   ARG A 224      39.367  31.419  31.113  1.00  0.00           O  
ATOM   3351  CB  ARG A 224      38.617  30.370  28.115  1.00  0.00           C  
ATOM   3352  CG  ARG A 224      38.524  29.100  28.946  1.00  0.00           C  
ATOM   3353  CD  ARG A 224      38.604  27.883  28.099  1.00  0.00           C  
ATOM   3354  NE  ARG A 224      38.565  26.666  28.894  1.00  0.00           N  
ATOM   3355  CZ  ARG A 224      37.436  26.055  29.302  1.00  0.00           C  
ATOM   3356  NH1 ARG A 224      36.264  26.558  28.984  1.00  0.00           N1+
ATOM   3357  NH2 ARG A 224      37.506  24.949  30.023  1.00  0.00           N  
ATOM   3358  H   ARG A 224      38.680  32.640  27.062  1.00  0.00           H  
ATOM   3359  HA  ARG A 224      37.502  31.637  29.429  1.00  0.00           H  
ATOM   3360 1HB  ARG A 224      37.850  30.316  27.344  1.00  0.00           H  
ATOM   3361 2HB  ARG A 224      39.585  30.367  27.615  1.00  0.00           H  
ATOM   3362 1HG  ARG A 224      39.345  29.074  29.663  1.00  0.00           H  
ATOM   3363 2HG  ARG A 224      37.574  29.084  29.481  1.00  0.00           H  
ATOM   3364 1HD  ARG A 224      37.763  27.865  27.407  1.00  0.00           H  
ATOM   3365 2HD  ARG A 224      39.537  27.893  27.536  1.00  0.00           H  
ATOM   3366  HE  ARG A 224      39.448  26.249  29.158  1.00  0.00           H  
ATOM   3367 1HH1 ARG A 224      36.210  27.404  28.433  1.00  0.00           H  
ATOM   3368 2HH1 ARG A 224      35.418  26.101  29.290  1.00  0.00           H  
ATOM   3369 1HH2 ARG A 224      38.408  24.562  30.268  1.00  0.00           H  
ATOM   3370 2HH2 ARG A 224      36.661  24.492  30.329  1.00  0.00           H  
ATOM   3371  N   ILE A 225      40.706  32.310  29.569  1.00  0.00           N  
ATOM   3372  CA  ILE A 225      41.784  32.517  30.547  1.00  0.00           C  
ATOM   3373  C   ILE A 225      41.400  33.478  31.672  1.00  0.00           C  
ATOM   3374  O   ILE A 225      41.676  33.212  32.842  1.00  0.00           O  
ATOM   3375  CB  ILE A 225      43.049  33.048  29.848  1.00  0.00           C  
ATOM   3376  CG1 ILE A 225      43.645  31.974  28.935  1.00  0.00           C  
ATOM   3377  CG2 ILE A 225      44.072  33.505  30.877  1.00  0.00           C  
ATOM   3378  CD1 ILE A 225      44.725  32.488  28.011  1.00  0.00           C  
ATOM   3379  H   ILE A 225      40.841  32.584  28.606  1.00  0.00           H  
ATOM   3380  HA  ILE A 225      42.018  31.560  31.011  1.00  0.00           H  
ATOM   3381  HB  ILE A 225      42.786  33.892  29.212  1.00  0.00           H  
ATOM   3382 1HG1 ILE A 225      44.068  31.174  29.542  1.00  0.00           H  
ATOM   3383 2HG1 ILE A 225      42.855  31.536  28.324  1.00  0.00           H  
ATOM   3384 1HG2 ILE A 225      44.961  33.876  30.366  1.00  0.00           H  
ATOM   3385 2HG2 ILE A 225      43.645  34.300  31.486  1.00  0.00           H  
ATOM   3386 3HG2 ILE A 225      44.346  32.665  31.516  1.00  0.00           H  
ATOM   3387 1HD1 ILE A 225      45.098  31.669  27.395  1.00  0.00           H  
ATOM   3388 2HD1 ILE A 225      44.313  33.267  27.368  1.00  0.00           H  
ATOM   3389 3HD1 ILE A 225      45.543  32.899  28.601  1.00  0.00           H  
ATOM   3390  N   PHE A 226      40.687  34.544  31.327  1.00  0.00           N  
ATOM   3391  CA  PHE A 226      40.026  35.382  32.325  1.00  0.00           C  
ATOM   3392  C   PHE A 226      38.569  35.566  31.940  1.00  0.00           C  
ATOM   3393  O   PHE A 226      38.256  36.314  31.013  1.00  0.00           O  
ATOM   3394  CB  PHE A 226      40.713  36.744  32.443  1.00  0.00           C  
ATOM   3395  CG  PHE A 226      42.143  36.664  32.895  1.00  0.00           C  
ATOM   3396  CD1 PHE A 226      43.176  36.606  31.971  1.00  0.00           C  
ATOM   3397  CD2 PHE A 226      42.459  36.647  34.245  1.00  0.00           C  
ATOM   3398  CE1 PHE A 226      44.492  36.533  32.386  1.00  0.00           C  
ATOM   3399  CE2 PHE A 226      43.774  36.575  34.663  1.00  0.00           C  
ATOM   3400  CZ  PHE A 226      44.791  36.517  33.731  1.00  0.00           C  
ATOM   3401  H   PHE A 226      40.544  34.743  30.347  1.00  0.00           H  
ATOM   3402  HA  PHE A 226      40.096  34.888  33.295  1.00  0.00           H  
ATOM   3403 1HB  PHE A 226      40.689  37.248  31.477  1.00  0.00           H  
ATOM   3404 2HB  PHE A 226      40.167  37.367  33.150  1.00  0.00           H  
ATOM   3405  HD1 PHE A 226      42.939  36.619  30.906  1.00  0.00           H  
ATOM   3406  HD2 PHE A 226      41.655  36.692  34.981  1.00  0.00           H  
ATOM   3407  HE1 PHE A 226      45.293  36.487  31.649  1.00  0.00           H  
ATOM   3408  HE2 PHE A 226      44.009  36.562  35.727  1.00  0.00           H  
ATOM   3409  HZ  PHE A 226      45.828  36.458  34.059  1.00  0.00           H  
ATOM   3410  N   PRO A 227      37.680  34.858  32.624  1.00  0.00           N  
ATOM   3411  CA  PRO A 227      36.277  34.865  32.240  1.00  0.00           C  
ATOM   3412  C   PRO A 227      35.494  35.890  33.050  1.00  0.00           C  
ATOM   3413  O   PRO A 227      35.269  35.715  34.247  1.00  0.00           O  
ATOM   3414  CB  PRO A 227      35.827  33.434  32.551  1.00  0.00           C  
ATOM   3415  CG  PRO A 227      36.717  33.005  33.667  1.00  0.00           C  
ATOM   3416  CD  PRO A 227      38.010  33.735  33.416  1.00  0.00           C  
ATOM   3417  HA  PRO A 227      36.209  35.127  31.183  1.00  0.00           H  
ATOM   3418 1HB  PRO A 227      34.763  33.425  32.827  1.00  0.00           H  
ATOM   3419 2HB  PRO A 227      35.932  32.804  31.655  1.00  0.00           H  
ATOM   3420 1HG  PRO A 227      36.265  33.266  34.635  1.00  0.00           H  
ATOM   3421 2HG  PRO A 227      36.839  31.912  33.658  1.00  0.00           H  
ATOM   3422 1HD  PRO A 227      38.428  34.081  34.373  1.00  0.00           H  
ATOM   3423 2HD  PRO A 227      38.717  33.064  32.905  1.00  0.00           H  
ATOM   3424  N   THR A 228      35.074  36.952  32.377  1.00  0.00           N  
ATOM   3425  CA  THR A 228      34.269  38.004  32.983  1.00  0.00           C  
ATOM   3426  C   THR A 228      33.236  38.513  31.985  1.00  0.00           C  
ATOM   3427  O   THR A 228      33.322  38.222  30.792  1.00  0.00           O  
ATOM   3428  CB  THR A 228      35.146  39.171  33.472  1.00  0.00           C  
ATOM   3429  CG2 THR A 228      36.232  38.666  34.410  1.00  0.00           C  
ATOM   3430  OG1 THR A 228      35.755  39.819  32.347  1.00  0.00           O  
ATOM   3431  H   THR A 228      35.310  37.029  31.398  1.00  0.00           H  
ATOM   3432  HA  THR A 228      33.758  37.589  33.853  1.00  0.00           H  
ATOM   3433  HB  THR A 228      34.527  39.896  34.000  1.00  0.00           H  
ATOM   3434  HG1 THR A 228      36.301  40.546  32.655  1.00  0.00           H  
ATOM   3435 1HG2 THR A 228      36.842  39.504  34.746  1.00  0.00           H  
ATOM   3436 2HG2 THR A 228      35.772  38.183  35.272  1.00  0.00           H  
ATOM   3437 3HG2 THR A 228      36.861  37.948  33.885  1.00  0.00           H  
ATOM   3438  N   PRO A 229      32.265  39.274  32.471  1.00  0.00           N  
ATOM   3439  CA  PRO A 229      31.231  39.826  31.603  1.00  0.00           C  
ATOM   3440  C   PRO A 229      31.819  40.728  30.528  1.00  0.00           C  
ATOM   3441  O   PRO A 229      31.242  40.874  29.450  1.00  0.00           O  
ATOM   3442  CB  PRO A 229      30.351  40.615  32.578  1.00  0.00           C  
ATOM   3443  CG  PRO A 229      30.583  39.955  33.895  1.00  0.00           C  
ATOM   3444  CD  PRO A 229      32.035  39.556  33.864  1.00  0.00           C  
ATOM   3445  HA  PRO A 229      30.714  39.000  31.113  1.00  0.00           H  
ATOM   3446 1HB  PRO A 229      30.644  41.675  32.575  1.00  0.00           H  
ATOM   3447 2HB  PRO A 229      29.300  40.570  32.258  1.00  0.00           H  
ATOM   3448 1HG  PRO A 229      30.353  40.652  34.715  1.00  0.00           H  
ATOM   3449 2HG  PRO A 229      29.910  39.093  34.012  1.00  0.00           H  
ATOM   3450 1HD  PRO A 229      32.653  40.393  34.221  1.00  0.00           H  
ATOM   3451 2HD  PRO A 229      32.185  38.667  34.493  1.00  0.00           H  
ATOM   3452  N   GLY A 230      32.973  41.321  30.813  1.00  0.00           N  
ATOM   3453  CA  GLY A 230      33.638  42.164  29.828  1.00  0.00           C  
ATOM   3454  C   GLY A 230      34.405  41.317  28.828  1.00  0.00           C  
ATOM   3455  O   GLY A 230      34.552  41.701  27.668  1.00  0.00           O  
ATOM   3456  H   GLY A 230      33.399  41.177  31.718  1.00  0.00           H  
ATOM   3457 1HA  GLY A 230      32.899  42.773  29.310  1.00  0.00           H  
ATOM   3458 2HA  GLY A 230      34.319  42.847  30.335  1.00  0.00           H  
ATOM   3459  N   SER A 231      34.834  40.129  29.254  1.00  0.00           N  
ATOM   3460  CA  SER A 231      35.505  39.212  28.354  1.00  0.00           C  
ATOM   3461  C   SER A 231      34.566  38.629  27.311  1.00  0.00           C  
ATOM   3462  O   SER A 231      34.918  38.475  26.143  1.00  0.00           O  
ATOM   3463  CB  SER A 231      36.141  38.089  29.150  1.00  0.00           C  
ATOM   3464  OG  SER A 231      37.174  38.573  29.964  1.00  0.00           O  
ATOM   3465  H   SER A 231      34.746  39.865  30.194  1.00  0.00           H  
ATOM   3466  HA  SER A 231      36.286  39.758  27.822  1.00  0.00           H  
ATOM   3467 1HB  SER A 231      35.384  37.606  29.767  1.00  0.00           H  
ATOM   3468 2HB  SER A 231      36.535  37.337  28.467  1.00  0.00           H  
ATOM   3469  HG  SER A 231      37.523  37.810  30.430  1.00  0.00           H  
ATOM   3470  N   GLU A 232      33.377  38.274  27.744  1.00  0.00           N  
ATOM   3471  CA  GLU A 232      32.357  37.772  26.844  1.00  0.00           C  
ATOM   3472  C   GLU A 232      31.946  38.798  25.801  1.00  0.00           C  
ATOM   3473  O   GLU A 232      31.734  38.478  24.633  1.00  0.00           O  
ATOM   3474  CB  GLU A 232      31.128  37.330  27.642  1.00  0.00           C  
ATOM   3475  CG  GLU A 232      30.016  36.723  26.798  1.00  0.00           C  
ATOM   3476  CD  GLU A 232      28.858  36.233  27.622  1.00  0.00           C  
ATOM   3477  OE1 GLU A 232      29.074  35.846  28.745  1.00  0.00           O  
ATOM   3478  OE2 GLU A 232      27.755  36.246  27.128  1.00  0.00           O1-
ATOM   3479  H   GLU A 232      33.133  38.406  28.684  1.00  0.00           H  
ATOM   3480  HA  GLU A 232      32.760  36.911  26.310  1.00  0.00           H  
ATOM   3481 1HB  GLU A 232      31.424  36.592  28.387  1.00  0.00           H  
ATOM   3482 2HB  GLU A 232      30.714  38.186  28.175  1.00  0.00           H  
ATOM   3483 1HG  GLU A 232      29.656  37.474  26.096  1.00  0.00           H  
ATOM   3484 2HG  GLU A 232      30.423  35.892  26.223  1.00  0.00           H  
ATOM   3485  N   ALA A 233      31.803  40.031  26.234  1.00  0.00           N  
ATOM   3486  CA  ALA A 233      31.485  41.122  25.334  1.00  0.00           C  
ATOM   3487  C   ALA A 233      32.568  41.349  24.291  1.00  0.00           C  
ATOM   3488  O   ALA A 233      32.290  41.613  23.123  1.00  0.00           O  
ATOM   3489  CB  ALA A 233      31.249  42.398  26.129  1.00  0.00           C  
ATOM   3490  H   ALA A 233      31.975  40.249  27.174  1.00  0.00           H  
ATOM   3491  HA  ALA A 233      30.573  40.862  24.796  1.00  0.00           H  
ATOM   3492 1HB  ALA A 233      30.997  43.210  25.447  1.00  0.00           H  
ATOM   3493 2HB  ALA A 233      30.427  42.244  26.829  1.00  0.00           H  
ATOM   3494 3HB  ALA A 233      32.151  42.654  26.681  1.00  0.00           H  
ATOM   3495  N   ALA A 234      33.806  41.276  24.724  1.00  0.00           N  
ATOM   3496  CA  ALA A 234      34.937  41.399  23.824  1.00  0.00           C  
ATOM   3497  C   ALA A 234      34.972  40.293  22.781  1.00  0.00           C  
ATOM   3498  O   ALA A 234      35.281  40.521  21.613  1.00  0.00           O  
ATOM   3499  CB  ALA A 234      36.234  41.409  24.619  1.00  0.00           C  
ATOM   3500  H   ALA A 234      33.991  41.068  25.664  1.00  0.00           H  
ATOM   3501  HA  ALA A 234      34.841  42.342  23.286  1.00  0.00           H  
ATOM   3502 1HB  ALA A 234      37.078  41.515  23.938  1.00  0.00           H  
ATOM   3503 2HB  ALA A 234      36.226  42.245  25.319  1.00  0.00           H  
ATOM   3504 3HB  ALA A 234      36.329  40.476  25.172  1.00  0.00           H  
ATOM   3505  N   VAL A 235      34.685  39.086  23.214  1.00  0.00           N  
ATOM   3506  CA  VAL A 235      34.610  37.952  22.314  1.00  0.00           C  
ATOM   3507  C   VAL A 235      33.515  38.109  21.271  1.00  0.00           C  
ATOM   3508  O   VAL A 235      33.686  37.765  20.103  1.00  0.00           O  
ATOM   3509  CB  VAL A 235      34.360  36.662  23.118  1.00  0.00           C  
ATOM   3510  CG1 VAL A 235      34.080  35.497  22.181  1.00  0.00           C  
ATOM   3511  CG2 VAL A 235      35.559  36.365  24.005  1.00  0.00           C  
ATOM   3512  H   VAL A 235      34.448  38.940  24.154  1.00  0.00           H  
ATOM   3513  HA  VAL A 235      35.562  37.863  21.789  1.00  0.00           H  
ATOM   3514  HB  VAL A 235      33.473  36.797  23.737  1.00  0.00           H  
ATOM   3515 1HG1 VAL A 235      33.906  34.593  22.765  1.00  0.00           H  
ATOM   3516 2HG1 VAL A 235      33.197  35.716  21.581  1.00  0.00           H  
ATOM   3517 3HG1 VAL A 235      34.937  35.343  21.525  1.00  0.00           H  
ATOM   3518 1HG2 VAL A 235      35.375  35.452  24.571  1.00  0.00           H  
ATOM   3519 2HG2 VAL A 235      36.447  36.236  23.386  1.00  0.00           H  
ATOM   3520 3HG2 VAL A 235      35.716  37.194  24.695  1.00  0.00           H  
ATOM   3521  N   ARG A 236      32.376  38.602  21.704  1.00  0.00           N  
ATOM   3522  CA  ARG A 236      31.271  38.872  20.804  1.00  0.00           C  
ATOM   3523  C   ARG A 236      31.617  39.923  19.761  1.00  0.00           C  
ATOM   3524  O   ARG A 236      31.248  39.815  18.593  1.00  0.00           O  
ATOM   3525  CB  ARG A 236      30.053  39.333  21.591  1.00  0.00           C  
ATOM   3526  CG  ARG A 236      29.383  38.251  22.424  1.00  0.00           C  
ATOM   3527  CD  ARG A 236      28.189  38.770  23.140  1.00  0.00           C  
ATOM   3528  NE  ARG A 236      27.594  37.762  24.002  1.00  0.00           N  
ATOM   3529  CZ  ARG A 236      26.718  36.824  23.591  1.00  0.00           C  
ATOM   3530  NH1 ARG A 236      26.347  36.779  22.330  1.00  0.00           N1+
ATOM   3531  NH2 ARG A 236      26.232  35.949  24.454  1.00  0.00           N  
ATOM   3532  H   ARG A 236      32.274  38.860  22.644  1.00  0.00           H  
ATOM   3533  HA  ARG A 236      31.026  37.953  20.271  1.00  0.00           H  
ATOM   3534 1HB  ARG A 236      30.340  40.138  22.266  1.00  0.00           H  
ATOM   3535 2HB  ARG A 236      29.306  39.731  20.905  1.00  0.00           H  
ATOM   3536 1HG  ARG A 236      29.066  37.436  21.774  1.00  0.00           H  
ATOM   3537 2HG  ARG A 236      30.089  37.872  23.164  1.00  0.00           H  
ATOM   3538 1HD  ARG A 236      28.477  39.620  23.758  1.00  0.00           H  
ATOM   3539 2HD  ARG A 236      27.439  39.085  22.415  1.00  0.00           H  
ATOM   3540  HE  ARG A 236      27.855  37.765  24.979  1.00  0.00           H  
ATOM   3541 1HH1 ARG A 236      26.719  37.447  21.670  1.00  0.00           H  
ATOM   3542 2HH1 ARG A 236      25.691  36.076  22.022  1.00  0.00           H  
ATOM   3543 1HH2 ARG A 236      26.518  35.984  25.424  1.00  0.00           H  
ATOM   3544 2HH2 ARG A 236      25.576  35.247  24.146  1.00  0.00           H  
ATOM   3545  N   ALA A 237      32.299  40.959  20.194  1.00  0.00           N  
ATOM   3546  CA  ALA A 237      32.758  42.000  19.294  1.00  0.00           C  
ATOM   3547  C   ALA A 237      33.733  41.477  18.251  1.00  0.00           C  
ATOM   3548  O   ALA A 237      33.691  41.859  17.083  1.00  0.00           O  
ATOM   3549  CB  ALA A 237      33.398  43.128  20.089  1.00  0.00           C  
ATOM   3550  H   ALA A 237      32.572  41.016  21.134  1.00  0.00           H  
ATOM   3551  HA  ALA A 237      31.893  42.389  18.757  1.00  0.00           H  
ATOM   3552 1HB  ALA A 237      33.729  43.912  19.407  1.00  0.00           H  
ATOM   3553 2HB  ALA A 237      32.670  43.539  20.789  1.00  0.00           H  
ATOM   3554 3HB  ALA A 237      34.254  42.744  20.642  1.00  0.00           H  
ATOM   3555  N   VAL A 238      34.635  40.625  18.684  1.00  0.00           N  
ATOM   3556  CA  VAL A 238      35.579  39.994  17.784  1.00  0.00           C  
ATOM   3557  C   VAL A 238      34.896  39.124  16.741  1.00  0.00           C  
ATOM   3558  O   VAL A 238      35.279  39.099  15.573  1.00  0.00           O  
ATOM   3559  CB  VAL A 238      36.572  39.133  18.587  1.00  0.00           C  
ATOM   3560  CG1 VAL A 238      37.442  38.309  17.650  1.00  0.00           C  
ATOM   3561  CG2 VAL A 238      37.429  40.024  19.475  1.00  0.00           C  
ATOM   3562  H   VAL A 238      34.643  40.348  19.624  1.00  0.00           H  
ATOM   3563  HA  VAL A 238      36.131  40.774  17.259  1.00  0.00           H  
ATOM   3564  HB  VAL A 238      36.012  38.432  19.207  1.00  0.00           H  
ATOM   3565 1HG1 VAL A 238      38.137  37.706  18.235  1.00  0.00           H  
ATOM   3566 2HG1 VAL A 238      36.810  37.653  17.051  1.00  0.00           H  
ATOM   3567 3HG1 VAL A 238      38.002  38.974  16.994  1.00  0.00           H  
ATOM   3568 1HG2 VAL A 238      38.128  39.408  20.040  1.00  0.00           H  
ATOM   3569 2HG2 VAL A 238      37.984  40.728  18.855  1.00  0.00           H  
ATOM   3570 3HG2 VAL A 238      36.789  40.573  20.165  1.00  0.00           H  
ATOM   3571  N   GLU A 239      33.900  38.384  17.174  1.00  0.00           N  
ATOM   3572  CA  GLU A 239      33.115  37.563  16.274  1.00  0.00           C  
ATOM   3573  C   GLU A 239      32.377  38.387  15.231  1.00  0.00           C  
ATOM   3574  O   GLU A 239      32.286  38.013  14.063  1.00  0.00           O  
ATOM   3575  CB  GLU A 239      32.112  36.726  17.071  1.00  0.00           C  
ATOM   3576  CG  GLU A 239      32.741  35.621  17.909  1.00  0.00           C  
ATOM   3577  CD  GLU A 239      31.736  34.871  18.738  1.00  0.00           C  
ATOM   3578  OE1 GLU A 239      30.596  35.267  18.756  1.00  0.00           O  
ATOM   3579  OE2 GLU A 239      32.110  33.901  19.354  1.00  0.00           O1-
ATOM   3580  H   GLU A 239      33.625  38.424  18.114  1.00  0.00           H  
ATOM   3581  HA  GLU A 239      33.789  36.893  15.740  1.00  0.00           H  
ATOM   3582 1HB  GLU A 239      31.549  37.374  17.743  1.00  0.00           H  
ATOM   3583 2HB  GLU A 239      31.400  36.263  16.388  1.00  0.00           H  
ATOM   3584 1HG  GLU A 239      33.244  34.918  17.245  1.00  0.00           H  
ATOM   3585 2HG  GLU A 239      33.492  36.059  18.564  1.00  0.00           H  
ATOM   3586  N   ALA A 240      31.821  39.496  15.664  1.00  0.00           N  
ATOM   3587  CA  ALA A 240      31.148  40.413  14.764  1.00  0.00           C  
ATOM   3588  C   ALA A 240      32.088  40.996  13.721  1.00  0.00           C  
ATOM   3589  O   ALA A 240      31.736  41.150  12.553  1.00  0.00           O  
ATOM   3590  CB  ALA A 240      30.490  41.532  15.559  1.00  0.00           C  
ATOM   3591  H   ALA A 240      31.908  39.760  16.604  1.00  0.00           H  
ATOM   3592  HA  ALA A 240      30.379  39.857  14.227  1.00  0.00           H  
ATOM   3593 1HB  ALA A 240      29.976  42.209  14.877  1.00  0.00           H  
ATOM   3594 2HB  ALA A 240      29.770  41.106  16.258  1.00  0.00           H  
ATOM   3595 3HB  ALA A 240      31.251  42.081  16.111  1.00  0.00           H  
ATOM   3596  N   ALA A 241      33.277  41.352  14.154  1.00  0.00           N  
ATOM   3597  CA  ALA A 241      34.297  41.854  13.254  1.00  0.00           C  
ATOM   3598  C   ALA A 241      34.708  40.827  12.211  1.00  0.00           C  
ATOM   3599  O   ALA A 241      34.921  41.147  11.043  1.00  0.00           O  
ATOM   3600  CB  ALA A 241      35.513  42.307  14.049  1.00  0.00           C  
ATOM   3601  H   ALA A 241      33.522  41.220  15.094  1.00  0.00           H  
ATOM   3602  HA  ALA A 241      33.893  42.712  12.718  1.00  0.00           H  
ATOM   3603 1HB  ALA A 241      36.269  42.695  13.367  1.00  0.00           H  
ATOM   3604 2HB  ALA A 241      35.219  43.090  14.749  1.00  0.00           H  
ATOM   3605 3HB  ALA A 241      35.921  41.462  14.601  1.00  0.00           H  
ATOM   3606  N   ALA A 242      34.851  39.594  12.644  1.00  0.00           N  
ATOM   3607  CA  ALA A 242      35.169  38.503  11.744  1.00  0.00           C  
ATOM   3608  C   ALA A 242      34.086  38.276  10.701  1.00  0.00           C  
ATOM   3609  O   ALA A 242      34.364  38.012   9.533  1.00  0.00           O  
ATOM   3610  CB  ALA A 242      35.405  37.227  12.539  1.00  0.00           C  
ATOM   3611  H   ALA A 242      34.679  39.376  13.584  1.00  0.00           H  
ATOM   3612  HA  ALA A 242      36.081  38.763  11.206  1.00  0.00           H  
ATOM   3613 1HB  ALA A 242      35.657  36.415  11.857  1.00  0.00           H  
ATOM   3614 2HB  ALA A 242      36.227  37.381  13.239  1.00  0.00           H  
ATOM   3615 3HB  ALA A 242      34.503  36.971  13.091  1.00  0.00           H  
ATOM   3616  N   GLU A 243      32.848  38.349  11.134  1.00  0.00           N  
ATOM   3617  CA  GLU A 243      31.717  38.226  10.234  1.00  0.00           C  
ATOM   3618  C   GLU A 243      31.682  39.332   9.191  1.00  0.00           C  
ATOM   3619  O   GLU A 243      31.373  39.104   8.023  1.00  0.00           O  
ATOM   3620  CB  GLU A 243      30.411  38.231  11.032  1.00  0.00           C  
ATOM   3621  CG  GLU A 243      30.187  36.986  11.879  1.00  0.00           C  
ATOM   3622  CD  GLU A 243      30.022  35.740  11.055  1.00  0.00           C  
ATOM   3623  OE1 GLU A 243      29.067  35.657  10.322  1.00  0.00           O  
ATOM   3624  OE2 GLU A 243      30.853  34.868  11.159  1.00  0.00           O1-
ATOM   3625  H   GLU A 243      32.663  38.557  12.074  1.00  0.00           H  
ATOM   3626  HA  GLU A 243      31.796  37.275   9.707  1.00  0.00           H  
ATOM   3627 1HB  GLU A 243      30.394  39.095  11.696  1.00  0.00           H  
ATOM   3628 2HB  GLU A 243      29.567  38.326  10.349  1.00  0.00           H  
ATOM   3629 1HG  GLU A 243      31.039  36.856  12.547  1.00  0.00           H  
ATOM   3630 2HG  GLU A 243      29.299  37.131  12.492  1.00  0.00           H  
ATOM   3631  N   VAL A 244      31.970  40.539   9.624  1.00  0.00           N  
ATOM   3632  CA  VAL A 244      32.044  41.673   8.724  1.00  0.00           C  
ATOM   3633  C   VAL A 244      33.139  41.516   7.681  1.00  0.00           C  
ATOM   3634  O   VAL A 244      32.968  41.860   6.513  1.00  0.00           O  
ATOM   3635  CB  VAL A 244      32.293  42.963   9.527  1.00  0.00           C  
ATOM   3636  CG1 VAL A 244      32.572  44.129   8.590  1.00  0.00           C  
ATOM   3637  CG2 VAL A 244      31.095  43.260  10.415  1.00  0.00           C  
ATOM   3638  H   VAL A 244      32.206  40.685  10.564  1.00  0.00           H  
ATOM   3639  HA  VAL A 244      31.096  41.757   8.195  1.00  0.00           H  
ATOM   3640  HB  VAL A 244      33.181  42.829  10.146  1.00  0.00           H  
ATOM   3641 1HG1 VAL A 244      32.746  45.033   9.175  1.00  0.00           H  
ATOM   3642 2HG1 VAL A 244      33.455  43.910   7.990  1.00  0.00           H  
ATOM   3643 3HG1 VAL A 244      31.715  44.281   7.935  1.00  0.00           H  
ATOM   3644 1HG2 VAL A 244      31.278  44.173  10.981  1.00  0.00           H  
ATOM   3645 2HG2 VAL A 244      30.206  43.388   9.797  1.00  0.00           H  
ATOM   3646 3HG2 VAL A 244      30.939  42.431  11.106  1.00  0.00           H  
ATOM   3647  N   GLY A 245      34.278  41.023   8.114  1.00  0.00           N  
ATOM   3648  CA  GLY A 245      35.382  40.754   7.214  1.00  0.00           C  
ATOM   3649  C   GLY A 245      35.037  39.702   6.171  1.00  0.00           C  
ATOM   3650  O   GLY A 245      35.406  39.810   5.003  1.00  0.00           O  
ATOM   3651  H   GLY A 245      34.380  40.765   9.054  1.00  0.00           H  
ATOM   3652 1HA  GLY A 245      35.672  41.675   6.708  1.00  0.00           H  
ATOM   3653 2HA  GLY A 245      36.245  40.417   7.787  1.00  0.00           H  
ATOM   3654  N   LYS A 246      34.355  38.666   6.604  1.00  0.00           N  
ATOM   3655  CA  LYS A 246      33.896  37.626   5.704  1.00  0.00           C  
ATOM   3656  C   LYS A 246      32.921  38.148   4.661  1.00  0.00           C  
ATOM   3657  O   LYS A 246      32.963  37.766   3.493  1.00  0.00           O  
ATOM   3658  CB  LYS A 246      33.248  36.492   6.500  1.00  0.00           C  
ATOM   3659  CG  LYS A 246      32.758  35.327   5.651  1.00  0.00           C  
ATOM   3660  CD  LYS A 246      32.246  34.187   6.518  1.00  0.00           C  
ATOM   3661  CE  LYS A 246      30.931  34.550   7.192  1.00  0.00           C  
ATOM   3662  NZ  LYS A 246      30.362  33.406   7.955  1.00  0.00           N1+
ATOM   3663  H   LYS A 246      34.082  38.609   7.544  1.00  0.00           H  
ATOM   3664  HA  LYS A 246      34.759  37.219   5.176  1.00  0.00           H  
ATOM   3665 1HB  LYS A 246      33.963  36.101   7.224  1.00  0.00           H  
ATOM   3666 2HB  LYS A 246      32.396  36.881   7.058  1.00  0.00           H  
ATOM   3667 1HG  LYS A 246      31.952  35.666   4.998  1.00  0.00           H  
ATOM   3668 2HG  LYS A 246      33.575  34.961   5.030  1.00  0.00           H  
ATOM   3669 1HD  LYS A 246      32.097  33.299   5.902  1.00  0.00           H  
ATOM   3670 2HD  LYS A 246      32.984  33.955   7.286  1.00  0.00           H  
ATOM   3671 1HE  LYS A 246      31.090  35.383   7.875  1.00  0.00           H  
ATOM   3672 2HE  LYS A 246      30.210  34.861   6.437  1.00  0.00           H  
ATOM   3673 1HZ  LYS A 246      29.492  33.687   8.385  1.00  0.00           H  
ATOM   3674 2HZ  LYS A 246      30.192  32.633   7.326  1.00  0.00           H  
ATOM   3675 3HZ  LYS A 246      31.014  33.121   8.671  1.00  0.00           H  
ATOM   3676  N   ALA A 247      32.304  39.272   4.965  1.00  0.00           N  
ATOM   3677  CA  ALA A 247      31.722  40.095   3.902  1.00  0.00           C  
ATOM   3678  C   ALA A 247      32.722  40.762   2.942  1.00  0.00           C  
ATOM   3679  O   ALA A 247      32.359  41.107   1.818  1.00  0.00           O  
ATOM   3680  CB  ALA A 247      30.843  41.165   4.534  1.00  0.00           C  
ATOM   3681  H   ALA A 247      32.252  39.578   5.926  1.00  0.00           H  
ATOM   3682  HA  ALA A 247      31.114  39.449   3.268  1.00  0.00           H  
ATOM   3683 1HB  ALA A 247      30.370  41.756   3.750  1.00  0.00           H  
ATOM   3684 2HB  ALA A 247      30.075  40.690   5.145  1.00  0.00           H  
ATOM   3685 3HB  ALA A 247      31.454  41.814   5.159  1.00  0.00           H  
ATOM   3686  N   ILE A 248      33.946  41.011   3.401  1.00  0.00           N  
ATOM   3687  CA  ILE A 248      34.886  41.846   2.637  1.00  0.00           C  
ATOM   3688  C   ILE A 248      35.864  41.007   1.814  1.00  0.00           C  
ATOM   3689  O   ILE A 248      36.556  40.141   2.349  1.00  0.00           O  
ATOM   3690  CB  ILE A 248      35.681  42.772   3.576  1.00  0.00           C  
ATOM   3691  CG1 ILE A 248      34.734  43.713   4.325  1.00  0.00           C  
ATOM   3692  CG2 ILE A 248      36.714  43.565   2.791  1.00  0.00           C  
ATOM   3693  CD1 ILE A 248      35.399  44.487   5.440  1.00  0.00           C  
ATOM   3694  H   ILE A 248      34.217  40.666   4.311  1.00  0.00           H  
ATOM   3695  HA  ILE A 248      34.313  42.472   1.951  1.00  0.00           H  
ATOM   3696  HB  ILE A 248      36.192  42.173   4.330  1.00  0.00           H  
ATOM   3697 1HG1 ILE A 248      34.301  44.426   3.625  1.00  0.00           H  
ATOM   3698 2HG1 ILE A 248      33.913  43.137   4.754  1.00  0.00           H  
ATOM   3699 1HG2 ILE A 248      37.267  44.214   3.470  1.00  0.00           H  
ATOM   3700 2HG2 ILE A 248      37.405  42.879   2.303  1.00  0.00           H  
ATOM   3701 3HG2 ILE A 248      36.212  44.172   2.038  1.00  0.00           H  
ATOM   3702 1HD1 ILE A 248      34.665  45.132   5.924  1.00  0.00           H  
ATOM   3703 2HD1 ILE A 248      35.810  43.791   6.173  1.00  0.00           H  
ATOM   3704 3HD1 ILE A 248      36.202  45.098   5.030  1.00  0.00           H  
ATOM   3705  N   LYS A 249      35.900  41.260   0.508  1.00  0.00           N  
ATOM   3706  CA  LYS A 249      36.748  40.502  -0.411  1.00  0.00           C  
ATOM   3707  C   LYS A 249      38.238  40.779  -0.224  1.00  0.00           C  
ATOM   3708  O   LYS A 249      39.074  39.924  -0.516  1.00  0.00           O  
ATOM   3709  CB  LYS A 249      36.348  40.802  -1.856  1.00  0.00           C  
ATOM   3710  CG  LYS A 249      34.995  40.236  -2.265  1.00  0.00           C  
ATOM   3711  CD  LYS A 249      34.664  40.583  -3.709  1.00  0.00           C  
ATOM   3712  CE  LYS A 249      33.311  40.020  -4.119  1.00  0.00           C  
ATOM   3713  NZ  LYS A 249      32.957  40.384  -5.518  1.00  0.00           N1+
ATOM   3714  H   LYS A 249      35.320  42.002   0.143  1.00  0.00           H  
ATOM   3715  HA  LYS A 249      36.589  39.438  -0.231  1.00  0.00           H  
ATOM   3716 1HB  LYS A 249      36.320  41.881  -2.010  1.00  0.00           H  
ATOM   3717 2HB  LYS A 249      37.099  40.395  -2.534  1.00  0.00           H  
ATOM   3718 1HG  LYS A 249      35.005  39.151  -2.154  1.00  0.00           H  
ATOM   3719 2HG  LYS A 249      34.220  40.643  -1.616  1.00  0.00           H  
ATOM   3720 1HD  LYS A 249      34.648  41.667  -3.829  1.00  0.00           H  
ATOM   3721 2HD  LYS A 249      35.431  40.174  -4.367  1.00  0.00           H  
ATOM   3722 1HE  LYS A 249      33.328  38.934  -4.032  1.00  0.00           H  
ATOM   3723 2HE  LYS A 249      32.540  40.403  -3.451  1.00  0.00           H  
ATOM   3724 1HZ  LYS A 249      32.056  39.993  -5.750  1.00  0.00           H  
ATOM   3725 2HZ  LYS A 249      32.920  41.390  -5.605  1.00  0.00           H  
ATOM   3726 3HZ  LYS A 249      33.656  40.017  -6.149  1.00  0.00           H  
ATOM   3727  N   ASP A 250      38.572  42.000   0.180  1.00  0.00           N  
ATOM   3728  CA  ASP A 250      39.960  42.455   0.147  1.00  0.00           C  
ATOM   3729  C   ASP A 250      40.783  41.689   1.169  1.00  0.00           C  
ATOM   3730  O   ASP A 250      40.329  41.444   2.286  1.00  0.00           O  
ATOM   3731  CB  ASP A 250      40.050  43.957   0.426  1.00  0.00           C  
ATOM   3732  CG  ASP A 250      41.457  44.511   0.242  1.00  0.00           C  
ATOM   3733  OD1 ASP A 250      41.817  44.807  -0.873  1.00  0.00           O  
ATOM   3734  OD2 ASP A 250      42.158  44.631   1.218  1.00  0.00           O1-
ATOM   3735  H   ASP A 250      37.846  42.644   0.460  1.00  0.00           H  
ATOM   3736  HA  ASP A 250      40.359  42.275  -0.852  1.00  0.00           H  
ATOM   3737 1HB  ASP A 250      39.375  44.493  -0.242  1.00  0.00           H  
ATOM   3738 2HB  ASP A 250      39.727  44.158   1.448  1.00  0.00           H  
ATOM   3739  N   SER A 251      41.989  41.290   0.774  1.00  0.00           N  
ATOM   3740  CA  SER A 251      42.831  40.477   1.640  1.00  0.00           C  
ATOM   3741  C   SER A 251      43.642  41.333   2.607  1.00  0.00           C  
ATOM   3742  O   SER A 251      43.811  40.960   3.768  1.00  0.00           O  
ATOM   3743  CB  SER A 251      43.765  39.627   0.802  1.00  0.00           C  
ATOM   3744  OG  SER A 251      44.667  40.426   0.087  1.00  0.00           O  
ATOM   3745  H   SER A 251      42.331  41.552  -0.140  1.00  0.00           H  
ATOM   3746  HA  SER A 251      42.189  39.821   2.230  1.00  0.00           H  
ATOM   3747 1HB  SER A 251      44.315  38.943   1.449  1.00  0.00           H  
ATOM   3748 2HB  SER A 251      43.182  39.022   0.108  1.00  0.00           H  
ATOM   3749  HG  SER A 251      45.218  39.821  -0.414  1.00  0.00           H  
ATOM   3750  N   GLU A 252      44.073  42.519   2.167  1.00  0.00           N  
ATOM   3751  CA  GLU A 252      44.757  43.428   3.068  1.00  0.00           C  
ATOM   3752  C   GLU A 252      43.826  44.023   4.110  1.00  0.00           C  
ATOM   3753  O   GLU A 252      44.180  44.172   5.278  1.00  0.00           O  
ATOM   3754  CB  GLU A 252      45.421  44.553   2.271  1.00  0.00           C  
ATOM   3755  CG  GLU A 252      46.597  44.108   1.414  1.00  0.00           C  
ATOM   3756  CD  GLU A 252      47.184  45.226   0.599  1.00  0.00           C  
ATOM   3757  OE1 GLU A 252      46.625  46.297   0.605  1.00  0.00           O  
ATOM   3758  OE2 GLU A 252      48.192  45.010  -0.031  1.00  0.00           O1-
ATOM   3759  H   GLU A 252      43.989  42.784   1.228  1.00  0.00           H  
ATOM   3760  HA  GLU A 252      45.528  42.871   3.602  1.00  0.00           H  
ATOM   3761 1HB  GLU A 252      44.685  45.017   1.614  1.00  0.00           H  
ATOM   3762 2HB  GLU A 252      45.779  45.322   2.956  1.00  0.00           H  
ATOM   3763 1HG  GLU A 252      47.372  43.701   2.063  1.00  0.00           H  
ATOM   3764 2HG  GLU A 252      46.266  43.313   0.747  1.00  0.00           H  
ATOM   3765  N   LEU A 253      42.642  44.394   3.677  1.00  0.00           N  
ATOM   3766  CA  LEU A 253      41.628  44.909   4.578  1.00  0.00           C  
ATOM   3767  C   LEU A 253      41.203  43.888   5.620  1.00  0.00           C  
ATOM   3768  O   LEU A 253      40.995  44.210   6.788  1.00  0.00           O  
ATOM   3769  CB  LEU A 253      40.401  45.361   3.776  1.00  0.00           C  
ATOM   3770  CG  LEU A 253      40.599  46.607   2.903  1.00  0.00           C  
ATOM   3771  CD1 LEU A 253      39.366  46.821   2.035  1.00  0.00           C  
ATOM   3772  CD2 LEU A 253      40.857  47.814   3.793  1.00  0.00           C  
ATOM   3773  H   LEU A 253      42.395  44.265   2.738  1.00  0.00           H  
ATOM   3774  HA  LEU A 253      42.040  45.767   5.108  1.00  0.00           H  
ATOM   3775 1HB  LEU A 253      40.094  44.545   3.123  1.00  0.00           H  
ATOM   3776 2HB  LEU A 253      39.588  45.568   4.471  1.00  0.00           H  
ATOM   3777  HG  LEU A 253      41.451  46.456   2.240  1.00  0.00           H  
ATOM   3778 1HD1 LEU A 253      39.507  47.706   1.415  1.00  0.00           H  
ATOM   3779 2HD1 LEU A 253      39.217  45.951   1.396  1.00  0.00           H  
ATOM   3780 3HD1 LEU A 253      38.493  46.959   2.672  1.00  0.00           H  
ATOM   3781 1HD2 LEU A 253      40.998  48.700   3.173  1.00  0.00           H  
ATOM   3782 2HD2 LEU A 253      40.005  47.967   4.455  1.00  0.00           H  
ATOM   3783 3HD2 LEU A 253      41.753  47.641   4.389  1.00  0.00           H  
ATOM   3784  N   SER A 254      41.044  42.657   5.187  1.00  0.00           N  
ATOM   3785  CA  SER A 254      40.712  41.570   6.088  1.00  0.00           C  
ATOM   3786  C   SER A 254      41.792  41.330   7.130  1.00  0.00           C  
ATOM   3787  O   SER A 254      41.511  41.068   8.298  1.00  0.00           O  
ATOM   3788  CB  SER A 254      40.481  40.299   5.293  1.00  0.00           C  
ATOM   3789  OG  SER A 254      39.346  40.416   4.479  1.00  0.00           O  
ATOM   3790  H   SER A 254      41.214  42.437   4.248  1.00  0.00           H  
ATOM   3791  HA  SER A 254      39.800  41.832   6.625  1.00  0.00           H  
ATOM   3792 1HB  SER A 254      41.355  40.092   4.677  1.00  0.00           H  
ATOM   3793 2HB  SER A 254      40.356  39.461   5.977  1.00  0.00           H  
ATOM   3794  HG  SER A 254      39.672  40.616   3.598  1.00  0.00           H  
ATOM   3795  N   TYR A 255      43.032  41.386   6.697  1.00  0.00           N  
ATOM   3796  CA  TYR A 255      44.160  41.248   7.598  1.00  0.00           C  
ATOM   3797  C   TYR A 255      44.209  42.353   8.640  1.00  0.00           C  
ATOM   3798  O   TYR A 255      44.516  42.121   9.808  1.00  0.00           O  
ATOM   3799  CB  TYR A 255      45.467  41.220   6.802  1.00  0.00           C  
ATOM   3800  CG  TYR A 255      46.700  41.039   7.659  1.00  0.00           C  
ATOM   3801  CD1 TYR A 255      47.300  39.792   7.757  1.00  0.00           C  
ATOM   3802  CD2 TYR A 255      47.231  42.120   8.347  1.00  0.00           C  
ATOM   3803  CE1 TYR A 255      48.426  39.627   8.540  1.00  0.00           C  
ATOM   3804  CE2 TYR A 255      48.357  41.955   9.130  1.00  0.00           C  
ATOM   3805  CZ  TYR A 255      48.954  40.714   9.227  1.00  0.00           C  
ATOM   3806  OH  TYR A 255      50.075  40.550  10.007  1.00  0.00           O  
ATOM   3807  H   TYR A 255      43.219  41.591   5.758  1.00  0.00           H  
ATOM   3808  HA  TYR A 255      44.061  40.304   8.135  1.00  0.00           H  
ATOM   3809 1HB  TYR A 255      45.434  40.405   6.077  1.00  0.00           H  
ATOM   3810 2HB  TYR A 255      45.573  42.150   6.245  1.00  0.00           H  
ATOM   3811  HD1 TYR A 255      46.882  38.942   7.217  1.00  0.00           H  
ATOM   3812  HD2 TYR A 255      46.759  43.100   8.270  1.00  0.00           H  
ATOM   3813  HE1 TYR A 255      48.897  38.647   8.617  1.00  0.00           H  
ATOM   3814  HE2 TYR A 255      48.774  42.804   9.671  1.00  0.00           H  
ATOM   3815  HH  TYR A 255      50.310  41.389  10.410  1.00  0.00           H  
ATOM   3816  N   LYS A 256      43.938  43.564   8.207  1.00  0.00           N  
ATOM   3817  CA  LYS A 256      43.879  44.699   9.108  1.00  0.00           C  
ATOM   3818  C   LYS A 256      42.782  44.556  10.150  1.00  0.00           C  
ATOM   3819  O   LYS A 256      42.956  44.898  11.318  1.00  0.00           O  
ATOM   3820  CB  LYS A 256      43.676  45.990   8.313  1.00  0.00           C  
ATOM   3821  CG  LYS A 256      44.886  46.422   7.496  1.00  0.00           C  
ATOM   3822  CD  LYS A 256      44.601  47.699   6.719  1.00  0.00           C  
ATOM   3823  CE  LYS A 256      45.805  48.125   5.892  1.00  0.00           C  
ATOM   3824  NZ  LYS A 256      45.527  49.352   5.097  1.00  0.00           N1+
ATOM   3825  H   LYS A 256      43.704  43.713   7.268  1.00  0.00           H  
ATOM   3826  HA  LYS A 256      44.827  44.767   9.642  1.00  0.00           H  
ATOM   3827 1HB  LYS A 256      42.836  45.868   7.629  1.00  0.00           H  
ATOM   3828 2HB  LYS A 256      43.427  46.802   8.996  1.00  0.00           H  
ATOM   3829 1HG  LYS A 256      45.733  46.593   8.161  1.00  0.00           H  
ATOM   3830 2HG  LYS A 256      45.152  45.632   6.794  1.00  0.00           H  
ATOM   3831 1HD  LYS A 256      43.751  47.538   6.054  1.00  0.00           H  
ATOM   3832 2HD  LYS A 256      44.348  48.499   7.415  1.00  0.00           H  
ATOM   3833 1HE  LYS A 256      46.649  48.318   6.552  1.00  0.00           H  
ATOM   3834 2HE  LYS A 256      46.081  47.321   5.210  1.00  0.00           H  
ATOM   3835 1HZ  LYS A 256      46.348  49.601   4.563  1.00  0.00           H  
ATOM   3836 2HZ  LYS A 256      44.756  49.179   4.467  1.00  0.00           H  
ATOM   3837 3HZ  LYS A 256      45.288  50.111   5.719  1.00  0.00           H  
ATOM   3838  N   LEU A 257      41.636  44.078   9.717  1.00  0.00           N  
ATOM   3839  CA  LEU A 257      40.528  43.823  10.618  1.00  0.00           C  
ATOM   3840  C   LEU A 257      40.860  42.767  11.660  1.00  0.00           C  
ATOM   3841  O   LEU A 257      40.493  42.880  12.828  1.00  0.00           O  
ATOM   3842  CB  LEU A 257      39.297  43.382   9.816  1.00  0.00           C  
ATOM   3843  CG  LEU A 257      38.013  43.175  10.629  1.00  0.00           C  
ATOM   3844  CD1 LEU A 257      36.802  43.385   9.730  1.00  0.00           C  
ATOM   3845  CD2 LEU A 257      38.012  41.777  11.230  1.00  0.00           C  
ATOM   3846  H   LEU A 257      41.530  43.821   8.778  1.00  0.00           H  
ATOM   3847  HA  LEU A 257      40.296  44.745  11.150  1.00  0.00           H  
ATOM   3848 1HB  LEU A 257      39.090  44.133   9.056  1.00  0.00           H  
ATOM   3849 2HB  LEU A 257      39.527  42.441   9.315  1.00  0.00           H  
ATOM   3850  HG  LEU A 257      37.966  43.914  11.430  1.00  0.00           H  
ATOM   3851 1HD1 LEU A 257      35.890  43.238  10.307  1.00  0.00           H  
ATOM   3852 2HD1 LEU A 257      36.818  44.399   9.329  1.00  0.00           H  
ATOM   3853 3HD1 LEU A 257      36.831  42.669   8.909  1.00  0.00           H  
ATOM   3854 1HD2 LEU A 257      37.099  41.630  11.808  1.00  0.00           H  
ATOM   3855 2HD2 LEU A 257      38.057  41.037  10.430  1.00  0.00           H  
ATOM   3856 3HD2 LEU A 257      38.877  41.660  11.882  1.00  0.00           H  
ATOM   3857  N   ALA A 258      41.529  41.723  11.227  1.00  0.00           N  
ATOM   3858  CA  ALA A 258      41.973  40.676  12.128  1.00  0.00           C  
ATOM   3859  C   ALA A 258      42.955  41.186  13.170  1.00  0.00           C  
ATOM   3860  O   ALA A 258      42.908  40.804  14.338  1.00  0.00           O  
ATOM   3861  CB  ALA A 258      42.597  39.538  11.334  1.00  0.00           C  
ATOM   3862  H   ALA A 258      41.801  41.662  10.288  1.00  0.00           H  
ATOM   3863  HA  ALA A 258      41.102  40.300  12.666  1.00  0.00           H  
ATOM   3864 1HB  ALA A 258      42.917  38.750  12.017  1.00  0.00           H  
ATOM   3865 2HB  ALA A 258      41.863  39.136  10.635  1.00  0.00           H  
ATOM   3866 3HB  ALA A 258      43.458  39.910  10.781  1.00  0.00           H  
ATOM   3867  N   GLU A 259      43.868  42.026  12.737  1.00  0.00           N  
ATOM   3868  CA  GLU A 259      44.822  42.645  13.638  1.00  0.00           C  
ATOM   3869  C   GLU A 259      44.150  43.523  14.680  1.00  0.00           C  
ATOM   3870  O   GLU A 259      44.533  43.543  15.848  1.00  0.00           O  
ATOM   3871  CB  GLU A 259      45.832  43.475  12.842  1.00  0.00           C  
ATOM   3872  CG  GLU A 259      46.923  44.117  13.686  1.00  0.00           C  
ATOM   3873  CD  GLU A 259      47.937  44.861  12.864  1.00  0.00           C  
ATOM   3874  OE1 GLU A 259      48.160  44.478  11.740  1.00  0.00           O  
ATOM   3875  OE2 GLU A 259      48.491  45.814  13.359  1.00  0.00           O1-
ATOM   3876  H   GLU A 259      43.880  42.303  11.798  1.00  0.00           H  
ATOM   3877  HA  GLU A 259      45.361  41.857  14.165  1.00  0.00           H  
ATOM   3878 1HB  GLU A 259      46.314  42.843  12.096  1.00  0.00           H  
ATOM   3879 2HB  GLU A 259      45.310  44.269  12.308  1.00  0.00           H  
ATOM   3880 1HG  GLU A 259      46.462  44.812  14.389  1.00  0.00           H  
ATOM   3881 2HG  GLU A 259      47.426  43.342  14.262  1.00  0.00           H  
ATOM   3882  N   ASP A 260      43.163  44.276  14.247  1.00  0.00           N  
ATOM   3883  CA  ASP A 260      42.388  45.108  15.148  1.00  0.00           C  
ATOM   3884  C   ASP A 260      41.640  44.293  16.190  1.00  0.00           C  
ATOM   3885  O   ASP A 260      41.554  44.668  17.358  1.00  0.00           O  
ATOM   3886  CB  ASP A 260      41.393  45.958  14.354  1.00  0.00           C  
ATOM   3887  CG  ASP A 260      42.064  47.071  13.561  1.00  0.00           C  
ATOM   3888  OD1 ASP A 260      43.202  47.369  13.839  1.00  0.00           O  
ATOM   3889  OD2 ASP A 260      41.434  47.613  12.685  1.00  0.00           O1-
ATOM   3890  H   ASP A 260      42.888  44.240  13.308  1.00  0.00           H  
ATOM   3891  HA  ASP A 260      43.071  45.771  15.680  1.00  0.00           H  
ATOM   3892 1HB  ASP A 260      40.840  45.321  13.663  1.00  0.00           H  
ATOM   3893 2HB  ASP A 260      40.669  46.404  15.038  1.00  0.00           H  
ATOM   3894  N   ALA A 261      41.068  43.191  15.757  1.00  0.00           N  
ATOM   3895  CA  ALA A 261      40.385  42.283  16.658  1.00  0.00           C  
ATOM   3896  C   ALA A 261      41.317  41.688  17.700  1.00  0.00           C  
ATOM   3897  O   ALA A 261      40.963  41.539  18.868  1.00  0.00           O  
ATOM   3898  CB  ALA A 261      39.712  41.173  15.864  1.00  0.00           C  
ATOM   3899  H   ALA A 261      41.152  42.926  14.818  1.00  0.00           H  
ATOM   3900  HA  ALA A 261      39.624  42.848  17.196  1.00  0.00           H  
ATOM   3901 1HB  ALA A 261      39.190  40.502  16.547  1.00  0.00           H  
ATOM   3902 2HB  ALA A 261      38.997  41.607  15.165  1.00  0.00           H  
ATOM   3903 3HB  ALA A 261      40.465  40.613  15.311  1.00  0.00           H  
ATOM   3904  N   LEU A 262      42.501  41.318  17.267  1.00  0.00           N  
ATOM   3905  CA  LEU A 262      43.514  40.801  18.168  1.00  0.00           C  
ATOM   3906  C   LEU A 262      43.938  41.823  19.210  1.00  0.00           C  
ATOM   3907  O   LEU A 262      44.147  41.501  20.378  1.00  0.00           O  
ATOM   3908  CB  LEU A 262      44.741  40.349  17.366  1.00  0.00           C  
ATOM   3909  CG  LEU A 262      45.891  39.754  18.189  1.00  0.00           C  
ATOM   3910  CD1 LEU A 262      45.397  38.524  18.939  1.00  0.00           C  
ATOM   3911  CD2 LEU A 262      47.048  39.403  17.266  1.00  0.00           C  
ATOM   3912  H   LEU A 262      42.748  41.446  16.328  1.00  0.00           H  
ATOM   3913  HA  LEU A 262      43.101  39.943  18.697  1.00  0.00           H  
ATOM   3914 1HB  LEU A 262      44.426  39.596  16.645  1.00  0.00           H  
ATOM   3915 2HB  LEU A 262      45.133  41.205  16.819  1.00  0.00           H  
ATOM   3916  HG  LEU A 262      46.225  40.483  18.928  1.00  0.00           H  
ATOM   3917 1HD1 LEU A 262      46.214  38.102  19.524  1.00  0.00           H  
ATOM   3918 2HD1 LEU A 262      44.583  38.808  19.606  1.00  0.00           H  
ATOM   3919 3HD1 LEU A 262      45.041  37.782  18.226  1.00  0.00           H  
ATOM   3920 1HD2 LEU A 262      47.866  38.982  17.851  1.00  0.00           H  
ATOM   3921 2HD2 LEU A 262      46.716  38.673  16.527  1.00  0.00           H  
ATOM   3922 3HD2 LEU A 262      47.393  40.303  16.756  1.00  0.00           H  
ATOM   3923  N   ARG A 263      44.098  43.053  18.777  1.00  0.00           N  
ATOM   3924  CA  ARG A 263      44.431  44.141  19.678  1.00  0.00           C  
ATOM   3925  C   ARG A 263      43.350  44.381  20.720  1.00  0.00           C  
ATOM   3926  O   ARG A 263      43.632  44.643  21.888  1.00  0.00           O  
ATOM   3927  CB  ARG A 263      44.659  45.424  18.892  1.00  0.00           C  
ATOM   3928  CG  ARG A 263      45.931  45.446  18.060  1.00  0.00           C  
ATOM   3929  CD  ARG A 263      46.097  46.738  17.345  1.00  0.00           C  
ATOM   3930  NE  ARG A 263      47.269  46.734  16.483  1.00  0.00           N  
ATOM   3931  CZ  ARG A 263      48.522  47.006  16.896  1.00  0.00           C  
ATOM   3932  NH1 ARG A 263      48.750  47.301  18.156  1.00  0.00           N1+
ATOM   3933  NH2 ARG A 263      49.522  46.977  16.032  1.00  0.00           N  
ATOM   3934  H   ARG A 263      43.928  43.274  17.838  1.00  0.00           H  
ATOM   3935  HA  ARG A 263      45.346  43.881  20.212  1.00  0.00           H  
ATOM   3936 1HB  ARG A 263      43.821  45.590  18.216  1.00  0.00           H  
ATOM   3937 2HB  ARG A 263      44.698  46.269  19.578  1.00  0.00           H  
ATOM   3938 1HG  ARG A 263      46.794  45.302  18.711  1.00  0.00           H  
ATOM   3939 2HG  ARG A 263      45.897  44.646  17.320  1.00  0.00           H  
ATOM   3940 1HD  ARG A 263      45.220  46.926  16.727  1.00  0.00           H  
ATOM   3941 2HD  ARG A 263      46.210  47.543  18.070  1.00  0.00           H  
ATOM   3942  HE  ARG A 263      47.133  46.512  15.506  1.00  0.00           H  
ATOM   3943 1HH1 ARG A 263      47.985  47.324  18.816  1.00  0.00           H  
ATOM   3944 2HH1 ARG A 263      49.689  47.505  18.465  1.00  0.00           H  
ATOM   3945 1HH2 ARG A 263      49.347  46.750  15.063  1.00  0.00           H  
ATOM   3946 2HH2 ARG A 263      50.461  47.181  16.341  1.00  0.00           H  
ATOM   3947  N   HIS A 264      42.111  44.324  20.287  1.00  0.00           N  
ATOM   3948  CA  HIS A 264      40.983  44.463  21.188  1.00  0.00           C  
ATOM   3949  C   HIS A 264      40.933  43.358  22.230  1.00  0.00           C  
ATOM   3950  O   HIS A 264      40.627  43.590  23.398  1.00  0.00           O  
ATOM   3951  CB  HIS A 264      39.671  44.478  20.397  1.00  0.00           C  
ATOM   3952  CG  HIS A 264      39.461  45.730  19.604  1.00  0.00           C  
ATOM   3953  CD2 HIS A 264      39.064  45.919  18.323  1.00  0.00           C  
ATOM   3954  ND1 HIS A 264      39.667  46.988  20.131  1.00  0.00           N  
ATOM   3955  CE1 HIS A 264      39.406  47.897  19.207  1.00  0.00           C  
ATOM   3956  NE2 HIS A 264      39.037  47.274  18.102  1.00  0.00           N  
ATOM   3957  H   HIS A 264      41.924  44.119  19.348  1.00  0.00           H  
ATOM   3958  HA  HIS A 264      41.065  45.404  21.731  1.00  0.00           H  
ATOM   3959 1HB  HIS A 264      39.650  43.631  19.711  1.00  0.00           H  
ATOM   3960 2HB  HIS A 264      38.832  44.364  21.083  1.00  0.00           H  
ATOM   3961  HD1 HIS A 264      40.037  47.196  21.036  1.00  0.00           H  
ATOM   3962  HD2 HIS A 264      38.789  45.230  17.524  1.00  0.00           H  
ATOM   3963  HE1 HIS A 264      39.510  48.959  19.428  1.00  0.00           H  
ATOM   3964  N   ALA A 265      41.204  42.147  21.797  1.00  0.00           N  
ATOM   3965  CA  ALA A 265      41.264  41.012  22.698  1.00  0.00           C  
ATOM   3966  C   ALA A 265      42.361  41.154  23.740  1.00  0.00           C  
ATOM   3967  O   ALA A 265      42.186  40.813  24.908  1.00  0.00           O  
ATOM   3968  CB  ALA A 265      41.461  39.729  21.904  1.00  0.00           C  
ATOM   3969  H   ALA A 265      41.439  41.998  20.858  1.00  0.00           H  
ATOM   3970  HA  ALA A 265      40.318  40.957  23.236  1.00  0.00           H  
ATOM   3971 1HB  ALA A 265      41.492  38.880  22.586  1.00  0.00           H  
ATOM   3972 2HB  ALA A 265      40.634  39.603  21.205  1.00  0.00           H  
ATOM   3973 3HB  ALA A 265      42.397  39.784  21.351  1.00  0.00           H  
ATOM   3974  N   GLU A 266      43.506  41.632  23.307  1.00  0.00           N  
ATOM   3975  CA  GLU A 266      44.614  41.888  24.208  1.00  0.00           C  
ATOM   3976  C   GLU A 266      44.283  42.943  25.250  1.00  0.00           C  
ATOM   3977  O   GLU A 266      44.649  42.830  26.418  1.00  0.00           O  
ATOM   3978  CB  GLU A 266      45.846  42.322  23.411  1.00  0.00           C  
ATOM   3979  CG  GLU A 266      47.091  42.554  24.256  1.00  0.00           C  
ATOM   3980  CD  GLU A 266      48.299  42.906  23.433  1.00  0.00           C  
ATOM   3981  OE1 GLU A 266      48.184  42.949  22.232  1.00  0.00           O  
ATOM   3982  OE2 GLU A 266      49.339  43.132  24.007  1.00  0.00           O1-
ATOM   3983  H   GLU A 266      43.612  41.890  22.368  1.00  0.00           H  
ATOM   3984  HA  GLU A 266      44.846  40.966  24.742  1.00  0.00           H  
ATOM   3985 1HB  GLU A 266      46.084  41.563  22.666  1.00  0.00           H  
ATOM   3986 2HB  GLU A 266      45.627  43.248  22.878  1.00  0.00           H  
ATOM   3987 1HG  GLU A 266      46.896  43.364  24.958  1.00  0.00           H  
ATOM   3988 2HG  GLU A 266      47.300  41.653  24.832  1.00  0.00           H  
ATOM   3989  N   GLU A 267      43.613  43.988  24.817  1.00  0.00           N  
ATOM   3990  CA  GLU A 267      43.169  45.035  25.718  1.00  0.00           C  
ATOM   3991  C   GLU A 267      42.187  44.526  26.760  1.00  0.00           C  
ATOM   3992  O   GLU A 267      42.235  44.906  27.928  1.00  0.00           O  
ATOM   3993  CB  GLU A 267      42.528  46.173  24.921  1.00  0.00           C  
ATOM   3994  CG  GLU A 267      43.505  46.976  24.075  1.00  0.00           C  
ATOM   3995  CD  GLU A 267      44.514  47.726  24.899  1.00  0.00           C  
ATOM   3996  OE1 GLU A 267      44.121  48.600  25.634  1.00  0.00           O  
ATOM   3997  OE2 GLU A 267      45.680  47.425  24.793  1.00  0.00           O1-
ATOM   3998  H   GLU A 267      43.342  44.048  23.878  1.00  0.00           H  
ATOM   3999  HA  GLU A 267      44.037  45.423  26.252  1.00  0.00           H  
ATOM   4000 1HB  GLU A 267      41.764  45.768  24.257  1.00  0.00           H  
ATOM   4001 2HB  GLU A 267      42.033  46.863  25.606  1.00  0.00           H  
ATOM   4002 1HG  GLU A 267      44.033  46.297  23.405  1.00  0.00           H  
ATOM   4003 2HG  GLU A 267      42.945  47.683  23.463  1.00  0.00           H  
ATOM   4004  N   ALA A 268      41.274  43.685  26.327  1.00  0.00           N  
ATOM   4005  CA  ALA A 268      40.321  43.066  27.228  1.00  0.00           C  
ATOM   4006  C   ALA A 268      40.993  42.187  28.270  1.00  0.00           C  
ATOM   4007  O   ALA A 268      40.610  42.168  29.438  1.00  0.00           O  
ATOM   4008  CB  ALA A 268      39.308  42.254  26.434  1.00  0.00           C  
ATOM   4009  H   ALA A 268      41.263  43.408  25.388  1.00  0.00           H  
ATOM   4010  HA  ALA A 268      39.800  43.858  27.766  1.00  0.00           H  
ATOM   4011 1HB  ALA A 268      38.588  41.803  27.117  1.00  0.00           H  
ATOM   4012 2HB  ALA A 268      38.786  42.907  25.735  1.00  0.00           H  
ATOM   4013 3HB  ALA A 268      39.824  41.471  25.881  1.00  0.00           H  
ATOM   4014  N   ALA A 269      41.979  41.433  27.837  1.00  0.00           N  
ATOM   4015  CA  ALA A 269      42.755  40.603  28.738  1.00  0.00           C  
ATOM   4016  C   ALA A 269      43.503  41.417  29.780  1.00  0.00           C  
ATOM   4017  O   ALA A 269      43.589  41.043  30.948  1.00  0.00           O  
ATOM   4018  CB  ALA A 269      43.732  39.748  27.944  1.00  0.00           C  
ATOM   4019  H   ALA A 269      42.255  41.470  26.898  1.00  0.00           H  
ATOM   4020  HA  ALA A 269      42.066  39.952  29.276  1.00  0.00           H  
ATOM   4021 1HB  ALA A 269      44.302  39.118  28.626  1.00  0.00           H  
ATOM   4022 2HB  ALA A 269      43.180  39.119  27.245  1.00  0.00           H  
ATOM   4023 3HB  ALA A 269      44.413  40.392  27.391  1.00  0.00           H  
ATOM   4024  N   ARG A 270      44.073  42.519  29.347  1.00  0.00           N  
ATOM   4025  CA  ARG A 270      44.757  43.428  30.248  1.00  0.00           C  
ATOM   4026  C   ARG A 270      43.826  44.023  31.290  1.00  0.00           C  
ATOM   4027  O   ARG A 270      44.180  44.172  32.458  1.00  0.00           O  
ATOM   4028  CB  ARG A 270      45.409  44.556  29.462  1.00  0.00           C  
ATOM   4029  CG  ARG A 270      46.191  45.553  30.302  1.00  0.00           C  
ATOM   4030  CD  ARG A 270      46.794  46.622  29.466  1.00  0.00           C  
ATOM   4031  NE  ARG A 270      45.781  47.427  28.801  1.00  0.00           N  
ATOM   4032  CZ  ARG A 270      45.091  48.424  29.387  1.00  0.00           C  
ATOM   4033  NH1 ARG A 270      45.315  48.727  30.647  1.00  0.00           N1+
ATOM   4034  NH2 ARG A 270      44.189  49.099  28.696  1.00  0.00           N  
ATOM   4035  H   ARG A 270      43.989  42.784  28.408  1.00  0.00           H  
ATOM   4036  HA  ARG A 270      45.534  42.873  30.775  1.00  0.00           H  
ATOM   4037 1HB  ARG A 270      46.093  44.137  28.725  1.00  0.00           H  
ATOM   4038 2HB  ARG A 270      44.643  45.111  28.919  1.00  0.00           H  
ATOM   4039 1HG  ARG A 270      45.524  46.019  31.027  1.00  0.00           H  
ATOM   4040 2HG  ARG A 270      46.994  45.034  30.828  1.00  0.00           H  
ATOM   4041 1HD  ARG A 270      47.394  47.280  30.094  1.00  0.00           H  
ATOM   4042 2HD  ARG A 270      47.427  46.173  28.702  1.00  0.00           H  
ATOM   4043  HE  ARG A 270      45.581  47.223  27.831  1.00  0.00           H  
ATOM   4044 1HH1 ARG A 270      46.005  48.212  31.175  1.00  0.00           H  
ATOM   4045 2HH1 ARG A 270      44.798  49.475  31.086  1.00  0.00           H  
ATOM   4046 1HH2 ARG A 270      44.017  48.866  27.728  1.00  0.00           H  
ATOM   4047 2HH2 ARG A 270      43.672  49.846  29.135  1.00  0.00           H  
ATOM   4048  N   LEU A 271      42.642  44.394  30.857  1.00  0.00           N  
ATOM   4049  CA  LEU A 271      41.628  44.909  31.758  1.00  0.00           C  
ATOM   4050  C   LEU A 271      41.284  43.929  32.867  1.00  0.00           C  
ATOM   4051  O   LEU A 271      41.216  44.302  34.039  1.00  0.00           O  
ATOM   4052  CB  LEU A 271      40.359  45.254  30.969  1.00  0.00           C  
ATOM   4053  CG  LEU A 271      40.462  46.470  30.040  1.00  0.00           C  
ATOM   4054  CD1 LEU A 271      39.206  46.565  29.185  1.00  0.00           C  
ATOM   4055  CD2 LEU A 271      40.654  47.729  30.872  1.00  0.00           C  
ATOM   4056  H   LEU A 271      42.395  44.265  29.918  1.00  0.00           H  
ATOM   4057  HA  LEU A 271      42.010  45.815  32.227  1.00  0.00           H  
ATOM   4058 1HB  LEU A 271      40.085  44.394  30.359  1.00  0.00           H  
ATOM   4059 2HB  LEU A 271      39.551  45.444  31.676  1.00  0.00           H  
ATOM   4060  HG  LEU A 271      41.313  46.345  29.370  1.00  0.00           H  
ATOM   4061 1HD1 LEU A 271      39.280  47.429  28.525  1.00  0.00           H  
ATOM   4062 2HD1 LEU A 271      39.105  45.660  28.586  1.00  0.00           H  
ATOM   4063 3HD1 LEU A 271      38.335  46.674  29.829  1.00  0.00           H  
ATOM   4064 1HD2 LEU A 271      40.728  48.594  30.212  1.00  0.00           H  
ATOM   4065 2HD2 LEU A 271      39.803  47.856  31.541  1.00  0.00           H  
ATOM   4066 3HD2 LEU A 271      41.568  47.642  31.460  1.00  0.00           H  
ATOM   4067  N   ALA A 272      41.066  42.672  32.494  1.00  0.00           N  
ATOM   4068  CA  ALA A 272      40.728  41.634  33.459  1.00  0.00           C  
ATOM   4069  C   ALA A 272      41.805  41.505  34.529  1.00  0.00           C  
ATOM   4070  O   ALA A 272      41.504  41.447  35.722  1.00  0.00           O  
ATOM   4071  CB  ALA A 272      40.521  40.302  32.753  1.00  0.00           C  
ATOM   4072  H   ALA A 272      41.138  42.431  31.516  1.00  0.00           H  
ATOM   4073  HA  ALA A 272      39.787  41.902  33.940  1.00  0.00           H  
ATOM   4074 1HB  ALA A 272      40.269  39.537  33.487  1.00  0.00           H  
ATOM   4075 2HB  ALA A 272      39.709  40.395  32.032  1.00  0.00           H  
ATOM   4076 3HB  ALA A 272      41.436  40.019  32.234  1.00  0.00           H  
ATOM   4077  N   THR A 273      43.049  41.565  34.132  1.00  0.00           N  
ATOM   4078  CA  THR A 273      44.115  41.420  35.102  1.00  0.00           C  
ATOM   4079  C   THR A 273      44.040  42.436  36.248  1.00  0.00           C  
ATOM   4080  O   THR A 273      44.538  42.173  37.342  1.00  0.00           O  
ATOM   4081  CB  THR A 273      45.484  41.535  34.406  1.00  0.00           C  
ATOM   4082  CG2 THR A 273      46.610  41.409  35.421  1.00  0.00           C  
ATOM   4083  OG1 THR A 273      45.612  40.499  33.424  1.00  0.00           O  
ATOM   4084  H   THR A 273      43.267  41.659  33.150  1.00  0.00           H  
ATOM   4085  HA  THR A 273      44.044  40.427  35.548  1.00  0.00           H  
ATOM   4086  HB  THR A 273      45.559  42.501  33.908  1.00  0.00           H  
ATOM   4087  HG1 THR A 273      44.914  40.590  32.771  1.00  0.00           H  
ATOM   4088 1HG2 THR A 273      47.570  41.493  34.911  1.00  0.00           H  
ATOM   4089 2HG2 THR A 273      46.522  42.202  36.163  1.00  0.00           H  
ATOM   4090 3HG2 THR A 273      46.546  40.441  35.916  1.00  0.00           H  
ATOM   4091  N   GLU A 274      43.483  43.614  35.981  1.00  0.00           N  
ATOM   4092  CA  GLU A 274      43.562  44.718  36.941  1.00  0.00           C  
ATOM   4093  C   GLU A 274      42.222  45.024  37.588  1.00  0.00           C  
ATOM   4094  O   GLU A 274      42.077  46.028  38.286  1.00  0.00           O  
ATOM   4095  CB  GLU A 274      44.093  45.978  36.254  1.00  0.00           C  
ATOM   4096  CG  GLU A 274      45.511  45.851  35.716  1.00  0.00           C  
ATOM   4097  CD  GLU A 274      46.002  47.111  35.059  1.00  0.00           C  
ATOM   4098  OE1 GLU A 274      45.231  48.031  34.930  1.00  0.00           O  
ATOM   4099  OE2 GLU A 274      47.151  47.153  34.684  1.00  0.00           O1-
ATOM   4100  H   GLU A 274      43.044  43.766  35.084  1.00  0.00           H  
ATOM   4101  HA  GLU A 274      44.261  44.441  37.731  1.00  0.00           H  
ATOM   4102 1HB  GLU A 274      43.441  46.241  35.421  1.00  0.00           H  
ATOM   4103 2HB  GLU A 274      44.076  46.811  36.958  1.00  0.00           H  
ATOM   4104 1HG  GLU A 274      46.180  45.599  36.538  1.00  0.00           H  
ATOM   4105 2HG  GLU A 274      45.543  45.035  34.995  1.00  0.00           H  
ATOM   4106  N   ASP A 275      41.240  44.171  37.346  1.00  0.00           N  
ATOM   4107  CA  ASP A 275      39.905  44.392  37.880  1.00  0.00           C  
ATOM   4108  C   ASP A 275      39.441  45.816  37.606  1.00  0.00           C  
ATOM   4109  O   ASP A 275      38.847  46.465  38.467  1.00  0.00           O  
ATOM   4110  CB  ASP A 275      39.875  44.116  39.385  1.00  0.00           C  
ATOM   4111  CG  ASP A 275      40.169  42.662  39.727  1.00  0.00           C  
ATOM   4112  OD1 ASP A 275      39.633  41.799  39.074  1.00  0.00           O  
ATOM   4113  OD2 ASP A 275      40.926  42.428  40.639  1.00  0.00           O1-
ATOM   4114  H   ASP A 275      41.418  43.356  36.774  1.00  0.00           H  
ATOM   4115  HA  ASP A 275      39.218  43.698  37.396  1.00  0.00           H  
ATOM   4116 1HB  ASP A 275      40.610  44.748  39.885  1.00  0.00           H  
ATOM   4117 2HB  ASP A 275      38.894  44.378  39.784  1.00  0.00           H  
ATOM   4118  N   ALA A 276      39.697  46.284  36.391  1.00  0.00           N  
ATOM   4119  CA  ALA A 276      39.261  47.605  35.955  1.00  0.00           C  
ATOM   4120  C   ALA A 276      37.744  47.653  35.796  1.00  0.00           C  
ATOM   4121  O   ALA A 276      37.111  46.639  35.507  1.00  0.00           O  
ATOM   4122  CB  ALA A 276      39.945  47.986  34.650  1.00  0.00           C  
ATOM   4123  H   ALA A 276      40.200  45.699  35.740  1.00  0.00           H  
ATOM   4124  HA  ALA A 276      39.559  48.334  36.709  1.00  0.00           H  
ATOM   4125 1HB  ALA A 276      39.608  48.974  34.337  1.00  0.00           H  
ATOM   4126 2HB  ALA A 276      41.025  48.000  34.796  1.00  0.00           H  
ATOM   4127 3HB  ALA A 276      39.693  47.257  33.881  1.00  0.00           H  
ATOM   4128  N   PRO A 277      37.160  48.818  36.060  1.00  0.00           N  
ATOM   4129  CA  PRO A 277      35.710  48.944  36.170  1.00  0.00           C  
ATOM   4130  C   PRO A 277      34.998  48.604  34.864  1.00  0.00           C  
ATOM   4131  O   PRO A 277      35.615  48.561  33.799  1.00  0.00           O  
ATOM   4132  CB  PRO A 277      35.527  50.420  36.539  1.00  0.00           C  
ATOM   4133  CG  PRO A 277      36.845  50.819  37.111  1.00  0.00           C  
ATOM   4134  CD  PRO A 277      37.851  50.020  36.326  1.00  0.00           C  
ATOM   4135  HA  PRO A 277      35.359  48.251  36.935  1.00  0.00           H  
ATOM   4136 1HB  PRO A 277      35.256  51.000  35.646  1.00  0.00           H  
ATOM   4137 2HB  PRO A 277      34.701  50.528  37.257  1.00  0.00           H  
ATOM   4138 1HG  PRO A 277      36.991  51.904  37.005  1.00  0.00           H  
ATOM   4139 2HG  PRO A 277      36.875  50.598  38.188  1.00  0.00           H  
ATOM   4140 1HD  PRO A 277      38.115  50.562  35.407  1.00  0.00           H  
ATOM   4141 2HD  PRO A 277      38.744  49.846  36.944  1.00  0.00           H  
ATOM   4142  N   PRO A 278      33.697  48.334  34.964  1.00  0.00           N  
ATOM   4143  CA  PRO A 278      32.895  47.917  33.817  1.00  0.00           C  
ATOM   4144  C   PRO A 278      32.838  49.013  32.731  1.00  0.00           C  
ATOM   4145  O   PRO A 278      32.686  48.716  31.545  1.00  0.00           O  
ATOM   4146  CB  PRO A 278      31.520  47.667  34.444  1.00  0.00           C  
ATOM   4147  CG  PRO A 278      31.817  47.381  35.876  1.00  0.00           C  
ATOM   4148  CD  PRO A 278      32.988  48.270  36.200  1.00  0.00           C  
ATOM   4149  HA  PRO A 278      33.351  47.026  33.382  1.00  0.00           H  
ATOM   4150 1HB  PRO A 278      30.878  48.550  34.309  1.00  0.00           H  
ATOM   4151 2HB  PRO A 278      31.022  46.828  33.936  1.00  0.00           H  
ATOM   4152 1HG  PRO A 278      30.936  47.599  36.498  1.00  0.00           H  
ATOM   4153 2HG  PRO A 278      32.045  46.314  36.011  1.00  0.00           H  
ATOM   4154 1HD  PRO A 278      32.623  49.258  36.517  1.00  0.00           H  
ATOM   4155 2HD  PRO A 278      33.592  47.807  36.994  1.00  0.00           H  
ATOM   4156  N   GLU A 279      32.974  50.271  33.155  1.00  0.00           N  
ATOM   4157  CA  GLU A 279      33.026  51.418  32.269  1.00  0.00           C  
ATOM   4158  C   GLU A 279      34.111  51.287  31.213  1.00  0.00           C  
ATOM   4159  O   GLU A 279      33.894  51.556  30.033  1.00  0.00           O  
ATOM   4160  CB  GLU A 279      33.251  52.696  33.081  1.00  0.00           C  
ATOM   4161  CG  GLU A 279      32.084  53.085  33.976  1.00  0.00           C  
ATOM   4162  CD  GLU A 279      32.071  52.336  35.280  1.00  0.00           C  
ATOM   4163  OE1 GLU A 279      32.949  51.535  35.491  1.00  0.00           O  
ATOM   4164  OE2 GLU A 279      31.181  52.564  36.065  1.00  0.00           O1-
ATOM   4165  H   GLU A 279      33.087  50.410  34.149  1.00  0.00           H  
ATOM   4166  HA  GLU A 279      32.070  51.497  31.749  1.00  0.00           H  
ATOM   4167 1HB  GLU A 279      34.131  52.575  33.712  1.00  0.00           H  
ATOM   4168 2HB  GLU A 279      33.445  53.528  32.403  1.00  0.00           H  
ATOM   4169 1HG  GLU A 279      32.140  54.153  34.185  1.00  0.00           H  
ATOM   4170 2HG  GLU A 279      31.152  52.896  33.444  1.00  0.00           H  
ATOM   4171  N   ARG A 280      35.291  50.903  31.646  1.00  0.00           N  
ATOM   4172  CA  ARG A 280      36.416  50.737  30.745  1.00  0.00           C  
ATOM   4173  C   ARG A 280      36.169  49.658  29.703  1.00  0.00           C  
ATOM   4174  O   ARG A 280      36.527  49.800  28.535  1.00  0.00           O  
ATOM   4175  CB  ARG A 280      37.672  50.392  31.531  1.00  0.00           C  
ATOM   4176  CG  ARG A 280      38.181  51.499  32.441  1.00  0.00           C  
ATOM   4177  CD  ARG A 280      38.676  52.665  31.665  1.00  0.00           C  
ATOM   4178  NE  ARG A 280      39.252  53.685  32.525  1.00  0.00           N  
ATOM   4179  CZ  ARG A 280      39.643  54.905  32.110  1.00  0.00           C  
ATOM   4180  NH1 ARG A 280      39.514  55.242  30.845  1.00  0.00           N1+
ATOM   4181  NH2 ARG A 280      40.157  55.764  32.973  1.00  0.00           N  
ATOM   4182  H   ARG A 280      35.417  50.656  32.586  1.00  0.00           H  
ATOM   4183  HA  ARG A 280      36.573  51.675  30.211  1.00  0.00           H  
ATOM   4184 1HB  ARG A 280      37.485  49.517  32.151  1.00  0.00           H  
ATOM   4185 2HB  ARG A 280      38.476  50.138  30.840  1.00  0.00           H  
ATOM   4186 1HG  ARG A 280      37.373  51.837  33.090  1.00  0.00           H  
ATOM   4187 2HG  ARG A 280      39.002  51.120  33.051  1.00  0.00           H  
ATOM   4188 1HD  ARG A 280      39.443  52.336  30.964  1.00  0.00           H  
ATOM   4189 2HD  ARG A 280      37.849  53.112  31.113  1.00  0.00           H  
ATOM   4190  HE  ARG A 280      39.368  53.463  33.505  1.00  0.00           H  
ATOM   4191 1HH1 ARG A 280      39.121  54.585  30.186  1.00  0.00           H  
ATOM   4192 2HH1 ARG A 280      39.807  56.156  30.534  1.00  0.00           H  
ATOM   4193 1HH2 ARG A 280      40.257  55.505  33.945  1.00  0.00           H  
ATOM   4194 2HH2 ARG A 280      40.450  56.678  32.661  1.00  0.00           H  
ATOM   4195  N   TRP A 281      35.586  48.563  30.136  1.00  0.00           N  
ATOM   4196  CA  TRP A 281      35.228  47.484  29.235  1.00  0.00           C  
ATOM   4197  C   TRP A 281      34.208  47.913  28.193  1.00  0.00           C  
ATOM   4198  O   TRP A 281      34.286  47.537  27.025  1.00  0.00           O  
ATOM   4199  CB  TRP A 281      34.674  46.301  30.031  1.00  0.00           C  
ATOM   4200  CG  TRP A 281      35.719  45.562  30.810  1.00  0.00           C  
ATOM   4201  CD1 TRP A 281      36.975  45.242  30.390  1.00  0.00           C  
ATOM   4202  CD2 TRP A 281      35.603  45.044  32.158  1.00  0.00           C  
ATOM   4203  CE2 TRP A 281      36.822  44.434  32.466  1.00  0.00           C  
ATOM   4204  CE3 TRP A 281      34.579  45.050  33.112  1.00  0.00           C  
ATOM   4205  NE1 TRP A 281      37.646  44.563  31.377  1.00  0.00           N  
ATOM   4206  CZ2 TRP A 281      37.050  43.830  33.693  1.00  0.00           C  
ATOM   4207  CZ3 TRP A 281      34.808  44.446  34.342  1.00  0.00           C  
ATOM   4208  CH2 TRP A 281      36.013  43.852  34.625  1.00  0.00           C  
ATOM   4209  H   TRP A 281      35.320  48.481  31.076  1.00  0.00           H  
ATOM   4210  HA  TRP A 281      36.125  47.164  28.705  1.00  0.00           H  
ATOM   4211 1HB  TRP A 281      33.913  46.654  30.727  1.00  0.00           H  
ATOM   4212 2HB  TRP A 281      34.193  45.598  29.350  1.00  0.00           H  
ATOM   4213  HD1 TRP A 281      37.387  45.489  29.413  1.00  0.00           H  
ATOM   4214  HE1 TRP A 281      38.592  44.214  31.312  1.00  0.00           H  
ATOM   4215  HE3 TRP A 281      33.621  45.522  32.894  1.00  0.00           H  
ATOM   4216  HZ2 TRP A 281      38.000  43.353  33.936  1.00  0.00           H  
ATOM   4217  HZ3 TRP A 281      34.005  44.454  35.080  1.00  0.00           H  
ATOM   4218  HH2 TRP A 281      36.159  43.387  35.600  1.00  0.00           H  
ATOM   4219  N   ALA A 282      33.231  48.678  28.626  1.00  0.00           N  
ATOM   4220  CA  ALA A 282      32.231  49.218  27.725  1.00  0.00           C  
ATOM   4221  C   ALA A 282      32.830  50.148  26.683  1.00  0.00           C  
ATOM   4222  O   ALA A 282      32.447  50.137  25.515  1.00  0.00           O  
ATOM   4223  CB  ALA A 282      31.156  49.946  28.519  1.00  0.00           C  
ATOM   4224  H   ALA A 282      33.197  48.953  29.566  1.00  0.00           H  
ATOM   4225  HA  ALA A 282      31.776  48.386  27.187  1.00  0.00           H  
ATOM   4226 1HB  ALA A 282      30.402  50.338  27.836  1.00  0.00           H  
ATOM   4227 2HB  ALA A 282      30.688  49.253  29.218  1.00  0.00           H  
ATOM   4228 3HB  ALA A 282      31.607  50.768  29.072  1.00  0.00           H  
ATOM   4229  N   GLU A 283      33.753  50.977  27.116  1.00  0.00           N  
ATOM   4230  CA  GLU A 283      34.459  51.869  26.215  1.00  0.00           C  
ATOM   4231  C   GLU A 283      35.271  51.117  25.173  1.00  0.00           C  
ATOM   4232  O   GLU A 283      35.326  51.497  24.005  1.00  0.00           O  
ATOM   4233  CB  GLU A 283      35.379  52.797  27.012  1.00  0.00           C  
ATOM   4234  CG  GLU A 283      34.650  53.838  27.849  1.00  0.00           C  
ATOM   4235  CD  GLU A 283      35.581  54.679  28.677  1.00  0.00           C  
ATOM   4236  OE1 GLU A 283      36.754  54.391  28.695  1.00  0.00           O  
ATOM   4237  OE2 GLU A 283      35.119  55.610  29.294  1.00  0.00           O1-
ATOM   4238  H   GLU A 283      34.031  50.964  28.056  1.00  0.00           H  
ATOM   4239  HA  GLU A 283      33.725  52.475  25.682  1.00  0.00           H  
ATOM   4240 1HB  GLU A 283      36.001  52.204  27.683  1.00  0.00           H  
ATOM   4241 2HB  GLU A 283      36.045  53.323  26.328  1.00  0.00           H  
ATOM   4242 1HG  GLU A 283      34.083  54.491  27.185  1.00  0.00           H  
ATOM   4243 2HG  GLU A 283      33.944  53.332  28.505  1.00  0.00           H  
ATOM   4244  N   LEU A 284      35.928  50.064  25.606  1.00  0.00           N  
ATOM   4245  CA  LEU A 284      36.682  49.214  24.705  1.00  0.00           C  
ATOM   4246  C   LEU A 284      35.800  48.545  23.663  1.00  0.00           C  
ATOM   4247  O   LEU A 284      36.165  48.425  22.495  1.00  0.00           O  
ATOM   4248  CB  LEU A 284      37.430  48.141  25.507  1.00  0.00           C  
ATOM   4249  CG  LEU A 284      38.294  47.178  24.685  1.00  0.00           C  
ATOM   4250  CD1 LEU A 284      39.359  47.965  23.934  1.00  0.00           C  
ATOM   4251  CD2 LEU A 284      38.926  46.148  25.609  1.00  0.00           C  
ATOM   4252  H   LEU A 284      35.865  49.793  26.546  1.00  0.00           H  
ATOM   4253  HA  LEU A 284      37.408  49.830  24.175  1.00  0.00           H  
ATOM   4254 1HB  LEU A 284      38.079  48.636  26.228  1.00  0.00           H  
ATOM   4255 2HB  LEU A 284      36.700  47.546  26.056  1.00  0.00           H  
ATOM   4256  HG  LEU A 284      37.673  46.670  23.947  1.00  0.00           H  
ATOM   4257 1HD1 LEU A 284      39.974  47.281  23.349  1.00  0.00           H  
ATOM   4258 2HD1 LEU A 284      38.880  48.681  23.266  1.00  0.00           H  
ATOM   4259 3HD1 LEU A 284      39.988  48.498  24.646  1.00  0.00           H  
ATOM   4260 1HD2 LEU A 284      39.540  45.462  25.024  1.00  0.00           H  
ATOM   4261 2HD2 LEU A 284      39.549  46.654  26.346  1.00  0.00           H  
ATOM   4262 3HD2 LEU A 284      38.143  45.587  26.119  1.00  0.00           H  
ATOM   4263  N   VAL A 285      34.649  48.081  24.096  1.00  0.00           N  
ATOM   4264  CA  VAL A 285      33.682  47.486  23.195  1.00  0.00           C  
ATOM   4265  C   VAL A 285      33.177  48.470  22.153  1.00  0.00           C  
ATOM   4266  O   VAL A 285      32.994  48.132  20.985  1.00  0.00           O  
ATOM   4267  CB  VAL A 285      32.485  46.942  23.997  1.00  0.00           C  
ATOM   4268  CG1 VAL A 285      31.374  46.496  23.059  1.00  0.00           C  
ATOM   4269  CG2 VAL A 285      32.936  45.792  24.884  1.00  0.00           C  
ATOM   4270  H   VAL A 285      34.394  48.190  25.036  1.00  0.00           H  
ATOM   4271  HA  VAL A 285      34.161  46.659  22.670  1.00  0.00           H  
ATOM   4272  HB  VAL A 285      32.080  47.743  24.616  1.00  0.00           H  
ATOM   4273 1HG1 VAL A 285      30.536  46.114  23.642  1.00  0.00           H  
ATOM   4274 2HG1 VAL A 285      31.042  47.343  22.459  1.00  0.00           H  
ATOM   4275 3HG1 VAL A 285      31.746  45.709  22.403  1.00  0.00           H  
ATOM   4276 1HG2 VAL A 285      32.085  45.412  25.449  1.00  0.00           H  
ATOM   4277 2HG2 VAL A 285      33.346  44.994  24.265  1.00  0.00           H  
ATOM   4278 3HG2 VAL A 285      33.702  46.144  25.576  1.00  0.00           H  
ATOM   4279  N   LEU A 286      32.919  49.684  22.586  1.00  0.00           N  
ATOM   4280  CA  LEU A 286      32.501  50.741  21.685  1.00  0.00           C  
ATOM   4281  C   LEU A 286      33.558  51.067  20.643  1.00  0.00           C  
ATOM   4282  O   LEU A 286      33.256  51.305  19.475  1.00  0.00           O  
ATOM   4283  CB  LEU A 286      32.166  52.005  22.487  1.00  0.00           C  
ATOM   4284  CG  LEU A 286      30.907  51.926  23.360  1.00  0.00           C  
ATOM   4285  CD1 LEU A 286      30.811  53.173  24.227  1.00  0.00           C  
ATOM   4286  CD2 LEU A 286      29.681  51.781  22.470  1.00  0.00           C  
ATOM   4287  H   LEU A 286      33.070  49.916  23.526  1.00  0.00           H  
ATOM   4288  HA  LEU A 286      31.603  50.413  21.160  1.00  0.00           H  
ATOM   4289 1HB  LEU A 286      33.007  52.235  23.139  1.00  0.00           H  
ATOM   4290 2HB  LEU A 286      32.036  52.834  21.791  1.00  0.00           H  
ATOM   4291  HG  LEU A 286      30.978  51.063  24.023  1.00  0.00           H  
ATOM   4292 1HD1 LEU A 286      29.916  53.117  24.847  1.00  0.00           H  
ATOM   4293 2HD1 LEU A 286      31.691  53.241  24.866  1.00  0.00           H  
ATOM   4294 3HD1 LEU A 286      30.755  54.055  23.590  1.00  0.00           H  
ATOM   4295 1HD2 LEU A 286      28.786  51.724  23.091  1.00  0.00           H  
ATOM   4296 2HD2 LEU A 286      29.609  52.644  21.808  1.00  0.00           H  
ATOM   4297 3HD2 LEU A 286      29.769  50.872  21.875  1.00  0.00           H  
ATOM   4298  N   GLU A 287      34.798  51.110  21.076  1.00  0.00           N  
ATOM   4299  CA  GLU A 287      35.911  51.338  20.175  1.00  0.00           C  
ATOM   4300  C   GLU A 287      36.049  50.241  19.133  1.00  0.00           C  
ATOM   4301  O   GLU A 287      36.337  50.497  17.965  1.00  0.00           O  
ATOM   4302  CB  GLU A 287      37.212  51.456  20.971  1.00  0.00           C  
ATOM   4303  CG  GLU A 287      37.325  52.723  21.808  1.00  0.00           C  
ATOM   4304  CD  GLU A 287      38.579  52.767  22.636  1.00  0.00           C  
ATOM   4305  OE1 GLU A 287      39.291  51.792  22.655  1.00  0.00           O  
ATOM   4306  OE2 GLU A 287      38.824  53.778  23.252  1.00  0.00           O1-
ATOM   4307  H   GLU A 287      35.001  50.920  22.016  1.00  0.00           H  
ATOM   4308  HA  GLU A 287      35.742  52.277  19.647  1.00  0.00           H  
ATOM   4309 1HB  GLU A 287      37.307  50.603  21.643  1.00  0.00           H  
ATOM   4310 2HB  GLU A 287      38.061  51.430  20.288  1.00  0.00           H  
ATOM   4311 1HG  GLU A 287      37.312  53.587  21.143  1.00  0.00           H  
ATOM   4312 2HG  GLU A 287      36.459  52.790  22.464  1.00  0.00           H  
ATOM   4313  N   ALA A 288      35.876  49.012  19.566  1.00  0.00           N  
ATOM   4314  CA  ALA A 288      35.908  47.876  18.665  1.00  0.00           C  
ATOM   4315  C   ALA A 288      34.803  47.931  17.623  1.00  0.00           C  
ATOM   4316  O   ALA A 288      35.005  47.604  16.455  1.00  0.00           O  
ATOM   4317  CB  ALA A 288      35.814  46.581  19.459  1.00  0.00           C  
ATOM   4318  H   ALA A 288      35.655  48.845  20.506  1.00  0.00           H  
ATOM   4319  HA  ALA A 288      36.856  47.897  18.127  1.00  0.00           H  
ATOM   4320 1HB  ALA A 288      35.852  45.732  18.776  1.00  0.00           H  
ATOM   4321 2HB  ALA A 288      36.649  46.521  20.158  1.00  0.00           H  
ATOM   4322 3HB  ALA A 288      34.876  46.561  20.011  1.00  0.00           H  
ATOM   4323  N   GLY A 289      33.623  48.315  18.056  1.00  0.00           N  
ATOM   4324  CA  GLY A 289      32.498  48.481  17.155  1.00  0.00           C  
ATOM   4325  C   GLY A 289      32.745  49.560  16.113  1.00  0.00           C  
ATOM   4326  O   GLY A 289      32.387  49.418  14.945  1.00  0.00           O  
ATOM   4327  H   GLY A 289      33.496  48.562  18.996  1.00  0.00           H  
ATOM   4328 1HA  GLY A 289      32.294  47.537  16.649  1.00  0.00           H  
ATOM   4329 2HA  GLY A 289      31.608  48.737  17.728  1.00  0.00           H  
ATOM   4330  N   ARG A 290      33.327  50.655  16.546  1.00  0.00           N  
ATOM   4331  CA  ARG A 290      33.686  51.734  15.645  1.00  0.00           C  
ATOM   4332  C   ARG A 290      34.706  51.304  14.603  1.00  0.00           C  
ATOM   4333  O   ARG A 290      34.628  51.680  13.435  1.00  0.00           O  
ATOM   4334  CB  ARG A 290      34.243  52.911  16.431  1.00  0.00           C  
ATOM   4335  CG  ARG A 290      34.599  54.129  15.593  1.00  0.00           C  
ATOM   4336  CD  ARG A 290      35.080  55.254  16.436  1.00  0.00           C  
ATOM   4337  NE  ARG A 290      36.337  54.938  17.096  1.00  0.00           N  
ATOM   4338  CZ  ARG A 290      36.850  55.627  18.133  1.00  0.00           C  
ATOM   4339  NH1 ARG A 290      36.205  56.665  18.617  1.00  0.00           N1+
ATOM   4340  NH2 ARG A 290      38.003  55.260  18.665  1.00  0.00           N  
ATOM   4341  H   ARG A 290      33.593  50.736  17.486  1.00  0.00           H  
ATOM   4342  HA  ARG A 290      32.790  52.052  15.111  1.00  0.00           H  
ATOM   4343 1HB  ARG A 290      33.516  53.226  17.179  1.00  0.00           H  
ATOM   4344 2HB  ARG A 290      35.144  52.601  16.961  1.00  0.00           H  
ATOM   4345 1HG  ARG A 290      35.387  53.868  14.887  1.00  0.00           H  
ATOM   4346 2HG  ARG A 290      33.717  54.464  15.046  1.00  0.00           H  
ATOM   4347 1HD  ARG A 290      35.234  56.135  15.813  1.00  0.00           H  
ATOM   4348 2HD  ARG A 290      34.339  55.477  17.203  1.00  0.00           H  
ATOM   4349  HE  ARG A 290      36.862  54.146  16.751  1.00  0.00           H  
ATOM   4350 1HH1 ARG A 290      35.324  56.947  18.210  1.00  0.00           H  
ATOM   4351 2HH1 ARG A 290      36.589  57.182  19.395  1.00  0.00           H  
ATOM   4352 1HH2 ARG A 290      38.499  54.461  18.293  1.00  0.00           H  
ATOM   4353 2HH2 ARG A 290      38.387  55.776  19.442  1.00  0.00           H  
ATOM   4354  N   GLU A 291      35.683  50.540  15.036  1.00  0.00           N  
ATOM   4355  CA  GLU A 291      36.683  49.999  14.135  1.00  0.00           C  
ATOM   4356  C   GLU A 291      36.083  49.069  13.093  1.00  0.00           C  
ATOM   4357  O   GLU A 291      36.467  49.080  11.925  1.00  0.00           O  
ATOM   4358  CB  GLU A 291      37.756  49.253  14.932  1.00  0.00           C  
ATOM   4359  CG  GLU A 291      38.648  50.151  15.778  1.00  0.00           C  
ATOM   4360  CD  GLU A 291      39.490  51.084  14.953  1.00  0.00           C  
ATOM   4361  OE1 GLU A 291      39.517  50.928  13.756  1.00  0.00           O  
ATOM   4362  OE2 GLU A 291      40.107  51.954  15.521  1.00  0.00           O1-
ATOM   4363  H   GLU A 291      35.717  50.264  15.976  1.00  0.00           H  
ATOM   4364  HA  GLU A 291      37.157  50.827  13.607  1.00  0.00           H  
ATOM   4365 1HB  GLU A 291      37.280  48.532  15.596  1.00  0.00           H  
ATOM   4366 2HB  GLU A 291      38.396  48.696  14.248  1.00  0.00           H  
ATOM   4367 1HG  GLU A 291      38.022  50.741  16.447  1.00  0.00           H  
ATOM   4368 2HG  GLU A 291      39.298  49.527  16.390  1.00  0.00           H  
ATOM   4369  N   THR A 292      35.160  48.239  13.526  1.00  0.00           N  
ATOM   4370  CA  THR A 292      34.455  47.349  12.625  1.00  0.00           C  
ATOM   4371  C   THR A 292      33.643  48.101  11.583  1.00  0.00           C  
ATOM   4372  O   THR A 292      33.588  47.720  10.415  1.00  0.00           O  
ATOM   4373  CB  THR A 292      33.528  46.403  13.411  1.00  0.00           C  
ATOM   4374  CG2 THR A 292      32.755  45.502  12.460  1.00  0.00           C  
ATOM   4375  OG1 THR A 292      34.309  45.595  14.301  1.00  0.00           O  
ATOM   4376  H   THR A 292      34.883  48.254  14.466  1.00  0.00           H  
ATOM   4377  HA  THR A 292      35.189  46.748  12.088  1.00  0.00           H  
ATOM   4378  HB  THR A 292      32.823  46.991  13.999  1.00  0.00           H  
ATOM   4379  HG1 THR A 292      34.525  46.103  15.087  1.00  0.00           H  
ATOM   4380 1HG2 THR A 292      32.105  44.841  13.033  1.00  0.00           H  
ATOM   4381 2HG2 THR A 292      32.152  46.113  11.789  1.00  0.00           H  
ATOM   4382 3HG2 THR A 292      33.454  44.905  11.876  1.00  0.00           H  
ATOM   4383  N   VAL A 293      32.986  49.154  12.016  1.00  0.00           N  
ATOM   4384  CA  VAL A 293      32.232  50.004  11.115  1.00  0.00           C  
ATOM   4385  C   VAL A 293      33.113  50.671  10.073  1.00  0.00           C  
ATOM   4386  O   VAL A 293      32.748  50.792   8.905  1.00  0.00           O  
ATOM   4387  CB  VAL A 293      31.490  51.090  11.917  1.00  0.00           C  
ATOM   4388  CG1 VAL A 293      30.858  52.107  10.978  1.00  0.00           C  
ATOM   4389  CG2 VAL A 293      30.435  50.447  12.805  1.00  0.00           C  
ATOM   4390  H   VAL A 293      33.049  49.424  12.956  1.00  0.00           H  
ATOM   4391  HA  VAL A 293      31.500  49.389  10.590  1.00  0.00           H  
ATOM   4392  HB  VAL A 293      32.209  51.627  12.536  1.00  0.00           H  
ATOM   4393 1HG1 VAL A 293      30.338  52.867  11.562  1.00  0.00           H  
ATOM   4394 2HG1 VAL A 293      31.635  52.580  10.378  1.00  0.00           H  
ATOM   4395 3HG1 VAL A 293      30.147  51.604  10.323  1.00  0.00           H  
ATOM   4396 1HG2 VAL A 293      29.915  51.220  13.369  1.00  0.00           H  
ATOM   4397 2HG2 VAL A 293      29.719  49.905  12.186  1.00  0.00           H  
ATOM   4398 3HG2 VAL A 293      30.915  49.754  13.496  1.00  0.00           H  
ATOM   4399  N   GLU A 294      34.264  51.136  10.506  1.00  0.00           N  
ATOM   4400  CA  GLU A 294      35.232  51.732   9.605  1.00  0.00           C  
ATOM   4401  C   GLU A 294      35.737  50.747   8.563  1.00  0.00           C  
ATOM   4402  O   GLU A 294      35.920  51.085   7.395  1.00  0.00           O  
ATOM   4403  CB  GLU A 294      36.414  52.289  10.401  1.00  0.00           C  
ATOM   4404  CG  GLU A 294      36.083  53.509  11.248  1.00  0.00           C  
ATOM   4405  CD  GLU A 294      35.696  54.705  10.424  1.00  0.00           C  
ATOM   4406  OE1 GLU A 294      36.283  54.904   9.387  1.00  0.00           O  
ATOM   4407  OE2 GLU A 294      34.812  55.422  10.831  1.00  0.00           O1-
ATOM   4408  H   GLU A 294      34.519  51.028  11.446  1.00  0.00           H  
ATOM   4409  HA  GLU A 294      34.750  52.552   9.072  1.00  0.00           H  
ATOM   4410 1HB  GLU A 294      36.802  51.516  11.066  1.00  0.00           H  
ATOM   4411 2HB  GLU A 294      37.217  52.564   9.717  1.00  0.00           H  
ATOM   4412 1HG  GLU A 294      35.259  53.262  11.917  1.00  0.00           H  
ATOM   4413 2HG  GLU A 294      36.949  53.760  11.859  1.00  0.00           H  
ATOM   4414  N   HIS A 295      35.995  49.534   8.996  1.00  0.00           N  
ATOM   4415  CA  HIS A 295      36.413  48.477   8.095  1.00  0.00           C  
ATOM   4416  C   HIS A 295      35.355  48.150   7.053  1.00  0.00           C  
ATOM   4417  O   HIS A 295      35.657  47.912   5.885  1.00  0.00           O  
ATOM   4418  CB  HIS A 295      36.758  47.211   8.886  1.00  0.00           C  
ATOM   4419  CG  HIS A 295      38.023  47.324   9.679  1.00  0.00           C  
ATOM   4420  CD2 HIS A 295      38.307  46.987  10.959  1.00  0.00           C  
ATOM   4421  ND1 HIS A 295      39.188  47.840   9.151  1.00  0.00           N  
ATOM   4422  CE1 HIS A 295      40.134  47.816  10.074  1.00  0.00           C  
ATOM   4423  NE2 HIS A 295      39.625  47.303  11.179  1.00  0.00           N  
ATOM   4424  H   HIS A 295      35.843  49.300   9.936  1.00  0.00           H  
ATOM   4425  HA  HIS A 295      37.303  48.793   7.551  1.00  0.00           H  
ATOM   4426 1HB  HIS A 295      35.944  46.978   9.574  1.00  0.00           H  
ATOM   4427 2HB  HIS A 295      36.859  46.370   8.201  1.00  0.00           H  
ATOM   4428  HD2 HIS A 295      37.618  46.547  11.681  1.00  0.00           H  
ATOM   4429  HE1 HIS A 295      41.160  48.161   9.946  1.00  0.00           H  
ATOM   4430  HE2 HIS A 295      40.119  47.163  12.049  1.00  0.00           H  
ATOM   4431  N   ALA A 296      34.116  48.107   7.486  1.00  0.00           N  
ATOM   4432  CA  ALA A 296      33.002  47.879   6.585  1.00  0.00           C  
ATOM   4433  C   ALA A 296      32.864  48.977   5.543  1.00  0.00           C  
ATOM   4434  O   ALA A 296      32.577  48.721   4.375  1.00  0.00           O  
ATOM   4435  CB  ALA A 296      31.711  47.747   7.379  1.00  0.00           C  
ATOM   4436  H   ALA A 296      33.912  48.297   8.426  1.00  0.00           H  
ATOM   4437  HA  ALA A 296      33.186  46.949   6.047  1.00  0.00           H  
ATOM   4438 1HB  ALA A 296      30.881  47.563   6.697  1.00  0.00           H  
ATOM   4439 2HB  ALA A 296      31.797  46.915   8.078  1.00  0.00           H  
ATOM   4440 3HB  ALA A 296      31.528  48.667   7.932  1.00  0.00           H  
ATOM   4441  N   LYS A 297      33.038  50.205   5.976  1.00  0.00           N  
ATOM   4442  CA  LYS A 297      33.006  51.342   5.075  1.00  0.00           C  
ATOM   4443  C   LYS A 297      34.111  51.287   4.033  1.00  0.00           C  
ATOM   4444  O   LYS A 297      33.909  51.613   2.865  1.00  0.00           O  
ATOM   4445  CB  LYS A 297      33.105  52.645   5.870  1.00  0.00           C  
ATOM   4446  CG  LYS A 297      31.861  52.984   6.680  1.00  0.00           C  
ATOM   4447  CD  LYS A 297      31.946  54.388   7.261  1.00  0.00           C  
ATOM   4448  CE  LYS A 297      32.962  54.460   8.391  1.00  0.00           C  
ATOM   4449  NZ  LYS A 297      32.960  55.790   9.058  1.00  0.00           N1+
ATOM   4450  H   LYS A 297      33.259  50.373   6.916  1.00  0.00           H  
ATOM   4451  HA  LYS A 297      32.052  51.339   4.548  1.00  0.00           H  
ATOM   4452 1HB  LYS A 297      33.948  52.588   6.559  1.00  0.00           H  
ATOM   4453 2HB  LYS A 297      33.297  53.474   5.187  1.00  0.00           H  
ATOM   4454 1HG  LYS A 297      30.981  52.917   6.040  1.00  0.00           H  
ATOM   4455 2HG  LYS A 297      31.752  52.269   7.495  1.00  0.00           H  
ATOM   4456 1HD  LYS A 297      32.235  55.089   6.477  1.00  0.00           H  
ATOM   4457 2HD  LYS A 297      30.969  54.682   7.645  1.00  0.00           H  
ATOM   4458 1HE  LYS A 297      32.736  53.695   9.132  1.00  0.00           H  
ATOM   4459 2HE  LYS A 297      33.960  54.268   7.996  1.00  0.00           H  
ATOM   4460 1HZ  LYS A 297      33.646  55.797   9.799  1.00  0.00           H  
ATOM   4461 2HZ  LYS A 297      33.187  56.507   8.382  1.00  0.00           H  
ATOM   4462 3HZ  LYS A 297      32.045  55.971   9.445  1.00  0.00           H  
ATOM   4463  N   GLU A 298      35.291  50.903   4.466  1.00  0.00           N  
ATOM   4464  CA  GLU A 298      36.416  50.737   3.565  1.00  0.00           C  
ATOM   4465  C   GLU A 298      36.169  49.658   2.523  1.00  0.00           C  
ATOM   4466  O   GLU A 298      36.527  49.800   1.355  1.00  0.00           O  
ATOM   4467  CB  GLU A 298      37.679  50.403   4.361  1.00  0.00           C  
ATOM   4468  CG  GLU A 298      38.218  51.554   5.198  1.00  0.00           C  
ATOM   4469  CD  GLU A 298      39.411  51.167   6.027  1.00  0.00           C  
ATOM   4470  OE1 GLU A 298      39.747  50.008   6.044  1.00  0.00           O  
ATOM   4471  OE2 GLU A 298      39.987  52.033   6.643  1.00  0.00           O1-
ATOM   4472  H   GLU A 298      35.417  50.656   5.406  1.00  0.00           H  
ATOM   4473  HA  GLU A 298      36.579  51.678   3.038  1.00  0.00           H  
ATOM   4474 1HB  GLU A 298      37.476  49.568   5.032  1.00  0.00           H  
ATOM   4475 2HB  GLU A 298      38.468  50.089   3.678  1.00  0.00           H  
ATOM   4476 1HG  GLU A 298      38.501  52.371   4.535  1.00  0.00           H  
ATOM   4477 2HG  GLU A 298      37.427  51.914   5.855  1.00  0.00           H  
ATOM   4478  N   GLY A 299      35.586  48.563   2.956  1.00  0.00           N  
ATOM   4479  CA  GLY A 299      35.228  47.484   2.055  1.00  0.00           C  
ATOM   4480  C   GLY A 299      34.208  47.913   1.013  1.00  0.00           C  
ATOM   4481  O   GLY A 299      34.286  47.537  -0.155  1.00  0.00           O  
ATOM   4482  H   GLY A 299      35.320  48.481   3.896  1.00  0.00           H  
ATOM   4483 1HA  GLY A 299      36.123  47.120   1.549  1.00  0.00           H  
ATOM   4484 2HA  GLY A 299      34.822  46.651   2.628  1.00  0.00           H  
ATOM   4485  N   SER A 300      33.254  48.728   1.438  1.00  0.00           N  
ATOM   4486  CA  SER A 300      32.036  48.912   0.674  1.00  0.00           C  
ATOM   4487  C   SER A 300      32.296  49.034  -0.829  1.00  0.00           C  
ATOM   4488  O   SER A 300      31.468  48.624  -1.638  1.00  0.00           O  
ATOM   4489  CB  SER A 300      31.310  50.147   1.169  1.00  0.00           C  
ATOM   4490  OG  SER A 300      32.056  51.305   0.913  1.00  0.00           O  
ATOM   4491  H   SER A 300      33.314  49.110   2.368  1.00  0.00           H  
ATOM   4492  HA  SER A 300      31.411  48.030   0.816  1.00  0.00           H  
ATOM   4493 1HB  SER A 300      30.340  50.220   0.679  1.00  0.00           H  
ATOM   4494 2HB  SER A 300      31.129  50.058   2.240  1.00  0.00           H  
ATOM   4495  HG  SER A 300      32.720  51.351   1.605  1.00  0.00           H  
ATOM   4496  N   LYS A 301      33.451  49.570  -1.196  1.00  0.00           N  
ATOM   4497  CA  LYS A 301      33.829  49.658  -2.604  1.00  0.00           C  
ATOM   4498  C   LYS A 301      34.167  48.289  -3.204  1.00  0.00           C  
ATOM   4499  O   LYS A 301      34.025  48.085  -4.410  1.00  0.00           O  
ATOM   4500  CB  LYS A 301      35.017  50.607  -2.770  1.00  0.00           C  
ATOM   4501  CG  LYS A 301      34.689  52.074  -2.523  1.00  0.00           C  
ATOM   4502  CD  LYS A 301      35.919  52.952  -2.699  1.00  0.00           C  
ATOM   4503  CE  LYS A 301      35.594  54.418  -2.452  1.00  0.00           C  
ATOM   4504  NZ  LYS A 301      36.796  55.284  -2.583  1.00  0.00           N1+
ATOM   4505  H   LYS A 301      34.087  49.907  -0.491  1.00  0.00           H  
ATOM   4506  HA  LYS A 301      32.989  50.071  -3.163  1.00  0.00           H  
ATOM   4507 1HB  LYS A 301      35.811  50.321  -2.080  1.00  0.00           H  
ATOM   4508 2HB  LYS A 301      35.415  50.519  -3.781  1.00  0.00           H  
ATOM   4509 1HG  LYS A 301      33.919  52.398  -3.223  1.00  0.00           H  
ATOM   4510 2HG  LYS A 301      34.308  52.196  -1.509  1.00  0.00           H  
ATOM   4511 1HD  LYS A 301      36.695  52.637  -1.999  1.00  0.00           H  
ATOM   4512 2HD  LYS A 301      36.303  52.841  -3.713  1.00  0.00           H  
ATOM   4513 1HE  LYS A 301      34.842  54.749  -3.167  1.00  0.00           H  
ATOM   4514 2HE  LYS A 301      35.185  54.535  -1.448  1.00  0.00           H  
ATOM   4515 1HZ  LYS A 301      36.539  56.246  -2.412  1.00  0.00           H  
ATOM   4516 2HZ  LYS A 301      37.494  54.998  -1.911  1.00  0.00           H  
ATOM   4517 3HZ  LYS A 301      37.173  55.199  -3.516  1.00  0.00           H  
ATOM   4518  N   LEU A 302      34.702  47.394  -2.379  1.00  0.00           N  
ATOM   4519  CA  LEU A 302      35.317  46.157  -2.883  1.00  0.00           C  
ATOM   4520  C   LEU A 302      34.349  44.983  -2.879  1.00  0.00           C  
ATOM   4521  O   LEU A 302      34.647  43.923  -3.420  1.00  0.00           O  
ATOM   4522  CB  LEU A 302      36.547  45.799  -2.039  1.00  0.00           C  
ATOM   4523  CG  LEU A 302      37.857  46.482  -2.451  1.00  0.00           C  
ATOM   4524  CD1 LEU A 302      38.233  46.054  -3.863  1.00  0.00           C  
ATOM   4525  CD2 LEU A 302      37.692  47.992  -2.363  1.00  0.00           C  
ATOM   4526  H   LEU A 302      34.740  47.593  -1.393  1.00  0.00           H  
ATOM   4527  HA  LEU A 302      35.639  46.323  -3.911  1.00  0.00           H  
ATOM   4528 1HB  LEU A 302      36.346  46.064  -1.003  1.00  0.00           H  
ATOM   4529 2HB  LEU A 302      36.704  44.722  -2.093  1.00  0.00           H  
ATOM   4530  HG  LEU A 302      38.658  46.165  -1.782  1.00  0.00           H  
ATOM   4531 1HD1 LEU A 302      39.164  46.539  -4.155  1.00  0.00           H  
ATOM   4532 2HD1 LEU A 302      38.364  44.972  -3.892  1.00  0.00           H  
ATOM   4533 3HD1 LEU A 302      37.441  46.343  -4.553  1.00  0.00           H  
ATOM   4534 1HD2 LEU A 302      38.624  48.478  -2.654  1.00  0.00           H  
ATOM   4535 2HD2 LEU A 302      36.892  48.310  -3.032  1.00  0.00           H  
ATOM   4536 3HD2 LEU A 302      37.442  48.272  -1.339  1.00  0.00           H  
ATOM   4537  N   SER A 303      33.206  45.169  -2.239  1.00  0.00           N  
ATOM   4538  CA  SER A 303      32.211  44.107  -2.109  1.00  0.00           C  
ATOM   4539  C   SER A 303      30.823  44.638  -2.418  1.00  0.00           C  
ATOM   4540  O   SER A 303      30.622  45.843  -2.546  1.00  0.00           O  
ATOM   4541  CB  SER A 303      32.240  43.522  -0.710  1.00  0.00           C  
ATOM   4542  OG  SER A 303      31.252  42.540  -0.556  1.00  0.00           O  
ATOM   4543  OXT SER A 303      29.903  43.877  -2.541  1.00  0.00           O1-
ATOM   4544  H   SER A 303      33.018  46.070  -1.821  1.00  0.00           H  
ATOM   4545  HA  SER A 303      32.452  43.318  -2.822  1.00  0.00           H  
ATOM   4546 1HB  SER A 303      33.221  43.089  -0.518  1.00  0.00           H  
ATOM   4547 2HB  SER A 303      32.084  44.316   0.019  1.00  0.00           H  
ATOM   4548  HG  SER A 303      31.334  42.222   0.346  1.00  0.00           H  
TER   
ATOM   4549  N   ASP B   1      22.937 -47.724  -2.538  1.00  0.00           N  
ATOM   4550  CA  ASP B   1      23.960 -46.728  -2.836  1.00  0.00           C  
ATOM   4551  C   ASP B   1      24.975 -46.655  -1.706  1.00  0.00           C  
ATOM   4552  O   ASP B   1      24.620 -46.393  -0.559  1.00  0.00           O  
ATOM   4553  CB  ASP B   1      23.329 -45.351  -3.058  1.00  0.00           C  
ATOM   4554  CG  ASP B   1      24.348 -44.290  -3.454  1.00  0.00           C  
ATOM   4555  OD1 ASP B   1      25.462 -44.364  -2.993  1.00  0.00           O  
ATOM   4556  OD2 ASP B   1      24.001 -43.417  -4.213  1.00  0.00           O1-
ATOM   4557 1H   ASP B   1      23.441 -48.200  -1.872  1.00  0.00           H  
ATOM   4558 2H   ASP B   1      22.865 -48.224  -3.399  1.00  0.00           H  
ATOM   4559 3H   ASP B   1      23.243 -48.300  -1.779  1.00  0.00           H  
ATOM   4560  HA  ASP B   1      24.468 -47.018  -3.756  1.00  0.00           H  
ATOM   4561 1HB  ASP B   1      22.574 -45.419  -3.841  1.00  0.00           H  
ATOM   4562 2HB  ASP B   1      22.827 -45.029  -2.146  1.00  0.00           H  
ATOM   4563  N   PRO B   2      26.218 -47.001  -2.021  1.00  0.00           N  
ATOM   4564  CA  PRO B   2      27.201 -47.306  -0.990  1.00  0.00           C  
ATOM   4565  C   PRO B   2      27.503 -46.099  -0.111  1.00  0.00           C  
ATOM   4566  O   PRO B   2      27.604 -46.249   1.105  1.00  0.00           O  
ATOM   4567  CB  PRO B   2      28.428 -47.726  -1.806  1.00  0.00           C  
ATOM   4568  CG  PRO B   2      27.857 -48.246  -3.082  1.00  0.00           C  
ATOM   4569  CD  PRO B   2      26.692 -47.337  -3.368  1.00  0.00           C  
ATOM   4570  HA  PRO B   2      26.805 -48.097  -0.354  1.00  0.00           H  
ATOM   4571 1HB  PRO B   2      29.094 -46.864  -1.956  1.00  0.00           H  
ATOM   4572 2HB  PRO B   2      29.004 -48.485  -1.256  1.00  0.00           H  
ATOM   4573 1HG  PRO B   2      28.619 -48.221  -3.876  1.00  0.00           H  
ATOM   4574 2HG  PRO B   2      27.557 -49.297  -2.963  1.00  0.00           H  
ATOM   4575 1HD  PRO B   2      27.043 -46.450  -3.913  1.00  0.00           H  
ATOM   4576 2HD  PRO B   2      25.938 -47.882  -3.956  1.00  0.00           H  
ATOM   4577  N   VAL B   3      27.629 -44.887  -0.689  1.00  0.00           N  
ATOM   4578  CA  VAL B   3      27.937 -43.782   0.198  1.00  0.00           C  
ATOM   4579  C   VAL B   3      26.865 -43.568   1.255  1.00  0.00           C  
ATOM   4580  O   VAL B   3      27.155 -43.382   2.435  1.00  0.00           O  
ATOM   4581  CB  VAL B   3      28.105 -42.488  -0.619  1.00  0.00           C  
ATOM   4582  CG1 VAL B   3      28.219 -41.285   0.307  1.00  0.00           C  
ATOM   4583  CG2 VAL B   3      29.329 -42.596  -1.515  1.00  0.00           C  
ATOM   4584  H   VAL B   3      27.566 -44.718  -1.682  1.00  0.00           H  
ATOM   4585  HA  VAL B   3      28.872 -44.003   0.714  1.00  0.00           H  
ATOM   4586  HB  VAL B   3      27.217 -42.338  -1.232  1.00  0.00           H  
ATOM   4587 1HG1 VAL B   3      28.337 -40.378  -0.287  1.00  0.00           H  
ATOM   4588 2HG1 VAL B   3      27.318 -41.206   0.913  1.00  0.00           H  
ATOM   4589 3HG1 VAL B   3      29.086 -41.408   0.957  1.00  0.00           H  
ATOM   4590 1HG2 VAL B   3      29.442 -41.677  -2.090  1.00  0.00           H  
ATOM   4591 2HG2 VAL B   3      30.217 -42.751  -0.902  1.00  0.00           H  
ATOM   4592 3HG2 VAL B   3      29.207 -43.438  -2.197  1.00  0.00           H  
ATOM   4593  N   GLU B   4      25.624 -43.564   0.821  1.00  0.00           N  
ATOM   4594  CA  GLU B   4      24.504 -43.370   1.722  1.00  0.00           C  
ATOM   4595  C   GLU B   4      24.401 -44.473   2.765  1.00  0.00           C  
ATOM   4596  O   GLU B   4      24.106 -44.226   3.933  1.00  0.00           O  
ATOM   4597  CB  GLU B   4      23.200 -43.292   0.925  1.00  0.00           C  
ATOM   4598  CG  GLU B   4      23.049 -42.030   0.088  1.00  0.00           C  
ATOM   4599  CD  GLU B   4      21.795 -42.024  -0.741  1.00  0.00           C  
ATOM   4600  OE1 GLU B   4      21.113 -43.020  -0.759  1.00  0.00           O  
ATOM   4601  OE2 GLU B   4      21.519 -41.021  -1.357  1.00  0.00           O1-
ATOM   4602  H   GLU B   4      25.427 -43.760  -0.118  1.00  0.00           H  
ATOM   4603  HA  GLU B   4      24.648 -42.430   2.256  1.00  0.00           H  
ATOM   4604 1HB  GLU B   4      23.132 -44.149   0.254  1.00  0.00           H  
ATOM   4605 2HB  GLU B   4      22.353 -43.344   1.608  1.00  0.00           H  
ATOM   4606 1HG  GLU B   4      23.036 -41.166   0.752  1.00  0.00           H  
ATOM   4607 2HG  GLU B   4      23.914 -41.936  -0.568  1.00  0.00           H  
ATOM   4608  N   LEU B   5      24.611 -45.694   2.331  1.00  0.00           N  
ATOM   4609  CA  LEU B   5      24.616 -46.831   3.232  1.00  0.00           C  
ATOM   4610  C   LEU B   5      25.719 -46.742   4.275  1.00  0.00           C  
ATOM   4611  O   LEU B   5      25.528 -47.075   5.443  1.00  0.00           O  
ATOM   4612  CB  LEU B   5      24.775 -48.128   2.430  1.00  0.00           C  
ATOM   4613  CG  LEU B   5      23.577 -48.522   1.557  1.00  0.00           C  
ATOM   4614  CD1 LEU B   5      23.951 -49.716   0.689  1.00  0.00           C  
ATOM   4615  CD2 LEU B   5      22.386 -48.845   2.447  1.00  0.00           C  
ATOM   4616  H   LEU B   5      24.839 -45.855   1.392  1.00  0.00           H  
ATOM   4617  HA  LEU B   5      23.661 -46.860   3.757  1.00  0.00           H  
ATOM   4618 1HB  LEU B   5      25.642 -48.029   1.777  1.00  0.00           H  
ATOM   4619 2HB  LEU B   5      24.962 -48.946   3.125  1.00  0.00           H  
ATOM   4620  HG  LEU B   5      23.322 -47.695   0.894  1.00  0.00           H  
ATOM   4621 1HD1 LEU B   5      23.100 -49.996   0.069  1.00  0.00           H  
ATOM   4622 2HD1 LEU B   5      24.793 -49.452   0.049  1.00  0.00           H  
ATOM   4623 3HD1 LEU B   5      24.228 -50.556   1.325  1.00  0.00           H  
ATOM   4624 1HD2 LEU B   5      21.533 -49.125   1.826  1.00  0.00           H  
ATOM   4625 2HD2 LEU B   5      22.640 -49.673   3.109  1.00  0.00           H  
ATOM   4626 3HD2 LEU B   5      22.129 -47.969   3.043  1.00  0.00           H  
ATOM   4627  N   ASN B   6      26.886 -46.322   3.841  1.00  0.00           N  
ATOM   4628  CA  ASN B   6      28.005 -46.120   4.742  1.00  0.00           C  
ATOM   4629  C   ASN B   6      27.725 -45.050   5.785  1.00  0.00           C  
ATOM   4630  O   ASN B   6      28.086 -45.181   6.953  1.00  0.00           O  
ATOM   4631  CB  ASN B   6      29.256 -45.776   3.954  1.00  0.00           C  
ATOM   4632  CG  ASN B   6      29.824 -46.961   3.225  1.00  0.00           C  
ATOM   4633  ND2 ASN B   6      30.030 -46.814   1.941  1.00  0.00           N  
ATOM   4634  OD1 ASN B   6      30.077 -48.012   3.826  1.00  0.00           O  
ATOM   4635  H   ASN B   6      27.004 -46.070   2.902  1.00  0.00           H  
ATOM   4636  HA  ASN B   6      28.179 -47.048   5.290  1.00  0.00           H  
ATOM   4637 1HB  ASN B   6      29.025 -44.995   3.229  1.00  0.00           H  
ATOM   4638 2HB  ASN B   6      30.015 -45.381   4.630  1.00  0.00           H  
ATOM   4639 1HD2 ASN B   6      30.407 -47.570   1.405  1.00  0.00           H  
ATOM   4640 2HD2 ASN B   6      29.810 -45.947   1.496  1.00  0.00           H  
ATOM   4641  N   LYS B   7      27.108 -43.973   5.351  1.00  0.00           N  
ATOM   4642  CA  LYS B   7      26.716 -42.906   6.252  1.00  0.00           C  
ATOM   4643  C   LYS B   7      25.711 -43.368   7.295  1.00  0.00           C  
ATOM   4644  O   LYS B   7      25.777 -42.989   8.463  1.00  0.00           O  
ATOM   4645  CB  LYS B   7      26.141 -41.733   5.457  1.00  0.00           C  
ATOM   4646  CG  LYS B   7      25.742 -40.533   6.306  1.00  0.00           C  
ATOM   4647  CD  LYS B   7      25.257 -39.380   5.440  1.00  0.00           C  
ATOM   4648  CE  LYS B   7      24.950 -38.148   6.279  1.00  0.00           C  
ATOM   4649  NZ  LYS B   7      23.814 -38.380   7.213  1.00  0.00           N1+
ATOM   4650  H   LYS B   7      26.840 -43.900   4.412  1.00  0.00           H  
ATOM   4651  HA  LYS B   7      27.604 -42.555   6.779  1.00  0.00           H  
ATOM   4652 1HB  LYS B   7      26.873 -41.395   4.723  1.00  0.00           H  
ATOM   4653 2HB  LYS B   7      25.257 -42.063   4.910  1.00  0.00           H  
ATOM   4654 1HG  LYS B   7      24.947 -40.821   6.993  1.00  0.00           H  
ATOM   4655 2HG  LYS B   7      26.600 -40.201   6.891  1.00  0.00           H  
ATOM   4656 1HD  LYS B   7      26.023 -39.129   4.706  1.00  0.00           H  
ATOM   4657 2HD  LYS B   7      24.354 -39.680   4.909  1.00  0.00           H  
ATOM   4658 1HE  LYS B   7      25.831 -37.874   6.857  1.00  0.00           H  
ATOM   4659 2HE  LYS B   7      24.699 -37.315   5.622  1.00  0.00           H  
ATOM   4660 1HZ  LYS B   7      23.643 -37.540   7.749  1.00  0.00           H  
ATOM   4661 2HZ  LYS B   7      22.986 -38.617   6.685  1.00  0.00           H  
ATOM   4662 3HZ  LYS B   7      24.043 -39.138   7.839  1.00  0.00           H  
ATOM   4663  N   ALA B   8      24.757 -44.162   6.861  1.00  0.00           N  
ATOM   4664  CA  ALA B   8      23.775 -44.734   7.762  1.00  0.00           C  
ATOM   4665  C   ALA B   8      24.404 -45.644   8.805  1.00  0.00           C  
ATOM   4666  O   ALA B   8      24.019 -45.645   9.973  1.00  0.00           O  
ATOM   4667  CB  ALA B   8      22.724 -45.495   6.968  1.00  0.00           C  
ATOM   4668  H   ALA B   8      24.732 -44.439   5.922  1.00  0.00           H  
ATOM   4669  HA  ALA B   8      23.293 -43.917   8.300  1.00  0.00           H  
ATOM   4670 1HB  ALA B   8      21.982 -45.911   7.650  1.00  0.00           H  
ATOM   4671 2HB  ALA B   8      22.234 -44.817   6.268  1.00  0.00           H  
ATOM   4672 3HB  ALA B   8      23.201 -46.303   6.415  1.00  0.00           H  
ATOM   4673  N   MET B   9      25.351 -46.445   8.371  1.00  0.00           N  
ATOM   4674  CA  MET B   9      26.085 -47.313   9.272  1.00  0.00           C  
ATOM   4675  C   MET B   9      26.872 -46.536  10.315  1.00  0.00           C  
ATOM   4676  O   MET B   9      26.940 -46.915  11.483  1.00  0.00           O  
ATOM   4677  CB  MET B   9      27.021 -48.216   8.471  1.00  0.00           C  
ATOM   4678  CG  MET B   9      27.746 -49.267   9.301  1.00  0.00           C  
ATOM   4679  SD  MET B   9      28.799 -50.336   8.302  1.00  0.00           S  
ATOM   4680  CE  MET B   9      27.572 -51.249   7.372  1.00  0.00           C  
ATOM   4681  H   MET B   9      25.628 -46.421   7.432  1.00  0.00           H  
ATOM   4682  HA  MET B   9      25.371 -47.933   9.813  1.00  0.00           H  
ATOM   4683 1HB  MET B   9      26.454 -48.734   7.699  1.00  0.00           H  
ATOM   4684 2HB  MET B   9      27.775 -47.608   7.971  1.00  0.00           H  
ATOM   4685 1HG  MET B   9      28.365 -48.775  10.050  1.00  0.00           H  
ATOM   4686 2HG  MET B   9      27.015 -49.889   9.818  1.00  0.00           H  
ATOM   4687 1HE  MET B   9      28.070 -51.955   6.706  1.00  0.00           H  
ATOM   4688 2HE  MET B   9      26.925 -51.794   8.060  1.00  0.00           H  
ATOM   4689 3HE  MET B   9      26.972 -50.555   6.782  1.00  0.00           H  
ATOM   4690  N   MET B  10      27.497 -45.464   9.881  1.00  0.00           N  
ATOM   4691  CA  MET B  10      28.224 -44.590  10.782  1.00  0.00           C  
ATOM   4692  C   MET B  10      27.322 -43.949  11.825  1.00  0.00           C  
ATOM   4693  O   MET B  10      27.683 -43.818  12.993  1.00  0.00           O  
ATOM   4694  CB  MET B  10      28.952 -43.512   9.981  1.00  0.00           C  
ATOM   4695  CG  MET B  10      30.082 -44.033   9.104  1.00  0.00           C  
ATOM   4696  SD  MET B  10      31.427 -44.758  10.063  1.00  0.00           S  
ATOM   4697  CE  MET B  10      32.431 -45.462   8.758  1.00  0.00           C  
ATOM   4698  H   MET B  10      27.426 -45.195   8.942  1.00  0.00           H  
ATOM   4699  HA  MET B  10      28.958 -45.185  11.323  1.00  0.00           H  
ATOM   4700 1HB  MET B  10      28.241 -42.996   9.337  1.00  0.00           H  
ATOM   4701 2HB  MET B  10      29.372 -42.772  10.664  1.00  0.00           H  
ATOM   4702 1HG  MET B  10      29.695 -44.793   8.425  1.00  0.00           H  
ATOM   4703 2HG  MET B  10      30.485 -43.216   8.507  1.00  0.00           H  
ATOM   4704 1HE  MET B  10      33.306 -45.947   9.193  1.00  0.00           H  
ATOM   4705 2HE  MET B  10      31.846 -46.196   8.204  1.00  0.00           H  
ATOM   4706 3HE  MET B  10      32.755 -44.670   8.081  1.00  0.00           H  
ATOM   4707  N   ASP B  11      26.157 -43.521  11.391  1.00  0.00           N  
ATOM   4708  CA  ASP B  11      25.171 -42.957  12.292  1.00  0.00           C  
ATOM   4709  C   ASP B  11      24.697 -43.956  13.335  1.00  0.00           C  
ATOM   4710  O   ASP B  11      24.505 -43.623  14.503  1.00  0.00           O  
ATOM   4711  CB  ASP B  11      23.969 -42.439  11.498  1.00  0.00           C  
ATOM   4712  CG  ASP B  11      24.281 -41.177  10.705  1.00  0.00           C  
ATOM   4713  OD1 ASP B  11      25.279 -40.556  10.984  1.00  0.00           O  
ATOM   4714  OD2 ASP B  11      23.519 -40.847   9.829  1.00  0.00           O1-
ATOM   4715  H   ASP B  11      25.905 -43.638  10.452  1.00  0.00           H  
ATOM   4716  HA  ASP B  11      25.626 -42.122  12.825  1.00  0.00           H  
ATOM   4717 1HB  ASP B  11      23.630 -43.211  10.806  1.00  0.00           H  
ATOM   4718 2HB  ASP B  11      23.145 -42.228  12.181  1.00  0.00           H  
ATOM   4719  N   ALA B  12      24.477 -45.177  12.901  1.00  0.00           N  
ATOM   4720  CA  ALA B  12      24.092 -46.247  13.802  1.00  0.00           C  
ATOM   4721  C   ALA B  12      25.159 -46.540  14.845  1.00  0.00           C  
ATOM   4722  O   ALA B  12      24.865 -46.788  16.013  1.00  0.00           O  
ATOM   4723  CB  ALA B  12      23.777 -47.506  13.008  1.00  0.00           C  
ATOM   4724  H   ALA B  12      24.636 -45.405  11.962  1.00  0.00           H  
ATOM   4725  HA  ALA B  12      23.198 -45.932  14.340  1.00  0.00           H  
ATOM   4726 1HB  ALA B  12      23.477 -48.302  13.690  1.00  0.00           H  
ATOM   4727 2HB  ALA B  12      22.967 -47.303  12.308  1.00  0.00           H  
ATOM   4728 3HB  ALA B  12      24.663 -47.818  12.455  1.00  0.00           H  
ATOM   4729  N   VAL B  13      26.400 -46.544  14.411  1.00  0.00           N  
ATOM   4730  CA  VAL B  13      27.520 -46.738  15.312  1.00  0.00           C  
ATOM   4731  C   VAL B  13      27.624 -45.636  16.355  1.00  0.00           C  
ATOM   4732  O   VAL B  13      27.918 -45.883  17.523  1.00  0.00           O  
ATOM   4733  CB  VAL B  13      28.833 -46.798  14.509  1.00  0.00           C  
ATOM   4734  CG1 VAL B  13      30.031 -46.801  15.447  1.00  0.00           C  
ATOM   4735  CG2 VAL B  13      28.841 -48.034  13.622  1.00  0.00           C  
ATOM   4736  H   VAL B  13      26.596 -46.348  13.472  1.00  0.00           H  
ATOM   4737  HA  VAL B  13      27.382 -47.683  15.837  1.00  0.00           H  
ATOM   4738  HB  VAL B  13      28.912 -45.904  13.890  1.00  0.00           H  
ATOM   4739 1HG1 VAL B  13      30.950 -46.844  14.863  1.00  0.00           H  
ATOM   4740 2HG1 VAL B  13      30.025 -45.891  16.047  1.00  0.00           H  
ATOM   4741 3HG1 VAL B  13      29.978 -47.669  16.103  1.00  0.00           H  
ATOM   4742 1HG2 VAL B  13      29.771 -48.069  13.057  1.00  0.00           H  
ATOM   4743 2HG2 VAL B  13      28.756 -48.927  14.241  1.00  0.00           H  
ATOM   4744 3HG2 VAL B  13      27.998 -47.990  12.931  1.00  0.00           H  
ATOM   4745  N   VAL B  14      27.412 -44.413  15.921  1.00  0.00           N  
ATOM   4746  CA  VAL B  14      27.408 -43.277  16.822  1.00  0.00           C  
ATOM   4747  C   VAL B  14      26.305 -43.366  17.865  1.00  0.00           C  
ATOM   4748  O   VAL B  14      26.497 -43.033  19.033  1.00  0.00           O  
ATOM   4749  CB  VAL B  14      27.240 -41.973  16.019  1.00  0.00           C  
ATOM   4750  CG1 VAL B  14      27.034 -40.794  16.958  1.00  0.00           C  
ATOM   4751  CG2 VAL B  14      28.454 -41.750  15.132  1.00  0.00           C  
ATOM   4752  H   VAL B  14      27.185 -44.253  14.982  1.00  0.00           H  
ATOM   4753  HA  VAL B  14      28.364 -43.248  17.347  1.00  0.00           H  
ATOM   4754  HB  VAL B  14      26.345 -42.051  15.400  1.00  0.00           H  
ATOM   4755 1HG1 VAL B  14      26.916 -39.880  16.373  1.00  0.00           H  
ATOM   4756 2HG1 VAL B  14      26.138 -40.957  17.558  1.00  0.00           H  
ATOM   4757 3HG1 VAL B  14      27.899 -40.694  17.613  1.00  0.00           H  
ATOM   4758 1HG2 VAL B  14      28.328 -40.828  14.567  1.00  0.00           H  
ATOM   4759 2HG2 VAL B  14      29.349 -41.678  15.751  1.00  0.00           H  
ATOM   4760 3HG2 VAL B  14      28.559 -42.587  14.441  1.00  0.00           H  
ATOM   4761  N   GLU B  15      25.138 -43.786  17.431  1.00  0.00           N  
ATOM   4762  CA  GLU B  15      24.019 -43.988  18.332  1.00  0.00           C  
ATOM   4763  C   GLU B  15      24.299 -45.058  19.375  1.00  0.00           C  
ATOM   4764  O   GLU B  15      23.938 -44.927  20.543  1.00  0.00           O  
ATOM   4765  CB  GLU B  15      22.767 -44.362  17.535  1.00  0.00           C  
ATOM   4766  CG  GLU B  15      22.192 -43.227  16.698  1.00  0.00           C  
ATOM   4767  CD  GLU B  15      21.012 -43.652  15.869  1.00  0.00           C  
ATOM   4768  OE1 GLU B  15      20.713 -44.822  15.851  1.00  0.00           O  
ATOM   4769  OE2 GLU B  15      20.409 -42.805  15.253  1.00  0.00           O1-
ATOM   4770  H   GLU B  15      25.020 -44.038  16.492  1.00  0.00           H  
ATOM   4771  HA  GLU B  15      23.832 -43.056  18.866  1.00  0.00           H  
ATOM   4772 1HB  GLU B  15      22.997 -45.190  16.864  1.00  0.00           H  
ATOM   4773 2HB  GLU B  15      21.988 -44.701  18.218  1.00  0.00           H  
ATOM   4774 1HG  GLU B  15      21.883 -42.421  17.362  1.00  0.00           H  
ATOM   4775 2HG  GLU B  15      22.972 -42.843  16.042  1.00  0.00           H  
ATOM   4776  N   VAL B  16      24.916 -46.135  18.941  1.00  0.00           N  
ATOM   4777  CA  VAL B  16      25.308 -47.202  19.842  1.00  0.00           C  
ATOM   4778  C   VAL B  16      26.314 -46.741  20.885  1.00  0.00           C  
ATOM   4779  O   VAL B  16      26.247 -47.119  22.053  1.00  0.00           O  
ATOM   4780  CB  VAL B  16      25.911 -48.370  19.039  1.00  0.00           C  
ATOM   4781  CG1 VAL B  16      26.509 -49.408  19.977  1.00  0.00           C  
ATOM   4782  CG2 VAL B  16      24.846 -48.994  18.152  1.00  0.00           C  
ATOM   4783  H   VAL B  16      25.184 -46.208  18.002  1.00  0.00           H  
ATOM   4784  HA  VAL B  16      24.419 -47.556  20.367  1.00  0.00           H  
ATOM   4785  HB  VAL B  16      26.725 -47.990  18.420  1.00  0.00           H  
ATOM   4786 1HG1 VAL B  16      26.931 -50.226  19.393  1.00  0.00           H  
ATOM   4787 2HG1 VAL B  16      27.294 -48.948  20.577  1.00  0.00           H  
ATOM   4788 3HG1 VAL B  16      25.729 -49.797  20.633  1.00  0.00           H  
ATOM   4789 1HG2 VAL B  16      25.280 -49.818  17.587  1.00  0.00           H  
ATOM   4790 2HG2 VAL B  16      24.030 -49.368  18.771  1.00  0.00           H  
ATOM   4791 3HG2 VAL B  16      24.462 -48.243  17.461  1.00  0.00           H  
ATOM   4792  N   ALA B  17      27.267 -45.946  20.451  1.00  0.00           N  
ATOM   4793  CA  ALA B  17      28.249 -45.375  21.352  1.00  0.00           C  
ATOM   4794  C   ALA B  17      27.621 -44.465  22.395  1.00  0.00           C  
ATOM   4795  O   ALA B  17      28.005 -44.464  23.563  1.00  0.00           O  
ATOM   4796  CB  ALA B  17      29.299 -44.612  20.558  1.00  0.00           C  
ATOM   4797  H   ALA B  17      27.292 -45.669  19.512  1.00  0.00           H  
ATOM   4798  HA  ALA B  17      28.731 -46.191  21.890  1.00  0.00           H  
ATOM   4799 1HB  ALA B  17      30.041 -44.197  21.240  1.00  0.00           H  
ATOM   4800 2HB  ALA B  17      29.790 -45.290  19.858  1.00  0.00           H  
ATOM   4801 3HB  ALA B  17      28.823 -43.804  20.006  1.00  0.00           H  
ATOM   4802  N   ARG B  18      26.673 -43.663  21.961  1.00  0.00           N  
ATOM   4803  CA  ARG B  18      25.939 -42.795  22.862  1.00  0.00           C  
ATOM   4804  C   ARG B  18      25.152 -43.573  23.905  1.00  0.00           C  
ATOM   4805  O   ARG B  18      25.085 -43.194  25.073  1.00  0.00           O  
ATOM   4806  CB  ARG B  18      24.983 -41.910  22.075  1.00  0.00           C  
ATOM   4807  CG  ARG B  18      25.653 -40.830  21.241  1.00  0.00           C  
ATOM   4808  CD  ARG B  18      24.662 -40.046  20.460  1.00  0.00           C  
ATOM   4809  NE  ARG B  18      25.298 -39.011  19.660  1.00  0.00           N  
ATOM   4810  CZ  ARG B  18      24.660 -38.247  18.752  1.00  0.00           C  
ATOM   4811  NH1 ARG B  18      23.374 -38.412  18.540  1.00  0.00           N1+
ATOM   4812  NH2 ARG B  18      25.330 -37.330  18.074  1.00  0.00           N  
ATOM   4813  H   ARG B  18      26.396 -43.687  21.022  1.00  0.00           H  
ATOM   4814  HA  ARG B  18      26.652 -42.160  23.389  1.00  0.00           H  
ATOM   4815 1HB  ARG B  18      24.388 -42.525  21.402  1.00  0.00           H  
ATOM   4816 2HB  ARG B  18      24.295 -41.418  22.762  1.00  0.00           H  
ATOM   4817 1HG  ARG B  18      26.191 -40.145  21.897  1.00  0.00           H  
ATOM   4818 2HG  ARG B  18      26.353 -41.290  20.543  1.00  0.00           H  
ATOM   4819 1HD  ARG B  18      24.120 -40.711  19.788  1.00  0.00           H  
ATOM   4820 2HD  ARG B  18      23.959 -39.566  21.140  1.00  0.00           H  
ATOM   4821  HE  ARG B  18      26.287 -38.855  19.795  1.00  0.00           H  
ATOM   4822 1HH1 ARG B  18      22.862 -39.113  19.058  1.00  0.00           H  
ATOM   4823 2HH1 ARG B  18      22.896 -37.839  17.859  1.00  0.00           H  
ATOM   4824 1HH2 ARG B  18      26.319 -37.203  18.237  1.00  0.00           H  
ATOM   4825 2HH2 ARG B  18      24.852 -36.757  17.393  1.00  0.00           H  
ATOM   4826  N   ALA B  19      24.528 -44.645  23.471  1.00  0.00           N  
ATOM   4827  CA  ALA B  19      23.800 -45.518  24.372  1.00  0.00           C  
ATOM   4828  C   ALA B  19      24.702 -46.159  25.415  1.00  0.00           C  
ATOM   4829  O   ALA B  19      24.341 -46.290  26.583  1.00  0.00           O  
ATOM   4830  CB  ALA B  19      23.073 -46.594  23.578  1.00  0.00           C  
ATOM   4831  H   ALA B  19      24.599 -44.914  22.532  1.00  0.00           H  
ATOM   4832  HA  ALA B  19      23.067 -44.916  24.910  1.00  0.00           H  
ATOM   4833 1HB  ALA B  19      22.518 -47.238  24.260  1.00  0.00           H  
ATOM   4834 2HB  ALA B  19      22.381 -46.124  22.879  1.00  0.00           H  
ATOM   4835 3HB  ALA B  19      23.797 -47.190  23.025  1.00  0.00           H  
ATOM   4836  N   ILE B  20      25.867 -46.587  24.981  1.00  0.00           N  
ATOM   4837  CA  ILE B  20      26.853 -47.151  25.882  1.00  0.00           C  
ATOM   4838  C   ILE B  20      27.327 -46.153  26.925  1.00  0.00           C  
ATOM   4839  O   ILE B  20      27.519 -46.485  28.093  1.00  0.00           O  
ATOM   4840  CB  ILE B  20      28.067 -47.675  25.092  1.00  0.00           C  
ATOM   4841  CG1 ILE B  20      27.670 -48.889  24.248  1.00  0.00           C  
ATOM   4842  CG2 ILE B  20      29.205 -48.028  26.037  1.00  0.00           C  
ATOM   4843  CD1 ILE B  20      28.719 -49.299  23.239  1.00  0.00           C  
ATOM   4844  H   ILE B  20      26.119 -46.470  24.042  1.00  0.00           H  
ATOM   4845  HA  ILE B  20      26.399 -47.989  26.412  1.00  0.00           H  
ATOM   4846  HB  ILE B  20      28.408 -46.906  24.399  1.00  0.00           H  
ATOM   4847 1HG1 ILE B  20      27.475 -49.738  24.901  1.00  0.00           H  
ATOM   4848 2HG1 ILE B  20      26.748 -48.673  23.710  1.00  0.00           H  
ATOM   4849 1HG2 ILE B  20      30.054 -48.397  25.462  1.00  0.00           H  
ATOM   4850 2HG2 ILE B  20      29.502 -47.141  26.595  1.00  0.00           H  
ATOM   4851 3HG2 ILE B  20      28.874 -48.800  26.732  1.00  0.00           H  
ATOM   4852 1HD1 ILE B  20      28.366 -50.166  22.679  1.00  0.00           H  
ATOM   4853 2HD1 ILE B  20      28.905 -48.474  22.551  1.00  0.00           H  
ATOM   4854 3HD1 ILE B  20      29.643 -49.555  23.757  1.00  0.00           H  
ATOM   4855  N   ALA B  21      27.547 -44.931  26.491  1.00  0.00           N  
ATOM   4856  CA  ALA B  21      27.932 -43.861  27.392  1.00  0.00           C  
ATOM   4857  C   ALA B  21      26.865 -43.568  28.435  1.00  0.00           C  
ATOM   4858  O   ALA B  21      27.159 -43.321  29.603  1.00  0.00           O  
ATOM   4859  CB  ALA B  21      28.247 -42.602  26.598  1.00  0.00           C  
ATOM   4860  H   ALA B  21      27.388 -44.703  25.552  1.00  0.00           H  
ATOM   4861  HA  ALA B  21      28.826 -44.176  27.930  1.00  0.00           H  
ATOM   4862 1HB  ALA B  21      28.547 -41.807  27.280  1.00  0.00           H  
ATOM   4863 2HB  ALA B  21      29.057 -42.806  25.898  1.00  0.00           H  
ATOM   4864 3HB  ALA B  21      27.361 -42.290  26.045  1.00  0.00           H  
ATOM   4865  N   ARG B  22      25.624 -43.564  28.001  1.00  0.00           N  
ATOM   4866  CA  ARG B  22      24.504 -43.370  28.902  1.00  0.00           C  
ATOM   4867  C   ARG B  22      24.400 -44.472  29.945  1.00  0.00           C  
ATOM   4868  O   ARG B  22      24.106 -44.225  31.113  1.00  0.00           O  
ATOM   4869  CB  ARG B  22      23.203 -43.305  28.115  1.00  0.00           C  
ATOM   4870  CG  ARG B  22      23.024 -42.047  27.280  1.00  0.00           C  
ATOM   4871  CD  ARG B  22      21.759 -42.080  26.502  1.00  0.00           C  
ATOM   4872  NE  ARG B  22      21.583 -40.879  25.702  1.00  0.00           N  
ATOM   4873  CZ  ARG B  22      20.600 -40.698  24.798  1.00  0.00           C  
ATOM   4874  NH1 ARG B  22      19.715 -41.649  24.592  1.00  0.00           N1+
ATOM   4875  NH2 ARG B  22      20.526 -39.568  24.119  1.00  0.00           N  
ATOM   4876  H   ARG B  22      25.428 -43.760  27.062  1.00  0.00           H  
ATOM   4877  HA  ARG B  22      24.644 -42.426  29.429  1.00  0.00           H  
ATOM   4878 1HB  ARG B  22      23.142 -44.158  27.443  1.00  0.00           H  
ATOM   4879 2HB  ARG B  22      22.359 -43.367  28.802  1.00  0.00           H  
ATOM   4880 1HG  ARG B  22      23.002 -41.175  27.934  1.00  0.00           H  
ATOM   4881 2HG  ARG B  22      23.855 -41.954  26.579  1.00  0.00           H  
ATOM   4882 1HD  ARG B  22      21.766 -42.938  25.832  1.00  0.00           H  
ATOM   4883 2HD  ARG B  22      20.914 -42.160  27.186  1.00  0.00           H  
ATOM   4884  HE  ARG B  22      22.245 -40.126  25.832  1.00  0.00           H  
ATOM   4885 1HH1 ARG B  22      19.771 -42.513  25.112  1.00  0.00           H  
ATOM   4886 2HH1 ARG B  22      18.978 -41.513  23.915  1.00  0.00           H  
ATOM   4887 1HH2 ARG B  22      21.207 -38.838  24.277  1.00  0.00           H  
ATOM   4888 2HH2 ARG B  22      19.790 -39.433  23.442  1.00  0.00           H  
ATOM   4889  N   ILE B  23      24.750 -45.698  29.569  1.00  0.00           N  
ATOM   4890  CA  ILE B  23      24.767 -46.796  30.547  1.00  0.00           C  
ATOM   4891  C   ILE B  23      25.780 -46.584  31.672  1.00  0.00           C  
ATOM   4892  O   ILE B  23      25.470 -46.810  32.842  1.00  0.00           O  
ATOM   4893  CB  ILE B  23      25.071 -48.134  29.849  1.00  0.00           C  
ATOM   4894  CG1 ILE B  23      23.910 -48.535  28.935  1.00  0.00           C  
ATOM   4895  CG2 ILE B  23      25.344 -49.220  30.877  1.00  0.00           C  
ATOM   4896  CD1 ILE B  23      24.230 -49.688  28.011  1.00  0.00           C  
ATOM   4897  H   ILE B  23      24.997 -45.879  28.606  1.00  0.00           H  
ATOM   4898  HA  ILE B  23      23.784 -46.860  31.011  1.00  0.00           H  
ATOM   4899  HB  ILE B  23      25.948 -48.021  29.212  1.00  0.00           H  
ATOM   4900 1HG1 ILE B  23      23.049 -48.813  29.542  1.00  0.00           H  
ATOM   4901 2HG1 ILE B  23      23.616 -47.681  28.324  1.00  0.00           H  
ATOM   4902 1HG2 ILE B  23      25.556 -50.160  30.366  1.00  0.00           H  
ATOM   4903 2HG2 ILE B  23      26.201 -48.938  31.486  1.00  0.00           H  
ATOM   4904 3HG2 ILE B  23      24.469 -49.346  31.516  1.00  0.00           H  
ATOM   4905 1HD1 ILE B  23      23.358 -49.914  27.395  1.00  0.00           H  
ATOM   4906 2HD1 ILE B  23      25.068 -49.417  27.368  1.00  0.00           H  
ATOM   4907 3HD1 ILE B  23      24.493 -50.565  28.601  1.00  0.00           H  
ATOM   4908  N   PHE B  24      26.954 -46.067  31.327  1.00  0.00           N  
ATOM   4909  CA  PHE B  24      27.894 -45.562  32.325  1.00  0.00           C  
ATOM   4910  C   PHE B  24      28.328 -44.159  31.940  1.00  0.00           C  
ATOM   4911  O   PHE B  24      29.119 -43.981  31.013  1.00  0.00           O  
ATOM   4912  CB  PHE B  24      29.116 -46.474  32.442  1.00  0.00           C  
ATOM   4913  CG  PHE B  24      28.790 -47.869  32.894  1.00  0.00           C  
ATOM   4914  CD1 PHE B  24      29.072 -48.960  32.084  1.00  0.00           C  
ATOM   4915  CD2 PHE B  24      28.199 -48.095  34.128  1.00  0.00           C  
ATOM   4916  CE1 PHE B  24      28.772 -50.245  32.499  1.00  0.00           C  
ATOM   4917  CE2 PHE B  24      27.899 -49.377  34.546  1.00  0.00           C  
ATOM   4918  CZ  PHE B  24      28.186 -50.452  33.729  1.00  0.00           C  
ATOM   4919  H   PHE B  24      27.174 -45.961  30.347  1.00  0.00           H  
ATOM   4920  HA  PHE B  24      27.395 -45.545  33.295  1.00  0.00           H  
ATOM   4921 1HB  PHE B  24      29.616 -46.539  31.476  1.00  0.00           H  
ATOM   4922 2HB  PHE B  24      29.825 -46.046  33.149  1.00  0.00           H  
ATOM   4923  HD1 PHE B  24      29.537 -48.795  31.112  1.00  0.00           H  
ATOM   4924  HD2 PHE B  24      27.973 -47.244  34.773  1.00  0.00           H  
ATOM   4925  HE1 PHE B  24      28.999 -51.092  31.853  1.00  0.00           H  
ATOM   4926  HE2 PHE B  24      27.437 -49.540  35.518  1.00  0.00           H  
ATOM   4927  HZ  PHE B  24      27.948 -51.464  34.056  1.00  0.00           H  
ATOM   4928  N   PRO B  25      27.785 -43.161  32.624  1.00  0.00           N  
ATOM   4929  CA  PRO B  25      28.036 -41.780  32.240  1.00  0.00           C  
ATOM   4930  C   PRO B  25      29.181 -41.187  33.050  1.00  0.00           C  
ATOM   4931  O   PRO B  25      29.048 -40.935  34.247  1.00  0.00           O  
ATOM   4932  CB  PRO B  25      26.705 -41.088  32.550  1.00  0.00           C  
ATOM   4933  CG  PRO B  25      26.128 -41.890  33.667  1.00  0.00           C  
ATOM   4934  CD  PRO B  25      26.621 -43.290  33.416  1.00  0.00           C  
ATOM   4935  HA  PRO B  25      28.306 -41.759  31.183  1.00  0.00           H  
ATOM   4936 1HB  PRO B  25      26.882 -40.038  32.826  1.00  0.00           H  
ATOM   4937 2HB  PRO B  25      26.066 -41.082  31.655  1.00  0.00           H  
ATOM   4938 1HG  PRO B  25      26.463 -41.490  34.635  1.00  0.00           H
[truncated: 1,810,390 more chars]
