# Supplementary material for: Blueprinting extendable nanomaterials with standardized protein blocks
Source: Nature. 2024 Mar 13;627(8005):898–904. doi: 10.1038/s41586-024-07188-4 (PMC10972742; doi:10.1038/s41586-024-07188-4)
Supplement: Supplementary file 4 — Design models with ideal backbones as well as experimentally determined structures for comparison. For reference to design names, see Supplementary Fig. 1. [file 41586_2024_7188_MOESM4_ESM.zip › R18I_design.pdb]

ATOM      1  N   ASP A   1      56.422  -4.466  -1.226  1.00  0.00           N  
ATOM      2  CA  ASP A   1      56.656  -3.427  -2.217  1.00  0.00           C  
ATOM      3  C   ASP A   1      55.482  -2.464  -2.333  1.00  0.00           C  
ATOM      4  O   ASP A   1      55.364  -1.736  -3.321  1.00  0.00           O  
ATOM      5  CB  ASP A   1      56.937  -4.056  -3.584  1.00  0.00           C  
ATOM      6  CG  ASP A   1      58.255  -4.817  -3.626  1.00  0.00           C  
ATOM      7  OD1 ASP A   1      59.082  -4.582  -2.777  1.00  0.00           O  
ATOM      8  OD2 ASP A   1      58.423  -5.627  -4.506  1.00  0.00           O1-
ATOM      9 1H   ASP A   1      57.216  -5.073  -1.184  1.00  0.00           H  
ATOM     10 2H   ASP A   1      56.277  -4.046  -0.330  1.00  0.00           H  
ATOM     11 3H   ASP A   1      55.612  -4.995  -1.481  1.00  0.00           H  
ATOM     12  HA  ASP A   1      57.534  -2.854  -1.917  1.00  0.00           H  
ATOM     13 1HB  ASP A   1      56.130  -4.741  -3.843  1.00  0.00           H  
ATOM     14 2HB  ASP A   1      56.961  -3.275  -4.345  1.00  0.00           H  
ATOM     15  N   ASP A   2      54.618  -2.452  -1.324  1.00  0.00           N  
ATOM     16  CA  ASP A   2      53.473  -1.549  -1.309  1.00  0.00           C  
ATOM     17  C   ASP A   2      53.527  -0.625  -0.107  1.00  0.00           C  
ATOM     18  O   ASP A   2      54.005  -1.017   0.957  1.00  0.00           O  
ATOM     19  CB  ASP A   2      52.162  -2.339  -1.294  1.00  0.00           C  
ATOM     20  CG  ASP A   2      50.935  -1.453  -1.463  1.00  0.00           C  
ATOM     21  OD1 ASP A   2      50.616  -1.120  -2.580  1.00  0.00           O  
ATOM     22  OD2 ASP A   2      50.328  -1.117  -0.473  1.00  0.00           O1-
ATOM     23  H   ASP A   2      54.759  -3.076  -0.541  1.00  0.00           H  
ATOM     24  HA  ASP A   2      53.495  -0.948  -2.218  1.00  0.00           H  
ATOM     25 1HB  ASP A   2      52.172  -3.077  -2.096  1.00  0.00           H  
ATOM     26 2HB  ASP A   2      52.074  -2.880  -0.351  1.00  0.00           H  
ATOM     27  N   VAL A   3      53.090   0.620  -0.292  1.00  0.00           N  
ATOM     28  CA  VAL A   3      53.279   1.633   0.735  1.00  0.00           C  
ATOM     29  C   VAL A   3      52.076   1.768   1.638  1.00  0.00           C  
ATOM     30  O   VAL A   3      52.218   2.150   2.799  1.00  0.00           O  
ATOM     31  CB  VAL A   3      53.571   2.998   0.085  1.00  0.00           C  
ATOM     32  CG1 VAL A   3      52.310   3.568  -0.548  1.00  0.00           C  
ATOM     33  CG2 VAL A   3      54.133   3.957   1.123  1.00  0.00           C  
ATOM     34  H   VAL A   3      52.659   0.875  -1.170  1.00  0.00           H  
ATOM     35  HA  VAL A   3      54.133   1.347   1.351  1.00  0.00           H  
ATOM     36  HB  VAL A   3      54.298   2.861  -0.716  1.00  0.00           H  
ATOM     37 1HG1 VAL A   3      52.535   4.533  -1.003  1.00  0.00           H  
ATOM     38 2HG1 VAL A   3      51.946   2.882  -1.313  1.00  0.00           H  
ATOM     39 3HG1 VAL A   3      51.545   3.698   0.218  1.00  0.00           H  
ATOM     40 1HG2 VAL A   3      54.338   4.920   0.657  1.00  0.00           H  
ATOM     41 2HG2 VAL A   3      53.408   4.089   1.927  1.00  0.00           H  
ATOM     42 3HG2 VAL A   3      55.057   3.549   1.533  1.00  0.00           H  
ATOM     43  N   GLU A   4      50.903   1.354   1.162  1.00  0.00           N  
ATOM     44  CA  GLU A   4      49.769   1.274   2.063  1.00  0.00           C  
ATOM     45  C   GLU A   4      49.932   0.179   3.106  1.00  0.00           C  
ATOM     46  O   GLU A   4      49.588   0.348   4.274  1.00  0.00           O  
ATOM     47  CB  GLU A   4      48.484   1.037   1.266  1.00  0.00           C  
ATOM     48  CG  GLU A   4      48.046   2.220   0.414  1.00  0.00           C  
ATOM     49  CD  GLU A   4      46.819   1.929  -0.405  1.00  0.00           C  
ATOM     50  OE1 GLU A   4      46.382   0.803  -0.405  1.00  0.00           O  
ATOM     51  OE2 GLU A   4      46.319   2.833  -1.031  1.00  0.00           O1-
ATOM     52  H   GLU A   4      50.759   1.117   0.223  1.00  0.00           H  
ATOM     53  HA  GLU A   4      49.684   2.221   2.597  1.00  0.00           H  
ATOM     54 1HB  GLU A   4      48.618   0.181   0.605  1.00  0.00           H  
ATOM     55 2HB  GLU A   4      47.670   0.798   1.950  1.00  0.00           H  
ATOM     56 1HG  GLU A   4      47.839   3.068   1.067  1.00  0.00           H  
ATOM     57 2HG  GLU A   4      48.863   2.499  -0.250  1.00  0.00           H  
ATOM     58  N   SER A   5      50.430  -0.957   2.672  1.00  0.00           N  
ATOM     59  CA  SER A   5      50.706  -2.060   3.573  1.00  0.00           C  
ATOM     60  C   SER A   5      51.756  -1.709   4.616  1.00  0.00           C  
ATOM     61  O   SER A   5      51.649  -2.078   5.784  1.00  0.00           O  
ATOM     62  CB  SER A   5      51.162  -3.268   2.778  1.00  0.00           C  
ATOM     63  OG  SER A   5      51.435  -4.351   3.623  1.00  0.00           O  
ATOM     64  H   SER A   5      50.689  -1.058   1.733  1.00  0.00           H  
ATOM     65  HA  SER A   5      49.788  -2.296   4.111  1.00  0.00           H  
ATOM     66 1HB  SER A   5      50.388  -3.546   2.063  1.00  0.00           H  
ATOM     67 2HB  SER A   5      52.056  -3.012   2.210  1.00  0.00           H  
ATOM     68  HG  SER A   5      51.715  -5.070   3.050  1.00  0.00           H  
ATOM     69  N   THR A   6      52.788  -1.021   4.182  1.00  0.00           N  
ATOM     70  CA  THR A   6      53.826  -0.558   5.083  1.00  0.00           C  
ATOM     71  C   THR A   6      53.299   0.414   6.126  1.00  0.00           C  
ATOM     72  O   THR A   6      53.681   0.374   7.294  1.00  0.00           O  
ATOM     73  CB  THR A   6      54.971   0.107   4.297  1.00  0.00           C  
ATOM     74  CG2 THR A   6      56.036   0.633   5.247  1.00  0.00           C  
ATOM     75  OG1 THR A   6      55.561  -0.848   3.406  1.00  0.00           O  
ATOM     76  H   THR A   6      52.843  -0.749   3.243  1.00  0.00           H  
ATOM     77  HA  THR A   6      54.228  -1.418   5.619  1.00  0.00           H  
ATOM     78  HB  THR A   6      54.575   0.936   3.709  1.00  0.00           H  
ATOM     79  HG1 THR A   6      55.014  -0.932   2.620  1.00  0.00           H  
ATOM     80 1HG2 THR A   6      56.836   1.100   4.674  1.00  0.00           H  
ATOM     81 2HG2 THR A   6      55.593   1.368   5.919  1.00  0.00           H  
ATOM     82 3HG2 THR A   6      56.442  -0.192   5.831  1.00  0.00           H  
ATOM     83  N   ALA A   7      52.442   1.312   5.692  1.00  0.00           N  
ATOM     84  CA  ALA A   7      51.806   2.254   6.593  1.00  0.00           C  
ATOM     85  C   ALA A   7      50.940   1.565   7.636  1.00  0.00           C  
ATOM     86  O   ALA A   7      50.914   1.949   8.804  1.00  0.00           O  
ATOM     87  CB  ALA A   7      50.975   3.251   5.799  1.00  0.00           C  
ATOM     88  H   ALA A   7      52.165   1.318   4.753  1.00  0.00           H  
ATOM     89  HA  ALA A   7      52.589   2.790   7.130  1.00  0.00           H  
ATOM     90 1HB  ALA A   7      50.511   3.963   6.482  1.00  0.00           H  
ATOM     91 2HB  ALA A   7      51.618   3.786   5.100  1.00  0.00           H  
ATOM     92 3HB  ALA A   7      50.201   2.721   5.247  1.00  0.00           H  
ATOM     93  N   LYS A   8      50.205   0.566   7.202  1.00  0.00           N  
ATOM     94  CA  LYS A   8      49.388  -0.224   8.103  1.00  0.00           C  
ATOM     95  C   LYS A   8      50.216  -0.958   9.146  1.00  0.00           C  
ATOM     96  O   LYS A   8      49.843  -1.050  10.314  1.00  0.00           O  
ATOM     97  CB  LYS A   8      48.548  -1.225   7.308  1.00  0.00           C  
ATOM     98  CG  LYS A   8      47.427  -0.596   6.490  1.00  0.00           C  
ATOM     99  CD  LYS A   8      46.652  -1.649   5.713  1.00  0.00           C  
ATOM    100  CE  LYS A   8      45.540  -1.021   4.886  1.00  0.00           C  
ATOM    101  NZ  LYS A   8      44.797  -2.036   4.090  1.00  0.00           N1+
ATOM    102  H   LYS A   8      50.246   0.291   6.263  1.00  0.00           H  
ATOM    103  HA  LYS A   8      48.728   0.449   8.652  1.00  0.00           H  
ATOM    104 1HB  LYS A   8      49.192  -1.778   6.623  1.00  0.00           H  
ATOM    105 2HB  LYS A   8      48.099  -1.947   7.990  1.00  0.00           H  
ATOM    106 1HG  LYS A   8      46.742  -0.070   7.156  1.00  0.00           H  
ATOM    107 2HG  LYS A   8      47.849   0.124   5.789  1.00  0.00           H  
ATOM    108 1HD  LYS A   8      47.331  -2.184   5.048  1.00  0.00           H  
ATOM    109 2HD  LYS A   8      46.214  -2.365   6.408  1.00  0.00           H  
ATOM    110 1HE  LYS A   8      44.840  -0.511   5.546  1.00  0.00           H  
ATOM    111 2HE  LYS A   8      45.965  -0.284   4.205  1.00  0.00           H  
ATOM    112 1HZ  LYS A   8      44.071  -1.580   3.557  1.00  0.00           H  
ATOM    113 2HZ  LYS A   8      45.435  -2.503   3.460  1.00  0.00           H  
ATOM    114 3HZ  LYS A   8      44.382  -2.714   4.712  1.00  0.00           H  
ATOM    115  N   VAL A   9      51.328  -1.508   8.712  1.00  0.00           N  
ATOM    116  CA  VAL A   9      52.248  -2.176   9.613  1.00  0.00           C  
ATOM    117  C   VAL A   9      52.826  -1.233  10.656  1.00  0.00           C  
ATOM    118  O   VAL A   9      52.982  -1.584  11.824  1.00  0.00           O  
ATOM    119  CB  VAL A   9      53.401  -2.808   8.811  1.00  0.00           C  
ATOM    120  CG1 VAL A   9      54.475  -3.338   9.749  1.00  0.00           C  
ATOM    121  CG2 VAL A   9      52.864  -3.920   7.922  1.00  0.00           C  
ATOM    122  H   VAL A   9      51.591  -1.420   7.773  1.00  0.00           H  
ATOM    123  HA  VAL A   9      51.707  -2.965  10.137  1.00  0.00           H  
ATOM    124  HB  VAL A   9      53.865  -2.040   8.192  1.00  0.00           H  
ATOM    125 1HG1 VAL A   9      55.282  -3.782   9.165  1.00  0.00           H  
ATOM    126 2HG1 VAL A   9      54.870  -2.519  10.349  1.00  0.00           H  
ATOM    127 3HG1 VAL A   9      54.044  -4.095  10.404  1.00  0.00           H  
ATOM    128 1HG2 VAL A   9      53.684  -4.362   7.357  1.00  0.00           H  
ATOM    129 2HG2 VAL A   9      52.395  -4.686   8.541  1.00  0.00           H  
ATOM    130 3HG2 VAL A   9      52.127  -3.510   7.231  1.00  0.00           H  
ATOM    131  N   VAL A  10      53.175  -0.042  10.222  1.00  0.00           N  
ATOM    132  CA  VAL A  10      53.673   0.980  11.123  1.00  0.00           C  
ATOM    133  C   VAL A  10      52.644   1.386  12.166  1.00  0.00           C  
ATOM    134  O   VAL A  10      52.963   1.600  13.334  1.00  0.00           O  
ATOM    135  CB  VAL A  10      54.096   2.225  10.320  1.00  0.00           C  
ATOM    136  CG1 VAL A  10      54.431   3.375  11.259  1.00  0.00           C  
ATOM    137  CG2 VAL A  10      55.284   1.889   9.432  1.00  0.00           C  
ATOM    138  H   VAL A  10      53.042   0.202   9.283  1.00  0.00           H  
ATOM    139  HA  VAL A  10      54.544   0.584  11.648  1.00  0.00           H  
ATOM    140  HB  VAL A  10      53.259   2.548   9.702  1.00  0.00           H  
ATOM    141 1HG1 VAL A  10      54.728   4.246  10.674  1.00  0.00           H  
ATOM    142 2HG1 VAL A  10      53.556   3.622  11.859  1.00  0.00           H  
ATOM    143 3HG1 VAL A  10      55.251   3.082  11.914  1.00  0.00           H  
ATOM    144 1HG2 VAL A  10      55.578   2.773   8.867  1.00  0.00           H  
ATOM    145 2HG2 VAL A  10      56.119   1.560  10.051  1.00  0.00           H  
ATOM    146 3HG2 VAL A  10      55.009   1.092   8.741  1.00  0.00           H  
ATOM    147  N   ARG A  11      51.411   1.523  11.732  1.00  0.00           N  
ATOM    148  CA  ARG A  11      50.318   1.835  12.633  1.00  0.00           C  
ATOM    149  C   ARG A  11      50.097   0.751  13.676  1.00  0.00           C  
ATOM    150  O   ARG A  11      49.830   1.028  14.844  1.00  0.00           O  
ATOM    151  CB  ARG A  11      49.032   2.039  11.846  1.00  0.00           C  
ATOM    152  CG  ARG A  11      47.825   2.432  12.684  1.00  0.00           C  
ATOM    153  CD  ARG A  11      46.625   2.668  11.841  1.00  0.00           C  
ATOM    154  NE  ARG A  11      46.178   1.452  11.182  1.00  0.00           N  
ATOM    155  CZ  ARG A  11      45.319   1.416  10.144  1.00  0.00           C  
ATOM    156  NH1 ARG A  11      44.826   2.534   9.660  1.00  0.00           N1+
ATOM    157  NH2 ARG A  11      44.973   0.256   9.613  1.00  0.00           N  
ATOM    158  H   ARG A  11      51.194   1.349  10.793  1.00  0.00           H  
ATOM    159  HA  ARG A  11      50.560   2.754  13.165  1.00  0.00           H  
ATOM    160 1HB  ARG A  11      49.182   2.817  11.099  1.00  0.00           H  
ATOM    161 2HB  ARG A  11      48.780   1.120  11.316  1.00  0.00           H  
ATOM    162 1HG  ARG A  11      47.597   1.634  13.390  1.00  0.00           H  
ATOM    163 2HG  ARG A  11      48.046   3.349  13.232  1.00  0.00           H  
ATOM    164 1HD  ARG A  11      45.811   3.038  12.464  1.00  0.00           H  
ATOM    165 2HD  ARG A  11      46.858   3.405  11.074  1.00  0.00           H  
ATOM    166  HE  ARG A  11      46.536   0.571  11.527  1.00  0.00           H  
ATOM    167 1HH1 ARG A  11      45.090   3.420  10.066  1.00  0.00           H  
ATOM    168 2HH1 ARG A  11      44.182   2.507   8.882  1.00  0.00           H  
ATOM    169 1HH2 ARG A  11      45.353  -0.604   9.985  1.00  0.00           H  
ATOM    170 2HH2 ARG A  11      44.330   0.229   8.835  1.00  0.00           H  
ATOM    171  N   ALA A  12      50.176  -0.487  13.242  1.00  0.00           N  
ATOM    172  CA  ALA A  12      50.058  -1.617  14.143  1.00  0.00           C  
ATOM    173  C   ALA A  12      51.164  -1.647  15.186  1.00  0.00           C  
ATOM    174  O   ALA A  12      50.938  -1.957  16.354  1.00  0.00           O  
ATOM    175  CB  ALA A  12      50.053  -2.915  13.349  1.00  0.00           C  
ATOM    176  H   ALA A  12      50.384  -0.671  12.303  1.00  0.00           H  
ATOM    177  HA  ALA A  12      49.114  -1.524  14.681  1.00  0.00           H  
ATOM    178 1HB  ALA A  12      49.951  -3.759  14.031  1.00  0.00           H  
ATOM    179 2HB  ALA A  12      49.217  -2.910  12.649  1.00  0.00           H  
ATOM    180 3HB  ALA A  12      50.987  -3.007  12.796  1.00  0.00           H  
ATOM    181  N   VAL A  13      52.370  -1.354  14.752  1.00  0.00           N  
ATOM    182  CA  VAL A  13      53.503  -1.274  15.653  1.00  0.00           C  
ATOM    183  C   VAL A  13      53.340  -0.179  16.696  1.00  0.00           C  
ATOM    184  O   VAL A  13      53.685  -0.348  17.864  1.00  0.00           O  
ATOM    185  CB  VAL A  13      54.793  -1.019  14.850  1.00  0.00           C  
ATOM    186  CG1 VAL A  13      55.956  -0.734  15.788  1.00  0.00           C  
ATOM    187  CG2 VAL A  13      55.096  -2.217  13.963  1.00  0.00           C  
ATOM    188  H   VAL A  13      52.514  -1.117  13.813  1.00  0.00           H  
ATOM    189  HA  VAL A  13      53.575  -2.219  16.191  1.00  0.00           H  
ATOM    190  HB  VAL A  13      54.655  -0.133  14.231  1.00  0.00           H  
ATOM    191 1HG1 VAL A  13      56.859  -0.556  15.204  1.00  0.00           H  
ATOM    192 2HG1 VAL A  13      55.732   0.148  16.388  1.00  0.00           H  
ATOM    193 3HG1 VAL A  13      56.112  -1.590  16.444  1.00  0.00           H  
ATOM    194 1HG2 VAL A  13      56.008  -2.029  13.398  1.00  0.00           H  
ATOM    195 2HG2 VAL A  13      55.228  -3.104  14.583  1.00  0.00           H  
ATOM    196 3HG2 VAL A  13      54.268  -2.377  13.272  1.00  0.00           H  
ATOM    197  N   ALA A  14      52.842   0.957  16.262  1.00  0.00           N  
ATOM    198  CA  ALA A  14      52.566   2.060  17.163  1.00  0.00           C  
ATOM    199  C   ALA A  14      51.517   1.709  18.206  1.00  0.00           C  
ATOM    200  O   ALA A  14      51.624   2.078  19.374  1.00  0.00           O  
ATOM    201  CB  ALA A  14      52.126   3.281  16.369  1.00  0.00           C  
ATOM    202  H   ALA A  14      52.584   1.058  15.323  1.00  0.00           H  
ATOM    203  HA  ALA A  14      53.484   2.296  17.700  1.00  0.00           H  
ATOM    204 1HB  ALA A  14      51.932   4.109  17.051  1.00  0.00           H  
ATOM    205 2HB  ALA A  14      52.913   3.564  15.670  1.00  0.00           H  
ATOM    206 3HB  ALA A  14      51.217   3.047  15.817  1.00  0.00           H  
ATOM    207  N   ARG A  15      50.484   1.021  17.772  1.00  0.00           N  
ATOM    208  CA  ARG A  15      49.446   0.558  18.673  1.00  0.00           C  
ATOM    209  C   ARG A  15      49.974  -0.414  19.716  1.00  0.00           C  
ATOM    210  O   ARG A  15      49.592  -0.374  20.884  1.00  0.00           O  
ATOM    211  CB  ARG A  15      48.329  -0.113  17.887  1.00  0.00           C  
ATOM    212  CG  ARG A  15      47.478   0.831  17.052  1.00  0.00           C  
ATOM    213  CD  ARG A  15      46.450   0.098  16.271  1.00  0.00           C  
ATOM    214  NE  ARG A  15      45.633   0.997  15.471  1.00  0.00           N  
ATOM    215  CZ  ARG A  15      44.721   0.598  14.563  1.00  0.00           C  
ATOM    216  NH1 ARG A  15      44.521  -0.684  14.352  1.00  0.00           N1+
ATOM    217  NH2 ARG A  15      44.028   1.495  13.885  1.00  0.00           N  
ATOM    218  H   ARG A  15      50.430   0.749  16.833  1.00  0.00           H  
ATOM    219  HA  ARG A  15      49.038   1.419  19.202  1.00  0.00           H  
ATOM    220 1HB  ARG A  15      48.755  -0.856  17.213  1.00  0.00           H  
ATOM    221 2HB  ARG A  15      47.664  -0.636  18.574  1.00  0.00           H  
ATOM    222 1HG  ARG A  15      46.971   1.539  17.707  1.00  0.00           H  
ATOM    223 2HG  ARG A  15      48.116   1.375  16.354  1.00  0.00           H  
ATOM    224 1HD  ARG A  15      46.937  -0.608  15.600  1.00  0.00           H  
ATOM    225 2HD  ARG A  15      45.794  -0.444  16.952  1.00  0.00           H  
ATOM    226  HE  ARG A  15      45.759   1.991  15.606  1.00  0.00           H  
ATOM    227 1HH1 ARG A  15      45.052  -1.370  14.870  1.00  0.00           H  
ATOM    228 2HH1 ARG A  15      43.838  -0.983  13.671  1.00  0.00           H  
ATOM    229 1HH2 ARG A  15      44.181   2.481  14.048  1.00  0.00           H  
ATOM    230 2HH2 ARG A  15      43.345   1.197  13.205  1.00  0.00           H  
ATOM    231  N   ALA A  16      50.831  -1.312  19.282  1.00  0.00           N  
ATOM    232  CA  ALA A  16      51.467  -2.254  20.183  1.00  0.00           C  
ATOM    233  C   ALA A  16      52.333  -1.565  21.226  1.00  0.00           C  
ATOM    234  O   ALA A  16      52.359  -1.949  22.394  1.00  0.00           O  
ATOM    235  CB  ALA A  16      52.298  -3.251  19.389  1.00  0.00           C  
ATOM    236  H   ALA A  16      51.108  -1.318  18.343  1.00  0.00           H  
ATOM    237  HA  ALA A  16      50.684  -2.790  20.720  1.00  0.00           H  
ATOM    238 1HB  ALA A  16      52.762  -3.963  20.072  1.00  0.00           H  
ATOM    239 2HB  ALA A  16      51.655  -3.786  18.690  1.00  0.00           H  
ATOM    240 3HB  ALA A  16      53.072  -2.721  18.837  1.00  0.00           H  
ATOM    241  N   GLY A  17      53.068  -0.566  20.792  1.00  0.00           N  
ATOM    242  CA  GLY A  17      53.885   0.224  21.693  1.00  0.00           C  
ATOM    243  C   GLY A  17      53.057   0.958  22.736  1.00  0.00           C  
ATOM    244  O   GLY A  17      53.430   1.050  23.904  1.00  0.00           O  
ATOM    245  H   GLY A  17      53.027  -0.291  19.853  1.00  0.00           H  
ATOM    246 1HA  GLY A  17      54.600  -0.425  22.199  1.00  0.00           H  
ATOM    247 2HA  GLY A  17      54.460   0.951  21.120  1.00  0.00           H  
ATOM    248  N   ARG A  18      51.945   1.508  22.302  1.00  0.00           N  
ATOM    249  CA  ARG A  18      51.025   2.176  23.203  1.00  0.00           C  
ATOM    250  C   ARG A  18      50.446   1.233  24.246  1.00  0.00           C  
ATOM    251  O   ARG A  18      50.291   1.584  25.414  1.00  0.00           O  
ATOM    252  CB  ARG A  18      49.886   2.808  22.416  1.00  0.00           C  
ATOM    253  CG  ARG A  18      48.888   3.592  23.254  1.00  0.00           C  
ATOM    254  CD  ARG A  18      47.842   4.226  22.411  1.00  0.00           C  
ATOM    255  NE  ARG A  18      47.004   3.238  21.751  1.00  0.00           N  
ATOM    256  CZ  ARG A  18      46.186   3.499  20.713  1.00  0.00           C  
ATOM    257  NH1 ARG A  18      46.107   4.718  20.230  1.00  0.00           N1+
ATOM    258  NH2 ARG A  18      45.463   2.529  20.182  1.00  0.00           N  
ATOM    259  H   ARG A  18      51.682   1.420  21.363  1.00  0.00           H  
ATOM    260  HA  ARG A  18      51.568   2.959  23.734  1.00  0.00           H  
ATOM    261 1HB  ARG A  18      50.294   3.487  21.669  1.00  0.00           H  
ATOM    262 2HB  ARG A  18      49.335   2.032  21.887  1.00  0.00           H  
ATOM    263 1HG  ARG A  18      48.399   2.920  23.960  1.00  0.00           H  
ATOM    264 2HG  ARG A  18      49.410   4.377  23.802  1.00  0.00           H  
ATOM    265 1HD  ARG A  18      47.204   4.853  23.033  1.00  0.00           H  
ATOM    266 2HD  ARG A  18      48.315   4.838  21.644  1.00  0.00           H  
ATOM    267  HE  ARG A  18      47.038   2.287  22.096  1.00  0.00           H  
ATOM    268 1HH1 ARG A  18      46.659   5.460  20.636  1.00  0.00           H  
ATOM    269 2HH1 ARG A  18      45.493   4.914  19.452  1.00  0.00           H  
ATOM    270 1HH2 ARG A  18      45.524   1.591  20.554  1.00  0.00           H  
ATOM    271 2HH2 ARG A  18      44.850   2.724  19.404  1.00  0.00           H  
ATOM    272  N   LEU A  19      50.097   0.042  23.812  1.00  0.00           N  
ATOM    273  CA  LEU A  19      49.600  -0.980  24.713  1.00  0.00           C  
ATOM    274  C   LEU A  19      50.629  -1.386  25.756  1.00  0.00           C  
ATOM    275  O   LEU A  19      50.310  -1.600  26.924  1.00  0.00           O  
ATOM    276  CB  LEU A  19      49.170  -2.215  23.911  1.00  0.00           C  
ATOM    277  CG  LEU A  19      47.921  -2.039  23.038  1.00  0.00           C  
ATOM    278  CD1 LEU A  19      47.730  -3.276  22.170  1.00  0.00           C  
ATOM    279  CD2 LEU A  19      46.710  -1.802  23.927  1.00  0.00           C  
ATOM    280  H   LEU A  19      50.231  -0.202  22.873  1.00  0.00           H  
ATOM    281  HA  LEU A  19      48.735  -0.583  25.243  1.00  0.00           H  
ATOM    282 1HB  LEU A  19      49.991  -2.508  23.258  1.00  0.00           H  
ATOM    283 2HB  LEU A  19      48.977  -3.031  24.606  1.00  0.00           H  
ATOM    284  HG  LEU A  19      48.057  -1.185  22.375  1.00  0.00           H  
ATOM    285 1HD1 LEU A  19      46.842  -3.151  21.550  1.00  0.00           H  
ATOM    286 2HD1 LEU A  19      48.602  -3.410  21.531  1.00  0.00           H  
ATOM    287 3HD1 LEU A  19      47.607  -4.151  22.807  1.00  0.00           H  
ATOM    288 1HD2 LEU A  19      45.822  -1.677  23.307  1.00  0.00           H  
ATOM    289 2HD2 LEU A  19      46.572  -2.657  24.590  1.00  0.00           H  
ATOM    290 3HD2 LEU A  19      46.866  -0.903  24.523  1.00  0.00           H  
ATOM    291  N   ILE A  20      51.862  -1.523  25.322  1.00  0.00           N  
ATOM    292  CA  ILE A  20      52.955  -1.835  26.223  1.00  0.00           C  
ATOM    293  C   ILE A  20      53.176  -0.751  27.266  1.00  0.00           C  
ATOM    294  O   ILE A  20      53.443  -1.028  28.434  1.00  0.00           O  
ATOM    295  CB  ILE A  20      54.258  -2.053  25.433  1.00  0.00           C  
ATOM    296  CG1 ILE A  20      54.165  -3.326  24.589  1.00  0.00           C  
ATOM    297  CG2 ILE A  20      55.448  -2.123  26.378  1.00  0.00           C  
ATOM    298  CD1 ILE A  20      55.281  -3.474  23.580  1.00  0.00           C  
ATOM    299  H   ILE A  20      52.079  -1.349  24.383  1.00  0.00           H  
ATOM    300  HA  ILE A  20      52.700  -2.748  26.761  1.00  0.00           H  
ATOM    301  HB  ILE A  20      54.406  -1.225  24.739  1.00  0.00           H  
ATOM    302 1HG1 ILE A  20      54.178  -4.198  25.243  1.00  0.00           H  
ATOM    303 2HG1 ILE A  20      53.216  -3.337  24.051  1.00  0.00           H  
ATOM    304 1HG2 ILE A  20      56.361  -2.278  25.803  1.00  0.00           H  
ATOM    305 2HG2 ILE A  20      55.524  -1.191  26.936  1.00  0.00           H  
ATOM    306 3HG2 ILE A  20      55.312  -2.952  27.073  1.00  0.00           H  
ATOM    307 1HD1 ILE A  20      55.145  -4.400  23.020  1.00  0.00           H  
ATOM    308 2HD1 ILE A  20      55.263  -2.628  22.892  1.00  0.00           H  
ATOM    309 3HD1 ILE A  20      56.238  -3.501  24.098  1.00  0.00           H  
ATOM    310  N   VAL A  21      53.097   0.487  26.832  1.00  0.00           N  
ATOM    311  CA  VAL A  21      53.215   1.617  27.733  1.00  0.00           C  
ATOM    312  C   VAL A  21      52.109   1.647  28.776  1.00  0.00           C  
ATOM    313  O   VAL A  21      52.335   1.957  29.944  1.00  0.00           O  
ATOM    314  CB  VAL A  21      53.187   2.931  26.930  1.00  0.00           C  
ATOM    315  CG1 VAL A  21      53.109   4.127  27.868  1.00  0.00           C  
ATOM    316  CG2 VAL A  21      54.419   3.022  26.043  1.00  0.00           C  
ATOM    317  H   VAL A  21      52.888   0.671  25.893  1.00  0.00           H  
ATOM    318  HA  VAL A  21      54.168   1.543  28.258  1.00  0.00           H  
ATOM    319  HB  VAL A  21      52.290   2.949  26.311  1.00  0.00           H  
ATOM    320 1HG1 VAL A  21      53.090   5.047  27.284  1.00  0.00           H  
ATOM    321 2HG1 VAL A  21      52.201   4.059  28.468  1.00  0.00           H  
ATOM    322 3HG1 VAL A  21      53.979   4.132  28.524  1.00  0.00           H  
ATOM    323 1HG2 VAL A  21      54.393   3.953  25.478  1.00  0.00           H  
ATOM    324 2HG2 VAL A  21      55.316   2.998  26.662  1.00  0.00           H  
ATOM    325 3HG2 VAL A  21      54.433   2.179  25.352  1.00  0.00           H  
ATOM    326  N   ARG A  22      50.903   1.354  28.342  1.00  0.00           N  
ATOM    327  CA  ARG A  22      49.769   1.274  29.243  1.00  0.00           C  
ATOM    328  C   ARG A  22      49.932   0.179  30.286  1.00  0.00           C  
ATOM    329  O   ARG A  22      49.587   0.348  31.454  1.00  0.00           O  
ATOM    330  CB  ARG A  22      48.490   1.027  28.456  1.00  0.00           C  
ATOM    331  CG  ARG A  22      48.014   2.205  27.622  1.00  0.00           C  
ATOM    332  CD  ARG A  22      46.797   1.869  26.841  1.00  0.00           C  
ATOM    333  NE  ARG A  22      46.338   2.994  26.041  1.00  0.00           N  
ATOM    334  CZ  ARG A  22      45.345   2.932  25.133  1.00  0.00           C  
ATOM    335  NH1 ARG A  22      44.718   1.796  24.920  1.00  0.00           N1+
ATOM    336  NH2 ARG A  22      45.001   4.013  24.455  1.00  0.00           N  
ATOM    337  H   ARG A  22      50.759   1.117  27.403  1.00  0.00           H  
ATOM    338  HA  ARG A  22      49.681   2.222  29.773  1.00  0.00           H  
ATOM    339 1HB  ARG A  22      48.636   0.183  27.782  1.00  0.00           H  
ATOM    340 2HB  ARG A  22      47.686   0.762  29.143  1.00  0.00           H  
ATOM    341 1HG  ARG A  22      47.780   3.044  28.278  1.00  0.00           H  
ATOM    342 2HG  ARG A  22      48.800   2.498  26.925  1.00  0.00           H  
ATOM    343 1HD  ARG A  22      47.014   1.039  26.169  1.00  0.00           H  
ATOM    344 2HD  ARG A  22      45.995   1.585  27.521  1.00  0.00           H  
ATOM    345  HE  ARG A  22      46.796   3.885  26.177  1.00  0.00           H  
ATOM    346 1HH1 ARG A  22      44.981   0.969  25.438  1.00  0.00           H  
ATOM    347 2HH1 ARG A  22      43.974   1.750  24.240  1.00  0.00           H  
ATOM    348 1HH2 ARG A  22      45.483   4.887  24.619  1.00  0.00           H  
ATOM    349 2HH2 ARG A  22      44.257   3.967  23.775  1.00  0.00           H  
ATOM    350  N   ALA A  23      50.431  -0.981  29.841  1.00  0.00           N  
ATOM    351  CA  ALA A  23      50.675  -2.125  30.726  1.00  0.00           C  
ATOM    352  C   ALA A  23      52.111  -2.164  31.226  1.00  0.00           C  
ATOM    353  O   ALA A  23      52.428  -2.893  32.165  1.00  0.00           O  
ATOM    354  CB  ALA A  23      50.338  -3.426  30.012  1.00  0.00           C  
ATOM    355  H   ALA A  23      50.669  -1.063  28.864  1.00  0.00           H  
ATOM    356  HA  ALA A  23      50.029  -2.023  31.598  1.00  0.00           H  
ATOM    357 1HB  ALA A  23      50.522  -4.266  30.681  1.00  0.00           H  
ATOM    358 2HB  ALA A  23      49.288  -3.419  29.719  1.00  0.00           H  
ATOM    359 3HB  ALA A  23      50.962  -3.526  29.125  1.00  0.00           H  
ATOM    360  N   GLY A  24      52.974  -1.362  30.619  1.00  0.00           N  
ATOM    361  CA  GLY A  24      54.350  -1.261  31.079  1.00  0.00           C  
ATOM    362  C   GLY A  24      54.525  -0.060  31.995  1.00  0.00           C  
ATOM    363  O   GLY A  24      54.941  -0.200  33.146  1.00  0.00           O  
ATOM    364  H   GLY A  24      52.667  -0.798  29.839  1.00  0.00           H  
ATOM    365 1HA  GLY A  24      54.625  -2.174  31.607  1.00  0.00           H  
ATOM    366 2HA  GLY A  24      55.015  -1.173  30.221  1.00  0.00           H  
ATOM    367  N   ASN A  25      54.130   1.111  31.505  1.00  0.00           N  
ATOM    368  CA  ASN A  25      54.023   2.292  32.352  1.00  0.00           C  
ATOM    369  C   ASN A  25      52.598   2.844  32.336  1.00  0.00           C  
ATOM    370  O   ASN A  25      52.171   3.470  31.365  1.00  0.00           O  
ATOM    371  CB  ASN A  25      55.017   3.354  31.918  1.00  0.00           C  
ATOM    372  CG  ASN A  25      55.008   4.557  32.819  1.00  0.00           C  
ATOM    373  ND2 ASN A  25      56.160   4.912  33.330  1.00  0.00           N  
ATOM    374  OD1 ASN A  25      53.958   5.165  33.054  1.00  0.00           O  
ATOM    375  H   ASN A  25      53.846   1.169  30.536  1.00  0.00           H  
ATOM    376  HA  ASN A  25      54.282   2.009  33.373  1.00  0.00           H  
ATOM    377 1HB  ASN A  25      56.022   2.929  31.907  1.00  0.00           H  
ATOM    378 2HB  ASN A  25      54.786   3.674  30.902  1.00  0.00           H  
ATOM    379 1HD2 ASN A  25      56.215   5.705  33.937  1.00  0.00           H  
ATOM    380 2HD2 ASN A  25      56.985   4.391  33.113  1.00  0.00           H  
ATOM    381  N   PRO A  26      51.858   2.574  33.404  1.00  0.00           N  
ATOM    382  CA  PRO A  26      50.429   2.874  33.466  1.00  0.00           C  
ATOM    383  C   PRO A  26      50.140   4.371  33.544  1.00  0.00           C  
ATOM    384  O   PRO A  26      48.995   4.794  33.391  1.00  0.00           O  
ATOM    385  CB  PRO A  26      49.993   2.155  34.747  1.00  0.00           C  
ATOM    386  CG  PRO A  26      51.233   2.093  35.572  1.00  0.00           C  
ATOM    387  CD  PRO A  26      52.341   1.914  34.568  1.00  0.00           C  
ATOM    388  HA  PRO A  26      49.956   2.492  32.561  1.00  0.00           H  
ATOM    389 1HB  PRO A  26      49.183   2.716  35.236  1.00  0.00           H  
ATOM    390 2HB  PRO A  26      49.593   1.160  34.502  1.00  0.00           H  
ATOM    391 1HG  PRO A  26      51.342   3.014  36.163  1.00  0.00           H  
ATOM    392 2HG  PRO A  26      51.171   1.261  36.288  1.00  0.00           H  
ATOM    393 1HD  PRO A  26      53.257   2.396  34.943  1.00  0.00           H  
ATOM    394 2HD  PRO A  26      52.510   0.841  34.396  1.00  0.00           H  
ATOM    395  N   ARG A  27      51.152   5.153  33.899  1.00  0.00           N  
ATOM    396  CA  ARG A  27      50.929   6.509  34.389  1.00  0.00           C  
ATOM    397  C   ARG A  27      50.138   7.346  33.401  1.00  0.00           C  
ATOM    398  O   ARG A  27      50.356   7.273  32.190  1.00  0.00           O  
ATOM    399  CB  ARG A  27      52.256   7.198  34.673  1.00  0.00           C  
ATOM    400  CG  ARG A  27      53.058   6.594  35.815  1.00  0.00           C  
ATOM    401  CD  ARG A  27      54.368   7.273  35.985  1.00  0.00           C  
ATOM    402  NE  ARG A  27      54.211   8.661  36.389  1.00  0.00           N  
ATOM    403  CZ  ARG A  27      54.133   9.082  37.666  1.00  0.00           C  
ATOM    404  NH1 ARG A  27      54.199   8.213  38.650  1.00  0.00           N1+
ATOM    405  NH2 ARG A  27      53.990  10.369  37.930  1.00  0.00           N  
ATOM    406  H   ARG A  27      52.086   4.771  33.918  1.00  0.00           H  
ATOM    407  HA  ARG A  27      50.362   6.452  35.319  1.00  0.00           H  
ATOM    408 1HB  ARG A  27      52.879   7.168  33.781  1.00  0.00           H  
ATOM    409 2HB  ARG A  27      52.078   8.246  34.914  1.00  0.00           H  
ATOM    410 1HG  ARG A  27      52.498   6.692  36.745  1.00  0.00           H  
ATOM    411 2HG  ARG A  27      53.243   5.538  35.612  1.00  0.00           H  
ATOM    412 1HD  ARG A  27      54.947   6.759  36.751  1.00  0.00           H  
ATOM    413 2HD  ARG A  27      54.914   7.252  35.043  1.00  0.00           H  
ATOM    414  HE  ARG A  27      54.157   9.359  35.659  1.00  0.00           H  
ATOM    415 1HH1 ARG A  27      54.308   7.229  38.448  1.00  0.00           H  
ATOM    416 2HH1 ARG A  27      54.140   8.529  39.607  1.00  0.00           H  
ATOM    417 1HH2 ARG A  27      53.940  11.038  37.173  1.00  0.00           H  
ATOM    418 2HH2 ARG A  27      53.932  10.685  38.886  1.00  0.00           H  
ATOM    419  N   GLU A  28      49.189   8.120  33.922  1.00  0.00           N  
ATOM    420  CA  GLU A  28      48.302   8.890  33.069  1.00  0.00           C  
ATOM    421  C   GLU A  28      49.096   9.708  32.082  1.00  0.00           C  
ATOM    422  O   GLU A  28      48.831   9.672  30.881  1.00  0.00           O  
ATOM    423  CB  GLU A  28      47.408   9.808  33.906  1.00  0.00           C  
ATOM    424  CG  GLU A  28      46.385   9.077  34.763  1.00  0.00           C  
ATOM    425  CD  GLU A  28      46.958   8.578  36.061  1.00  0.00           C  
ATOM    426  OE1 GLU A  28      48.123   8.793  36.295  1.00  0.00           O  
ATOM    427  OE2 GLU A  28      46.230   7.980  36.818  1.00  0.00           O1-
ATOM    428  H   GLU A  28      49.079   8.177  34.924  1.00  0.00           H  
ATOM    429  HA  GLU A  28      47.658   8.198  32.525  1.00  0.00           H  
ATOM    430 1HB  GLU A  28      48.027  10.414  34.567  1.00  0.00           H  
ATOM    431 2HB  GLU A  28      46.868  10.488  33.248  1.00  0.00           H  
ATOM    432 1HG  GLU A  28      45.559   9.754  34.981  1.00  0.00           H  
ATOM    433 2HG  GLU A  28      45.988   8.234  34.199  1.00  0.00           H  
ATOM    434  N   ASP A  29      50.098  10.419  32.572  1.00  0.00           N  
ATOM    435  CA  ASP A  29      50.857  11.280  31.685  1.00  0.00           C  
ATOM    436  C   ASP A  29      51.620  10.498  30.628  1.00  0.00           C  
ATOM    437  O   ASP A  29      51.619  10.842  29.449  1.00  0.00           O  
ATOM    438  CB  ASP A  29      51.837  12.135  32.493  1.00  0.00           C  
ATOM    439  CG  ASP A  29      52.784  11.302  33.346  1.00  0.00           C  
ATOM    440  OD1 ASP A  29      52.425  10.204  33.700  1.00  0.00           O  
ATOM    441  OD2 ASP A  29      53.858  11.773  33.636  1.00  0.00           O1-
ATOM    442  H   ASP A  29      50.275  10.458  33.566  1.00  0.00           H  
ATOM    443  HA  ASP A  29      50.160  11.925  31.148  1.00  0.00           H  
ATOM    444 1HB  ASP A  29      52.427  12.751  31.815  1.00  0.00           H  
ATOM    445 2HB  ASP A  29      51.280  12.808  33.146  1.00  0.00           H  
ATOM    446  N   VAL A  30      52.300   9.460  31.062  1.00  0.00           N  
ATOM    447  CA  VAL A  30      53.073   8.626  30.161  1.00  0.00           C  
ATOM    448  C   VAL A  30      52.206   7.939  29.118  1.00  0.00           C  
ATOM    449  O   VAL A  30      52.574   7.826  27.951  1.00  0.00           O  
ATOM    450  CB  VAL A  30      53.839   7.557  30.964  1.00  0.00           C  
ATOM    451  CG1 VAL A  30      54.493   6.554  30.026  1.00  0.00           C  
ATOM    452  CG2 VAL A  30      54.879   8.223  31.851  1.00  0.00           C  
ATOM    453  H   VAL A  30      52.243   9.188  32.001  1.00  0.00           H  
ATOM    454  HA  VAL A  30      53.792   9.257  29.636  1.00  0.00           H  
ATOM    455  HB  VAL A  30      53.131   7.005  31.583  1.00  0.00           H  
ATOM    456 1HG1 VAL A  30      55.029   5.806  30.610  1.00  0.00           H  
ATOM    457 2HG1 VAL A  30      53.726   6.064  29.426  1.00  0.00           H  
ATOM    458 3HG1 VAL A  30      55.193   7.071  29.370  1.00  0.00           H  
ATOM    459 1HG2 VAL A  30      55.416   7.462  32.417  1.00  0.00           H  
ATOM    460 2HG2 VAL A  30      55.583   8.780  31.233  1.00  0.00           H  
ATOM    461 3HG2 VAL A  30      54.384   8.906  32.542  1.00  0.00           H  
ATOM    462  N   VAL A  31      51.066   7.449  29.552  1.00  0.00           N  
ATOM    463  CA  VAL A  31      50.111   6.833  28.651  1.00  0.00           C  
ATOM    464  C   VAL A  31      49.585   7.805  27.608  1.00  0.00           C  
ATOM    465  O   VAL A  31      49.410   7.463  26.441  1.00  0.00           O  
ATOM    466  CB  VAL A  31      48.926   6.265  29.453  1.00  0.00           C  
ATOM    467  CG1 VAL A  31      47.824   5.795  28.515  1.00  0.00           C  
ATOM    468  CG2 VAL A  31      49.400   5.124  30.341  1.00  0.00           C  
ATOM    469  H   VAL A  31      50.808   7.552  30.491  1.00  0.00           H  
ATOM    470  HA  VAL A  31      50.608   6.016  28.126  1.00  0.00           H  
ATOM    471  HB  VAL A  31      48.505   7.057  30.073  1.00  0.00           H  
ATOM    472 1HG1 VAL A  31      46.994   5.397  29.099  1.00  0.00           H  
ATOM    473 2HG1 VAL A  31      47.474   6.635  27.915  1.00  0.00           H  
ATOM    474 3HG1 VAL A  31      48.212   5.016  27.860  1.00  0.00           H  
ATOM    475 1HG2 VAL A  31      48.557   4.728  30.906  1.00  0.00           H  
ATOM    476 2HG2 VAL A  31      49.827   4.335  29.722  1.00  0.00           H  
ATOM    477 3HG2 VAL A  31      50.159   5.493  31.032  1.00  0.00           H  
ATOM    478  N   ALA A  32      49.301   9.013  28.042  1.00  0.00           N  
ATOM    479  CA  ALA A  32      48.859  10.061  27.141  1.00  0.00           C  
ATOM    480  C   ALA A  32      49.909  10.411  26.098  1.00  0.00           C  
ATOM    481  O   ALA A  32      49.602  10.642  24.931  1.00  0.00           O  
ATOM    482  CB  ALA A  32      48.477  11.302  27.935  1.00  0.00           C  
ATOM    483  H   ALA A  32      49.447   9.250  28.981  1.00  0.00           H  
ATOM    484  HA  ALA A  32      47.983   9.698  26.603  1.00  0.00           H  
ATOM    485 1HB  ALA A  32      48.134  12.079  27.253  1.00  0.00           H  
ATOM    486 2HB  ALA A  32      47.678  11.054  28.635  1.00  0.00           H  
ATOM    487 3HB  ALA A  32      49.344  11.660  28.488  1.00  0.00           H  
ATOM    488  N   ALA A  33      51.148  10.481  26.532  1.00  0.00           N  
ATOM    489  CA  ALA A  33      52.256  10.733  25.631  1.00  0.00           C  
ATOM    490  C   ALA A  33      52.418   9.639  24.588  1.00  0.00           C  
ATOM    491  O   ALA A  33      52.699   9.901  23.421  1.00  0.00           O  
ATOM    492  CB  ALA A  33      53.544  10.893  26.425  1.00  0.00           C  
ATOM    493  H   ALA A  33      51.355  10.296  27.471  1.00  0.00           H  
ATOM    494  HA  ALA A  33      52.051  11.659  25.093  1.00  0.00           H  
ATOM    495 1HB  ALA A  33      54.370  11.095  25.743  1.00  0.00           H  
ATOM    496 2HB  ALA A  33      53.440  11.722  27.125  1.00  0.00           H  
ATOM    497 3HB  ALA A  33      53.747   9.976  26.978  1.00  0.00           H  
ATOM    498  N   ALA A  34      52.272   8.407  25.022  1.00  0.00           N  
ATOM    499  CA  ALA A  34      52.328   7.272  24.121  1.00  0.00           C  
ATOM    500  C   ALA A  34      51.222   7.302  23.078  1.00  0.00           C  
ATOM    501  O   ALA A  34      51.432   6.980  21.911  1.00  0.00           O  
ATOM    502  CB  ALA A  34      52.262   5.976  24.915  1.00  0.00           C  
ATOM    503  H   ALA A  34      52.054   8.235  25.961  1.00  0.00           H  
ATOM    504  HA  ALA A  34      53.275   7.313  23.583  1.00  0.00           H  
ATOM    505 1HB  ALA A  34      52.318   5.128  24.233  1.00  0.00           H  
ATOM    506 2HB  ALA A  34      53.098   5.935  25.615  1.00  0.00           H  
ATOM    507 3HB  ALA A  34      51.325   5.935  25.468  1.00  0.00           H  
ATOM    508  N   GLU A  35      50.034   7.660  23.512  1.00  0.00           N  
ATOM    509  CA  GLU A  35      48.907   7.801  22.611  1.00  0.00           C  
ATOM    510  C   GLU A  35      49.128   8.885  21.568  1.00  0.00           C  
ATOM    511  O   GLU A  35      48.775   8.735  20.401  1.00  0.00           O  
ATOM    512  CB  GLU A  35      47.637   8.106  23.408  1.00  0.00           C  
ATOM    513  CG  GLU A  35      46.374   8.209  22.564  1.00  0.00           C  
ATOM    514  CD  GLU A  35      45.137   8.435  23.387  1.00  0.00           C  
ATOM    515  OE1 GLU A  35      45.104   7.992  24.510  1.00  0.00           O  
ATOM    516  OE2 GLU A  35      44.223   9.051  22.892  1.00  0.00           O1-
ATOM    517  H   GLU A  35      49.903   7.905  24.451  1.00  0.00           H  
ATOM    518  HA  GLU A  35      48.768   6.859  22.081  1.00  0.00           H  
ATOM    519 1HB  GLU A  35      47.478   7.326  24.153  1.00  0.00           H  
ATOM    520 2HB  GLU A  35      47.760   9.049  23.942  1.00  0.00           H  
ATOM    521 1HG  GLU A  35      46.485   9.035  21.862  1.00  0.00           H  
ATOM    522 2HG  GLU A  35      46.260   7.292  21.987  1.00  0.00           H  
ATOM    523  N   ALA A  36      49.687   9.993  22.002  1.00  0.00           N  
ATOM    524  CA  ALA A  36      50.022  11.079  21.101  1.00  0.00           C  
ATOM    525  C   ALA A  36      51.051  10.672  20.058  1.00  0.00           C  
ATOM    526  O   ALA A  36      50.965  11.047  18.891  1.00  0.00           O  
ATOM    527  CB  ALA A  36      50.527  12.275  21.895  1.00  0.00           C  
ATOM    528  H   ALA A  36      49.951  10.080  22.941  1.00  0.00           H  
ATOM    529  HA  ALA A  36      49.118  11.364  20.563  1.00  0.00           H  
ATOM    530 1HB  ALA A  36      50.764  13.091  21.213  1.00  0.00           H  
ATOM    531 2HB  ALA A  36      49.756  12.599  22.595  1.00  0.00           H  
ATOM    532 3HB  ALA A  36      51.422  11.992  22.448  1.00  0.00           H  
ATOM    533  N   ILE A  37      52.045   9.930  20.492  1.00  0.00           N  
ATOM    534  CA  ILE A  37      53.057   9.411  19.591  1.00  0.00           C  
ATOM    535  C   ILE A  37      52.477   8.469  18.548  1.00  0.00           C  
ATOM    536  O   ILE A  37      52.861   8.489  17.381  1.00  0.00           O  
ATOM    537  CB  ILE A  37      54.157   8.679  20.381  1.00  0.00           C  
ATOM    538  CG1 ILE A  37      54.959   9.672  21.226  1.00  0.00           C  
ATOM    539  CG2 ILE A  37      55.074   7.918  19.435  1.00  0.00           C  
ATOM    540  CD1 ILE A  37      55.874   9.017  22.235  1.00  0.00           C  
ATOM    541  H   ILE A  37      52.085   9.655  21.431  1.00  0.00           H  
ATOM    542  HA  ILE A  37      53.508  10.248  19.059  1.00  0.00           H  
ATOM    543  HB  ILE A  37      53.699   7.974  21.074  1.00  0.00           H  
ATOM    544 1HG1 ILE A  37      55.565  10.299  20.572  1.00  0.00           H  
ATOM    545 2HG1 ILE A  37      54.274  10.328  21.764  1.00  0.00           H  
ATOM    546 1HG2 ILE A  37      55.846   7.407  20.010  1.00  0.00           H  
ATOM    547 2HG2 ILE A  37      54.493   7.185  18.877  1.00  0.00           H  
ATOM    548 3HG2 ILE A  37      55.541   8.616  18.741  1.00  0.00           H  
ATOM    549 1HD1 ILE A  37      56.408   9.785  22.795  1.00  0.00           H  
ATOM    550 2HD1 ILE A  37      55.283   8.410  22.922  1.00  0.00           H  
ATOM    551 3HD1 ILE A  37      56.592   8.382  21.716  1.00  0.00           H  
ATOM    552  N   ALA A  38      51.573   7.619  18.982  1.00  0.00           N  
ATOM    553  CA  ALA A  38      50.887   6.713  18.081  1.00  0.00           C  
ATOM    554  C   ALA A  38      50.059   7.447  17.038  1.00  0.00           C  
ATOM    555  O   ALA A  38      50.012   7.065  15.871  1.00  0.00           O  
ATOM    556  CB  ALA A  38      50.004   5.762  18.875  1.00  0.00           C  
ATOM    557  H   ALA A  38      51.296   7.627  19.921  1.00  0.00           H  
ATOM    558  HA  ALA A  38      51.639   6.136  17.543  1.00  0.00           H  
ATOM    559 1HB  ALA A  38      49.502   5.076  18.193  1.00  0.00           H  
ATOM    560 2HB  ALA A  38      50.617   5.194  19.575  1.00  0.00           H  
ATOM    561 3HB  ALA A  38      49.259   6.333  19.428  1.00  0.00           H  
ATOM    562  N   LEU A  39      49.379   8.485  17.472  1.00  0.00           N  
ATOM    563  CA  LEU A  39      48.606   9.318  16.571  1.00  0.00           C  
ATOM    564  C   LEU A  39      49.473  10.005  15.528  1.00  0.00           C  
ATOM    565  O   LEU A  39      49.105  10.118  14.361  1.00  0.00           O  
ATOM    566  CB  LEU A  39      47.836  10.375  17.373  1.00  0.00           C  
ATOM    567  CG  LEU A  39      46.951  11.320  16.550  1.00  0.00           C  
ATOM    568  CD1 LEU A  39      45.902  10.510  15.800  1.00  0.00           C  
ATOM    569  CD2 LEU A  39      46.298  12.337  17.474  1.00  0.00           C  
ATOM    570  H   LEU A  39      49.436   8.757  18.411  1.00  0.00           H  
ATOM    571  HA  LEU A  39      47.893   8.686  16.042  1.00  0.00           H  
ATOM    572 1HB  LEU A  39      47.198   9.867  18.094  1.00  0.00           H  
ATOM    573 2HB  LEU A  39      48.553  10.986  17.921  1.00  0.00           H  
ATOM    574  HG  LEU A  39      47.562  11.840  15.812  1.00  0.00           H  
ATOM    575 1HD1 LEU A  39      45.273  11.181  15.215  1.00  0.00           H  
ATOM    576 2HD1 LEU A  39      46.397   9.804  15.133  1.00  0.00           H  
ATOM    577 3HD1 LEU A  39      45.285   9.964  16.514  1.00  0.00           H  
ATOM    578 1HD2 LEU A  39      45.669  13.009  16.889  1.00  0.00           H  
ATOM    579 2HD2 LEU A  39      45.686  11.818  18.212  1.00  0.00           H  
ATOM    580 3HD2 LEU A  39      47.070  12.914  17.984  1.00  0.00           H  
ATOM    581  N   VAL A  40      50.613  10.495  15.962  1.00  0.00           N  
ATOM    582  CA  VAL A  40      51.568  11.112  15.061  1.00  0.00           C  
ATOM    583  C   VAL A  40      52.095  10.139  14.018  1.00  0.00           C  
ATOM    584  O   VAL A  40      52.269  10.481  12.851  1.00  0.00           O  
ATOM    585  CB  VAL A  40      52.753  11.682  15.864  1.00  0.00           C  
ATOM    586  CG1 VAL A  40      53.854  12.152  14.926  1.00  0.00           C  
ATOM    587  CG2 VAL A  40      52.276  12.821  16.751  1.00  0.00           C  
ATOM    588  H   VAL A  40      50.871  10.392  16.901  1.00  0.00           H  
ATOM    589  HA  VAL A  40      51.069  11.923  14.532  1.00  0.00           H  
ATOM    590  HB  VAL A  40      53.174  10.890  16.483  1.00  0.00           H  
ATOM    591 1HG1 VAL A  40      54.684  12.552  15.510  1.00  0.00           H  
ATOM    592 2HG1 VAL A  40      54.205  11.313  14.326  1.00  0.00           H  
ATOM    593 3HG1 VAL A  40      53.466  12.931  14.270  1.00  0.00           H  
ATOM    594 1HG2 VAL A  40      53.119  13.219  17.316  1.00  0.00           H  
ATOM    595 2HG2 VAL A  40      51.850  13.611  16.132  1.00  0.00           H  
ATOM    596 3HG2 VAL A  40      51.518  12.452  17.442  1.00  0.00           H  
ATOM    597  N   ALA A  41      52.379   8.931  14.452  1.00  0.00           N  
ATOM    598  CA  ALA A  41      52.820   7.883  13.551  1.00  0.00           C  
ATOM    599  C   ALA A  41      51.771   7.534  12.508  1.00  0.00           C  
ATOM    600  O   ALA A  41      52.077   7.302  11.341  1.00  0.00           O  
ATOM    601  CB  ALA A  41      53.200   6.642  14.345  1.00  0.00           C  
ATOM    602  H   ALA A  41      52.232   8.695  15.391  1.00  0.00           H  
ATOM    603  HA  ALA A  41      53.701   8.236  13.015  1.00  0.00           H  
ATOM    604 1HB  ALA A  41      53.542   5.864  13.663  1.00  0.00           H  
ATOM    605 2HB  ALA A  41      53.999   6.888  15.045  1.00  0.00           H  
ATOM    606 3HB  ALA A  41      52.333   6.284  14.897  1.00  0.00           H  
ATOM    607  N   GLU A  42      50.532   7.464  12.942  1.00  0.00           N  
ATOM    608  CA  GLU A  42      49.424   7.211  12.041  1.00  0.00           C  
ATOM    609  C   GLU A  42      49.261   8.305  10.998  1.00  0.00           C  
ATOM    610  O   GLU A  42      48.980   8.043   9.831  1.00  0.00           O  
ATOM    611  CB  GLU A  42      48.126   7.064  12.838  1.00  0.00           C  
ATOM    612  CG  GLU A  42      46.904   6.729  11.994  1.00  0.00           C  
ATOM    613  CD  GLU A  42      45.664   6.518  12.817  1.00  0.00           C  
ATOM    614  OE1 GLU A  42      45.749   6.607  14.018  1.00  0.00           O  
ATOM    615  OE2 GLU A  42      44.630   6.268  12.244  1.00  0.00           O1-
ATOM    616  H   GLU A  42      50.324   7.649  13.881  1.00  0.00           H  
ATOM    617  HA  GLU A  42      49.629   6.285  11.503  1.00  0.00           H  
ATOM    618 1HB  GLU A  42      48.244   6.277  13.583  1.00  0.00           H  
ATOM    619 2HB  GLU A  42      47.919   7.992  13.372  1.00  0.00           H  
ATOM    620 1HG  GLU A  42      46.726   7.543  11.292  1.00  0.00           H  
ATOM    621 2HG  GLU A  42      47.110   5.828  11.418  1.00  0.00           H  
ATOM    622  N   ALA A  43      49.408   9.537  11.432  1.00  0.00           N  
ATOM    623  CA  ALA A  43      49.351  10.673  10.531  1.00  0.00           C  
ATOM    624  C   ALA A  43      50.457  10.642   9.488  1.00  0.00           C  
ATOM    625  O   ALA A  43      50.248  10.964   8.321  1.00  0.00           O  
ATOM    626  CB  ALA A  43      49.417  11.969  11.325  1.00  0.00           C  
ATOM    627  H   ALA A  43      49.626   9.709  12.371  1.00  0.00           H  
ATOM    628  HA  ALA A  43      48.403  10.632   9.994  1.00  0.00           H  
ATOM    629 1HB  ALA A  43      49.361  12.817  10.643  1.00  0.00           H  
ATOM    630 2HB  ALA A  43      48.582  12.011  12.024  1.00  0.00           H  
ATOM    631 3HB  ALA A  43      50.355  12.010  11.877  1.00  0.00           H  
ATOM    632  N   ALA A  44      51.645  10.284   9.922  1.00  0.00           N  
ATOM    633  CA  ALA A  44      52.773  10.143   9.021  1.00  0.00           C  
ATOM    634  C   ALA A  44      52.551   9.059   7.978  1.00  0.00           C  
ATOM    635  O   ALA A  44      52.905   9.209   6.811  1.00  0.00           O  
ATOM    636  CB  ALA A  44      54.038   9.853   9.815  1.00  0.00           C  
ATOM    637  H   ALA A  44      51.776  10.040  10.861  1.00  0.00           H  
ATOM    638  HA  ALA A  44      52.897  11.083   8.483  1.00  0.00           H  
ATOM    639 1HB  ALA A  44      54.883   9.762   9.133  1.00  0.00           H  
ATOM    640 2HB  ALA A  44      54.224  10.669  10.514  1.00  0.00           H  
ATOM    641 3HB  ALA A  44      53.916   8.923  10.367  1.00  0.00           H  
ATOM    642  N   ALA A  45      51.992   7.951   8.412  1.00  0.00           N  
ATOM    643  CA  ALA A  45      51.657   6.865   7.511  1.00  0.00           C  
ATOM    644  C   ALA A  45      50.628   7.272   6.468  1.00  0.00           C  
ATOM    645  O   ALA A  45      50.714   6.897   5.301  1.00  0.00           O  
ATOM    646  CB  ALA A  45      51.152   5.669   8.305  1.00  0.00           C  
ATOM    647  H   ALA A  45      51.728   7.864   9.351  1.00  0.00           H  
ATOM    648  HA  ALA A  45      52.561   6.580   6.973  1.00  0.00           H  
ATOM    649 1HB  ALA A  45      50.915   4.853   7.623  1.00  0.00           H  
ATOM    650 2HB  ALA A  45      51.923   5.345   9.005  1.00  0.00           H  
ATOM    651 3HB  ALA A  45      50.257   5.952   8.858  1.00  0.00           H  
ATOM    652  N   GLU A  46      49.634   8.014   6.902  1.00  0.00           N  
ATOM    653  CA  GLU A  46      48.623   8.533   6.001  1.00  0.00           C  
ATOM    654  C   GLU A  46      49.202   9.476   4.958  1.00  0.00           C  
ATOM    655  O   GLU A  46      48.818   9.456   3.791  1.00  0.00           O  
ATOM    656  CB  GLU A  46      47.534   9.255   6.798  1.00  0.00           C  
ATOM    657  CG  GLU A  46      46.384   9.785   5.954  1.00  0.00           C  
ATOM    658  CD  GLU A  46      45.299  10.421   6.777  1.00  0.00           C  
ATOM    659  OE1 GLU A  46      45.421  10.434   7.979  1.00  0.00           O  
ATOM    660  OE2 GLU A  46      44.346  10.895   6.204  1.00  0.00           O1-
ATOM    661  H   GLU A  46      49.594   8.289   7.841  1.00  0.00           H  
ATOM    662  HA  GLU A  46      48.173   7.696   5.467  1.00  0.00           H  
ATOM    663 1HB  GLU A  46      47.118   8.576   7.543  1.00  0.00           H  
ATOM    664 2HB  GLU A  46      47.973  10.098   7.332  1.00  0.00           H  
ATOM    665 1HG  GLU A  46      46.771  10.522   5.252  1.00  0.00           H  
ATOM    666 2HG  GLU A  46      45.961   8.962   5.378  1.00  0.00           H  
ATOM    667  N   ALA A  47      50.106  10.326   5.392  1.00  0.00           N  
ATOM    668  CA  ALA A  47      50.792  11.232   4.491  1.00  0.00           C  
ATOM    669  C   ALA A  47      51.620  10.498   3.448  1.00  0.00           C  
ATOM    670  O   ALA A  47      51.667  10.879   2.281  1.00  0.00           O  
ATOM    671  CB  ALA A  47      51.675  12.183   5.285  1.00  0.00           C  
ATOM    672  H   ALA A  47      50.384  10.317   6.331  1.00  0.00           H  
ATOM    673  HA  ALA A  47      50.040  11.809   3.953  1.00  0.00           H  
ATOM    674 1HB  ALA A  47      52.177  12.869   4.603  1.00  0.00           H  
ATOM    675 2HB  ALA A  47      51.062  12.751   5.985  1.00  0.00           H  
ATOM    676 3HB  ALA A  47      52.420  11.612   5.838  1.00  0.00           H  
ATOM    677  N   ALA A  48      52.300   9.460   3.882  1.00  0.00           N  
ATOM    678  CA  ALA A  48      53.073   8.626   2.981  1.00  0.00           C  
ATOM    679  C   ALA A  48      52.206   7.939   1.938  1.00  0.00           C  
ATOM    680  O   ALA A  48      52.574   7.826   0.771  1.00  0.00           O  
ATOM    681  CB  ALA A  48      53.855   7.590   3.775  1.00  0.00           C  
ATOM    682  H   ALA A  48      52.243   9.188   4.821  1.00  0.00           H  
ATOM    683  HA  ALA A  48      53.773   9.266   2.443  1.00  0.00           H  
ATOM    684 1HB  ALA A  48      54.443   6.976   3.093  1.00  0.00           H  
ATOM    685 2HB  ALA A  48      54.522   8.095   4.475  1.00  0.00           H  
ATOM    686 3HB  ALA A  48      53.163   6.957   4.328  1.00  0.00           H  
ATOM    687  N   VAL A  49      51.066   7.449   2.372  1.00  0.00           N  
ATOM    688  CA  VAL A  49      50.111   6.833   1.471  1.00  0.00           C  
ATOM    689  C   VAL A  49      49.585   7.805   0.428  1.00  0.00           C  
ATOM    690  O   VAL A  49      49.410   7.463  -0.739  1.00  0.00           O  
ATOM    691  CB  VAL A  49      48.926   6.265   2.273  1.00  0.00           C  
ATOM    692  CG1 VAL A  49      47.824   5.795   1.335  1.00  0.00           C  
ATOM    693  CG2 VAL A  49      49.400   5.124   3.161  1.00  0.00           C  
ATOM    694  H   VAL A  49      50.808   7.552   3.311  1.00  0.00           H  
ATOM    695  HA  VAL A  49      50.608   6.016   0.946  1.00  0.00           H  
ATOM    696  HB  VAL A  49      48.505   7.057   2.893  1.00  0.00           H  
ATOM    697 1HG1 VAL A  49      46.994   5.397   1.919  1.00  0.00           H  
ATOM    698 2HG1 VAL A  49      47.474   6.635   0.735  1.00  0.00           H  
ATOM    699 3HG1 VAL A  49      48.212   5.016   0.680  1.00  0.00           H  
ATOM    700 1HG2 VAL A  49      48.557   4.728   3.726  1.00  0.00           H  
ATOM    701 2HG2 VAL A  49      49.827   4.335   2.542  1.00  0.00           H  
ATOM    702 3HG2 VAL A  49      50.159   5.493   3.852  1.00  0.00           H  
ATOM    703  N   GLU A  50      49.301   9.013   0.862  1.00  0.00           N  
ATOM    704  CA  GLU A  50      48.859  10.061  -0.039  1.00  0.00           C  
ATOM    705  C   GLU A  50      49.862  10.333  -1.149  1.00  0.00           C  
ATOM    706  O   GLU A  50      49.495  10.427  -2.321  1.00  0.00           O  
ATOM    707  CB  GLU A  50      48.599  11.349   0.745  1.00  0.00           C  
ATOM    708  CG  GLU A  50      47.381  11.295   1.656  1.00  0.00           C  
ATOM    709  CD  GLU A  50      46.087  11.187   0.898  1.00  0.00           C  
ATOM    710  OE1 GLU A  50      45.761  12.105   0.184  1.00  0.00           O  
ATOM    711  OE2 GLU A  50      45.424  10.186   1.033  1.00  0.00           O1-
ATOM    712  H   GLU A  50      49.447   9.250   1.801  1.00  0.00           H  
ATOM    713  HA  GLU A  50      47.930   9.742  -0.512  1.00  0.00           H  
ATOM    714 1HB  GLU A  50      49.467  11.582   1.361  1.00  0.00           H  
ATOM    715 2HB  GLU A  50      48.459  12.177   0.049  1.00  0.00           H  
ATOM    716 1HG  GLU A  50      47.473  10.435   2.318  1.00  0.00           H  
ATOM    717 2HG  GLU A  50      47.361  12.193   2.273  1.00  0.00           H  
ATOM    718  N   SER A  51      51.095  10.636  -0.780  1.00  0.00           N  
ATOM    719  CA  SER A  51      52.043  11.184  -1.748  1.00  0.00           C  
ATOM    720  C   SER A  51      52.883  10.072  -2.361  1.00  0.00           C  
ATOM    721  O   SER A  51      53.716  10.317  -3.234  1.00  0.00           O  
ATOM    722  CB  SER A  51      52.944  12.207  -1.084  1.00  0.00           C  
ATOM    723  OG  SER A  51      52.205  13.305  -0.624  1.00  0.00           O  
ATOM    724  H   SER A  51      51.374  10.518   0.184  1.00  0.00           H  
ATOM    725  HA  SER A  51      51.481  11.684  -2.537  1.00  0.00           H  
ATOM    726 1HB  SER A  51      53.468  11.742  -0.249  1.00  0.00           H  
ATOM    727 2HB  SER A  51      53.697  12.544  -1.795  1.00  0.00           H  
ATOM    728  HG  SER A  51      51.549  13.484  -1.302  1.00  0.00           H  
ATOM    729  N   ASN A  52      52.671   8.851  -1.882  1.00  0.00           N  
ATOM    730  CA  ASN A  52      53.440   7.697  -2.334  1.00  0.00           C  
ATOM    731  C   ASN A  52      54.931   7.894  -2.092  1.00  0.00           C  
ATOM    732  O   ASN A  52      55.754   7.648  -2.974  1.00  0.00           O  
ATOM    733  CB  ASN A  52      53.171   7.419  -3.801  1.00  0.00           C  
ATOM    734  CG  ASN A  52      53.616   6.045  -4.220  1.00  0.00           C  
ATOM    735  ND2 ASN A  52      54.036   5.918  -5.453  1.00  0.00           N  
ATOM    736  OD1 ASN A  52      53.580   5.098  -3.426  1.00  0.00           O  
ATOM    737  H   ASN A  52      51.962   8.720  -1.174  1.00  0.00           H  
ATOM    738  HA  ASN A  52      53.132   6.827  -1.752  1.00  0.00           H  
ATOM    739 1HB  ASN A  52      52.103   7.518  -4.001  1.00  0.00           H  
ATOM    740 2HB  ASN A  52      53.688   8.158  -4.413  1.00  0.00           H  
ATOM    741 1HD2 ASN A  52      54.345   5.027  -5.787  1.00  0.00           H  
ATOM    742 2HD2 ASN A  52      54.048   6.712  -6.061  1.00  0.00           H  
ATOM    743  N   VAL A  53      55.272   8.303  -0.876  1.00  0.00           N  
ATOM    744  CA  VAL A  53      56.662   8.432  -0.456  1.00  0.00           C  
ATOM    745  C   VAL A  53      57.321   7.068  -0.316  1.00  0.00           C  
ATOM    746  O   VAL A  53      56.649   6.069  -0.061  1.00  0.00           O  
ATOM    747  CB  VAL A  53      56.748   9.181   0.887  1.00  0.00           C  
ATOM    748  CG1 VAL A  53      58.179   9.181   1.406  1.00  0.00           C  
ATOM    749  CG2 VAL A  53      56.234  10.603   0.721  1.00  0.00           C  
ATOM    750  H   VAL A  53      54.541   8.509  -0.210  1.00  0.00           H  
ATOM    751  HA  VAL A  53      57.200   9.006  -1.212  1.00  0.00           H  
ATOM    752  HB  VAL A  53      56.140   8.657   1.624  1.00  0.00           H  
ATOM    753 1HG1 VAL A  53      58.221   9.715   2.356  1.00  0.00           H  
ATOM    754 2HG1 VAL A  53      58.513   8.154   1.551  1.00  0.00           H  
ATOM    755 3HG1 VAL A  53      58.827   9.677   0.683  1.00  0.00           H  
ATOM    756 1HG2 VAL A  53      56.297  11.126   1.675  1.00  0.00           H  
ATOM    757 2HG2 VAL A  53      56.840  11.124  -0.020  1.00  0.00           H  
ATOM    758 3HG2 VAL A  53      55.196  10.578   0.390  1.00  0.00           H  
ATOM    759  N   ASP A  54      58.633   7.023  -0.517  1.00  0.00           N  
ATOM    760  CA  ASP A  54      59.355   5.757  -0.512  1.00  0.00           C  
ATOM    761  C   ASP A  54      59.182   5.037   0.819  1.00  0.00           C  
ATOM    762  O   ASP A  54      59.419   5.608   1.884  1.00  0.00           O  
ATOM    763  CB  ASP A  54      60.843   5.985  -0.788  1.00  0.00           C  
ATOM    764  CG  ASP A  54      61.625   4.686  -0.933  1.00  0.00           C  
ATOM    765  OD1 ASP A  54      61.309   3.746  -0.243  1.00  0.00           O  
ATOM    766  OD2 ASP A  54      62.530   4.647  -1.731  1.00  0.00           O1-
ATOM    767  H   ASP A  54      59.143   7.880  -0.677  1.00  0.00           H  
ATOM    768  HA  ASP A  54      58.955   5.127  -1.308  1.00  0.00           H  
ATOM    769 1HB  ASP A  54      60.959   6.565  -1.704  1.00  0.00           H  
ATOM    770 2HB  ASP A  54      61.279   6.566   0.025  1.00  0.00           H  
ATOM    771  N   LYS A  55      58.693   3.804   0.750  1.00  0.00           N  
ATOM    772  CA  LYS A  55      58.257   3.074   1.934  1.00  0.00           C  
ATOM    773  C   LYS A  55      59.384   2.844   2.925  1.00  0.00           C  
ATOM    774  O   LYS A  55      59.136   2.563   4.098  1.00  0.00           O  
ATOM    775  CB  LYS A  55      57.644   1.732   1.530  1.00  0.00           C  
ATOM    776  CG  LYS A  55      58.638   0.736   0.948  1.00  0.00           C  
ATOM    777  CD  LYS A  55      57.952  -0.564   0.556  1.00  0.00           C  
ATOM    778  CE  LYS A  55      58.954  -1.585   0.037  1.00  0.00           C  
ATOM    779  NZ  LYS A  55      59.578  -1.152  -1.242  1.00  0.00           N1+
ATOM    780  H   LYS A  55      58.623   3.361  -0.155  1.00  0.00           H  
ATOM    781  HA  LYS A  55      57.498   3.667   2.446  1.00  0.00           H  
ATOM    782 1HB  LYS A  55      57.177   1.269   2.400  1.00  0.00           H  
ATOM    783 2HB  LYS A  55      56.862   1.898   0.788  1.00  0.00           H  
ATOM    784 1HG  LYS A  55      59.111   1.168   0.065  1.00  0.00           H  
ATOM    785 2HG  LYS A  55      59.412   0.521   1.684  1.00  0.00           H  
ATOM    786 1HD  LYS A  55      57.438  -0.980   1.423  1.00  0.00           H  
ATOM    787 2HD  LYS A  55      57.214  -0.366  -0.222  1.00  0.00           H  
ATOM    788 1HE  LYS A  55      59.738  -1.733   0.778  1.00  0.00           H  
ATOM    789 2HE  LYS A  55      58.452  -2.539  -0.124  1.00  0.00           H  
ATOM    790 1HZ  LYS A  55      60.235  -1.854  -1.552  1.00  0.00           H  
ATOM    791 2HZ  LYS A  55      58.861  -1.029  -1.943  1.00  0.00           H  
ATOM    792 3HZ  LYS A  55      60.064  -0.277  -1.102  1.00  0.00           H  
ATOM    793  N   GLU A  56      60.624   2.976   2.467  1.00  0.00           N  
ATOM    794  CA  GLU A  56      61.758   2.889   3.368  1.00  0.00           C  
ATOM    795  C   GLU A  56      61.757   3.995   4.410  1.00  0.00           C  
ATOM    796  O   GLU A  56      62.074   3.778   5.578  1.00  0.00           O  
ATOM    797  CB  GLU A  56      63.064   2.935   2.571  1.00  0.00           C  
ATOM    798  CG  GLU A  56      64.322   2.805   3.418  1.00  0.00           C  
ATOM    799  CD  GLU A  56      64.442   1.463   4.085  1.00  0.00           C  
ATOM    800  OE1 GLU A  56      63.817   0.536   3.629  1.00  0.00           O  
ATOM    801  OE2 GLU A  56      65.160   1.365   5.052  1.00  0.00           O1-
ATOM    802  H   GLU A  56      60.802   3.190   1.527  1.00  0.00           H  
ATOM    803  HA  GLU A  56      61.704   1.940   3.902  1.00  0.00           H  
ATOM    804 1HB  GLU A  56      63.071   2.130   1.837  1.00  0.00           H  
ATOM    805 2HB  GLU A  56      63.124   3.877   2.026  1.00  0.00           H  
ATOM    806 1HG  GLU A  56      65.193   2.962   2.783  1.00  0.00           H  
ATOM    807 2HG  GLU A  56      64.317   3.585   4.179  1.00  0.00           H  
ATOM    808  N   LYS A  57      61.432   5.193   3.977  1.00  0.00           N  
ATOM    809  CA  LYS A  57      61.321   6.324   4.878  1.00  0.00           C  
ATOM    810  C   LYS A  57      60.231   6.131   5.920  1.00  0.00           C  
ATOM    811  O   LYS A  57      60.391   6.481   7.088  1.00  0.00           O  
ATOM    812  CB  LYS A  57      61.060   7.604   4.083  1.00  0.00           C  
ATOM    813  CG  LYS A  57      62.318   8.303   3.584  1.00  0.00           C  
ATOM    814  CD  LYS A  57      63.024   7.475   2.520  1.00  0.00           C  
ATOM    815  CE  LYS A  57      64.262   8.187   1.996  1.00  0.00           C  
ATOM    816  NZ  LYS A  57      64.986   7.371   0.983  1.00  0.00           N1+
ATOM    817  H   LYS A  57      61.190   5.331   3.037  1.00  0.00           H  
ATOM    818  HA  LYS A  57      62.266   6.438   5.408  1.00  0.00           H  
ATOM    819 1HB  LYS A  57      60.438   7.375   3.217  1.00  0.00           H  
ATOM    820 2HB  LYS A  57      60.509   8.312   4.703  1.00  0.00           H  
ATOM    821 1HG  LYS A  57      62.052   9.272   3.161  1.00  0.00           H  
ATOM    822 2HG  LYS A  57      63.000   8.464   4.418  1.00  0.00           H  
ATOM    823 1HD  LYS A  57      63.319   6.514   2.943  1.00  0.00           H  
ATOM    824 2HD  LYS A  57      62.342   7.292   1.689  1.00  0.00           H  
ATOM    825 1HE  LYS A  57      63.973   9.133   1.542  1.00  0.00           H  
ATOM    826 2HE  LYS A  57      64.939   8.398   2.824  1.00  0.00           H  
ATOM    827 1HZ  LYS A  57      65.799   7.876   0.661  1.00  0.00           H  
ATOM    828 2HZ  LYS A  57      65.276   6.497   1.399  1.00  0.00           H  
ATOM    829 3HZ  LYS A  57      64.375   7.184   0.201  1.00  0.00           H  
ATOM    830  N   LEU A  58      59.109   5.603   5.487  1.00  0.00           N  
ATOM    831  CA  LEU A  58      58.014   5.297   6.388  1.00  0.00           C  
ATOM    832  C   LEU A  58      58.393   4.258   7.430  1.00  0.00           C  
ATOM    833  O   LEU A  58      58.021   4.354   8.598  1.00  0.00           O  
ATOM    834  CB  LEU A  58      56.805   4.799   5.586  1.00  0.00           C  
ATOM    835  CG  LEU A  58      55.556   4.457   6.409  1.00  0.00           C  
ATOM    836  CD1 LEU A  58      55.087   5.696   7.159  1.00  0.00           C  
ATOM    837  CD2 LEU A  58      54.468   3.931   5.485  1.00  0.00           C  
ATOM    838  H   LEU A  58      59.014   5.341   4.547  1.00  0.00           H  
ATOM    839  HA  LEU A  58      57.737   6.208   6.917  1.00  0.00           H  
ATOM    840 1HB  LEU A  58      56.526   5.567   4.866  1.00  0.00           H  
ATOM    841 2HB  LEU A  58      57.096   3.904   5.038  1.00  0.00           H  
ATOM    842  HG  LEU A  58      55.805   3.694   7.147  1.00  0.00           H  
ATOM    843 1HD1 LEU A  58      54.199   5.452   7.744  1.00  0.00           H  
ATOM    844 2HD1 LEU A  58      55.877   6.038   7.827  1.00  0.00           H  
ATOM    845 3HD1 LEU A  58      54.846   6.483   6.446  1.00  0.00           H  
ATOM    846 1HD2 LEU A  58      53.580   3.687   6.070  1.00  0.00           H  
ATOM    847 2HD2 LEU A  58      54.217   4.694   4.747  1.00  0.00           H  
ATOM    848 3HD2 LEU A  58      54.824   3.036   4.975  1.00  0.00           H  
ATOM    849  N   LEU A  59      59.108   3.244   6.997  1.00  0.00           N  
ATOM    850  CA  LEU A  59      59.599   2.219   7.898  1.00  0.00           C  
ATOM    851  C   LEU A  59      60.557   2.772   8.940  1.00  0.00           C  
ATOM    852  O   LEU A  59      60.527   2.389  10.108  1.00  0.00           O  
ATOM    853  CB  LEU A  59      60.298   1.114   7.096  1.00  0.00           C  
ATOM    854  CG  LEU A  59      60.851  -0.057   7.919  1.00  0.00           C  
ATOM    855  CD1 LEU A  59      59.712  -0.733   8.669  1.00  0.00           C  
ATOM    856  CD2 LEU A  59      61.556  -1.038   6.995  1.00  0.00           C  
ATOM    857  H   LEU A  59      59.382   3.197   6.057  1.00  0.00           H  
ATOM    858  HA  LEU A  59      58.750   1.789   8.428  1.00  0.00           H  
ATOM    859 1HB  LEU A  59      59.591   0.707   6.375  1.00  0.00           H  
ATOM    860 2HB  LEU A  59      61.130   1.556   6.548  1.00  0.00           H  
ATOM    861  HG  LEU A  59      61.560   0.320   8.657  1.00  0.00           H  
ATOM    862 1HD1 LEU A  59      60.105  -1.565   9.254  1.00  0.00           H  
ATOM    863 2HD1 LEU A  59      59.238  -0.014   9.337  1.00  0.00           H  
ATOM    864 3HD1 LEU A  59      58.978  -1.106   7.956  1.00  0.00           H  
ATOM    865 1HD2 LEU A  59      61.950  -1.870   7.579  1.00  0.00           H  
ATOM    866 2HD2 LEU A  59      60.848  -1.416   6.257  1.00  0.00           H  
ATOM    867 3HD2 LEU A  59      62.377  -0.533   6.485  1.00  0.00           H  
ATOM    868  N   GLU A  60      61.431   3.653   8.507  1.00  0.00           N  
ATOM    869  CA  GLU A  60      62.355   4.315   9.408  1.00  0.00           C  
ATOM    870  C   GLU A  60      61.644   5.162  10.450  1.00  0.00           C  
ATOM    871  O   GLU A  60      62.026   5.199  11.618  1.00  0.00           O  
ATOM    872  CB  GLU A  60      63.326   5.189   8.611  1.00  0.00           C  
ATOM    873  CG  GLU A  60      64.386   5.882   9.456  1.00  0.00           C  
ATOM    874  CD  GLU A  60      65.366   6.671   8.633  1.00  0.00           C  
ATOM    875  OE1 GLU A  60      65.606   6.298   7.510  1.00  0.00           O  
ATOM    876  OE2 GLU A  60      65.875   7.649   9.128  1.00  0.00           O1-
ATOM    877  H   GLU A  60      61.430   3.931   7.567  1.00  0.00           H  
ATOM    878  HA  GLU A  60      62.923   3.553   9.942  1.00  0.00           H  
ATOM    879 1HB  GLU A  60      63.837   4.580   7.866  1.00  0.00           H  
ATOM    880 2HB  GLU A  60      62.768   5.959   8.077  1.00  0.00           H  
ATOM    881 1HG  GLU A  60      63.894   6.555  10.158  1.00  0.00           H  
ATOM    882 2HG  GLU A  60      64.925   5.131  10.032  1.00  0.00           H  
ATOM    883  N   PHE A  61      60.625   5.870  10.017  1.00  0.00           N  
ATOM    884  CA  PHE A  61      59.813   6.665  10.918  1.00  0.00           C  
ATOM    885  C   PHE A  61      59.102   5.817  11.960  1.00  0.00           C  
ATOM    886  O   PHE A  61      59.000   6.188  13.128  1.00  0.00           O  
ATOM    887  CB  PHE A  61      58.780   7.466  10.123  1.00  0.00           C  
ATOM    888  CG  PHE A  61      57.919   8.356  10.973  1.00  0.00           C  
ATOM    889  CD1 PHE A  61      58.490   9.268  11.848  1.00  0.00           C  
ATOM    890  CD2 PHE A  61      56.536   8.283  10.900  1.00  0.00           C  
ATOM    891  CE1 PHE A  61      57.698  10.087  12.631  1.00  0.00           C  
ATOM    892  CE2 PHE A  61      55.742   9.101  11.680  1.00  0.00           C  
ATOM    893  CZ  PHE A  61      56.325  10.004  12.547  1.00  0.00           C  
ATOM    894  H   PHE A  61      60.351   5.821   9.077  1.00  0.00           H  
ATOM    895  HA  PHE A  61      60.465   7.359  11.450  1.00  0.00           H  
ATOM    896 1HB  PHE A  61      59.290   8.088   9.388  1.00  0.00           H  
ATOM    897 2HB  PHE A  61      58.130   6.783   9.579  1.00  0.00           H  
ATOM    898  HD1 PHE A  61      59.576   9.335  11.914  1.00  0.00           H  
ATOM    899  HD2 PHE A  61      56.076   7.569  10.216  1.00  0.00           H  
ATOM    900  HE1 PHE A  61      58.160  10.799  13.314  1.00  0.00           H  
ATOM    901  HE2 PHE A  61      54.657   9.034  11.613  1.00  0.00           H  
ATOM    902  HZ  PHE A  61      55.700  10.649  13.164  1.00  0.00           H  
ATOM    903  N   GLY A  62      58.582   4.691  11.527  1.00  0.00           N  
ATOM    904  CA  GLY A  62      57.940   3.753  12.428  1.00  0.00           C  
ATOM    905  C   GLY A  62      58.898   3.200  13.470  1.00  0.00           C  
ATOM    906  O   GLY A  62      58.551   3.035  14.638  1.00  0.00           O  
ATOM    907  H   GLY A  62      58.678   4.430  10.587  1.00  0.00           H  
ATOM    908 1HA  GLY A  62      57.109   4.245  12.934  1.00  0.00           H  
ATOM    909 2HA  GLY A  62      57.522   2.926  11.855  1.00  0.00           H  
ATOM    910  N   ARG A  63      60.098   2.884  13.037  1.00  0.00           N  
ATOM    911  CA  ARG A  63      61.133   2.414  13.938  1.00  0.00           C  
ATOM    912  C   ARG A  63      61.511   3.454  14.980  1.00  0.00           C  
ATOM    913  O   ARG A  63      61.734   3.141  16.148  1.00  0.00           O  
ATOM    914  CB  ARG A  63      62.375   2.022  13.152  1.00  0.00           C  
ATOM    915  CG  ARG A  63      62.232   0.759  12.318  1.00  0.00           C  
ATOM    916  CD  ARG A  63      63.463   0.474  11.537  1.00  0.00           C  
ATOM    917  NE  ARG A  63      63.331  -0.733  10.737  1.00  0.00           N  
ATOM    918  CZ  ARG A  63      64.234  -1.152   9.830  1.00  0.00           C  
ATOM    919  NH1 ARG A  63      65.327  -0.452   9.618  1.00  0.00           N1+
ATOM    920  NH2 ARG A  63      64.022  -2.267   9.152  1.00  0.00           N  
ATOM    921  H   ARG A  63      60.338   3.023  12.097  1.00  0.00           H  
ATOM    922  HA  ARG A  63      60.760   1.536  14.466  1.00  0.00           H  
ATOM    923 1HB  ARG A  63      62.650   2.833  12.478  1.00  0.00           H  
ATOM    924 2HB  ARG A  63      63.208   1.871  13.839  1.00  0.00           H  
ATOM    925 1HG  ARG A  63      62.038  -0.090  12.973  1.00  0.00           H  
ATOM    926 2HG  ARG A  63      61.403   0.876  11.620  1.00  0.00           H  
ATOM    927 1HD  ARG A  63      63.669   1.307  10.865  1.00  0.00           H  
ATOM    928 2HD  ARG A  63      64.303   0.342  12.218  1.00  0.00           H  
ATOM    929  HE  ARG A  63      62.503  -1.298  10.872  1.00  0.00           H  
ATOM    930 1HH1 ARG A  63      65.490   0.399  10.136  1.00  0.00           H  
ATOM    931 2HH1 ARG A  63      66.004  -0.767   8.938  1.00  0.00           H  
ATOM    932 1HH2 ARG A  63      63.182  -2.805   9.315  1.00  0.00           H  
ATOM    933 2HH2 ARG A  63      64.698  -2.581   8.472  1.00  0.00           H  
ATOM    934  N   ARG A  64      61.614   4.690  14.547  1.00  0.00           N  
ATOM    935  CA  ARG A  64      61.897   5.791  15.448  1.00  0.00           C  
ATOM    936  C   ARG A  64      60.807   5.983  16.490  1.00  0.00           C  
ATOM    937  O   ARG A  64      61.077   6.257  17.658  1.00  0.00           O  
ATOM    938  CB  ARG A  64      62.067   7.082  14.662  1.00  0.00           C  
ATOM    939  CG  ARG A  64      63.338   7.162  13.831  1.00  0.00           C  
ATOM    940  CD  ARG A  64      63.446   8.460  13.115  1.00  0.00           C  
ATOM    941  NE  ARG A  64      64.617   8.509  12.255  1.00  0.00           N  
ATOM    942  CZ  ARG A  64      65.857   8.837  12.667  1.00  0.00           C  
ATOM    943  NH1 ARG A  64      66.070   9.142  13.928  1.00  0.00           N1+
ATOM    944  NH2 ARG A  64      66.858   8.852  11.805  1.00  0.00           N  
ATOM    945  H   ARG A  64      61.435   4.902  13.607  1.00  0.00           H  
ATOM    946  HA  ARG A  64      62.822   5.572  15.982  1.00  0.00           H  
ATOM    947 1HB  ARG A  64      61.223   7.211  13.986  1.00  0.00           H  
ATOM    948 2HB  ARG A  64      62.068   7.929  15.348  1.00  0.00           H  
ATOM    949 1HG  ARG A  64      64.206   7.056  14.482  1.00  0.00           H  
ATOM    950 2HG  ARG A  64      63.340   6.361  13.090  1.00  0.00           H  
ATOM    951 1HD  ARG A  64      62.562   8.608  12.496  1.00  0.00           H  
ATOM    952 2HD  ARG A  64      63.522   9.269  13.840  1.00  0.00           H  
ATOM    953  HE  ARG A  64      64.492   8.280  11.277  1.00  0.00           H  
ATOM    954 1HH1 ARG A  64      65.305   9.130  14.587  1.00  0.00           H  
ATOM    955 2HH1 ARG A  64      66.999   9.388  14.237  1.00  0.00           H  
ATOM    956 1HH2 ARG A  64      66.693   8.618  10.835  1.00  0.00           H  
ATOM    957 2HH2 ARG A  64      67.786   9.098  12.114  1.00  0.00           H  
ATOM    958  N   ILE A  65      59.572   5.870  16.057  1.00  0.00           N  
ATOM    959  CA  ILE A  65      58.438   5.957  16.958  1.00  0.00           C  
ATOM    960  C   ILE A  65      58.439   4.851  18.000  1.00  0.00           C  
ATOM    961  O   ILE A  65      58.122   5.069  19.168  1.00  0.00           O  
ATOM    962  CB  ILE A  65      57.117   5.909  16.168  1.00  0.00           C  
ATOM    963  CG1 ILE A  65      56.997   7.131  15.254  1.00  0.00           C  
ATOM    964  CG2 ILE A  65      55.932   5.832  17.118  1.00  0.00           C  
ATOM    965  CD1 ILE A  65      56.991   8.449  15.994  1.00  0.00           C  
ATOM    966  H   ILE A  65      59.394   5.657  15.117  1.00  0.00           H  
ATOM    967  HA  ILE A  65      58.490   6.908  17.489  1.00  0.00           H  
ATOM    968  HB  ILE A  65      57.111   5.031  15.523  1.00  0.00           H  
ATOM    969 1HG1 ILE A  65      57.827   7.140  14.548  1.00  0.00           H  
ATOM    970 2HG1 ILE A  65      56.076   7.063  14.674  1.00  0.00           H  
ATOM    971 1HG2 ILE A  65      55.007   5.800  16.544  1.00  0.00           H  
ATOM    972 2HG2 ILE A  65      56.012   4.933  17.728  1.00  0.00           H  
ATOM    973 3HG2 ILE A  65      55.927   6.710  17.765  1.00  0.00           H  
ATOM    974 1HD1 ILE A  65      56.903   9.268  15.279  1.00  0.00           H  
ATOM    975 2HD1 ILE A  65      56.146   8.476  16.683  1.00  0.00           H  
ATOM    976 3HD1 ILE A  65      57.919   8.556  16.554  1.00  0.00           H  
ATOM    977  N   LEU A  66      58.765   3.654  17.567  1.00  0.00           N  
ATOM    978  CA  LEU A  66      58.876   2.522  18.468  1.00  0.00           C  
ATOM    979  C   LEU A  66      59.965   2.715  19.510  1.00  0.00           C  
ATOM    980  O   LEU A  66      59.805   2.365  20.678  1.00  0.00           O  
ATOM    981  CB  LEU A  66      59.156   1.245  17.666  1.00  0.00           C  
ATOM    982  CG  LEU A  66      59.276  -0.044  18.489  1.00  0.00           C  
ATOM    983  CD1 LEU A  66      57.974  -0.291  19.239  1.00  0.00           C  
ATOM    984  CD2 LEU A  66      59.604  -1.208  17.565  1.00  0.00           C  
ATOM    985  H   LEU A  66      59.006   3.515  16.627  1.00  0.00           H  
ATOM    986  HA  LEU A  66      57.927   2.403  18.993  1.00  0.00           H  
ATOM    987 1HB  LEU A  66      58.353   1.104  16.945  1.00  0.00           H  
ATOM    988 2HB  LEU A  66      60.089   1.376  17.118  1.00  0.00           H  
ATOM    989  HG  LEU A  66      60.070   0.068  19.228  1.00  0.00           H  
ATOM    990 1HD1 LEU A  66      58.059  -1.208  19.823  1.00  0.00           H  
ATOM    991 2HD1 LEU A  66      57.774   0.547  19.906  1.00  0.00           H  
ATOM    992 3HD1 LEU A  66      57.157  -0.391  18.525  1.00  0.00           H  
ATOM    993 1HD2 LEU A  66      59.690  -2.124  18.150  1.00  0.00           H  
ATOM    994 2HD2 LEU A  66      58.810  -1.322  16.827  1.00  0.00           H  
ATOM    995 3HD2 LEU A  66      60.548  -1.013  17.056  1.00  0.00           H  
ATOM    996  N   GLU A  67      61.087   3.244  19.077  1.00  0.00           N  
ATOM    997  CA  GLU A  67      62.182   3.549  19.978  1.00  0.00           C  
ATOM    998  C   GLU A  67      61.803   4.589  21.020  1.00  0.00           C  
ATOM    999  O   GLU A  67      62.175   4.492  22.188  1.00  0.00           O  
ATOM   1000  CB  GLU A  67      63.394   4.038  19.181  1.00  0.00           C  
ATOM   1001  CG  GLU A  67      64.072   2.962  18.345  1.00  0.00           C  
ATOM   1002  CD  GLU A  67      65.208   3.494  17.516  1.00  0.00           C  
ATOM   1003  OE1 GLU A  67      65.397   4.687  17.498  1.00  0.00           O  
ATOM   1004  OE2 GLU A  67      65.887   2.707  16.900  1.00  0.00           O1-
ATOM   1005  H   GLU A  67      61.182   3.505  18.137  1.00  0.00           H  
ATOM   1006  HA  GLU A  67      62.455   2.638  20.512  1.00  0.00           H  
ATOM   1007 1HB  GLU A  67      63.089   4.840  18.510  1.00  0.00           H  
ATOM   1008 2HB  GLU A  67      64.137   4.448  19.865  1.00  0.00           H  
ATOM   1009 1HG  GLU A  67      64.454   2.187  19.009  1.00  0.00           H  
ATOM   1010 2HG  GLU A  67      63.331   2.507  17.688  1.00  0.00           H  
ATOM   1011  N   LEU A  68      61.088   5.602  20.587  1.00  0.00           N  
ATOM   1012  CA  LEU A  68      60.597   6.627  21.488  1.00  0.00           C  
ATOM   1013  C   LEU A  68      59.639   6.074  22.530  1.00  0.00           C  
ATOM   1014  O   LEU A  68      59.669   6.457  23.698  1.00  0.00           O  
ATOM   1015  CB  LEU A  68      59.898   7.732  20.686  1.00  0.00           C  
ATOM   1016  CG  LEU A  68      60.812   8.601  19.813  1.00  0.00           C  
ATOM   1017  CD1 LEU A  68      59.964   9.521  18.946  1.00  0.00           C  
ATOM   1018  CD2 LEU A  68      61.752   9.401  20.703  1.00  0.00           C  
ATOM   1019  H   LEU A  68      60.814   5.650  19.647  1.00  0.00           H  
ATOM   1020  HA  LEU A  68      61.446   7.057  22.018  1.00  0.00           H  
ATOM   1021 1HB  LEU A  68      59.157   7.272  20.034  1.00  0.00           H  
ATOM   1022 2HB  LEU A  68      59.379   8.391  21.382  1.00  0.00           H  
ATOM   1023  HG  LEU A  68      61.397   7.962  19.150  1.00  0.00           H  
ATOM   1024 1HD1 LEU A  68      60.614  10.138  18.326  1.00  0.00           H  
ATOM   1025 2HD1 LEU A  68      59.315   8.921  18.306  1.00  0.00           H  
ATOM   1026 3HD1 LEU A  68      59.355  10.161  19.583  1.00  0.00           H  
ATOM   1027 1HD2 LEU A  68      62.403  10.018  20.082  1.00  0.00           H  
ATOM   1028 2HD2 LEU A  68      61.169  10.041  21.365  1.00  0.00           H  
ATOM   1029 3HD2 LEU A  68      62.359   8.719  21.298  1.00  0.00           H  
ATOM   1030  N   LEU A  69      58.765   5.193  22.097  1.00  0.00           N  
ATOM   1031  CA  LEU A  69      57.841   4.532  22.998  1.00  0.00           C  
ATOM   1032  C   LEU A  69      58.552   3.684  24.040  1.00  0.00           C  
ATOM   1033  O   LEU A  69      58.170   3.648  25.208  1.00  0.00           O  
ATOM   1034  CB  LEU A  69      56.874   3.652  22.196  1.00  0.00           C  
ATOM   1035  CG  LEU A  69      55.860   4.403  21.323  1.00  0.00           C  
ATOM   1036  CD1 LEU A  69      55.100   3.408  20.456  1.00  0.00           C  
ATOM   1037  CD2 LEU A  69      54.909   5.190  22.213  1.00  0.00           C  
ATOM   1038  H   LEU A  69      58.766   4.915  21.157  1.00  0.00           H  
ATOM   1039  HA  LEU A  69      57.270   5.294  23.528  1.00  0.00           H  
ATOM   1040 1HB  LEU A  69      57.455   3.003  21.544  1.00  0.00           H  
ATOM   1041 2HB  LEU A  69      56.314   3.027  22.892  1.00  0.00           H  
ATOM   1042  HG  LEU A  69      56.387   5.089  20.660  1.00  0.00           H  
ATOM   1043 1HD1 LEU A  69      54.380   3.941  19.836  1.00  0.00           H  
ATOM   1044 2HD1 LEU A  69      55.802   2.873  19.817  1.00  0.00           H  
ATOM   1045 3HD1 LEU A  69      54.575   2.697  21.093  1.00  0.00           H  
ATOM   1046 1HD2 LEU A  69      54.188   5.724  21.593  1.00  0.00           H  
ATOM   1047 2HD2 LEU A  69      54.379   4.505  22.876  1.00  0.00           H  
ATOM   1048 3HD2 LEU A  69      55.476   5.905  22.809  1.00  0.00           H  
ATOM   1049  N   GLU A  70      59.571   2.977  23.607  1.00  0.00           N  
ATOM   1050  CA  GLU A  70      60.383   2.181  24.508  1.00  0.00           C  
ATOM   1051  C   GLU A  70      61.094   3.029  25.550  1.00  0.00           C  
ATOM   1052  O   GLU A  70      61.197   2.659  26.718  1.00  0.00           O  
ATOM   1053  CB  GLU A  70      61.412   1.376  23.711  1.00  0.00           C  
ATOM   1054  CG  GLU A  70      60.820   0.251  22.875  1.00  0.00           C  
ATOM   1055  CD  GLU A  70      61.849  -0.466  22.046  1.00  0.00           C  
ATOM   1056  OE1 GLU A  70      62.976  -0.034  22.028  1.00  0.00           O  
ATOM   1057  OE2 GLU A  70      61.507  -1.448  21.430  1.00  0.00           O1-
ATOM   1058  H   GLU A  70      59.845   3.026  22.667  1.00  0.00           H  
ATOM   1059  HA  GLU A  70      59.729   1.497  25.050  1.00  0.00           H  
ATOM   1060 1HB  GLU A  70      61.955   2.042  23.040  1.00  0.00           H  
ATOM   1061 2HB  GLU A  70      62.139   0.937  24.395  1.00  0.00           H  
ATOM   1062 1HG  GLU A  70      60.340  -0.467  23.538  1.00  0.00           H  
ATOM   1063 2HG  GLU A  70      60.056   0.665  22.218  1.00  0.00           H  
ATOM   1064  N   GLU A  71      61.614   4.156  25.117  1.00  0.00           N  
ATOM   1065  CA  GLU A  71      62.256   5.093  26.018  1.00  0.00           C  
ATOM   1066  C   GLU A  71      61.298   5.646  27.060  1.00  0.00           C  
ATOM   1067  O   GLU A  71      61.645   5.811  28.228  1.00  0.00           O  
ATOM   1068  CB  GLU A  71      62.870   6.246  25.222  1.00  0.00           C  
ATOM   1069  CG  GLU A  71      63.630   7.259  26.066  1.00  0.00           C  
ATOM   1070  CD  GLU A  71      64.283   8.335  25.244  1.00  0.00           C  
ATOM   1071  OE1 GLU A  71      64.169   8.289  24.042  1.00  0.00           O  
ATOM   1072  OE2 GLU A  71      64.895   9.205  25.817  1.00  0.00           O1-
ATOM   1073  H   GLU A  71      61.518   4.416  24.177  1.00  0.00           H  
ATOM   1074  HA  GLU A  71      63.056   4.573  26.546  1.00  0.00           H  
ATOM   1075 1HB  GLU A  71      63.559   5.848  24.477  1.00  0.00           H  
ATOM   1076 2HB  GLU A  71      62.083   6.780  24.688  1.00  0.00           H  
ATOM   1077 1HG  GLU A  71      62.938   7.724  26.768  1.00  0.00           H  
ATOM   1078 2HG  GLU A  71      64.393   6.736  26.642  1.00  0.00           H  
ATOM   1079  N   LEU A  72      60.098   5.963  26.627  1.00  0.00           N  
ATOM   1080  CA  LEU A  72      59.063   6.432  27.528  1.00  0.00           C  
ATOM   1081  C   LEU A  72      58.685   5.393  28.570  1.00  0.00           C  
ATOM   1082  O   LEU A  72      58.462   5.705  29.738  1.00  0.00           O  
ATOM   1083  CB  LEU A  72      57.817   6.828  26.726  1.00  0.00           C  
ATOM   1084  CG  LEU A  72      56.655   7.407  27.544  1.00  0.00           C  
ATOM   1085  CD1 LEU A  72      57.120   8.664  28.267  1.00  0.00           C  
ATOM   1086  CD2 LEU A  72      55.484   7.708  26.621  1.00  0.00           C  
ATOM   1087  H   LEU A  72      59.858   5.823  25.687  1.00  0.00           H  
ATOM   1088  HA  LEU A  72      59.437   7.308  28.058  1.00  0.00           H  
ATOM   1089 1HB  LEU A  72      58.103   7.573  25.985  1.00  0.00           H  
ATOM   1090 2HB  LEU A  72      57.447   5.948  26.202  1.00  0.00           H  
ATOM   1091  HG  LEU A  72      56.346   6.683  28.299  1.00  0.00           H  
ATOM   1092 1HD1 LEU A  72      56.294   9.075  28.849  1.00  0.00           H  
ATOM   1093 2HD1 LEU A  72      57.945   8.416  28.935  1.00  0.00           H  
ATOM   1094 3HD1 LEU A  72      57.451   9.402  27.537  1.00  0.00           H  
ATOM   1095 1HD2 LEU A  72      54.658   8.118  27.203  1.00  0.00           H  
ATOM   1096 2HD2 LEU A  72      55.792   8.432  25.867  1.00  0.00           H  
ATOM   1097 3HD2 LEU A  72      55.162   6.789  26.131  1.00  0.00           H  
ATOM   1098  N   SER A  73      58.652   4.134  28.169  1.00  0.00           N  
ATOM   1099  CA  SER A  73      58.211   3.083  29.083  1.00  0.00           C  
ATOM   1100  C   SER A  73      59.026   3.100  30.372  1.00  0.00           C  
ATOM   1101  O   SER A  73      58.635   2.502  31.374  1.00  0.00           O  
ATOM   1102  CB  SER A  73      58.330   1.726  28.417  1.00  0.00           C  
ATOM   1103  OG  SER A  73      59.671   1.398  28.181  1.00  0.00           O  
ATOM   1104  H   SER A  73      58.882   3.901  27.211  1.00  0.00           H  
ATOM   1105  HA  SER A  73      57.165   3.260  29.335  1.00  0.00           H  
ATOM   1106 1HB  SER A  73      57.873   0.968  29.052  1.00  0.00           H  
ATOM   1107 2HB  SER A  73      57.784   1.735  27.474  1.00  0.00           H  
ATOM   1108  HG  SER A  73      59.924   1.872  27.386  1.00  0.00           H  
ATOM   1109  N   ARG A  74      60.152   3.809  30.347  1.00  0.00           N  
ATOM   1110  CA  ARG A  74      60.978   3.975  31.536  1.00  0.00           C  
ATOM   1111  C   ARG A  74      60.800   5.368  32.145  1.00  0.00           C  
ATOM   1112  O   ARG A  74      61.508   5.748  33.080  1.00  0.00           O  
ATOM   1113  CB  ARG A  74      62.445   3.752  31.200  1.00  0.00           C  
ATOM   1114  CG  ARG A  74      62.804   2.325  30.817  1.00  0.00           C  
ATOM   1115  CD  ARG A  74      64.190   2.230  30.290  1.00  0.00           C  
ATOM   1116  NE  ARG A  74      64.571   0.855  30.012  1.00  0.00           N  
ATOM   1117  CZ  ARG A  74      64.203   0.166  28.914  1.00  0.00           C  
ATOM   1118  NH1 ARG A  74      63.446   0.737  28.003  1.00  0.00           N1+
ATOM   1119  NH2 ARG A  74      64.603  -1.083  28.753  1.00  0.00           N  
ATOM   1120  H   ARG A  74      60.425   4.262  29.487  1.00  0.00           H  
ATOM   1121  HA  ARG A  74      60.676   3.231  32.274  1.00  0.00           H  
ATOM   1122 1HB  ARG A  74      62.730   4.398  30.370  1.00  0.00           H  
ATOM   1123 2HB  ARG A  74      63.061   4.029  32.056  1.00  0.00           H  
ATOM   1124 1HG  ARG A  74      62.726   1.683  31.694  1.00  0.00           H  
ATOM   1125 2HG  ARG A  74      62.119   1.972  30.046  1.00  0.00           H  
ATOM   1126 1HD  ARG A  74      64.266   2.799  29.364  1.00  0.00           H  
ATOM   1127 2HD  ARG A  74      64.886   2.635  31.023  1.00  0.00           H  
ATOM   1128  HE  ARG A  74      65.153   0.382  30.690  1.00  0.00           H  
ATOM   1129 1HH1 ARG A  74      63.140   1.692  28.126  1.00  0.00           H  
ATOM   1130 2HH1 ARG A  74      63.170   0.220  27.180  1.00  0.00           H  
ATOM   1131 1HH2 ARG A  74      65.184  -1.522  29.454  1.00  0.00           H  
ATOM   1132 2HH2 ARG A  74      64.327  -1.599  27.931  1.00  0.00           H  
ATOM   1133  N   VAL A  75      59.872   6.139  31.578  1.00  0.00           N  
ATOM   1134  CA  VAL A  75      59.654   7.538  31.956  1.00  0.00           C  
ATOM   1135  C   VAL A  75      58.925   7.686  33.291  1.00  0.00           C  
ATOM   1136  O   VAL A  75      58.046   6.894  33.620  1.00  0.00           O  
ATOM   1137  CB  VAL A  75      58.842   8.255  30.862  1.00  0.00           C  
ATOM   1138  CG1 VAL A  75      57.431   7.691  30.789  1.00  0.00           C  
ATOM   1139  CG2 VAL A  75      58.810   9.751  31.137  1.00  0.00           C  
ATOM   1140  H   VAL A  75      59.309   5.747  30.834  1.00  0.00           H  
ATOM   1141  HA  VAL A  75      60.625   8.025  32.053  1.00  0.00           H  
ATOM   1142  HB  VAL A  75      59.311   8.073  29.895  1.00  0.00           H  
ATOM   1143 1HG1 VAL A  75      56.871   8.209  30.010  1.00  0.00           H  
ATOM   1144 2HG1 VAL A  75      57.476   6.627  30.556  1.00  0.00           H  
ATOM   1145 3HG1 VAL A  75      56.933   7.832  31.748  1.00  0.00           H  
ATOM   1146 1HG2 VAL A  75      58.235  10.252  30.359  1.00  0.00           H  
ATOM   1147 2HG2 VAL A  75      58.346   9.933  32.106  1.00  0.00           H  
ATOM   1148 3HG2 VAL A  75      59.828  10.141  31.143  1.00  0.00           H  
ATOM   1149  N   THR A  76      59.329   8.693  34.072  1.00  0.00           N  
ATOM   1150  CA  THR A  76      58.774   8.890  35.409  1.00  0.00           C  
ATOM   1151  C   THR A  76      58.100  10.246  35.606  1.00  0.00           C  
ATOM   1152  O   THR A  76      57.251  10.397  36.480  1.00  0.00           O  
ATOM   1153  CB  THR A  76      59.873   8.718  36.474  1.00  0.00           C  
ATOM   1154  CG2 THR A  76      60.480   7.326  36.394  1.00  0.00           C  
ATOM   1155  OG1 THR A  76      60.900   9.697  36.267  1.00  0.00           O  
ATOM   1156  H   THR A  76      60.048   9.318  33.738  1.00  0.00           H  
ATOM   1157  HA  THR A  76      58.013   8.128  35.583  1.00  0.00           H  
ATOM   1158  HB  THR A  76      59.444   8.865  37.466  1.00  0.00           H  
ATOM   1159  HG1 THR A  76      60.618  10.538  36.634  1.00  0.00           H  
ATOM   1160 1HG2 THR A  76      61.254   7.223  37.155  1.00  0.00           H  
ATOM   1161 2HG2 THR A  76      59.704   6.580  36.563  1.00  0.00           H  
ATOM   1162 3HG2 THR A  76      60.919   7.177  35.409  1.00  0.00           H  
ATOM   1163  N   ASP A  77      58.506  11.243  34.825  1.00  0.00           N  
ATOM   1164  CA  ASP A  77      58.035  12.615  35.037  1.00  0.00           C  
ATOM   1165  C   ASP A  77      57.375  13.167  33.780  1.00  0.00           C  
ATOM   1166  O   ASP A  77      57.547  12.619  32.690  1.00  0.00           O  
ATOM   1167  CB  ASP A  77      59.193  13.526  35.452  1.00  0.00           C  
ATOM   1168  CG  ASP A  77      59.796  13.142  36.797  1.00  0.00           C  
ATOM   1169  OD1 ASP A  77      59.164  13.377  37.799  1.00  0.00           O  
ATOM   1170  OD2 ASP A  77      60.884  12.617  36.808  1.00  0.00           O1-
ATOM   1171  H   ASP A  77      59.181  11.061  34.093  1.00  0.00           H  
ATOM   1172  HA  ASP A  77      57.302  12.607  35.845  1.00  0.00           H  
ATOM   1173 1HB  ASP A  77      59.976  13.488  34.695  1.00  0.00           H  
ATOM   1174 2HB  ASP A  77      58.842  14.557  35.509  1.00  0.00           H  
ATOM   1175  N   PRO A  78      56.563  14.207  33.945  1.00  0.00           N  
ATOM   1176  CA  PRO A  78      55.697  14.667  32.861  1.00  0.00           C  
ATOM   1177  C   PRO A  78      56.440  15.515  31.845  1.00  0.00           C  
ATOM   1178  O   PRO A  78      56.047  15.587  30.682  1.00  0.00           O  
ATOM   1179  CB  PRO A  78      54.635  15.488  33.600  1.00  0.00           C  
ATOM   1180  CG  PRO A  78      55.339  15.985  34.816  1.00  0.00           C  
ATOM   1181  CD  PRO A  78      56.264  14.861  35.200  1.00  0.00           C  
ATOM   1182  HA  PRO A  78      55.301  13.794  32.341  1.00  0.00           H  
ATOM   1183 1HB  PRO A  78      54.272  16.301  32.955  1.00  0.00           H  
ATOM   1184 2HB  PRO A  78      53.768  14.854  33.838  1.00  0.00           H  
ATOM   1185 1HG  PRO A  78      55.877  16.917  34.590  1.00  0.00           H  
ATOM   1186 2HG  PRO A  78      54.610  16.222  35.606  1.00  0.00           H  
ATOM   1187 1HD  PRO A  78      57.176  15.275  35.654  1.00  0.00           H  
ATOM   1188 2HD  PRO A  78      55.752  14.188  35.903  1.00  0.00           H  
ATOM   1189  N   GLU A  79      57.538  16.126  32.272  1.00  0.00           N  
ATOM   1190  CA  GLU A  79      58.352  16.919  31.372  1.00  0.00           C  
ATOM   1191  C   GLU A  79      59.061  16.070  30.329  1.00  0.00           C  
ATOM   1192  O   GLU A  79      59.164  16.440  29.161  1.00  0.00           O  
ATOM   1193  CB  GLU A  79      59.383  17.720  32.170  1.00  0.00           C  
ATOM   1194  CG  GLU A  79      60.240  18.656  31.329  1.00  0.00           C  
ATOM   1195  CD  GLU A  79      61.171  19.499  32.155  1.00  0.00           C  
ATOM   1196  OE1 GLU A  79      61.140  19.380  33.357  1.00  0.00           O  
ATOM   1197  OE2 GLU A  79      61.913  20.262  31.585  1.00  0.00           O1-
ATOM   1198  H   GLU A  79      57.811  16.076  33.212  1.00  0.00           H  
ATOM   1199  HA  GLU A  79      57.702  17.613  30.838  1.00  0.00           H  
ATOM   1200 1HB  GLU A  79      58.874  18.321  32.923  1.00  0.00           H  
ATOM   1201 2HB  GLU A  79      60.050  17.035  32.693  1.00  0.00           H  
ATOM   1202 1HG  GLU A  79      60.830  18.062  30.631  1.00  0.00           H  
ATOM   1203 2HG  GLU A  79      59.587  19.306  30.748  1.00  0.00           H  
ATOM   1204  N   GLU A  80      59.578  14.942  30.762  1.00  0.00           N  
ATOM   1205  CA  GLU A  80      60.218  14.002  29.862  1.00  0.00           C  
ATOM   1206  C   GLU A  80      59.258  13.452  28.819  1.00  0.00           C  
ATOM   1207  O   GLU A  80      59.605  13.286  27.651  1.00  0.00           O  
ATOM   1208  CB  GLU A  80      60.827  12.847  30.660  1.00  0.00           C  
ATOM   1209  CG  GLU A  80      62.031  13.234  31.507  1.00  0.00           C  
ATOM   1210  CD  GLU A  80      63.209  13.674  30.683  1.00  0.00           C  
ATOM   1211  OE1 GLU A  80      63.435  13.096  29.647  1.00  0.00           O  
ATOM   1212  OE2 GLU A  80      63.884  14.590  31.090  1.00  0.00           O1-
ATOM   1213  H   GLU A  80      59.482  14.681  31.702  1.00  0.00           H  
ATOM   1214  HA  GLU A  80      61.015  14.521  29.328  1.00  0.00           H  
ATOM   1215 1HB  GLU A  80      60.073  12.425  31.324  1.00  0.00           H  
ATOM   1216 2HB  GLU A  80      61.140  12.057  29.976  1.00  0.00           H  
ATOM   1217 1HG  GLU A  80      61.746  14.046  32.175  1.00  0.00           H  
ATOM   1218 2HG  GLU A  80      62.320  12.381  32.119  1.00  0.00           H  
ATOM   1219  N   ALA A  81      58.058  13.138  29.252  1.00  0.00           N  
ATOM   1220  CA  ALA A  81      57.022  12.671  28.352  1.00  0.00           C  
ATOM   1221  C   ALA A  81      56.646  13.712  27.309  1.00  0.00           C  
ATOM   1222  O   ALA A  81      56.423  13.400  26.141  1.00  0.00           O  
ATOM   1223  CB  ALA A  81      55.792  12.259  29.147  1.00  0.00           C  
ATOM   1224  H   ALA A  81      57.818  13.279  30.192  1.00  0.00           H  
ATOM   1225  HA  ALA A  81      57.406  11.804  27.814  1.00  0.00           H  
ATOM   1226 1HB  ALA A  81      55.022  11.896  28.465  1.00  0.00           H  
ATOM   1227 2HB  ALA A  81      56.059  11.467  29.847  1.00  0.00           H  
ATOM   1228 3HB  ALA A  81      55.412  13.117  29.699  1.00  0.00           H  
ATOM   1229  N   ALA A  82      56.546  14.949  27.742  1.00  0.00           N  
ATOM   1230  CA  ALA A  82      56.266  16.050  26.842  1.00  0.00           C  
ATOM   1231  C   ALA A  82      57.356  16.239  25.799  1.00  0.00           C  
ATOM   1232  O   ALA A  82      57.087  16.514  24.631  1.00  0.00           O  
ATOM   1233  CB  ALA A  82      56.074  17.333  27.637  1.00  0.00           C  
ATOM   1234  H   ALA A  82      56.726  15.160  28.682  1.00  0.00           H  
ATOM   1235  HA  ALA A  82      55.333  15.839  26.317  1.00  0.00           H  
ATOM   1236 1HB  ALA A  82      55.851  18.154  26.955  1.00  0.00           H  
ATOM   1237 2HB  ALA A  82      55.248  17.208  28.337  1.00  0.00           H  
ATOM   1238 3HB  ALA A  82      56.985  17.559  28.189  1.00  0.00           H  
ATOM   1239  N   ARG A  83      58.591  16.123  26.232  1.00  0.00           N  
ATOM   1240  CA  ARG A  83      59.725  16.208  25.332  1.00  0.00           C  
ATOM   1241  C   ARG A  83      59.722  15.102  24.289  1.00  0.00           C  
ATOM   1242  O   ARG A  83      60.039  15.319  23.121  1.00  0.00           O  
ATOM   1243  CB  ARG A  83      61.026  16.147  26.119  1.00  0.00           C  
ATOM   1244  CG  ARG A  83      62.288  16.268  25.280  1.00  0.00           C  
ATOM   1245  CD  ARG A  83      63.513  16.198  26.117  1.00  0.00           C  
ATOM   1246  NE  ARG A  83      63.643  14.911  26.781  1.00  0.00           N  
ATOM   1247  CZ  ARG A  83      64.111  13.792  26.196  1.00  0.00           C  
ATOM   1248  NH1 ARG A  83      64.488  13.817  24.937  1.00  0.00           N1+
ATOM   1249  NH2 ARG A  83      64.191  12.668  26.887  1.00  0.00           N  
ATOM   1250  H   ARG A  83      58.769  15.910  27.172  1.00  0.00           H  
ATOM   1251  HA  ARG A  83      59.673  17.158  24.799  1.00  0.00           H  
ATOM   1252 1HB  ARG A  83      61.042  16.948  26.856  1.00  0.00           H  
ATOM   1253 2HB  ARG A  83      61.079  15.203  26.661  1.00  0.00           H  
ATOM   1254 1HG  ARG A  83      62.321  15.455  24.554  1.00  0.00           H  
ATOM   1255 2HG  ARG A  83      62.285  17.223  24.754  1.00  0.00           H  
ATOM   1256 1HD  ARG A  83      64.391  16.348  25.490  1.00  0.00           H  
ATOM   1257 2HD  ARG A  83      63.476  16.974  26.881  1.00  0.00           H  
ATOM   1258  HE  ARG A  83      63.363  14.852  27.751  1.00  0.00           H  
ATOM   1259 1HH1 ARG A  83      64.427  14.676  24.408  1.00  0.00           H  
ATOM   1260 2HH1 ARG A  83      64.839  12.978  24.498  1.00  0.00           H  
ATOM   1261 1HH2 ARG A  83      63.901  12.649  27.855  1.00  0.00           H  
ATOM   1262 2HH2 ARG A  83      64.541  11.830  26.449  1.00  0.00           H  
ATOM   1263  N   LEU A  84      59.393  13.905  24.722  1.00  0.00           N  
ATOM   1264  CA  LEU A  84      59.279  12.774  23.822  1.00  0.00           C  
ATOM   1265  C   LEU A  84      58.190  12.969  22.779  1.00  0.00           C  
ATOM   1266  O   LEU A  84      58.349  12.619  21.611  1.00  0.00           O  
ATOM   1267  CB  LEU A  84      58.996  11.498  24.625  1.00  0.00           C  
ATOM   1268  CG  LEU A  84      60.151  10.992  25.498  1.00  0.00           C  
ATOM   1269  CD1 LEU A  84      59.664   9.840  26.367  1.00  0.00           C  
ATOM   1270  CD2 LEU A  84      61.306  10.556  24.610  1.00  0.00           C  
ATOM   1271  H   LEU A  84      59.152  13.768  25.662  1.00  0.00           H  
ATOM   1272  HA  LEU A  84      60.224  12.657  23.292  1.00  0.00           H  
ATOM   1273 1HB  LEU A  84      58.143  11.681  25.277  1.00  0.00           H  
ATOM   1274 2HB  LEU A  84      58.732  10.701  23.930  1.00  0.00           H  
ATOM   1275  HG  LEU A  84      60.484  11.791  26.161  1.00  0.00           H  
ATOM   1276 1HD1 LEU A  84      60.485   9.480  26.987  1.00  0.00           H  
ATOM   1277 2HD1 LEU A  84      58.851  10.184  27.006  1.00  0.00           H  
ATOM   1278 3HD1 LEU A  84      59.309   9.030  25.731  1.00  0.00           H  
ATOM   1279 1HD2 LEU A  84      62.128  10.197  25.230  1.00  0.00           H  
ATOM   1280 2HD2 LEU A  84      60.975   9.756  23.948  1.00  0.00           H  
ATOM   1281 3HD2 LEU A  84      61.646  11.403  24.013  1.00  0.00           H  
ATOM   1282  N   VAL A  85      57.069  13.501  23.212  1.00  0.00           N  
ATOM   1283  CA  VAL A  85      55.975  13.809  22.312  1.00  0.00           C  
ATOM   1284  C   VAL A  85      56.356  14.848  21.269  1.00  0.00           C  
ATOM   1285  O   VAL A  85      55.984  14.752  20.101  1.00  0.00           O  
ATOM   1286  CB  VAL A  85      54.765  14.320  23.116  1.00  0.00           C  
ATOM   1287  CG1 VAL A  85      53.682  14.835  22.178  1.00  0.00           C  
ATOM   1288  CG2 VAL A  85      54.226  13.209  24.003  1.00  0.00           C  
ATOM   1289  H   VAL A  85      56.976  13.762  24.152  1.00  0.00           H  
ATOM   1290  HA  VAL A  85      55.691  12.896  21.787  1.00  0.00           H  
ATOM   1291  HB  VAL A  85      55.080  15.161  23.735  1.00  0.00           H  
ATOM   1292 1HG1 VAL A  85      52.834  15.193  22.763  1.00  0.00           H  
ATOM   1293 2HG1 VAL A  85      54.080  15.654  21.578  1.00  0.00           H  
ATOM   1294 3HG1 VAL A  85      53.355  14.029  21.523  1.00  0.00           H  
ATOM   1295 1HG2 VAL A  85      53.370  13.578  24.569  1.00  0.00           H  
ATOM   1296 2HG2 VAL A  85      53.916  12.367  23.384  1.00  0.00           H  
ATOM   1297 3HG2 VAL A  85      55.004  12.885  24.694  1.00  0.00           H  
ATOM   1298  N   ARG A  86      57.074  15.860  21.702  1.00  0.00           N  
ATOM   1299  CA  ARG A  86      57.568  16.883  20.802  1.00  0.00           C  
ATOM   1300  C   ARG A  86      58.525  16.328  19.759  1.00  0.00           C  
ATOM   1301  O   ARG A  86      58.495  16.711  18.591  1.00  0.00           O  
ATOM   1302  CB  ARG A  86      58.270  17.979  21.590  1.00  0.00           C  
ATOM   1303  CG  ARG A  86      58.726  19.170  20.762  1.00  0.00           C  
ATOM   1304  CD  ARG A  86      60.148  19.043  20.353  1.00  0.00           C  
ATOM   1305  NE  ARG A  86      61.047  19.101  21.494  1.00  0.00           N  
ATOM   1306  CZ  ARG A  86      62.359  18.794  21.451  1.00  0.00           C  
ATOM   1307  NH1 ARG A  86      62.907  18.411  20.320  1.00  0.00           N1+
ATOM   1308  NH2 ARG A  86      63.093  18.878  22.547  1.00  0.00           N  
ATOM   1309  H   ARG A  86      57.348  15.906  22.642  1.00  0.00           H  
ATOM   1310  HA  ARG A  86      56.719  17.319  20.274  1.00  0.00           H  
ATOM   1311 1HB  ARG A  86      57.604  18.353  22.366  1.00  0.00           H  
ATOM   1312 2HB  ARG A  86      59.150  17.565  22.084  1.00  0.00           H  
ATOM   1313 1HG  ARG A  86      58.115  19.242  19.861  1.00  0.00           H  
ATOM   1314 2HG  ARG A  86      58.617  20.084  21.348  1.00  0.00           H  
ATOM   1315 1HD  ARG A  86      60.298  18.089  19.849  1.00  0.00           H  
ATOM   1316 2HD  ARG A  86      60.406  19.857  19.675  1.00  0.00           H  
ATOM   1317  HE  ARG A  86      60.661  19.391  22.383  1.00  0.00           H  
ATOM   1318 1HH1 ARG A  86      62.346  18.347  19.482  1.00  0.00           H  
ATOM   1319 2HH1 ARG A  86      63.890  18.182  20.287  1.00  0.00           H  
ATOM   1320 1HH2 ARG A  86      62.671  19.172  23.417  1.00  0.00           H  
ATOM   1321 2HH2 ARG A  86      64.075  18.648  22.515  1.00  0.00           H  
ATOM   1322  N   GLU A  87      59.396  15.445  20.192  1.00  0.00           N  
ATOM   1323  CA  GLU A  87      60.319  14.781  19.292  1.00  0.00           C  
ATOM   1324  C   GLU A  87      59.606  13.935  18.249  1.00  0.00           C  
ATOM   1325  O   GLU A  87      59.988  13.898  17.081  1.00  0.00           O  
ATOM   1326  CB  GLU A  87      61.287  13.905  20.090  1.00  0.00           C  
ATOM   1327  CG  GLU A  87      62.294  14.681  20.927  1.00  0.00           C  
ATOM   1328  CD  GLU A  87      63.176  13.790  21.757  1.00  0.00           C  
ATOM   1329  OE1 GLU A  87      62.942  12.606  21.775  1.00  0.00           O  
ATOM   1330  OE2 GLU A  87      64.084  14.295  22.373  1.00  0.00           O1-
ATOM   1331  H   GLU A  87      59.395  15.167  21.132  1.00  0.00           H  
ATOM   1332  HA  GLU A  87      60.889  15.542  18.758  1.00  0.00           H  
ATOM   1333 1HB  GLU A  87      60.723  13.257  20.761  1.00  0.00           H  
ATOM   1334 2HB  GLU A  87      61.844  13.263  19.407  1.00  0.00           H  
ATOM   1335 1HG  GLU A  87      62.920  15.277  20.263  1.00  0.00           H  
ATOM   1336 2HG  GLU A  87      61.755  15.364  21.583  1.00  0.00           H  
ATOM   1337  N   ALA A  88      58.585  13.230  18.682  1.00  0.00           N  
ATOM   1338  CA  ALA A  88      57.771  12.437  17.782  1.00  0.00           C  
ATOM   1339  C   ALA A  88      57.062  13.286  16.739  1.00  0.00           C  
ATOM   1340  O   ALA A  88      56.959  12.916  15.571  1.00  0.00           O  
ATOM   1341  CB  ALA A  88      56.756  11.629  18.577  1.00  0.00           C  
ATOM   1342  H   ALA A  88      58.311  13.280  19.622  1.00  0.00           H  
ATOM   1343  HA  ALA A  88      58.428  11.754  17.244  1.00  0.00           H  
ATOM   1344 1HB  ALA A  88      56.156  11.026  17.895  1.00  0.00           H  
ATOM   1345 2HB  ALA A  88      57.278  10.976  19.277  1.00  0.00           H  
ATOM   1346 3HB  ALA A  88      56.105  12.306  19.129  1.00  0.00           H  
ATOM   1347  N   GLY A  89      56.545  14.414  17.172  1.00  0.00           N  
ATOM   1348  CA  GLY A  89      55.905  15.353  16.272  1.00  0.00           C  
ATOM   1349  C   GLY A  89      56.864  15.904  15.229  1.00  0.00           C  
ATOM   1350  O   GLY A  89      56.518  16.070  14.061  1.00  0.00           O  
ATOM   1351  H   GLY A  89      56.641  14.675  18.112  1.00  0.00           H  
ATOM   1352 1HA  GLY A  89      55.073  14.863  15.766  1.00  0.00           H  
ATOM   1353 2HA  GLY A  89      55.490  16.181  16.845  1.00  0.00           H  
ATOM   1354  N   LEU A  90      58.065  16.218  15.662  1.00  0.00           N  
ATOM   1355  CA  LEU A  90      59.101  16.685  14.762  1.00  0.00           C  
ATOM   1356  C   LEU A  90      59.477  15.644  13.719  1.00  0.00           C  
ATOM   1357  O   LEU A  90      59.700  15.956  12.551  1.00  0.00           O  
ATOM   1358  CB  LEU A  90      60.347  17.078  15.565  1.00  0.00           C  
ATOM   1359  CG  LEU A  90      60.208  18.332  16.438  1.00  0.00           C  
ATOM   1360  CD1 LEU A  90      61.449  18.487  17.307  1.00  0.00           C  
ATOM   1361  CD2 LEU A  90      60.006  19.550  15.549  1.00  0.00           C  
ATOM   1362  H   LEU A  90      58.305  16.077  16.602  1.00  0.00           H  
ATOM   1363  HA  LEU A  90      58.729  17.561  14.232  1.00  0.00           H  
ATOM   1364 1HB  LEU A  90      60.616  16.249  16.217  1.00  0.00           H  
ATOM   1365 2HB  LEU A  90      61.169  17.248  14.870  1.00  0.00           H  
ATOM   1366  HG  LEU A  90      59.349  18.220  17.101  1.00  0.00           H  
ATOM   1367 1HD1 LEU A  90      61.349  19.378  17.927  1.00  0.00           H  
ATOM   1368 2HD1 LEU A  90      61.557  17.611  17.946  1.00  0.00           H  
ATOM   1369 3HD1 LEU A  90      62.328  18.585  16.671  1.00  0.00           H  
ATOM   1370 1HD2 LEU A  90      59.906  20.441  16.170  1.00  0.00           H  
ATOM   1371 2HD2 LEU A  90      60.865  19.664  14.887  1.00  0.00           H  
ATOM   1372 3HD2 LEU A  90      59.103  19.420  14.953  1.00  0.00           H  
ATOM   1373  N   LEU A  91      59.577  14.407  14.152  1.00  0.00           N  
ATOM   1374  CA  LEU A  91      59.857  13.306  13.252  1.00  0.00           C  
ATOM   1375  C   LEU A  91      58.767  13.116  12.209  1.00  0.00           C  
ATOM   1376  O   LEU A  91      59.036  12.842  11.041  1.00  0.00           O  
ATOM   1377  CB  LEU A  91      60.028  12.011  14.055  1.00  0.00           C  
ATOM   1378  CG  LEU A  91      61.287  11.931  14.928  1.00  0.00           C  
ATOM   1379  CD1 LEU A  91      61.225  10.681  15.797  1.00  0.00           C  
ATOM   1380  CD2 LEU A  91      62.522  11.918  14.039  1.00  0.00           C  
ATOM   1381  H   LEU A  91      59.397  14.195  15.092  1.00  0.00           H  
ATOM   1382  HA  LEU A  91      60.787  13.519  12.724  1.00  0.00           H  
ATOM   1383 1HB  LEU A  91      59.165  11.890  14.707  1.00  0.00           H  
ATOM   1384 2HB  LEU A  91      60.053  11.171  13.360  1.00  0.00           H  
ATOM   1385  HG  LEU A  91      61.326  12.796  15.591  1.00  0.00           H  
ATOM   1386 1HD1 LEU A  91      62.120  10.625  16.417  1.00  0.00           H  
ATOM   1387 2HD1 LEU A  91      60.343  10.726  16.436  1.00  0.00           H  
ATOM   1388 3HD1 LEU A  91      61.169   9.799  15.160  1.00  0.00           H  
ATOM   1389 1HD2 LEU A  91      63.417  11.862  14.660  1.00  0.00           H  
ATOM   1390 2HD2 LEU A  91      62.484  11.052  13.377  1.00  0.00           H  
ATOM   1391 3HD2 LEU A  91      62.550  12.830  13.443  1.00  0.00           H  
ATOM   1392  N   ALA A  92      57.532  13.232  12.642  1.00  0.00           N  
ATOM   1393  CA  ALA A  92      56.398  13.148  11.742  1.00  0.00           C  
ATOM   1394  C   ALA A  92      56.401  14.254  10.699  1.00  0.00           C  
ATOM   1395  O   ALA A  92      56.084  14.037   9.531  1.00  0.00           O  
ATOM   1396  CB  ALA A  92      55.101  13.183  12.537  1.00  0.00           C  
ATOM   1397  H   ALA A  92      57.354  13.446  13.582  1.00  0.00           H  
ATOM   1398  HA  ALA A  92      56.462  12.202  11.204  1.00  0.00           H  
ATOM   1399 1HB  ALA A  92      54.254  13.106  11.855  1.00  0.00           H  
ATOM   1400 2HB  ALA A  92      55.081  12.347  13.237  1.00  0.00           H  
ATOM   1401 3HB  ALA A  92      55.038  14.119  13.089  1.00  0.00           H  
ATOM   1402  N   LEU A  93      56.730  15.451  11.132  1.00  0.00           N  
ATOM   1403  CA  LEU A  93      56.843  16.582  10.232  1.00  0.00           C  
ATOM   1404  C   LEU A  93      57.932  16.387   9.189  1.00  0.00           C  
ATOM   1405  O   LEU A  93      57.774  16.736   8.021  1.00  0.00           O  
ATOM   1406  CB  LEU A  93      57.126  17.858  11.035  1.00  0.00           C  
ATOM   1407  CG  LEU A  93      55.971  18.364  11.909  1.00  0.00           C  
ATOM   1408  CD1 LEU A  93      56.457  19.516  12.777  1.00  0.00           C  
ATOM   1409  CD2 LEU A  93      54.814  18.798  11.020  1.00  0.00           C  
ATOM   1410  H   LEU A  93      56.971  15.588  12.072  1.00  0.00           H  
ATOM   1411  HA  LEU A  93      55.898  16.698   9.703  1.00  0.00           H  
ATOM   1412 1HB  LEU A  93      57.979  17.676  11.687  1.00  0.00           H  
ATOM   1413 2HB  LEU A  93      57.389  18.655  10.340  1.00  0.00           H  
ATOM   1414  HG  LEU A  93      55.638  17.564  12.571  1.00  0.00           H  
ATOM   1415 1HD1 LEU A  93      55.636  19.876  13.398  1.00  0.00           H  
ATOM   1416 2HD1 LEU A  93      57.271  19.173  13.415  1.00  0.00           H  
ATOM   1417 3HD1 LEU A  93      56.812  20.326  12.140  1.00  0.00           H  
ATOM   1418 1HD2 LEU A  93      53.993  19.157  11.641  1.00  0.00           H  
ATOM   1419 2HD2 LEU A  93      55.145  19.599  10.358  1.00  0.00           H  
ATOM   1420 3HD2 LEU A  93      54.475  17.951  10.424  1.00  0.00           H  
ATOM   1421  N   GLU A  94      59.054  15.855   9.622  1.00  0.00           N  
ATOM   1422  CA  GLU A  94      60.148  15.547   8.722  1.00  0.00           C  
ATOM   1423  C   GLU A  94      59.766  14.508   7.679  1.00  0.00           C  
ATOM   1424  O   GLU A  94      60.139  14.604   6.511  1.00  0.00           O  
ATOM   1425  CB  GLU A  94      61.358  15.055   9.520  1.00  0.00           C  
ATOM   1426  CG  GLU A  94      62.038  16.129  10.357  1.00  0.00           C  
ATOM   1427  CD  GLU A  94      63.172  15.593  11.186  1.00  0.00           C  
ATOM   1428  OE1 GLU A  94      63.357  14.400  11.205  1.00  0.00           O  
ATOM   1429  OE2 GLU A  94      63.853  16.378  11.803  1.00  0.00           O1-
ATOM   1430  H   GLU A  94      59.147  15.593  10.562  1.00  0.00           H  
ATOM   1431  HA  GLU A  94      60.424  16.457   8.188  1.00  0.00           H  
ATOM   1432 1HB  GLU A  94      61.049  14.253  10.191  1.00  0.00           H  
ATOM   1433 2HB  GLU A  94      62.100  14.642   8.837  1.00  0.00           H  
ATOM   1434 1HG  GLU A  94      62.423  16.902   9.693  1.00  0.00           H  
ATOM   1435 2HG  GLU A  94      61.299  16.586  11.012  1.00  0.00           H  
ATOM   1436  N   LEU A  95      59.048  13.496   8.112  1.00  0.00           N  
ATOM   1437  CA  LEU A  95      58.555  12.472   7.212  1.00  0.00           C  
ATOM   1438  C   LEU A  95      57.598  13.028   6.169  1.00  0.00           C  
ATOM   1439  O   LEU A  95      57.628  12.645   5.001  1.00  0.00           O  
ATOM   1440  CB  LEU A  95      57.853  11.370   8.015  1.00  0.00           C  
ATOM   1441  CG  LEU A  95      57.385  10.153   7.206  1.00  0.00           C  
ATOM   1442  CD1 LEU A  95      56.090  10.492   6.482  1.00  0.00           C  
ATOM   1443  CD2 LEU A  95      58.473   9.748   6.222  1.00  0.00           C  
ATOM   1444  H   LEU A  95      58.774  13.450   9.052  1.00  0.00           H  
ATOM   1445  HA  LEU A  95      59.403  12.040   6.683  1.00  0.00           H  
ATOM   1446 1HB  LEU A  95      58.535  11.013   8.785  1.00  0.00           H  
ATOM   1447 2HB  LEU A  95      56.979  11.799   8.504  1.00  0.00           H  
ATOM   1448  HG  LEU A  95      57.181   9.323   7.883  1.00  0.00           H  
ATOM   1449 1HD1 LEU A  95      55.757   9.627   5.907  1.00  0.00           H  
ATOM   1450 2HD1 LEU A  95      55.324  10.759   7.210  1.00  0.00           H  
ATOM   1451 3HD1 LEU A  95      56.259  11.331   5.808  1.00  0.00           H  
ATOM   1452 1HD2 LEU A  95      58.141   8.883   5.648  1.00  0.00           H  
ATOM   1453 2HD2 LEU A  95      58.677  10.577   5.544  1.00  0.00           H  
ATOM   1454 3HD2 LEU A  95      59.382   9.494   6.768  1.00  0.00           H  
ATOM   1455  N   ALA A  96      56.726  13.911   6.602  1.00  0.00           N  
ATOM   1456  CA  ALA A  96      55.804  14.575   5.702  1.00  0.00           C  
ATOM   1457  C   ALA A  96      56.517  15.420   4.659  1.00  0.00           C  
ATOM   1458  O   ALA A  96      56.135  15.458   3.491  1.00  0.00           O  
ATOM   1459  CB  ALA A  96      54.833  15.435   6.497  1.00  0.00           C  
ATOM   1460  H   ALA A  96      56.728  14.189   7.542  1.00  0.00           H  
ATOM   1461  HA  ALA A  96      55.245  13.809   5.164  1.00  0.00           H  
ATOM   1462 1HB  ALA A  96      54.134  15.921   5.815  1.00  0.00           H  
ATOM   1463 2HB  ALA A  96      54.280  14.808   7.197  1.00  0.00           H  
ATOM   1464 3HB  ALA A  96      55.386  16.193   7.049  1.00  0.00           H  
ATOM   1465  N   SER A  97      57.636  16.015   5.038  1.00  0.00           N  
ATOM   1466  CA  SER A  97      58.399  16.811   4.081  1.00  0.00           C  
ATOM   1467  C   SER A  97      58.733  16.014   2.822  1.00  0.00           C  
ATOM   1468  O   SER A  97      58.879  16.582   1.740  1.00  0.00           O  
ATOM   1469  CB  SER A  97      59.678  17.310   4.725  1.00  0.00           C  
ATOM   1470  OG  SER A  97      60.534  16.244   5.032  1.00  0.00           O  
ATOM   1471  H   SER A  97      57.946  15.944   5.996  1.00  0.00           H  
ATOM   1472  HA  SER A  97      57.794  17.670   3.785  1.00  0.00           H  
ATOM   1473 1HB  SER A  97      60.180  18.001   4.049  1.00  0.00           H  
ATOM   1474 2HB  SER A  97      59.436  17.859   5.635  1.00  0.00           H  
ATOM   1475  HG  SER A  97      60.418  16.073   5.970  1.00  0.00           H  
ATOM   1476  N   TYR A  98      58.803  14.693   2.958  1.00  0.00           N  
ATOM   1477  CA  TYR A  98      58.957  13.814   1.802  1.00  0.00           C  
ATOM   1478  C   TYR A  98      57.718  13.839   0.915  1.00  0.00           C  
ATOM   1479  O   TYR A  98      57.805  13.649  -0.299  1.00  0.00           O  
ATOM   1480  CB  TYR A  98      59.254  12.383   2.255  1.00  0.00           C  
ATOM   1481  CG  TYR A  98      60.646  12.197   2.818  1.00  0.00           C  
ATOM   1482  CD1 TYR A  98      60.851  12.245   4.189  1.00  0.00           C  
ATOM   1483  CD2 TYR A  98      61.716  11.978   1.963  1.00  0.00           C  
ATOM   1484  CE1 TYR A  98      62.122  12.075   4.703  1.00  0.00           C  
ATOM   1485  CE2 TYR A  98      62.987  11.809   2.478  1.00  0.00           C  
ATOM   1486  CZ  TYR A  98      63.191  11.857   3.841  1.00  0.00           C  
ATOM   1487  OH  TYR A  98      64.457  11.688   4.354  1.00  0.00           O  
ATOM   1488  H   TYR A  98      58.710  14.286   3.877  1.00  0.00           H  
ATOM   1489  HA  TYR A  98      59.811  14.159   1.216  1.00  0.00           H  
ATOM   1490 1HB  TYR A  98      58.535  12.086   3.020  1.00  0.00           H  
ATOM   1491 2HB  TYR A  98      59.135  11.702   1.412  1.00  0.00           H  
ATOM   1492  HD1 TYR A  98      60.010  12.417   4.861  1.00  0.00           H  
ATOM   1493  HD2 TYR A  98      61.554  11.942   0.886  1.00  0.00           H  
ATOM   1494  HE1 TYR A  98      62.284  12.113   5.780  1.00  0.00           H  
ATOM   1495  HE2 TYR A  98      63.828  11.638   1.806  1.00  0.00           H  
ATOM   1496  HH  TYR A  98      64.425  11.749   5.311  1.00  0.00           H  
ATOM   1497  N   SER A  99      56.565  14.055   1.535  1.00  0.00           N  
ATOM   1498  CA  SER A  99      55.281  14.053   0.839  1.00  0.00           C  
ATOM   1499  C   SER A  99      55.130  15.295  -0.043  1.00  0.00           C  
ATOM   1500  O   SER A  99      55.558  16.385   0.331  1.00  0.00           O  
ATOM   1501  CB  SER A  99      54.145  13.990   1.842  1.00  0.00           C  
ATOM   1502  OG  SER A  99      54.177  12.788   2.561  1.00  0.00           O  
ATOM   1503  H   SER A  99      56.575  14.217   2.533  1.00  0.00           H  
ATOM   1504  HA  SER A  99      55.231  13.166   0.207  1.00  0.00           H  
ATOM   1505 1HB  SER A  99      54.220  14.831   2.530  1.00  0.00           H  
ATOM   1506 2HB  SER A  99      53.194  14.079   1.319  1.00  0.00           H  
ATOM   1507  HG  SER A  99      53.435  12.824   3.169  1.00  0.00           H  
ATOM   1508  N   ASP A 100      54.547  15.101  -1.226  1.00  0.00           N  
ATOM   1509  CA  ASP A 100      54.411  16.157  -2.217  1.00  0.00           C  
ATOM   1510  C   ASP A 100      52.979  16.661  -2.333  1.00  0.00           C  
ATOM   1511  O   ASP A 100      52.619  17.304  -3.321  1.00  0.00           O  
ATOM   1512  CB  ASP A 100      54.890  15.662  -3.584  1.00  0.00           C  
ATOM   1513  CG  ASP A 100      55.229  16.798  -4.540  1.00  0.00           C  
ATOM   1514  OD1 ASP A 100      55.563  17.861  -4.073  1.00  0.00           O  
ATOM   1515  OD2 ASP A 100      55.151  16.591  -5.727  1.00  0.00           O1-
ATOM   1516  H   ASP A 100      54.200  14.184  -1.455  1.00  0.00           H  
ATOM   1517  HA  ASP A 100      55.040  16.996  -1.917  1.00  0.00           H  
ATOM   1518 1HB  ASP A 100      55.775  15.038  -3.456  1.00  0.00           H  
ATOM   1519 2HB  ASP A 100      54.116  15.043  -4.039  1.00  0.00           H  
ATOM   1520  N   ASP A 101      52.163  16.376  -1.324  1.00  0.00           N  
ATOM   1521  CA  ASP A 101      50.778  16.833  -1.309  1.00  0.00           C  
ATOM   1522  C   ASP A 101      50.513  17.720  -0.107  1.00  0.00           C  
ATOM   1523  O   ASP A 101      51.096  17.515   0.957  1.00  0.00           O  
ATOM   1524  CB  ASP A 101      49.816  15.643  -1.293  1.00  0.00           C  
ATOM   1525  CG  ASP A 101      49.876  14.815  -2.570  1.00  0.00           C  
ATOM   1526  OD1 ASP A 101      49.384  15.272  -3.575  1.00  0.00           O  
ATOM   1527  OD2 ASP A 101      50.414  13.734  -2.529  1.00  0.00           O1-
ATOM   1528  H   ASP A 101      52.509  15.838  -0.541  1.00  0.00           H  
ATOM   1529  HA  ASP A 101      50.593  17.406  -2.218  1.00  0.00           H  
ATOM   1530 1HB  ASP A 101      50.050  14.996  -0.447  1.00  0.00           H  
ATOM   1531 2HB  ASP A 101      48.795  16.001  -1.158  1.00  0.00           H  
ATOM   1532  N   VAL A 102      49.676  18.740  -0.292  1.00  0.00           N  
ATOM   1533  CA  VAL A 102      49.507  19.757   0.735  1.00  0.00           C  
ATOM   1534  C   VAL A 102      48.331  19.472   1.638  1.00  0.00           C  
ATOM   1535  O   VAL A 102      48.334  19.880   2.799  1.00  0.00           O  
ATOM   1536  CB  VAL A 102      49.313  21.140   0.085  1.00  0.00           C  
ATOM   1537  CG1 VAL A 102      47.933  21.242  -0.547  1.00  0.00           C  
ATOM   1538  CG2 VAL A 102      49.514  22.233   1.123  1.00  0.00           C  
ATOM   1539  H   VAL A 102      49.184  18.833  -1.170  1.00  0.00           H  
ATOM   1540  HA  VAL A 102      50.407  19.781   1.350  1.00  0.00           H  
ATOM   1541  HB  VAL A 102      50.043  21.260  -0.716  1.00  0.00           H  
ATOM   1542 1HG1 VAL A 102      47.814  22.226  -1.003  1.00  0.00           H  
ATOM   1543 2HG1 VAL A 102      47.826  20.474  -1.313  1.00  0.00           H  
ATOM   1544 3HG1 VAL A 102      47.171  21.103   0.219  1.00  0.00           H  
ATOM   1545 1HG2 VAL A 102      49.376  23.208   0.657  1.00  0.00           H  
ATOM   1546 2HG2 VAL A 102      48.787  22.109   1.927  1.00  0.00           H  
ATOM   1547 3HG2 VAL A 102      50.522  22.166   1.532  1.00  0.00           H  
ATOM   1548  N   GLU A 103      47.370  18.682   1.162  1.00  0.00           N  
ATOM   1549  CA  GLU A 103      46.332  18.219   2.063  1.00  0.00           C  
ATOM   1550  C   GLU A 103      46.860  17.246   3.106  1.00  0.00           C  
ATOM   1551  O   GLU A 103      46.478  17.287   4.274  1.00  0.00           O  
ATOM   1552  CB  GLU A 103      45.206  17.557   1.266  1.00  0.00           C  
ATOM   1553  CG  GLU A 103      44.426  18.509   0.370  1.00  0.00           C  
ATOM   1554  CD  GLU A 103      45.130  18.800  -0.927  1.00  0.00           C  
ATOM   1555  OE1 GLU A 103      46.186  18.254  -1.143  1.00  0.00           O  
ATOM   1556  OE2 GLU A 103      44.612  19.568  -1.702  1.00  0.00           O1-
ATOM   1557  H   GLU A 103      47.316  18.410   0.223  1.00  0.00           H  
ATOM   1558  HA  GLU A 103      45.928  19.080   2.597  1.00  0.00           H  
ATOM   1559 1HB  GLU A 103      45.619  16.769   0.637  1.00  0.00           H  
ATOM   1560 2HB  GLU A 103      44.499  17.091   1.953  1.00  0.00           H  
ATOM   1561 1HG  GLU A 103      43.453  18.070   0.151  1.00  0.00           H  
ATOM   1562 2HG  GLU A 103      44.261  19.443   0.905  1.00  0.00           H  
ATOM   1563  N   SER A 104      47.716  16.349   2.672  1.00  0.00           N  
ATOM   1564  CA  SER A 104      48.353  15.407   3.573  1.00  0.00           C  
ATOM   1565  C   SER A 104      49.219  16.096   4.616  1.00  0.00           C  
ATOM   1566  O   SER A 104      49.245  15.712   5.784  1.00  0.00           O  
ATOM   1567  CB  SER A 104      49.196  14.429   2.778  1.00  0.00           C  
ATOM   1568  OG  SER A 104      50.253  15.085   2.134  1.00  0.00           O  
ATOM   1569  H   SER A 104      47.994  16.342   1.733  1.00  0.00           H  
ATOM   1570  HA  SER A 104      47.571  14.871   4.111  1.00  0.00           H  
ATOM   1571 1HB  SER A 104      49.591  13.663   3.445  1.00  0.00           H  
ATOM   1572 2HB  SER A 104      48.571  13.928   2.039  1.00  0.00           H  
ATOM   1573  HG  SER A 104      50.735  14.405   1.657  1.00  0.00           H  
ATOM   1574  N   THR A 105      49.954  17.095   4.182  1.00  0.00           N  
ATOM   1575  CA  THR A 105      50.771  17.885   5.083  1.00  0.00           C  
ATOM   1576  C   THR A 105      49.943  18.618   6.126  1.00  0.00           C  
ATOM   1577  O   THR A 105      50.316  18.711   7.294  1.00  0.00           O  
ATOM   1578  CB  THR A 105      51.619  18.902   4.297  1.00  0.00           C  
ATOM   1579  CG2 THR A 105      52.440  19.760   5.248  1.00  0.00           C  
ATOM   1580  OG1 THR A 105      52.500  18.206   3.406  1.00  0.00           O  
ATOM   1581  H   THR A 105      49.912  17.370   3.243  1.00  0.00           H  
ATOM   1582  HA  THR A 105      51.443  17.214   5.619  1.00  0.00           H  
ATOM   1583  HB  THR A 105      50.964  19.545   3.710  1.00  0.00           H  
ATOM   1584  HG1 THR A 105      52.016  17.940   2.620  1.00  0.00           H  
ATOM   1585 1HG2 THR A 105      53.032  20.473   4.675  1.00  0.00           H  
ATOM   1586 2HG2 THR A 105      51.772  20.300   5.919  1.00  0.00           H  
ATOM   1587 3HG2 THR A 105      53.104  19.123   5.831  1.00  0.00           H  
ATOM   1588  N   ALA A 106      48.831  19.169   5.692  1.00  0.00           N  
ATOM   1589  CA  ALA A 106      47.911  19.837   6.593  1.00  0.00           C  
ATOM   1590  C   ALA A 106      47.333  18.893   7.636  1.00  0.00           C  
ATOM   1591  O   ALA A 106      47.177  19.245   8.804  1.00  0.00           O  
ATOM   1592  CB  ALA A 106      46.789  20.490   5.799  1.00  0.00           C  
ATOM   1593  H   ALA A 106      48.568  19.080   4.753  1.00  0.00           H  
ATOM   1594  HA  ALA A 106      48.463  20.608   7.130  1.00  0.00           H  
ATOM   1595 1HB  ALA A 106      46.109  21.000   6.482  1.00  0.00           H  
ATOM   1596 2HB  ALA A 106      47.210  21.212   5.100  1.00  0.00           H  
ATOM   1597 3HB  ALA A 106      46.243  19.727   5.247  1.00  0.00           H  
ATOM   1598  N   LYS A 107      46.984  17.703   7.202  1.00  0.00           N  
ATOM   1599  CA  LYS A 107      46.486  16.681   8.103  1.00  0.00           C  
ATOM   1600  C   LYS A 107      47.515  16.275   9.146  1.00  0.00           C  
ATOM   1601  O   LYS A 107      47.196  16.061  10.314  1.00  0.00           O  
ATOM   1602  CB  LYS A 107      46.039  15.453   7.308  1.00  0.00           C  
ATOM   1603  CG  LYS A 107      44.772  15.660   6.490  1.00  0.00           C  
ATOM   1604  CD  LYS A 107      44.404  14.405   5.713  1.00  0.00           C  
ATOM   1605  CE  LYS A 107      43.144  14.615   4.885  1.00  0.00           C  
ATOM   1606  NZ  LYS A 107      42.794  13.407   4.090  1.00  0.00           N1+
ATOM   1607  H   LYS A 107      47.116  17.459   6.263  1.00  0.00           H  
ATOM   1608  HA  LYS A 107      45.635  17.088   8.651  1.00  0.00           H  
ATOM   1609 1HB  LYS A 107      46.834  15.153   6.624  1.00  0.00           H  
ATOM   1610 2HB  LYS A 107      45.864  14.621   7.991  1.00  0.00           H  
ATOM   1611 1HG  LYS A 107      43.947  15.920   7.155  1.00  0.00           H  
ATOM   1612 2HG  LYS A 107      44.921  16.481   5.789  1.00  0.00           H  
ATOM   1613 1HD  LYS A 107      45.225  14.135   5.048  1.00  0.00           H  
ATOM   1614 2HD  LYS A 107      44.237  13.583   6.408  1.00  0.00           H  
ATOM   1615 1HE  LYS A 107      42.311  14.854   5.545  1.00  0.00           H  
ATOM   1616 2HE  LYS A 107      43.292  15.452   4.204  1.00  0.00           H  
ATOM   1617 1HZ  LYS A 107      41.955  13.586   3.556  1.00  0.00           H  
ATOM   1618 2HZ  LYS A 107      43.553  13.186   3.460  1.00  0.00           H  
ATOM   1619 3HZ  LYS A 107      42.636  12.627   4.712  1.00  0.00           H  
ATOM   1620  N   VAL A 108      48.748  16.138   8.712  1.00  0.00           N  
ATOM   1621  CA  VAL A 108      49.841  15.825   9.613  1.00  0.00           C  
ATOM   1622  C   VAL A 108      50.062  16.909  10.656  1.00  0.00           C  
ATOM   1623  O   VAL A 108      50.329  16.632  11.824  1.00  0.00           O  
ATOM   1624  CB  VAL A 108      51.140  15.625   8.810  1.00  0.00           C  
ATOM   1625  CG1 VAL A 108      52.331  15.494   9.749  1.00  0.00           C  
ATOM   1626  CG2 VAL A 108      51.016  14.396   7.922  1.00  0.00           C  
ATOM   1627  H   VAL A 108      48.965  16.311   7.773  1.00  0.00           H  
ATOM   1628  HA  VAL A 108      49.603  14.899  10.138  1.00  0.00           H  
ATOM   1629  HB  VAL A 108      51.314  16.505   8.192  1.00  0.00           H  
ATOM   1630 1HG1 VAL A 108      53.241  15.353   9.165  1.00  0.00           H  
ATOM   1631 2HG1 VAL A 108      52.422  16.399  10.349  1.00  0.00           H  
ATOM   1632 3HG1 VAL A 108      52.185  14.636  10.404  1.00  0.00           H  
ATOM   1633 1HG2 VAL A 108      51.938  14.261   7.357  1.00  0.00           H  
ATOM   1634 2HG2 VAL A 108      50.837  13.516   8.541  1.00  0.00           H  
ATOM   1635 3HG2 VAL A 108      50.184  14.529   7.231  1.00  0.00           H  
ATOM   1636  N   VAL A 109      49.983  18.147  10.222  1.00  0.00           N  
ATOM   1637  CA  VAL A 109      50.101  19.278  11.123  1.00  0.00           C  
ATOM   1638  C   VAL A 109      48.995  19.308  12.166  1.00  0.00           C  
ATOM   1639  O   VAL A 109      49.222  19.618  13.334  1.00  0.00           O  
ATOM   1640  CB  VAL A 109      50.073  20.592  10.320  1.00  0.00           C  
ATOM   1641  CG1 VAL A 109      49.994  21.788  11.258  1.00  0.00           C  
ATOM   1642  CG2 VAL A 109      51.305  20.683   9.433  1.00  0.00           C  
ATOM   1643  H   VAL A 109      49.774  18.331   9.283  1.00  0.00           H  
ATOM   1644  HA  VAL A 109      51.054  19.204  11.648  1.00  0.00           H  
ATOM   1645  HB  VAL A 109      49.176  20.610   9.701  1.00  0.00           H  
ATOM   1646 1HG1 VAL A 109      49.975  22.708  10.674  1.00  0.00           H  
ATOM   1647 2HG1 VAL A 109      49.087  21.720  11.858  1.00  0.00           H  
ATOM   1648 3HG1 VAL A 109      50.864  21.793  11.914  1.00  0.00           H  
ATOM   1649 1HG2 VAL A 109      51.278  21.614   8.867  1.00  0.00           H  
ATOM   1650 2HG2 VAL A 109      52.202  20.660  10.052  1.00  0.00           H  
ATOM   1651 3HG2 VAL A 109      51.319  19.840   8.742  1.00  0.00           H  
ATOM   1652  N   ARG A 110      47.790  19.015  11.732  1.00  0.00           N  
ATOM   1653  CA  ARG A 110      46.656  18.934  12.633  1.00  0.00           C  
ATOM   1654  C   ARG A 110      46.819  17.840  13.676  1.00  0.00           C  
ATOM   1655  O   ARG A 110      46.473  18.009  14.844  1.00  0.00           O  
ATOM   1656  CB  ARG A 110      45.378  18.685  11.846  1.00  0.00           C  
ATOM   1657  CG  ARG A 110      44.109  18.642  12.684  1.00  0.00           C  
ATOM   1658  CD  ARG A 110      42.901  18.453  11.841  1.00  0.00           C  
ATOM   1659  NE  ARG A 110      42.897  17.157  11.182  1.00  0.00           N  
ATOM   1660  CZ  ARG A 110      42.103  16.829  10.144  1.00  0.00           C  
ATOM   1661  NH1 ARG A 110      41.256  17.711   9.660  1.00  0.00           N1+
ATOM   1662  NH2 ARG A 110      42.175  15.621   9.612  1.00  0.00           N  
ATOM   1663  H   ARG A 110      47.645  18.777  10.793  1.00  0.00           H  
ATOM   1664  HA  ARG A 110      46.569  19.880  13.165  1.00  0.00           H  
ATOM   1665 1HB  ARG A 110      45.252  19.468  11.099  1.00  0.00           H  
ATOM   1666 2HB  ARG A 110      45.455  17.736  11.316  1.00  0.00           H  
ATOM   1667 1HG  ARG A 110      44.168  17.813  13.390  1.00  0.00           H  
ATOM   1668 2HG  ARG A 110      44.002  19.579  13.231  1.00  0.00           H  
ATOM   1669 1HD  ARG A 110      42.009  18.521  12.463  1.00  0.00           H  
ATOM   1670 2HD  ARG A 110      42.868  19.226  11.074  1.00  0.00           H  
ATOM   1671  HE  ARG A 110      43.535  16.452  11.526  1.00  0.00           H  
ATOM   1672 1HH1 ARG A 110      41.201  18.634  10.066  1.00  0.00           H  
ATOM   1673 2HH1 ARG A 110      40.661  17.465   8.882  1.00  0.00           H  
ATOM   1674 1HH2 ARG A 110      42.826  14.943   9.985  1.00  0.00           H  
ATOM   1675 2HH2 ARG A 110      41.580  15.376   8.835  1.00  0.00           H  
ATOM   1676  N   ALA A 111      47.317  16.704  13.242  1.00  0.00           N  
ATOM   1677  CA  ALA A 111      47.592  15.601  14.143  1.00  0.00           C  
ATOM   1678  C   ALA A 111      48.642  15.951  15.186  1.00  0.00           C  
ATOM   1679  O   ALA A 111      48.535  15.583  16.354  1.00  0.00           O  
ATOM   1680  CB  ALA A 111      48.031  14.379  13.349  1.00  0.00           C  
ATOM   1681  H   ALA A 111      47.575  16.602  12.303  1.00  0.00           H  
ATOM   1682  HA  ALA A 111      46.673  15.366  14.681  1.00  0.00           H  
ATOM   1683 1HB  ALA A 111      48.223  13.551  14.031  1.00  0.00           H  
ATOM   1684 2HB  ALA A 111      47.243  14.098  12.649  1.00  0.00           H  
ATOM   1685 3HB  ALA A 111      48.940  14.612  12.796  1.00  0.00           H  
ATOM   1686  N   VAL A 112      49.675  16.639  14.752  1.00  0.00           N  
ATOM   1687  CA  VAL A 112      50.712  17.102  15.653  1.00  0.00           C  
ATOM   1688  C   VAL A 112      50.184  18.075  16.696  1.00  0.00           C  
ATOM   1689  O   VAL A 112      50.566  18.034  17.864  1.00  0.00           O  
ATOM   1690  CB  VAL A 112      51.836  17.783  14.850  1.00  0.00           C  
ATOM   1691  CG1 VAL A 112      52.832  18.449  15.788  1.00  0.00           C  
ATOM   1692  CG2 VAL A 112      52.531  16.762  13.963  1.00  0.00           C  
ATOM   1693  H   VAL A 112      49.729  16.911  13.813  1.00  0.00           H  
ATOM   1694  HA  VAL A 112      51.103  16.239  16.191  1.00  0.00           H  
ATOM   1695  HB  VAL A 112      51.403  18.569  14.231  1.00  0.00           H  
ATOM   1696 1HG1 VAL A 112      53.620  18.926  15.204  1.00  0.00           H  
ATOM   1697 2HG1 VAL A 112      52.320  19.202  16.388  1.00  0.00           H  
ATOM   1698 3HG1 VAL A 112      53.272  17.699  16.445  1.00  0.00           H  
ATOM   1699 1HG2 VAL A 112      53.325  17.250  13.398  1.00  0.00           H  
ATOM   1700 2HG2 VAL A 112      52.959  15.973  14.583  1.00  0.00           H  
ATOM   1701 3HG2 VAL A 112      51.808  16.328  13.272  1.00  0.00           H  
ATOM   1702  N   ALA A 113      49.328  18.972  16.262  1.00  0.00           N  
ATOM   1703  CA  ALA A 113      48.691  19.914  17.163  1.00  0.00           C  
ATOM   1704  C   ALA A 113      47.826  19.226  18.206  1.00  0.00           C  
ATOM   1705  O   ALA A 113      47.800  19.609  19.374  1.00  0.00           O  
ATOM   1706  CB  ALA A 113      47.859  20.910  16.369  1.00  0.00           C  
ATOM   1707  H   ALA A 113      49.051  18.979  15.323  1.00  0.00           H  
ATOM   1708  HA  ALA A 113      49.473  20.451  17.700  1.00  0.00           H  
ATOM   1709 1HB  ALA A 113      47.394  21.622  17.051  1.00  0.00           H  
ATOM   1710 2HB  ALA A 113      48.501  21.445  15.670  1.00  0.00           H  
ATOM   1711 3HB  ALA A 113      47.085  20.379  15.817  1.00  0.00           H  
ATOM   1712  N   ARG A 114      47.090  18.226  17.772  1.00  0.00           N  
ATOM   1713  CA  ARG A 114      46.273  17.436  18.673  1.00  0.00           C  
ATOM   1714  C   ARG A 114      47.102  16.703  19.716  1.00  0.00           C  
ATOM   1715  O   ARG A 114      46.729  16.610  20.884  1.00  0.00           O  
ATOM   1716  CB  ARG A 114      45.453  16.424  17.887  1.00  0.00           C  
ATOM   1717  CG  ARG A 114      44.331  17.020  17.052  1.00  0.00           C  
ATOM   1718  CD  ARG A 114      43.614  15.979  16.271  1.00  0.00           C  
ATOM   1719  NE  ARG A 114      42.540  16.545  15.471  1.00  0.00           N  
ATOM   1720  CZ  ARG A 114      41.819  15.858  14.563  1.00  0.00           C  
ATOM   1721  NH1 ARG A 114      42.070  14.585  14.352  1.00  0.00           N1+
ATOM   1722  NH2 ARG A 114      40.860  16.465  13.885  1.00  0.00           N  
ATOM   1723  H   ARG A 114      47.133  17.952  16.833  1.00  0.00           H  
ATOM   1724  HA  ARG A 114      45.596  18.105  19.202  1.00  0.00           H  
ATOM   1725 1HB  ARG A 114      46.106  15.871  17.213  1.00  0.00           H  
ATOM   1726 2HB  ARG A 114      45.007  15.704  18.574  1.00  0.00           H  
ATOM   1727 1HG  ARG A 114      43.612  17.512  17.708  1.00  0.00           H  
ATOM   1728 2HG  ARG A 114      44.744  17.749  16.354  1.00  0.00           H  
ATOM   1729 1HD  ARG A 114      44.314  15.483  15.600  1.00  0.00           H  
ATOM   1730 2HD  ARG A 114      43.183  15.246  16.952  1.00  0.00           H  
ATOM   1731  HE  ARG A 114      42.318  17.522  15.606  1.00  0.00           H  
ATOM   1732 1HH1 ARG A 114      42.802  14.122  14.870  1.00  0.00           H  
ATOM   1733 2HH1 ARG A 114      41.530  14.071  13.671  1.00  0.00           H  
ATOM   1734 1HH2 ARG A 114      40.668  17.444  14.048  1.00  0.00           H  
ATOM   1735 2HH2 ARG A 114      40.321  15.951  13.205  1.00  0.00           H  
ATOM   1736  N   ALA A 115      48.214  16.152  19.282  1.00  0.00           N  
ATOM   1737  CA  ALA A 115      49.134  15.485  20.183  1.00  0.00           C  
ATOM   1738  C   ALA A 115      49.712  16.428  21.226  1.00  0.00           C  
ATOM   1739  O   ALA A 115      49.868  16.076  22.394  1.00  0.00           O  
ATOM   1740  CB  ALA A 115      50.256  14.833  19.389  1.00  0.00           C  
ATOM   1741  H   ALA A 115      48.477  16.241  18.343  1.00  0.00           H  
ATOM   1742  HA  ALA A 115      48.582  14.714  20.721  1.00  0.00           H  
ATOM   1743 1HB  ALA A 115      50.936  14.323  20.071  1.00  0.00           H  
ATOM   1744 2HB  ALA A 115      49.835  14.110  18.690  1.00  0.00           H  
ATOM   1745 3HB  ALA A 115      50.802  15.596  18.837  1.00  0.00           H  
ATOM   1746  N   GLY A 116      50.061  17.618  20.792  1.00  0.00           N  
ATOM   1747  CA  GLY A 116      50.559  18.640  21.693  1.00  0.00           C  
ATOM   1748  C   GLY A 116      49.530  19.047  22.736  1.00  0.00           C  
ATOM   1749  O   GLY A 116      49.849  19.261  23.904  1.00  0.00           O  
ATOM   1750  H   GLY A 116      49.929  17.863  19.853  1.00  0.00           H  
ATOM   1751 1HA  GLY A 116      51.453  18.275  22.199  1.00  0.00           H  
ATOM   1752 2HA  GLY A 116      50.850  19.520  21.120  1.00  0.00           H  
ATOM   1753  N   ARG A 117      48.297  19.183  22.302  1.00  0.00           N  
ATOM   1754  CA  ARG A 117      47.204  19.496  23.203  1.00  0.00           C  
ATOM   1755  C   ARG A 117      46.982  18.412  24.246  1.00  0.00           C  
ATOM   1756  O   ARG A 117      46.716  18.689  25.414  1.00  0.00           O  
ATOM   1757  CB  ARG A 117      45.918  19.701  22.416  1.00  0.00           C  
ATOM   1758  CG  ARG A 117      44.712  20.096  23.254  1.00  0.00           C  
ATOM   1759  CD  ARG A 117      43.512  20.334  22.411  1.00  0.00           C  
ATOM   1760  NE  ARG A 117      43.063  19.119  21.751  1.00  0.00           N  
ATOM   1761  CZ  ARG A 117      42.205  19.084  20.713  1.00  0.00           C  
ATOM   1762  NH1 ARG A 117      41.713  20.203  20.229  1.00  0.00           N1+
ATOM   1763  NH2 ARG A 117      41.857  17.925  20.181  1.00  0.00           N  
ATOM   1764  H   ARG A 117      48.080  19.011  21.363  1.00  0.00           H  
ATOM   1765  HA  ARG A 117      47.447  20.417  23.735  1.00  0.00           H  
ATOM   1766 1HB  ARG A 117      46.069  20.479  21.669  1.00  0.00           H  
ATOM   1767 2HB  ARG A 117      45.665  18.783  21.886  1.00  0.00           H  
ATOM   1768 1HG  ARG A 117      44.482  19.298  23.960  1.00  0.00           H  
ATOM   1769 2HG  ARG A 117      44.934  21.012  23.802  1.00  0.00           H  
ATOM   1770 1HD  ARG A 117      42.698  20.705  23.033  1.00  0.00           H  
ATOM   1771 2HD  ARG A 117      43.747  21.071  21.644  1.00  0.00           H  
ATOM   1772  HE  ARG A 117      43.420  18.237  22.095  1.00  0.00           H  
ATOM   1773 1HH1 ARG A 117      41.979  21.089  20.635  1.00  0.00           H  
ATOM   1774 2HH1 ARG A 117      41.070  20.178  19.451  1.00  0.00           H  
ATOM   1775 1HH2 ARG A 117      42.235  17.065  20.553  1.00  0.00           H  
ATOM   1776 2HH2 ARG A 117      41.215  17.900  19.404  1.00  0.00           H  
ATOM   1777  N   LEU A 118      47.061  17.174  23.812  1.00  0.00           N  
ATOM   1778  CA  LEU A 118      46.944  16.043  24.713  1.00  0.00           C  
ATOM   1779  C   LEU A 118      48.050  16.014  25.756  1.00  0.00           C  
ATOM   1780  O   LEU A 118      47.823  15.704  26.924  1.00  0.00           O  
ATOM   1781  CB  LEU A 118      46.963  14.736  23.911  1.00  0.00           C  
ATOM   1782  CG  LEU A 118      46.824  13.448  24.733  1.00  0.00           C  
ATOM   1783  CD1 LEU A 118      45.500  13.465  25.483  1.00  0.00           C  
ATOM   1784  CD2 LEU A 118      46.914  12.243  23.809  1.00  0.00           C  
ATOM   1785  H   LEU A 118      47.271  16.990  22.873  1.00  0.00           H  
ATOM   1786  HA  LEU A 118      45.995  16.120  25.243  1.00  0.00           H  
ATOM   1787 1HB  LEU A 118      46.147  14.758  23.190  1.00  0.00           H  
ATOM   1788 2HB  LEU A 118      47.903  14.679  23.362  1.00  0.00           H  
ATOM   1789  HG  LEU A 118      47.625  13.400  25.471  1.00  0.00           H  
ATOM   1790 1HD1 LEU A 118      45.401  12.550  26.068  1.00  0.00           H  
ATOM   1791 2HD1 LEU A 118      45.471  14.326  26.151  1.00  0.00           H  
ATOM   1792 3HD1 LEU A 118      44.679  13.530  24.771  1.00  0.00           H  
ATOM   1793 1HD2 LEU A 118      46.816  11.328  24.393  1.00  0.00           H  
ATOM   1794 2HD2 LEU A 118      46.113  12.290  23.071  1.00  0.00           H  
ATOM   1795 3HD2 LEU A 118      47.877  12.247  23.299  1.00  0.00           H  
ATOM   1796  N   ILE A 119      49.255  16.307  25.322  1.00  0.00           N  
ATOM   1797  CA  ILE A 119      50.389  16.387  26.223  1.00  0.00           C  
ATOM   1798  C   ILE A 119      50.226  17.482  27.266  1.00  0.00           C  
ATOM   1799  O   ILE A 119      50.572  17.313  28.434  1.00  0.00           O  
ATOM   1800  CB  ILE A 119      51.688  16.627  25.433  1.00  0.00           C  
ATOM   1801  CG1 ILE A 119      51.986  15.436  24.519  1.00  0.00           C  
ATOM   1802  CG2 ILE A 119      52.850  16.877  26.382  1.00  0.00           C  
ATOM   1803  CD1 ILE A 119      52.185  14.133  25.260  1.00  0.00           C  
ATOM   1804  H   ILE A 119      49.400  16.544  24.383  1.00  0.00           H  
ATOM   1805  HA  ILE A 119      50.461  15.442  26.761  1.00  0.00           H  
ATOM   1806  HB  ILE A 119      51.566  17.496  24.787  1.00  0.00           H  
ATOM   1807 1HG1 ILE A 119      51.166  15.305  23.813  1.00  0.00           H  
ATOM   1808 2HG1 ILE A 119      52.886  15.638  23.939  1.00  0.00           H  
ATOM   1809 1HG2 ILE A 119      53.760  17.044  25.807  1.00  0.00           H  
ATOM   1810 2HG2 ILE A 119      52.639  17.755  26.992  1.00  0.00           H  
ATOM   1811 3HG2 ILE A 119      52.984  16.010  27.029  1.00  0.00           H  
ATOM   1812 1HD1 ILE A 119      52.391  13.336  24.545  1.00  0.00           H  
ATOM   1813 2HD1 ILE A 119      53.025  14.230  25.948  1.00  0.00           H  
ATOM   1814 3HD1 ILE A 119      51.282  13.892  25.820  1.00  0.00           H  
ATOM   1815  N   VAL A 120      49.728  18.618  26.832  1.00  0.00           N  
ATOM   1816  CA  VAL A 120      49.453  19.720  27.733  1.00  0.00           C  
ATOM   1817  C   VAL A 120      48.403  19.370  28.776  1.00  0.00           C  
ATOM   1818  O   VAL A 120      48.509  19.739  29.944  1.00  0.00           O  
ATOM   1819  CB  VAL A 120      48.978  20.946  26.930  1.00  0.00           C  
ATOM   1820  CG1 VAL A 120      48.496  22.042  27.868  1.00  0.00           C  
ATOM   1821  CG2 VAL A 120      50.105  21.452  26.043  1.00  0.00           C  
ATOM   1822  H   VAL A 120      49.469  18.719  25.893  1.00  0.00           H  
ATOM   1823  HA  VAL A 120      50.374  19.976  28.258  1.00  0.00           H  
ATOM   1824  HB  VAL A 120      48.129  20.657  26.311  1.00  0.00           H  
ATOM   1825 1HG1 VAL A 120      48.164  22.901  27.284  1.00  0.00           H  
ATOM   1826 2HG1 VAL A 120      47.666  21.669  28.468  1.00  0.00           H  
ATOM   1827 3HG1 VAL A 120      49.312  22.345  28.524  1.00  0.00           H  
ATOM   1828 1HG2 VAL A 120      49.762  22.318  25.478  1.00  0.00           H  
ATOM   1829 2HG2 VAL A 120      50.956  21.736  26.662  1.00  0.00           H  
ATOM   1830 3HG2 VAL A 120      50.406  20.664  25.352  1.00  0.00           H  
ATOM   1831  N   ARG A 121      47.370  18.682  28.342  1.00  0.00           N  
ATOM   1832  CA  ARG A 121      46.332  18.219  29.243  1.00  0.00           C  
ATOM   1833  C   ARG A 121      46.860  17.246  30.286  1.00  0.00           C  
ATOM   1834  O   ARG A 121      46.478  17.287  31.454  1.00  0.00           O  
ATOM   1835  CB  ARG A 121      45.215  17.549  28.456  1.00  0.00           C  
ATOM   1836  CG  ARG A 121      44.080  16.995  29.303  1.00  0.00           C  
ATOM   1837  CD  ARG A 121      43.324  18.077  29.983  1.00  0.00           C  
ATOM   1838  NE  ARG A 121      42.267  17.549  30.831  1.00  0.00           N  
ATOM   1839  CZ  ARG A 121      42.435  17.157  32.109  1.00  0.00           C  
ATOM   1840  NH1 ARG A 121      43.621  17.238  32.671  1.00  0.00           N1+
ATOM   1841  NH2 ARG A 121      41.408  16.690  32.798  1.00  0.00           N  
ATOM   1842  H   ARG A 121      47.316  18.410  27.403  1.00  0.00           H  
ATOM   1843  HA  ARG A 121      45.925  19.080  29.773  1.00  0.00           H  
ATOM   1844 1HB  ARG A 121      44.785  18.263  27.755  1.00  0.00           H  
ATOM   1845 2HB  ARG A 121      45.625  16.724  27.873  1.00  0.00           H  
ATOM   1846 1HG  ARG A 121      43.389  16.441  28.667  1.00  0.00           H  
ATOM   1847 2HG  ARG A 121      44.486  16.328  30.065  1.00  0.00           H  
ATOM   1848 1HD  ARG A 121      44.002  18.658  30.607  1.00  0.00           H  
ATOM   1849 2HD  ARG A 121      42.869  18.728  29.237  1.00  0.00           H  
ATOM   1850  HE  ARG A 121      41.340  17.472  30.434  1.00  0.00           H  
ATOM   1851 1HH1 ARG A 121      44.406  17.595  32.145  1.00  0.00           H  
ATOM   1852 2HH1 ARG A 121      43.747  16.944  33.628  1.00  0.00           H  
ATOM   1853 1HH2 ARG A 121      40.496  16.627  32.365  1.00  0.00           H  
ATOM   1854 2HH2 ARG A 121      41.534  16.396  33.755  1.00  0.00           H  
ATOM   1855  N   ALA A 122      47.725  16.327  29.841  1.00  0.00           N  
ATOM   1856  CA  ALA A 122      48.346  15.335  30.726  1.00  0.00           C  
ATOM   1857  C   ALA A 122      49.708  15.790  31.226  1.00  0.00           C  
ATOM   1858  O   ALA A 122      50.256  15.213  32.165  1.00  0.00           O  
ATOM   1859  CB  ALA A 122      48.476  13.997  30.012  1.00  0.00           C  
ATOM   1860  H   ALA A 122      47.977  16.331  28.864  1.00  0.00           H  
ATOM   1861  HA  ALA A 122      47.704  15.210  31.598  1.00  0.00           H  
ATOM   1862 1HB  ALA A 122      48.936  13.271  30.681  1.00  0.00           H  
ATOM   1863 2HB  ALA A 122      47.487  13.644  29.718  1.00  0.00           H  
ATOM   1864 3HB  ALA A 122      49.096  14.118  29.125  1.00  0.00           H  
ATOM   1865  N   GLY A 123      50.245  16.838  30.619  1.00  0.00           N  
ATOM   1866  CA  GLY A 123      51.504  17.404  31.079  1.00  0.00           C  
ATOM   1867  C   GLY A 123      51.257  18.592  31.995  1.00  0.00           C  
ATOM   1868  O   GLY A 123      51.696  18.603  33.146  1.00  0.00           O  
ATOM   1869  H   GLY A 123      49.764  17.263  29.839  1.00  0.00           H  
ATOM   1870 1HA  GLY A 123      52.075  16.640  31.607  1.00  0.00           H  
ATOM   1871 2HA  GLY A 123      52.099  17.714  30.220  1.00  0.00           H  
ATOM   1872  N   ASN A 124      50.486  19.558  31.505  1.00  0.00           N  
ATOM   1873  CA  ASN A 124      49.981  20.631  32.352  1.00  0.00           C  
ATOM   1874  C   ASN A 124      48.453  20.662  32.336  1.00  0.00           C  
ATOM   1875  O   ASN A 124      47.838  21.104  31.365  1.00  0.00           O  
ATOM   1876  CB  ASN A 124      50.552  21.969  31.918  1.00  0.00           C  
ATOM   1877  CG  ASN A 124      50.132  23.096  32.819  1.00  0.00           C  
ATOM   1878  ND2 ASN A 124      51.092  23.824  33.330  1.00  0.00           N  
ATOM   1879  OD1 ASN A 124      48.936  23.308  33.054  1.00  0.00           O  
ATOM   1880  H   ASN A 124      50.199  19.515  30.536  1.00  0.00           H  
ATOM   1881  HA  ASN A 124      50.321  20.453  33.373  1.00  0.00           H  
ATOM   1882 1HB  ASN A 124      51.641  21.914  31.907  1.00  0.00           H  
ATOM   1883 2HB  ASN A 124      50.225  22.191  30.902  1.00  0.00           H  
ATOM   1884 1HD2 ASN A 124      50.872  24.588  33.937  1.00  0.00           H  
ATOM   1885 2HD2 ASN A 124      52.045  23.617  33.113  1.00  0.00           H  
ATOM   1886  N   PRO A 125      47.850  20.155  33.404  1.00  0.00           N  
ATOM   1887  CA  PRO A 125      46.405  19.948  33.466  1.00  0.00           C  
ATOM   1888  C   PRO A 125      45.621  21.256  33.544  1.00  0.00           C  
ATOM   1889  O   PRO A 125      44.401  21.262  33.391  1.00  0.00           O  
ATOM   1890  CB  PRO A 125      46.241  19.123  34.747  1.00  0.00           C  
ATOM   1891  CG  PRO A 125      47.428  19.489  35.571  1.00  0.00           C  
ATOM   1892  CD  PRO A 125      48.531  19.700  34.568  1.00  0.00           C  
ATOM   1893  HA  PRO A 125      46.091  19.428  32.561  1.00  0.00           H  
ATOM   1894 1HB  PRO A 125      45.288  19.373  35.236  1.00  0.00           H  
ATOM   1895 2HB  PRO A 125      46.206  18.051  34.502  1.00  0.00           H  
ATOM   1896 1HG  PRO A 125      47.216  20.392  36.163  1.00  0.00           H  
ATOM   1897 2HG  PRO A 125      47.655  18.686  36.288  1.00  0.00           H  
ATOM   1898 1HD  PRO A 125      49.226  20.467  34.942  1.00  0.00           H  
ATOM   1899 2HD  PRO A 125      49.057  18.750  34.395  1.00  0.00           H  
ATOM   1900  N   ARG A 126      46.305  22.337  33.899  1.00  0.00           N  
ATOM   1901  CA  ARG A 126      45.631  23.535  34.389  1.00  0.00           C  
ATOM   1902  C   ARG A 126      44.602  24.051  33.401  1.00  0.00           C  
ATOM   1903  O   ARG A 126      44.832  24.057  32.190  1.00  0.00           O  
ATOM   1904  CB  ARG A 126      46.642  24.636  34.674  1.00  0.00           C  
ATOM   1905  CG  ARG A 126      47.602  24.343  35.816  1.00  0.00           C  
ATOM   1906  CD  ARG A 126      48.600  25.430  35.987  1.00  0.00           C  
ATOM   1907  NE  ARG A 126      47.977  26.680  36.390  1.00  0.00           N  
ATOM   1908  CZ  ARG A 126      47.759  27.049  37.667  1.00  0.00           C  
ATOM   1909  NH1 ARG A 126      48.118  26.255  38.652  1.00  0.00           N1+
ATOM   1910  NH2 ARG A 126      47.184  28.210  37.931  1.00  0.00           N  
ATOM   1911  H   ARG A 126      47.313  22.298  33.918  1.00  0.00           H  
ATOM   1912  HA  ARG A 126      45.118  23.288  35.319  1.00  0.00           H  
ATOM   1913 1HB  ARG A 126      47.238  24.822  33.782  1.00  0.00           H  
ATOM   1914 2HB  ARG A 126      46.115  25.560  34.914  1.00  0.00           H  
ATOM   1915 1HG  ARG A 126      47.041  24.243  36.746  1.00  0.00           H  
ATOM   1916 2HG  ARG A 126      48.136  23.415  35.613  1.00  0.00           H  
ATOM   1917 1HD  ARG A 126      49.320  25.145  36.753  1.00  0.00           H  
ATOM   1918 2HD  ARG A 126      49.120  25.597  35.044  1.00  0.00           H  
ATOM   1919  HE  ARG A 126      47.687  27.318  35.661  1.00  0.00           H  
ATOM   1920 1HH1 ARG A 126      48.557  25.368  38.450  1.00  0.00           H  
ATOM   1921 2HH1 ARG A 126      47.954  26.531  39.609  1.00  0.00           H  
ATOM   1922 1HH2 ARG A 126      46.908  28.821  37.174  1.00  0.00           H  
ATOM   1923 2HH2 ARG A 126      47.020  28.486  38.888  1.00  0.00           H  
ATOM   1924  N   GLU A 127      43.445  24.454  33.922  1.00  0.00           N  
ATOM   1925  CA  GLU A 127      42.348  24.874  33.069  1.00  0.00           C  
ATOM   1926  C   GLU A 127      42.815  25.914  32.082  1.00  0.00           C  
ATOM   1927  O   GLU A 127      42.578  25.790  30.881  1.00  0.00           O  
ATOM   1928  CB  GLU A 127      41.194  25.431  33.906  1.00  0.00           C  
ATOM   1929  CG  GLU A 127      40.482  24.395  34.764  1.00  0.00           C  
ATOM   1930  CD  GLU A 127      41.192  24.122  36.061  1.00  0.00           C  
ATOM   1931  OE1 GLU A 127      42.212  24.723  36.295  1.00  0.00           O  
ATOM   1932  OE2 GLU A 127      40.712  23.312  36.818  1.00  0.00           O1-
ATOM   1933  H   GLU A 127      43.323  24.470  34.924  1.00  0.00           H  
ATOM   1934  HA  GLU A 127      41.980  24.004  32.525  1.00  0.00           H  
ATOM   1935 1HB  GLU A 127      41.568  26.213  34.567  1.00  0.00           H  
ATOM   1936 2HB  GLU A 127      40.454  25.886  33.247  1.00  0.00           H  
ATOM   1937 1HG  GLU A 127      39.475  24.748  34.981  1.00  0.00           H  
ATOM   1938 2HG  GLU A 127      40.398  23.467  34.199  1.00  0.00           H  
ATOM   1939  N   ASP A 128      43.513  26.925  32.572  1.00  0.00           N  
ATOM   1940  CA  ASP A 128      43.932  27.994  31.685  1.00  0.00           C  
ATOM   1941  C   ASP A 128      44.916  27.520  30.628  1.00  0.00           C  
ATOM   1942  O   ASP A 128      44.798  27.843  29.449  1.00  0.00           O  
ATOM   1943  CB  ASP A 128      44.561  29.132  32.493  1.00  0.00           C  
ATOM   1944  CG  ASP A 128      45.736  28.674  33.346  1.00  0.00           C  
ATOM   1945  OD1 ASP A 128      45.774  27.519  33.700  1.00  0.00           O  
ATOM   1946  OD2 ASP A 128      46.585  29.483  33.635  1.00  0.00           O1-
ATOM   1947  H   ASP A 128      43.666  27.022  33.566  1.00  0.00           H  
ATOM   1948  HA  ASP A 128      43.056  28.362  31.148  1.00  0.00           H  
ATOM   1949 1HB  ASP A 128      44.906  29.913  31.815  1.00  0.00           H  
ATOM   1950 2HB  ASP A 128      43.808  29.574  33.146  1.00  0.00           H  
ATOM   1951  N   VAL A 129      45.910  26.777  31.062  1.00  0.00           N  
ATOM   1952  CA  VAL A 129      46.922  26.258  30.161  1.00  0.00           C  
ATOM   1953  C   VAL A 129      46.342  25.316  29.118  1.00  0.00           C  
ATOM   1954  O   VAL A 129      46.727  25.335  27.951  1.00  0.00           O  
ATOM   1955  CB  VAL A 129      48.007  25.516  30.963  1.00  0.00           C  
ATOM   1956  CG1 VAL A 129      48.965  24.797  30.025  1.00  0.00           C  
ATOM   1957  CG2 VAL A 129      48.756  26.497  31.852  1.00  0.00           C  
ATOM   1958  H   VAL A 129      45.950  26.502  32.001  1.00  0.00           H  
ATOM   1959  HA  VAL A 129      47.381  27.097  29.637  1.00  0.00           H  
ATOM   1960  HB  VAL A 129      47.531  24.754  31.582  1.00  0.00           H  
ATOM   1961 1HG1 VAL A 129      49.725  24.277  30.609  1.00  0.00           H  
ATOM   1962 2HG1 VAL A 129      48.413  24.074  29.425  1.00  0.00           H  
ATOM   1963 3HG1 VAL A 129      49.446  25.523  29.370  1.00  0.00           H  
ATOM   1964 1HG2 VAL A 129      49.522  25.965  32.417  1.00  0.00           H  
ATOM   1965 2HG2 VAL A 129      49.227  27.261  31.233  1.00  0.00           H  
ATOM   1966 3HG2 VAL A 129      48.058  26.969  32.543  1.00  0.00           H  
ATOM   1967  N   VAL A 130      45.439  24.465  29.552  1.00  0.00           N  
ATOM   1968  CA  VAL A 130      44.752  23.560  28.651  1.00  0.00           C  
ATOM   1969  C   VAL A 130      43.925  24.293  27.608  1.00  0.00           C  
ATOM   1970  O   VAL A 130      43.878  23.912  26.441  1.00  0.00           O  
ATOM   1971  CB  VAL A 130      43.833  22.620  29.454  1.00  0.00           C  
ATOM   1972  CG1 VAL A 130      42.957  21.803  28.516  1.00  0.00           C  
ATOM   1973  CG2 VAL A 130      44.669  21.711  30.341  1.00  0.00           C  
ATOM   1974  H   VAL A 130      45.161  24.474  30.491  1.00  0.00           H  
ATOM   1975  HA  VAL A 130      45.498  22.962  28.126  1.00  0.00           H  
ATOM   1976  HB  VAL A 130      43.166  23.221  30.073  1.00  0.00           H  
ATOM   1977 1HG1 VAL A 130      42.314  21.145  29.100  1.00  0.00           H  
ATOM   1978 2HG1 VAL A 130      42.341  22.473  27.916  1.00  0.00           H  
ATOM   1979 3HG1 VAL A 130      43.588  21.203  27.860  1.00  0.00           H  
ATOM   1980 1HG2 VAL A 130      44.013  21.050  30.906  1.00  0.00           H  
ATOM   1981 2HG2 VAL A 130      45.339  21.115  29.721  1.00  0.00           H  
ATOM   1982 3HG2 VAL A 130      45.256  22.316  31.032  1.00  0.00           H  
ATOM   1983  N   ALA A 131      43.245  25.331  28.042  1.00  0.00           N  
ATOM   1984  CA  ALA A 131      42.471  26.165  27.141  1.00  0.00           C  
ATOM   1985  C   ALA A 131      43.338  26.853  26.098  1.00  0.00           C  
ATOM   1986  O   ALA A 131      42.971  26.965  24.931  1.00  0.00           O  
ATOM   1987  CB  ALA A 131      41.688  27.200  27.935  1.00  0.00           C  
ATOM   1988  H   ALA A 131      43.301  25.604  28.981  1.00  0.00           H  
ATOM   1989  HA  ALA A 131      41.772  25.525  26.603  1.00  0.00           H  
ATOM   1990 1HB  ALA A 131      41.100  27.814  27.253  1.00  0.00           H  
ATOM   1991 2HB  ALA A 131      41.022  26.695  28.635  1.00  0.00           H  
ATOM   1992 3HB  ALA A 131      42.380  27.834  28.488  1.00  0.00           H  
ATOM   1993  N   ALA A 132      44.479  27.343  26.532  1.00  0.00           N  
ATOM   1994  CA  ALA A 132      45.434  27.958  25.631  1.00  0.00           C  
ATOM   1995  C   ALA A 132      45.960  26.986  24.588  1.00  0.00           C  
ATOM   1996  O   ALA A 132      46.135  27.328  23.421  1.00  0.00           O  
ATOM   1997  CB  ALA A 132      46.590  28.548  26.425  1.00  0.00           C  
ATOM   1998  H   ALA A 132      44.736  27.240  27.471  1.00  0.00           H  
ATOM   1999  HA  ALA A 132      44.925  28.758  25.093  1.00  0.00           H  
ATOM   2000 1HB  ALA A 132      47.297  29.020  25.743  1.00  0.00           H  
ATOM   2001 2HB  ALA A 132      46.209  29.292  27.125  1.00  0.00           H  
ATOM   2002 3HB  ALA A 132      47.093  27.756  26.977  1.00  0.00           H  
ATOM   2003  N   ALA A 133      46.244  25.778  25.022  1.00  0.00           N  
ATOM   2004  CA  ALA A 133      46.685  24.731  24.121  1.00  0.00           C  
ATOM   2005  C   ALA A 133      45.636  24.381  23.078  1.00  0.00           C  
ATOM   2006  O   ALA A 133      45.943  24.150  21.911  1.00  0.00           O  
ATOM   2007  CB  ALA A 133      47.067  23.490  24.915  1.00  0.00           C  
ATOM   2008  H   ALA A 133      46.098  25.542  25.961  1.00  0.00           H  
ATOM   2009  HA  ALA A 133      47.561  25.094  23.583  1.00  0.00           H  
ATOM   2010 1HB  ALA A 133      47.410  22.713  24.233  1.00  0.00           H  
ATOM   2011 2HB  ALA A 133      47.865  23.737  25.615  1.00  0.00           H  
ATOM   2012 3HB  ALA A 133      46.200  23.131  25.467  1.00  0.00           H  
ATOM   2013  N   GLU A 134      44.397  24.311  23.512  1.00  0.00           N  
ATOM   2014  CA  GLU A 134      43.289  24.058  22.611  1.00  0.00           C  
ATOM   2015  C   GLU A 134      43.126  25.152  21.568  1.00  0.00           C  
ATOM   2016  O   GLU A 134      42.846  24.890  20.401  1.00  0.00           O  
ATOM   2017  CB  GLU A 134      41.991  23.911  23.408  1.00  0.00           C  
ATOM   2018  CG  GLU A 134      40.769  23.576  22.564  1.00  0.00           C  
ATOM   2019  CD  GLU A 134      39.529  23.365  23.387  1.00  0.00           C  
ATOM   2020  OE1 GLU A 134      39.614  23.454  24.588  1.00  0.00           O  
ATOM   2021  OE2 GLU A 134      38.495  23.115  22.814  1.00  0.00           O1-
ATOM   2022  H   GLU A 134      44.190  24.496  24.451  1.00  0.00           H  
ATOM   2023  HA  GLU A 134      43.480  23.125  22.081  1.00  0.00           H  
ATOM   2024 1HB  GLU A 134      42.109  23.124  24.153  1.00  0.00           H  
ATOM   2025 2HB  GLU A 134      41.784  24.839  23.942  1.00  0.00           H  
ATOM   2026 1HG  GLU A 134      40.591  24.390  21.862  1.00  0.00           H  
ATOM   2027 2HG  GLU A 134      40.975  22.675  21.988  1.00  0.00           H  
ATOM   2028  N   ALA A 135      43.273  26.384  22.002  1.00  0.00           N  
ATOM   2029  CA  ALA A 135      43.216  27.519  21.101  1.00  0.00           C  
ATOM   2030  C   ALA A 135      44.322  27.489  20.058  1.00  0.00           C  
ATOM   2031  O   ALA A 135      44.113  27.812  18.891  1.00  0.00           O  
ATOM   2032  CB  ALA A 135      43.281  28.815  21.895  1.00  0.00           C  
ATOM   2033  H   ALA A 135      43.491  26.556  22.941  1.00  0.00           H  
ATOM   2034  HA  ALA A 135      42.269  27.477  20.563  1.00  0.00           H  
ATOM   2035 1HB  ALA A 135      43.225  29.663  21.213  1.00  0.00           H  
ATOM   2036 2HB  ALA A 135      42.446  28.856  22.595  1.00  0.00           H  
ATOM   2037 3HB  ALA A 135      44.219  28.857  22.448  1.00  0.00           H  
ATOM   2038  N   ILE A 136      45.510  27.132  20.492  1.00  0.00           N  
ATOM   2039  CA  ILE A 136      46.639  26.990  19.591  1.00  0.00           C  
ATOM   2040  C   ILE A 136      46.416  25.906  18.548  1.00  0.00           C  
ATOM   2041  O   ILE A 136      46.770  26.057  17.381  1.00  0.00           O  
ATOM   2042  CB  ILE A 136      47.923  26.678  20.381  1.00  0.00           C  
ATOM   2043  CG1 ILE A 136      48.337  27.886  21.226  1.00  0.00           C  
ATOM   2044  CG2 ILE A 136      49.045  26.276  19.436  1.00  0.00           C  
ATOM   2045  CD1 ILE A 136      49.421  27.583  22.235  1.00  0.00           C  
ATOM   2046  H   ILE A 136      45.642  26.887  21.431  1.00  0.00           H  
ATOM   2047  HA  ILE A 136      46.777  27.931  19.059  1.00  0.00           H  
ATOM   2048  HB  ILE A 136      47.734  25.859  21.074  1.00  0.00           H  
ATOM   2049 1HG1 ILE A 136      48.692  28.682  20.572  1.00  0.00           H  
ATOM   2050 2HG1 ILE A 136      47.469  28.268  21.764  1.00  0.00           H  
ATOM   2051 1HG2 ILE A 136      49.945  26.060  20.011  1.00  0.00           H  
ATOM   2052 2HG2 ILE A 136      48.749  25.389  18.878  1.00  0.00           H  
ATOM   2053 3HG2 ILE A 136      49.245  27.092  18.741  1.00  0.00           H  
ATOM   2054 1HD1 ILE A 136      49.660  28.487  22.795  1.00  0.00           H  
ATOM   2055 2HD1 ILE A 136      49.073  26.811  22.923  1.00  0.00           H  
ATOM   2056 3HD1 ILE A 136      50.312  27.232  21.717  1.00  0.00           H  
ATOM   2057  N   ALA A 137      45.857  24.799  18.982  1.00  0.00           N  
ATOM   2058  CA  ALA A 137      45.522  23.713  18.081  1.00  0.00           C  
ATOM   2059  C   ALA A 137      44.493  24.119  17.038  1.00  0.00           C  
ATOM   2060  O   ALA A 137      44.580  23.744  15.871  1.00  0.00           O  
ATOM   2061  CB  ALA A 137      45.017  22.517  18.875  1.00  0.00           C  
ATOM   2062  H   ALA A 137      45.594  24.711  19.921  1.00  0.00           H  
ATOM   2063  HA  ALA A 137      46.426  23.428  17.543  1.00  0.00           H  
ATOM   2064 1HB  ALA A 137      44.780  21.701  18.193  1.00  0.00           H  
ATOM   2065 2HB  ALA A 137      45.788  22.193  19.575  1.00  0.00           H  
ATOM   2066 3HB  ALA A 137      44.122  22.799  19.428  1.00  0.00           H  
ATOM   2067  N   LEU A 138      43.499  24.862  17.472  1.00  0.00           N  
ATOM   2068  CA  LEU A 138      42.488  25.380  16.571  1.00  0.00           C  
ATOM   2069  C   LEU A 138      43.068  26.322  15.528  1.00  0.00           C  
ATOM   2070  O   LEU A 138      42.683  26.303  14.361  1.00  0.00           O  
ATOM   2071  CB  LEU A 138      41.403  26.110  17.373  1.00  0.00           C  
ATOM   2072  CG  LEU A 138      40.248  26.695  16.550  1.00  0.00           C  
ATOM   2073  CD1 LEU A 138      39.540  25.575  15.800  1.00  0.00           C  
ATOM   2074  CD2 LEU A 138      39.287  27.428  17.474  1.00  0.00           C  
ATOM   2075  H   LEU A 138      43.460  25.137  18.411  1.00  0.00           H  
ATOM   2076  HA  LEU A 138      42.035  24.542  16.042  1.00  0.00           H  
ATOM   2077 1HB  LEU A 138      40.977  25.414  18.093  1.00  0.00           H  
ATOM   2078 2HB  LEU A 138      41.868  26.929  17.921  1.00  0.00           H  
ATOM   2079  HG  LEU A 138      40.644  27.392  15.811  1.00  0.00           H  
ATOM   2080 1HD1 LEU A 138      38.719  25.991  15.215  1.00  0.00           H  
ATOM   2081 2HD1 LEU A 138      40.246  25.081  15.132  1.00  0.00           H  
ATOM   2082 3HD1 LEU A 138      39.146  24.852  16.513  1.00  0.00           H  
ATOM   2083 1HD2 LEU A 138      38.466  27.844  16.889  1.00  0.00           H  
ATOM   2084 2HD2 LEU A 138      38.889  26.731  18.212  1.00  0.00           H  
ATOM   2085 3HD2 LEU A 138      39.815  28.234  17.983  1.00  0.00           H  
ATOM   2086  N   VAL A 139      43.971  27.173  15.962  1.00  0.00           N  
ATOM   2087  CA  VAL A 139      44.658  28.079  15.061  1.00  0.00           C  
ATOM   2088  C   VAL A 139      45.486  27.345  14.018  1.00  0.00           C  
ATOM   2089  O   VAL A 139      45.532  27.726  12.851  1.00  0.00           O  
ATOM   2090  CB  VAL A 139      45.577  29.019  15.864  1.00  0.00           C  
ATOM   2091  CG1 VAL A 139      46.452  29.837  14.926  1.00  0.00           C  
ATOM   2092  CG2 VAL A 139      44.739  29.928  16.751  1.00  0.00           C  
ATOM   2093  H   VAL A 139      44.249  27.164  16.901  1.00  0.00           H  
ATOM   2094  HA  VAL A 139      43.912  28.671  14.531  1.00  0.00           H  
ATOM   2095  HB  VAL A 139      46.243  28.419  16.483  1.00  0.00           H  
ATOM   2096 1HG1 VAL A 139      47.095  30.496  15.511  1.00  0.00           H  
ATOM   2097 2HG1 VAL A 139      47.068  29.168  14.327  1.00  0.00           H  
ATOM   2098 3HG1 VAL A 139      45.821  30.437  14.270  1.00  0.00           H  
ATOM   2099 1HG2 VAL A 139      45.395  30.589  17.316  1.00  0.00           H  
ATOM   2100 2HG2 VAL A 139      44.069  30.524  16.132  1.00  0.00           H  
ATOM   2101 3HG2 VAL A 139      44.153  29.322  17.442  1.00  0.00           H  
ATOM   2102  N   ALA A 140      46.166  26.307  14.452  1.00  0.00           N  
ATOM   2103  CA  ALA A 140      46.938  25.473  13.551  1.00  0.00           C  
ATOM   2104  C   ALA A 140      46.072  24.786  12.508  1.00  0.00           C  
ATOM   2105  O   ALA A 140      46.439  24.673  11.341  1.00  0.00           O  
ATOM   2106  CB  ALA A 140      47.720  24.437  14.345  1.00  0.00           C  
ATOM   2107  H   ALA A 140      46.108  26.035  15.391  1.00  0.00           H  
ATOM   2108  HA  ALA A 140      47.645  26.106  13.014  1.00  0.00           H  
ATOM   2109 1HB  ALA A 140      48.308  23.823  13.663  1.00  0.00           H  
ATOM   2110 2HB  ALA A 140      48.386  24.942  15.045  1.00  0.00           H  
ATOM   2111 3HB  ALA A 140      47.027  23.804  14.898  1.00  0.00           H  
ATOM   2112  N   GLU A 141      44.932  24.297  12.942  1.00  0.00           N  
ATOM   2113  CA  GLU A 141      43.977  23.680  12.041  1.00  0.00           C  
ATOM   2114  C   GLU A 141      43.450  24.652  10.998  1.00  0.00           C  
ATOM   2115  O   GLU A 141      43.275  24.310   9.831  1.00  0.00           O  
ATOM   2116  CB  GLU A 141      42.807  23.098  12.838  1.00  0.00           C  
ATOM   2117  CG  GLU A 141      41.774  22.366  11.994  1.00  0.00           C  
ATOM   2118  CD  GLU A 141      40.680  21.744  12.817  1.00  0.00           C  
ATOM   2119  OE1 GLU A 141      40.730  21.857  14.018  1.00  0.00           O  
ATOM   2120  OE2 GLU A 141      39.794  21.156  12.244  1.00  0.00           O1-
ATOM   2121  H   GLU A 141      44.673  24.400  13.881  1.00  0.00           H  
ATOM   2122  HA  GLU A 141      44.486  22.880  11.503  1.00  0.00           H  
ATOM   2123 1HB  GLU A 141      43.187  22.399  13.583  1.00  0.00           H  
ATOM   2124 2HB  GLU A 141      42.296  23.900  13.371  1.00  0.00           H  
ATOM   2125 1HG  GLU A 141      41.329  23.070  11.291  1.00  0.00           H  
ATOM   2126 2HG  GLU A 141      42.275  21.589  11.418  1.00  0.00           H  
ATOM   2127  N   ALA A 142      43.166  25.860  11.432  1.00  0.00           N  
ATOM   2128  CA  ALA A 142      42.724  26.908  10.531  1.00  0.00           C  
ATOM   2129  C   ALA A 142      43.774  27.258   9.488  1.00  0.00           C  
ATOM   2130  O   ALA A 142      43.468  27.489   8.321  1.00  0.00           O  
ATOM   2131  CB  ALA A 142      42.342  28.149  11.325  1.00  0.00           C  
ATOM   2132  H   ALA A 142      43.313  26.097  12.371  1.00  0.00           H  
ATOM   2133  HA  ALA A 142      41.848  26.545   9.993  1.00  0.00           H  
ATOM   2134 1HB  ALA A 142      41.999  28.926  10.643  1.00  0.00           H  
ATOM   2135 2HB  ALA A 142      41.543  27.901  12.025  1.00  0.00           H  
ATOM   2136 3HB  ALA A 142      43.209  28.507  11.878  1.00  0.00           H  
ATOM   2137  N   ALA A 143      45.013  27.327   9.922  1.00  0.00           N  
ATOM   2138  CA  ALA A 143      46.121  27.581   9.021  1.00  0.00           C  
ATOM   2139  C   ALA A 143      46.283  26.486   7.978  1.00  0.00           C  
ATOM   2140  O   ALA A 143      46.565  26.748   6.811  1.00  0.00           O  
ATOM   2141  CB  ALA A 143      47.409  27.742   9.815  1.00  0.00           C  
ATOM   2142  H   ALA A 143      45.220  27.143  10.861  1.00  0.00           H  
ATOM   2143  HA  ALA A 143      45.915  28.507   8.484  1.00  0.00           H  
ATOM   2144 1HB  ALA A 143      48.234  27.945   9.132  1.00  0.00           H  
ATOM   2145 2HB  ALA A 143      47.304  28.572  10.514  1.00  0.00           H  
ATOM   2146 3HB  ALA A 143      47.613  26.826  10.367  1.00  0.00           H  
ATOM   2147  N   ALA A 144      46.137  25.254   8.412  1.00  0.00           N  
ATOM   2148  CA  ALA A 144      46.194  24.119   7.511  1.00  0.00           C  
ATOM   2149  C   ALA A 144      45.088  24.149   6.468  1.00  0.00           C  
ATOM   2150  O   ALA A 144      45.297  23.826   5.301  1.00  0.00           O  
ATOM   2151  CB  ALA A 144      46.129  22.823   8.305  1.00  0.00           C  
ATOM   2152  H   ALA A 144      45.919  25.082   9.351  1.00  0.00           H  
ATOM   2153  HA  ALA A 144      47.141  24.161   6.973  1.00  0.00           H  
ATOM   2154 1HB  ALA A 144      46.185  21.975   7.623  1.00  0.00           H  
ATOM   2155 2HB  ALA A 144      46.964  22.782   9.005  1.00  0.00           H  
ATOM   2156 3HB  ALA A 144      45.191  22.781   8.858  1.00  0.00           H  
ATOM   2157  N   GLU A 145      43.900  24.507   6.902  1.00  0.00           N  
ATOM   2158  CA  GLU A 145      42.772  24.648   6.001  1.00  0.00           C  
ATOM   2159  C   GLU A 145      42.994  25.733   4.958  1.00  0.00           C  
ATOM   2160  O   GLU A 145      42.640  25.582   3.791  1.00  0.00           O  
ATOM   2161  CB  GLU A 145      41.502  24.953   6.798  1.00  0.00           C  
ATOM   2162  CG  GLU A 145      40.239  25.056   5.954  1.00  0.00           C  
ATOM   2163  CD  GLU A 145      39.002  25.282   6.777  1.00  0.00           C  
ATOM   2164  OE1 GLU A 145      39.112  25.336   7.979  1.00  0.00           O  
ATOM   2165  OE2 GLU A 145      37.945  25.400   6.204  1.00  0.00           O1-
ATOM   2166  H   GLU A 145      43.768  24.751   7.841  1.00  0.00           H  
ATOM   2167  HA  GLU A 145      42.636  23.707   5.467  1.00  0.00           H  
ATOM   2168 1HB  GLU A 145      41.343  24.173   7.543  1.00  0.00           H  
ATOM   2169 2HB  GLU A 145      41.625  25.896   7.332  1.00  0.00           H  
ATOM   2170 1HG  GLU A 145      40.350  25.882   5.252  1.00  0.00           H  
ATOM   2171 2HG  GLU A 145      40.125  24.139   5.378  1.00  0.00           H  
ATOM   2172  N   ALA A 146      43.553  26.841   5.392  1.00  0.00           N  
ATOM   2173  CA  ALA A 146      43.887  27.927   4.491  1.00  0.00           C  
ATOM   2174  C   ALA A 146      44.916  27.520   3.448  1.00  0.00           C  
ATOM   2175  O   ALA A 146      44.830  27.894   2.281  1.00  0.00           O  
ATOM   2176  CB  ALA A 146      44.392  29.123   5.285  1.00  0.00           C  
ATOM   2177  H   ALA A 146      43.817  26.927   6.331  1.00  0.00           H  
ATOM   2178  HA  ALA A 146      42.982  28.211   3.953  1.00  0.00           H  
ATOM   2179 1HB  ALA A 146      44.628  29.939   4.602  1.00  0.00           H  
ATOM   2180 2HB  ALA A 146      43.621  29.447   5.984  1.00  0.00           H  
ATOM   2181 3HB  ALA A 146      45.287  28.841   5.837  1.00  0.00           H  
ATOM   2182  N   ALA A 147      45.910  26.777   3.882  1.00  0.00           N  
ATOM   2183  CA  ALA A 147      46.922  26.258   2.981  1.00  0.00           C  
ATOM   2184  C   ALA A 147      46.342  25.316   1.938  1.00  0.00           C  
ATOM   2185  O   ALA A 147      46.727  25.335   0.771  1.00  0.00           O  
ATOM   2186  CB  ALA A 147      48.011  25.552   3.775  1.00  0.00           C  
ATOM   2187  H   ALA A 147      45.950  26.502   4.821  1.00  0.00           H  
ATOM   2188  HA  ALA A 147      47.361  27.099   2.444  1.00  0.00           H  
ATOM   2189 1HB  ALA A 147      48.774  25.176   3.093  1.00  0.00           H  
ATOM   2190 2HB  ALA A 147      48.465  26.254   4.474  1.00  0.00           H  
ATOM   2191 3HB  ALA A 147      47.577  24.720   4.327  1.00  0.00           H  
ATOM   2192  N   VAL A 148      45.439  24.465   2.372  1.00  0.00           N  
ATOM   2193  CA  VAL A 148      44.752  23.560   1.471  1.00  0.00           C  
ATOM   2194  C   VAL A 148      43.925  24.293   0.428  1.00  0.00           C  
ATOM   2195  O   VAL A 148      43.878  23.912  -0.739  1.00  0.00           O  
ATOM   2196  CB  VAL A 148      43.833  22.620   2.274  1.00  0.00           C  
ATOM   2197  CG1 VAL A 148      42.957  21.803   1.336  1.00  0.00           C  
ATOM   2198  CG2 VAL A 148      44.669  21.711   3.161  1.00  0.00           C  
ATOM   2199  H   VAL A 148      45.161  24.474   3.311  1.00  0.00           H  
ATOM   2200  HA  VAL A 148      45.498  22.962   0.946  1.00  0.00           H  
ATOM   2201  HB  VAL A 148      43.166  23.221   2.893  1.00  0.00           H  
ATOM   2202 1HG1 VAL A 148      42.314  21.145   1.920  1.00  0.00           H  
ATOM   2203 2HG1 VAL A 148      42.341  22.473   0.736  1.00  0.00           H  
ATOM   2204 3HG1 VAL A 148      43.588  21.203   0.680  1.00  0.00           H  
ATOM   2205 1HG2 VAL A 148      44.013  21.050   3.726  1.00  0.00           H  
ATOM   2206 2HG2 VAL A 148      45.339  21.115   2.541  1.00  0.00           H  
ATOM   2207 3HG2 VAL A 148      45.256  22.316   3.852  1.00  0.00           H  
ATOM   2208  N   GLU A 149      43.245  25.331   0.862  1.00  0.00           N  
ATOM   2209  CA  GLU A 149      42.471  26.165  -0.039  1.00  0.00           C  
ATOM   2210  C   GLU A 149      43.321  26.764  -1.149  1.00  0.00           C  
ATOM   2211  O   GLU A 149      42.944  26.726  -2.321  1.00  0.00           O  
ATOM   2212  CB  GLU A 149      41.786  27.286   0.745  1.00  0.00           C  
ATOM   2213  CG  GLU A 149      40.659  26.819   1.656  1.00  0.00           C  
ATOM   2214  CD  GLU A 149      39.481  26.275   0.898  1.00  0.00           C  
ATOM   2215  OE1 GLU A 149      38.860  27.026   0.184  1.00  0.00           O  
ATOM   2216  OE2 GLU A 149      39.201  25.107   1.032  1.00  0.00           O1-
ATOM   2217  H   GLU A 149      43.301  25.604   1.801  1.00  0.00           H  
ATOM   2218  HA  GLU A 149      41.707  25.547  -0.512  1.00  0.00           H  
ATOM   2219 1HB  GLU A 149      42.522  27.802   1.362  1.00  0.00           H  
ATOM   2220 2HB  GLU A 149      41.372  28.016   0.050  1.00  0.00           H  
ATOM   2221 1HG  GLU A 149      41.041  26.041   2.318  1.00  0.00           H  
ATOM   2222 2HG  GLU A 149      40.334  27.655   2.273  1.00  0.00           H  
ATOM   2223  N   SER A 150      44.376  27.470  -0.780  1.00  0.00           N  
ATOM   2224  CA  SER A 150      45.079  28.309  -1.748  1.00  0.00           C  
ATOM   2225  C   SER A 150      46.249  27.552  -2.361  1.00  0.00           C  
ATOM   2226  O   SER A 150      46.948  28.067  -3.234  1.00  0.00           O  
ATOM   2227  CB  SER A 150      45.575  29.579  -1.084  1.00  0.00           C  
ATOM   2228  OG  SER A 150      44.505  30.357  -0.625  1.00  0.00           O  
ATOM   2229  H   SER A 150      44.678  27.455   0.184  1.00  0.00           H  
ATOM   2230  HA  SER A 150      44.380  28.587  -2.537  1.00  0.00           H  
ATOM   2231 1HB  SER A 150      46.226  29.322  -0.249  1.00  0.00           H  
ATOM   2232 2HB  SER A 150      46.167  30.153  -1.795  1.00  0.00           H  
ATOM   2233  HG  SER A 150      43.827  30.301  -1.303  1.00  0.00           H  
ATOM   2234  N   ASN A 151      46.467  26.332  -1.882  1.00  0.00           N  
ATOM   2235  CA  ASN A 151      47.585  25.510  -2.334  1.00  0.00           C  
ATOM   2236  C   ASN A 151      48.918  26.205  -2.092  1.00  0.00           C  
ATOM   2237  O   ASN A 151      49.776  26.256  -2.974  1.00  0.00           O  
ATOM   2238  CB  ASN A 151      47.428  25.156  -3.801  1.00  0.00           C  
ATOM   2239  CG  ASN A 151      48.317  24.018  -4.220  1.00  0.00           C  
ATOM   2240  ND2 ASN A 151      48.756  24.042  -5.452  1.00  0.00           N  
ATOM   2241  OD1 ASN A 151      48.607  23.116  -3.425  1.00  0.00           O  
ATOM   2242  H   ASN A 151      45.846  25.966  -1.174  1.00  0.00           H  
ATOM   2243  HA  ASN A 151      47.593  24.587  -1.752  1.00  0.00           H  
ATOM   2244 1HB  ASN A 151      46.391  24.884  -4.001  1.00  0.00           H  
ATOM   2245 2HB  ASN A 151      47.662  26.028  -4.413  1.00  0.00           H  
ATOM   2246 1HD2 ASN A 151      49.351  23.311  -5.786  1.00  0.00           H  
ATOM   2247 2HD2 ASN A 151      48.496  24.791  -6.061  1.00  0.00           H  
ATOM   2248  N   VAL A 152      49.099  26.706  -0.876  1.00  0.00           N  
ATOM   2249  CA  VAL A 152      50.361  27.303  -0.456  1.00  0.00           C  
ATOM   2250  C   VAL A 152      51.447  26.247  -0.316  1.00  0.00           C  
ATOM   2251  O   VAL A 152      51.157  25.078  -0.061  1.00  0.00           O  
ATOM   2252  CB  VAL A 152      50.186  28.036   0.887  1.00  0.00           C  
ATOM   2253  CG1 VAL A 152      51.530  28.526   1.406  1.00  0.00           C  
ATOM   2254  CG2 VAL A 152      49.216  29.196   0.721  1.00  0.00           C  
ATOM   2255  H   VAL A 152      48.342  26.650  -0.210  1.00  0.00           H  
ATOM   2256  HA  VAL A 152      50.670  28.026  -1.212  1.00  0.00           H  
ATOM   2257  HB  VAL A 152      49.793  27.336   1.624  1.00  0.00           H  
ATOM   2258 1HG1 VAL A 152      51.387  29.042   2.356  1.00  0.00           H  
ATOM   2259 2HG1 VAL A 152      52.196  27.676   1.551  1.00  0.00           H  
ATOM   2260 3HG1 VAL A 152      51.970  29.214   0.683  1.00  0.00           H  
ATOM   2261 1HG2 VAL A 152      49.097  29.710   1.675  1.00  0.00           H  
ATOM   2262 2HG2 VAL A 152      49.606  29.894  -0.020  1.00  0.00           H  
ATOM   2263 3HG2 VAL A 152      48.249  28.818   0.390  1.00  0.00           H  
ATOM   2264  N   ASP A 153      52.695  26.653  -0.517  1.00  0.00           N  
ATOM   2265  CA  ASP A 153      53.806  25.710  -0.512  1.00  0.00           C  
ATOM   2266  C   ASP A 153      53.890  24.975   0.819  1.00  0.00           C  
ATOM   2267  O   ASP A 153      53.918  25.592   1.884  1.00  0.00           O  
ATOM   2268  CB  ASP A 153      55.127  26.433  -0.789  1.00  0.00           C  
ATOM   2269  CG  ASP A 153      56.305  25.479  -0.933  1.00  0.00           C  
ATOM   2270  OD1 ASP A 153      56.330  24.488  -0.243  1.00  0.00           O  
ATOM   2271  OD2 ASP A 153      57.169  25.751  -1.733  1.00  0.00           O1-
ATOM   2272  H   ASP A 153      52.882  27.633  -0.677  1.00  0.00           H  
ATOM   2273  HA  ASP A 153      53.646  24.982  -1.308  1.00  0.00           H  
ATOM   2274 1HB  ASP A 153      55.037  27.017  -1.705  1.00  0.00           H  
ATOM   2275 2HB  ASP A 153      55.338  27.128   0.024  1.00  0.00           H  
ATOM   2276  N   LYS A 154      53.852  23.649   0.750  1.00  0.00           N  
ATOM   2277  CA  LYS A 154      53.692  22.814   1.934  1.00  0.00           C  
ATOM   2278  C   LYS A 154      54.830  22.983   2.925  1.00  0.00           C  
ATOM   2279  O   LYS A 154      54.693  22.634   4.098  1.00  0.00           O  
ATOM   2280  CB  LYS A 154      53.574  21.343   1.530  1.00  0.00           C  
ATOM   2281  CG  LYS A 154      54.857  20.739   0.975  1.00  0.00           C  
ATOM   2282  CD  LYS A 154      54.979  20.980  -0.522  1.00  0.00           C  
ATOM   2283  CE  LYS A 154      56.195  20.271  -1.101  1.00  0.00           C  
ATOM   2284  NZ  LYS A 154      56.352  20.535  -2.557  1.00  0.00           N1+
ATOM   2285  H   LYS A 154      53.937  23.208  -0.155  1.00  0.00           H  
ATOM   2286  HA  LYS A 154      52.777  23.112   2.446  1.00  0.00           H  
ATOM   2287 1HB  LYS A 154      53.272  20.752   2.395  1.00  0.00           H  
ATOM   2288 2HB  LYS A 154      52.798  21.235   0.772  1.00  0.00           H  
ATOM   2289 1HG  LYS A 154      55.717  21.184   1.477  1.00  0.00           H  
ATOM   2290 2HG  LYS A 154      54.865  19.666   1.163  1.00  0.00           H  
ATOM   2291 1HD  LYS A 154      54.082  20.614  -1.024  1.00  0.00           H  
ATOM   2292 2HD  LYS A 154      55.070  22.050  -0.712  1.00  0.00           H  
ATOM   2293 1HE  LYS A 154      57.092  20.608  -0.584  1.00  0.00           H  
ATOM   2294 2HE  LYS A 154      56.096  19.197  -0.948  1.00  0.00           H  
ATOM   2295 1HZ  LYS A 154      57.168  20.048  -2.901  1.00  0.00           H  
ATOM   2296 2HZ  LYS A 154      55.533  20.210  -3.049  1.00  0.00           H  
ATOM   2297 3HZ  LYS A 154      56.464  21.528  -2.709  1.00  0.00           H  
ATOM   2298  N   GLU A 155      55.950  23.531   2.467  1.00  0.00           N  
ATOM   2299  CA  GLU A 155      57.045  23.837   3.368  1.00  0.00           C  
ATOM   2300  C   GLU A 155      56.666  24.876   4.410  1.00  0.00           C  
ATOM   2301  O   GLU A 155      57.038  24.781   5.578  1.00  0.00           O  
ATOM   2302  CB  GLU A 155      58.256  24.327   2.571  1.00  0.00           C  
ATOM   2303  CG  GLU A 155      59.483  24.635   3.418  1.00  0.00           C  
ATOM   2304  CD  GLU A 155      60.055  23.415   4.085  1.00  0.00           C  
ATOM   2305  OE1 GLU A 155      59.784  22.330   3.629  1.00  0.00           O  
ATOM   2306  OE2 GLU A 155      60.763  23.568   5.053  1.00  0.00           O1-
ATOM   2307  H   GLU A 155      56.044  23.793   1.527  1.00  0.00           H  
ATOM   2308  HA  GLU A 155      57.319  22.926   3.902  1.00  0.00           H  
ATOM   2309 1HB  GLU A 155      58.538  23.573   1.837  1.00  0.00           H  
ATOM   2310 2HB  GLU A 155      57.991  25.232   2.026  1.00  0.00           H  
ATOM   2311 1HG  GLU A 155      60.248  25.080   2.783  1.00  0.00           H  
ATOM   2312 2HG  GLU A 155      59.212  25.366   4.179  1.00  0.00           H  
ATOM   2313  N   LYS A 156      55.951  25.891   3.977  1.00  0.00           N  
ATOM   2314  CA  LYS A 156      55.460  26.916   4.878  1.00  0.00           C  
ATOM   2315  C   LYS A 156      54.502  26.361   5.920  1.00  0.00           C  
ATOM   2316  O   LYS A 156      54.532  26.745   7.088  1.00  0.00           O  
ATOM   2317  CB  LYS A 156      54.776  28.030   4.083  1.00  0.00           C  
ATOM   2318  CG  LYS A 156      55.719  29.116   3.584  1.00  0.00           C  
ATOM   2319  CD  LYS A 156      56.666  28.580   2.520  1.00  0.00           C  
ATOM   2320  CE  LYS A 156      57.586  29.672   1.995  1.00  0.00           C  
ATOM   2321  NZ  LYS A 156      58.544  29.153   0.982  1.00  0.00           N1+
ATOM   2322  H   LYS A 156      55.676  25.938   3.037  1.00  0.00           H  
ATOM   2323  HA  LYS A 156      56.309  27.346   5.408  1.00  0.00           H  
ATOM   2324 1HB  LYS A 156      54.271  27.601   3.218  1.00  0.00           H  
ATOM   2325 2HB  LYS A 156      54.017  28.506   4.704  1.00  0.00           H  
ATOM   2326 1HG  LYS A 156      55.138  29.937   3.161  1.00  0.00           H  
ATOM   2327 2HG  LYS A 156      56.305  29.501   4.418  1.00  0.00           H  
ATOM   2328 1HD  LYS A 156      57.272  27.778   2.943  1.00  0.00           H  
ATOM   2329 2HD  LYS A 156      56.087  28.175   1.689  1.00  0.00           H  
ATOM   2330 1HE  LYS A 156      56.989  30.463   1.541  1.00  0.00           H  
ATOM   2331 2HE  LYS A 156      58.149  30.102   2.823  1.00  0.00           H  
ATOM   2332 1HZ  LYS A 156      59.135  29.907   0.660  1.00  0.00           H  
ATOM   2333 2HZ  LYS A 156      59.116  28.431   1.398  1.00  0.00           H  
ATOM   2334 3HZ  LYS A 156      58.034  28.769   0.200  1.00  0.00           H  
ATOM   2335  N   LEU A 157      53.628  25.482   5.487  1.00  0.00           N  
ATOM   2336  CA  LEU A 157      52.704  24.820   6.388  1.00  0.00           C  
ATOM   2337  C   LEU A 157      53.415  23.973   7.430  1.00  0.00           C  
ATOM   2338  O   LEU A 157      53.033  23.936   8.598  1.00  0.00           O  
ATOM   2339  CB  LEU A 157      51.738  23.939   5.586  1.00  0.00           C  
ATOM   2340  CG  LEU A 157      50.682  23.190   6.409  1.00  0.00           C  
ATOM   2341  CD1 LEU A 157      49.817  24.193   7.160  1.00  0.00           C  
ATOM   2342  CD2 LEU A 157      49.838  22.324   5.485  1.00  0.00           C  
ATOM   2343  H   LEU A 157      53.628  25.203   4.547  1.00  0.00           H  
ATOM   2344  HA  LEU A 157      52.132  25.581   6.918  1.00  0.00           H  
ATOM   2345 1HB  LEU A 157      51.214  24.565   4.866  1.00  0.00           H  
ATOM   2346 2HB  LEU A 157      52.318  23.197   5.037  1.00  0.00           H  
ATOM   2347  HG  LEU A 157      51.176  22.558   7.147  1.00  0.00           H  
ATOM   2348 1HD1 LEU A 157      49.066  23.661   7.744  1.00  0.00           H  
ATOM   2349 2HD1 LEU A 157      50.443  24.786   7.827  1.00  0.00           H  
ATOM   2350 3HD1 LEU A 157      49.321  24.851   6.447  1.00  0.00           H  
ATOM   2351 1HD2 LEU A 157      49.088  21.791   6.070  1.00  0.00           H  
ATOM   2352 2HD2 LEU A 157      49.342  22.955   4.747  1.00  0.00           H  
ATOM   2353 3HD2 LEU A 157      50.479  21.605   4.975  1.00  0.00           H  
ATOM   2354  N   LEU A 158      54.434  23.264   6.997  1.00  0.00           N  
ATOM   2355  CA  LEU A 158      55.246  22.469   7.898  1.00  0.00           C  
ATOM   2356  C   LEU A 158      55.957  23.317   8.940  1.00  0.00           C  
ATOM   2357  O   LEU A 158      56.060  22.946  10.108  1.00  0.00           O  
ATOM   2358  CB  LEU A 158      56.281  21.670   7.096  1.00  0.00           C  
ATOM   2359  CG  LEU A 158      55.719  20.540   6.224  1.00  0.00           C  
ATOM   2360  CD1 LEU A 158      56.831  19.966   5.356  1.00  0.00           C  
ATOM   2361  CD2 LEU A 158      55.110  19.467   7.113  1.00  0.00           C  
ATOM   2362  H   LEU A 158      54.707  23.314   6.057  1.00  0.00           H  
ATOM   2363  HA  LEU A 158      54.595  21.774   8.428  1.00  0.00           H  
ATOM   2364 1HB  LEU A 158      56.819  22.356   6.444  1.00  0.00           H  
ATOM   2365 2HB  LEU A 158      56.994  21.228   7.792  1.00  0.00           H  
ATOM   2366  HG  LEU A 158      54.951  20.940   5.560  1.00  0.00           H  
ATOM   2367 1HD1 LEU A 158      56.431  19.164   4.736  1.00  0.00           H  
ATOM   2368 2HD1 LEU A 158      57.235  20.751   4.716  1.00  0.00           H  
ATOM   2369 3HD1 LEU A 158      57.622  19.573   5.993  1.00  0.00           H  
ATOM   2370 1HD2 LEU A 158      54.710  18.664   6.493  1.00  0.00           H  
ATOM   2371 2HD2 LEU A 158      55.877  19.065   7.776  1.00  0.00           H  
ATOM   2372 3HD2 LEU A 158      54.306  19.900   7.709  1.00  0.00           H  
ATOM   2373  N   GLU A 159      56.477  24.443   8.507  1.00  0.00           N  
ATOM   2374  CA  GLU A 159      57.119  25.381   9.408  1.00  0.00           C  
ATOM   2375  C   GLU A 159      56.161  25.934  10.450  1.00  0.00           C  
ATOM   2376  O   GLU A 159      56.507  26.100  11.618  1.00  0.00           O  
ATOM   2377  CB  GLU A 159      57.733  26.535   8.611  1.00  0.00           C  
ATOM   2378  CG  GLU A 159      58.492  27.548   9.456  1.00  0.00           C  
ATOM   2379  CD  GLU A 159      59.143  28.624   8.633  1.00  0.00           C  
ATOM   2380  OE1 GLU A 159      59.497  28.355   7.510  1.00  0.00           O  
ATOM   2381  OE2 GLU A 159      59.288  29.717   9.128  1.00  0.00           O1-
ATOM   2382  H   GLU A 159      56.381  24.704   7.567  1.00  0.00           H  
ATOM   2383  HA  GLU A 159      57.914  24.859   9.942  1.00  0.00           H  
ATOM   2384 1HB  GLU A 159      58.422  26.136   7.866  1.00  0.00           H  
ATOM   2385 2HB  GLU A 159      56.946  27.067   8.077  1.00  0.00           H  
ATOM   2386 1HG  GLU A 159      57.800  28.012  10.158  1.00  0.00           H  
ATOM   2387 2HG  GLU A 159      59.255  27.026  10.032  1.00  0.00           H  
ATOM   2388  N   PHE A 160      54.961  26.251  10.017  1.00  0.00           N  
ATOM   2389  CA  PHE A 160      53.926  26.720  10.918  1.00  0.00           C  
ATOM   2390  C   PHE A 160      53.548  25.680  11.960  1.00  0.00           C  
ATOM   2391  O   PHE A 160      53.325  25.994  13.128  1.00  0.00           O  
ATOM   2392  CB  PHE A 160      52.682  27.120  10.123  1.00  0.00           C  
ATOM   2393  CG  PHE A 160      51.567  27.661  10.973  1.00  0.00           C  
ATOM   2394  CD1 PHE A 160      51.792  28.713  11.848  1.00  0.00           C  
ATOM   2395  CD2 PHE A 160      50.293  27.119  10.900  1.00  0.00           C  
ATOM   2396  CE1 PHE A 160      50.768  29.212  12.631  1.00  0.00           C  
ATOM   2397  CE2 PHE A 160      49.267  27.616  11.680  1.00  0.00           C  
ATOM   2398  CZ  PHE A 160      49.506  28.664  12.547  1.00  0.00           C  
ATOM   2399  H   PHE A 160      54.720  26.111   9.077  1.00  0.00           H  
ATOM   2400  HA  PHE A 160      54.301  27.595  11.450  1.00  0.00           H  
ATOM   2401 1HB  PHE A 160      52.948  27.878   9.388  1.00  0.00           H  
ATOM   2402 2HB  PHE A 160      52.305  26.255   9.579  1.00  0.00           H  
ATOM   2403  HD1 PHE A 160      52.790  29.148  11.914  1.00  0.00           H  
ATOM   2404  HD2 PHE A 160      50.105  26.291  10.216  1.00  0.00           H  
ATOM   2405  HE1 PHE A 160      50.958  30.039  13.314  1.00  0.00           H  
ATOM   2406  HE2 PHE A 160      48.270  27.181  11.613  1.00  0.00           H  
ATOM   2407  HZ  PHE A 160      48.698  29.056  13.164  1.00  0.00           H  
ATOM   2408  N   GLY A 161      53.445  24.444  11.527  1.00  0.00           N  
ATOM   2409  CA  GLY A 161      53.162  23.343  12.428  1.00  0.00           C  
ATOM   2410  C   GLY A 161      54.252  23.151  13.470  1.00  0.00           C  
ATOM   2411  O   GLY A 161      53.982  22.878  14.638  1.00  0.00           O  
ATOM   2412  H   GLY A 161      53.624  24.232  10.587  1.00  0.00           H  
ATOM   2413 1HA  GLY A 161      52.213  23.522  12.934  1.00  0.00           H  
ATOM   2414 2HA  GLY A 161      53.052  22.423  11.855  1.00  0.00           H  
ATOM   2415  N   ARG A 162      55.487  23.265  13.037  1.00  0.00           N  
ATOM   2416  CA  ARG A 162      56.621  23.177  13.938  1.00  0.00           C  
ATOM   2417  C   ARG A 162      56.620  24.284  14.980  1.00  0.00           C  
ATOM   2418  O   ARG A 162      56.937  24.066  16.148  1.00  0.00           O  
ATOM   2419  CB  ARG A 162      57.922  23.234  13.152  1.00  0.00           C  
ATOM   2420  CG  ARG A 162      59.182  23.077  13.988  1.00  0.00           C  
ATOM   2421  CD  ARG A 162      60.402  23.033  13.141  1.00  0.00           C  
ATOM   2422  NE  ARG A 162      61.613  22.928  13.939  1.00  0.00           N  
ATOM   2423  CZ  ARG A 162      62.862  22.900  13.435  1.00  0.00           C  
ATOM   2424  NH1 ARG A 162      63.047  22.970  12.135  1.00  0.00           N1+
ATOM   2425  NH2 ARG A 162      63.900  22.802  14.246  1.00  0.00           N  
ATOM   2426  H   ARG A 162      55.665  23.478  12.097  1.00  0.00           H  
ATOM   2427  HA  ARG A 162      56.571  22.224  14.465  1.00  0.00           H  
ATOM   2428 1HB  ARG A 162      57.927  22.447  12.399  1.00  0.00           H  
ATOM   2429 2HB  ARG A 162      57.990  24.188  12.629  1.00  0.00           H  
ATOM   2430 1HG  ARG A 162      59.271  23.920  14.674  1.00  0.00           H  
ATOM   2431 2HG  ARG A 162      59.127  22.149  14.559  1.00  0.00           H  
ATOM   2432 1HD  ARG A 162      60.354  22.169  12.479  1.00  0.00           H  
ATOM   2433 2HD  ARG A 162      60.464  23.943  12.546  1.00  0.00           H  
ATOM   2434  HE  ARG A 162      61.510  22.871  14.944  1.00  0.00           H  
ATOM   2435 1HH1 ARG A 162      62.253  23.045  11.515  1.00  0.00           H  
ATOM   2436 2HH1 ARG A 162      63.983  22.950  11.757  1.00  0.00           H  
ATOM   2437 1HH2 ARG A 162      63.758  22.748  15.245  1.00  0.00           H  
ATOM   2438 2HH2 ARG A 162      64.836  22.781  13.868  1.00  0.00           H  
ATOM   2439  N   ARG A 163      56.294  25.480  14.547  1.00  0.00           N  
ATOM   2440  CA  ARG A 163      56.184  26.612  15.448  1.00  0.00           C  
ATOM   2441  C   ARG A 163      55.094  26.419  16.490  1.00  0.00           C  
ATOM   2442  O   ARG A 163      55.254  26.769  17.658  1.00  0.00           O  
ATOM   2443  CB  ARG A 163      55.902  27.884  14.662  1.00  0.00           C  
ATOM   2444  CG  ARG A 163      57.069  28.393  13.830  1.00  0.00           C  
ATOM   2445  CD  ARG A 163      56.726  29.649  13.115  1.00  0.00           C  
ATOM   2446  NE  ARG A 163      57.809  30.096  12.254  1.00  0.00           N  
ATOM   2447  CZ  ARG A 163      58.862  30.828  12.666  1.00  0.00           C  
ATOM   2448  NH1 ARG A 163      58.960  31.188  13.927  1.00  0.00           N1+
ATOM   2449  NH2 ARG A 163      59.797  31.185  11.803  1.00  0.00           N  
ATOM   2450  H   ARG A 163      56.053  25.618  13.607  1.00  0.00           H  
ATOM   2451  HA  ARG A 163      57.129  26.722  15.982  1.00  0.00           H  
ATOM   2452 1HB  ARG A 163      55.065  27.716  13.986  1.00  0.00           H  
ATOM   2453 2HB  ARG A 163      55.614  28.680  15.349  1.00  0.00           H  
ATOM   2454 1HG  ARG A 163      57.921  28.591  14.481  1.00  0.00           H  
ATOM   2455 2HG  ARG A 163      57.344  27.641  13.090  1.00  0.00           H  
ATOM   2456 1HD  ARG A 163      55.844  29.487  12.497  1.00  0.00           H  
ATOM   2457 2HD  ARG A 163      56.521  30.436  13.840  1.00  0.00           H  
ATOM   2458  HE  ARG A 163      57.769  29.838  11.277  1.00  0.00           H  
ATOM   2459 1HH1 ARG A 163      58.245  30.915  14.586  1.00  0.00           H  
ATOM   2460 2HH1 ARG A 163      59.749  31.737  14.236  1.00  0.00           H  
ATOM   2461 1HH2 ARG A 163      59.723  30.908  10.834  1.00  0.00           H  
ATOM   2462 2HH2 ARG A 163      60.586  31.734  12.112  1.00  0.00           H  
ATOM   2463  N   ILE A 164      53.972  25.891  16.057  1.00  0.00           N  
ATOM   2464  CA  ILE A 164      52.876  25.585  16.958  1.00  0.00           C  
ATOM   2465  C   ILE A 164      53.256  24.546  18.000  1.00  0.00           C  
ATOM   2466  O   ILE A 164      52.883  24.642  19.168  1.00  0.00           O  
ATOM   2467  CB  ILE A 164      51.651  25.088  16.168  1.00  0.00           C  
ATOM   2468  CG1 ILE A 164      51.120  26.195  15.254  1.00  0.00           C  
ATOM   2469  CG2 ILE A 164      50.564  24.610  17.119  1.00  0.00           C  
ATOM   2470  CD1 ILE A 164      50.663  27.431  15.994  1.00  0.00           C  
ATOM   2471  H   ILE A 164      53.877  25.630  15.117  1.00  0.00           H  
ATOM   2472  HA  ILE A 164      52.599  26.497  17.489  1.00  0.00           H  
ATOM   2473  HB  ILE A 164      51.946  24.261  15.523  1.00  0.00           H  
ATOM   2474 1HG1 ILE A 164      51.897  26.487  14.548  1.00  0.00           H  
ATOM   2475 2HG1 ILE A 164      50.279  25.815  14.674  1.00  0.00           H  
ATOM   2476 1HG2 ILE A 164      49.706  24.263  16.544  1.00  0.00           H  
ATOM   2477 2HG2 ILE A 164      50.947  23.793  17.728  1.00  0.00           H  
ATOM   2478 3HG2 ILE A 164      50.259  25.433  17.765  1.00  0.00           H  
ATOM   2479 1HD1 ILE A 164      50.300  28.170  15.279  1.00  0.00           H  
ATOM   2480 2HD1 ILE A 164      49.860  27.167  16.682  1.00  0.00           H  
ATOM   2481 3HD1 ILE A 164      51.498  27.849  16.554  1.00  0.00           H  
ATOM   2482  N   LEU A 165      53.971  23.532  17.567  1.00  0.00           N  
ATOM   2483  CA  LEU A 165      54.463  22.507  18.468  1.00  0.00           C  
ATOM   2484  C   LEU A 165      55.420  23.061  19.510  1.00  0.00           C  
ATOM   2485  O   LEU A 165      55.389  22.677  20.678  1.00  0.00           O  
ATOM   2486  CB  LEU A 165      55.164  21.403  17.666  1.00  0.00           C  
ATOM   2487  CG  LEU A 165      55.718  20.233  18.489  1.00  0.00           C  
ATOM   2488  CD1 LEU A 165      54.580  19.555  19.239  1.00  0.00           C  
ATOM   2489  CD2 LEU A 165      56.426  19.253  17.565  1.00  0.00           C  
ATOM   2490  H   LEU A 165      54.245  23.484  16.627  1.00  0.00           H  
ATOM   2491  HA  LEU A 165      53.612  22.070  18.993  1.00  0.00           H  
ATOM   2492 1HB  LEU A 165      54.457  20.995  16.946  1.00  0.00           H  
ATOM   2493 2HB  LEU A 165      55.995  21.846  17.118  1.00  0.00           H  
ATOM   2494  HG  LEU A 165      56.426  20.611  19.227  1.00  0.00           H  
ATOM   2495 1HD1 LEU A 165      54.975  18.724  19.824  1.00  0.00           H  
ATOM   2496 2HD1 LEU A 165      54.105  20.274  19.907  1.00  0.00           H  
ATOM   2497 3HD1 LEU A 165      53.847  19.180  18.526  1.00  0.00           H  
ATOM   2498 1HD2 LEU A 165      56.821  18.422  18.150  1.00  0.00           H  
ATOM   2499 2HD2 LEU A 165      55.718  18.873  16.827  1.00  0.00           H  
ATOM   2500 3HD2 LEU A 165      57.245  19.759  17.055  1.00  0.00           H  
ATOM   2501  N   GLU A 166      56.293  23.941  19.077  1.00  0.00           N  
ATOM   2502  CA  GLU A 166      57.218  24.602  19.978  1.00  0.00           C  
ATOM   2503  C   GLU A 166      56.506  25.450  21.020  1.00  0.00           C  
ATOM   2504  O   GLU A 166      56.889  25.486  22.188  1.00  0.00           O  
ATOM   2505  CB  GLU A 166      58.190  25.475  19.181  1.00  0.00           C  
ATOM   2506  CG  GLU A 166      59.195  24.696  18.345  1.00  0.00           C  
ATOM   2507  CD  GLU A 166      60.080  25.584  17.516  1.00  0.00           C  
ATOM   2508  OE1 GLU A 166      59.851  26.770  17.498  1.00  0.00           O  
ATOM   2509  OE2 GLU A 166      60.988  25.077  16.900  1.00  0.00           O1-
ATOM   2510  H   GLU A 166      56.293  24.219  18.137  1.00  0.00           H  
ATOM   2511  HA  GLU A 166      57.785  23.839  20.512  1.00  0.00           H  
ATOM   2512 1HB  GLU A 166      57.629  26.125  18.510  1.00  0.00           H  
ATOM   2513 2HB  GLU A 166      58.749  26.115  19.865  1.00  0.00           H  
ATOM   2514 1HG  GLU A 166      59.818  24.098  19.009  1.00  0.00           H  
ATOM   2515 2HG  GLU A 166      58.654  24.015  17.688  1.00  0.00           H  
ATOM   2516  N   LEU A 167      55.488  26.157  20.587  1.00  0.00           N  
ATOM   2517  CA  LEU A 167      54.676  26.953  21.488  1.00  0.00           C  
ATOM   2518  C   LEU A 167      53.965  26.105  22.530  1.00  0.00           C  
ATOM   2519  O   LEU A 167      53.862  26.476  23.698  1.00  0.00           O  
ATOM   2520  CB  LEU A 167      53.641  27.752  20.686  1.00  0.00           C  
ATOM   2521  CG  LEU A 167      54.203  28.881  19.813  1.00  0.00           C  
ATOM   2522  CD1 LEU A 167      53.091  29.455  18.946  1.00  0.00           C  
ATOM   2523  CD2 LEU A 167      54.813  29.955  20.702  1.00  0.00           C  
ATOM   2524  H   LEU A 167      55.214  26.109  19.647  1.00  0.00           H  
ATOM   2525  HA  LEU A 167      55.327  27.648  22.018  1.00  0.00           H  
ATOM   2526 1HB  LEU A 167      53.102  27.067  20.034  1.00  0.00           H  
ATOM   2527 2HB  LEU A 167      52.928  28.195  21.382  1.00  0.00           H  
ATOM   2528  HG  LEU A 167      54.970  28.481  19.150  1.00  0.00           H  
ATOM   2529 1HD1 LEU A 167      53.491  30.257  18.325  1.00  0.00           H  
ATOM   2530 2HD1 LEU A 167      52.686  28.670  18.307  1.00  0.00           H  
ATOM   2531 3HD1 LEU A 167      52.300  29.849  19.583  1.00  0.00           H  
ATOM   2532 1HD2 LEU A 167      55.213  30.757  20.081  1.00  0.00           H  
ATOM   2533 2HD2 LEU A 167      54.047  30.357  21.365  1.00  0.00           H  
ATOM   2534 3HD2 LEU A 167      55.617  29.521  21.297  1.00  0.00           H  
ATOM   2535  N   LEU A 168      53.445  24.979  22.097  1.00  0.00           N  
ATOM   2536  CA  LEU A 168      52.803  24.041  22.998  1.00  0.00           C  
ATOM   2537  C   LEU A 168      53.761  23.488  24.040  1.00  0.00           C  
ATOM   2538  O   LEU A 168      53.414  23.323  25.208  1.00  0.00           O  
ATOM   2539  CB  LEU A 168      52.196  22.883  22.196  1.00  0.00           C  
ATOM   2540  CG  LEU A 168      50.986  23.240  21.323  1.00  0.00           C  
ATOM   2541  CD1 LEU A 168      50.614  22.045  20.456  1.00  0.00           C  
ATOM   2542  CD2 LEU A 168      49.823  23.653  22.213  1.00  0.00           C  
ATOM   2543  H   LEU A 168      53.541  24.718  21.157  1.00  0.00           H  
ATOM   2544  HA  LEU A 168      52.006  24.561  23.528  1.00  0.00           H  
ATOM   2545 1HB  LEU A 168      52.965  22.472  21.544  1.00  0.00           H  
ATOM   2546 2HB  LEU A 168      51.884  22.104  22.892  1.00  0.00           H  
ATOM   2547  HG  LEU A 168      51.247  24.066  20.660  1.00  0.00           H  
ATOM   2548 1HD1 LEU A 168      49.755  22.299  19.836  1.00  0.00           H  
ATOM   2549 2HD1 LEU A 168      51.457  21.784  19.816  1.00  0.00           H  
ATOM   2550 3HD1 LEU A 168      50.364  21.198  21.093  1.00  0.00           H  
ATOM   2551 1HD2 LEU A 168      48.963  23.908  21.592  1.00  0.00           H  
ATOM   2552 2HD2 LEU A 168      49.561  22.828  22.875  1.00  0.00           H  
ATOM   2553 3HD2 LEU A 168      50.110  24.520  22.808  1.00  0.00           H  
ATOM   2554  N   GLU A 169      54.960  23.172  23.607  1.00  0.00           N  
ATOM   2555  CA  GLU A 169      55.996  22.702  24.508  1.00  0.00           C  
ATOM   2556  C   GLU A 169      56.374  23.742  25.550  1.00  0.00           C  
ATOM   2557  O   GLU A 169      56.597  23.429  26.718  1.00  0.00           O  
ATOM   2558  CB  GLU A 169      57.239  22.298  23.711  1.00  0.00           C  
ATOM   2559  CG  GLU A 169      58.368  21.726  24.556  1.00  0.00           C  
ATOM   2560  CD  GLU A 169      59.541  21.271  23.733  1.00  0.00           C  
ATOM   2561  OE1 GLU A 169      60.084  22.074  23.012  1.00  0.00           O  
ATOM   2562  OE2 GLU A 169      59.895  20.120  23.824  1.00  0.00           O1-
ATOM   2563  H   GLU A 169      55.201  23.312  22.667  1.00  0.00           H  
ATOM   2564  HA  GLU A 169      55.616  21.835  25.050  1.00  0.00           H  
ATOM   2565 1HB  GLU A 169      56.966  21.551  22.966  1.00  0.00           H  
ATOM   2566 2HB  GLU A 169      57.627  23.166  23.178  1.00  0.00           H  
ATOM   2567 1HG  GLU A 169      58.705  22.488  25.258  1.00  0.00           H  
ATOM   2568 2HG  GLU A 169      57.987  20.884  25.131  1.00  0.00           H  
ATOM   2569  N   GLU A 170      56.477  24.979  25.117  1.00  0.00           N  
ATOM   2570  CA  GLU A 170      56.760  26.079  26.018  1.00  0.00           C  
ATOM   2571  C   GLU A 170      55.670  26.271  27.060  1.00  0.00           C  
ATOM   2572  O   GLU A 170      55.940  26.544  28.228  1.00  0.00           O  
ATOM   2573  CB  GLU A 170      56.943  27.373  25.222  1.00  0.00           C  
ATOM   2574  CG  GLU A 170      57.312  28.584  26.066  1.00  0.00           C  
ATOM   2575  CD  GLU A 170      57.557  29.818  25.243  1.00  0.00           C  
ATOM   2576  OE1 GLU A 170      57.467  29.736  24.042  1.00  0.00           O  
ATOM   2577  OE2 GLU A 170      57.835  30.845  25.817  1.00  0.00           O1-
ATOM   2578  H   GLU A 170      56.298  25.190  24.177  1.00  0.00           H  
ATOM   2579  HA  GLU A 170      57.689  25.863  26.546  1.00  0.00           H  
ATOM   2580 1HB  GLU A 170      57.727  27.234  24.477  1.00  0.00           H  
ATOM   2581 2HB  GLU A 170      56.022  27.605  24.688  1.00  0.00           H  
ATOM   2582 1HG  GLU A 170      56.502  28.785  26.768  1.00  0.00           H  
ATOM   2583 2HG  GLU A 170      58.206  28.354  26.642  1.00  0.00           H  
ATOM   2584  N   LEU A 171      54.434  26.158  26.627  1.00  0.00           N  
ATOM   2585  CA  LEU A 171      53.301  26.245  27.528  1.00  0.00           C  
ATOM   2586  C   LEU A 171      53.301  25.139  28.570  1.00  0.00           C  
ATOM   2587  O   LEU A 171      52.985  25.356  29.738  1.00  0.00           O  
ATOM   2588  CB  LEU A 171      51.995  26.192  26.726  1.00  0.00           C  
ATOM   2589  CG  LEU A 171      50.705  26.339  27.544  1.00  0.00           C  
ATOM   2590  CD1 LEU A 171      50.712  27.679  28.267  1.00  0.00           C  
ATOM   2591  CD2 LEU A 171      49.502  26.222  26.621  1.00  0.00           C  
ATOM   2592  H   LEU A 171      54.257  25.944  25.687  1.00  0.00           H  
ATOM   2593  HA  LEU A 171      53.353  27.195  28.058  1.00  0.00           H  
ATOM   2594 1HB  LEU A 171      52.009  26.989  25.985  1.00  0.00           H  
ATOM   2595 2HB  LEU A 171      51.947  25.237  26.202  1.00  0.00           H  
ATOM   2596  HG  LEU A 171      50.661  25.553  28.299  1.00  0.00           H  
ATOM   2597 1HD1 LEU A 171      49.796  27.784  28.848  1.00  0.00           H  
ATOM   2598 2HD1 LEU A 171      51.572  27.728  28.935  1.00  0.00           H  
ATOM   2599 3HD1 LEU A 171      50.772  28.486  27.537  1.00  0.00           H  
ATOM   2600 1HD2 LEU A 171      48.585  26.326  27.202  1.00  0.00           H  
ATOM   2601 2HD2 LEU A 171      49.544  27.008  25.866  1.00  0.00           H  
ATOM   2602 3HD2 LEU A 171      49.512  25.248  26.131  1.00  0.00           H  
ATOM   2603  N   SER A 172      53.701  23.945  28.169  1.00  0.00           N  
ATOM   2604  CA  SER A 172      53.646  22.806  29.083  1.00  0.00           C  
ATOM   2605  C   SER A 172      54.406  23.101  30.372  1.00  0.00           C  
ATOM   2606  O   SER A 172      54.243  22.405  31.374  1.00  0.00           O  
ATOM   2607  CB  SER A 172      54.222  21.572  28.417  1.00  0.00           C  
ATOM   2608  OG  SER A 172      55.595  21.722  28.182  1.00  0.00           O  
ATOM   2609  H   SER A 172      53.997  23.805  27.211  1.00  0.00           H  
ATOM   2610  HA  SER A 172      52.602  22.614  29.335  1.00  0.00           H  
ATOM   2611 1HB  SER A 172      54.052  20.703  29.052  1.00  0.00           H  
ATOM   2612 2HB  SER A 172      53.706  21.394  27.474  1.00  0.00           H  
ATOM   2613  HG  SER A 172      55.671  22.254  27.386  1.00  0.00           H  
ATOM   2614  N   ARG A 173      55.222  24.152  30.347  1.00  0.00           N  
ATOM   2615  CA  ARG A 173      55.941  24.591  31.536  1.00  0.00           C  
ATOM   2616  C   ARG A 173      55.297  25.839  32.145  1.00  0.00           C  
ATOM   2617  O   ARG A 173      55.833  26.438  33.080  1.00  0.00           O  
ATOM   2618  CB  ARG A 173      57.396  24.884  31.200  1.00  0.00           C  
ATOM   2619  CG  ARG A 173      58.222  23.666  30.818  1.00  0.00           C  
ATOM   2620  CD  ARG A 173      59.556  24.051  30.290  1.00  0.00           C  
ATOM   2621  NE  ARG A 173      60.385  22.889  30.013  1.00  0.00           N  
ATOM   2622  CZ  ARG A 173      60.275  22.115  28.915  1.00  0.00           C  
ATOM   2623  NH1 ARG A 173      59.369  22.392  28.004  1.00  0.00           N1+
ATOM   2624  NH2 ARG A 173      61.078  21.078  28.755  1.00  0.00           N  
ATOM   2625  H   ARG A 173      55.323  24.672  29.487  1.00  0.00           H  
ATOM   2626  HA  ARG A 173      55.912  23.789  32.274  1.00  0.00           H  
ATOM   2627 1HB  ARG A 173      57.443  25.588  30.370  1.00  0.00           H  
ATOM   2628 2HB  ARG A 173      57.879  25.355  32.056  1.00  0.00           H  
ATOM   2629 1HG  ARG A 173      58.368  23.036  31.695  1.00  0.00           H  
ATOM   2630 2HG  ARG A 173      57.699  23.099  30.046  1.00  0.00           H  
ATOM   2631 1HD  ARG A 173      59.433  24.611  29.364  1.00  0.00           H  
ATOM   2632 2HD  ARG A 173      60.072  24.670  31.023  1.00  0.00           H  
ATOM   2633  HE  ARG A 173      61.094  22.645  30.691  1.00  0.00           H  
ATOM   2634 1HH1 ARG A 173      58.755  23.185  28.127  1.00  0.00           H  
ATOM   2635 2HH1 ARG A 173      59.286  21.812  27.182  1.00  0.00           H  
ATOM   2636 1HH2 ARG A 173      61.775  20.865  29.455  1.00  0.00           H  
ATOM   2637 2HH2 ARG A 173      60.996  20.499  27.933  1.00  0.00           H  
ATOM   2638  N   VAL A 174      54.162  26.246  31.578  1.00  0.00           N  
ATOM   2639  CA  VAL A 174      53.478  27.486  31.956  1.00  0.00           C  
ATOM   2640  C   VAL A 174      52.743  27.376  33.291  1.00  0.00           C  
ATOM   2641  O   VAL A 174      52.188  26.331  33.620  1.00  0.00           O  
ATOM   2642  CB  VAL A 174      52.468  27.882  30.862  1.00  0.00           C  
ATOM   2643  CG1 VAL A 174      51.336  26.868  30.790  1.00  0.00           C  
ATOM   2644  CG2 VAL A 174      51.927  29.276  31.137  1.00  0.00           C  
ATOM   2645  H   VAL A 174      53.767  25.685  30.834  1.00  0.00           H  
ATOM   2646  HA  VAL A 174      54.224  28.276  32.053  1.00  0.00           H  
ATOM   2647  HB  VAL A 174      52.971  27.870  29.895  1.00  0.00           H  
ATOM   2648 1HG1 VAL A 174      50.632  27.163  30.012  1.00  0.00           H  
ATOM   2649 2HG1 VAL A 174      51.743  25.884  30.557  1.00  0.00           H  
ATOM   2650 3HG1 VAL A 174      50.820  26.830  31.750  1.00  0.00           H  
ATOM   2651 1HG2 VAL A 174      51.214  29.550  30.360  1.00  0.00           H  
ATOM   2652 2HG2 VAL A 174      51.429  29.288  32.107  1.00  0.00           H  
ATOM   2653 3HG2 VAL A 174      52.750  29.991  31.143  1.00  0.00           H  
ATOM   2654  N   THR A 175      52.778  28.460  34.072  1.00  0.00           N  
ATOM   2655  CA  THR A 175      52.189  28.456  35.409  1.00  0.00           C  
ATOM   2656  C   THR A 175      51.092  29.499  35.606  1.00  0.00           C  
ATOM   2657  O   THR A 175      50.242  29.351  36.480  1.00  0.00           O  
ATOM   2658  CB  THR A 175      53.280  28.671  36.474  1.00  0.00           C  
ATOM   2659  CG2 THR A 175      54.327  27.571  36.395  1.00  0.00           C  
ATOM   2660  OG1 THR A 175      53.910  29.942  36.266  1.00  0.00           O  
ATOM   2661  H   THR A 175      53.240  29.294  33.738  1.00  0.00           H  
ATOM   2662  HA  THR A 175      51.734  27.479  35.583  1.00  0.00           H  
ATOM   2663  HB  THR A 175      52.827  28.664  37.465  1.00  0.00           H  
ATOM   2664  HG1 THR A 175      53.357  30.637  36.633  1.00  0.00           H  
ATOM   2665 1HG2 THR A 175      55.090  27.740  37.155  1.00  0.00           H  
ATOM   2666 2HG2 THR A 175      53.853  26.605  36.564  1.00  0.00           H  
ATOM   2667 3HG2 THR A 175      54.790  27.580  35.409  1.00  0.00           H  
ATOM   2668  N   ASP A 176      51.132  30.575  34.825  1.00  0.00           N  
ATOM   2669  CA  ASP A 176      50.220  31.703  35.037  1.00  0.00           C  
ATOM   2670  C   ASP A 176      49.411  31.996  33.780  1.00  0.00           C  
ATOM   2671  O   ASP A 176      49.761  31.540  32.690  1.00  0.00           O  
ATOM   2672  CB  ASP A 176      50.996  32.955  35.452  1.00  0.00           C  
ATOM   2673  CG  ASP A 176      51.695  32.801  36.797  1.00  0.00           C  
ATOM   2674  OD1 ASP A 176      51.019  32.805  37.799  1.00  0.00           O  
ATOM   2675  OD2 ASP A 176      52.896  32.680  36.809  1.00  0.00           O1-
ATOM   2676  H   ASP A 176      51.829  30.635  34.093  1.00  0.00           H  
ATOM   2677  HA  ASP A 176      49.534  31.445  35.845  1.00  0.00           H  
ATOM   2678 1HB  ASP A 176      51.745  33.187  34.695  1.00  0.00           H  
ATOM   2679 2HB  ASP A 176      50.314  33.804  35.509  1.00  0.00           H  
ATOM   2680  N   PRO A 177      48.293  32.696  33.945  1.00  0.00           N  
ATOM   2681  CA  PRO A 177      47.322  32.832  32.861  1.00  0.00           C  
ATOM   2682  C   PRO A 177      47.730  33.883  31.845  1.00  0.00           C  
ATOM   2683  O   PRO A 177      47.336  33.816  30.682  1.00  0.00           O  
ATOM   2684  CB  PRO A 177      46.043  33.240  33.600  1.00  0.00           C  
ATOM   2685  CG  PRO A 177      46.534  33.948  34.816  1.00  0.00           C  
ATOM   2686  CD  PRO A 177      47.788  33.209  35.200  1.00  0.00           C  
ATOM   2687  HA  PRO A 177      47.248  31.876  32.341  1.00  0.00           H  
ATOM   2688 1HB  PRO A 177      45.424  33.879  32.955  1.00  0.00           H  
ATOM   2689 2HB  PRO A 177      45.446  32.348  33.838  1.00  0.00           H  
ATOM   2690 1HG  PRO A 177      46.721  35.008  34.589  1.00  0.00           H  
ATOM   2691 2HG  PRO A 177      45.769  33.922  35.606  1.00  0.00           H  
ATOM   2692 1HD  PRO A 177      48.504  33.910  35.653  1.00  0.00           H  
ATOM   2693 2HD  PRO A 177      47.537  32.401  35.904  1.00  0.00           H  
ATOM   2694  N   GLU A 178      48.553  34.833  32.272  1.00  0.00           N  
ATOM   2695  CA  GLU A 178      49.046  35.856  31.372  1.00  0.00           C  
ATOM   2696  C   GLU A 178      50.003  35.301  30.329  1.00  0.00           C  
ATOM   2697  O   GLU A 178      49.973  35.684  29.161  1.00  0.00           O  
ATOM   2698  CB  GLU A 178      49.740  36.962  32.170  1.00  0.00           C  
ATOM   2699  CG  GLU A 178      50.225  38.134  31.328  1.00  0.00           C  
ATOM   2700  CD  GLU A 178      50.810  39.245  32.155  1.00  0.00           C  
ATOM   2701  OE1 GLU A 178      50.821  39.124  33.357  1.00  0.00           O  
ATOM   2702  OE2 GLU A 178      51.246  40.217  31.584  1.00  0.00           O1-
ATOM   2703  H   GLU A 178      48.826  34.879  33.212  1.00  0.00           H  
ATOM   2704  HA  GLU A 178      48.198  36.285  30.838  1.00  0.00           H  
ATOM   2705 1HB  GLU A 178      49.056  37.352  32.923  1.00  0.00           H  
ATOM   2706 2HB  GLU A 178      50.602  36.547  32.693  1.00  0.00           H  
ATOM   2707 1HG  GLU A 178      50.983  37.779  30.631  1.00  0.00           H  
ATOM   2708 2HG  GLU A 178      49.389  38.521  30.748  1.00  0.00           H  
ATOM   2709  N   GLU A 179      50.875  34.418  30.762  1.00  0.00           N  
ATOM   2710  CA  GLU A 179      51.797  33.753  29.862  1.00  0.00           C  
ATOM   2711  C   GLU A 179      51.083  32.908  28.819  1.00  0.00           C  
ATOM   2712  O   GLU A 179      51.466  32.871  27.651  1.00  0.00           O  
ATOM   2713  CB  GLU A 179      52.764  32.876  30.660  1.00  0.00           C  
ATOM   2714  CG  GLU A 179      53.764  33.651  31.507  1.00  0.00           C  
ATOM   2715  CD  GLU A 179      54.721  34.466  30.682  1.00  0.00           C  
ATOM   2716  OE1 GLU A 179      55.130  33.999  29.647  1.00  0.00           O  
ATOM   2717  OE2 GLU A 179      55.043  35.558  31.089  1.00  0.00           O1-
ATOM   2718  H   GLU A 179      50.874  34.140  31.702  1.00  0.00           H  
ATOM   2719  HA  GLU A 179      52.368  34.513  29.328  1.00  0.00           H  
ATOM   2720 1HB  GLU A 179      52.199  32.222  31.324  1.00  0.00           H  
ATOM   2721 2HB  GLU A 179      53.327  32.240  29.976  1.00  0.00           H  
ATOM   2722 1HG  GLU A 179      53.219  34.317  32.174  1.00  0.00           H  
ATOM   2723 2HG  GLU A 179      54.327  32.948  32.119  1.00  0.00           H  
ATOM   2724  N   ALA A 180      50.063  32.203  29.252  1.00  0.00           N  
ATOM   2725  CA  ALA A 180      49.249  31.410  28.352  1.00  0.00           C  
ATOM   2726  C   ALA A 180      48.540  32.259  27.309  1.00  0.00           C  
ATOM   2727  O   ALA A 180      48.437  31.890  26.141  1.00  0.00           O  
ATOM   2728  CB  ALA A 180      48.234  30.602  29.147  1.00  0.00           C  
ATOM   2729  H   ALA A 180      49.789  32.253  30.192  1.00  0.00           H  
ATOM   2730  HA  ALA A 180      49.906  30.727  27.814  1.00  0.00           H  
ATOM   2731 1HB  ALA A 180      47.634  29.999  28.465  1.00  0.00           H  
ATOM   2732 2HB  ALA A 180      48.756  29.949  29.847  1.00  0.00           H  
ATOM   2733 3HB  ALA A 180      47.583  31.279  29.699  1.00  0.00           H  
ATOM   2734  N   ALA A 181      48.023  33.387  27.742  1.00  0.00           N  
ATOM   2735  CA  ALA A 181      47.383  34.326  26.842  1.00  0.00           C  
ATOM   2736  C   ALA A 181      48.343  34.877  25.799  1.00  0.00           C  
ATOM   2737  O   ALA A 181      47.996  35.043  24.631  1.00  0.00           O  
ATOM   2738  CB  ALA A 181      46.763  35.466  27.637  1.00  0.00           C  
ATOM   2739  H   ALA A 181      48.120  33.647  28.682  1.00  0.00           H  
ATOM   2740  HA  ALA A 181      46.579  33.809  26.317  1.00  0.00           H  
ATOM   2741 1HB  ALA A 181      46.273  36.161  26.955  1.00  0.00           H  
ATOM   2742 2HB  ALA A 181      46.030  35.065  28.337  1.00  0.00           H  
ATOM   2743 3HB  ALA A 181      47.542  35.989  28.189  1.00  0.00           H  
ATOM   2744  N   ARG A 182      49.543  35.190  26.232  1.00  0.00           N  
ATOM   2745  CA  ARG A 182      50.580  35.658  25.332  1.00  0.00           C  
ATOM   2746  C   ARG A 182      50.955  34.617  24.289  1.00  0.00           C  
ATOM   2747  O   ARG A 182      51.179  34.930  23.121  1.00  0.00           O  
ATOM   2748  CB  ARG A 182      51.823  36.045  26.119  1.00  0.00           C  
ATOM   2749  CG  ARG A 182      52.968  36.590  25.280  1.00  0.00           C  
ATOM   2750  CD  ARG A 182      54.143  36.944  26.117  1.00  0.00           C  
ATOM   2751  NE  ARG A 182      54.705  35.779  26.781  1.00  0.00           N  
ATOM   2752  CZ  ARG A 182      55.528  34.887  26.195  1.00  0.00           C  
ATOM   2753  NH1 ARG A 182      55.873  35.040  24.936  1.00  0.00           N1+
ATOM   2754  NH2 ARG A 182      55.987  33.858  26.886  1.00  0.00           N  
ATOM   2755  H   ARG A 182      49.783  35.051  27.172  1.00  0.00           H  
ATOM   2756  HA  ARG A 182      50.206  36.533  24.799  1.00  0.00           H  
ATOM   2757 1HB  ARG A 182      51.565  36.804  26.857  1.00  0.00           H  
ATOM   2758 2HB  ARG A 182      52.196  35.176  26.661  1.00  0.00           H  
ATOM   2759 1HG  ARG A 182      53.277  35.838  24.554  1.00  0.00           H  
ATOM   2760 2HG  ARG A 182      52.639  37.488  24.755  1.00  0.00           H  
ATOM   2761 1HD  ARG A 182      54.917  37.385  25.490  1.00  0.00           H  
ATOM   2762 2HD  ARG A 182      53.843  37.660  26.881  1.00  0.00           H  
ATOM   2763  HE  ARG A 182      54.462  35.627  27.751  1.00  0.00           H  
ATOM   2764 1HH1 ARG A 182      55.522  35.826  24.408  1.00  0.00           H  
ATOM   2765 2HH1 ARG A 182      56.490  34.371  24.497  1.00  0.00           H  
ATOM   2766 1HH2 ARG A 182      55.721  33.741  27.855  1.00  0.00           H  
ATOM   2767 2HH2 ARG A 182      56.603  33.190  26.448  1.00  0.00           H  
ATOM   2768  N   LEU A 183      51.055  33.380  24.722  1.00  0.00           N  
ATOM   2769  CA  LEU A 183      51.335  32.278  23.822  1.00  0.00           C  
ATOM   2770  C   LEU A 183      50.245  32.089  22.779  1.00  0.00           C  
ATOM   2771  O   LEU A 183      50.514  31.815  21.611  1.00  0.00           O  
ATOM   2772  CB  LEU A 183      51.505  30.982  24.625  1.00  0.00           C  
ATOM   2773  CG  LEU A 183      52.763  30.901  25.499  1.00  0.00           C  
ATOM   2774  CD1 LEU A 183      52.700  29.652  26.367  1.00  0.00           C  
ATOM   2775  CD2 LEU A 183      53.998  30.888  24.610  1.00  0.00           C  
ATOM   2776  H   LEU A 183      50.876  33.169  25.662  1.00  0.00           H  
ATOM   2777  HA  LEU A 183      52.263  32.491  23.293  1.00  0.00           H  
ATOM   2778 1HB  LEU A 183      50.641  30.862  25.277  1.00  0.00           H  
ATOM   2779 2HB  LEU A 183      51.530  30.143  23.930  1.00  0.00           H  
ATOM   2780  HG  LEU A 183      52.803  31.766  26.161  1.00  0.00           H  
ATOM   2781 1HD1 LEU A 183      53.594  29.595  26.988  1.00  0.00           H  
ATOM   2782 2HD1 LEU A 183      51.818  29.697  27.006  1.00  0.00           H  
ATOM   2783 3HD1 LEU A 183      52.643  28.770  25.731  1.00  0.00           H  
ATOM   2784 1HD2 LEU A 183      54.893  30.831  25.231  1.00  0.00           H  
ATOM   2785 2HD2 LEU A 183      53.961  30.022  23.948  1.00  0.00           H  
ATOM   2786 3HD2 LEU A 183      54.028  31.800  24.014  1.00  0.00           H  
ATOM   2787  N   VAL A 184      49.010  32.206  23.212  1.00  0.00           N  
ATOM   2788  CA  VAL A 184      47.876  32.121  22.312  1.00  0.00           C  
ATOM   2789  C   VAL A 184      47.879  33.227  21.269  1.00  0.00           C  
ATOM   2790  O   VAL A 184      47.562  33.010  20.101  1.00  0.00           O  
ATOM   2791  CB  VAL A 184      46.564  32.188  23.115  1.00  0.00           C  
ATOM   2792  CG1 VAL A 184      45.371  32.302  22.178  1.00  0.00           C  
ATOM   2793  CG2 VAL A 184      46.437  30.960  24.004  1.00  0.00           C  
ATOM   2794  H   VAL A 184      48.833  32.419  24.152  1.00  0.00           H  
ATOM   2795  HA  VAL A 184      47.921  31.166  21.788  1.00  0.00           H  
ATOM   2796  HB  VAL A 184      46.573  33.086  23.734  1.00  0.00           H  
ATOM   2797 1HG1 VAL A 184      44.451  32.349  22.763  1.00  0.00           H  
ATOM   2798 2HG1 VAL A 184      45.464  33.206  21.577  1.00  0.00           H  
ATOM   2799 3HG1 VAL A 184      45.339  31.431  21.523  1.00  0.00           H  
ATOM   2800 1HG2 VAL A 184      45.507  31.015  24.569  1.00  0.00           H  
ATOM   2801 2HG2 VAL A 184      46.434  30.063  23.386  1.00  0.00           H  
ATOM   2802 3HG2 VAL A 184      47.279  30.922  24.694  1.00  0.00           H  
ATOM   2803  N   ARG A 185      48.208  34.424  21.702  1.00  0.00           N  
ATOM   2804  CA  ARG A 185      48.322  35.554  20.802  1.00  0.00           C  
ATOM   2805  C   ARG A 185      49.411  35.360  19.759  1.00  0.00           C  
ATOM   2806  O   ARG A 185      49.252  35.710  18.591  1.00  0.00           O  
ATOM   2807  CB  ARG A 185      48.607  36.824  21.590  1.00  0.00           C  
ATOM   2808  CG  ARG A 185      48.627  38.099  20.762  1.00  0.00           C  
ATOM   2809  CD  ARG A 185      50.007  38.467  20.353  1.00  0.00           C  
ATOM   2810  NE  ARG A 185      50.832  38.829  21.494  1.00  0.00           N  
ATOM   2811  CZ  ARG A 185      52.169  38.990  21.451  1.00  0.00           C  
ATOM   2812  NH1 ARG A 185      52.816  38.818  20.320  1.00  0.00           N1+
ATOM   2813  NH2 ARG A 185      52.831  39.320  22.547  1.00  0.00           N  
ATOM   2814  H   ARG A 185      48.449  34.561  22.642  1.00  0.00           H  
ATOM   2815  HA  ARG A 185      47.375  35.673  20.274  1.00  0.00           H  
ATOM   2816 1HB  ARG A 185      47.853  36.947  22.366  1.00  0.00           H  
ATOM   2817 2HB  ARG A 185      49.575  36.737  22.084  1.00  0.00           H  
ATOM   2818 1HG  ARG A 185      48.029  37.958  19.861  1.00  0.00           H  
ATOM   2819 2HG  ARG A 185      48.212  38.920  21.347  1.00  0.00           H  
ATOM   2820 1HD  ARG A 185      50.474  37.622  19.849  1.00  0.00           H  
ATOM   2821 2HD  ARG A 185      49.971  39.319  19.675  1.00  0.00           H  
ATOM   2822  HE  ARG A 185      50.370  38.970  22.383  1.00  0.00           H  
ATOM   2823 1HH1 ARG A 185      52.310  38.565  19.482  1.00  0.00           H  
ATOM   2824 2HH1 ARG A 185      53.818  38.938  20.288  1.00  0.00           H  
ATOM   2825 1HH2 ARG A 185      52.333  39.452  23.417  1.00  0.00           H  
ATOM   2826 2HH2 ARG A 185      53.832  39.440  22.515  1.00  0.00           H  
ATOM   2827  N   GLU A 186      50.531  34.828  20.192  1.00  0.00           N  
ATOM   2828  CA  GLU A 186      51.626  34.520  19.292  1.00  0.00           C  
ATOM   2829  C   GLU A 186      51.245  33.481  18.249  1.00  0.00           C  
ATOM   2830  O   GLU A 186      51.617  33.577  17.081  1.00  0.00           O  
ATOM   2831  CB  GLU A 186      52.836  34.028  20.090  1.00  0.00           C  
ATOM   2832  CG  GLU A 186      53.516  35.102  20.927  1.00  0.00           C  
ATOM   2833  CD  GLU A 186      54.649  34.566  21.757  1.00  0.00           C  
ATOM   2834  OE1 GLU A 186      54.835  33.373  21.775  1.00  0.00           O  
ATOM   2835  OE2 GLU A 186      55.330  35.351  22.374  1.00  0.00           O1-
ATOM   2836  H   GLU A 186      50.626  34.567  21.132  1.00  0.00           H  
ATOM   2837  HA  GLU A 186      51.902  35.430  18.758  1.00  0.00           H  
ATOM   2838 1HB  GLU A 186      52.527  33.226  20.761  1.00  0.00           H  
ATOM   2839 2HB  GLU A 186      53.579  33.616  19.407  1.00  0.00           H  
ATOM   2840 1HG  GLU A 186      53.901  35.876  20.264  1.00  0.00           H  
ATOM   2841 2HG  GLU A 186      52.776  35.559  21.583  1.00  0.00           H  
ATOM   2842  N   ALA A 187      50.527  32.469  18.682  1.00  0.00           N  
ATOM   2843  CA  ALA A 187      50.033  31.446  17.782  1.00  0.00           C  
ATOM   2844  C   ALA A 187      49.077  32.001  16.739  1.00  0.00           C  
ATOM   2845  O   ALA A 187      49.106  31.618  15.571  1.00  0.00           O  
ATOM   2846  CB  ALA A 187      49.355  30.340  18.577  1.00  0.00           C  
ATOM   2847  H   ALA A 187      50.252  32.423  19.622  1.00  0.00           H  
ATOM   2848  HA  ALA A 187      50.884  31.028  17.244  1.00  0.00           H  
ATOM   2849 1HB  ALA A 187      48.998  29.568  17.895  1.00  0.00           H  
ATOM   2850 2HB  ALA A 187      50.068  29.905  19.277  1.00  0.00           H  
ATOM   2851 3HB  ALA A 187      48.512  30.754  19.129  1.00  0.00           H  
ATOM   2852  N   GLY A 188      48.205  32.884  17.172  1.00  0.00           N  
ATOM   2853  CA  GLY A 188      47.282  33.548  16.272  1.00  0.00           C  
ATOM   2854  C   GLY A 188      47.995  34.394  15.229  1.00  0.00           C  
ATOM   2855  O   GLY A 188      47.613  34.431  14.061  1.00  0.00           O  
ATOM   2856  H   GLY A 188      48.206  33.162  18.112  1.00  0.00           H  
ATOM   2857 1HA  GLY A 188      46.667  32.803  15.766  1.00  0.00           H  
ATOM   2858 2HA  GLY A 188      46.609  34.184  16.846  1.00  0.00           H  
ATOM   2859  N   LEU A 189      49.016  35.099  15.662  1.00  0.00           N  
ATOM   2860  CA  LEU A 189      49.830  35.893  14.762  1.00  0.00           C  
ATOM   2861  C   LEU A 189      50.540  35.043  13.719  1.00  0.00           C  
ATOM   2862  O   LEU A 189      50.642  35.412  12.551  1.00  0.00           O  
ATOM   2863  CB  LEU A 189      50.866  36.689  15.565  1.00  0.00           C  
ATOM   2864  CG  LEU A 189      50.305  37.819  16.439  1.00  0.00           C  
ATOM   2865  CD1 LEU A 189      51.418  38.390  17.307  1.00  0.00           C  
ATOM   2866  CD2 LEU A 189      49.699  38.895  15.550  1.00  0.00           C  
ATOM   2867  H   LEU A 189      49.290  35.049  16.602  1.00  0.00           H  
ATOM   2868  HA  LEU A 189      49.181  36.589  14.232  1.00  0.00           H  
ATOM   2869 1HB  LEU A 189      51.403  36.002  16.217  1.00  0.00           H  
ATOM   2870 2HB  LEU A 189      51.580  37.131  14.870  1.00  0.00           H  
ATOM   2871  HG  LEU A 189      49.537  37.420  17.101  1.00  0.00           H  
ATOM   2872 1HD1 LEU A 189      51.020  39.193  17.928  1.00  0.00           H  
ATOM   2873 2HD1 LEU A 189      51.820  37.604  17.946  1.00  0.00           H  
ATOM   2874 3HD1 LEU A 189      52.211  38.783  16.671  1.00  0.00           H  
ATOM   2875 1HD2 LEU A 189      49.300  39.698  16.170  1.00  0.00           H  
ATOM   2876 2HD2 LEU A 189      50.467  39.295  14.888  1.00  0.00           H  
ATOM   2877 3HD2 LEU A 189      48.895  38.463  14.953  1.00  0.00           H  
ATOM   2878  N   LEU A 190      51.057  33.915  14.152  1.00  0.00           N  
ATOM   2879  CA  LEU A 190      51.696  32.976  13.252  1.00  0.00           C  
ATOM   2880  C   LEU A 190      50.737  32.425  12.209  1.00  0.00           C  
ATOM   2881  O   LEU A 190      51.083  32.259  11.041  1.00  0.00           O  
ATOM   2882  CB  LEU A 190      52.300  31.817  14.055  1.00  0.00           C  
ATOM   2883  CG  LEU A 190      53.510  32.172  14.928  1.00  0.00           C  
ATOM   2884  CD1 LEU A 190      53.878  30.977  15.796  1.00  0.00           C  
ATOM   2885  CD2 LEU A 190      54.675  32.581  14.038  1.00  0.00           C  
ATOM   2886  H   LEU A 190      50.960  33.654  15.092  1.00  0.00           H  
ATOM   2887  HA  LEU A 190      52.498  33.493  12.724  1.00  0.00           H  
ATOM   2888 1HB  LEU A 190      51.529  31.409  14.708  1.00  0.00           H  
ATOM   2889 2HB  LEU A 190      52.609  31.037  13.360  1.00  0.00           H  
ATOM   2890  HG  LEU A 190      53.252  32.998  15.590  1.00  0.00           H  
ATOM   2891 1HD1 LEU A 190      54.739  31.229  16.417  1.00  0.00           H  
ATOM   2892 2HD1 LEU A 190      53.034  30.718  16.436  1.00  0.00           H  
ATOM   2893 3HD1 LEU A 190      54.126  30.128  15.161  1.00  0.00           H  
ATOM   2894 1HD2 LEU A 190      55.535  32.834  14.659  1.00  0.00           H  
ATOM   2895 2HD2 LEU A 190      54.935  31.754  13.377  1.00  0.00           H  
ATOM   2896 3HD2 LEU A 190      54.390  33.448  13.442  1.00  0.00           H  
ATOM   2897  N   ALA A 191      49.537  32.111  12.642  1.00  0.00           N  
ATOM   2898  CA  ALA A 191      48.500  31.644  11.742  1.00  0.00           C  
ATOM   2899  C   ALA A 191      48.124  32.685  10.699  1.00  0.00           C  
ATOM   2900  O   ALA A 191      47.901  32.372   9.531  1.00  0.00           O  
ATOM   2901  CB  ALA A 191      47.270  31.232  12.537  1.00  0.00           C  
ATOM   2902  H   ALA A 191      49.296  32.251  13.582  1.00  0.00           H  
ATOM   2903  HA  ALA A 191      48.884  30.777  11.204  1.00  0.00           H  
ATOM   2904 1HB  ALA A 191      46.500  30.870  11.856  1.00  0.00           H  
ATOM   2905 2HB  ALA A 191      47.537  30.440  13.237  1.00  0.00           H  
ATOM   2906 3HB  ALA A 191      46.890  32.090  13.090  1.00  0.00           H  
ATOM   2907  N   LEU A 192      48.024  33.922  11.132  1.00  0.00           N  
ATOM   2908  CA  LEU A 192      47.744  35.023  10.232  1.00  0.00           C  
ATOM   2909  C   LEU A 192      48.834  35.213   9.189  1.00  0.00           C  
ATOM   2910  O   LEU A 192      48.566  35.487   8.021  1.00  0.00           O  
ATOM   2911  CB  LEU A 192      47.573  36.318  11.035  1.00  0.00           C  
ATOM   2912  CG  LEU A 192      46.314  36.398  11.908  1.00  0.00           C  
ATOM   2913  CD1 LEU A 192      46.376  37.648  12.776  1.00  0.00           C  
ATOM   2914  CD2 LEU A 192      45.079  36.411  11.019  1.00  0.00           C  
ATOM   2915  H   LEU A 192      48.204  34.133  12.072  1.00  0.00           H  
ATOM   2916  HA  LEU A 192      46.816  34.809   9.702  1.00  0.00           H  
ATOM   2917 1HB  LEU A 192      48.436  36.440  11.687  1.00  0.00           H  
ATOM   2918 2HB  LEU A 192      47.548  37.158  10.340  1.00  0.00           H  
ATOM   2919  HG  LEU A 192      46.275  35.533  12.571  1.00  0.00           H  
ATOM   2920 1HD1 LEU A 192      45.481  37.704  13.397  1.00  0.00           H  
ATOM   2921 2HD1 LEU A 192      47.258  37.603  13.416  1.00  0.00           H  
ATOM   2922 3HD1 LEU A 192      46.432  38.530  12.140  1.00  0.00           H  
ATOM   2923 1HD2 LEU A 192      44.184  36.467  11.640  1.00  0.00           H  
ATOM   2924 2HD2 LEU A 192      45.116  37.277  10.357  1.00  0.00           H  
ATOM   2925 3HD2 LEU A 192      45.051  35.499  10.423  1.00  0.00           H  
ATOM   2926  N   GLU A 193      50.070  35.096   9.622  1.00  0.00           N  
ATOM   2927  CA  GLU A 193      51.203  35.181   8.722  1.00  0.00           C  
ATOM   2928  C   GLU A 193      51.200  34.074   7.679  1.00  0.00           C  
ATOM   2929  O   GLU A 193      51.517  34.292   6.511  1.00  0.00           O  
ATOM   2930  CB  GLU A 193      52.508  35.133   9.520  1.00  0.00           C  
ATOM   2931  CG  GLU A 193      52.780  36.375  10.357  1.00  0.00           C  
ATOM   2932  CD  GLU A 193      54.028  36.260  11.186  1.00  0.00           C  
ATOM   2933  OE1 GLU A 193      54.611  35.202  11.204  1.00  0.00           O  
ATOM   2934  OE2 GLU A 193      54.399  37.231  11.803  1.00  0.00           O1-
ATOM   2935  H   GLU A 193      50.247  34.882  10.562  1.00  0.00           H  
ATOM   2936  HA  GLU A 193      51.150  36.130   8.188  1.00  0.00           H  
ATOM   2937 1HB  GLU A 193      52.493  34.274  10.191  1.00  0.00           H  
ATOM   2938 2HB  GLU A 193      53.347  35.000   8.837  1.00  0.00           H  
ATOM   2939 1HG  GLU A 193      52.876  37.234   9.693  1.00  0.00           H  
ATOM   2940 2HG  GLU A 193      51.928  36.551  11.012  1.00  0.00           H  
ATOM   2941  N   LEU A 194      50.871  32.878   8.112  1.00  0.00           N  
ATOM   2942  CA  LEU A 194      50.758  31.747   7.212  1.00  0.00           C  
ATOM   2943  C   LEU A 194      49.669  31.942   6.169  1.00  0.00           C  
ATOM   2944  O   LEU A 194      49.828  31.592   5.001  1.00  0.00           O  
ATOM   2945  CB  LEU A 194      50.475  30.471   8.015  1.00  0.00           C  
ATOM   2946  CG  LEU A 194      50.452  29.168   7.206  1.00  0.00           C  
ATOM   2947  CD1 LEU A 194      49.119  29.043   6.481  1.00  0.00           C  
ATOM   2948  CD2 LEU A 194      51.612  29.159   6.222  1.00  0.00           C  
ATOM   2949  H   LEU A 194      50.629  32.741   9.052  1.00  0.00           H  
ATOM   2950  HA  LEU A 194      51.703  31.631   6.683  1.00  0.00           H  
ATOM   2951 1HB  LEU A 194      51.238  30.369   8.785  1.00  0.00           H  
ATOM   2952 2HB  LEU A 194      49.507  30.575   8.504  1.00  0.00           H  
ATOM   2953  HG  LEU A 194      50.544  28.318   7.883  1.00  0.00           H  
ATOM   2954 1HD1 LEU A 194      49.102  28.117   5.907  1.00  0.00           H  
ATOM   2955 2HD1 LEU A 194      48.308  29.032   7.210  1.00  0.00           H  
ATOM   2956 3HD1 LEU A 194      48.991  29.890   5.808  1.00  0.00           H  
ATOM   2957 1HD2 LEU A 194      51.596  28.233   5.648  1.00  0.00           H  
ATOM   2958 2HD2 LEU A 194      51.520  30.008   5.544  1.00  0.00           H  
ATOM   2959 3HD2 LEU A 194      52.553  29.231   6.768  1.00  0.00           H  
ATOM   2960  N   ALA A 195      48.547  32.473   6.602  1.00  0.00           N  
ATOM   2961  CA  ALA A 195      47.454  32.782   5.702  1.00  0.00           C  
ATOM   2962  C   ALA A 195      47.835  33.820   4.659  1.00  0.00           C  
ATOM   2963  O   ALA A 195      47.463  33.725   3.491  1.00  0.00           O  
ATOM   2964  CB  ALA A 195      46.247  33.258   6.497  1.00  0.00           C  
ATOM   2965  H   ALA A 195      48.454  32.735   7.542  1.00  0.00           H  
ATOM   2966  HA  ALA A 195      47.190  31.871   5.164  1.00  0.00           H  
ATOM   2967 1HB  ALA A 195      45.425  33.475   5.815  1.00  0.00           H  
ATOM   2968 2HB  ALA A 195      45.942  32.480   7.197  1.00  0.00           H  
ATOM   2969 3HB  ALA A 195      46.508  34.160   7.049  1.00  0.00           H  
ATOM   2970  N   SER A 196      48.683  34.762   5.038  1.00  0.00           N  
ATOM   2971  CA  SER A 196      49.127  35.771   4.081  1.00  0.00           C  
ATOM   2972  C   SER A 196      49.714  35.136   2.822  1.00  0.00           C  
ATOM   2973  O   SER A 196      49.657  35.720   1.740  1.00  0.00           O  
ATOM   2974  CB  SER A 196      50.157  36.678   4.725  1.00  0.00           C  
ATOM   2975  OG  SER A 196      51.327  35.970   5.032  1.00  0.00           O  
ATOM   2976  H   SER A 196      48.998  34.801   5.996  1.00  0.00           H  
ATOM   2977  HA  SER A 196      48.265  36.370   3.785  1.00  0.00           H  
ATOM   2978 1HB  SER A 196      50.393  37.499   4.049  1.00  0.00           H  
ATOM   2979 2HB  SER A 196      49.742  37.111   5.635  1.00  0.00           H  
ATOM   2980  HG  SER A 196      51.277  35.769   5.970  1.00  0.00           H  
ATOM   2981  N   TYR A 197      50.231  33.919   2.958  1.00  0.00           N  
ATOM   2982  CA  TYR A 197      50.677  33.145   1.802  1.00  0.00           C  
ATOM   2983  C   TYR A 197      49.504  32.745   0.915  1.00  0.00           C  
ATOM   2984  O   TYR A 197      49.651  32.596  -0.299  1.00  0.00           O  
ATOM   2985  CB  TYR A 197      51.445  31.901   2.255  1.00  0.00           C  
ATOM   2986  CG  TYR A 197      52.816  32.202   2.819  1.00  0.00           C  
ATOM   2987  CD1 TYR A 197      52.992  32.318   4.190  1.00  0.00           C  
ATOM   2988  CD2 TYR A 197      53.897  32.363   1.965  1.00  0.00           C  
ATOM   2989  CE1 TYR A 197      54.245  32.593   4.705  1.00  0.00           C  
ATOM   2990  CE2 TYR A 197      55.149  32.638   2.480  1.00  0.00           C  
ATOM   2991  CZ  TYR A 197      55.324  32.753   3.844  1.00  0.00           C  
ATOM   2992  OH  TYR A 197      56.572  33.026   4.356  1.00  0.00           O  
ATOM   2993  H   TYR A 197      50.283  33.504   3.877  1.00  0.00           H  
ATOM   2994  HA  TYR A 197      51.361  33.762   1.216  1.00  0.00           H  
ATOM   2995 1HB  TYR A 197      50.870  31.377   3.020  1.00  0.00           H  
ATOM   2996 2HB  TYR A 197      51.566  31.221   1.412  1.00  0.00           H  
ATOM   2997  HD1 TYR A 197      52.143  32.192   4.861  1.00  0.00           H  
ATOM   2998  HD2 TYR A 197      53.758  32.273   0.887  1.00  0.00           H  
ATOM   2999  HE1 TYR A 197      54.383  32.683   5.782  1.00  0.00           H  
ATOM   3000  HE2 TYR A 197      55.999  32.765   1.808  1.00  0.00           H  
ATOM   3001  HH  TYR A 197      56.519  33.073   5.314  1.00  0.00           H  
ATOM   3002  N   SER A 198      48.347  32.554   1.535  1.00  0.00           N  
ATOM   3003  CA  SER A 198      47.141  32.113   0.839  1.00  0.00           C  
ATOM   3004  C   SER A 198      46.574  33.228  -0.043  1.00  0.00           C  
ATOM   3005  O   SER A 198      46.603  34.399   0.331  1.00  0.00           O  
ATOM   3006  CB  SER A 198      46.095  31.665   1.842  1.00  0.00           C  
ATOM   3007  OG  SER A 198      46.536  30.547   2.561  1.00  0.00           O  
ATOM   3008  H   SER A 198      48.301  32.709   2.533  1.00  0.00           H  
ATOM   3009  HA  SER A 198      47.397  31.262   0.207  1.00  0.00           H  
ATOM   3010 1HB  SER A 198      45.878  32.482   2.530  1.00  0.00           H  
ATOM   3011 2HB  SER A 198      45.171  31.423   1.319  1.00  0.00           H  
ATOM   3012  HG  SER A 198      45.826  30.326   3.169  1.00  0.00           H  
ATOM   3013  N   ASP A 199      46.092  32.846  -1.226  1.00  0.00           N  
ATOM   3014  CA  ASP A 199      45.604  33.793  -2.217  1.00  0.00           C  
ATOM   3015  C   ASP A 199      44.086  33.776  -2.333  1.00  0.00           C  
ATOM   3016  O   ASP A 199      43.527  34.257  -3.321  1.00  0.00           O  
ATOM   3017  CB  ASP A 199      46.224  33.493  -3.584  1.00  0.00           C  
ATOM   3018  CG  ASP A 199      46.155  34.677  -4.539  1.00  0.00           C  
ATOM   3019  OD1 ASP A 199      46.105  35.790  -4.071  1.00  0.00           O  
ATOM   3020  OD2 ASP A 199      46.152  34.458  -5.726  1.00  0.00           O1-
ATOM   3021  H   ASP A 199      46.080  31.866  -1.455  1.00  0.00           H  
ATOM   3022  HA  ASP A 199      45.908  34.796  -1.917  1.00  0.00           H  
ATOM   3023 1HB  ASP A 199      47.268  33.209  -3.456  1.00  0.00           H  
ATOM   3024 2HB  ASP A 199      45.708  32.647  -4.040  1.00  0.00           H  
ATOM   3025  N   ASP A 200      43.416  33.229  -1.324  1.00  0.00           N  
ATOM   3026  CA  ASP A 200      41.958  33.185  -1.309  1.00  0.00           C  
ATOM   3027  C   ASP A 200      41.406  33.928  -0.107  1.00  0.00           C  
ATOM   3028  O   ASP A 200      42.024  33.935   0.957  1.00  0.00           O  
ATOM   3029  CB  ASP A 200      41.461  31.738  -1.293  1.00  0.00           C  
ATOM   3030  CG  ASP A 200      41.800  30.980  -2.570  1.00  0.00           C  
ATOM   3031  OD1 ASP A 200      41.181  31.241  -3.575  1.00  0.00           O  
ATOM   3032  OD2 ASP A 200      42.674  30.148  -2.529  1.00  0.00           O1-
ATOM   3033  H   ASP A 200      43.925  32.842  -0.541  1.00  0.00           H  
ATOM   3034  HA  ASP A 200      41.589  33.660  -2.218  1.00  0.00           H  
ATOM   3035 1HB  ASP A 200      41.902  31.210  -0.447  1.00  0.00           H  
ATOM   3036 2HB  ASP A 200      40.379  31.726  -1.158  1.00  0.00           H  
ATOM   3037  N   VAL A 201      40.271  34.601  -0.292  1.00  0.00           N  
ATOM   3038  CA  VAL A 201      39.764  35.498   0.735  1.00  0.00           C  
ATOM   3039  C   VAL A 201      38.756  34.828   1.638  1.00  0.00           C  
ATOM   3040  O   VAL A 201      38.619  35.212   2.799  1.00  0.00           O  
ATOM   3041  CB  VAL A 201      39.109  36.731   0.085  1.00  0.00           C  
ATOM   3042  CG1 VAL A 201      37.778  36.356  -0.548  1.00  0.00           C  
ATOM   3043  CG2 VAL A 201      38.923  37.827   1.123  1.00  0.00           C  
ATOM   3044  H   VAL A 201      39.777  34.519  -1.170  1.00  0.00           H  
ATOM   3045  HA  VAL A 201      40.602  35.828   1.351  1.00  0.00           H  
ATOM   3046  HB  VAL A 201      39.755  37.094  -0.715  1.00  0.00           H  
ATOM   3047 1HG1 VAL A 201      37.329  37.239  -1.003  1.00  0.00           H  
ATOM   3048 2HG1 VAL A 201      37.940  35.597  -1.313  1.00  0.00           H  
ATOM   3049 3HG1 VAL A 201      37.109  35.964   0.217  1.00  0.00           H  
ATOM   3050 1HG2 VAL A 201      38.461  38.696   0.657  1.00  0.00           H  
ATOM   3051 2HG2 VAL A 201      38.283  37.462   1.926  1.00  0.00           H  
ATOM   3052 3HG2 VAL A 201      39.893  38.109   1.533  1.00  0.00           H  
ATOM   3053  N   GLU A 202      38.124  33.757   1.162  1.00  0.00           N  
ATOM   3054  CA  GLU A 202      37.306  32.967   2.063  1.00  0.00           C  
ATOM   3055  C   GLU A 202      38.135  32.233   3.106  1.00  0.00           C  
ATOM   3056  O   GLU A 202      37.763  32.141   4.274  1.00  0.00           O  
ATOM   3057  CB  GLU A 202      36.474  31.960   1.266  1.00  0.00           C  
ATOM   3058  CG  GLU A 202      35.417  32.588   0.369  1.00  0.00           C  
ATOM   3059  CD  GLU A 202      35.979  33.102  -0.927  1.00  0.00           C  
ATOM   3060  OE1 GLU A 202      37.158  32.949  -1.143  1.00  0.00           O  
ATOM   3061  OE2 GLU A 202      35.229  33.647  -1.702  1.00  0.00           O1-
ATOM   3062  H   GLU A 202      38.166  33.483   0.223  1.00  0.00           H  
ATOM   3063  HA  GLU A 202      36.632  33.638   2.597  1.00  0.00           H  
ATOM   3064 1HB  GLU A 202      37.132  31.360   0.638  1.00  0.00           H  
ATOM   3065 2HB  GLU A 202      35.969  31.281   1.953  1.00  0.00           H  
ATOM   3066 1HG  GLU A 202      34.652  31.844   0.150  1.00  0.00           H  
ATOM   3067 2HG  GLU A 202      34.942  33.409   0.905  1.00  0.00           H  
ATOM   3068  N   SER A 203      39.247  31.683   2.672  1.00  0.00           N  
ATOM   3069  CA  SER A 203      40.167  31.015   3.573  1.00  0.00           C  
ATOM   3070  C   SER A 203      40.746  31.959   4.616  1.00  0.00           C  
ATOM   3071  O   SER A 203      40.901  31.607   5.784  1.00  0.00           O  
ATOM   3072  CB  SER A 203      41.293  30.383   2.778  1.00  0.00           C  
ATOM   3073  OG  SER A 203      42.063  31.360   2.134  1.00  0.00           O  
ATOM   3074  H   SER A 203      39.510  31.772   1.733  1.00  0.00           H  
ATOM   3075  HA  SER A 203      39.615  30.244   4.111  1.00  0.00           H  
ATOM   3076 1HB  SER A 203      41.925  29.798   3.445  1.00  0.00           H  
ATOM   3077 2HB  SER A 203      40.876  29.699   2.039  1.00  0.00           H  
ATOM   3078  HG  SER A 203      42.748  30.885   1.657  1.00  0.00           H  
ATOM   3079  N   THR A 204      41.094  33.149   4.182  1.00  0.00           N  
ATOM   3080  CA  THR A 204      41.592  34.171   5.083  1.00  0.00           C  
ATOM   3081  C   THR A 204      40.563  34.577   6.126  1.00  0.00           C  
ATOM   3082  O   THR A 204      40.882  34.792   7.294  1.00  0.00           O  
ATOM   3083  CB  THR A 204      42.042  35.416   4.297  1.00  0.00           C  
ATOM   3084  CG2 THR A 204      42.520  36.503   5.247  1.00  0.00           C  
ATOM   3085  OG1 THR A 204      43.107  35.063   3.406  1.00  0.00           O  
ATOM   3086  H   THR A 204      40.962  33.393   3.243  1.00  0.00           H  
ATOM   3087  HA  THR A 204      42.452  33.770   5.619  1.00  0.00           H  
ATOM   3088  HB  THR A 204      41.206  35.797   3.709  1.00  0.00           H  
ATOM   3089  HG1 THR A 204      42.743  34.648   2.620  1.00  0.00           H  
ATOM   3090 1HG2 THR A 204      42.833  37.376   4.674  1.00  0.00           H  
ATOM   3091 2HG2 THR A 204      41.708  36.782   5.919  1.00  0.00           H  
ATOM   3092 3HG2 THR A 204      43.361  36.132   5.831  1.00  0.00           H  
ATOM   3093  N   ALA A 205      39.330  34.714   5.692  1.00  0.00           N  
ATOM   3094  CA  ALA A 205      38.237  35.027   6.593  1.00  0.00           C  
ATOM   3095  C   ALA A 205      38.016  33.942   7.636  1.00  0.00           C  
ATOM   3096  O   ALA A 205      37.750  34.220   8.804  1.00  0.00           O  
ATOM   3097  CB  ALA A 205      36.960  35.257   5.799  1.00  0.00           C  
ATOM   3098  H   ALA A 205      39.114  34.541   4.753  1.00  0.00           H  
ATOM   3099  HA  ALA A 205      38.492  35.940   7.131  1.00  0.00           H  
ATOM   3100 1HB  ALA A 205      36.146  35.504   6.481  1.00  0.00           H  
ATOM   3101 2HB  ALA A 205      37.109  36.080   5.100  1.00  0.00           H  
ATOM   3102 3HB  ALA A 205      36.707  34.354   5.246  1.00  0.00           H  
ATOM   3103  N   LYS A 206      38.095  32.705   7.202  1.00  0.00           N  
ATOM   3104  CA  LYS A 206      37.977  31.574   8.103  1.00  0.00           C  
ATOM   3105  C   LYS A 206      39.083  31.544   9.146  1.00  0.00           C  
ATOM   3106  O   LYS A 206      38.857  31.234  10.314  1.00  0.00           O  
ATOM   3107  CB  LYS A 206      37.977  30.267   7.308  1.00  0.00           C  
ATOM   3108  CG  LYS A 206      36.715  30.029   6.490  1.00  0.00           C  
ATOM   3109  CD  LYS A 206      36.798  28.724   5.713  1.00  0.00           C  
ATOM   3110  CE  LYS A 206      35.543  28.490   4.885  1.00  0.00           C  
ATOM   3111  NZ  LYS A 206      35.627  27.235   4.089  1.00  0.00           N1+
ATOM   3112  H   LYS A 206      38.304  32.520   6.263  1.00  0.00           H  
ATOM   3113  HA  LYS A 206      37.038  31.665   8.652  1.00  0.00           H  
ATOM   3114 1HB  LYS A 206      38.826  30.258   6.623  1.00  0.00           H  
ATOM   3115 2HB  LYS A 206      38.097  29.426   7.990  1.00  0.00           H  
ATOM   3116 1HG  LYS A 206      35.851  29.991   7.155  1.00  0.00           H  
ATOM   3117 2HG  LYS A 206      36.575  30.851   5.789  1.00  0.00           H  
ATOM   3118 1HD  LYS A 206      37.662  28.751   5.047  1.00  0.00           H  
ATOM   3119 2HD  LYS A 206      36.923  27.894   6.408  1.00  0.00           H  
ATOM   3120 1HE  LYS A 206      34.679  28.430   5.545  1.00  0.00           H  
ATOM   3121 2HE  LYS A 206      35.395  29.327   4.204  1.00  0.00           H  
ATOM   3122 1HZ  LYS A 206      34.777  27.117   3.556  1.00  0.00           H  
ATOM   3123 2HZ  LYS A 206      36.415  27.287   3.460  1.00  0.00           H  
ATOM   3124 3HZ  LYS A 206      35.745  26.448   4.712  1.00  0.00           H  
ATOM   3125  N   VAL A 207      40.289  31.838   8.712  1.00  0.00           N  
ATOM   3126  CA  VAL A 207      41.423  31.917   9.613  1.00  0.00           C  
ATOM   3127  C   VAL A 207      41.260  33.011  10.656  1.00  0.00           C  
ATOM   3128  O   VAL A 207      41.605  32.843  11.824  1.00  0.00           O  
ATOM   3129  CB  VAL A 207      42.713  32.173   8.811  1.00  0.00           C  
ATOM   3130  CG1 VAL A 207      43.876  32.456   9.749  1.00  0.00           C  
ATOM   3131  CG2 VAL A 207      43.016  30.976   7.922  1.00  0.00           C  
ATOM   3132  H   VAL A 207      40.434  32.074   7.773  1.00  0.00           H  
ATOM   3133  HA  VAL A 207      41.515  30.965  10.137  1.00  0.00           H  
ATOM   3134  HB  VAL A 207      42.575  33.060   8.192  1.00  0.00           H  
ATOM   3135 1HG1 VAL A 207      44.780  32.635   9.165  1.00  0.00           H  
ATOM   3136 2HG1 VAL A 207      43.653  33.338  10.350  1.00  0.00           H  
ATOM   3137 3HG1 VAL A 207      44.032  31.600  10.404  1.00  0.00           H  
ATOM   3138 1HG2 VAL A 207      43.928  31.164   7.357  1.00  0.00           H  
ATOM   3139 2HG2 VAL A 207      43.148  30.088   8.540  1.00  0.00           H  
ATOM   3140 3HG2 VAL A 207      42.188  30.817   7.231  1.00  0.00           H  
ATOM   3141  N   VAL A 208      40.761  34.148  10.222  1.00  0.00           N  
ATOM   3142  CA  VAL A 208      40.486  35.251  11.123  1.00  0.00           C  
ATOM   3143  C   VAL A 208      39.437  34.901  12.166  1.00  0.00           C  
ATOM   3144  O   VAL A 208      39.544  35.270  13.334  1.00  0.00           O  
ATOM   3145  CB  VAL A 208      40.010  36.477  10.321  1.00  0.00           C  
ATOM   3146  CG1 VAL A 208      39.528  37.573  11.259  1.00  0.00           C  
ATOM   3147  CG2 VAL A 208      41.136  36.983   9.432  1.00  0.00           C  
ATOM   3148  H   VAL A 208      40.503  34.249   9.283  1.00  0.00           H  
ATOM   3149  HA  VAL A 208      41.407  35.507  11.647  1.00  0.00           H  
ATOM   3150  HB  VAL A 208      39.161  36.187   9.702  1.00  0.00           H  
ATOM   3151 1HG1 VAL A 208      39.196  38.432  10.675  1.00  0.00           H  
ATOM   3152 2HG1 VAL A 208      38.699  37.200  11.859  1.00  0.00           H  
ATOM   3153 3HG1 VAL A 208      40.345  37.876  11.914  1.00  0.00           H  
ATOM   3154 1HG2 VAL A 208      40.793  37.849   8.867  1.00  0.00           H  
ATOM   3155 2HG2 VAL A 208      41.988  37.267  10.051  1.00  0.00           H  
ATOM   3156 3HG2 VAL A 208      41.437  36.195   8.741  1.00  0.00           H  
ATOM   3157  N   ARG A 209      38.404  34.213  11.732  1.00  0.00           N  
ATOM   3158  CA  ARG A 209      37.366  33.749  12.633  1.00  0.00           C  
ATOM   3159  C   ARG A 209      37.894  32.777  13.676  1.00  0.00           C  
ATOM   3160  O   ARG A 209      37.511  32.818  14.844  1.00  0.00           O  
ATOM   3161  CB  ARG A 209      36.250  33.078  11.846  1.00  0.00           C  
ATOM   3162  CG  ARG A 209      35.398  34.021  11.012  1.00  0.00           C  
ATOM   3163  CD  ARG A 209      34.370  33.288  10.231  1.00  0.00           C  
ATOM   3164  NE  ARG A 209      33.553  34.186   9.431  1.00  0.00           N  
ATOM   3165  CZ  ARG A 209      32.642  33.787   8.523  1.00  0.00           C  
ATOM   3166  NH1 ARG A 209      32.443  32.505   8.311  1.00  0.00           N1+
ATOM   3167  NH2 ARG A 209      31.948  34.684   7.845  1.00  0.00           N  
ATOM   3168  H   ARG A 209      38.350  33.940  10.793  1.00  0.00           H  
ATOM   3169  HA  ARG A 209      36.960  34.609  13.165  1.00  0.00           H  
ATOM   3170 1HB  ARG A 209      36.676  32.335  11.173  1.00  0.00           H  
ATOM   3171 2HB  ARG A 209      35.585  32.554  12.533  1.00  0.00           H  
ATOM   3172 1HG  ARG A 209      34.891  34.729  11.668  1.00  0.00           H  
ATOM   3173 2HG  ARG A 209      36.036  34.566  10.314  1.00  0.00           H  
ATOM   3174 1HD  ARG A 209      34.858  32.582   9.559  1.00  0.00           H  
ATOM   3175 2HD  ARG A 209      33.714  32.746  10.911  1.00  0.00           H  
ATOM   3176  HE  ARG A 209      33.678  35.181   9.566  1.00  0.00           H  
ATOM   3177 1HH1 ARG A 209      32.973  31.819   8.829  1.00  0.00           H  
ATOM   3178 2HH1 ARG A 209      31.760  32.206   7.630  1.00  0.00           H  
ATOM   3179 1HH2 ARG A 209      32.100  35.670   8.008  1.00  0.00           H  
ATOM   3180 2HH2 ARG A 209      31.265  34.385   7.164  1.00  0.00           H  
ATOM   3181  N   ALA A 210      38.750  31.879  13.242  1.00  0.00           N  
ATOM   3182  CA  ALA A 210      39.386  30.938  14.143  1.00  0.00           C  
ATOM   3183  C   ALA A 210      40.253  31.626  15.186  1.00  0.00           C  
ATOM   3184  O   ALA A 210      40.279  31.243  16.354  1.00  0.00           O  
ATOM   3185  CB  ALA A 210      40.216  29.940  13.349  1.00  0.00           C  
ATOM   3186  H   ALA A 210      39.028  31.872  12.303  1.00  0.00           H  
ATOM   3187  HA  ALA A 210      38.604  30.403  14.681  1.00  0.00           H  
ATOM   3188 1HB  ALA A 210      40.680  29.228  14.031  1.00  0.00           H  
ATOM   3189 2HB  ALA A 210      39.572  29.406  12.649  1.00  0.00           H  
ATOM   3190 3HB  ALA A 210      40.990  30.470  12.796  1.00  0.00           H  
ATOM   3191  N   VAL A 211      40.988  32.626  14.752  1.00  0.00           N  
ATOM   3192  CA  VAL A 211      41.805  33.415  15.653  1.00  0.00           C  
ATOM   3193  C   VAL A 211      40.976  34.149  16.696  1.00  0.00           C  
ATOM   3194  O   VAL A 211      41.349  34.241  17.864  1.00  0.00           O  
ATOM   3195  CB  VAL A 211      42.629  34.439  14.851  1.00  0.00           C  
ATOM   3196  CG1 VAL A 211      43.338  35.405  15.789  1.00  0.00           C  
ATOM   3197  CG2 VAL A 211      43.631  33.716  13.963  1.00  0.00           C  
ATOM   3198  H   VAL A 211      40.946  32.900  13.813  1.00  0.00           H  
ATOM   3199  HA  VAL A 211      42.468  32.737  16.191  1.00  0.00           H  
ATOM   3200  HB  VAL A 211      41.954  35.030  14.231  1.00  0.00           H  
ATOM   3201 1HG1 VAL A 211      43.916  36.122  15.205  1.00  0.00           H  
ATOM   3202 2HG1 VAL A 211      42.600  35.937  16.389  1.00  0.00           H  
ATOM   3203 3HG1 VAL A 211      44.008  34.849  16.445  1.00  0.00           H  
ATOM   3204 1HG2 VAL A 211      44.210  34.447  13.398  1.00  0.00           H  
ATOM   3205 2HG2 VAL A 211      44.302  33.121  14.582  1.00  0.00           H  
ATOM   3206 3HG2 VAL A 211      43.099  33.062  13.272  1.00  0.00           H  
ATOM   3207  N   ALA A 212      39.864  34.699  16.262  1.00  0.00           N  
ATOM   3208  CA  ALA A 212      38.944  35.367  17.163  1.00  0.00           C  
ATOM   3209  C   ALA A 212      38.366  34.424  18.206  1.00  0.00           C  
ATOM   3210  O   ALA A 212      38.211  34.775  19.374  1.00  0.00           O  
ATOM   3211  CB  ALA A 212      37.822  36.020  16.369  1.00  0.00           C  
ATOM   3212  H   ALA A 212      39.602  34.611  15.323  1.00  0.00           H  
ATOM   3213  HA  ALA A 212      39.496  36.138  17.700  1.00  0.00           H  
ATOM   3214 1HB  ALA A 212      37.142  36.530  17.052  1.00  0.00           H  
ATOM   3215 2HB  ALA A 212      38.243  36.742  15.670  1.00  0.00           H  
ATOM   3216 3HB  ALA A 212      37.276  35.256  15.817  1.00  0.00           H  
ATOM   3217  N   ARG A 213      38.017  33.233  17.772  1.00  0.00           N  
ATOM   3218  CA  ARG A 213      37.519  32.211  18.673  1.00  0.00           C  
ATOM   3219  C   ARG A 213      38.548  31.806  19.716  1.00  0.00           C  
ATOM   3220  O   ARG A 213      38.230  31.591  20.884  1.00  0.00           O  
ATOM   3221  CB  ARG A 213      37.095  30.979  17.887  1.00  0.00           C  
ATOM   3222  CG  ARG A 213      35.837  31.155  17.052  1.00  0.00           C  
ATOM   3223  CD  ARG A 213      35.520  29.932  16.271  1.00  0.00           C  
ATOM   3224  NE  ARG A 213      34.317  30.096  15.471  1.00  0.00           N  
ATOM   3225  CZ  ARG A 213      33.875  29.204  14.563  1.00  0.00           C  
ATOM   3226  NH1 ARG A 213      34.546  28.093  14.352  1.00  0.00           N1+
ATOM   3227  NH2 ARG A 213      32.767  29.445  13.884  1.00  0.00           N  
ATOM   3228  H   ARG A 213      38.150  32.990  16.833  1.00  0.00           H  
ATOM   3229  HA  ARG A 213      36.653  32.608  19.202  1.00  0.00           H  
ATOM   3230 1HB  ARG A 213      37.898  30.683  17.214  1.00  0.00           H  
ATOM   3231 2HB  ARG A 213      36.922  30.151  18.574  1.00  0.00           H  
ATOM   3232 1HG  ARG A 213      34.993  31.372  17.707  1.00  0.00           H  
ATOM   3233 2HG  ARG A 213      35.976  31.981  16.354  1.00  0.00           H  
ATOM   3234 1HD  ARG A 213      36.348  29.705  15.600  1.00  0.00           H  
ATOM   3235 2HD  ARG A 213      35.365  29.096  16.952  1.00  0.00           H  
ATOM   3236  HE  ARG A 213      33.774  30.938  15.605  1.00  0.00           H  
ATOM   3237 1HH1 ARG A 213      35.393  27.908  14.870  1.00  0.00           H  
ATOM   3238 2HH1 ARG A 213      34.215  27.425  13.671  1.00  0.00           H  
ATOM   3239 1HH2 ARG A 213      32.251  30.299  14.046  1.00  0.00           H  
ATOM   3240 2HH2 ARG A 213      32.436  28.777  13.204  1.00  0.00           H  
ATOM   3241  N   ALA A 214      39.782  31.668  19.282  1.00  0.00           N  
ATOM   3242  CA  ALA A 214      40.875  31.356  20.183  1.00  0.00           C  
ATOM   3243  C   ALA A 214      41.095  32.440  21.226  1.00  0.00           C  
ATOM   3244  O   ALA A 214      41.362  32.163  22.394  1.00  0.00           O  
ATOM   3245  CB  ALA A 214      42.153  31.127  19.389  1.00  0.00           C  
ATOM   3246  H   ALA A 214      39.998  31.842  18.343  1.00  0.00           H  
ATOM   3247  HA  ALA A 214      40.621  30.442  20.720  1.00  0.00           H  
ATOM   3248 1HB  ALA A 214      42.966  30.881  20.072  1.00  0.00           H  
ATOM   3249 2HB  ALA A 214      42.004  30.304  18.690  1.00  0.00           H  
ATOM   3250 3HB  ALA A 214      42.404  32.031  18.837  1.00  0.00           H  
ATOM   3251  N   GLY A 215      41.016  33.678  20.792  1.00  0.00           N  
ATOM   3252  CA  GLY A 215      41.134  34.808  21.693  1.00  0.00           C  
ATOM   3253  C   GLY A 215      40.028  34.838  22.736  1.00  0.00           C  
ATOM   3254  O   GLY A 215      40.255  35.148  23.904  1.00  0.00           O  
ATOM   3255  H   GLY A 215      40.808  33.862  19.853  1.00  0.00           H  
ATOM   3256 1HA  GLY A 215      42.099  34.771  22.199  1.00  0.00           H  
ATOM   3257 2HA  GLY A 215      41.107  35.735  21.120  1.00  0.00           H  
ATOM   3258  N   ARG A 216      38.823  34.545  22.302  1.00  0.00           N  
ATOM   3259  CA  ARG A 216      37.689  34.465  23.203  1.00  0.00           C  
ATOM   3260  C   ARG A 216      37.851  33.371  24.246  1.00  0.00           C  
ATOM   3261  O   ARG A 216      37.507  33.540  25.414  1.00  0.00           O  
ATOM   3262  CB  ARG A 216      36.410  34.217  22.416  1.00  0.00           C  
ATOM   3263  CG  ARG A 216      35.142  34.176  23.254  1.00  0.00           C  
ATOM   3264  CD  ARG A 216      33.933  33.989  22.411  1.00  0.00           C  
ATOM   3265  NE  ARG A 216      33.927  32.694  21.750  1.00  0.00           N  
ATOM   3266  CZ  ARG A 216      33.132  32.368  20.712  1.00  0.00           C  
ATOM   3267  NH1 ARG A 216      32.287  33.252  20.229  1.00  0.00           N1+
ATOM   3268  NH2 ARG A 216      33.202  31.161  20.180  1.00  0.00           N  
ATOM   3269  H   ARG A 216      38.678  34.308  21.363  1.00  0.00           H  
ATOM   3270  HA  ARG A 216      37.602  35.414  23.735  1.00  0.00           H  
ATOM   3271 1HB  ARG A 216      36.286  35.000  21.669  1.00  0.00           H  
ATOM   3272 2HB  ARG A 216      36.487  33.268  21.886  1.00  0.00           H  
ATOM   3273 1HG  ARG A 216      35.199  33.346  23.959  1.00  0.00           H  
ATOM   3274 2HG  ARG A 216      35.037  35.112  23.802  1.00  0.00           H  
ATOM   3275 1HD  ARG A 216      33.042  34.059  23.033  1.00  0.00           H  
ATOM   3276 2HD  ARG A 216      33.902  34.763  21.644  1.00  0.00           H  
ATOM   3277  HE  ARG A 216      34.564  31.988  22.094  1.00  0.00           H  
ATOM   3278 1HH1 ARG A 216      32.234  34.175  20.636  1.00  0.00           H  
ATOM   3279 2HH1 ARG A 216      31.691  33.008  19.451  1.00  0.00           H  
ATOM   3280 1HH2 ARG A 216      33.852  30.481  20.552  1.00  0.00           H  
ATOM   3281 2HH2 ARG A 216      32.607  30.917  19.402  1.00  0.00           H  
ATOM   3282  N   LEU A 217      38.350  32.234  23.812  1.00  0.00           N  
ATOM   3283  CA  LEU A 217      38.626  31.132  24.713  1.00  0.00           C  
ATOM   3284  C   LEU A 217      39.675  31.482  25.756  1.00  0.00           C  
ATOM   3285  O   LEU A 217      39.568  31.113  26.924  1.00  0.00           O  
ATOM   3286  CB  LEU A 217      39.090  29.910  23.911  1.00  0.00           C  
ATOM   3287  CG  LEU A 217      39.398  28.652  24.733  1.00  0.00           C  
ATOM   3288  CD1 LEU A 217      38.147  28.216  25.484  1.00  0.00           C  
ATOM   3289  CD2 LEU A 217      39.893  27.550  23.809  1.00  0.00           C  
ATOM   3290  H   LEU A 217      38.609  32.133  22.873  1.00  0.00           H  
ATOM   3291  HA  LEU A 217      37.708  30.880  25.243  1.00  0.00           H  
ATOM   3292 1HB  LEU A 217      38.316  29.653  23.190  1.00  0.00           H  
ATOM   3293 2HB  LEU A 217      39.994  30.177  23.362  1.00  0.00           H  
ATOM   3294  HG  LEU A 217      40.168  28.880  25.472  1.00  0.00           H  
ATOM   3295 1HD1 LEU A 217      38.366  27.323  26.068  1.00  0.00           H  
ATOM   3296 2HD1 LEU A 217      37.826  29.016  26.151  1.00  0.00           H  
ATOM   3297 3HD1 LEU A 217      37.353  27.998  24.771  1.00  0.00           H  
ATOM   3298 1HD2 LEU A 217      40.113  26.656  24.394  1.00  0.00           H  
ATOM   3299 2HD2 LEU A 217      39.124  27.321  23.071  1.00  0.00           H  
ATOM   3300 3HD2 LEU A 217      40.798  27.881  23.299  1.00  0.00           H  
ATOM   3301  N   ILE A 218      40.708  32.170  25.322  1.00  0.00           N  
ATOM   3302  CA  ILE A 218      41.745  32.633  26.223  1.00  0.00           C  
ATOM   3303  C   ILE A 218      41.218  33.606  27.266  1.00  0.00           C  
ATOM   3304  O   ILE A 218      41.600  33.565  28.434  1.00  0.00           O  
ATOM   3305  CB  ILE A 218      42.884  33.303  25.433  1.00  0.00           C  
ATOM   3306  CG1 ILE A 218      43.571  32.285  24.520  1.00  0.00           C  
ATOM   3307  CG2 ILE A 218      43.890  33.935  26.382  1.00  0.00           C  
ATOM   3308  CD1 ILE A 218      44.204  31.129  25.261  1.00  0.00           C  
ATOM   3309  H   ILE A 218      40.762  32.442  24.383  1.00  0.00           H  
ATOM   3310  HA  ILE A 218      42.136  31.770  26.761  1.00  0.00           H  
ATOM   3311  HB  ILE A 218      42.472  34.078  24.787  1.00  0.00           H  
ATOM   3312 1HG1 ILE A 218      42.846  31.881  23.814  1.00  0.00           H  
ATOM   3313 2HG1 ILE A 218      44.349  32.782  23.939  1.00  0.00           H  
ATOM   3314 1HG2 ILE A 218      44.688  34.404  25.807  1.00  0.00           H  
ATOM   3315 2HG2 ILE A 218      43.391  34.688  26.991  1.00  0.00           H  
ATOM   3316 3HG2 ILE A 218      44.312  33.167  27.030  1.00  0.00           H  
ATOM   3317 1HD1 ILE A 218      44.671  30.450  24.547  1.00  0.00           H  
ATOM   3318 2HD1 ILE A 218      44.960  31.508  25.949  1.00  0.00           H  
ATOM   3319 3HD1 ILE A 218      43.438  30.594  25.821  1.00  0.00           H  
ATOM   3320  N   VAL A 219      40.362  34.503  26.832  1.00  0.00           N  
ATOM   3321  CA  VAL A 219      39.726  35.445  27.733  1.00  0.00           C  
ATOM   3322  C   VAL A 219      38.859  34.757  28.776  1.00  0.00           C  
ATOM   3323  O   VAL A 219      38.833  35.139  29.944  1.00  0.00           O  
ATOM   3324  CB  VAL A 219      38.860  36.434  26.930  1.00  0.00           C  
ATOM   3325  CG1 VAL A 219      38.032  37.300  27.868  1.00  0.00           C  
ATOM   3326  CG2 VAL A 219      39.746  37.295  26.043  1.00  0.00           C  
ATOM   3327  H   VAL A 219      40.083  34.510  25.893  1.00  0.00           H  
ATOM   3328  HA  VAL A 219      40.504  36.001  28.258  1.00  0.00           H  
ATOM   3329  HB  VAL A 219      38.162  35.872  26.311  1.00  0.00           H  
ATOM   3330 1HG1 VAL A 219      37.426  37.993  27.284  1.00  0.00           H  
ATOM   3331 2HG1 VAL A 219      37.380  36.665  28.468  1.00  0.00           H  
ATOM   3332 3HG1 VAL A 219      38.695  37.863  28.524  1.00  0.00           H  
ATOM   3333 1HG2 VAL A 219      39.127  37.992  25.478  1.00  0.00           H  
ATOM   3334 2HG2 VAL A 219      40.449  37.853  26.662  1.00  0.00           H  
ATOM   3335 3HG2 VAL A 219      40.298  36.658  25.352  1.00  0.00           H  
ATOM   3336  N   ARG A 220      38.124  33.757  28.342  1.00  0.00           N  
ATOM   3337  CA  ARG A 220      37.306  32.967  29.243  1.00  0.00           C  
ATOM   3338  C   ARG A 220      38.135  32.233  30.286  1.00  0.00           C  
ATOM   3339  O   ARG A 220      37.762  32.140  31.454  1.00  0.00           O  
ATOM   3340  CB  ARG A 220      36.485  31.956  28.456  1.00  0.00           C  
ATOM   3341  CG  ARG A 220      35.608  31.047  29.303  1.00  0.00           C  
ATOM   3342  CD  ARG A 220      34.527  31.806  29.983  1.00  0.00           C  
ATOM   3343  NE  ARG A 220      33.714  30.949  30.831  1.00  0.00           N  
ATOM   3344  CZ  ARG A 220      34.006  30.638  32.109  1.00  0.00           C  
ATOM   3345  NH1 ARG A 220      35.092  31.119  32.671  1.00  0.00           N1+
ATOM   3346  NH2 ARG A 220      33.200  29.848  32.797  1.00  0.00           N  
ATOM   3347  H   ARG A 220      38.166  33.483  27.403  1.00  0.00           H  
ATOM   3348  HA  ARG A 220      36.629  33.637  29.772  1.00  0.00           H  
ATOM   3349 1HB  ARG A 220      35.838  32.480  27.755  1.00  0.00           H  
ATOM   3350 2HB  ARG A 220      37.152  31.320  27.874  1.00  0.00           H  
ATOM   3351 1HG  ARG A 220      35.147  30.291  28.667  1.00  0.00           H  
ATOM   3352 2HG  ARG A 220      36.217  30.560  30.065  1.00  0.00           H  
ATOM   3353 1HD  ARG A 220      34.966  32.584  30.607  1.00  0.00           H  
ATOM   3354 2HD  ARG A 220      33.878  32.263  29.237  1.00  0.00           H  
ATOM   3355  HE  ARG A 220      32.869  30.560  30.433  1.00  0.00           H  
ATOM   3356 1HH1 ARG A 220      35.708  31.723  32.144  1.00  0.00           H  
ATOM   3357 2HH1 ARG A 220      35.311  30.886  33.628  1.00  0.00           H  
ATOM   3358 1HH2 ARG A 220      32.365  29.478  32.365  1.00  0.00           H  
ATOM   3359 2HH2 ARG A 220      33.419  29.615  33.754  1.00  0.00           H  
ATOM   3360  N   ALA A 221      39.263  31.665  29.841  1.00  0.00           N  
ATOM   3361  CA  ALA A 221      40.185  30.945  30.726  1.00  0.00           C  
ATOM   3362  C   ALA A 221      41.310  31.839  31.226  1.00  0.00           C  
ATOM   3363  O   ALA A 221      42.022  31.484  32.165  1.00  0.00           O  
ATOM   3364  CB  ALA A 221      40.763  29.732  30.012  1.00  0.00           C  
ATOM   3365  H   ALA A 221      39.498  31.755  28.864  1.00  0.00           H  
ATOM   3366  HA  ALA A 221      39.624  30.608  31.598  1.00  0.00           H  
ATOM   3367 1HB  ALA A 221      41.444  29.206  30.681  1.00  0.00           H  
ATOM   3368 2HB  ALA A 221      39.955  29.063  29.718  1.00  0.00           H  
ATOM   3369 3HB  ALA A 221      41.306  30.057  29.125  1.00  0.00           H  
ATOM   3370  N   GLY A 222      41.456  33.008  30.619  1.00  0.00           N  
ATOM   3371  CA  GLY A 222      42.445  33.970  31.079  1.00  0.00           C  
ATOM   3372  C   GLY A 222      41.807  35.002  31.995  1.00  0.00           C  
ATOM   3373  O   GLY A 222      42.216  35.162  33.146  1.00  0.00           O  
ATOM   3374  H   GLY A 222      40.858  33.242  29.839  1.00  0.00           H  
ATOM   3375 1HA  GLY A 222      43.243  33.447  31.607  1.00  0.00           H  
ATOM   3376 2HA  GLY A 222      42.898  34.465  30.221  1.00  0.00           H  
ATOM   3377  N   ASN A 223      40.752  35.645  31.505  1.00  0.00           N  
ATOM   3378  CA  ASN A 223      39.911  36.481  32.352  1.00  0.00           C  
ATOM   3379  C   ASN A 223      38.464  35.988  32.336  1.00  0.00           C  
ATOM   3380  O   ASN A 223      37.735  36.193  31.365  1.00  0.00           O  
ATOM   3381  CB  ASN A 223      39.990  37.933  31.917  1.00  0.00           C  
ATOM   3382  CG  ASN A 223      39.211  38.849  32.819  1.00  0.00           C  
ATOM   3383  ND2 ASN A 223      39.865  39.862  33.329  1.00  0.00           N  
ATOM   3384  OD1 ASN A 223      38.015  38.640  33.054  1.00  0.00           O  
ATOM   3385  H   ASN A 223      40.497  35.507  30.536  1.00  0.00           H  
ATOM   3386  HA  ASN A 223      40.291  36.431  33.373  1.00  0.00           H  
ATOM   3387 1HB  ASN A 223      41.033  38.253  31.907  1.00  0.00           H  
ATOM   3388 2HB  ASN A 223      39.608  38.030  30.901  1.00  0.00           H  
ATOM   3389 1HD2 ASN A 223      39.397  40.505  33.937  1.00  0.00           H  
ATOM   3390 2HD2 ASN A 223      40.832  39.992  33.112  1.00  0.00           H  
ATOM   3391  N   PRO A 224      38.071  35.305  33.404  1.00  0.00           N  
ATOM   3392  CA  PRO A 224      36.783  34.617  33.466  1.00  0.00           C  
ATOM   3393  C   PRO A 224      35.600  35.578  33.544  1.00  0.00           C  
ATOM   3394  O   PRO A 224      34.451  35.166  33.391  1.00  0.00           O  
ATOM   3395  CB  PRO A 224      36.910  33.786  34.747  1.00  0.00           C  
ATOM   3396  CG  PRO A 224      37.901  34.535  35.571  1.00  0.00           C  
ATOM   3397  CD  PRO A 224      38.865  35.109  34.568  1.00  0.00           C  
ATOM   3398  HA  PRO A 224      36.667  34.020  32.561  1.00  0.00           H  
ATOM   3399 1HB  PRO A 224      35.929  33.696  35.236  1.00  0.00           H  
ATOM   3400 2HB  PRO A 224      37.242  32.766  34.502  1.00  0.00           H  
ATOM   3401 1HG  PRO A 224      37.393  35.311  36.163  1.00  0.00           H  
ATOM   3402 2HG  PRO A 224      38.389  33.857  36.288  1.00  0.00           H  
ATOM   3403 1HD  PRO A 224      39.258  36.066  34.942  1.00  0.00           H  
ATOM   3404 2HD  PRO A 224      39.684  34.395  34.395  1.00  0.00           H  
ATOM   3405  N   ARG A 225      35.872  36.827  33.899  1.00  0.00           N  
ATOM   3406  CA  ARG A 225      34.830  37.723  34.389  1.00  0.00           C  
ATOM   3407  C   ARG A 225      33.686  37.855  33.401  1.00  0.00           C  
ATOM   3408  O   ARG A 225      33.900  37.940  32.190  1.00  0.00           O  
ATOM   3409  CB  ARG A 225      35.404  39.103  34.672  1.00  0.00           C  
ATOM   3410  CG  ARG A 225      36.407  39.157  35.813  1.00  0.00           C  
ATOM   3411  CD  ARG A 225      36.974  40.519  35.982  1.00  0.00           C  
ATOM   3412  NE  ARG A 225      35.962  41.482  36.386  1.00  0.00           N  
ATOM   3413  CZ  ARG A 225      35.632  41.756  37.663  1.00  0.00           C  
ATOM   3414  NH1 ARG A 225      36.242  41.132  38.647  1.00  0.00           N1+
ATOM   3415  NH2 ARG A 225      34.696  42.650  37.927  1.00  0.00           N  
ATOM   3416  H   ARG A 225      36.833  37.135  33.918  1.00  0.00           H  
ATOM   3417  HA  ARG A 225      34.432  37.315  35.319  1.00  0.00           H  
ATOM   3418 1HB  ARG A 225      35.900  39.481  33.779  1.00  0.00           H  
ATOM   3419 2HB  ARG A 225      34.594  39.792  34.912  1.00  0.00           H  
ATOM   3420 1HG  ARG A 225      35.915  38.873  36.744  1.00  0.00           H  
ATOM   3421 2HG  ARG A 225      37.227  38.467  35.610  1.00  0.00           H  
ATOM   3422 1HD  ARG A 225      37.749  40.498  36.748  1.00  0.00           H  
ATOM   3423 2HD  ARG A 225      37.406  40.853  35.039  1.00  0.00           H  
ATOM   3424  HE  ARG A 225      35.471  41.982  35.656  1.00  0.00           H  
ATOM   3425 1HH1 ARG A 225      36.958  40.449  38.446  1.00  0.00           H  
ATOM   3426 2HH1 ARG A 225      35.994  41.337  39.604  1.00  0.00           H  
ATOM   3427 1HH2 ARG A 225      34.227  43.129  37.170  1.00  0.00           H  
ATOM   3428 2HH2 ARG A 225      34.449  42.855  38.883  1.00  0.00           H  
ATOM   3429  N   GLU A 226      32.462  37.838  33.922  1.00  0.00           N  
ATOM   3430  CA  GLU A 226      31.287  37.858  33.069  1.00  0.00           C  
ATOM   3431  C   GLU A 226      31.370  38.995  32.082  1.00  0.00           C  
ATOM   3432  O   GLU A 226      31.190  38.797  30.881  1.00  0.00           O  
ATOM   3433  CB  GLU A 226      30.012  37.987  33.906  1.00  0.00           C  
ATOM   3434  CG  GLU A 226      29.698  36.770  34.764  1.00  0.00           C  
ATOM   3435  CD  GLU A 226      30.457  36.756  36.061  1.00  0.00           C  
ATOM   3436  OE1 GLU A 226      31.212  37.669  36.295  1.00  0.00           O  
ATOM   3437  OE2 GLU A 226      30.284  35.830  36.818  1.00  0.00           O1-
ATOM   3438  H   GLU A 226      32.342  37.811  34.924  1.00  0.00           H  
ATOM   3439  HA  GLU A 226      31.239  36.914  32.525  1.00  0.00           H  
ATOM   3440 1HB  GLU A 226      30.097  38.849  34.567  1.00  0.00           H  
ATOM   3441 2HB  GLU A 226      29.161  38.161  33.248  1.00  0.00           H  
ATOM   3442 1HG  GLU A 226      28.630  36.758  34.981  1.00  0.00           H  
ATOM   3443 2HG  GLU A 226      29.935  35.869  34.199  1.00  0.00           H  
ATOM   3444  N   ASP A 227      31.680  40.184  32.572  1.00  0.00           N  
ATOM   3445  CA  ASP A 227      31.708  41.331  31.685  1.00  0.00           C  
ATOM   3446  C   ASP A 227      32.795  41.223  30.628  1.00  0.00           C  
ATOM   3447  O   ASP A 227      32.573  41.486  29.449  1.00  0.00           O  
ATOM   3448  CB  ASP A 227      31.909  42.615  32.493  1.00  0.00           C  
ATOM   3449  CG  ASP A 227      30.683  42.998  33.311  1.00  0.00           C  
ATOM   3450  OD1 ASP A 227      29.626  42.478  33.041  1.00  0.00           O  
ATOM   3451  OD2 ASP A 227      30.814  43.807  34.198  1.00  0.00           O1-
ATOM   3452  H   ASP A 227      31.791  40.327  33.566  1.00  0.00           H  
ATOM   3453  HA  ASP A 227      30.759  41.376  31.148  1.00  0.00           H  
ATOM   3454 1HB  ASP A 227      32.754  42.491  33.170  1.00  0.00           H  
ATOM   3455 2HB  ASP A 227      32.148  43.437  31.818  1.00  0.00           H  
ATOM   3456  N   VAL A 228      33.983  40.865  31.062  1.00  0.00           N  
ATOM   3457  CA  VAL A 228      35.112  40.723  30.161  1.00  0.00           C  
ATOM   3458  C   VAL A 228      34.889  39.639  29.118  1.00  0.00           C  
ATOM   3459  O   VAL A 228      35.244  39.789  27.951  1.00  0.00           O  
ATOM   3460  CB  VAL A 228      36.385  40.396  30.964  1.00  0.00           C  
ATOM   3461  CG1 VAL A 228      37.531  40.048  30.026  1.00  0.00           C  
ATOM   3462  CG2 VAL A 228      36.754  41.575  31.852  1.00  0.00           C  
ATOM   3463  H   VAL A 228      34.115  40.620  32.001  1.00  0.00           H  
ATOM   3464  HA  VAL A 228      35.257  41.668  29.636  1.00  0.00           H  
ATOM   3465  HB  VAL A 228      36.198  39.519  31.583  1.00  0.00           H  
ATOM   3466 1HG1 VAL A 228      38.423  39.820  30.610  1.00  0.00           H  
ATOM   3467 2HG1 VAL A 228      37.260  39.180  29.426  1.00  0.00           H  
ATOM   3468 3HG1 VAL A 228      37.735  40.895  29.370  1.00  0.00           H  
ATOM   3469 1HG2 VAL A 228      37.655  41.337  32.417  1.00  0.00           H  
ATOM   3470 2HG2 VAL A 228      36.935  42.454  31.233  1.00  0.00           H  
ATOM   3471 3HG2 VAL A 228      35.936  41.780  32.543  1.00  0.00           H  
ATOM   3472  N   VAL A 229      34.331  38.531  29.552  1.00  0.00           N  
ATOM   3473  CA  VAL A 229      33.995  37.445  28.651  1.00  0.00           C  
ATOM   3474  C   VAL A 229      32.967  37.852  27.608  1.00  0.00           C  
ATOM   3475  O   VAL A 229      33.053  37.477  26.441  1.00  0.00           O  
ATOM   3476  CB  VAL A 229      33.452  36.248  29.454  1.00  0.00           C  
ATOM   3477  CG1 VAL A 229      32.909  35.180  28.516  1.00  0.00           C  
ATOM   3478  CG2 VAL A 229      34.549  35.679  30.341  1.00  0.00           C  
ATOM   3479  H   VAL A 229      34.067  38.444  30.491  1.00  0.00           H  
ATOM   3480  HA  VAL A 229      34.900  37.138  28.126  1.00  0.00           H  
ATOM   3481  HB  VAL A 229      32.620  36.584  30.073  1.00  0.00           H  
ATOM   3482 1HG1 VAL A 229      32.529  34.341  29.100  1.00  0.00           H  
ATOM   3483 2HG1 VAL A 229      32.102  35.599  27.916  1.00  0.00           H  
ATOM   3484 3HG1 VAL A 229      33.707  34.832  27.860  1.00  0.00           H  
ATOM   3485 1HG2 VAL A 229      34.158  34.834  30.906  1.00  0.00           H  
ATOM   3486 2HG2 VAL A 229      35.383  35.348  29.722  1.00  0.00           H  
ATOM   3487 3HG2 VAL A 229      34.893  36.449  31.032  1.00  0.00           H  
ATOM   3488  N   ALA A 230      31.973  38.594  28.042  1.00  0.00           N  
ATOM   3489  CA  ALA A 230      30.961  39.113  27.141  1.00  0.00           C  
ATOM   3490  C   ALA A 230      31.540  40.056  26.098  1.00  0.00           C  
ATOM   3491  O   ALA A 230      31.157  40.036  24.931  1.00  0.00           O  
ATOM   3492  CB  ALA A 230      29.871  39.818  27.936  1.00  0.00           C  
ATOM   3493  H   ALA A 230      31.933  38.870  28.981  1.00  0.00           H  
ATOM   3494  HA  ALA A 230      30.523  38.272  26.603  1.00  0.00           H  
ATOM   3495 1HB  ALA A 230      29.109  40.194  27.253  1.00  0.00           H  
ATOM   3496 2HB  ALA A 230      29.418  39.115  28.635  1.00  0.00           H  
ATOM   3497 3HB  ALA A 230      30.305  40.650  28.488  1.00  0.00           H  
ATOM   3498  N   ALA A 231      32.445  40.906  26.532  1.00  0.00           N  
ATOM   3499  CA  ALA A 231      33.131  41.811  25.631  1.00  0.00           C  
ATOM   3500  C   ALA A 231      33.959  41.078  24.588  1.00  0.00           C  
ATOM   3501  O   ALA A 231      34.006  41.459  23.421  1.00  0.00           O  
ATOM   3502  CB  ALA A 231      34.014  42.762  26.425  1.00  0.00           C  
ATOM   3503  H   ALA A 231      32.722  40.898  27.471  1.00  0.00           H  
ATOM   3504  HA  ALA A 231      32.379  42.388  25.093  1.00  0.00           H  
ATOM   3505 1HB  ALA A 231      34.516  43.448  25.743  1.00  0.00           H  
ATOM   3506 2HB  ALA A 231      33.400  43.330  27.125  1.00  0.00           H  
ATOM   3507 3HB  ALA A 231      34.759  42.191  26.978  1.00  0.00           H  
ATOM   3508  N   ALA A 232      34.639  40.040  25.022  1.00  0.00           N  
ATOM   3509  CA  ALA A 232      35.411  39.206  24.121  1.00  0.00           C  
ATOM   3510  C   ALA A 232      34.545  38.519  23.078  1.00  0.00           C  
ATOM   3511  O   ALA A 232      34.913  38.407  21.911  1.00  0.00           O  
ATOM   3512  CB  ALA A 232      36.193  38.170  24.915  1.00  0.00           C  
ATOM   3513  H   ALA A 232      34.582  39.768  25.961  1.00  0.00           H  
ATOM   3514  HA  ALA A 232      36.111  39.846  23.583  1.00  0.00           H  
ATOM   3515 1HB  ALA A 232      36.781  37.556  24.233  1.00  0.00           H  
ATOM   3516 2HB  ALA A 232      36.859  38.675  25.615  1.00  0.00           H  
ATOM   3517 3HB  ALA A 232      35.500  37.537  25.468  1.00  0.00           H  
ATOM   3518  N   GLU A 233      33.405  38.029  23.512  1.00  0.00           N  
ATOM   3519  CA  GLU A 233      32.451  37.413  22.611  1.00  0.00           C  
ATOM   3520  C   GLU A 233      31.923  38.385  21.568  1.00  0.00           C  
ATOM   3521  O   GLU A 233      31.749  38.043  20.401  1.00  0.00           O  
ATOM   3522  CB  GLU A 233      31.282  36.830  23.408  1.00  0.00           C  
ATOM   3523  CG  GLU A 233      30.249  36.098  22.564  1.00  0.00           C  
ATOM   3524  CD  GLU A 233      29.156  35.475  23.387  1.00  0.00           C  
ATOM   3525  OE1 GLU A 233      29.206  35.587  24.589  1.00  0.00           O  
ATOM   3526  OE2 GLU A 233      28.269  34.887  22.814  1.00  0.00           O1-
ATOM   3527  H   GLU A 233      33.147  38.133  24.451  1.00  0.00           H  
ATOM   3528  HA  GLU A 233      32.950  36.603  22.081  1.00  0.00           H  
ATOM   3529 1HB  GLU A 233      31.662  36.130  24.153  1.00  0.00           H  
ATOM   3530 2HB  GLU A 233      30.771  37.631  23.942  1.00  0.00           H  
ATOM   3531 1HG  GLU A 233      29.802  36.802  21.862  1.00  0.00           H  
ATOM   3532 2HG  GLU A 233      30.750  35.322  21.987  1.00  0.00           H  
ATOM   3533  N   ALA A 234      31.639  39.593  22.002  1.00  0.00           N  
ATOM   3534  CA  ALA A 234      31.198  40.641  21.101  1.00  0.00           C  
ATOM   3535  C   ALA A 234      32.248  40.990  20.058  1.00  0.00           C  
ATOM   3536  O   ALA A 234      31.941  41.222  18.891  1.00  0.00           O  
ATOM   3537  CB  ALA A 234      30.817  41.882  21.895  1.00  0.00           C  
ATOM   3538  H   ALA A 234      31.785  39.830  22.941  1.00  0.00           H  
ATOM   3539  HA  ALA A 234      30.322  40.279  20.563  1.00  0.00           H  
ATOM   3540 1HB  ALA A 234      30.475  42.660  21.213  1.00  0.00           H  
ATOM   3541 2HB  ALA A 234      30.018  41.635  22.595  1.00  0.00           H  
ATOM   3542 3HB  ALA A 234      31.685  42.240  22.448  1.00  0.00           H  
ATOM   3543  N   ILE A 235      33.486  41.061  20.492  1.00  0.00           N  
ATOM   3544  CA  ILE A 235      34.595  41.314  19.591  1.00  0.00           C  
ATOM   3545  C   ILE A 235      34.756  40.219  18.548  1.00  0.00           C  
ATOM   3546  O   ILE A 235      35.037  40.481  17.381  1.00  0.00           O  
ATOM   3547  CB  ILE A 235      35.908  41.460  20.381  1.00  0.00           C  
ATOM   3548  CG1 ILE A 235      35.884  42.737  21.226  1.00  0.00           C  
ATOM   3549  CG2 ILE A 235      37.100  41.467  19.436  1.00  0.00           C  
ATOM   3550  CD1 ILE A 235      37.006  42.823  22.235  1.00  0.00           C  
ATOM   3551  H   ILE A 235      33.693  40.876  21.431  1.00  0.00           H  
ATOM   3552  HA  ILE A 235      34.403  42.245  19.059  1.00  0.00           H  
ATOM   3553  HB  ILE A 235      36.011  40.626  21.074  1.00  0.00           H  
ATOM   3554 1HG1 ILE A 235      35.945  43.606  20.572  1.00  0.00           H  
ATOM   3555 2HG1 ILE A 235      34.938  42.799  21.764  1.00  0.00           H  
ATOM   3556 1HG2 ILE A 235      38.020  41.571  20.010  1.00  0.00           H  
ATOM   3557 2HG2 ILE A 235      37.126  40.532  18.877  1.00  0.00           H  
ATOM   3558 3HG2 ILE A 235      37.009  42.302  18.741  1.00  0.00           H  
ATOM   3559 1HD1 ILE A 235      36.921  43.754  22.795  1.00  0.00           H  
ATOM   3560 2HD1 ILE A 235      36.943  41.979  22.922  1.00  0.00           H  
ATOM   3561 3HD1 ILE A 235      37.964  42.798  21.716  1.00  0.00           H  
ATOM   3562  N   ALA A 236      34.610  38.987  18.982  1.00  0.00           N  
ATOM   3563  CA  ALA A 236      34.667  37.852  18.081  1.00  0.00           C  
ATOM   3564  C   ALA A 236      33.561  37.882  17.038  1.00  0.00           C  
ATOM   3565  O   ALA A 236      33.770  37.559  15.871  1.00  0.00           O  
ATOM   3566  CB  ALA A 236      34.602  36.556  18.875  1.00  0.00           C  
ATOM   3567  H   ALA A 236      34.392  38.815  19.921  1.00  0.00           H  
ATOM   3568  HA  ALA A 236      35.614  37.894  17.543  1.00  0.00           H  
ATOM   3569 1HB  ALA A 236      34.658  35.708  18.193  1.00  0.00           H  
ATOM   3570 2HB  ALA A 236      35.437  36.515  19.575  1.00  0.00           H  
ATOM   3571 3HB  ALA A 236      33.664  36.514  19.428  1.00  0.00           H  
ATOM   3572  N   LEU A 237      32.372  38.240  17.472  1.00  0.00           N  
ATOM   3573  CA  LEU A 237      31.245  38.381  16.571  1.00  0.00           C  
ATOM   3574  C   LEU A 237      31.467  39.465  15.528  1.00  0.00           C  
ATOM   3575  O   LEU A 237      31.113  39.315  14.361  1.00  0.00           O  
ATOM   3576  CB  LEU A 237      29.976  38.695  17.373  1.00  0.00           C  
ATOM   3577  CG  LEU A 237      29.441  37.552  18.246  1.00  0.00           C  
ATOM   3578  CD1 LEU A 237      28.300  38.066  19.113  1.00  0.00           C  
ATOM   3579  CD2 LEU A 237      28.979  36.407  17.357  1.00  0.00           C  
ATOM   3580  H   LEU A 237      32.241  38.485  18.411  1.00  0.00           H  
ATOM   3581  HA  LEU A 237      31.106  37.439  16.041  1.00  0.00           H  
ATOM   3582 1HB  LEU A 237      30.178  39.543  18.025  1.00  0.00           H  
ATOM   3583 2HB  LEU A 237      29.186  38.978  16.677  1.00  0.00           H  
ATOM   3584  HG  LEU A 237      30.232  37.200  18.909  1.00  0.00           H  
ATOM   3585 1HD1 LEU A 237      27.920  37.254  19.734  1.00  0.00           H  
ATOM   3586 2HD1 LEU A 237      28.663  38.871  19.753  1.00  0.00           H  
ATOM   3587 3HD1 LEU A 237      27.499  38.441  18.476  1.00  0.00           H  
ATOM   3588 1HD2 LEU A 237      28.599  35.595  17.977  1.00  0.00           H  
ATOM   3589 2HD2 LEU A 237      28.187  36.758  16.694  1.00  0.00           H  
ATOM   3590 3HD2 LEU A 237      29.818  36.048  16.761  1.00  0.00           H  
ATOM   3591  N   VAL A 238      32.026  40.573  15.962  1.00  0.00           N  
ATOM   3592  CA  VAL A 238      32.361  41.660  15.061  1.00  0.00           C  
ATOM   3593  C   VAL A 238      33.390  41.253  14.018  1.00  0.00           C  
ATOM   3594  O   VAL A 238      33.303  41.627  12.851  1.00  0.00           O  
ATOM   3595  CB  VAL A 238      32.903  42.858  15.864  1.00  0.00           C  
ATOM   3596  CG1 VAL A 238      33.444  43.926  14.926  1.00  0.00           C  
ATOM   3597  CG2 VAL A 238      31.806  43.425  16.752  1.00  0.00           C  
ATOM   3598  H   VAL A 238      32.290  40.660  16.901  1.00  0.00           H  
ATOM   3599  HA  VAL A 238      31.458  41.961  14.532  1.00  0.00           H  
ATOM   3600  HB  VAL A 238      33.735  42.522  16.482  1.00  0.00           H  
ATOM   3601 1HG1 VAL A 238      33.823  44.765  15.510  1.00  0.00           H  
ATOM   3602 2HG1 VAL A 238      34.252  43.509  14.325  1.00  0.00           H  
ATOM   3603 3HG1 VAL A 238      32.645  44.273  14.270  1.00  0.00           H  
ATOM   3604 1HG2 VAL A 238      32.196  44.271  17.317  1.00  0.00           H  
ATOM   3605 2HG2 VAL A 238      30.971  43.755  16.133  1.00  0.00           H  
ATOM   3606 3HG2 VAL A 238      31.463  42.654  17.443  1.00  0.00           H  
ATOM   3607  N   ALA A 239      34.384  40.510  14.452  1.00  0.00           N  
ATOM   3608  CA  ALA A 239      35.395  39.991  13.551  1.00  0.00           C  
ATOM   3609  C   ALA A 239      34.816  39.049  12.508  1.00  0.00           C  
ATOM   3610  O   ALA A 239      35.200  39.068  11.341  1.00  0.00           O  
ATOM   3611  CB  ALA A 239      36.484  39.285  14.345  1.00  0.00           C  
ATOM   3612  H   ALA A 239      34.423  40.235  15.391  1.00  0.00           H  
ATOM   3613  HA  ALA A 239      35.843  40.828  13.014  1.00  0.00           H  
ATOM   3614 1HB  ALA A 239      37.247  38.910  13.663  1.00  0.00           H  
ATOM   3615 2HB  ALA A 239      36.938  39.988  15.045  1.00  0.00           H  
ATOM   3616 3HB  ALA A 239      36.051  38.453  14.897  1.00  0.00           H  
ATOM   3617  N   GLU A 240      33.912  38.199  12.942  1.00  0.00           N  
ATOM   3618  CA  GLU A 240      33.226  37.293  12.041  1.00  0.00           C  
ATOM   3619  C   GLU A 240      32.398  38.026  10.998  1.00  0.00           C  
ATOM   3620  O   GLU A 240      32.351  37.645   9.831  1.00  0.00           O  
ATOM   3621  CB  GLU A 240      32.326  36.346  12.838  1.00  0.00           C  
ATOM   3622  CG  GLU A 240      31.606  35.304  11.994  1.00  0.00           C  
ATOM   3623  CD  GLU A 240      30.791  34.345  12.817  1.00  0.00           C  
ATOM   3624  OE1 GLU A 240      30.800  34.468  14.018  1.00  0.00           O  
ATOM   3625  OE2 GLU A 240      30.160  33.489  12.244  1.00  0.00           O1-
ATOM   3626  H   GLU A 240      33.634  38.207  13.881  1.00  0.00           H  
ATOM   3627  HA  GLU A 240      33.978  36.716  11.503  1.00  0.00           H  
ATOM   3628 1HB  GLU A 240      32.922  35.819  13.583  1.00  0.00           H  
ATOM   3629 2HB  GLU A 240      31.572  36.924  13.372  1.00  0.00           H  
ATOM   3630 1HG  GLU A 240      30.946  35.813  11.292  1.00  0.00           H  
ATOM   3631 2HG  GLU A 240      32.343  34.746  11.418  1.00  0.00           H  
ATOM   3632  N   ALA A 241      31.718  39.065  11.432  1.00  0.00           N  
ATOM   3633  CA  ALA A 241      30.945  39.898  10.531  1.00  0.00           C  
ATOM   3634  C   ALA A 241      31.812  40.585   9.488  1.00  0.00           C  
ATOM   3635  O   ALA A 241      31.445  40.698   8.321  1.00  0.00           O  
ATOM   3636  CB  ALA A 241      30.162  40.934  11.325  1.00  0.00           C  
ATOM   3637  H   ALA A 241      31.775  39.337  12.371  1.00  0.00           H  
ATOM   3638  HA  ALA A 241      30.246  39.257   9.994  1.00  0.00           H  
ATOM   3639 1HB  ALA A 241      29.574  41.547  10.642  1.00  0.00           H  
ATOM   3640 2HB  ALA A 241      29.496  40.429  12.024  1.00  0.00           H  
ATOM   3641 3HB  ALA A 241      30.854  41.567  11.877  1.00  0.00           H  
ATOM   3642  N   ALA A 242      32.952  41.075   9.922  1.00  0.00           N  
ATOM   3643  CA  ALA A 242      33.907  41.692   9.021  1.00  0.00           C  
ATOM   3644  C   ALA A 242      34.433  40.719   7.978  1.00  0.00           C  
ATOM   3645  O   ALA A 242      34.608  41.061   6.811  1.00  0.00           O  
ATOM   3646  CB  ALA A 242      35.063  42.283   9.815  1.00  0.00           C  
ATOM   3647  H   ALA A 242      33.209  40.972  10.861  1.00  0.00           H  
ATOM   3648  HA  ALA A 242      33.398  42.492   8.484  1.00  0.00           H  
ATOM   3649 1HB  ALA A 242      35.769  42.755   9.132  1.00  0.00           H  
ATOM   3650 2HB  ALA A 242      34.681  43.027  10.514  1.00  0.00           H  
ATOM   3651 3HB  ALA A 242      35.567  41.491  10.367  1.00  0.00           H  
ATOM   3652  N   ALA A 243      34.717  39.511   8.412  1.00  0.00           N  
ATOM   3653  CA  ALA A 243      35.159  38.463   7.511  1.00  0.00           C  
ATOM   3654  C   ALA A 243      34.109  38.114   6.468  1.00  0.00           C  
ATOM   3655  O   ALA A 243      34.416  37.882   5.301  1.00  0.00           O  
ATOM   3656  CB  ALA A 243      35.540  37.222   8.305  1.00  0.00           C  
ATOM   3657  H   ALA A 243      34.571  39.274   9.351  1.00  0.00           H  
ATOM   3658  HA  ALA A 243      36.035  38.826   6.974  1.00  0.00           H  
ATOM   3659 1HB  ALA A 243      35.882  36.444   7.623  1.00  0.00           H  
ATOM   3660 2HB  ALA A 243      36.339  37.469   9.004  1.00  0.00           H  
ATOM   3661 3HB  ALA A 243      34.673  36.864   8.857  1.00  0.00           H  
ATOM   3662  N   GLU A 244      32.871  38.043   6.902  1.00  0.00           N  
ATOM   3663  CA  GLU A 244      31.762  37.791   6.001  1.00  0.00           C  
ATOM   3664  C   GLU A 244      31.600  38.885   4.958  1.00  0.00           C  
ATOM   3665  O   GLU A 244      31.319  38.623   3.791  1.00  0.00           O  
ATOM   3666  CB  GLU A 244      30.464  37.646   6.798  1.00  0.00           C  
ATOM   3667  CG  GLU A 244      29.238  37.334   5.952  1.00  0.00           C  
ATOM   3668  CD  GLU A 244      29.312  35.987   5.288  1.00  0.00           C  
ATOM   3669  OE1 GLU A 244      30.063  35.160   5.747  1.00  0.00           O  
ATOM   3670  OE2 GLU A 244      28.616  35.784   4.321  1.00  0.00           O1-
ATOM   3671  H   GLU A 244      32.663  38.228   7.841  1.00  0.00           H  
ATOM   3672  HA  GLU A 244      31.955  36.860   5.467  1.00  0.00           H  
ATOM   3673 1HB  GLU A 244      30.575  36.847   7.532  1.00  0.00           H  
ATOM   3674 2HB  GLU A 244      30.267  38.568   7.345  1.00  0.00           H  
ATOM   3675 1HG  GLU A 244      28.353  37.365   6.587  1.00  0.00           H  
ATOM   3676 2HG  GLU A 244      29.131  38.104   5.189  1.00  0.00           H  
ATOM   3677  N   ALA A 245      31.746  40.118   5.392  1.00  0.00           N  
ATOM   3678  CA  ALA A 245      31.689  41.253   4.491  1.00  0.00           C  
ATOM   3679  C   ALA A 245      32.795  41.223   3.448  1.00  0.00           C  
ATOM   3680  O   ALA A 245      32.586  41.545   2.281  1.00  0.00           O  
ATOM   3681  CB  ALA A 245      31.754  42.549   5.285  1.00  0.00           C  
ATOM   3682  H   ALA A 245      31.965  40.289   6.331  1.00  0.00           H  
ATOM   3683  HA  ALA A 245      30.742  41.211   3.953  1.00  0.00           H  
ATOM   3684 1HB  ALA A 245      31.698  43.397   4.603  1.00  0.00           H  
ATOM   3685 2HB  ALA A 245      30.919  42.590   5.985  1.00  0.00           H  
ATOM   3686 3HB  ALA A 245      32.692  42.591   5.838  1.00  0.00           H  
ATOM   3687  N   ALA A 246      33.983  40.865   3.882  1.00  0.00           N  
ATOM   3688  CA  ALA A 246      35.112  40.723   2.981  1.00  0.00           C  
ATOM   3689  C   ALA A 246      34.889  39.639   1.938  1.00  0.00           C  
ATOM   3690  O   ALA A 246      35.244  39.789   0.771  1.00  0.00           O  
ATOM   3691  CB  ALA A 246      36.377  40.432   3.775  1.00  0.00           C  
ATOM   3692  H   ALA A 246      34.115  40.620   4.821  1.00  0.00           H  
ATOM   3693  HA  ALA A 246      35.237  41.663   2.444  1.00  0.00           H  
ATOM   3694 1HB  ALA A 246      37.222  40.339   3.093  1.00  0.00           H  
ATOM   3695 2HB  ALA A 246      36.563  41.247   4.474  1.00  0.00           H  
ATOM   3696 3HB  ALA A 246      36.253  39.502   4.328  1.00  0.00           H  
ATOM   3697  N   VAL A 247      34.331  38.531   2.372  1.00  0.00           N  
ATOM   3698  CA  VAL A 247      33.995  37.445   1.471  1.00  0.00           C  
ATOM   3699  C   VAL A 247      32.967  37.852   0.428  1.00  0.00           C  
ATOM   3700  O   VAL A 247      33.053  37.477  -0.739  1.00  0.00           O  
ATOM   3701  CB  VAL A 247      33.452  36.248   2.274  1.00  0.00           C  
ATOM   3702  CG1 VAL A 247      32.909  35.180   1.336  1.00  0.00           C  
ATOM   3703  CG2 VAL A 247      34.549  35.679   3.161  1.00  0.00           C  
ATOM   3704  H   VAL A 247      34.067  38.444   3.311  1.00  0.00           H  
ATOM   3705  HA  VAL A 247      34.900  37.138   0.946  1.00  0.00           H  
ATOM   3706  HB  VAL A 247      32.620  36.584   2.893  1.00  0.00           H  
ATOM   3707 1HG1 VAL A 247      32.529  34.341   1.920  1.00  0.00           H  
ATOM   3708 2HG1 VAL A 247      32.102  35.599   0.736  1.00  0.00           H  
ATOM   3709 3HG1 VAL A 247      33.707  34.832   0.680  1.00  0.00           H  
ATOM   3710 1HG2 VAL A 247      34.158  34.834   3.726  1.00  0.00           H  
ATOM   3711 2HG2 VAL A 247      35.383  35.348   2.542  1.00  0.00           H  
ATOM   3712 3HG2 VAL A 247      34.893  36.449   3.852  1.00  0.00           H  
ATOM   3713  N   GLU A 248      31.973  38.594   0.862  1.00  0.00           N  
ATOM   3714  CA  GLU A 248      30.961  39.113  -0.039  1.00  0.00           C  
ATOM   3715  C   GLU A 248      31.555  39.966  -1.149  1.00  0.00           C  
ATOM   3716  O   GLU A 248      31.213  39.802  -2.321  1.00  0.00           O  
ATOM   3717  CB  GLU A 248      29.934  39.933   0.745  1.00  0.00           C  
ATOM   3718  CG  GLU A 248      28.801  40.496  -0.101  1.00  0.00           C  
ATOM   3719  CD  GLU A 248      27.802  41.278   0.705  1.00  0.00           C  
ATOM   3720  OE1 GLU A 248      27.967  41.366   1.898  1.00  0.00           O  
ATOM   3721  OE2 GLU A 248      26.871  41.789   0.127  1.00  0.00           O1-
ATOM   3722  H   GLU A 248      31.933  38.870   1.801  1.00  0.00           H  
ATOM   3723  HA  GLU A 248      30.454  38.271  -0.512  1.00  0.00           H  
ATOM   3724 1HB  GLU A 248      29.492  39.312   1.525  1.00  0.00           H  
ATOM   3725 2HB  GLU A 248      30.433  40.769   1.235  1.00  0.00           H  
ATOM   3726 1HG  GLU A 248      29.222  41.147  -0.867  1.00  0.00           H  
ATOM   3727 2HG  GLU A 248      28.292  39.674  -0.602  1.00  0.00           H  
ATOM   3728  N   SER A 249      32.304  40.991  -0.780  1.00  0.00           N  
ATOM   3729  CA  SER A 249      32.678  42.020  -1.748  1.00  0.00           C  
ATOM   3730  C   SER A 249      34.037  41.708  -2.361  1.00  0.00           C  
ATOM   3731  O   SER A 249      34.517  42.431  -3.234  1.00  0.00           O  
ATOM   3732  CB  SER A 249      32.711  43.383  -1.084  1.00  0.00           C  
ATOM   3733  OG  SER A 249      31.438  43.748  -0.625  1.00  0.00           O  
ATOM   3734  H   SER A 249      32.594  41.080   0.184  1.00  0.00           H  
ATOM   3735  HA  SER A 249      31.926  42.042  -2.537  1.00  0.00           H  
ATOM   3736 1HB  SER A 249      33.410  43.364  -0.249  1.00  0.00           H  
ATOM   3737 2HB  SER A 249      33.070  44.125  -1.795  1.00  0.00           H  
ATOM   3738  HG  SER A 249      31.459  44.702  -0.518  1.00  0.00           H  
ATOM   3739  N   ASN A 250      34.659  40.637  -1.882  1.00  0.00           N  
ATOM   3740  CA  ASN A 250      35.990  40.247  -2.334  1.00  0.00           C  
ATOM   3741  C   ASN A 250      37.005  41.356  -2.092  1.00  0.00           C  
ATOM   3742  O   ASN A 250      37.794  41.697  -2.974  1.00  0.00           O  
ATOM   3743  CB  ASN A 250      35.963  39.861  -3.801  1.00  0.00           C  
ATOM   3744  CG  ASN A 250      37.187  39.095  -4.220  1.00  0.00           C  
ATOM   3745  ND2 ASN A 250      37.591  39.268  -5.453  1.00  0.00           N  
ATOM   3746  OD1 ASN A 250      37.768  38.346  -3.426  1.00  0.00           O  
ATOM   3747  H   ASN A 250      34.200  40.080  -1.174  1.00  0.00           H  
ATOM   3748  HA  ASN A 250      36.314  39.382  -1.752  1.00  0.00           H  
ATOM   3749 1HB  ASN A 250      35.081  39.251  -4.001  1.00  0.00           H  
ATOM   3750 2HB  ASN A 250      35.884  40.760  -4.413  1.00  0.00           H  
ATOM   3751 1HD2 ASN A 250      38.400  38.784  -5.787  1.00  0.00           H  
ATOM   3752 2HD2 ASN A 250      37.090  39.883  -6.061  1.00  0.00           H  
ATOM   3753  N   VAL A 251      37.004  41.889  -0.876  1.00  0.00           N  
ATOM   3754  CA  VAL A 251      37.986  42.881  -0.456  1.00  0.00           C  
ATOM   3755  C   VAL A 251      39.367  42.260  -0.316  1.00  0.00           C  
ATOM   3756  O   VAL A 251      39.495  41.062  -0.061  1.00  0.00           O  
ATOM   3757  CB  VAL A 251      37.571  43.510   0.887  1.00  0.00           C  
ATOM   3758  CG1 VAL A 251      38.667  44.430   1.406  1.00  0.00           C  
ATOM   3759  CG2 VAL A 251      36.263  44.269   0.721  1.00  0.00           C  
ATOM   3760  H   VAL A 251      36.311  41.577  -0.210  1.00  0.00           H  
ATOM   3761  HA  VAL A 251      38.029  43.666  -1.212  1.00  0.00           H  
ATOM   3762  HB  VAL A 251      37.441  42.718   1.624  1.00  0.00           H  
ATOM   3763 1HG1 VAL A 251      38.357  44.866   2.356  1.00  0.00           H  
ATOM   3764 2HG1 VAL A 251      39.583  43.858   1.551  1.00  0.00           H  
ATOM   3765 3HG1 VAL A 251      38.845  45.226   0.683  1.00  0.00           H  
ATOM   3766 1HG2 VAL A 251      35.976  44.711   1.675  1.00  0.00           H  
ATOM   3767 2HG2 VAL A 251      36.392  45.058  -0.020  1.00  0.00           H  
ATOM   3768 3HG2 VAL A 251      35.484  43.583   0.390  1.00  0.00           H  
ATOM   3769  N   ASP A 252      40.401  43.068  -0.517  1.00  0.00           N  
ATOM   3770  CA  ASP A 252      41.768  42.563  -0.512  1.00  0.00           C  
ATOM   3771  C   ASP A 252      42.098  41.900   0.819  1.00  0.00           C  
ATOM   3772  O   ASP A 252      41.913  42.490   1.884  1.00  0.00           O  
ATOM   3773  CB  ASP A 252      42.761  43.695  -0.787  1.00  0.00           C  
ATOM   3774  CG  ASP A 252      44.195  43.203  -0.932  1.00  0.00           C  
ATOM   3775  OD1 ASP A 252      44.558  42.280  -0.243  1.00  0.00           O  
ATOM   3776  OD2 ASP A 252      44.913  43.755  -1.730  1.00  0.00           O1-
ATOM   3777  H   ASP A 252      40.241  44.052  -0.677  1.00  0.00           H  
ATOM   3778  HA  ASP A 252      41.867  41.823  -1.308  1.00  0.00           H  
ATOM   3779 1HB  ASP A 252      42.476  44.214  -1.703  1.00  0.00           H  
ATOM   3780 2HB  ASP A 252      42.721  44.420   0.026  1.00  0.00           H  
ATOM   3781  N   LYS A 253      42.516  40.641   0.750  1.00  0.00           N  
ATOM   3782  CA  LYS A 253      42.652  39.802   1.934  1.00  0.00           C  
ATOM   3783  C   LYS A 253      43.663  40.350   2.925  1.00  0.00           C  
ATOM   3784  O   LYS A 253      43.653  39.975   4.098  1.00  0.00           O  
ATOM   3785  CB  LYS A 253      43.045  38.380   1.530  1.00  0.00           C  
ATOM   3786  CG  LYS A 253      44.457  38.252   0.975  1.00  0.00           C  
ATOM   3787  CD  LYS A 253      44.489  38.520  -0.522  1.00  0.00           C  
ATOM   3788  CE  LYS A 253      45.874  38.270  -1.101  1.00  0.00           C  
ATOM   3789  NZ  LYS A 253      45.931  38.572  -2.557  1.00  0.00           N1+
ATOM   3790  H   LYS A 253      42.746  40.256  -0.155  1.00  0.00           H  
ATOM   3791  HA  LYS A 253      41.690  39.768   2.447  1.00  0.00           H  
ATOM   3792 1HB  LYS A 253      42.964  37.721   2.395  1.00  0.00           H  
ATOM   3793 2HB  LYS A 253      42.353  38.012   0.772  1.00  0.00           H  
ATOM   3794 1HG  LYS A 253      45.112  38.965   1.477  1.00  0.00           H  
ATOM   3795 2HG  LYS A 253      44.832  37.246   1.163  1.00  0.00           H  
ATOM   3796 1HD  LYS A 253      43.771  37.869  -1.024  1.00  0.00           H  
ATOM   3797 2HD  LYS A 253      44.207  39.556  -0.713  1.00  0.00           H  
ATOM   3798 1HE  LYS A 253      46.601  38.894  -0.585  1.00  0.00           H  
ATOM   3799 2HE  LYS A 253      46.149  37.227  -0.949  1.00  0.00           H  
ATOM   3800 1HZ  LYS A 253      46.863  38.394  -2.902  1.00  0.00           H  
ATOM   3801 2HZ  LYS A 253      45.272  37.985  -3.050  1.00  0.00           H  
ATOM   3802 3HZ  LYS A 253      45.696  39.543  -2.710  1.00  0.00           H  
ATOM   3803  N   GLU A 254      44.528  41.248   2.467  1.00  0.00           N  
ATOM   3804  CA  GLU A 254      45.452  41.910   3.368  1.00  0.00           C  
ATOM   3805  C   GLU A 254      44.741  42.757   4.410  1.00  0.00           C  
ATOM   3806  O   GLU A 254      45.123  42.795   5.578  1.00  0.00           O  
ATOM   3807  CB  GLU A 254      46.423  42.784   2.571  1.00  0.00           C  
ATOM   3808  CG  GLU A 254      47.470  43.493   3.418  1.00  0.00           C  
ATOM   3809  CD  GLU A 254      48.424  42.543   4.086  1.00  0.00           C  
ATOM   3810  OE1 GLU A 254      48.541  41.430   3.630  1.00  0.00           O  
ATOM   3811  OE2 GLU A 254      49.038  42.929   5.053  1.00  0.00           O1-
ATOM   3812  H   GLU A 254      44.527  41.526   1.527  1.00  0.00           H  
ATOM   3813  HA  GLU A 254      46.020  41.148   3.902  1.00  0.00           H  
ATOM   3814 1HB  GLU A 254      46.946  42.172   1.837  1.00  0.00           H  
ATOM   3815 2HB  GLU A 254      45.864  43.544   2.025  1.00  0.00           H  
ATOM   3816 1HG  GLU A 254      48.038  44.173   2.782  1.00  0.00           H  
ATOM   3817 2HG  GLU A 254      46.966  44.088   4.179  1.00  0.00           H  
ATOM   3818  N   LYS A 255      43.722  43.466   3.977  1.00  0.00           N  
ATOM   3819  CA  LYS A 255      42.910  44.261   4.878  1.00  0.00           C  
ATOM   3820  C   LYS A 255      42.199  43.412   5.920  1.00  0.00           C  
ATOM   3821  O   LYS A 255      42.096  43.783   7.088  1.00  0.00           O  
ATOM   3822  CB  LYS A 255      41.887  45.074   4.083  1.00  0.00           C  
ATOM   3823  CG  LYS A 255      42.402  46.417   3.584  1.00  0.00           C  
ATOM   3824  CD  LYS A 255      43.475  46.237   2.520  1.00  0.00           C  
ATOM   3825  CE  LYS A 255      43.966  47.579   1.996  1.00  0.00           C  
ATOM   3826  NZ  LYS A 255      45.045  47.419   0.984  1.00  0.00           N1+
ATOM   3827  H   LYS A 255      43.448  43.416   3.037  1.00  0.00           H  
ATOM   3828  HA  LYS A 255      43.561  44.956   5.408  1.00  0.00           H  
ATOM   3829 1HB  LYS A 255      41.559  44.499   3.217  1.00  0.00           H  
ATOM   3830 2HB  LYS A 255      41.010  45.261   4.703  1.00  0.00           H  
ATOM   3831 1HG  LYS A 255      41.575  46.990   3.161  1.00  0.00           H  
ATOM   3832 2HG  LYS A 255      42.820  46.980   4.418  1.00  0.00           H  
ATOM   3833 1HD  LYS A 255      44.319  45.691   2.943  1.00  0.00           H  
ATOM   3834 2HD  LYS A 255      43.070  45.660   1.690  1.00  0.00           H  
ATOM   3835 1HE  LYS A 255      43.136  48.118   1.542  1.00  0.00           H  
ATOM   3836 2HE  LYS A 255      44.348  48.175   2.824  1.00  0.00           H  
ATOM   3837 1HZ  LYS A 255      45.343  48.329   0.662  1.00  0.00           H  
ATOM   3838 2HZ  LYS A 255      45.829  46.936   1.400  1.00  0.00           H  
ATOM   3839 3HZ  LYS A 255      44.697  46.883   0.201  1.00  0.00           H  
ATOM   3840  N   LEU A 256      41.679  42.287   5.487  1.00  0.00           N  
ATOM   3841  CA  LEU A 256      41.036  41.348   6.388  1.00  0.00           C  
ATOM   3842  C   LEU A 256      41.995  40.796   7.430  1.00  0.00           C  
ATOM   3843  O   LEU A 256      41.648  40.631   8.598  1.00  0.00           O  
ATOM   3844  CB  LEU A 256      40.430  40.189   5.586  1.00  0.00           C  
ATOM   3845  CG  LEU A 256      39.694  39.124   6.409  1.00  0.00           C  
ATOM   3846  CD1 LEU A 256      38.537  39.771   7.159  1.00  0.00           C  
ATOM   3847  CD2 LEU A 256      39.198  38.022   5.485  1.00  0.00           C  
ATOM   3848  H   LEU A 256      41.774  42.025   4.547  1.00  0.00           H  
ATOM   3849  HA  LEU A 256      40.238  41.868   6.917  1.00  0.00           H  
ATOM   3850 1HB  LEU A 256      39.724  40.598   4.865  1.00  0.00           H  
ATOM   3851 2HB  LEU A 256      41.229  39.691   5.038  1.00  0.00           H  
ATOM   3852  HG  LEU A 256      40.374  38.700   7.147  1.00  0.00           H  
ATOM   3853 1HD1 LEU A 256      38.014  39.015   7.744  1.00  0.00           H  
ATOM   3854 2HD1 LEU A 256      38.922  40.542   7.826  1.00  0.00           H  
ATOM   3855 3HD1 LEU A 256      37.847  40.220   6.445  1.00  0.00           H  
ATOM   3856 1HD2 LEU A 256      38.675  37.265   6.070  1.00  0.00           H  
ATOM   3857 2HD2 LEU A 256      38.516  38.445   4.747  1.00  0.00           H  
ATOM   3858 3HD2 LEU A 256      40.046  37.565   4.975  1.00  0.00           H  
ATOM   3859  N   LEU A 257      43.194  40.479   6.997  1.00  0.00           N  
ATOM   3860  CA  LEU A 257      44.229  40.009   7.898  1.00  0.00           C  
ATOM   3861  C   LEU A 257      44.608  41.049   8.940  1.00  0.00           C  
ATOM   3862  O   LEU A 257      44.831  40.736  10.108  1.00  0.00           O  
ATOM   3863  CB  LEU A 257      45.474  39.611   7.096  1.00  0.00           C  
ATOM   3864  CG  LEU A 257      45.331  38.358   6.223  1.00  0.00           C  
ATOM   3865  CD1 LEU A 257      46.573  38.198   5.356  1.00  0.00           C  
ATOM   3866  CD2 LEU A 257      45.126  37.141   7.113  1.00  0.00           C  
ATOM   3867  H   LEU A 257      43.434  40.619   6.057  1.00  0.00           H  
ATOM   3868  HA  LEU A 257      43.855  39.134   8.428  1.00  0.00           H  
ATOM   3869 1HB  LEU A 257      45.746  40.439   6.443  1.00  0.00           H  
ATOM   3870 2HB  LEU A 257      46.296  39.439   7.791  1.00  0.00           H  
ATOM   3871  HG  LEU A 257      44.474  38.472   5.560  1.00  0.00           H  
ATOM   3872 1HD1 LEU A 257      46.471  37.307   4.736  1.00  0.00           H  
ATOM   3873 2HD1 LEU A 257      46.685  39.073   4.716  1.00  0.00           H  
ATOM   3874 3HD1 LEU A 257      47.451  38.098   5.993  1.00  0.00           H  
ATOM   3875 1HD2 LEU A 257      45.023  36.250   6.493  1.00  0.00           H  
ATOM   3876 2HD2 LEU A 257      45.983  37.025   7.775  1.00  0.00           H  
ATOM   3877 3HD2 LEU A 257      44.222  37.274   7.708  1.00  0.00           H  
ATOM   3878  N   GLU A 258      44.711  42.285   8.507  1.00  0.00           N  
ATOM   3879  CA  GLU A 258      44.993  43.387   9.408  1.00  0.00           C  
ATOM   3880  C   GLU A 258      43.904  43.578  10.450  1.00  0.00           C  
ATOM   3881  O   GLU A 258      44.173  43.852  11.618  1.00  0.00           O  
ATOM   3882  CB  GLU A 258      45.173  44.681   8.611  1.00  0.00           C  
ATOM   3883  CG  GLU A 258      45.539  45.893   9.456  1.00  0.00           C  
ATOM   3884  CD  GLU A 258      45.781  47.128   8.633  1.00  0.00           C  
ATOM   3885  OE1 GLU A 258      46.204  46.997   7.510  1.00  0.00           O  
ATOM   3886  OE2 GLU A 258      45.542  48.204   9.128  1.00  0.00           O1-
ATOM   3887  H   GLU A 258      44.531  42.498   7.567  1.00  0.00           H  
ATOM   3888  HA  GLU A 258      45.919  43.169   9.942  1.00  0.00           H  
ATOM   3889 1HB  GLU A 258      45.957  44.544   7.866  1.00  0.00           H  
ATOM   3890 2HB  GLU A 258      44.251  44.911   8.078  1.00  0.00           H  
ATOM   3891 1HG  GLU A 258      44.730  46.092  10.158  1.00  0.00           H  
ATOM   3892 2HG  GLU A 258      46.435  45.665  10.031  1.00  0.00           H  
ATOM   3893  N   PHE A 259      42.668  43.466  10.017  1.00  0.00           N  
ATOM   3894  CA  PHE A 259      41.535  43.553  10.918  1.00  0.00           C  
ATOM   3895  C   PHE A 259      41.536  42.446  11.960  1.00  0.00           C  
ATOM   3896  O   PHE A 259      41.219  42.665  13.128  1.00  0.00           O  
ATOM   3897  CB  PHE A 259      40.229  43.503  10.123  1.00  0.00           C  
ATOM   3898  CG  PHE A 259      38.997  43.630  10.973  1.00  0.00           C  
ATOM   3899  CD1 PHE A 259      38.848  44.696  11.849  1.00  0.00           C  
ATOM   3900  CD2 PHE A 259      37.985  42.685  10.900  1.00  0.00           C  
ATOM   3901  CE1 PHE A 259      37.715  44.814  12.631  1.00  0.00           C  
ATOM   3902  CE2 PHE A 259      36.851  42.801  11.680  1.00  0.00           C  
ATOM   3903  CZ  PHE A 259      36.716  43.867  12.547  1.00  0.00           C  
ATOM   3904  H   PHE A 259      42.490  43.252   9.077  1.00  0.00           H  
ATOM   3905  HA  PHE A 259      41.588  44.504  11.450  1.00  0.00           H  
ATOM   3906 1HB  PHE A 259      40.219  44.307   9.388  1.00  0.00           H  
ATOM   3907 2HB  PHE A 259      40.170  42.561   9.579  1.00  0.00           H  
ATOM   3908  HD1 PHE A 259      39.637  45.445  11.914  1.00  0.00           H  
ATOM   3909  HD2 PHE A 259      38.092  41.843  10.216  1.00  0.00           H  
ATOM   3910  HE1 PHE A 259      37.611  45.656  13.315  1.00  0.00           H  
ATOM   3911  HE2 PHE A 259      36.063  42.051  11.613  1.00  0.00           H  
ATOM   3912  HZ  PHE A 259      35.824  43.958  13.164  1.00  0.00           H  
ATOM   3913  N   GLY A 260      41.861  41.249  11.527  1.00  0.00           N  
ATOM   3914  CA  GLY A 260      41.972  40.118  12.428  1.00  0.00           C  
ATOM   3915  C   GLY A 260      43.062  40.310  13.470  1.00  0.00           C  
ATOM   3916  O   GLY A 260      42.902  39.961  14.638  1.00  0.00           O  
ATOM   3917  H   GLY A 260      42.102  41.111  10.587  1.00  0.00           H  
ATOM   3918 1HA  GLY A 260      41.019  39.961  12.934  1.00  0.00           H  
ATOM   3919 2HA  GLY A 260      42.183  39.216  11.855  1.00  0.00           H  
ATOM   3920  N   ARG A 261      44.184  40.840  13.037  1.00  0.00           N  
ATOM   3921  CA  ARG A 261      45.279  41.145  13.938  1.00  0.00           C  
ATOM   3922  C   ARG A 261      44.900  42.184  14.980  1.00  0.00           C  
ATOM   3923  O   ARG A 261      45.272  42.088  16.148  1.00  0.00           O  
ATOM   3924  CB  ARG A 261      46.483  41.644  13.152  1.00  0.00           C  
ATOM   3925  CG  ARG A 261      47.720  41.927  13.989  1.00  0.00           C  
ATOM   3926  CD  ARG A 261      48.881  42.304  13.142  1.00  0.00           C  
ATOM   3927  NE  ARG A 261      50.055  42.619  13.940  1.00  0.00           N  
ATOM   3928  CZ  ARG A 261      51.238  43.020  13.436  1.00  0.00           C  
ATOM   3929  NH1 ARG A 261      51.388  43.150  12.136  1.00  0.00           N1+
ATOM   3930  NH2 ARG A 261      52.247  43.283  14.247  1.00  0.00           N  
ATOM   3931  H   ARG A 261      44.278  41.100  12.097  1.00  0.00           H  
ATOM   3932  HA  ARG A 261      45.558  40.232  14.465  1.00  0.00           H  
ATOM   3933 1HB  ARG A 261      46.756  40.906  12.399  1.00  0.00           H  
ATOM   3934 2HB  ARG A 261      46.220  42.564  12.629  1.00  0.00           H  
ATOM   3935 1HG  ARG A 261      47.515  42.750  14.675  1.00  0.00           H  
ATOM   3936 2HG  ARG A 261      47.986  41.037  14.559  1.00  0.00           H  
ATOM   3937 1HD  ARG A 261      49.132  41.476  12.480  1.00  0.00           H  
ATOM   3938 2HD  ARG A 261      48.628  43.180  12.547  1.00  0.00           H  
ATOM   3939  HE  ARG A 261      49.978  42.530  14.945  1.00  0.00           H  
ATOM   3940 1HH1 ARG A 261      50.617  42.949  11.516  1.00  0.00           H  
ATOM   3941 2HH1 ARG A 261      52.275  43.451  11.758  1.00  0.00           H  
ATOM   3942 1HH2 ARG A 261      52.132  43.183  15.247  1.00  0.00           H  
ATOM   3943 2HH2 ARG A 261      53.134  43.583  13.869  1.00  0.00           H  
ATOM   3944  N   ARG A 262      44.184  43.197  14.547  1.00  0.00           N  
ATOM   3945  CA  ARG A 262      43.693  44.223  15.448  1.00  0.00           C  
ATOM   3946  C   ARG A 262      42.735  43.669  16.490  1.00  0.00           C  
ATOM   3947  O   ARG A 262      42.766  44.053  17.658  1.00  0.00           O  
ATOM   3948  CB  ARG A 262      42.993  45.321  14.662  1.00  0.00           C  
ATOM   3949  CG  ARG A 262      43.914  46.199  13.830  1.00  0.00           C  
ATOM   3950  CD  ARG A 262      43.163  47.262  13.115  1.00  0.00           C  
ATOM   3951  NE  ARG A 262      44.027  48.053  12.254  1.00  0.00           N  
ATOM   3952  CZ  ARG A 262      44.766  49.101  12.666  1.00  0.00           C  
ATOM   3953  NH1 ARG A 262      44.734  49.473  13.927  1.00  0.00           N1+
ATOM   3954  NH2 ARG A 262      45.523  49.757  11.803  1.00  0.00           N  
ATOM   3955  H   ARG A 262      43.911  43.245  13.607  1.00  0.00           H  
ATOM   3956  HA  ARG A 262      44.543  44.650  15.982  1.00  0.00           H  
ATOM   3957 1HB  ARG A 262      42.263  44.877  13.986  1.00  0.00           H  
ATOM   3958 2HB  ARG A 262      42.450  45.971  15.348  1.00  0.00           H  
ATOM   3959 1HG  ARG A 262      44.648  46.677  14.481  1.00  0.00           H  
ATOM   3960 2HG  ARG A 262      44.430  45.587  13.090  1.00  0.00           H  
ATOM   3961 1HD  ARG A 262      42.389  46.808  12.497  1.00  0.00           H  
ATOM   3962 2HD  ARG A 262      42.700  47.931  13.840  1.00  0.00           H  
ATOM   3963  HE  ARG A 262      44.078  47.797  11.276  1.00  0.00           H  
ATOM   3964 1HH1 ARG A 262      44.156  48.971  14.586  1.00  0.00           H  
ATOM   3965 2HH1 ARG A 262      45.288  50.258  14.236  1.00  0.00           H  
ATOM   3966 1HH2 ARG A 262      45.547  49.471  10.833  1.00  0.00           H  
ATOM   3967 2HH2 ARG A 262      46.076  50.542  12.112  1.00  0.00           H  
ATOM   3968  N   ILE A 263      41.862  42.789  16.057  1.00  0.00           N  
ATOM   3969  CA  ILE A 263      40.937  42.127  16.958  1.00  0.00           C  
ATOM   3970  C   ILE A 263      41.649  41.280  18.000  1.00  0.00           C  
ATOM   3971  O   ILE A 263      41.266  41.243  19.168  1.00  0.00           O  
ATOM   3972  CB  ILE A 263      39.956  41.242  16.168  1.00  0.00           C  
ATOM   3973  CG1 ILE A 263      39.079  42.101  15.254  1.00  0.00           C  
ATOM   3974  CG2 ILE A 263      39.097  40.421  17.118  1.00  0.00           C  
ATOM   3975  CD1 ILE A 263      38.227  43.107  15.994  1.00  0.00           C  
ATOM   3976  H   ILE A 263      41.862  42.511  15.117  1.00  0.00           H  
ATOM   3977  HA  ILE A 263      40.366  42.890  17.489  1.00  0.00           H  
ATOM   3978  HB  ILE A 263      40.515  40.565  15.523  1.00  0.00           H  
ATOM   3979 1HG1 ILE A 263      39.709  42.641  14.548  1.00  0.00           H  
ATOM   3980 2HG1 ILE A 263      38.417  41.457  14.674  1.00  0.00           H  
ATOM   3981 1HG2 ILE A 263      38.409  39.802  16.544  1.00  0.00           H  
ATOM   3982 2HG2 ILE A 263      39.736  39.784  17.728  1.00  0.00           H  
ATOM   3983 3HG2 ILE A 263      38.529  41.091  17.765  1.00  0.00           H  
ATOM   3984 1HD1 ILE A 263      37.634  43.678  15.279  1.00  0.00           H  
ATOM   3985 2HD1 ILE A 263      37.562  42.585  16.683  1.00  0.00           H  
ATOM   3986 3HD1 ILE A 263      38.870  43.785  16.554  1.00  0.00           H  
ATOM   3987  N   LEU A 264      42.668  40.573  17.567  1.00  0.00           N  
ATOM   3988  CA  LEU A 264      43.481  39.777  18.468  1.00  0.00           C  
ATOM   3989  C   LEU A 264      44.191  40.625  19.510  1.00  0.00           C  
ATOM   3990  O   LEU A 264      44.293  40.254  20.678  1.00  0.00           O  
ATOM   3991  CB  LEU A 264      44.517  38.979  17.666  1.00  0.00           C  
ATOM   3992  CG  LEU A 264      45.437  38.069  18.489  1.00  0.00           C  
ATOM   3993  CD1 LEU A 264      44.599  37.042  19.238  1.00  0.00           C  
ATOM   3994  CD2 LEU A 264      46.437  37.389  17.565  1.00  0.00           C  
ATOM   3995  H   LEU A 264      42.942  40.621  16.627  1.00  0.00           H  
ATOM   3996  HA  LEU A 264      42.831  39.076  18.992  1.00  0.00           H  
ATOM   3997 1HB  LEU A 264      43.992  38.355  16.945  1.00  0.00           H  
ATOM   3998 2HB  LEU A 264      45.147  39.680  17.118  1.00  0.00           H  
ATOM   3999  HG  LEU A 264      45.973  38.665  19.228  1.00  0.00           H  
ATOM   4000 1HD1 LEU A 264      45.253  36.395  19.823  1.00  0.00           H  
ATOM   4001 2HD1 LEU A 264      43.907  37.555  19.906  1.00  0.00           H  
ATOM   4002 3HD1 LEU A 264      44.037  36.440  18.525  1.00  0.00           H  
ATOM   4003 1HD2 LEU A 264      47.092  36.742  18.150  1.00  0.00           H  
ATOM   4004 2HD2 LEU A 264      45.902  36.791  16.827  1.00  0.00           H  
ATOM   4005 3HD2 LEU A 264      47.034  38.145  17.056  1.00  0.00           H  
ATOM   4006  N   GLU A 265      44.710  41.751  19.077  1.00  0.00           N  
ATOM   4007  CA  GLU A 265      45.353  42.689  19.978  1.00  0.00           C  
ATOM   4008  C   GLU A 265      44.394  43.242  21.020  1.00  0.00           C  
ATOM   4009  O   GLU A 265      44.741  43.406  22.188  1.00  0.00           O  
ATOM   4010  CB  GLU A 265      45.967  43.842  19.181  1.00  0.00           C  
ATOM   4011  CG  GLU A 265      47.178  43.454  18.345  1.00  0.00           C  
ATOM   4012  CD  GLU A 265      47.705  44.592  17.516  1.00  0.00           C  
ATOM   4013  OE1 GLU A 265      47.084  45.627  17.498  1.00  0.00           O  
ATOM   4014  OE2 GLU A 265      48.732  44.426  16.900  1.00  0.00           O1-
ATOM   4015  H   GLU A 265      44.615  42.012  18.137  1.00  0.00           H  
ATOM   4016  HA  GLU A 265      46.147  42.167  20.512  1.00  0.00           H  
ATOM   4017 1HB  GLU A 265      45.217  44.261  18.510  1.00  0.00           H  
ATOM   4018 2HB  GLU A 265      46.273  44.634  19.865  1.00  0.00           H  
ATOM   4019 1HG  GLU A 265      47.969  43.106  19.008  1.00  0.00           H  
ATOM   4020 2HG  GLU A 265      46.903  42.630  17.688  1.00  0.00           H  
ATOM   4021  N   LEU A 266      43.195  43.558  20.587  1.00  0.00           N  
ATOM   4022  CA  LEU A 266      42.160  44.028  21.488  1.00  0.00           C  
ATOM   4023  C   LEU A 266      41.782  42.988  22.530  1.00  0.00           C  
ATOM   4024  O   LEU A 266      41.559  43.301  23.698  1.00  0.00           O  
ATOM   4025  CB  LEU A 266      40.914  44.425  20.686  1.00  0.00           C  
ATOM   4026  CG  LEU A 266      41.056  45.678  19.813  1.00  0.00           C  
ATOM   4027  CD1 LEU A 266      39.815  45.837  18.946  1.00  0.00           C  
ATOM   4028  CD2 LEU A 266      41.262  46.896  20.702  1.00  0.00           C  
ATOM   4029  H   LEU A 266      42.954  43.419  19.647  1.00  0.00           H  
ATOM   4030  HA  LEU A 266      42.534  44.903  22.018  1.00  0.00           H  
ATOM   4031 1HB  LEU A 266      40.642  43.596  20.034  1.00  0.00           H  
ATOM   4032 2HB  LEU A 266      40.093  44.597  21.382  1.00  0.00           H  
ATOM   4033  HG  LEU A 266      41.914  45.564  19.150  1.00  0.00           H  
ATOM   4034 1HD1 LEU A 266      39.916  46.728  18.326  1.00  0.00           H  
ATOM   4035 2HD1 LEU A 266      39.703  44.962  18.307  1.00  0.00           H  
ATOM   4036 3HD1 LEU A 266      38.937  45.937  19.583  1.00  0.00           H  
ATOM   4037 1HD2 LEU A 266      41.364  47.787  20.082  1.00  0.00           H  
ATOM   4038 2HD2 LEU A 266      40.404  47.011  21.365  1.00  0.00           H  
ATOM   4039 3HD2 LEU A 266      42.166  46.763  21.298  1.00  0.00           H  
ATOM   4040  N   LEU A 267      41.679  41.751  22.097  1.00  0.00           N  
ATOM   4041  CA  LEU A 267      41.396  40.651  22.998  1.00  0.00           C  
ATOM   4042  C   LEU A 267      42.485  40.459  24.040  1.00  0.00           C  
ATOM   4043  O   LEU A 267      42.216  40.185  25.208  1.00  0.00           O  
ATOM   4044  CB  LEU A 267      41.221  39.355  22.196  1.00  0.00           C  
ATOM   4045  CG  LEU A 267      39.962  39.277  21.323  1.00  0.00           C  
ATOM   4046  CD1 LEU A 267      40.021  38.027  20.457  1.00  0.00           C  
ATOM   4047  CD2 LEU A 267      38.727  39.269  22.213  1.00  0.00           C  
ATOM   4048  H   LEU A 267      41.858  41.539  21.157  1.00  0.00           H  
ATOM   4049  HA  LEU A 267      40.469  40.868  23.528  1.00  0.00           H  
ATOM   4050 1HB  LEU A 267      42.084  39.231  21.544  1.00  0.00           H  
ATOM   4051 2HB  LEU A 267      41.194  38.517  22.892  1.00  0.00           H  
ATOM   4052  HG  LEU A 267      39.925  40.142  20.660  1.00  0.00           H  
ATOM   4053 1HD1 LEU A 267      39.126  37.972  19.836  1.00  0.00           H  
ATOM   4054 2HD1 LEU A 267      40.903  38.069  19.817  1.00  0.00           H  
ATOM   4055 3HD1 LEU A 267      40.075  37.145  21.094  1.00  0.00           H  
ATOM   4056 1HD2 LEU A 267      37.832  39.215  21.592  1.00  0.00           H  
ATOM   4057 2HD2 LEU A 267      38.762  38.404  22.876  1.00  0.00           H  
ATOM   4058 3HD2 LEU A 267      38.701  40.182  22.808  1.00  0.00           H  
ATOM   4059  N   GLU A 268      43.720  40.572  23.607  1.00  0.00           N  
ATOM   4060  CA  GLU A 268      44.854  40.484  24.508  1.00  0.00           C  
ATOM   4061  C   GLU A 268      44.854  41.591  25.550  1.00  0.00           C  
ATOM   4062  O   GLU A 268      45.170  41.374  26.718  1.00  0.00           O  
ATOM   4063  CB  GLU A 268      46.160  40.529  23.711  1.00  0.00           C  
ATOM   4064  CG  GLU A 268      47.417  40.376  24.556  1.00  0.00           C  
ATOM   4065  CD  GLU A 268      48.675  40.349  23.732  1.00  0.00           C  
ATOM   4066  OE1 GLU A 268      48.911  41.289  23.012  1.00  0.00           O  
ATOM   4067  OE2 GLU A 268      49.400  39.387  23.824  1.00  0.00           O1-
ATOM   4068  H   GLU A 268      43.899  40.786  22.667  1.00  0.00           H  
ATOM   4069  HA  GLU A 268      44.793  39.540  25.050  1.00  0.00           H  
ATOM   4070 1HB  GLU A 268      46.159  39.733  22.966  1.00  0.00           H  
ATOM   4071 2HB  GLU A 268      46.228  41.477  23.178  1.00  0.00           H  
ATOM   4072 1HG  GLU A 268      47.474  41.207  25.258  1.00  0.00           H  
ATOM   4073 2HG  GLU A 268      47.345  39.454  25.132  1.00  0.00           H  
ATOM   4074  N   GLU A 269      44.528  42.788  25.117  1.00  0.00           N  
ATOM   4075  CA  GLU A 269      44.417  43.919  26.018  1.00  0.00           C  
ATOM   4076  C   GLU A 269      43.328  43.727  27.060  1.00  0.00           C  
ATOM   4077  O   GLU A 269      43.488  44.076  28.228  1.00  0.00           O  
ATOM   4078  CB  GLU A 269      44.146  45.197  25.221  1.00  0.00           C  
ATOM   4079  CG  GLU A 269      44.076  46.462  26.066  1.00  0.00           C  
ATOM   4080  CD  GLU A 269      43.883  47.705  25.243  1.00  0.00           C  
ATOM   4081  OE1 GLU A 269      43.827  47.596  24.042  1.00  0.00           O  
ATOM   4082  OE2 GLU A 269      43.793  48.765  25.817  1.00  0.00           O1-
ATOM   4083  H   GLU A 269      44.287  42.926  24.177  1.00  0.00           H  
ATOM   4084  HA  GLU A 269      45.364  44.035  26.546  1.00  0.00           H  
ATOM   4085 1HB  GLU A 269      44.929  45.335  24.476  1.00  0.00           H  
ATOM   4086 2HB  GLU A 269      43.200  45.099  24.688  1.00  0.00           H  
ATOM   4087 1HG  GLU A 269      43.248  46.372  26.768  1.00  0.00           H  
ATOM   4088 2HG  GLU A 269      44.996  46.552  26.642  1.00  0.00           H  
ATOM   4089  N   LEU A 270      42.205  43.198  26.627  1.00  0.00           N  
ATOM   4090  CA  LEU A 270      41.110  42.892  27.528  1.00  0.00           C  
ATOM   4091  C   LEU A 270      41.489  41.853  28.570  1.00  0.00           C  
ATOM   4092  O   LEU A 270      41.117  41.949  29.738  1.00  0.00           O  
ATOM   4093  CB  LEU A 270      39.901  42.394  26.726  1.00  0.00           C  
ATOM   4094  CG  LEU A 270      38.639  42.091  27.544  1.00  0.00           C  
ATOM   4095  CD1 LEU A 270      38.186  43.353  28.267  1.00  0.00           C  
ATOM   4096  CD2 LEU A 270      37.549  41.568  26.621  1.00  0.00           C  
ATOM   4097  H   LEU A 270      42.111  42.937  25.687  1.00  0.00           H  
ATOM   4098  HA  LEU A 270      40.833  43.803  28.057  1.00  0.00           H  
ATOM   4099 1HB  LEU A 270      39.642  43.148  25.985  1.00  0.00           H  
ATOM   4100 2HB  LEU A 270      40.183  41.481  26.202  1.00  0.00           H  
ATOM   4101  HG  LEU A 270      38.867  41.338  28.299  1.00  0.00           H  
ATOM   4102 1HD1 LEU A 270      37.290  43.137  28.848  1.00  0.00           H  
ATOM   4103 2HD1 LEU A 270      38.978  43.694  28.934  1.00  0.00           H  
ATOM   4104 3HD1 LEU A 270      37.967  44.131  27.537  1.00  0.00           H  
ATOM   4105 1HD2 LEU A 270      36.652  41.352  27.203  1.00  0.00           H  
ATOM   4106 2HD2 LEU A 270      37.319  42.321  25.867  1.00  0.00           H  
ATOM   4107 3HD2 LEU A 270      37.892  40.657  26.132  1.00  0.00           H  
ATOM   4108  N   SER A 271      42.273  40.868  28.169  1.00  0.00           N  
ATOM   4109  CA  SER A 271      42.610  39.779  29.083  1.00  0.00           C  
ATOM   4110  C   SER A 271      43.224  40.316  30.372  1.00  0.00           C  
ATOM   4111  O   SER A 271      43.309  39.606  31.374  1.00  0.00           O  
ATOM   4112  CB  SER A 271      43.572  38.815  28.417  1.00  0.00           C  
ATOM   4113  OG  SER A 271      44.812  39.425  28.181  1.00  0.00           O  
ATOM   4114  H   SER A 271      42.599  40.837  27.211  1.00  0.00           H  
ATOM   4115  HA  SER A 271      41.694  39.243  29.335  1.00  0.00           H  
ATOM   4116 1HB  SER A 271      43.709  37.940  29.052  1.00  0.00           H  
ATOM   4117 2HB  SER A 271      43.148  38.472  27.474  1.00  0.00           H  
ATOM   4118  HG  SER A 271      44.701  39.951  27.386  1.00  0.00           H  
ATOM   4119  N   ARG A 272      43.631  41.583  30.347  1.00  0.00           N  
ATOM   4120  CA  ARG A 272      44.157  42.241  31.536  1.00  0.00           C  
ATOM   4121  C   ARG A 272      43.125  43.194  32.145  1.00  0.00           C  
ATOM   4122  O   ARG A 272      43.423  43.940  33.080  1.00  0.00           O  
ATOM   4123  CB  ARG A 272      45.424  43.013  31.200  1.00  0.00           C  
ATOM   4124  CG  ARG A 272      46.616  42.151  30.817  1.00  0.00           C  
ATOM   4125  CD  ARG A 272      47.739  42.968  30.290  1.00  0.00           C  
ATOM   4126  NE  ARG A 272      48.915  42.159  30.012  1.00  0.00           N  
ATOM   4127  CZ  ARG A 272      49.076  41.395  28.914  1.00  0.00           C  
ATOM   4128  NH1 ARG A 272      48.129  41.346  28.003  1.00  0.00           N1+
ATOM   4129  NH2 ARG A 272      50.185  40.695  28.753  1.00  0.00           N  
ATOM   4130  H   ARG A 272      43.549  42.105  29.487  1.00  0.00           H  
ATOM   4131  HA  ARG A 272      44.404  41.477  32.274  1.00  0.00           H  
ATOM   4132 1HB  ARG A 272      45.228  43.691  30.370  1.00  0.00           H  
ATOM   4133 2HB  ARG A 272      45.718  43.621  32.056  1.00  0.00           H  
ATOM   4134 1HG  ARG A 272      46.970  41.608  31.694  1.00  0.00           H  
ATOM   4135 2HG  ARG A 272      46.318  41.439  30.046  1.00  0.00           H  
ATOM   4136 1HD  ARG A 272      47.432  43.453  29.364  1.00  0.00           H  
ATOM   4137 2HD  ARG A 272      48.012  43.726  31.023  1.00  0.00           H  
ATOM   4138  HE  ARG A 272      49.665  42.172  30.690  1.00  0.00           H  
ATOM   4139 1HH1 ARG A 272      47.281  41.881  28.126  1.00  0.00           H  
ATOM   4140 2HH1 ARG A 272      48.250  40.773  27.181  1.00  0.00           H  
ATOM   4141 1HH2 ARG A 272      50.913  40.732  29.454  1.00  0.00           H  
ATOM   4142 2HH2 ARG A 272      50.305  40.122  27.931  1.00  0.00           H  
ATOM   4143  N   VAL A 273      41.919  43.188  31.578  1.00  0.00           N  
ATOM   4144  CA  VAL A 273      40.852  44.119  31.956  1.00  0.00           C  
ATOM   4145  C   VAL A 273      40.199  43.764  33.291  1.00  0.00           C  
ATOM   4146  O   VAL A 273      40.034  42.592  33.620  1.00  0.00           O  
ATOM   4147  CB  VAL A 273      39.768  44.145  30.862  1.00  0.00           C  
ATOM   4148  CG1 VAL A 273      39.051  42.805  30.790  1.00  0.00           C  
ATOM   4149  CG2 VAL A 273      38.782  45.270  31.137  1.00  0.00           C  
ATOM   4150  H   VAL A 273      41.739  42.526  30.834  1.00  0.00           H  
ATOM   4151  HA  VAL A 273      41.283  45.117  32.053  1.00  0.00           H  
ATOM   4152  HB  VAL A 273      40.245  44.307  29.895  1.00  0.00           H  
ATOM   4153 1HG1 VAL A 273      38.289  42.841  30.012  1.00  0.00           H  
ATOM   4154 2HG1 VAL A 273      39.770  42.020  30.557  1.00  0.00           H  
ATOM   4155 3HG1 VAL A 273      38.579  42.593  31.749  1.00  0.00           H  
ATOM   4156 1HG2 VAL A 273      38.019  45.283  30.359  1.00  0.00           H  
ATOM   4157 2HG2 VAL A 273      38.310  45.111  32.107  1.00  0.00           H  
ATOM   4158 3HG2 VAL A 273      39.310  46.224  31.143  1.00  0.00           H  
ATOM   4159  N   THR A 274      39.861  44.795  34.072  1.00  0.00           N  
ATOM   4160  CA  THR A 274      39.309  44.589  35.409  1.00  0.00           C  
ATOM   4161  C   THR A 274      37.921  45.195  35.606  1.00  0.00           C  
ATOM   4162  O   THR A 274      37.174  44.765  36.480  1.00  0.00           O  
ATOM   4163  CB  THR A 274      40.261  45.163  36.474  1.00  0.00           C  
ATOM   4164  CG2 THR A 274      41.621  44.487  36.394  1.00  0.00           C  
ATOM   4165  OG1 THR A 274      40.419  46.573  36.268  1.00  0.00           O  
ATOM   4166  H   THR A 274      40.010  45.736  33.738  1.00  0.00           H  
ATOM   4167  HA  THR A 274      39.216  43.516  35.583  1.00  0.00           H  
ATOM   4168  HB  THR A 274      39.838  45.000  37.466  1.00  0.00           H  
ATOM   4169  HG1 THR A 274      39.662  47.037  36.635  1.00  0.00           H  
ATOM   4170 1HG2 THR A 274      42.281  44.905  37.155  1.00  0.00           H  
ATOM   4171 2HG2 THR A 274      41.506  43.417  36.563  1.00  0.00           H  
ATOM   4172 3HG2 THR A 274      42.053  44.655  35.409  1.00  0.00           H  
ATOM   4173  N   ASP A 275      37.591  46.220  34.825  1.00  0.00           N  
ATOM   4174  CA  ASP A 275      36.349  46.968  35.037  1.00  0.00           C  
ATOM   4175  C   ASP A 275      35.488  46.966  33.780  1.00  0.00           C  
ATOM   4176  O   ASP A 275      35.972  46.657  32.690  1.00  0.00           O  
ATOM   4177  CB  ASP A 275      36.651  48.410  35.452  1.00  0.00           C  
ATOM   4178  CG  ASP A 275      37.361  48.504  36.796  1.00  0.00           C  
ATOM   4179  OD1 ASP A 275      36.725  48.278  37.798  1.00  0.00           O  
ATOM   4180  OD2 ASP A 275      38.531  48.801  36.807  1.00  0.00           O1-
ATOM   4181  H   ASP A 275      38.225  46.514  34.093  1.00  0.00           H  
ATOM   4182  HA  ASP A 275      35.792  46.491  35.845  1.00  0.00           H  
ATOM   4183 1HB  ASP A 275      37.275  48.884  34.694  1.00  0.00           H  
ATOM   4184 2HB  ASP A 275      35.720  48.975  35.508  1.00  0.00           H  
ATOM   4185  N   PRO A 276      34.198  47.241  33.945  1.00  0.00           N  
ATOM   4186  CA  PRO A 276      33.239  47.037  32.861  1.00  0.00           C  
ATOM   4187  C   PRO A 276      33.263  48.164  31.845  1.00  0.00           C  
ATOM   4188  O   PRO A 276      32.915  47.967  30.682  1.00  0.00           O  
ATOM   4189  CB  PRO A 276      31.898  46.983  33.600  1.00  0.00           C  
ATOM   4190  CG  PRO A 276      32.117  47.816  34.817  1.00  0.00           C  
ATOM   4191  CD  PRO A 276      33.549  47.549  35.200  1.00  0.00           C  
ATOM   4192  HA  PRO A 276      33.496  46.114  32.341  1.00  0.00           H  
ATOM   4193 1HB  PRO A 276      31.097  47.373  32.955  1.00  0.00           H  
ATOM   4194 2HB  PRO A 276      31.641  45.940  33.838  1.00  0.00           H  
ATOM   4195 1HG  PRO A 276      31.930  48.876  34.590  1.00  0.00           H  
ATOM   4196 2HG  PRO A 276      31.407  47.530  35.606  1.00  0.00           H  
ATOM   4197 1HD  PRO A 276      33.982  48.453  35.654  1.00  0.00           H  
ATOM   4198 2HD  PRO A 276      33.589  46.704  35.903  1.00  0.00           H  
ATOM   4199  N   GLU A 277      33.711  49.338  32.272  1.00  0.00           N  
ATOM   4200  CA  GLU A 277      33.825  50.469  31.372  1.00  0.00           C  
ATOM   4201  C   GLU A 277      34.914  50.274  30.329  1.00  0.00           C  
ATOM   4202  O   GLU A 277      34.755  50.624  29.161  1.00  0.00           O  
ATOM   4203  CB  GLU A 277      34.100  51.746  32.170  1.00  0.00           C  
ATOM   4204  CG  GLU A 277      32.952  52.186  33.067  1.00  0.00           C  
ATOM   4205  CD  GLU A 277      32.897  51.425  34.362  1.00  0.00           C  
ATOM   4206  OE1 GLU A 277      33.746  50.594  34.578  1.00  0.00           O  
ATOM   4207  OE2 GLU A 277      32.004  51.675  35.138  1.00  0.00           O1-
ATOM   4208  H   GLU A 277      33.952  49.475  33.212  1.00  0.00           H  
ATOM   4209  HA  GLU A 277      32.881  50.583  30.838  1.00  0.00           H  
ATOM   4210 1HB  GLU A 277      34.979  51.600  32.798  1.00  0.00           H  
ATOM   4211 2HB  GLU A 277      34.321  52.563  31.483  1.00  0.00           H  
ATOM   4212 1HG  GLU A 277      33.063  53.247  33.287  1.00  0.00           H  
ATOM   4213 2HG  GLU A 277      32.014  52.051  32.531  1.00  0.00           H  
ATOM   4214  N   GLU A 278      36.035  49.742  30.762  1.00  0.00           N  
ATOM   4215  CA  GLU A 278      37.129  49.434  29.862  1.00  0.00           C  
ATOM   4216  C   GLU A 278      36.747  48.395  28.819  1.00  0.00           C  
ATOM   4217  O   GLU A 278      37.120  48.491  27.651  1.00  0.00           O  
ATOM   4218  CB  GLU A 278      38.339  48.942  30.660  1.00  0.00           C  
ATOM   4219  CG  GLU A 278      39.011  50.013  31.507  1.00  0.00           C  
ATOM   4220  CD  GLU A 278      39.630  51.107  30.683  1.00  0.00           C  
ATOM   4221  OE1 GLU A 278      40.174  50.810  29.647  1.00  0.00           O  
ATOM   4222  OE2 GLU A 278      39.557  52.243  31.090  1.00  0.00           O1-
ATOM   4223  H   GLU A 278      36.129  49.481  31.702  1.00  0.00           H  
ATOM   4224  HA  GLU A 278      37.405  50.344  29.328  1.00  0.00           H  
ATOM   4225 1HB  GLU A 278      38.032  48.133  31.324  1.00  0.00           H  
ATOM   4226 2HB  GLU A 278      39.086  48.538  29.976  1.00  0.00           H  
ATOM   4227 1HG  GLU A 278      38.271  50.451  32.175  1.00  0.00           H  
ATOM   4228 2HG  GLU A 278      39.782  49.546  32.119  1.00  0.00           H  
ATOM   4229  N   ALA A 279      36.030  47.383  29.252  1.00  0.00           N  
ATOM   4230  CA  ALA A 279      35.537  46.360  28.352  1.00  0.00           C  
ATOM   4231  C   ALA A 279      34.579  46.915  27.309  1.00  0.00           C  
ATOM   4232  O   ALA A 279      34.609  46.533  26.141  1.00  0.00           O  
ATOM   4233  CB  ALA A 279      34.861  45.253  29.147  1.00  0.00           C  
ATOM   4234  H   ALA A 279      35.756  47.337  30.192  1.00  0.00           H  
ATOM   4235  HA  ALA A 279      36.388  45.944  27.813  1.00  0.00           H  
ATOM   4236 1HB  ALA A 279      34.505  44.480  28.466  1.00  0.00           H  
ATOM   4237 2HB  ALA A 279      35.575  44.819  29.847  1.00  0.00           H  
ATOM   4238 3HB  ALA A 279      34.018  45.665  29.700  1.00  0.00           H  
ATOM   4239  N   ALA A 280      33.708  47.799  27.742  1.00  0.00           N  
ATOM   4240  CA  ALA A 280      32.786  48.462  26.842  1.00  0.00           C  
ATOM   4241  C   ALA A 280      33.499  49.308  25.799  1.00  0.00           C  
ATOM   4242  O   ALA A 280      33.116  49.345  24.631  1.00  0.00           O  
ATOM   4243  CB  ALA A 280      31.814  49.321  27.637  1.00  0.00           C  
ATOM   4244  H   ALA A 280      33.710  48.076  28.682  1.00  0.00           H  
ATOM   4245  HA  ALA A 280      32.208  47.701  26.317  1.00  0.00           H  
ATOM   4246 1HB  ALA A 280      31.115  49.806  26.955  1.00  0.00           H  
ATOM   4247 2HB  ALA A 280      31.262  48.693  28.337  1.00  0.00           H  
ATOM   4248 3HB  ALA A 280      32.366  50.080  28.189  1.00  0.00           H  
ATOM   4249  N   ARG A 281      34.520  50.013  26.232  1.00  0.00           N  
ATOM   4250  CA  ARG A 281      35.334  50.807  25.332  1.00  0.00           C  
ATOM   4251  C   ARG A 281      36.042  49.957  24.289  1.00  0.00           C  
ATOM   4252  O   ARG A 281      36.146  50.327  23.121  1.00  0.00           O  
ATOM   4253  CB  ARG A 281      36.370  51.596  26.119  1.00  0.00           C  
ATOM   4254  CG  ARG A 281      37.259  52.499  25.280  1.00  0.00           C  
ATOM   4255  CD  ARG A 281      38.243  53.233  26.116  1.00  0.00           C  
ATOM   4256  NE  ARG A 281      39.170  52.330  26.780  1.00  0.00           N  
ATOM   4257  CZ  ARG A 281      40.247  51.773  26.194  1.00  0.00           C  
ATOM   4258  NH1 ARG A 281      40.519  52.035  24.934  1.00  0.00           N1+
ATOM   4259  NH2 ARG A 281      41.031  50.963  26.884  1.00  0.00           N  
ATOM   4260  H   ARG A 281      34.793  49.964  27.172  1.00  0.00           H  
ATOM   4261  HA  ARG A 281      34.684  51.501  24.799  1.00  0.00           H  
ATOM   4262 1HB  ARG A 281      35.868  52.221  26.856  1.00  0.00           H  
ATOM   4263 2HB  ARG A 281      37.018  50.907  26.661  1.00  0.00           H  
ATOM   4264 1HG  ARG A 281      37.807  51.898  24.554  1.00  0.00           H  
ATOM   4265 2HG  ARG A 281      36.643  53.230  24.754  1.00  0.00           H  
ATOM   4266 1HD  ARG A 281      38.819  53.912  25.489  1.00  0.00           H  
ATOM   4267 2HD  ARG A 281      37.717  53.803  26.881  1.00  0.00           H  
ATOM   4268  HE  ARG A 281      38.994  52.105  27.750  1.00  0.00           H  
ATOM   4269 1HH1 ARG A 281      39.921  52.654  24.406  1.00  0.00           H  
ATOM   4270 2HH1 ARG A 281      41.327  51.617  24.495  1.00  0.00           H  
ATOM   4271 1HH2 ARG A 281      40.822  50.762  27.853  1.00  0.00           H  
ATOM   4272 2HH2 ARG A 281      41.838  50.546  26.445  1.00  0.00           H  
ATOM   4273  N   LEU A 282      36.560  48.829  24.722  1.00  0.00           N  
ATOM   4274  CA  LEU A 282      37.199  47.889  23.822  1.00  0.00           C  
ATOM   4275  C   LEU A 282      36.240  47.339  22.779  1.00  0.00           C  
ATOM   4276  O   LEU A 282      36.587  47.173  21.611  1.00  0.00           O  
ATOM   4277  CB  LEU A 282      37.801  46.729  24.625  1.00  0.00           C  
ATOM   4278  CG  LEU A 282      39.012  47.083  25.498  1.00  0.00           C  
ATOM   4279  CD1 LEU A 282      39.379  45.887  26.367  1.00  0.00           C  
ATOM   4280  CD2 LEU A 282      40.177  47.491  24.609  1.00  0.00           C  
ATOM   4281  H   LEU A 282      36.463  48.569  25.662  1.00  0.00           H  
ATOM   4282  HA  LEU A 282      37.998  48.406  23.293  1.00  0.00           H  
ATOM   4283 1HB  LEU A 282      37.031  46.321  25.277  1.00  0.00           H  
ATOM   4284 2HB  LEU A 282      38.110  45.949  23.930  1.00  0.00           H  
ATOM   4285  HG  LEU A 282      38.754  47.909  26.161  1.00  0.00           H  
ATOM   4286 1HD1 LEU A 282      40.239  46.138  26.987  1.00  0.00           H  
ATOM   4287 2HD1 LEU A 282      38.534  45.629  27.006  1.00  0.00           H  
ATOM   4288 3HD1 LEU A 282      39.626  45.038  25.731  1.00  0.00           H  
ATOM   4289 1HD2 LEU A 282      41.038  47.743  25.230  1.00  0.00           H  
ATOM   4290 2HD2 LEU A 282      40.437  46.664  23.947  1.00  0.00           H  
ATOM   4291 3HD2 LEU A 282      39.894  48.358  24.013  1.00  0.00           H  
ATOM   4292  N   VAL A 283      35.039  47.026  23.212  1.00  0.00           N  
ATOM   4293  CA  VAL A 283      34.003  46.558  22.312  1.00  0.00           C  
ATOM   4294  C   VAL A 283      33.627  47.599  21.269  1.00  0.00           C  
ATOM   4295  O   VAL A 283      33.404  47.287  20.101  1.00  0.00           O  
ATOM   4296  CB  VAL A 283      32.747  46.171  23.115  1.00  0.00           C  
ATOM   4297  CG1 VAL A 283      31.587  45.869  22.178  1.00  0.00           C  
ATOM   4298  CG2 VAL A 283      33.049  44.974  24.004  1.00  0.00           C  
ATOM   4299  H   VAL A 283      34.800  47.166  24.152  1.00  0.00           H  
ATOM   4300  HA  VAL A 283      34.373  45.676  21.787  1.00  0.00           H  
ATOM   4301  HB  VAL A 283      32.448  47.018  23.734  1.00  0.00           H  
ATOM   4302 1HG1 VAL A 283      30.708  45.598  22.763  1.00  0.00           H  
ATOM   4303 2HG1 VAL A 283      31.365  46.751  21.578  1.00  0.00           H  
ATOM   4304 3HG1 VAL A 283      31.856  45.041  21.523  1.00  0.00           H  
ATOM   4305 1HG2 VAL A 283      32.157  44.707  24.569  1.00  0.00           H  
ATOM   4306 2HG2 VAL A 283      33.353  44.130  23.385  1.00  0.00           H  
ATOM   4307 3HG2 VAL A 283      33.854  45.227  24.694  1.00  0.00           H  
ATOM   4308  N   ARG A 284      33.527  48.836  21.702  1.00  0.00           N  
ATOM   4309  CA  ARG A 284      33.247  49.937  20.802  1.00  0.00           C  
ATOM   4310  C   ARG A 284      34.337  50.127  19.759  1.00  0.00           C  
ATOM   4311  O   ARG A 284      34.068  50.401  18.591  1.00  0.00           O  
ATOM   4312  CB  ARG A 284      33.080  51.228  21.590  1.00  0.00           C  
ATOM   4313  CG  ARG A 284      31.811  51.309  22.424  1.00  0.00           C  
ATOM   4314  CD  ARG A 284      31.748  52.570  23.206  1.00  0.00           C  
ATOM   4315  NE  ARG A 284      30.536  52.652  24.005  1.00  0.00           N  
ATOM   4316  CZ  ARG A 284      30.283  53.614  24.914  1.00  0.00           C  
ATOM   4317  NH1 ARG A 284      31.164  54.566  25.127  1.00  0.00           N1+
ATOM   4318  NH2 ARG A 284      29.148  53.600  25.592  1.00  0.00           N  
ATOM   4319  H   ARG A 284      33.707  49.047  22.642  1.00  0.00           H  
ATOM   4320  HA  ARG A 284      32.317  49.724  20.274  1.00  0.00           H  
ATOM   4321 1HB  ARG A 284      33.926  51.355  22.263  1.00  0.00           H  
ATOM   4322 2HB  ARG A 284      33.078  52.075  20.904  1.00  0.00           H  
ATOM   4323 1HG  ARG A 284      30.941  51.268  21.768  1.00  0.00           H  
ATOM   4324 2HG  ARG A 284      31.780  50.471  23.121  1.00  0.00           H  
ATOM   4325 1HD  ARG A 284      32.604  52.625  23.878  1.00  0.00           H  
ATOM   4326 2HD  ARG A 284      31.766  53.421  22.526  1.00  0.00           H  
ATOM   4327  HE  ARG A 284      29.834  51.937  23.869  1.00  0.00           H  
ATOM   4328 1HH1 ARG A 284      32.031  54.576  24.609  1.00  0.00           H  
ATOM   4329 2HH1 ARG A 284      30.974  55.287  25.808  1.00  0.00           H  
ATOM   4330 1HH2 ARG A 284      28.470  52.868  25.428  1.00  0.00           H  
ATOM   4331 2HH2 ARG A 284      28.958  54.321  26.272  1.00  0.00           H  
ATOM   4332  N   GLU A 285      35.572  50.011  20.192  1.00  0.00           N  
ATOM   4333  CA  GLU A 285      36.706  50.095  19.292  1.00  0.00           C  
ATOM   4334  C   GLU A 285      36.704  48.989  18.249  1.00  0.00           C  
ATOM   4335  O   GLU A 285      37.020  49.206  17.081  1.00  0.00           O  
ATOM   4336  CB  GLU A 285      38.011  50.046  20.090  1.00  0.00           C  
ATOM   4337  CG  GLU A 285      39.269  50.194  19.247  1.00  0.00           C  
ATOM   4338  CD  GLU A 285      40.526  50.216  20.071  1.00  0.00           C  
ATOM   4339  OE1 GLU A 285      40.428  50.141  21.272  1.00  0.00           O  
ATOM   4340  OE2 GLU A 285      41.587  50.307  19.499  1.00  0.00           O1-
ATOM   4341  H   GLU A 285      35.750  49.797  21.132  1.00  0.00           H  
ATOM   4342  HA  GLU A 285      36.654  51.044  18.758  1.00  0.00           H  
ATOM   4343 1HB  GLU A 285      38.012  50.842  20.835  1.00  0.00           H  
ATOM   4344 2HB  GLU A 285      38.075  49.098  20.624  1.00  0.00           H  
ATOM   4345 1HG  GLU A 285      39.324  49.362  18.545  1.00  0.00           H  
ATOM   4346 2HG  GLU A 285      39.202  51.115  18.671  1.00  0.00           H  
ATOM   4347  N   ALA A 286      36.375  47.792  18.682  1.00  0.00           N  
ATOM   4348  CA  ALA A 286      36.261  46.662  17.782  1.00  0.00           C  
ATOM   4349  C   ALA A 286      35.172  46.856  16.739  1.00  0.00           C  
ATOM   4350  O   ALA A 286      35.331  46.507  15.571  1.00  0.00           O  
ATOM   4351  CB  ALA A 286      36.003  45.391  18.577  1.00  0.00           C  
ATOM   4352  H   ALA A 286      36.133  47.655  19.622  1.00  0.00           H  
ATOM   4353  HA  ALA A 286      37.204  46.561  17.244  1.00  0.00           H  
ATOM   4354 1HB  ALA A 286      35.932  44.543  17.896  1.00  0.00           H  
ATOM   4355 2HB  ALA A 286      36.823  45.226  19.277  1.00  0.00           H  
ATOM   4356 3HB  ALA A 286      35.070  45.490  19.129  1.00  0.00           H  
ATOM   4357  N   GLY A 287      34.051  47.388  17.172  1.00  0.00           N  
ATOM   4358  CA  GLY A 287      32.957  47.696  16.272  1.00  0.00           C  
ATOM   4359  C   GLY A 287      33.337  48.735  15.229  1.00  0.00           C  
ATOM   4360  O   GLY A 287      32.966  48.639  14.061  1.00  0.00           O  
ATOM   4361  H   GLY A 287      33.957  47.650  18.112  1.00  0.00           H  
ATOM   4362 1HA  GLY A 287      32.635  46.786  15.766  1.00  0.00           H  
ATOM   4363 2HA  GLY A 287      32.107  48.063  16.846  1.00  0.00           H  
ATOM   4364  N   LEU A 288      34.056  49.747  15.662  1.00  0.00           N  
ATOM   4365  CA  LEU A 288      34.549  50.771  14.762  1.00  0.00           C  
ATOM   4366  C   LEU A 288      35.506  50.215  13.719  1.00  0.00           C  
ATOM   4367  O   LEU A 288      35.477  50.597  12.551  1.00  0.00           O  
ATOM   4368  CB  LEU A 288      35.251  51.873  15.565  1.00  0.00           C  
ATOM   4369  CG  LEU A 288      34.338  52.744  16.438  1.00  0.00           C  
ATOM   4370  CD1 LEU A 288      35.189  53.661  17.307  1.00  0.00           C  
ATOM   4371  CD2 LEU A 288      33.400  53.547  15.550  1.00  0.00           C  
ATOM   4372  H   LEU A 288      34.330  49.793  16.602  1.00  0.00           H  
ATOM   4373  HA  LEU A 288      33.701  51.203  14.233  1.00  0.00           H  
ATOM   4374 1HB  LEU A 288      35.990  51.411  16.217  1.00  0.00           H  
ATOM   4375 2HB  LEU A 288      35.771  52.532  14.870  1.00  0.00           H  
ATOM   4376  HG  LEU A 288      33.753  52.106  17.101  1.00  0.00           H  
ATOM   4377 1HD1 LEU A 288      34.541  54.279  17.927  1.00  0.00           H  
ATOM   4378 2HD1 LEU A 288      35.836  53.060  17.946  1.00  0.00           H  
ATOM   4379 3HD1 LEU A 288      35.799  54.301  16.670  1.00  0.00           H  
ATOM   4380 1HD2 LEU A 288      32.751  54.165  16.171  1.00  0.00           H  
ATOM   4381 2HD2 LEU A 288      33.985  54.186  14.888  1.00  0.00           H  
ATOM   4382 3HD2 LEU A 288      32.792  52.867  14.954  1.00  0.00           H  
ATOM   4383  N   LEU A 289      36.378  49.332  14.152  1.00  0.00           N  
ATOM   4384  CA  LEU A 289      37.300  48.668  13.252  1.00  0.00           C  
ATOM   4385  C   LEU A 289      36.587  47.822  12.209  1.00  0.00           C  
ATOM   4386  O   LEU A 289      36.970  47.785  11.041  1.00  0.00           O  
ATOM   4387  CB  LEU A 289      38.264  47.785  14.055  1.00  0.00           C  
ATOM   4388  CG  LEU A 289      39.280  48.533  14.928  1.00  0.00           C  
ATOM   4389  CD1 LEU A 289      40.035  47.536  15.797  1.00  0.00           C  
ATOM   4390  CD2 LEU A 289      40.234  49.316  14.039  1.00  0.00           C  
ATOM   4391  H   LEU A 289      36.376  49.054  15.092  1.00  0.00           H  
ATOM   4392  HA  LEU A 289      37.876  49.428  12.724  1.00  0.00           H  
ATOM   4393 1HB  LEU A 289      37.680  47.138  14.708  1.00  0.00           H  
ATOM   4394 2HB  LEU A 289      38.822  47.158  13.360  1.00  0.00           H  
ATOM   4395  HG  LEU A 289      38.754  49.221  15.590  1.00  0.00           H  
ATOM   4396 1HD1 LEU A 289      40.757  48.067  16.417  1.00  0.00           H  
ATOM   4397 2HD1 LEU A 289      39.330  47.004  16.436  1.00  0.00           H  
ATOM   4398 3HD1 LEU A 289      40.558  46.823  15.161  1.00  0.00           H  
ATOM   4399 1HD2 LEU A 289      40.956  49.848  14.659  1.00  0.00           H  
ATOM   4400 2HD2 LEU A 289      40.762  48.628  13.377  1.00  0.00           H  
ATOM   4401 3HD2 LEU A 289      39.670  50.033  13.442  1.00  0.00           H  
ATOM   4402  N   ALA A 290      35.567  47.117  12.642  1.00  0.00           N  
ATOM   4403  CA  ALA A 290      34.752  46.324  11.742  1.00  0.00           C  
ATOM   4404  C   ALA A 290      34.043  47.173  10.699  1.00  0.00           C  
ATOM   4405  O   ALA A 290      33.940  46.803   9.531  1.00  0.00           O  
ATOM   4406  CB  ALA A 290      33.736  45.517  12.537  1.00  0.00           C  
ATOM   4407  H   ALA A 290      35.293  47.167  13.582  1.00  0.00           H  
ATOM   4408  HA  ALA A 290      35.409  45.640  11.204  1.00  0.00           H  
ATOM   4409 1HB  ALA A 290      33.137  44.914  11.856  1.00  0.00           H  
ATOM   4410 2HB  ALA A 290      34.258  44.863  13.237  1.00  0.00           H  
ATOM   4411 3HB  ALA A 290      33.087  46.194  13.090  1.00  0.00           H  
ATOM   4412  N   LEU A 291      33.526  48.301  11.132  1.00  0.00           N  
ATOM   4413  CA  LEU A 291      32.886  49.241  10.232  1.00  0.00           C  
ATOM   4414  C   LEU A 291      33.845  49.791   9.189  1.00  0.00           C  
ATOM   4415  O   LEU A 291      33.500  49.957   8.021  1.00  0.00           O  
ATOM   4416  CB  LEU A 291      32.284  50.401  11.035  1.00  0.00           C  
ATOM   4417  CG  LEU A 291      31.073  50.047  11.909  1.00  0.00           C  
ATOM   4418  CD1 LEU A 291      30.706  51.243  12.777  1.00  0.00           C  
ATOM   4419  CD2 LEU A 291      29.908  49.638  11.020  1.00  0.00           C  
ATOM   4420  H   LEU A 291      33.623  48.561  12.072  1.00  0.00           H  
ATOM   4421  HA  LEU A 291      32.087  48.723   9.703  1.00  0.00           H  
ATOM   4422 1HB  LEU A 291      33.054  50.809  11.687  1.00  0.00           H  
ATOM   4423 2HB  LEU A 291      31.974  51.181  10.340  1.00  0.00           H  
ATOM   4424  HG  LEU A 291      31.332  49.221  12.571  1.00  0.00           H  
ATOM   4425 1HD1 LEU A 291      29.847  50.992  13.398  1.00  0.00           H  
ATOM   4426 2HD1 LEU A 291      31.551  51.502  13.416  1.00  0.00           H  
ATOM   4427 3HD1 LEU A 291      30.458  52.092  12.141  1.00  0.00           H  
ATOM   4428 1HD2 LEU A 291      29.048  49.386  11.641  1.00  0.00           H  
ATOM   4429 2HD2 LEU A 291      29.648  50.464  10.358  1.00  0.00           H  
ATOM   4430 3HD2 LEU A 291      30.192  48.771  10.424  1.00  0.00           H  
ATOM   4431  N   GLU A 292      35.047  50.105   9.622  1.00  0.00           N  
ATOM   4432  CA  GLU A 292      36.083  50.572   8.722  1.00  0.00           C  
ATOM   4433  C   GLU A 292      36.458  49.531   7.679  1.00  0.00           C  
ATOM   4434  O   GLU A 292      36.682  49.844   6.511  1.00  0.00           O  
ATOM   4435  CB  GLU A 292      37.326  50.972   9.519  1.00  0.00           C  
ATOM   4436  CG  GLU A 292      37.158  52.232  10.357  1.00  0.00           C  
ATOM   4437  CD  GLU A 292      38.371  52.550  11.186  1.00  0.00           C  
ATOM   4438  OE1 GLU A 292      39.279  51.755  11.204  1.00  0.00           O  
ATOM   4439  OE2 GLU A 292      38.388  53.589  11.803  1.00  0.00           O1-
ATOM   4440  H   GLU A 292      35.286  49.964  10.562  1.00  0.00           H  
ATOM   4441  HA  GLU A 292      35.709  51.446   8.188  1.00  0.00           H  
ATOM   4442 1HB  GLU A 292      37.605  50.159  10.191  1.00  0.00           H  
ATOM   4443 2HB  GLU A 292      38.160  51.133   8.836  1.00  0.00           H  
ATOM   4444 1HG  GLU A 292      36.956  53.072   9.693  1.00  0.00           H  
ATOM   4445 2HG  GLU A 292      36.297  52.107  11.012  1.00  0.00           H  
ATOM   4446  N   LEU A 293      36.558  48.294   8.112  1.00  0.00           N  
ATOM   4447  CA  LEU A 293      36.839  47.193   7.212  1.00  0.00           C  
ATOM   4448  C   LEU A 293      35.748  47.003   6.169  1.00  0.00           C  
ATOM   4449  O   LEU A 293      36.018  46.729   5.001  1.00  0.00           O  
ATOM   4450  CB  LEU A 293      37.011  45.898   8.015  1.00  0.00           C  
ATOM   4451  CG  LEU A 293      37.436  44.665   7.207  1.00  0.00           C  
ATOM   4452  CD1 LEU A 293      36.226  44.091   6.482  1.00  0.00           C  
ATOM   4453  CD2 LEU A 293      38.528  45.055   6.222  1.00  0.00           C  
ATOM   4454  H   LEU A 293      36.378  48.082   9.052  1.00  0.00           H  
ATOM   4455  HA  LEU A 293      37.766  47.408   6.682  1.00  0.00           H  
ATOM   4456 1HB  LEU A 293      37.763  46.064   8.785  1.00  0.00           H  
ATOM   4457 2HB  LEU A 293      36.066  45.664   8.504  1.00  0.00           H  
ATOM   4458  HG  LEU A 293      37.814  43.898   7.883  1.00  0.00           H  
ATOM   4459 1HD1 LEU A 293      36.527  43.215   5.908  1.00  0.00           H  
ATOM   4460 2HD1 LEU A 293      35.468  43.803   7.211  1.00  0.00           H  
ATOM   4461 3HD1 LEU A 293      35.815  44.842   5.809  1.00  0.00           H  
ATOM   4462 1HD2 LEU A 293      38.830  44.179   5.648  1.00  0.00           H  
ATOM   4463 2HD2 LEU A 293      38.150  45.821   5.544  1.00  0.00           H  
ATOM   4464 3HD2 LEU A 293      39.387  45.445   6.768  1.00  0.00           H  
ATOM   4465  N   ALA A 294      34.513  47.119   6.602  1.00  0.00           N  
ATOM   4466  CA  ALA A 294      33.380  47.035   5.702  1.00  0.00           C  
ATOM   4467  C   ALA A 294      33.383  48.141   4.659  1.00  0.00           C  
ATOM   4468  O   ALA A 294      33.066  47.924   3.491  1.00  0.00           O  
ATOM   4469  CB  ALA A 294      32.083  47.069   6.497  1.00  0.00           C  
ATOM   4470  H   ALA A 294      34.336  47.333   7.542  1.00  0.00           H  
ATOM   4471  HA  ALA A 294      33.444  46.089   5.164  1.00  0.00           H  
ATOM   4472 1HB  ALA A 294      31.236  46.992   5.815  1.00  0.00           H  
ATOM   4473 2HB  ALA A 294      32.063  46.234   7.197  1.00  0.00           H  
ATOM   4474 3HB  ALA A 294      32.020  48.006   7.049  1.00  0.00           H  
ATOM   4475  N   SER A 295      33.857  49.316   5.038  1.00  0.00           N  
ATOM   4476  CA  SER A 295      33.930  50.416   4.081  1.00  0.00           C  
ATOM   4477  C   SER A 295      34.698  50.020   2.822  1.00  0.00           C  
ATOM   4478  O   SER A 295      34.445  50.549   1.740  1.00  0.00           O  
ATOM   4479  CB  SER A 295      34.589  51.620   4.725  1.00  0.00           C  
ATOM   4480  OG  SER A 295      33.795  52.134   5.759  1.00  0.00           O  
ATOM   4481  H   SER A 295      34.141  49.461   5.996  1.00  0.00           H  
ATOM   4482  HA  SER A 295      32.915  50.685   3.785  1.00  0.00           H  
ATOM   4483 1HB  SER A 295      35.564  51.333   5.120  1.00  0.00           H  
ATOM   4484 2HB  SER A 295      34.755  52.390   3.973  1.00  0.00           H  
ATOM   4485  HG  SER A 295      34.276  52.886   6.113  1.00  0.00           H  
ATOM   4486  N   TYR A 296      35.601  49.053   2.958  1.00  0.00           N  
ATOM   4487  CA  TYR A 296      36.284  48.479   1.802  1.00  0.00           C  
ATOM   4488  C   TYR A 296      35.319  47.702   0.915  1.00  0.00           C  
ATOM   4489  O   TYR A 296      35.508  47.612  -0.299  1.00  0.00           O  
ATOM   4490  CB  TYR A 296      37.432  47.573   2.255  1.00  0.00           C  
ATOM   4491  CG  TYR A 296      38.617  48.325   2.818  1.00  0.00           C  
ATOM   4492  CD1 TYR A 296      38.744  48.494   4.189  1.00  0.00           C  
ATOM   4493  CD2 TYR A 296      39.577  48.846   1.963  1.00  0.00           C  
ATOM   4494  CE1 TYR A 296      39.826  49.181   4.703  1.00  0.00           C  
ATOM   4495  CE2 TYR A 296      40.660  49.533   2.478  1.00  0.00           C  
ATOM   4496  CZ  TYR A 296      40.786  49.701   3.842  1.00  0.00           C  
ATOM   4497  OH  TYR A 296      41.864  50.385   4.354  1.00  0.00           O  
ATOM   4498  H   TYR A 296      35.792  48.682   3.877  1.00  0.00           H  
ATOM   4499  HA  TYR A 296      36.717  49.292   1.216  1.00  0.00           H  
ATOM   4500 1HB  TYR A 296      37.071  46.884   3.019  1.00  0.00           H  
ATOM   4501 2HB  TYR A 296      37.777  46.976   1.412  1.00  0.00           H  
ATOM   4502  HD1 TYR A 296      37.989  48.085   4.860  1.00  0.00           H  
ATOM   4503  HD2 TYR A 296      39.477  48.715   0.886  1.00  0.00           H  
ATOM   4504  HE1 TYR A 296      39.926  49.314   5.780  1.00  0.00           H  
ATOM   4505  HE2 TYR A 296      41.414  49.943   1.806  1.00  0.00           H  
ATOM   4506  HH  TYR A 296      41.800  50.411   5.312  1.00  0.00           H  
ATOM   4507  N   SER A 297      34.297  47.126   1.535  1.00  0.00           N  
ATOM   4508  CA  SER A 297      33.315  46.299   0.839  1.00  0.00           C  
ATOM   4509  C   SER A 297      32.401  47.154  -0.043  1.00  0.00           C  
ATOM   4510  O   SER A 297      32.028  48.264   0.331  1.00  0.00           O  
ATOM   4511  CB  SER A 297      32.486  45.520   1.841  1.00  0.00           C  
ATOM   4512  OG  SER A 297      33.281  44.614   2.555  1.00  0.00           O  
ATOM   4513  OXT SER A 297      32.042  46.742  -1.111  1.00  0.00           O1-
ATOM   4514  H   SER A 297      34.200  47.257   2.533  1.00  0.00           H  
ATOM   4515  HA  SER A 297      33.846  45.588   0.207  1.00  0.00           H  
ATOM   4516 1HB  SER A 297      32.008  46.213   2.534  1.00  0.00           H  
ATOM   4517 2HB  SER A 297      31.695  44.982   1.320  1.00  0.00           H  
ATOM   4518  HG  SER A 297      32.689  44.164   3.163  1.00  0.00           H  
TER   
ATOM   4519  N   ASP B   1      24.343 -51.096  -1.226  1.00  0.00           N  
ATOM   4520  CA  ASP B   1      25.360 -50.779  -2.217  1.00  0.00           C  
ATOM   4521  C   ASP B   1      25.607 -49.281  -2.333  1.00  0.00           C  
ATOM   4522  O   ASP B   1      26.179 -48.815  -3.321  1.00  0.00           O  
ATOM   4523  CB  ASP B   1      24.956 -51.337  -3.584  1.00  0.00           C  
ATOM   4524  CG  ASP B   1      24.956 -52.859  -3.626  1.00  0.00           C  
ATOM   4525  OD1 ASP B   1      25.573 -53.458  -2.777  1.00  0.00           O  
ATOM   4526  OD2 ASP B   1      24.338 -53.409  -4.506  1.00  0.00           O1-
ATOM   4527 1H   ASP B   1      24.215 -52.087  -1.184  1.00  0.00           H  
ATOM   4528 2H   ASP B   1      24.635 -50.760  -0.330  1.00  0.00           H  
ATOM   4529 3H   ASP B   1      23.480 -50.659  -1.481  1.00  0.00           H  
ATOM   4530  HA  ASP B   1      26.295 -51.253  -1.917  1.00  0.00           H  
ATOM   4531 1HB  ASP B   1      23.959 -50.981  -3.843  1.00  0.00           H  
ATOM   4532 2HB  ASP B   1      25.644 -50.967  -4.345  1.00  0.00           H  
ATOM   4533  N   ASP B   2      25.186 -48.527  -1.324  1.00  0.00           N  
ATOM   4534  CA  ASP B   2      25.395 -47.083  -1.309  1.00  0.00           C  
ATOM   4535  C   ASP B   2      26.222 -46.668  -0.107  1.00  0.00           C  
ATOM   4536  O   ASP B   2      26.122 -47.278   0.957  1.00  0.00           O  
ATOM   4537  CB  ASP B   2      24.055 -46.343  -1.294  1.00  0.00           C  
ATOM   4538  CG  ASP B   2      24.209 -44.838  -1.463  1.00  0.00           C  
ATOM   4539  OD1 ASP B   2      24.338 -44.395  -2.580  1.00  0.00           O  
ATOM   4540  OD2 ASP B   2      24.197 -44.144  -0.473  1.00  0.00           O1-
ATOM   4541  H   ASP B   2      24.716 -48.961  -0.541  1.00  0.00           H  
ATOM   4542  HA  ASP B   2      25.927 -46.802  -2.218  1.00  0.00           H  
ATOM   4543 1HB  ASP B   2      23.421 -46.721  -2.096  1.00  0.00           H  
ATOM   4544 2HB  ASP B   2      23.543 -46.537  -0.351  1.00  0.00           H  
ATOM   4545  N   VAL B   3      27.082 -45.667  -0.292  1.00  0.00           N  
ATOM   4546  CA  VAL B   3      28.054 -45.324   0.735  1.00  0.00           C  
ATOM   4547  C   VAL B   3      27.569 -44.215   1.638  1.00  0.00           C  
ATOM   4548  O   VAL B   3      27.971 -44.147   2.799  1.00  0.00           O  
ATOM   4549  CB  VAL B   3      29.382 -44.895   0.085  1.00  0.00           C  
ATOM   4550  CG1 VAL B   3      29.245 -43.518  -0.548  1.00  0.00           C  
ATOM   4551  CG2 VAL B   3      30.493 -44.902   1.123  1.00  0.00           C  
ATOM   4552  H   VAL B   3      27.087 -45.167  -1.170  1.00  0.00           H  
ATOM   4553  HA  VAL B   3      28.233 -46.207   1.351  1.00  0.00           H  
ATOM   4554  HB  VAL B   3      29.627 -45.593  -0.716  1.00  0.00           H  
ATOM   4555 1HG1 VAL B   3      30.193 -43.230  -1.003  1.00  0.00           H  
ATOM   4556 2HG1 VAL B   3      28.469 -43.546  -1.313  1.00  0.00           H  
ATOM   4557 3HG1 VAL B   3      28.975 -42.790   0.218  1.00  0.00           H  
ATOM   4558 1HG2 VAL B   3      31.430 -44.598   0.657  1.00  0.00           H  
ATOM   4559 2HG2 VAL B   3      30.245 -44.208   1.927  1.00  0.00           H  
ATOM   4560 3HG2 VAL B   3      30.602 -45.906   1.533  1.00  0.00           H  
ATOM   4561  N   GLU B   4      26.624 -43.406   1.162  1.00  0.00           N  
ATOM   4562  CA  GLU B   4      25.988 -42.464   2.063  1.00  0.00           C  
ATOM   4563  C   GLU B   4      25.121 -43.153   3.106  1.00  0.00           C  
ATOM   4564  O   GLU B   4      25.095 -42.770   4.274  1.00  0.00           O  
ATOM   4565  CB  GLU B   4      25.140 -41.470   1.266  1.00  0.00           C  
ATOM   4566  CG  GLU B   4      25.946 -40.499   0.414  1.00  0.00           C  
ATOM   4567  CD  GLU B   4      25.080 -39.582  -0.405  1.00  0.00           C  
ATOM   4568  OE1 GLU B   4      23.886 -39.766  -0.405  1.00  0.00           O  
ATOM   4569  OE2 GLU B   4      25.613 -38.697  -1.031  1.00  0.00           O1-
ATOM   4570  H   GLU B   4      26.347 -43.400   0.223  1.00  0.00           H  
ATOM   4571  HA  GLU B   4      26.765 -41.917   2.597  1.00  0.00           H  
ATOM   4572 1HB  GLU B   4      24.466 -42.014   0.605  1.00  0.00           H  
ATOM   4573 2HB  GLU B   4      24.526 -40.884   1.950  1.00  0.00           H  
ATOM   4574 1HG  GLU B   4      26.576 -39.896   1.067  1.00  0.00           H  
ATOM   4575 2HG  GLU B   4      26.596 -41.067  -0.250  1.00  0.00           H  
ATOM   4576  N   SER B   5      24.386 -44.152   2.672  1.00  0.00           N  
ATOM   4577  CA  SER B   5      23.569 -44.943   3.573  1.00  0.00           C  
ATOM   4578  C   SER B   5      24.398 -45.677   4.616  1.00  0.00           C  
ATOM   4579  O   SER B   5      24.025 -45.768   5.784  1.00  0.00           O  
ATOM   4580  CB  SER B   5      22.751 -45.942   2.778  1.00  0.00           C  
ATOM   4581  OG  SER B   5      21.949 -46.720   3.623  1.00  0.00           O  
ATOM   4582  H   SER B   5      24.428 -44.427   1.733  1.00  0.00           H  
ATOM   4583  HA  SER B   5      22.906 -44.266   4.111  1.00  0.00           H  
ATOM   4584 1HB  SER B   5      22.123 -45.410   2.063  1.00  0.00           H  
ATOM   4585 2HB  SER B   5      23.420 -46.588   2.210  1.00  0.00           H  
ATOM   4586  HG  SER B   5      21.467 -47.322   3.050  1.00  0.00           H  
ATOM   4587  N   THR B   6      25.510 -46.226   4.182  1.00  0.00           N  
ATOM   4588  CA  THR B   6      26.430 -46.894   5.083  1.00  0.00           C  
ATOM   4589  C   THR B   6      27.008 -45.951   6.126  1.00  0.00           C  
ATOM   4590  O   THR B   6      27.164 -46.302   7.294  1.00  0.00           O  
ATOM   4591  CB  THR B   6      27.578 -47.553   4.297  1.00  0.00           C  
ATOM   4592  CG2 THR B   6      28.566 -48.212   5.247  1.00  0.00           C  
ATOM   4593  OG1 THR B   6      27.046 -48.541   3.406  1.00  0.00           O  
ATOM   4594  H   THR B   6      25.773 -46.138   3.243  1.00  0.00           H  
ATOM   4595  HA  THR B   6      25.886 -47.672   5.619  1.00  0.00           H  
ATOM   4596  HB  THR B   6      28.098 -46.795   3.709  1.00  0.00           H  
ATOM   4597  HG1 THR B   6      26.700 -48.110   2.620  1.00  0.00           H  
ATOM   4598 1HG2 THR B   6      29.371 -48.671   4.674  1.00  0.00           H  
ATOM   4599 2HG2 THR B   6      28.981 -47.461   5.919  1.00  0.00           H  
ATOM   4600 3HG2 THR B   6      28.055 -48.976   5.831  1.00  0.00           H  
ATOM   4601  N   ALA B   7      27.357 -44.760   5.692  1.00  0.00           N  
ATOM   4602  CA  ALA B   7      27.855 -43.738   6.593  1.00  0.00           C  
ATOM   4603  C   ALA B   7      26.825 -43.333   7.636  1.00  0.00           C  
ATOM   4604  O   ALA B   7      27.145 -43.118   8.804  1.00  0.00           O  
ATOM   4605  CB  ALA B   7      28.303 -42.520   5.799  1.00  0.00           C  
ATOM   4606  H   ALA B   7      27.224 -44.517   4.753  1.00  0.00           H  
ATOM   4607  HA  ALA B   7      28.711 -44.148   7.130  1.00  0.00           H  
ATOM   4608 1HB  ALA B   7      28.688 -41.762   6.482  1.00  0.00           H  
ATOM   4609 2HB  ALA B   7      29.088 -42.809   5.100  1.00  0.00           H  
ATOM   4610 3HB  ALA B   7      27.457 -42.115   5.247  1.00  0.00           H  
ATOM   4611  N   LYS B   8      25.593 -43.196   7.202  1.00  0.00           N  
ATOM   4612  CA  LYS B   8      24.500 -42.883   8.103  1.00  0.00           C  
ATOM   4613  C   LYS B   8      24.278 -43.967   9.146  1.00  0.00           C  
ATOM   4614  O   LYS B   8      24.012 -43.690  10.314  1.00  0.00           O  
ATOM   4615  CB  LYS B   8      23.213 -42.656   7.308  1.00  0.00           C  
ATOM   4616  CG  LYS B   8      23.197 -41.371   6.490  1.00  0.00           C  
ATOM   4617  CD  LYS B   8      21.898 -41.226   5.713  1.00  0.00           C  
ATOM   4618  CE  LYS B   8      21.886 -39.949   4.886  1.00  0.00           C  
ATOM   4619  NZ  LYS B   8      20.635 -39.813   4.090  1.00  0.00           N1+
ATOM   4620  H   LYS B   8      25.375 -43.369   6.263  1.00  0.00           H  
ATOM   4621  HA  LYS B   8      24.753 -41.975   8.652  1.00  0.00           H  
ATOM   4622 1HB  LYS B   8      23.056 -43.491   6.623  1.00  0.00           H  
ATOM   4623 2HB  LYS B   8      22.363 -42.628   7.990  1.00  0.00           H  
ATOM   4624 1HG  LYS B   8      23.310 -40.515   7.156  1.00  0.00           H  
ATOM   4625 2HG  LYS B   8      24.032 -41.376   5.789  1.00  0.00           H  
ATOM   4626 1HD  LYS B   8      21.774 -42.082   5.048  1.00  0.00           H  
ATOM   4627 2HD  LYS B   8      21.059 -41.205   6.408  1.00  0.00           H  
ATOM   4628 1HE  LYS B   8      21.977 -39.088   5.546  1.00  0.00           H  
ATOM   4629 2HE  LYS B   8      22.737 -39.949   4.205  1.00  0.00           H  
ATOM   4630 1HZ  LYS B   8      20.667 -38.957   3.557  1.00  0.00           H  
ATOM   4631 2HZ  LYS B   8      20.550 -40.599   3.460  1.00  0.00           H  
ATOM   4632 3HZ  LYS B   8      19.841 -39.793   4.712  1.00  0.00           H  
ATOM   4633  N   VAL B   9      24.358 -45.205   8.712  1.00  0.00           N  
ATOM   4634  CA  VAL B   9      24.240 -46.336   9.613  1.00  0.00           C  
ATOM   4635  C   VAL B   9      25.345 -46.365  10.656  1.00  0.00           C  
ATOM   4636  O   VAL B   9      25.119 -46.676  11.824  1.00  0.00           O  
ATOM   4637  CB  VAL B   9      24.269 -47.651   8.811  1.00  0.00           C  
ATOM   4638  CG1 VAL B   9      24.347 -48.846   9.749  1.00  0.00           C  
ATOM   4639  CG2 VAL B   9      23.037 -47.742   7.922  1.00  0.00           C  
ATOM   4640  H   VAL B   9      24.566 -45.389   7.773  1.00  0.00           H  
ATOM   4641  HA  VAL B   9      23.286 -46.262  10.137  1.00  0.00           H  
ATOM   4642  HB  VAL B   9      25.166 -47.668   8.192  1.00  0.00           H  
ATOM   4643 1HG1 VAL B   9      24.366 -49.767   9.165  1.00  0.00           H  
ATOM   4644 2HG1 VAL B   9      25.253 -48.778  10.349  1.00  0.00           H  
ATOM   4645 3HG1 VAL B   9      23.476 -48.851  10.404  1.00  0.00           H  
ATOM   4646 1HG2 VAL B   9      23.064 -48.673   7.357  1.00  0.00           H  
ATOM   4647 2HG2 VAL B   9      22.139 -47.718   8.541  1.00  0.00           H  
ATOM   4648 3HG2 VAL B   9      23.024 -46.898   7.231  1.00  0.00           H  
ATOM   4649  N   VAL B  10      26.551 -46.072  10.222  1.00  0.00           N  
ATOM   4650  CA  VAL B  10      27.685 -45.992  11.123  1.00  0.00           C  
ATOM   4651  C   VAL B  10      27.522 -44.898  12.166  1.00  0.00           C  
ATOM   4652  O   VAL B  10      27.867 -45.067  13.334  1.00  0.00           O  
ATOM   4653  CB  VAL B  10      28.975 -45.736  10.320  1.00  0.00           C  
ATOM   4654  CG1 VAL B  10      30.138 -45.451  11.259  1.00  0.00           C  
ATOM   4655  CG2 VAL B  10      29.278 -46.933   9.432  1.00  0.00           C  
ATOM   4656  H   VAL B  10      26.696 -45.835   9.283  1.00  0.00           H  
ATOM   4657  HA  VAL B  10      27.778 -46.944  11.648  1.00  0.00           H  
ATOM   4658  HB  VAL B  10      28.836 -44.850   9.702  1.00  0.00           H  
ATOM   4659 1HG1 VAL B  10      31.041 -45.273  10.674  1.00  0.00           H  
ATOM   4660 2HG1 VAL B  10      29.915 -44.570  11.859  1.00  0.00           H  
ATOM   4661 3HG1 VAL B  10      30.295 -46.308  11.914  1.00  0.00           H  
ATOM   4662 1HG2 VAL B  10      30.190 -46.745   8.867  1.00  0.00           H  
ATOM   4663 2HG2 VAL B  10      29.410 -47.820  10.051  1.00  0.00           H  
ATOM   4664 3HG2 VAL B  10      28.450 -47.093   8.741  1.00  0.00           H  
ATOM   4665  N   ARG B  11      27.024 -43.762  11.732  1.00  0.00           N  
ATOM   4666  CA  ARG B  11      26.748 -42.659  12.633  1.00  0.00           C  
ATOM   4667  C   ARG B  11      25.699 -43.010  13.676  1.00  0.00           C  
ATOM   4668  O   ARG B  11      25.805 -42.640  14.844  1.00  0.00           O  
ATOM   4669  CB  ARG B  11      26.282 -41.443  11.846  1.00  0.00           C  
ATOM   4670  CG  ARG B  11      26.019 -40.202  12.684  1.00  0.00           C  
ATOM   4671  CD  ARG B  11      25.623 -39.044  11.841  1.00  0.00           C  
ATOM   4672  NE  ARG B  11      24.346 -39.265  11.182  1.00  0.00           N  
ATOM   4673  CZ  ARG B  11      23.886 -38.539  10.144  1.00  0.00           C  
ATOM   4674  NH1 ARG B  11      24.608 -37.553   9.660  1.00  0.00           N1+
ATOM   4675  NH2 ARG B  11      22.708 -38.820   9.613  1.00  0.00           N  
ATOM   4676  H   ARG B  11      26.765 -43.661  10.793  1.00  0.00           H  
ATOM   4677  HA  ARG B  11      27.665 -42.409  13.165  1.00  0.00           H  
ATOM   4678 1HB  ARG B  11      27.031 -41.184  11.099  1.00  0.00           H  
ATOM   4679 2HB  ARG B  11      25.360 -41.685  11.316  1.00  0.00           H  
ATOM   4680 1HG  ARG B  11      25.214 -40.403  13.390  1.00  0.00           H  
ATOM   4681 2HG  ARG B  11      26.923 -39.935  13.232  1.00  0.00           H  
ATOM   4682 1HD  ARG B  11      25.536 -38.154  12.464  1.00  0.00           H  
ATOM   4683 2HD  ARG B  11      26.378 -38.878  11.074  1.00  0.00           H  
ATOM   4684  HE  ARG B  11      23.763 -40.016  11.527  1.00  0.00           H  
ATOM   4685 1HH1 ARG B  11      25.507 -37.339  10.066  1.00  0.00           H  
ATOM   4686 2HH1 ARG B  11      24.262 -37.009   8.882  1.00  0.00           H  
ATOM   4687 1HH2 ARG B  11      22.153 -39.579   9.985  1.00  0.00           H  
ATOM   4688 2HH2 ARG B  11      22.363 -38.276   8.835  1.00  0.00           H  
ATOM   4689  N   ALA B  12      24.666 -43.697  13.242  1.00  0.00           N  
ATOM   4690  CA  ALA B  12      23.629 -44.160  14.143  1.00  0.00           C  
ATOM   4691  C   ALA B  12      24.156 -45.133  15.186  1.00  0.00           C  
ATOM   4692  O   ALA B  12      23.774 -45.092  16.354  1.00  0.00           O  
ATOM   4693  CB  ALA B  12      22.502 -44.805  13.349  1.00  0.00           C  
ATOM   4694  H   ALA B  12      24.611 -43.969  12.303  1.00  0.00           H  
ATOM   4695  HA  ALA B  12      23.237 -43.296  14.681  1.00  0.00           H  
ATOM   4696 1HB  ALA B  12      21.720 -45.138  14.031  1.00  0.00           H  
ATOM   4697 2HB  ALA B  12      22.088 -44.078  12.649  1.00  0.00           H  
ATOM   4698 3HB  ALA B  12      22.889 -45.660  12.796  1.00  0.00           H  
ATOM   4699  N   VAL B  13      25.012 -46.031  14.752  1.00  0.00           N  
ATOM   4700  CA  VAL B  13      25.648 -46.972  15.653  1.00  0.00           C  
ATOM   4701  C   VAL B  13      26.515 -46.283  16.696  1.00  0.00           C  
ATOM   4702  O   VAL B  13      26.541 -46.667  17.864  1.00  0.00           O  
ATOM   4703  CB  VAL B  13      26.514 -47.962  14.850  1.00  0.00           C  
ATOM   4704  CG1 VAL B  13      27.342 -48.826  15.788  1.00  0.00           C  
ATOM   4705  CG2 VAL B  13      25.628 -48.823  13.963  1.00  0.00           C  
ATOM   4706  H   VAL B  13      25.290 -46.037  13.813  1.00  0.00           H  
ATOM   4707  HA  VAL B  13      24.866 -47.507  16.191  1.00  0.00           H  
ATOM   4708  HB  VAL B  13      27.212 -47.399  14.231  1.00  0.00           H  
ATOM   4709 1HG1 VAL B  13      27.948 -49.519  15.204  1.00  0.00           H  
ATOM   4710 2HG1 VAL B  13      27.994 -48.191  16.388  1.00  0.00           H  
ATOM   4711 3HG1 VAL B  13      26.679 -49.389  16.444  1.00  0.00           H  
ATOM   4712 1HG2 VAL B  13      26.247 -49.519  13.398  1.00  0.00           H  
ATOM   4713 2HG2 VAL B  13      24.926 -49.381  14.583  1.00  0.00           H  
ATOM   4714 3HG2 VAL B  13      25.075 -48.186  13.272  1.00  0.00           H  
ATOM   4715  N   ALA B  14      27.250 -45.284  16.262  1.00  0.00           N  
ATOM   4716  CA  ALA B  14      28.067 -44.493  17.163  1.00  0.00           C  
ATOM   4717  C   ALA B  14      27.239 -43.761  18.206  1.00  0.00           C  
ATOM   4718  O   ALA B  14      27.612 -43.669  19.374  1.00  0.00           O  
ATOM   4719  CB  ALA B  14      28.904 -43.502  16.369  1.00  0.00           C  
ATOM   4720  H   ALA B  14      27.208 -45.010  15.323  1.00  0.00           H  
ATOM   4721  HA  ALA B  14      28.730 -45.171  17.700  1.00  0.00           H  
ATOM   4722 1HB  ALA B  14      29.524 -42.920  17.051  1.00  0.00           H  
ATOM   4723 2HB  ALA B  14      29.543 -44.042  15.670  1.00  0.00           H  
ATOM   4724 3HB  ALA B  14      28.247 -42.832  15.817  1.00  0.00           H  
ATOM   4725  N   ARG B  15      26.126 -43.210  17.772  1.00  0.00           N  
ATOM   4726  CA  ARG B  15      25.206 -42.542  18.673  1.00  0.00           C  
ATOM   4727  C   ARG B  15      24.628 -43.486  19.716  1.00  0.00           C  
ATOM   4728  O   ARG B  15      24.472 -43.135  20.884  1.00  0.00           O  
ATOM   4729  CB  ARG B  15      24.067 -41.911  17.887  1.00  0.00           C  
ATOM   4730  CG  ARG B  15      24.459 -40.702  17.052  1.00  0.00           C  
ATOM   4731  CD  ARG B  15      23.310 -40.178  16.271  1.00  0.00           C  
ATOM   4732  NE  ARG B  15      23.680 -39.021  15.471  1.00  0.00           N  
ATOM   4733  CZ  ARG B  15      22.878 -38.431  14.563  1.00  0.00           C  
ATOM   4734  NH1 ARG B  15      21.668 -38.898  14.352  1.00  0.00           N1+
ATOM   4735  NH2 ARG B  15      23.309 -37.382  13.885  1.00  0.00           N  
ATOM   4736  H   ARG B  15      25.864 -43.299  16.833  1.00  0.00           H  
ATOM   4737  HA  ARG B  15      25.748 -41.759  19.202  1.00  0.00           H  
ATOM   4738 1HB  ARG B  15      23.636 -42.651  17.213  1.00  0.00           H  
ATOM   4739 2HB  ARG B  15      23.281 -41.596  18.574  1.00  0.00           H  
ATOM   4740 1HG  ARG B  15      24.818 -39.909  17.707  1.00  0.00           H  
ATOM   4741 2HG  ARG B  15      25.249 -40.982  16.354  1.00  0.00           H  
ATOM   4742 1HD  ARG B  15      22.942 -40.953  15.600  1.00  0.00           H  
ATOM   4743 2HD  ARG B  15      22.512 -39.881  16.952  1.00  0.00           H  
ATOM   4744  HE  ARG B  15      24.604 -38.633  15.606  1.00  0.00           H  
ATOM   4745 1HH1 ARG B  15      21.340 -39.701  14.870  1.00  0.00           H  
ATOM   4746 2HH1 ARG B  15      21.068 -38.456  13.671  1.00  0.00           H  
ATOM   4747 1HH2 ARG B  15      24.239 -37.021  14.048  1.00  0.00           H  
ATOM   4748 2HH2 ARG B  15      22.709 -36.939  13.205  1.00  0.00           H  
ATOM   4749  N   ALA B  16      24.279 -44.677  19.282  1.00  0.00           N  
ATOM   4750  CA  ALA B  16      23.781 -45.699  20.183  1.00  0.00           C  
ATOM   4751  C   ALA B  16      24.811 -46.104  21.226  1.00  0.00           C  
ATOM   4752  O   ALA B  16      24.492 -46.319  22.394  1.00  0.00           O  
ATOM   4753  CB  ALA B  16      23.334 -46.917  19.389  1.00  0.00           C  
ATOM   4754  H   ALA B  16      24.413 -44.920  18.343  1.00  0.00           H  
ATOM   4755  HA  ALA B  16      22.926 -45.289  20.720  1.00  0.00           H  
ATOM   4756 1HB  ALA B  16      22.949 -47.675  20.072  1.00  0.00           H  
ATOM   4757 2HB  ALA B  16      22.549 -46.628  18.690  1.00  0.00           H  
ATOM   4758 3HB  ALA B  16      24.180 -47.322  18.837  1.00  0.00           H  
ATOM   4759  N   GLY B  17      26.044 -46.241  20.792  1.00  0.00           N  
ATOM   4760  CA  GLY B  17      27.136 -46.554  21.693  1.00  0.00           C  
ATOM   4761  C   GLY B  17      27.358 -45.470  22.736  1.00  0.00           C  
ATOM   4762  O   GLY B  17      27.624 -45.747  23.904  1.00  0.00           O  
ATOM   4763  H   GLY B  17      26.261 -46.068  19.853  1.00  0.00           H  
ATOM   4764 1HA  GLY B  17      26.932 -47.497  22.199  1.00  0.00           H  
ATOM   4765 2HA  GLY B  17      28.054 -46.688  21.120  1.00  0.00           H  
ATOM   4766  N   ARG B  18      27.278 -44.232  22.302  1.00  0.00           N  
ATOM   4767  CA  ARG B  18      27.397 -43.101  23.203  1.00  0.00           C  
ATOM   4768  C   ARG B  18      26.291 -43.071  24.246  1.00  0.00           C  
ATOM   4769  O   ARG B  18      26.517 -42.761  25.414  1.00  0.00           O  
ATOM   4770  CB  ARG B  18      27.375 -41.799  22.416  1.00  0.00           C  
ATOM   4771  CG  ARG B  18      27.555 -40.542  23.254  1.00  0.00           C  
ATOM   4772  CD  ARG B  18      27.581 -39.319  22.411  1.00  0.00           C  
ATOM   4773  NE  ARG B  18      26.306 -39.088  21.751  1.00  0.00           N  
ATOM   4774  CZ  ARG B  18      26.123 -38.249  20.713  1.00  0.00           C  
ATOM   4775  NH1 ARG B  18      27.139 -37.571  20.230  1.00  0.00           N1+
ATOM   4776  NH2 ARG B  18      24.922 -38.108  20.182  1.00  0.00           N  
ATOM   4777  H   ARG B  18      27.071 -44.048  21.363  1.00  0.00           H  
ATOM   4778  HA  ARG B  18      28.347 -43.180  23.734  1.00  0.00           H  
ATOM   4779 1HB  ARG B  18      28.167 -41.812  21.669  1.00  0.00           H  
ATOM   4780 2HB  ARG B  18      26.427 -41.709  21.887  1.00  0.00           H  
ATOM   4781 1HG  ARG B  18      26.728 -40.455  23.960  1.00  0.00           H  
ATOM   4782 2HG  ARG B  18      28.496 -40.602  23.802  1.00  0.00           H  
ATOM   4783 1HD  ARG B  18      27.805 -38.453  23.033  1.00  0.00           H  
ATOM   4784 2HD  ARG B  18      28.347 -39.423  21.644  1.00  0.00           H  
ATOM   4785  HE  ARG B  18      25.500 -39.593  22.096  1.00  0.00           H  
ATOM   4786 1HH1 ARG B  18      28.058 -37.678  20.636  1.00  0.00           H  
ATOM   4787 2HH1 ARG B  18      27.002 -36.941  19.452  1.00  0.00           H  
ATOM   4788 1HH2 ARG B  18      24.140 -38.629  20.554  1.00  0.00           H  
ATOM   4789 2HH2 ARG B  18      24.784 -37.479  19.404  1.00  0.00           H  
ATOM   4790  N   LEU B  19      25.085 -43.364  23.812  1.00  0.00           N  
ATOM   4791  CA  LEU B  19      23.951 -43.445  24.713  1.00  0.00           C  
ATOM   4792  C   LEU B  19      24.114 -44.539  25.756  1.00  0.00           C  
ATOM   4793  O   LEU B  19      23.769 -44.370  26.924  1.00  0.00           O  
ATOM   4794  CB  LEU B  19      22.667 -43.690  23.911  1.00  0.00           C  
ATOM   4795  CG  LEU B  19      22.195 -42.520  23.038  1.00  0.00           C  
ATOM   4796  CD1 LEU B  19      21.028 -42.973  22.170  1.00  0.00           C  
ATOM   4797  CD2 LEU B  19      21.794 -41.353  23.927  1.00  0.00           C  
ATOM   4798  H   LEU B  19      24.941 -43.602  22.873  1.00  0.00           H  
ATOM   4799  HA  LEU B  19      23.863 -42.497  25.243  1.00  0.00           H  
ATOM   4800 1HB  LEU B  19      22.824 -44.547  23.258  1.00  0.00           H  
ATOM   4801 2HB  LEU B  19      21.864 -43.931  24.606  1.00  0.00           H  
ATOM   4802  HG  LEU B  19      23.002 -42.211  22.375  1.00  0.00           H  
ATOM   4803 1HD1 LEU B  19      20.692 -42.142  21.550  1.00  0.00           H  
ATOM   4804 2HD1 LEU B  19      21.348 -43.796  21.531  1.00  0.00           H  
ATOM   4805 3HD1 LEU B  19      20.209 -43.304  22.807  1.00  0.00           H  
ATOM   4806 1HD2 LEU B  19      21.459 -40.522  23.307  1.00  0.00           H  
ATOM   4807 2HD2 LEU B  19      20.985 -41.661  24.590  1.00  0.00           H  
ATOM   4808 3HD2 LEU B  19      22.651 -41.039  24.523  1.00  0.00           H  
ATOM   4809  N   ILE B  20      24.612 -45.675  25.322  1.00  0.00           N  
ATOM   4810  CA  ILE B  20      24.888 -46.778  26.223  1.00  0.00           C  
ATOM   4811  C   ILE B  20      25.938 -46.427  27.266  1.00  0.00           C  
ATOM   4812  O   ILE B  20      25.831 -46.797  28.434  1.00  0.00           O  
ATOM   4813  CB  ILE B  20      25.351 -48.015  25.433  1.00  0.00           C  
ATOM   4814  CG1 ILE B  20      24.202 -48.571  24.589  1.00  0.00           C  
ATOM   4815  CG2 ILE B  20      25.885 -49.081  26.378  1.00  0.00           C  
ATOM   4816  CD1 ILE B  20      24.632 -49.612  23.580  1.00  0.00           C  
ATOM   4817  H   ILE B  20      24.871 -45.776  24.383  1.00  0.00           H  
ATOM   4818  HA  ILE B  20      23.970 -47.014  26.761  1.00  0.00           H  
ATOM   4819  HB  ILE B  20      26.142 -47.729  24.739  1.00  0.00           H  
ATOM   4820 1HG1 ILE B  20      23.453 -49.019  25.243  1.00  0.00           H  
ATOM   4821 2HG1 ILE B  20      23.718 -47.755  24.051  1.00  0.00           H  
ATOM   4822 1HG2 ILE B  20      26.208 -49.949  25.803  1.00  0.00           H  
ATOM   4823 2HG2 ILE B  20      26.731 -48.681  26.936  1.00  0.00           H  
ATOM   4824 3HG2 ILE B  20      25.099 -49.378  27.073  1.00  0.00           H  
ATOM   4825 1HD1 ILE B  20      23.762 -49.957  23.020  1.00  0.00           H  
ATOM   4826 2HD1 ILE B  20      25.356 -49.173  22.892  1.00  0.00           H  
ATOM   4827 3HD1 ILE B  20      25.087 -50.454  24.098  1.00  0.00           H  
ATOM   4828  N   VAL B  21      26.970 -45.740  26.832  1.00  0.00           N  
ATOM   4829  CA  VAL B  21      28.008 -45.277  27.733  1.00  0.00           C  
ATOM   4830  C   VAL B  21      27.481 -44.304  28.776  1.00  0.00           C  
ATOM   4831  O   VAL B  21      27.862 -44.345  29.944  1.00  0.00           O  
ATOM   4832  CB  VAL B  21      29.132 -44.596  26.930  1.00  0.00           C  
ATOM   4833  CG1 VAL B  21      30.129 -43.930  27.868  1.00  0.00           C  
ATOM   4834  CG2 VAL B  21      29.827 -45.617  26.043  1.00  0.00           C  
ATOM   4835  H   VAL B  21      27.025 -45.467  25.893  1.00  0.00           H  
ATOM   4836  HA  VAL B  21      28.420 -46.139  28.258  1.00  0.00           H  
ATOM   4837  HB  VAL B  21      28.699 -43.810  26.311  1.00  0.00           H  
ATOM   4838 1HG1 VAL B  21      30.916 -43.454  27.284  1.00  0.00           H  
ATOM   4839 2HG1 VAL B  21      29.616 -43.178  28.468  1.00  0.00           H  
ATOM   4840 3HG1 VAL B  21      30.568 -44.681  28.524  1.00  0.00           H  
ATOM   4841 1HG2 VAL B  21      30.620 -45.129  25.478  1.00  0.00           H  
ATOM   4842 2HG2 VAL B  21      30.254 -46.406  26.662  1.00  0.00           H  
ATOM   4843 3HG2 VAL B  21      29.104 -46.051  25.352  1.00  0.00           H  
ATOM   4844  N   ARG B  22      26.624 -43.406  28.342  1.00  0.00           N  
ATOM   4845  CA  ARG B  22      25.988 -42.464  29.243  1.00  0.00           C  
ATOM   4846  C   ARG B  22      25.121 -43.153  30.286  1.00  0.00           C  
ATOM   4847  O   ARG B  22      25.095 -42.770  31.454  1.00  0.00           O  
ATOM   4848  CB  ARG B  22      25.134 -41.480  28.456  1.00  0.00           C  
ATOM   4849  CG  ARG B  22      25.917 -40.479  27.622  1.00  0.00           C  
ATOM   4850  CD  ARG B  22      25.017 -39.593  26.841  1.00  0.00           C  
ATOM   4851  NE  ARG B  22      25.762 -38.633  26.041  1.00  0.00           N  
ATOM   4852  CZ  ARG B  22      25.212 -37.804  25.133  1.00  0.00           C  
ATOM   4853  NH1 ARG B  22      23.914 -37.829  24.920  1.00  0.00           N1+
ATOM   4854  NH2 ARG B  22      25.976 -36.966  24.455  1.00  0.00           N  
ATOM   4855  H   ARG B  22      26.347 -43.400  27.403  1.00  0.00           H  
ATOM   4856  HA  ARG B  22      26.765 -41.914  29.773  1.00  0.00           H  
ATOM   4857 1HB  ARG B  22      24.476 -42.029  27.782  1.00  0.00           H  
ATOM   4858 2HB  ARG B  22      24.503 -40.916  29.143  1.00  0.00           H  
ATOM   4859 1HG  ARG B  22      26.526 -39.857  28.278  1.00  0.00           H  
ATOM   4860 2HG  ARG B  22      26.563 -41.013  26.925  1.00  0.00           H  
ATOM   4861 1HD  ARG B  22      24.407 -40.196  26.169  1.00  0.00           H  
ATOM   4862 2HD  ARG B  22      24.370 -39.040  27.521  1.00  0.00           H  
ATOM   4863  HE  ARG B  22      26.763 -38.584  26.177  1.00  0.00           H  
ATOM   4864 1HH1 ARG B  22      23.330 -38.470  25.438  1.00  0.00           H  
ATOM   4865 2HH1 ARG B  22      23.503 -37.208  24.240  1.00  0.00           H  
ATOM   4866 1HH2 ARG B  22      26.974 -36.946  24.619  1.00  0.00           H  
ATOM   4867 2HH2 ARG B  22      25.564 -36.344  23.775  1.00  0.00           H  
ATOM   4868  N   ALA B  23      24.366 -44.165  29.841  1.00  0.00           N  
ATOM   4869  CA  ALA B  23      23.497 -44.948  30.726  1.00  0.00           C  
ATOM   4870  C   ALA B  23      24.181 -46.211  31.226  1.00  0.00           C  
ATOM   4871  O   ALA B  23      23.709 -46.850  32.165  1.00  0.00           O  
ATOM   4872  CB  ALA B  23      22.202 -45.307  30.012  1.00  0.00           C  
ATOM   4873  H   ALA B  23      24.414 -44.412  28.864  1.00  0.00           H  
ATOM   4874  HA  ALA B  23      23.263 -44.338  31.598  1.00  0.00           H  
ATOM   4875 1HB  ALA B  23      21.567 -45.886  30.681  1.00  0.00           H  
ATOM   4876 2HB  ALA B  23      21.683 -44.394  29.719  1.00  0.00           H  
ATOM   4877 3HB  ALA B  23      22.427 -45.897  29.125  1.00  0.00           H  
ATOM   4878  N   GLY B  24      25.307 -46.558  30.619  1.00  0.00           N  
ATOM   4879  CA  GLY B  24      26.083 -47.699  31.079  1.00  0.00           C  
ATOM   4880  C   GLY B  24      27.211 -47.250  31.995  1.00  0.00           C  
ATOM   4881  O   GLY B  24      27.297 -47.680  33.146  1.00  0.00           O  
ATOM   4882  H   GLY B  24      25.642 -46.010  29.839  1.00  0.00           H  
ATOM   4883 1HA  GLY B  24      25.430 -48.394  31.607  1.00  0.00           H  
ATOM   4884 2HA  GLY B  24      26.492 -48.231  30.221  1.00  0.00           H  
ATOM   4885  N   ASN B  25      28.027 -46.322  31.505  1.00  0.00           N  
ATOM   4886  CA  ASN B  25      28.996 -45.639  32.352  1.00  0.00           C  
ATOM   4887  C   ASN B  25      28.762 -44.129  32.336  1.00  0.00           C  
ATOM   4888  O   ASN B  25      29.091 -43.446  31.365  1.00  0.00           O  
ATOM   4889  CB  ASN B  25      30.413 -45.969  31.918  1.00  0.00           C  
ATOM   4890  CG  ASN B  25      31.450 -45.360  32.819  1.00  0.00           C  
ATOM   4891  ND2 ASN B  25      32.334 -46.180  33.330  1.00  0.00           N  
ATOM   4892  OD1 ASN B  25      31.452 -44.146  33.054  1.00  0.00           O  
ATOM   4893  H   ASN B  25      27.935 -46.048  30.536  1.00  0.00           H  
ATOM   4894  HA  ASN B  25      28.881 -46.005  33.373  1.00  0.00           H  
ATOM   4895 1HB  ASN B  25      30.548 -47.052  31.907  1.00  0.00           H  
ATOM   4896 2HB  ASN B  25      30.575 -45.609  30.902  1.00  0.00           H  
ATOM   4897 1HD2 ASN B  25      33.048 -45.831  33.937  1.00  0.00           H  
ATOM   4898 2HD2 ASN B  25      32.295 -47.155  33.113  1.00  0.00           H  
ATOM   4899  N   PRO B  26      28.158 -43.623  33.404  1.00  0.00           N  
ATOM   4900  CA  PRO B  26      27.703 -42.236  33.466  1.00  0.00           C  
ATOM   4901  C   PRO B  26      28.855 -41.237  33.544  1.00  0.00           C  
ATOM   4902  O   PRO B  26      28.649 -40.034  33.391  1.00  0.00           O  
ATOM   4903  CB  PRO B  26      26.863 -42.218  34.747  1.00  0.00           C  
ATOM   4904  CG  PRO B  26      27.429 -43.323  35.572  1.00  0.00           C  
ATOM   4905  CD  PRO B  26      27.828 -44.372  34.568  1.00  0.00           C  
ATOM   4906  HA  PRO B  26      27.136 -42.017  32.561  1.00  0.00           H  
ATOM   4907 1HB  PRO B  26      26.944 -41.236  35.236  1.00  0.00           H  
ATOM   4908 2HB  PRO B  26      25.801 -42.369  34.502  1.00  0.00           H  
ATOM   4909 1HG  PRO B  26      28.281 -42.956  36.163  1.00  0.00           H  
ATOM   4910 2HG  PRO B  26      26.678 -43.685  36.288  1.00  0.00           H  
ATOM   4911 1HD  PRO B  26      28.703 -44.924  34.943  1.00  0.00           H  
ATOM   4912 2HD  PRO B  26      26.983 -45.054  34.396  1.00  0.00           H  
ATOM   4913  N   ARG B  27      30.039 -41.722  33.899  1.00  0.00           N  
ATOM   4914  CA  ARG B  27      31.101 -40.851  34.389  1.00  0.00           C  
ATOM   4915  C   ARG B  27      31.431 -39.748  33.401  1.00  0.00           C  
ATOM   4916  O   ARG B  27      31.477 -39.973  32.190  1.00  0.00           O  
ATOM   4917  CB  ARG B  27      32.362 -41.656  34.673  1.00  0.00           C  
ATOM   4918  CG  ARG B  27      32.240 -42.653  35.815  1.00  0.00           C  
ATOM   4919  CD  ARG B  27      33.483 -43.448  35.985  1.00  0.00           C  
ATOM   4920  NE  ARG B  27      34.606 -42.618  36.389  1.00  0.00           N  
ATOM   4921  CZ  ARG B  27      34.932 -42.340  37.666  1.00  0.00           C  
ATOM   4922  NH1 ARG B  27      34.212 -42.831  38.650  1.00  0.00           N1+
ATOM   4923  NH2 ARG B  27      35.975 -41.572  37.930  1.00  0.00           N  
ATOM   4924  H   ARG B  27      30.175 -42.722  33.918  1.00  0.00           H  
ATOM   4925  HA  ARG B  27      30.769 -40.389  35.319  1.00  0.00           H  
ATOM   4926 1HB  ARG B  27      32.647 -42.211  33.781  1.00  0.00           H  
ATOM   4927 2HB  ARG B  27      33.180 -40.978  34.914  1.00  0.00           H  
ATOM   4928 1HG  ARG B  27      32.044 -42.119  36.745  1.00  0.00           H  
ATOM   4929 2HG  ARG B  27      31.418 -43.341  35.612  1.00  0.00           H  
ATOM   4930 1HD  ARG B  27      33.327 -44.206  36.751  1.00  0.00           H  
ATOM   4931 2HD  ARG B  27      33.737 -43.931  35.043  1.00  0.00           H  
ATOM   4932  HE  ARG B  27      35.184 -42.222  35.659  1.00  0.00           H  
ATOM   4933 1HH1 ARG B  27      33.414 -43.418  38.448  1.00  0.00           H  
ATOM   4934 2HH1 ARG B  27      34.456 -42.622  39.607  1.00  0.00           H  
ATOM   4935 1HH2 ARG B  27      36.529 -41.194  37.173  1.00  0.00           H  
ATOM   4936 2HH2 ARG B  27      36.219 -41.364  38.886  1.00  0.00           H  
ATOM   4937  N   GLU B  28      31.627 -38.539  33.922  1.00  0.00           N  
ATOM   4938  CA  GLU B  28      31.850 -37.386  33.069  1.00  0.00           C
[truncated: 1,795,810 more chars]
