# Supplementary material for: Blueprinting extendable nanomaterials with standardized protein blocks
Source: Nature. 2024 Mar 13;627(8005):898–904. doi: 10.1038/s41586-024-07188-4 (PMC10972742; doi:10.1038/s41586-024-07188-4)
Supplement: Supplementary file 4 — Design models with ideal backbones as well as experimentally determined structures for comparison. For reference to design names, see Supplementary Fig. 1. [file 41586_2024_7188_MOESM4_ESM.zip › R18J_design.pdb]

ATOM      1  N   PRO A   1      52.661   0.586  -2.415  1.00  0.00           N  
ATOM      2  CA  PRO A   1      52.593   1.610  -1.380  1.00  0.00           C  
ATOM      3  C   PRO A   1      51.388   1.426  -0.471  1.00  0.00           C  
ATOM      4  O   PRO A   1      51.495   1.571   0.754  1.00  0.00           O  
ATOM      5  CB  PRO A   1      52.490   2.906  -2.191  1.00  0.00           C  
ATOM      6  CG  PRO A   1      51.898   2.477  -3.490  1.00  0.00           C  
ATOM      7  CD  PRO A   1      52.464   1.102  -3.725  1.00  0.00           C  
ATOM      8 1H   PRO A   1      52.058  -0.170  -2.182  1.00  0.00           H  
ATOM      9 2H   PRO A   1      53.621   0.297  -2.250  1.00  0.00           H  
ATOM     10  HA  PRO A   1      53.492   1.545  -0.768  1.00  0.00           H  
ATOM     11 1HB  PRO A   1      51.864   3.635  -1.657  1.00  0.00           H  
ATOM     12 2HB  PRO A   1      53.486   3.359  -2.305  1.00  0.00           H  
ATOM     13 1HG  PRO A   1      50.800   2.478  -3.426  1.00  0.00           H  
ATOM     14 2HG  PRO A   1      52.170   3.188  -4.284  1.00  0.00           H  
ATOM     15 1HD  PRO A   1      51.732   0.493  -4.277  1.00  0.00           H  
ATOM     16 2HD  PRO A   1      53.405   1.184  -4.288  1.00  0.00           H  
ATOM     17  N   GLU A   2      50.253   1.056  -1.049  1.00  0.00           N  
ATOM     18  CA  GLU A   2      49.070   0.778  -0.241  1.00  0.00           C  
ATOM     19  C   GLU A   2      49.410  -0.232   0.870  1.00  0.00           C  
ATOM     20  O   GLU A   2      49.077  -0.039   2.036  1.00  0.00           O  
ATOM     21  CB  GLU A   2      47.937   0.241  -1.118  1.00  0.00           C  
ATOM     22  CG  GLU A   2      47.367   1.256  -2.099  1.00  0.00           C  
ATOM     23  CD  GLU A   2      48.179   1.372  -3.359  1.00  0.00           C  
ATOM     24  OE1 GLU A   2      49.164   0.683  -3.474  1.00  0.00           O  
ATOM     25  OE2 GLU A   2      47.815   2.152  -4.207  1.00  0.00           O1-
ATOM     26  H   GLU A   2      50.210   0.964  -2.054  1.00  0.00           H  
ATOM     27  HA  GLU A   2      48.734   1.710   0.214  1.00  0.00           H  
ATOM     28 1HB  GLU A   2      48.294  -0.614  -1.692  1.00  0.00           H  
ATOM     29 2HB  GLU A   2      47.121  -0.107  -0.485  1.00  0.00           H  
ATOM     30 1HG  GLU A   2      46.351   0.961  -2.362  1.00  0.00           H  
ATOM     31 2HG  GLU A   2      47.318   2.229  -1.612  1.00  0.00           H  
ATOM     32  N   ALA A   3      50.155  -1.261   0.487  1.00  0.00           N  
ATOM     33  CA  ALA A   3      50.717  -2.261   1.374  1.00  0.00           C  
ATOM     34  C   ALA A   3      51.627  -1.654   2.430  1.00  0.00           C  
ATOM     35  O   ALA A   3      51.554  -1.991   3.610  1.00  0.00           O  
ATOM     36  CB  ALA A   3      51.476  -3.304   0.566  1.00  0.00           C  
ATOM     37  H   ALA A   3      50.319  -1.337  -0.507  1.00  0.00           H  
ATOM     38  HA  ALA A   3      49.895  -2.747   1.901  1.00  0.00           H  
ATOM     39 1HB  ALA A   3      51.884  -4.058   1.238  1.00  0.00           H  
ATOM     40 2HB  ALA A   3      50.798  -3.778  -0.144  1.00  0.00           H  
ATOM     41 3HB  ALA A   3      52.289  -2.823   0.024  1.00  0.00           H  
ATOM     42  N   VAL A   4      52.508  -0.781   1.997  1.00  0.00           N  
ATOM     43  CA  VAL A   4      53.437  -0.126   2.898  1.00  0.00           C  
ATOM     44  C   VAL A   4      52.732   0.727   3.940  1.00  0.00           C  
ATOM     45  O   VAL A   4      53.115   0.760   5.108  1.00  0.00           O  
ATOM     46  CB  VAL A   4      54.409   0.759   2.095  1.00  0.00           C  
ATOM     47  CG1 VAL A   4      55.257   1.605   3.033  1.00  0.00           C  
ATOM     48  CG2 VAL A   4      55.288  -0.109   1.209  1.00  0.00           C  
ATOM     49  H   VAL A   4      52.509  -0.502   1.057  1.00  0.00           H  
ATOM     50  HA  VAL A   4      54.000  -0.892   3.431  1.00  0.00           H  
ATOM     51  HB  VAL A   4      53.833   1.446   1.476  1.00  0.00           H  
ATOM     52 1HG1 VAL A   4      55.938   2.225   2.449  1.00  0.00           H  
ATOM     53 2HG1 VAL A   4      54.609   2.244   3.633  1.00  0.00           H  
ATOM     54 3HG1 VAL A   4      55.834   0.953   3.690  1.00  0.00           H  
ATOM     55 1HG2 VAL A   4      55.972   0.523   0.643  1.00  0.00           H  
ATOM     56 2HG2 VAL A   4      55.860  -0.800   1.828  1.00  0.00           H  
ATOM     57 3HG2 VAL A   4      54.662  -0.674   0.518  1.00  0.00           H  
ATOM     58  N   ALA A   5      51.718   1.442   3.507  1.00  0.00           N  
ATOM     59  CA  ALA A   5      50.913   2.244   4.408  1.00  0.00           C  
ATOM     60  C   ALA A   5      50.196   1.402   5.450  1.00  0.00           C  
ATOM     61  O   ALA A   5      50.096   1.773   6.618  1.00  0.00           O  
ATOM     62  CB  ALA A   5      49.906   3.063   3.614  1.00  0.00           C  
ATOM     63  H   ALA A   5      51.445   1.395   2.567  1.00  0.00           H  
ATOM     64  HA  ALA A   5      51.578   2.920   4.946  1.00  0.00           H  
ATOM     65 1HB  ALA A   5      49.313   3.672   4.297  1.00  0.00           H  
ATOM     66 2HB  ALA A   5      50.434   3.712   2.915  1.00  0.00           H  
ATOM     67 3HB  ALA A   5      49.248   2.394   3.062  1.00  0.00           H  
ATOM     68  N   GLU A   6      49.666   0.279   5.017  1.00  0.00           N  
ATOM     69  CA  GLU A   6      49.017  -0.653   5.918  1.00  0.00           C  
ATOM     70  C   GLU A   6      49.971  -1.214   6.960  1.00  0.00           C  
ATOM     71  O   GLU A   6      49.623  -1.376   8.128  1.00  0.00           O  
ATOM     72  CB  GLU A   6      48.393  -1.801   5.121  1.00  0.00           C  
ATOM     73  CG  GLU A   6      47.193  -1.400   4.276  1.00  0.00           C  
ATOM     74  CD  GLU A   6      46.022  -0.946   5.101  1.00  0.00           C  
ATOM     75  OE1 GLU A   6      45.491  -1.744   5.836  1.00  0.00           O  
ATOM     76  OE2 GLU A   6      45.656   0.201   4.996  1.00  0.00           O1-
ATOM     77  H   GLU A   6      49.760   0.018   4.077  1.00  0.00           H  
ATOM     78  HA  GLU A   6      48.232  -0.123   6.458  1.00  0.00           H  
ATOM     79 1HB  GLU A   6      49.142  -2.232   4.456  1.00  0.00           H  
ATOM     80 2HB  GLU A   6      48.073  -2.587   5.806  1.00  0.00           H  
ATOM     81 1HG  GLU A   6      47.487  -0.592   3.606  1.00  0.00           H  
ATOM     82 2HG  GLU A   6      46.893  -2.250   3.664  1.00  0.00           H  
ATOM     83  N   ALA A   7      51.168  -1.540   6.527  1.00  0.00           N  
ATOM     84  CA  ALA A   7      52.200  -2.017   7.428  1.00  0.00           C  
ATOM     85  C   ALA A   7      52.586  -0.980   8.470  1.00  0.00           C  
ATOM     86  O   ALA A   7      52.806  -1.295   9.638  1.00  0.00           O  
ATOM     87  CB  ALA A   7      53.427  -2.441   6.634  1.00  0.00           C  
ATOM     88  H   ALA A   7      51.409  -1.402   5.587  1.00  0.00           H  
ATOM     89  HA  ALA A   7      51.807  -2.880   7.966  1.00  0.00           H  
ATOM     90 1HB  ALA A   7      54.192  -2.810   7.316  1.00  0.00           H  
ATOM     91 2HB  ALA A   7      53.152  -3.232   5.935  1.00  0.00           H  
ATOM     92 3HB  ALA A   7      53.815  -1.588   6.081  1.00  0.00           H  
ATOM     93  N   VAL A   8      52.699   0.255   8.037  1.00  0.00           N  
ATOM     94  CA  VAL A   8      52.990   1.354   8.938  1.00  0.00           C  
ATOM     95  C   VAL A   8      51.902   1.554   9.980  1.00  0.00           C  
ATOM     96  O   VAL A   8      52.173   1.826  11.148  1.00  0.00           O  
ATOM     97  CB  VAL A   8      53.165   2.657   8.136  1.00  0.00           C  
ATOM     98  CG1 VAL A   8      53.272   3.850   9.074  1.00  0.00           C  
ATOM     99  CG2 VAL A   8      54.397   2.557   7.248  1.00  0.00           C  
ATOM    100  H   VAL A   8      52.521   0.469   7.097  1.00  0.00           H  
ATOM    101  HA  VAL A   8      53.911   1.127   9.475  1.00  0.00           H  
ATOM    102  HB  VAL A   8      52.282   2.813   7.516  1.00  0.00           H  
ATOM    103 1HG1 VAL A   8      53.395   4.762   8.490  1.00  0.00           H  
ATOM    104 2HG1 VAL A   8      52.365   3.923   9.673  1.00  0.00           H  
ATOM    105 3HG1 VAL A   8      54.133   3.721   9.730  1.00  0.00           H  
ATOM    106 1HG2 VAL A   8      54.514   3.481   6.683  1.00  0.00           H  
ATOM    107 2HG2 VAL A   8      55.279   2.395   7.867  1.00  0.00           H  
ATOM    108 3HG2 VAL A   8      54.280   1.722   6.557  1.00  0.00           H  
ATOM    109  N   ARG A   9      50.665   1.451   9.547  1.00  0.00           N  
ATOM    110  CA  ARG A   9      49.533   1.547  10.448  1.00  0.00           C  
ATOM    111  C   ARG A   9      49.525   0.441  11.490  1.00  0.00           C  
ATOM    112  O   ARG A   9      49.210   0.661  12.658  1.00  0.00           O  
ATOM    113  CB  ARG A   9      48.231   1.500   9.662  1.00  0.00           C  
ATOM    114  CG  ARG A   9      46.971   1.633  10.502  1.00  0.00           C  
ATOM    115  CD  ARG A   9      45.745   1.577   9.667  1.00  0.00           C  
ATOM    116  NE  ARG A   9      45.600   0.292   9.001  1.00  0.00           N  
ATOM    117  CZ  ARG A   9      45.121  -0.823   9.586  1.00  0.00           C  
ATOM    118  NH1 ARG A   9      44.746  -0.795  10.846  1.00  0.00           N1+
ATOM    119  NH2 ARG A   9      45.029  -1.945   8.894  1.00  0.00           N  
ATOM    120  H   ARG A   9      50.486   1.239   8.607  1.00  0.00           H  
ATOM    121  HA  ARG A   9      49.595   2.496  10.982  1.00  0.00           H  
ATOM    122 1HB  ARG A   9      48.222   2.302   8.925  1.00  0.00           H  
ATOM    123 2HB  ARG A   9      48.167   0.557   9.119  1.00  0.00           H  
ATOM    124 1HG  ARG A   9      46.930   0.820  11.227  1.00  0.00           H  
ATOM    125 2HG  ARG A   9      46.984   2.588  11.029  1.00  0.00           H  
ATOM    126 1HD  ARG A   9      44.869   1.736  10.295  1.00  0.00           H  
ATOM    127 2HD  ARG A   9      45.789   2.353   8.903  1.00  0.00           H  
ATOM    128  HE  ARG A   9      45.879   0.231   8.031  1.00  0.00           H  
ATOM    129 1HH1 ARG A   9      44.816   0.063  11.375  1.00  0.00           H  
ATOM    130 2HH1 ARG A   9      44.387  -1.631  11.284  1.00  0.00           H  
ATOM    131 1HH2 ARG A   9      45.318  -1.967   7.926  1.00  0.00           H  
ATOM    132 2HH2 ARG A   9      44.670  -2.780   9.332  1.00  0.00           H  
ATOM    133  N   ALA A  10      49.841  -0.759  11.057  1.00  0.00           N  
ATOM    134  CA  ALA A  10      49.943  -1.891  11.958  1.00  0.00           C  
ATOM    135  C   ALA A  10      51.034  -1.707  13.000  1.00  0.00           C  
ATOM    136  O   ALA A  10      50.872  -2.055  14.168  1.00  0.00           O  
ATOM    137  CB  ALA A  10      50.188  -3.166  11.164  1.00  0.00           C  
ATOM    138  H   ALA A  10      50.081  -0.899  10.117  1.00  0.00           H  
ATOM    139  HA  ALA A  10      48.999  -1.982  12.496  1.00  0.00           H  
ATOM    140 1HB  ALA A  10      50.251  -4.013  11.847  1.00  0.00           H  
ATOM    141 2HB  ALA A  10      49.366  -3.323  10.465  1.00  0.00           H  
ATOM    142 3HB  ALA A  10      51.122  -3.076  10.611  1.00  0.00           H  
ATOM    143  N   LEU A  11      52.161  -1.187  12.567  1.00  0.00           N  
ATOM    144  CA  LEU A  11      53.258  -0.890  13.468  1.00  0.00           C  
ATOM    145  C   LEU A  11      52.887   0.152  14.510  1.00  0.00           C  
ATOM    146  O   LEU A  11      53.258   0.053  15.678  1.00  0.00           O  
ATOM    147  CB  LEU A  11      54.471  -0.402  12.666  1.00  0.00           C  
ATOM    148  CG  LEU A  11      55.160  -1.459  11.793  1.00  0.00           C  
ATOM    149  CD1 LEU A  11      56.219  -0.790  10.926  1.00  0.00           C  
ATOM    150  CD2 LEU A  11      55.778  -2.528  12.682  1.00  0.00           C  
ATOM    151  H   LEU A  11      52.257  -0.927  11.627  1.00  0.00           H  
ATOM    152  HA  LEU A  11      53.527  -1.803  13.997  1.00  0.00           H  
ATOM    153 1HB  LEU A  11      54.153   0.410  12.014  1.00  0.00           H  
ATOM    154 2HB  LEU A  11      55.214  -0.012  13.362  1.00  0.00           H  
ATOM    155  HG  LEU A  11      54.427  -1.917  11.130  1.00  0.00           H  
ATOM    156 1HD1 LEU A  11      56.708  -1.541  10.306  1.00  0.00           H  
ATOM    157 2HD1 LEU A  11      55.747  -0.044  10.287  1.00  0.00           H  
ATOM    158 3HD1 LEU A  11      56.959  -0.307  11.563  1.00  0.00           H  
ATOM    159 1HD2 LEU A  11      56.267  -3.279  12.062  1.00  0.00           H  
ATOM    160 2HD2 LEU A  11      56.512  -2.071  13.345  1.00  0.00           H  
ATOM    161 3HD2 LEU A  11      54.997  -3.001  13.278  1.00  0.00           H  
ATOM    162  N   ALA A  12      52.179   1.171  14.077  1.00  0.00           N  
ATOM    163  CA  ALA A  12      51.696   2.200  14.978  1.00  0.00           C  
ATOM    164  C   ALA A  12      50.734   1.654  16.020  1.00  0.00           C  
ATOM    165  O   ALA A  12      50.768   2.037  17.188  1.00  0.00           O  
ATOM    166  CB  ALA A  12      51.029   3.314  14.184  1.00  0.00           C  
ATOM    167  H   ALA A  12      51.906   1.221  13.137  1.00  0.00           H  
ATOM    168  HA  ALA A  12      52.552   2.608  15.516  1.00  0.00           H  
ATOM    169 1HB  ALA A  12      50.680   4.089  14.867  1.00  0.00           H  
ATOM    170 2HB  ALA A  12      51.748   3.743  13.485  1.00  0.00           H  
ATOM    171 3HB  ALA A  12      50.183   2.910  13.631  1.00  0.00           H  
ATOM    172  N   GLU A  13      49.853   0.780  15.587  1.00  0.00           N  
ATOM    173  CA  GLU A  13      48.924   0.126  16.488  1.00  0.00           C  
ATOM    174  C   GLU A  13      49.629  -0.727  17.530  1.00  0.00           C  
ATOM    175  O   GLU A  13      49.246  -0.760  18.698  1.00  0.00           O  
ATOM    176  CB  GLU A  13      47.946  -0.740  15.691  1.00  0.00           C  
ATOM    177  CG  GLU A  13      46.946   0.047  14.855  1.00  0.00           C  
ATOM    178  CD  GLU A  13      46.054  -0.835  14.027  1.00  0.00           C  
ATOM    179  OE1 GLU A  13      46.275  -2.022  14.008  1.00  0.00           O  
ATOM    180  OE2 GLU A  13      45.150  -0.321  13.411  1.00  0.00           O1-
ATOM    181  H   GLU A  13      49.852   0.503  14.647  1.00  0.00           H  
ATOM    182  HA  GLU A  13      48.362   0.893  17.022  1.00  0.00           H  
ATOM    183 1HB  GLU A  13      48.502  -1.394  15.020  1.00  0.00           H  
ATOM    184 2HB  GLU A  13      47.383  -1.376  16.375  1.00  0.00           H  
ATOM    185 1HG  GLU A  13      46.327   0.649  15.520  1.00  0.00           H  
ATOM    186 2HG  GLU A  13      47.491   0.724  14.199  1.00  0.00           H  
ATOM    187  N   LEU A  14      50.642  -1.443  17.097  1.00  0.00           N  
ATOM    188  CA  LEU A  14      51.448  -2.244  17.998  1.00  0.00           C  
ATOM    189  C   LEU A  14      52.166  -1.402  19.040  1.00  0.00           C  
ATOM    190  O   LEU A  14      52.265  -1.773  20.208  1.00  0.00           O  
ATOM    191  CB  LEU A  14      52.476  -3.051  17.196  1.00  0.00           C  
ATOM    192  CG  LEU A  14      51.905  -4.176  16.324  1.00  0.00           C  
ATOM    193  CD1 LEU A  14      53.013  -4.759  15.456  1.00  0.00           C  
ATOM    194  CD2 LEU A  14      51.288  -5.245  17.213  1.00  0.00           C  
ATOM    195  H   LEU A  14      50.916  -1.395  16.157  1.00  0.00           H  
ATOM    196  HA  LEU A  14      50.792  -2.933  18.528  1.00  0.00           H  
ATOM    197 1HB  LEU A  14      53.020  -2.370  16.543  1.00  0.00           H  
ATOM    198 2HB  LEU A  14      53.186  -3.499  17.891  1.00  0.00           H  
ATOM    199  HG  LEU A  14      51.141  -3.771  15.660  1.00  0.00           H  
ATOM    200 1HD1 LEU A  14      52.607  -5.559  14.836  1.00  0.00           H  
ATOM    201 2HD1 LEU A  14      53.423  -3.978  14.816  1.00  0.00           H  
ATOM    202 3HD1 LEU A  14      53.801  -5.159  16.093  1.00  0.00           H  
ATOM    203 1HD2 LEU A  14      50.881  -6.045  16.593  1.00  0.00           H  
ATOM    204 2HD2 LEU A  14      52.052  -5.653  17.876  1.00  0.00           H  
ATOM    205 3HD2 LEU A  14      50.488  -4.805  17.809  1.00  0.00           H  
ATOM    206  N   VAL A  15      52.694  -0.279  18.607  1.00  0.00           N  
ATOM    207  CA  VAL A  15      53.344   0.653  19.508  1.00  0.00           C  
ATOM    208  C   VAL A  15      52.390   1.214  20.550  1.00  0.00           C  
ATOM    209  O   VAL A  15      52.738   1.376  21.718  1.00  0.00           O  
ATOM    210  CB  VAL A  15      53.956   1.817  18.706  1.00  0.00           C  
ATOM    211  CG1 VAL A  15      54.466   2.900  19.644  1.00  0.00           C  
ATOM    212  CG2 VAL A  15      55.078   1.300  17.818  1.00  0.00           C  
ATOM    213  H   VAL A  15      52.601  -0.018  17.667  1.00  0.00           H  
ATOM    214  HA  VAL A  15      54.125   0.115  20.046  1.00  0.00           H  
ATOM    215  HB  VAL A  15      53.180   2.267  18.087  1.00  0.00           H  
ATOM    216 1HG1 VAL A  15      54.895   3.715  19.060  1.00  0.00           H  
ATOM    217 2HG1 VAL A  15      53.639   3.281  20.244  1.00  0.00           H  
ATOM    218 3HG1 VAL A  15      55.230   2.484  20.300  1.00  0.00           H  
ATOM    219 1HG2 VAL A  15      55.505   2.128  17.253  1.00  0.00           H  
ATOM    220 2HG2 VAL A  15      55.851   0.845  18.437  1.00  0.00           H  
ATOM    221 3HG2 VAL A  15      54.682   0.556  17.127  1.00  0.00           H  
ATOM    222  N   LYS A  16      51.193   1.540  20.117  1.00  0.00           N  
ATOM    223  CA  LYS A  16      50.161   2.017  21.018  1.00  0.00           C  
ATOM    224  C   LYS A  16      49.775   0.980  22.060  1.00  0.00           C  
ATOM    225  O   LYS A  16      49.555   1.295  23.228  1.00  0.00           O  
ATOM    226  CB  LYS A  16      48.925   2.440  20.223  1.00  0.00           C  
ATOM    227  CG  LYS A  16      47.799   3.017  21.071  1.00  0.00           C  
ATOM    228  CD  LYS A  16      46.640   3.487  20.204  1.00  0.00           C  
ATOM    229  CE  LYS A  16      45.504   4.043  21.051  1.00  0.00           C  
ATOM    230  NZ  LYS A  16      44.363   4.507  20.217  1.00  0.00           N1+
ATOM    231  H   LYS A  16      50.951   1.402  19.177  1.00  0.00           H  
ATOM    232  HA  LYS A  16      50.542   2.890  21.550  1.00  0.00           H  
ATOM    233 1HB  LYS A  16      49.206   3.191  19.485  1.00  0.00           H  
ATOM    234 2HB  LYS A  16      48.529   1.581  19.681  1.00  0.00           H  
ATOM    235 1HG  LYS A  16      47.438   2.255  21.763  1.00  0.00           H  
ATOM    236 2HG  LYS A  16      48.174   3.860  21.649  1.00  0.00           H  
ATOM    237 1HD  LYS A  16      46.987   4.264  19.522  1.00  0.00           H  
ATOM    238 2HD  LYS A  16      46.264   2.651  19.614  1.00  0.00           H  
ATOM    239 1HE  LYS A  16      45.149   3.272  21.734  1.00  0.00           H  
ATOM    240 2HE  LYS A  16      45.869   4.881  21.644  1.00  0.00           H  
ATOM    241 1HZ  LYS A  16      43.633   4.868  20.814  1.00  0.00           H  
ATOM    242 2HZ  LYS A  16      44.677   5.236  19.592  1.00  0.00           H  
ATOM    243 3HZ  LYS A  16      44.004   3.733  19.676  1.00  0.00           H  
ATOM    244  N   ALA A  17      49.662  -0.255  21.627  1.00  0.00           N  
ATOM    245  CA  ALA A  17      49.371  -1.354  22.528  1.00  0.00           C  
ATOM    246  C   ALA A  17      50.459  -1.554  23.570  1.00  0.00           C  
ATOM    247  O   ALA A  17      50.187  -1.826  24.738  1.00  0.00           O  
ATOM    248  CB  ALA A  17      49.166  -2.636  21.734  1.00  0.00           C  
ATOM    249  H   ALA A  17      49.840  -0.469  20.687  1.00  0.00           H  
ATOM    250  HA  ALA A  17      48.447  -1.128  23.062  1.00  0.00           H  
ATOM    251 1HB  ALA A  17      48.935  -3.454  22.417  1.00  0.00           H  
ATOM    252 2HB  ALA A  17      48.340  -2.503  21.035  1.00  0.00           H  
ATOM    253 3HB  ALA A  17      50.074  -2.870  21.181  1.00  0.00           H  
ATOM    254  N   ALA A  18      51.695  -1.451  23.137  1.00  0.00           N  
ATOM    255  CA  ALA A  18      52.828  -1.547  24.038  1.00  0.00           C  
ATOM    256  C   ALA A  18      52.836  -0.441  25.080  1.00  0.00           C  
ATOM    257  O   ALA A  18      53.151  -0.661  26.248  1.00  0.00           O  
ATOM    258  CB  ALA A  18      54.126  -1.526  23.244  1.00  0.00           C  
ATOM    259  H   ALA A  18      51.875  -1.239  22.197  1.00  0.00           H  
ATOM    260  HA  ALA A  18      52.754  -2.492  24.576  1.00  0.00           H  
ATOM    261 1HB  ALA A  18      54.972  -1.611  23.927  1.00  0.00           H  
ATOM    262 2HB  ALA A  18      54.139  -2.363  22.545  1.00  0.00           H  
ATOM    263 3HB  ALA A  18      54.199  -0.591  22.691  1.00  0.00           H  
ATOM    264  N   LEU A  19      52.520   0.759  24.647  1.00  0.00           N  
ATOM    265  CA  LEU A  19      52.418   1.891  25.548  1.00  0.00           C  
ATOM    266  C   LEU A  19      51.327   1.707  26.590  1.00  0.00           C  
ATOM    267  O   LEU A  19      51.489   2.055  27.758  1.00  0.00           O  
ATOM    268  CB  LEU A  19      52.149   3.170  24.746  1.00  0.00           C  
ATOM    269  CG  LEU A  19      53.309   3.665  23.873  1.00  0.00           C  
ATOM    270  CD1 LEU A  19      52.835   4.824  23.006  1.00  0.00           C  
ATOM    271  CD2 LEU A  19      54.469   4.087  24.763  1.00  0.00           C  
ATOM    272  H   LEU A  19      52.280   0.899  23.707  1.00  0.00           H  
ATOM    273  HA  LEU A  19      53.362   1.982  26.086  1.00  0.00           H  
ATOM    274 1HB  LEU A  19      51.294   2.998  24.094  1.00  0.00           H  
ATOM    275 2HB  LEU A  19      51.893   3.970  25.442  1.00  0.00           H  
ATOM    276  HG  LEU A  19      53.634   2.863  23.210  1.00  0.00           H  
ATOM    277 1HD1 LEU A  19      53.660   5.175  22.386  1.00  0.00           H  
ATOM    278 2HD1 LEU A  19      52.018   4.489  22.367  1.00  0.00           H  
ATOM    279 3HD1 LEU A  19      52.488   5.637  23.643  1.00  0.00           H  
ATOM    280 1HD2 LEU A  19      55.295   4.438  24.142  1.00  0.00           H  
ATOM    281 2HD2 LEU A  19      54.146   4.890  25.425  1.00  0.00           H  
ATOM    282 3HD2 LEU A  19      54.800   3.236  25.358  1.00  0.00           H  
ATOM    283  N   ARG A  20      50.200   1.187  26.157  1.00  0.00           N  
ATOM    284  CA  ARG A  20      49.103   0.890  27.058  1.00  0.00           C  
ATOM    285  C   ARG A  20      49.474  -0.152  28.100  1.00  0.00           C  
ATOM    286  O   ARG A  20      49.103  -0.053  29.268  1.00  0.00           O  
ATOM    287  CB  ARG A  20      47.896   0.400  26.272  1.00  0.00           C  
ATOM    288  CG  ARG A  20      46.660   0.115  27.110  1.00  0.00           C  
ATOM    289  CD  ARG A  20      45.510  -0.302  26.268  1.00  0.00           C  
ATOM    290  NE  ARG A  20      45.754  -1.575  25.608  1.00  0.00           N  
ATOM    291  CZ  ARG A  20      45.037  -2.049  24.571  1.00  0.00           C  
ATOM    292  NH1 ARG A  20      44.037  -1.346  24.087  1.00  0.00           N1+
ATOM    293  NH2 ARG A  20      45.339  -3.221  24.039  1.00  0.00           N  
ATOM    294  H   ARG A  20      50.104   0.927  25.217  1.00  0.00           H  
ATOM    295  HA  ARG A  20      48.831   1.805  27.585  1.00  0.00           H  
ATOM    296 1HB  ARG A  20      47.623   1.144  25.525  1.00  0.00           H  
ATOM    297 2HB  ARG A  20      48.154  -0.517  25.742  1.00  0.00           H  
ATOM    298 1HG  ARG A  20      46.876  -0.687  27.816  1.00  0.00           H  
ATOM    299 2HG  ARG A  20      46.376   1.014  27.658  1.00  0.00           H  
ATOM    300 1HD  ARG A  20      44.621  -0.406  26.891  1.00  0.00           H  
ATOM    301 2HD  ARG A  20      45.329   0.450  25.501  1.00  0.00           H  
ATOM    302  HE  ARG A  20      46.515  -2.145  25.953  1.00  0.00           H  
ATOM    303 1HH1 ARG A  20      43.806  -0.450  24.493  1.00  0.00           H  
ATOM    304 2HH1 ARG A  20      43.499  -1.701  23.310  1.00  0.00           H  
ATOM    305 1HH2 ARG A  20      46.107  -3.762  24.411  1.00  0.00           H  
ATOM    306 2HH2 ARG A  20      44.801  -3.576  23.262  1.00  0.00           H  
ATOM    307  N   ALA A  21      50.181  -1.171  27.667  1.00  0.00           N  
ATOM    308  CA  ALA A  21      50.665  -2.200  28.568  1.00  0.00           C  
ATOM    309  C   ALA A  21      51.627  -1.654  29.610  1.00  0.00           C  
ATOM    310  O   ALA A  21      51.593  -2.037  30.778  1.00  0.00           O  
ATOM    311  CB  ALA A  21      51.332  -3.314  27.774  1.00  0.00           C  
ATOM    312  H   ALA A  21      50.455  -1.221  26.727  1.00  0.00           H  
ATOM    313  HA  ALA A  21      49.810  -2.609  29.106  1.00  0.00           H  
ATOM    314 1HB  ALA A  21      51.682  -4.088  28.456  1.00  0.00           H  
ATOM    315 2HB  ALA A  21      50.614  -3.743  27.075  1.00  0.00           H  
ATOM    316 3HB  ALA A  21      52.178  -2.909  27.221  1.00  0.00           H  
ATOM    317  N   LEU A  22      52.508  -0.780  29.177  1.00  0.00           N  
ATOM    318  CA  LEU A  22      53.437  -0.126  30.078  1.00  0.00           C  
ATOM    319  C   LEU A  22      52.732   0.727  31.120  1.00  0.00           C  
ATOM    320  O   LEU A  22      53.115   0.760  32.288  1.00  0.00           O  
ATOM    321  CB  LEU A  22      54.411   0.747  29.276  1.00  0.00           C  
ATOM    322  CG  LEU A  22      55.419  -0.011  28.404  1.00  0.00           C  
ATOM    323  CD1 LEU A  22      56.186   0.978  27.536  1.00  0.00           C  
ATOM    324  CD2 LEU A  22      56.365  -0.805  29.293  1.00  0.00           C  
ATOM    325  H   LEU A  22      52.509  -0.503  28.237  1.00  0.00           H  
ATOM    326  HA  LEU A  22      54.002  -0.892  30.608  1.00  0.00           H  
ATOM    327 1HB  LEU A  22      53.834   1.401  28.624  1.00  0.00           H  
ATOM    328 2HB  LEU A  22      54.975   1.368  29.972  1.00  0.00           H  
ATOM    329  HG  LEU A  22      54.887  -0.693  27.740  1.00  0.00           H  
ATOM    330 1HD1 LEU A  22      56.902   0.440  26.916  1.00  0.00           H  
ATOM    331 2HD1 LEU A  22      55.487   1.518  26.897  1.00  0.00           H  
ATOM    332 3HD1 LEU A  22      56.716   1.685  28.173  1.00  0.00           H  
ATOM    333 1HD2 LEU A  22      57.081  -1.344  28.673  1.00  0.00           H  
ATOM    334 2HD2 LEU A  22      56.899  -0.124  29.956  1.00  0.00           H  
ATOM    335 3HD2 LEU A  22      55.792  -1.516  29.889  1.00  0.00           H  
ATOM    336  N   ALA A  23      51.719   1.443  30.687  1.00  0.00           N  
ATOM    337  CA  ALA A  23      50.913   2.244  31.588  1.00  0.00           C  
ATOM    338  C   ALA A  23      50.195   1.402  32.630  1.00  0.00           C  
ATOM    339  O   ALA A  23      50.096   1.773  33.798  1.00  0.00           O  
ATOM    340  CB  ALA A  23      49.906   3.063  30.794  1.00  0.00           C  
ATOM    341  H   ALA A  23      51.445   1.395  29.747  1.00  0.00           H  
ATOM    342  HA  ALA A  23      51.577   2.920  32.127  1.00  0.00           H  
ATOM    343 1HB  ALA A  23      49.313   3.672  31.476  1.00  0.00           H  
ATOM    344 2HB  ALA A  23      50.435   3.712  30.095  1.00  0.00           H  
ATOM    345 3HB  ALA A  23      49.249   2.394  30.241  1.00  0.00           H  
ATOM    346  N   ARG A  24      49.666   0.279  32.197  1.00  0.00           N  
ATOM    347  CA  ARG A  24      49.017  -0.653  33.098  1.00  0.00           C  
ATOM    348  C   ARG A  24      49.941  -1.127  34.208  1.00  0.00           C  
ATOM    349  O   ARG A  24      49.562  -1.143  35.379  1.00  0.00           O  
ATOM    350  CB  ARG A  24      48.506  -1.860  32.325  1.00  0.00           C  
ATOM    351  CG  ARG A  24      47.783  -2.899  33.167  1.00  0.00           C  
ATOM    352  CD  ARG A  24      47.412  -4.094  32.366  1.00  0.00           C  
ATOM    353  NE  ARG A  24      48.583  -4.817  31.896  1.00  0.00           N  
ATOM    354  CZ  ARG A  24      48.571  -5.734  30.909  1.00  0.00           C  
ATOM    355  NH1 ARG A  24      47.444  -6.029  30.300  1.00  0.00           N1+
ATOM    356  NH2 ARG A  24      49.692  -6.337  30.554  1.00  0.00           N  
ATOM    357  H   ARG A  24      49.760   0.018  31.257  1.00  0.00           H  
ATOM    358  HA  ARG A  24      48.169  -0.150  33.564  1.00  0.00           H  
ATOM    359 1HB  ARG A  24      47.819  -1.530  31.548  1.00  0.00           H  
ATOM    360 2HB  ARG A  24      49.342  -2.358  31.833  1.00  0.00           H  
ATOM    361 1HG  ARG A  24      48.431  -3.221  33.983  1.00  0.00           H  
ATOM    362 2HG  ARG A  24      46.871  -2.465  33.578  1.00  0.00           H  
ATOM    363 1HD  ARG A  24      46.817  -4.771  32.977  1.00  0.00           H  
ATOM    364 2HD  ARG A  24      46.832  -3.784  31.498  1.00  0.00           H  
ATOM    365  HE  ARG A  24      49.469  -4.617  32.341  1.00  0.00           H  
ATOM    366 1HH1 ARG A  24      46.587  -5.568  30.572  1.00  0.00           H  
ATOM    367 2HH1 ARG A  24      47.434  -6.716  29.560  1.00  0.00           H  
ATOM    368 1HH2 ARG A  24      50.558  -6.111  31.022  1.00  0.00           H  
ATOM    369 2HH2 ARG A  24      49.682  -7.024  29.815  1.00  0.00           H  
ATOM    370  N   ARG A  25      51.152  -1.530  33.844  1.00  0.00           N  
ATOM    371  CA  ARG A  25      52.150  -1.934  34.832  1.00  0.00           C  
ATOM    372  C   ARG A  25      52.647  -0.745  35.641  1.00  0.00           C  
ATOM    373  O   ARG A  25      53.058  -0.889  36.792  1.00  0.00           O  
ATOM    374  CB  ARG A  25      53.334  -2.607  34.153  1.00  0.00           C  
ATOM    375  CG  ARG A  25      53.033  -3.967  33.543  1.00  0.00           C  
ATOM    376  CD  ARG A  25      54.218  -4.532  32.849  1.00  0.00           C  
ATOM    377  NE  ARG A  25      55.293  -4.843  33.778  1.00  0.00           N  
ATOM    378  CZ  ARG A  25      56.557  -5.136  33.415  1.00  0.00           C  
ATOM    379  NH1 ARG A  25      56.888  -5.154  32.142  1.00  0.00           N1+
ATOM    380  NH2 ARG A  25      57.464  -5.404  34.337  1.00  0.00           N  
ATOM    381  H   ARG A  25      51.400  -1.527  32.865  1.00  0.00           H  
ATOM    382  HA  ARG A  25      51.690  -2.650  35.515  1.00  0.00           H  
ATOM    383 1HB  ARG A  25      53.709  -1.965  33.357  1.00  0.00           H  
ATOM    384 2HB  ARG A  25      54.140  -2.740  34.874  1.00  0.00           H  
ATOM    385 1HG  ARG A  25      52.733  -4.660  34.330  1.00  0.00           H  
ATOM    386 2HG  ARG A  25      52.224  -3.870  32.817  1.00  0.00           H  
ATOM    387 1HD  ARG A  25      53.935  -5.451  32.336  1.00  0.00           H  
ATOM    388 2HD  ARG A  25      54.593  -3.811  32.123  1.00  0.00           H  
ATOM    389  HE  ARG A  25      55.077  -4.838  34.766  1.00  0.00           H  
ATOM    390 1HH1 ARG A  25      56.194  -4.949  31.437  1.00  0.00           H  
ATOM    391 2HH1 ARG A  25      57.835  -5.374  31.870  1.00  0.00           H  
ATOM    392 1HH2 ARG A  25      57.210  -5.390  35.316  1.00  0.00           H  
ATOM    393 2HH2 ARG A  25      58.411  -5.624  34.065  1.00  0.00           H  
ATOM    394  N   GLY A  26      52.589   0.433  35.033  1.00  0.00           N  
ATOM    395  CA  GLY A  26      52.985   1.666  35.700  1.00  0.00           C  
ATOM    396  C   GLY A  26      54.441   2.040  35.434  1.00  0.00           C  
ATOM    397  O   GLY A  26      54.990   2.921  36.096  1.00  0.00           O  
ATOM    398  H   GLY A  26      52.250   0.478  34.083  1.00  0.00           H  
ATOM    399 1HA  GLY A  26      52.344   2.482  35.366  1.00  0.00           H  
ATOM    400 2HA  GLY A  26      52.838   1.562  36.774  1.00  0.00           H  
ATOM    401  N   ILE A  27      55.042   1.424  34.423  1.00  0.00           N  
ATOM    402  CA  ILE A  27      56.349   1.858  33.935  1.00  0.00           C  
ATOM    403  C   ILE A  27      56.254   3.177  33.188  1.00  0.00           C  
ATOM    404  O   ILE A  27      57.153   4.013  33.261  1.00  0.00           O  
ATOM    405  CB  ILE A  27      56.973   0.794  33.013  1.00  0.00           C  
ATOM    406  CG1 ILE A  27      57.313  -0.469  33.809  1.00  0.00           C  
ATOM    407  CG2 ILE A  27      58.214   1.346  32.328  1.00  0.00           C  
ATOM    408  CD1 ILE A  27      57.687  -1.652  32.945  1.00  0.00           C  
ATOM    409  H   ILE A  27      54.561   0.673  33.947  1.00  0.00           H  
ATOM    410  HA  ILE A  27      57.011   1.990  34.791  1.00  0.00           H  
ATOM    411  HB  ILE A  27      56.249   0.502  32.253  1.00  0.00           H  
ATOM    412 1HG1 ILE A  27      58.143  -0.261  34.482  1.00  0.00           H  
ATOM    413 2HG1 ILE A  27      56.458  -0.753  34.423  1.00  0.00           H  
ATOM    414 1HG2 ILE A  27      58.642   0.581  31.681  1.00  0.00           H  
ATOM    415 2HG2 ILE A  27      57.943   2.216  31.731  1.00  0.00           H  
ATOM    416 3HG2 ILE A  27      58.946   1.636  33.081  1.00  0.00           H  
ATOM    417 1HD1 ILE A  27      57.914  -2.508  33.580  1.00  0.00           H  
ATOM    418 2HD1 ILE A  27      56.855  -1.899  32.286  1.00  0.00           H  
ATOM    419 3HD1 ILE A  27      58.563  -1.403  32.347  1.00  0.00           H  
ATOM    420  N   ALA A  28      55.157   3.352  32.464  1.00  0.00           N  
ATOM    421  CA  ALA A  28      54.933   4.563  31.691  1.00  0.00           C  
ATOM    422  C   ALA A  28      53.679   5.276  32.178  1.00  0.00           C  
ATOM    423  O   ALA A  28      52.622   4.661  32.322  1.00  0.00           O  
ATOM    424  CB  ALA A  28      54.823   4.239  30.208  1.00  0.00           C  
ATOM    425  H   ALA A  28      54.457   2.625  32.450  1.00  0.00           H  
ATOM    426  HA  ALA A  28      55.794   5.220  31.820  1.00  0.00           H  
ATOM    427 1HB  ALA A  28      54.650   5.157  29.647  1.00  0.00           H  
ATOM    428 2HB  ALA A  28      55.749   3.775  29.868  1.00  0.00           H  
ATOM    429 3HB  ALA A  28      53.993   3.553  30.047  1.00  0.00           H  
ATOM    430  N   ASP A  29      53.806   6.567  32.455  1.00  0.00           N  
ATOM    431  CA  ASP A  29      52.693   7.339  32.992  1.00  0.00           C  
ATOM    432  C   ASP A  29      51.579   7.451  31.966  1.00  0.00           C  
ATOM    433  O   ASP A  29      51.836   7.571  30.768  1.00  0.00           O  
ATOM    434  CB  ASP A  29      53.155   8.737  33.412  1.00  0.00           C  
ATOM    435  CG  ASP A  29      54.028   8.722  34.659  1.00  0.00           C  
ATOM    436  OD1 ASP A  29      53.701   8.014  35.582  1.00  0.00           O  
ATOM    437  OD2 ASP A  29      55.014   9.420  34.678  1.00  0.00           O1-
ATOM    438  H   ASP A  29      54.690   7.027  32.292  1.00  0.00           H  
ATOM    439  HA  ASP A  29      52.314   6.830  33.878  1.00  0.00           H  
ATOM    440 1HB  ASP A  29      53.717   9.194  32.598  1.00  0.00           H  
ATOM    441 2HB  ASP A  29      52.284   9.365  33.602  1.00  0.00           H  
ATOM    442  N   PRO A  30      50.339   7.357  32.429  1.00  0.00           N  
ATOM    443  CA  PRO A  30      49.210   7.268  31.518  1.00  0.00           C  
ATOM    444  C   PRO A  30      49.243   8.374  30.486  1.00  0.00           C  
ATOM    445  O   PRO A  30      48.950   8.142  29.312  1.00  0.00           O  
ATOM    446  CB  PRO A  30      48.003   7.405  32.451  1.00  0.00           C  
ATOM    447  CG  PRO A  30      48.470   6.824  33.742  1.00  0.00           C  
ATOM    448  CD  PRO A  30      49.894   7.293  33.870  1.00  0.00           C  
ATOM    449  HA  PRO A  30      49.218   6.284  31.027  1.00  0.00           H  
ATOM    450 1HB  PRO A  30      47.714   8.463  32.539  1.00  0.00           H  
ATOM    451 2HB  PRO A  30      47.139   6.870  32.030  1.00  0.00           H  
ATOM    452 1HG  PRO A  30      47.833   7.173  34.568  1.00  0.00           H  
ATOM    453 2HG  PRO A  30      48.385   5.728  33.717  1.00  0.00           H  
ATOM    454 1HD  PRO A  30      49.913   8.286  34.343  1.00  0.00           H  
ATOM    455 2HD  PRO A  30      50.467   6.568  34.466  1.00  0.00           H  
ATOM    456  N   GLU A  31      49.608   9.579  30.911  1.00  0.00           N  
ATOM    457  CA  GLU A  31      49.563  10.715  30.010  1.00  0.00           C  
ATOM    458  C   GLU A  31      50.669  10.673  28.968  1.00  0.00           C  
ATOM    459  O   GLU A  31      50.463  10.997  27.800  1.00  0.00           O  
ATOM    460  CB  GLU A  31      49.657  12.018  30.807  1.00  0.00           C  
ATOM    461  CG  GLU A  31      48.460  12.294  31.705  1.00  0.00           C  
ATOM    462  CD  GLU A  31      48.513  11.532  33.000  1.00  0.00           C  
ATOM    463  OE1 GLU A  31      49.471  10.830  33.216  1.00  0.00           O  
ATOM    464  OE2 GLU A  31      47.593  11.653  33.775  1.00  0.00           O1-
ATOM    465  H   GLU A  31      49.828   9.749  31.851  1.00  0.00           H  
ATOM    466  HA  GLU A  31      48.612  10.696  29.476  1.00  0.00           H  
ATOM    467 1HB  GLU A  31      50.548  11.998  31.434  1.00  0.00           H  
ATOM    468 2HB  GLU A  31      49.760  12.858  30.119  1.00  0.00           H  
ATOM    469 1HG  GLU A  31      48.421  13.360  31.925  1.00  0.00           H  
ATOM    470 2HG  GLU A  31      47.549  12.028  31.170  1.00  0.00           H  
ATOM    471  N   THR A  32      51.853  10.302  29.401  1.00  0.00           N  
ATOM    472  CA  THR A  32      52.979  10.149  28.500  1.00  0.00           C  
ATOM    473  C   THR A  32      52.746   9.067  27.458  1.00  0.00           C  
ATOM    474  O   THR A  32      53.101   9.214  26.290  1.00  0.00           O  
ATOM    475  CB  THR A  32      54.265   9.833  29.286  1.00  0.00           C  
ATOM    476  CG2 THR A  32      55.434   9.628  28.335  1.00  0.00           C  
ATOM    477  OG1 THR A  32      54.562  10.917  30.177  1.00  0.00           O  
ATOM    478  H   THR A  32      51.982  10.056  30.341  1.00  0.00           H  
ATOM    479  HA  THR A  32      53.122  11.087  27.963  1.00  0.00           H  
ATOM    480  HB  THR A  32      54.119   8.927  29.874  1.00  0.00           H  
ATOM    481  HG1 THR A  32      55.151  10.608  30.869  1.00  0.00           H  
ATOM    482 1HG2 THR A  32      56.334   9.405  28.909  1.00  0.00           H  
ATOM    483 2HG2 THR A  32      55.216   8.797  27.664  1.00  0.00           H  
ATOM    484 3HG2 THR A  32      55.592  10.534  27.752  1.00  0.00           H  
ATOM    485  N   ALA A  33      52.175   7.966  27.891  1.00  0.00           N  
ATOM    486  CA  ALA A  33      51.829   6.883  26.990  1.00  0.00           C  
ATOM    487  C   ALA A  33      50.804   7.301  25.948  1.00  0.00           C  
ATOM    488  O   ALA A  33      50.886   6.925  24.780  1.00  0.00           O  
ATOM    489  CB  ALA A  33      51.312   5.692  27.784  1.00  0.00           C  
ATOM    490  H   ALA A  33      51.910   7.881  28.831  1.00  0.00           H  
ATOM    491  HA  ALA A  33      52.730   6.589  26.452  1.00  0.00           H  
ATOM    492 1HB  ALA A  33      51.066   4.879  27.101  1.00  0.00           H  
ATOM    493 2HB  ALA A  33      52.080   5.360  28.483  1.00  0.00           H  
ATOM    494 3HB  ALA A  33      50.420   5.983  28.337  1.00  0.00           H  
ATOM    495  N   GLU A  34      49.818   8.054  26.381  1.00  0.00           N  
ATOM    496  CA  GLU A  34      48.812   8.583  25.480  1.00  0.00           C  
ATOM    497  C   GLU A  34      49.402   9.520  24.438  1.00  0.00           C  
ATOM    498  O   GLU A  34      49.018   9.504  23.270  1.00  0.00           O  
ATOM    499  CB  GLU A  34      47.730   9.316  26.277  1.00  0.00           C  
ATOM    500  CG  GLU A  34      46.585   9.856  25.432  1.00  0.00           C  
ATOM    501  CD  GLU A  34      45.506  10.503  26.255  1.00  0.00           C  
ATOM    502  OE1 GLU A  34      45.319  10.100  27.378  1.00  0.00           O  
ATOM    503  OE2 GLU A  34      44.867  11.402  25.760  1.00  0.00           O1-
ATOM    504  H   GLU A  34      49.781   8.329  27.321  1.00  0.00           H  
ATOM    505  HA  GLU A  34      48.354   7.750  24.946  1.00  0.00           H  
ATOM    506 1HB  GLU A  34      47.307   8.642  27.022  1.00  0.00           H  
ATOM    507 2HB  GLU A  34      48.177  10.155  26.810  1.00  0.00           H  
ATOM    508 1HG  GLU A  34      46.980  10.590  24.730  1.00  0.00           H  
ATOM    509 2HG  GLU A  34      46.155   9.038  24.856  1.00  0.00           H  
ATOM    510  N   VAL A  35      50.315  10.360  24.871  1.00  0.00           N  
ATOM    511  CA  VAL A  35      51.011  11.259  23.970  1.00  0.00           C  
ATOM    512  C   VAL A  35      51.830  10.516  22.928  1.00  0.00           C  
ATOM    513  O   VAL A  35      51.881  10.896  21.760  1.00  0.00           O  
ATOM    514  CB  VAL A  35      51.940  12.189  24.772  1.00  0.00           C  
ATOM    515  CG1 VAL A  35      52.823  12.999  23.834  1.00  0.00           C  
ATOM    516  CG2 VAL A  35      51.113  13.107  25.660  1.00  0.00           C  
ATOM    517  H   VAL A  35      50.592  10.349  25.811  1.00  0.00           H  
ATOM    518  HA  VAL A  35      50.271  11.865  23.445  1.00  0.00           H  
ATOM    519  HB  VAL A  35      52.601  11.582  25.391  1.00  0.00           H  
ATOM    520 1HG1 VAL A  35      53.473  13.651  24.417  1.00  0.00           H  
ATOM    521 2HG1 VAL A  35      53.431  12.323  23.233  1.00  0.00           H  
ATOM    522 3HG1 VAL A  35      52.197  13.605  23.178  1.00  0.00           H  
ATOM    523 1HG2 VAL A  35      51.777  13.761  26.225  1.00  0.00           H  
ATOM    524 2HG2 VAL A  35      50.448  13.710  25.042  1.00  0.00           H  
ATOM    525 3HG2 VAL A  35      50.521  12.507  26.352  1.00  0.00           H  
ATOM    526  N   ALA A  36      52.499   9.471  23.361  1.00  0.00           N  
ATOM    527  CA  ALA A  36      53.263   8.629  22.460  1.00  0.00           C  
ATOM    528  C   ALA A  36      52.389   7.951  21.418  1.00  0.00           C  
ATOM    529  O   ALA A  36      52.756   7.834  20.250  1.00  0.00           O  
ATOM    530  CB  ALA A  36      54.035   7.585  23.254  1.00  0.00           C  
ATOM    531  H   ALA A  36      52.440   9.199  24.301  1.00  0.00           H  
ATOM    532  HA  ALA A  36      53.969   9.262  21.922  1.00  0.00           H  
ATOM    533 1HB  ALA A  36      54.616   6.965  22.571  1.00  0.00           H  
ATOM    534 2HB  ALA A  36      54.707   8.083  23.953  1.00  0.00           H  
ATOM    535 3HB  ALA A  36      53.336   6.959  23.807  1.00  0.00           H  
ATOM    536  N   ALA A  37      51.244   7.474  21.851  1.00  0.00           N  
ATOM    537  CA  ALA A  37      50.283   6.867  20.950  1.00  0.00           C  
ATOM    538  C   ALA A  37      49.766   7.846  19.908  1.00  0.00           C  
ATOM    539  O   ALA A  37      49.588   7.505  18.740  1.00  0.00           O  
ATOM    540  CB  ALA A  37      49.122   6.287  21.744  1.00  0.00           C  
ATOM    541  H   ALA A  37      50.987   7.579  22.791  1.00  0.00           H  
ATOM    542  HA  ALA A  37      50.775   6.051  20.418  1.00  0.00           H  
ATOM    543 1HB  ALA A  37      48.411   5.821  21.061  1.00  0.00           H  
ATOM    544 2HB  ALA A  37      49.497   5.539  22.443  1.00  0.00           H  
ATOM    545 3HB  ALA A  37      48.626   7.083  22.297  1.00  0.00           H  
ATOM    546  N   ALA A  38      49.495   9.056  20.341  1.00  0.00           N  
ATOM    547  CA  ALA A  38      49.065  10.109  19.440  1.00  0.00           C  
ATOM    548  C   ALA A  38      50.118  10.447  18.398  1.00  0.00           C  
ATOM    549  O   ALA A  38      49.814  10.682  17.230  1.00  0.00           O  
ATOM    550  CB  ALA A  38      48.697  11.354  20.234  1.00  0.00           C  
ATOM    551  H   ALA A  38      49.644   9.291  21.281  1.00  0.00           H  
ATOM    552  HA  ALA A  38      48.185   9.756  18.902  1.00  0.00           H  
ATOM    553 1HB  ALA A  38      48.364  12.136  19.551  1.00  0.00           H  
ATOM    554 2HB  ALA A  38      47.895  11.116  20.933  1.00  0.00           H  
ATOM    555 3HB  ALA A  38      49.568  11.703  20.787  1.00  0.00           H  
ATOM    556  N   GLY A  39      51.358  10.504  18.831  1.00  0.00           N  
ATOM    557  CA  GLY A  39      52.469  10.745  17.930  1.00  0.00           C  
ATOM    558  C   GLY A  39      52.619   9.649  16.888  1.00  0.00           C  
ATOM    559  O   GLY A  39      52.903   9.908  15.720  1.00  0.00           O  
ATOM    560  H   GLY A  39      51.563  10.317  19.771  1.00  0.00           H  
ATOM    561 1HA  GLY A  39      52.327  11.700  17.424  1.00  0.00           H  
ATOM    562 2HA  GLY A  39      53.392  10.820  18.503  1.00  0.00           H  
ATOM    563  N   ALA A  40      52.460   8.418  17.321  1.00  0.00           N  
ATOM    564  CA  ALA A  40      52.504   7.282  16.420  1.00  0.00           C  
ATOM    565  C   ALA A  40      51.399   7.325  15.378  1.00  0.00           C  
ATOM    566  O   ALA A  40      51.604   7.000  14.210  1.00  0.00           O  
ATOM    567  CB  ALA A  40      52.424   5.986  17.214  1.00  0.00           C  
ATOM    568  H   ALA A  40      52.240   8.249  18.261  1.00  0.00           H  
ATOM    569  HA  ALA A  40      53.452   7.313  15.882  1.00  0.00           H  
ATOM    570 1HB  ALA A  40      52.470   5.138  16.531  1.00  0.00           H  
ATOM    571 2HB  ALA A  40      53.259   5.935  17.913  1.00  0.00           H  
ATOM    572 3HB  ALA A  40      51.486   5.956  17.766  1.00  0.00           H  
ATOM    573  N   GLU A  41      50.215   7.695  15.811  1.00  0.00           N  
ATOM    574  CA  GLU A  41      49.088   7.849  14.910  1.00  0.00           C  
ATOM    575  C   GLU A  41      49.322   8.930  13.868  1.00  0.00           C  
ATOM    576  O   GLU A  41      48.967   8.784  12.700  1.00  0.00           O  
ATOM    577  CB  GLU A  41      47.821   8.170  15.707  1.00  0.00           C  
ATOM    578  CG  GLU A  41      47.295   7.012  16.543  1.00  0.00           C  
ATOM    579  CD  GLU A  41      46.098   7.386  17.372  1.00  0.00           C  
ATOM    580  OE1 GLU A  41      45.749   8.542  17.390  1.00  0.00           O  
ATOM    581  OE2 GLU A  41      45.531   6.515  17.988  1.00  0.00           O1-
ATOM    582  H   GLU A  41      50.086   7.941  16.751  1.00  0.00           H  
ATOM    583  HA  GLU A  41      48.945   6.912  14.371  1.00  0.00           H  
ATOM    584 1HB  GLU A  41      48.016   9.006  16.378  1.00  0.00           H  
ATOM    585 2HB  GLU A  41      47.029   8.475  15.023  1.00  0.00           H  
ATOM    586 1HG  GLU A  41      47.021   6.193  15.879  1.00  0.00           H  
ATOM    587 2HG  GLU A  41      48.090   6.661  17.199  1.00  0.00           H  
ATOM    588  N   ALA A  42      49.892  10.032  14.301  1.00  0.00           N  
ATOM    589  CA  ALA A  42      50.239  11.114  13.400  1.00  0.00           C  
ATOM    590  C   ALA A  42      51.263  10.697  12.358  1.00  0.00           C  
ATOM    591  O   ALA A  42      51.181  11.072  11.190  1.00  0.00           O  
ATOM    592  CB  ALA A  42      50.757  12.304  14.194  1.00  0.00           C  
ATOM    593  H   ALA A  42      50.157  10.116  15.241  1.00  0.00           H  
ATOM    594  HA  ALA A  42      49.338  11.409  12.862  1.00  0.00           H  
ATOM    595 1HB  ALA A  42      51.003  13.118  13.511  1.00  0.00           H  
ATOM    596 2HB  ALA A  42      49.989  12.637  14.893  1.00  0.00           H  
ATOM    597 3HB  ALA A  42      51.648  12.013  14.747  1.00  0.00           H  
ATOM    598  N   ALA A  43      52.250   9.943  12.791  1.00  0.00           N  
ATOM    599  CA  ALA A  43      53.255   9.414  11.890  1.00  0.00           C  
ATOM    600  C   ALA A  43      52.666   8.478  10.848  1.00  0.00           C  
ATOM    601  O   ALA A  43      53.050   8.494   9.680  1.00  0.00           O  
ATOM    602  CB  ALA A  43      54.338   8.698  12.684  1.00  0.00           C  
ATOM    603  H   ALA A  43      52.286   9.668  13.731  1.00  0.00           H  
ATOM    604  HA  ALA A  43      53.701  10.250  11.352  1.00  0.00           H  
ATOM    605 1HB  ALA A  43      55.096   8.314  12.001  1.00  0.00           H  
ATOM    606 2HB  ALA A  43      54.799   9.396  13.383  1.00  0.00           H  
ATOM    607 3HB  ALA A  43      53.896   7.870  13.236  1.00  0.00           H  
ATOM    608  N   ALA A  44      51.753   7.637  11.281  1.00  0.00           N  
ATOM    609  CA  ALA A  44      51.057   6.739  10.380  1.00  0.00           C  
ATOM    610  C   ALA A  44      50.237   7.482   9.338  1.00  0.00           C  
ATOM    611  O   ALA A  44      50.186   7.101   8.170  1.00  0.00           O  
ATOM    612  CB  ALA A  44      50.164   5.797  11.174  1.00  0.00           C  
ATOM    613  H   ALA A  44      51.475   7.649  12.221  1.00  0.00           H  
ATOM    614  HA  ALA A  44      51.803   6.154   9.842  1.00  0.00           H  
ATOM    615 1HB  ALA A  44      49.654   5.117  10.491  1.00  0.00           H  
ATOM    616 2HB  ALA A  44      50.771   5.222  11.873  1.00  0.00           H  
ATOM    617 3HB  ALA A  44      49.426   6.376  11.727  1.00  0.00           H  
ATOM    618  N   THR A  45      49.568   8.527   9.771  1.00  0.00           N  
ATOM    619  CA  THR A  45      48.804   9.368   8.870  1.00  0.00           C  
ATOM    620  C   THR A  45      49.678  10.047   7.828  1.00  0.00           C  
ATOM    621  O   THR A  45      49.312  10.163   6.660  1.00  0.00           O  
ATOM    622  CB  THR A  45      48.022  10.437   9.656  1.00  0.00           C  
ATOM    623  CG2 THR A  45      47.258  11.346   8.705  1.00  0.00           C  
ATOM    624  OG1 THR A  45      47.098   9.798  10.546  1.00  0.00           O  
ATOM    625  H   THR A  45      49.628   8.798  10.711  1.00  0.00           H  
ATOM    626  HA  THR A  45      48.089   8.742   8.335  1.00  0.00           H  
ATOM    627  HB  THR A  45      48.716  11.036  10.244  1.00  0.00           H  
ATOM    628  HG1 THR A  45      47.564   9.502  11.332  1.00  0.00           H  
ATOM    629 1HG2 THR A  45      46.712  12.095   9.279  1.00  0.00           H  
ATOM    630 2HG2 THR A  45      47.960  11.842   8.035  1.00  0.00           H  
ATOM    631 3HG2 THR A  45      46.556  10.753   8.121  1.00  0.00           H  
ATOM    632  N   ALA A  46      50.824  10.524   8.261  1.00  0.00           N  
ATOM    633  CA  ALA A  46      51.785  11.130   7.360  1.00  0.00           C  
ATOM    634  C   ALA A  46      52.301  10.152   6.318  1.00  0.00           C  
ATOM    635  O   ALA A  46      52.479  10.492   5.150  1.00  0.00           O  
ATOM    636  CB  ALA A  46      52.947  11.709   8.154  1.00  0.00           C  
ATOM    637  H   ALA A  46      51.081  10.418   9.201  1.00  0.00           H  
ATOM    638  HA  ALA A  46      51.284  11.935   6.822  1.00  0.00           H  
ATOM    639 1HB  ALA A  46      53.658  12.174   7.471  1.00  0.00           H  
ATOM    640 2HB  ALA A  46      52.573  12.457   8.853  1.00  0.00           H  
ATOM    641 3HB  ALA A  46      53.442  10.913   8.706  1.00  0.00           H  
ATOM    642  N   ALA A  47      52.572   8.941   6.751  1.00  0.00           N  
ATOM    643  CA  ALA A  47      53.003   7.889   5.850  1.00  0.00           C  
ATOM    644  C   ALA A  47      51.949   7.550   4.808  1.00  0.00           C  
ATOM    645  O   ALA A  47      52.254   7.316   3.640  1.00  0.00           O  
ATOM    646  CB  ALA A  47      53.373   6.645   6.644  1.00  0.00           C  
ATOM    647  H   ALA A  47      52.424   8.706   7.691  1.00  0.00           H  
ATOM    648  HA  ALA A  47      53.887   8.234   5.313  1.00  0.00           H  
ATOM    649 1HB  ALA A  47      53.707   5.863   5.961  1.00  0.00           H  
ATOM    650 2HB  ALA A  47      54.175   6.884   7.343  1.00  0.00           H  
ATOM    651 3HB  ALA A  47      52.503   6.294   7.197  1.00  0.00           H  
ATOM    652  N   GLU A  48      50.710   7.494   5.241  1.00  0.00           N  
ATOM    653  CA  GLU A  48      49.599   7.253   4.340  1.00  0.00           C  
ATOM    654  C   GLU A  48      49.448   8.349   3.298  1.00  0.00           C  
ATOM    655  O   GLU A  48      49.165   8.090   2.130  1.00  0.00           O  
ATOM    656  CB  GLU A  48      48.299   7.120   5.137  1.00  0.00           C  
ATOM    657  CG  GLU A  48      47.071   6.819   4.290  1.00  0.00           C  
ATOM    658  CD  GLU A  48      45.821   6.654   5.110  1.00  0.00           C  
ATOM    659  OE1 GLU A  48      45.905   6.747   6.311  1.00  0.00           O  
ATOM    660  OE2 GLU A  48      44.782   6.433   4.534  1.00  0.00           O1-
ATOM    661  H   GLU A  48      50.504   7.681   6.181  1.00  0.00           H  
ATOM    662  HA  GLU A  48      49.786   6.324   3.800  1.00  0.00           H  
ATOM    663 1HB  GLU A  48      48.403   6.321   5.871  1.00  0.00           H  
ATOM    664 2HB  GLU A  48      48.111   8.044   5.683  1.00  0.00           H  
ATOM    665 1HG  GLU A  48      46.922   7.633   3.582  1.00  0.00           H  
ATOM    666 2HG  GLU A  48      47.249   5.907   3.721  1.00  0.00           H  
ATOM    667  N   ALA A  49      49.480   9.607   3.723  1.00  0.00           N  
ATOM    668  CA  ALA A  49      49.045  10.680   2.821  1.00  0.00           C  
ATOM    669  C   ALA A  49      49.941  10.796   1.588  1.00  0.00           C  
ATOM    670  O   ALA A  49      49.451  10.891   0.462  1.00  0.00           O  
ATOM    671  CB  ALA A  49      49.008  12.007   3.564  1.00  0.00           C  
ATOM    672  H   ALA A  49      49.754   9.817   4.674  1.00  0.00           H  
ATOM    673  HA  ALA A  49      48.041  10.441   2.470  1.00  0.00           H  
ATOM    674 1HB  ALA A  49      48.678  12.795   2.887  1.00  0.00           H  
ATOM    675 2HB  ALA A  49      48.314  11.936   4.402  1.00  0.00           H  
ATOM    676 3HB  ALA A  49      50.003  12.243   3.937  1.00  0.00           H  
ATOM    677  N   HIS A  50      51.250  10.668   1.796  1.00  0.00           N  
ATOM    678  CA  HIS A  50      52.199  10.406   0.709  1.00  0.00           C  
ATOM    679  C   HIS A  50      53.115   9.267   1.122  1.00  0.00           C  
ATOM    680  O   HIS A  50      53.971   9.431   1.989  1.00  0.00           O  
ATOM    681  CB  HIS A  50      53.026  11.651   0.372  1.00  0.00           C  
ATOM    682  CG  HIS A  50      53.949  11.463  -0.792  1.00  0.00           C  
ATOM    683  CD2 HIS A  50      53.794  10.785  -1.953  1.00  0.00           C  
ATOM    684  ND1 HIS A  50      55.211  12.016  -0.837  1.00  0.00           N  
ATOM    685  CE1 HIS A  50      55.793  11.685  -1.976  1.00  0.00           C  
ATOM    686  NE2 HIS A  50      54.954  10.939  -2.671  1.00  0.00           N  
ATOM    687  H   HIS A  50      51.591  10.672   2.746  1.00  0.00           H  
ATOM    688  HA  HIS A  50      51.635  10.134  -0.184  1.00  0.00           H  
ATOM    689 1HB  HIS A  50      52.357  12.482   0.146  1.00  0.00           H  
ATOM    690 2HB  HIS A  50      53.622  11.937   1.238  1.00  0.00           H  
ATOM    691  HD1 HIS A  50      55.663  12.518  -0.099  1.00  0.00           H  
ATOM    692  HD2 HIS A  50      52.972  10.196  -2.363  1.00  0.00           H  
ATOM    693  HE1 HIS A  50      56.803  12.026  -2.204  1.00  0.00           H  
ATOM    694  N   THR A  51      52.891   8.090   0.543  1.00  0.00           N  
ATOM    695  CA  THR A  51      53.572   6.891   1.016  1.00  0.00           C  
ATOM    696  C   THR A  51      54.865   6.640   0.251  1.00  0.00           C  
ATOM    697  O   THR A  51      54.862   6.493  -0.969  1.00  0.00           O  
ATOM    698  CB  THR A  51      52.658   5.657   0.901  1.00  0.00           C  
ATOM    699  CG2 THR A  51      53.391   4.406   1.361  1.00  0.00           C  
ATOM    700  OG1 THR A  51      51.490   5.847   1.710  1.00  0.00           O  
ATOM    701  H   THR A  51      52.209   8.019  -0.193  1.00  0.00           H  
ATOM    702  HA  THR A  51      53.816   7.024   2.070  1.00  0.00           H  
ATOM    703  HB  THR A  51      52.349   5.529  -0.136  1.00  0.00           H  
ATOM    704  HG1 THR A  51      51.739   6.267   2.536  1.00  0.00           H  
ATOM    705 1HG2 THR A  51      52.730   3.544   1.272  1.00  0.00           H  
ATOM    706 2HG2 THR A  51      54.274   4.252   0.740  1.00  0.00           H  
ATOM    707 3HG2 THR A  51      53.695   4.524   2.400  1.00  0.00           H  
ATOM    708  N   THR A  52      55.966   6.548   0.989  1.00  0.00           N  
ATOM    709  CA  THR A  52      57.254   6.175   0.413  1.00  0.00           C  
ATOM    710  C   THR A  52      57.963   5.161   1.298  1.00  0.00           C  
ATOM    711  O   THR A  52      57.573   4.951   2.446  1.00  0.00           O  
ATOM    712  CB  THR A  52      58.155   7.408   0.210  1.00  0.00           C  
ATOM    713  CG2 THR A  52      57.443   8.456  -0.631  1.00  0.00           C  
ATOM    714  OG1 THR A  52      58.492   7.971   1.485  1.00  0.00           O  
ATOM    715  H   THR A  52      55.905   6.713   1.986  1.00  0.00           H  
ATOM    716  HA  THR A  52      57.079   5.731  -0.567  1.00  0.00           H  
ATOM    717  HB  THR A  52      59.073   7.108  -0.294  1.00  0.00           H  
ATOM    718  HG1 THR A  52      59.053   8.739   1.356  1.00  0.00           H  
ATOM    719 1HG2 THR A  52      58.094   9.319  -0.764  1.00  0.00           H  
ATOM    720 2HG2 THR A  52      57.195   8.034  -1.605  1.00  0.00           H  
ATOM    721 3HG2 THR A  52      56.528   8.766  -0.127  1.00  0.00           H  
ATOM    722  N   ARG A  53      59.021   4.549   0.775  1.00  0.00           N  
ATOM    723  CA  ARG A  53      59.802   3.616   1.578  1.00  0.00           C  
ATOM    724  C   ARG A  53      60.511   4.361   2.691  1.00  0.00           C  
ATOM    725  O   ARG A  53      60.571   3.900   3.831  1.00  0.00           O  
ATOM    726  CB  ARG A  53      60.825   2.882   0.724  1.00  0.00           C  
ATOM    727  CG  ARG A  53      60.240   1.865  -0.243  1.00  0.00           C  
ATOM    728  CD  ARG A  53      61.291   0.992  -0.824  1.00  0.00           C  
ATOM    729  NE  ARG A  53      62.233   1.744  -1.638  1.00  0.00           N  
ATOM    730  CZ  ARG A  53      62.068   2.012  -2.948  1.00  0.00           C  
ATOM    731  NH1 ARG A  53      60.996   1.583  -3.577  1.00  0.00           N1+
ATOM    732  NH2 ARG A  53      62.984   2.706  -3.601  1.00  0.00           N  
ATOM    733  H   ARG A  53      59.295   4.747  -0.176  1.00  0.00           H  
ATOM    734  HA  ARG A  53      59.124   2.879   2.010  1.00  0.00           H  
ATOM    735 1HB  ARG A  53      61.394   3.604   0.138  1.00  0.00           H  
ATOM    736 2HB  ARG A  53      61.529   2.357   1.369  1.00  0.00           H  
ATOM    737 1HG  ARG A  53      59.522   1.235   0.283  1.00  0.00           H  
ATOM    738 2HG  ARG A  53      59.737   2.386  -1.059  1.00  0.00           H  
ATOM    739 1HD  ARG A  53      61.846   0.507  -0.022  1.00  0.00           H  
ATOM    740 2HD  ARG A  53      60.827   0.233  -1.454  1.00  0.00           H  
ATOM    741  HE  ARG A  53      63.070   2.091  -1.189  1.00  0.00           H  
ATOM    742 1HH1 ARG A  53      60.296   1.053  -3.078  1.00  0.00           H  
ATOM    743 2HH1 ARG A  53      60.873   1.784  -4.559  1.00  0.00           H  
ATOM    744 1HH2 ARG A  53      63.808   3.036  -3.117  1.00  0.00           H  
ATOM    745 2HH2 ARG A  53      62.861   2.906  -4.582  1.00  0.00           H  
ATOM    746  N   GLU A  54      60.990   5.544   2.355  1.00  0.00           N  
ATOM    747  CA  GLU A  54      61.748   6.391   3.256  1.00  0.00           C  
ATOM    748  C   GLU A  54      60.870   7.063   4.298  1.00  0.00           C  
ATOM    749  O   GLU A  54      61.235   7.182   5.466  1.00  0.00           O  
ATOM    750  CB  GLU A  54      62.505   7.456   2.459  1.00  0.00           C  
ATOM    751  CG  GLU A  54      63.604   6.906   1.561  1.00  0.00           C  
ATOM    752  CD  GLU A  54      63.079   6.353   0.266  1.00  0.00           C  
ATOM    753  OE1 GLU A  54      61.893   6.422   0.050  1.00  0.00           O  
ATOM    754  OE2 GLU A  54      63.865   5.862  -0.510  1.00  0.00           O1-
ATOM    755  H   GLU A  54      60.929   5.815   1.415  1.00  0.00           H  
ATOM    756  HA  GLU A  54      62.468   5.771   3.790  1.00  0.00           H  
ATOM    757 1HB  GLU A  54      61.805   8.007   1.832  1.00  0.00           H  
ATOM    758 2HB  GLU A  54      62.961   8.169   3.147  1.00  0.00           H  
ATOM    759 1HG  GLU A  54      64.313   7.703   1.342  1.00  0.00           H  
ATOM    760 2HG  GLU A  54      64.137   6.121   2.096  1.00  0.00           H  
ATOM    761  N   LEU A  55      59.721   7.533   3.865  1.00  0.00           N  
ATOM    762  CA  LEU A  55      58.755   8.132   4.766  1.00  0.00           C  
ATOM    763  C   LEU A  55      58.246   7.150   5.808  1.00  0.00           C  
ATOM    764  O   LEU A  55      58.065   7.489   6.976  1.00  0.00           O  
ATOM    765  CB  LEU A  55      57.571   8.686   3.964  1.00  0.00           C  
ATOM    766  CG  LEU A  55      57.873   9.911   3.092  1.00  0.00           C  
ATOM    767  CD1 LEU A  55      56.662  10.228   2.224  1.00  0.00           C  
ATOM    768  CD2 LEU A  55      58.233  11.092   3.981  1.00  0.00           C  
ATOM    769  H   LEU A  55      59.465   7.425   2.925  1.00  0.00           H  
ATOM    770  HA  LEU A  55      59.239   8.952   5.296  1.00  0.00           H  
ATOM    771 1HB  LEU A  55      57.195   7.899   3.312  1.00  0.00           H  
ATOM    772 2HB  LEU A  55      56.778   8.962   4.660  1.00  0.00           H  
ATOM    773  HG  LEU A  55      58.709   9.688   2.428  1.00  0.00           H  
ATOM    774 1HD1 LEU A  55      56.877  11.099   1.604  1.00  0.00           H  
ATOM    775 2HD1 LEU A  55      56.439   9.374   1.584  1.00  0.00           H  
ATOM    776 3HD1 LEU A  55      55.804  10.440   2.861  1.00  0.00           H  
ATOM    777 1HD2 LEU A  55      58.448  11.962   3.361  1.00  0.00           H  
ATOM    778 2HD2 LEU A  55      57.396  11.316   4.644  1.00  0.00           H  
ATOM    779 3HD2 LEU A  55      59.111  10.844   4.577  1.00  0.00           H  
ATOM    780  N   ALA A  56      57.983   5.937   5.375  1.00  0.00           N  
ATOM    781  CA  ALA A  56      57.561   4.882   6.276  1.00  0.00           C  
ATOM    782  C   ALA A  56      58.616   4.551   7.318  1.00  0.00           C  
ATOM    783  O   ALA A  56      58.314   4.314   8.486  1.00  0.00           O  
ATOM    784  CB  ALA A  56      57.202   3.635   5.482  1.00  0.00           C  
ATOM    785  H   ALA A  56      58.134   5.704   4.435  1.00  0.00           H  
ATOM    786  HA  ALA A  56      56.679   5.229   6.814  1.00  0.00           H  
ATOM    787 1HB  ALA A  56      56.873   2.851   6.165  1.00  0.00           H  
ATOM    788 2HB  ALA A  56      56.398   3.867   4.783  1.00  0.00           H  
ATOM    789 3HB  ALA A  56      58.075   3.291   4.929  1.00  0.00           H  
ATOM    790  N   ARG A  57      59.856   4.503   6.885  1.00  0.00           N  
ATOM    791  CA  ARG A  57      60.969   4.270   7.786  1.00  0.00           C  
ATOM    792  C   ARG A  57      61.111   5.367   8.828  1.00  0.00           C  
ATOM    793  O   ARG A  57      61.397   5.110   9.996  1.00  0.00           O  
ATOM    794  CB  ARG A  57      62.267   4.159   7.000  1.00  0.00           C  
ATOM    795  CG  ARG A  57      63.498   3.853   7.838  1.00  0.00           C  
ATOM    796  CD  ARG A  57      64.712   3.704   6.995  1.00  0.00           C  
ATOM    797  NE  ARG A  57      65.072   4.949   6.336  1.00  0.00           N  
ATOM    798  CZ  ARG A  57      65.926   5.046   5.299  1.00  0.00           C  
ATOM    799  NH1 ARG A  57      66.498   3.966   4.815  1.00  0.00           N1+
ATOM    800  NH2 ARG A  57      66.188   6.228   4.768  1.00  0.00           N  
ATOM    801  H   ARG A  57      60.060   4.692   5.945  1.00  0.00           H  
ATOM    802  HA  ARG A  57      60.792   3.336   8.320  1.00  0.00           H  
ATOM    803 1HB  ARG A  57      62.173   3.372   6.252  1.00  0.00           H  
ATOM    804 2HB  ARG A  57      62.452   5.093   6.470  1.00  0.00           H  
ATOM    805 1HG  ARG A  57      63.669   4.666   8.544  1.00  0.00           H  
ATOM    806 2HG  ARG A  57      63.344   2.923   8.385  1.00  0.00           H  
ATOM    807 1HD  ARG A  57      65.551   3.393   7.618  1.00  0.00           H  
ATOM    808 2HD  ARG A  57      64.533   2.951   6.228  1.00  0.00           H  
ATOM    809  HE  ARG A  57      64.651   5.802   6.681  1.00  0.00           H  
ATOM    810 1HH1 ARG A  57      66.298   3.063   5.221  1.00  0.00           H  
ATOM    811 2HH1 ARG A  57      67.138   4.040   4.037  1.00  0.00           H  
ATOM    812 1HH2 ARG A  57      65.748   7.058   5.140  1.00  0.00           H  
ATOM    813 2HH2 ARG A  57      66.828   6.301   3.990  1.00  0.00           H  
ATOM    814  N   LEU A  58      60.943   6.596   8.395  1.00  0.00           N  
ATOM    815  CA  LEU A  58      60.980   7.733   9.296  1.00  0.00           C  
ATOM    816  C   LEU A  58      59.874   7.683  10.338  1.00  0.00           C  
ATOM    817  O   LEU A  58      60.078   8.008  11.506  1.00  0.00           O  
ATOM    818  CB  LEU A  58      60.869   9.036   8.494  1.00  0.00           C  
ATOM    819  CG  LEU A  58      60.918  10.330   9.316  1.00  0.00           C  
ATOM    820  CD1 LEU A  58      62.241  10.405  10.067  1.00  0.00           C  
ATOM    821  CD2 LEU A  58      60.744  11.526   8.392  1.00  0.00           C  
ATOM    822  H   LEU A  58      60.722   6.765   7.455  1.00  0.00           H  
ATOM    823  HA  LEU A  58      61.928   7.716   9.835  1.00  0.00           H  
ATOM    824 1HB  LEU A  58      61.684   9.070   7.773  1.00  0.00           H  
ATOM    825 2HB  LEU A  58      59.926   9.027   7.946  1.00  0.00           H  
ATOM    826  HG  LEU A  58      60.116  10.322  10.055  1.00  0.00           H  
ATOM    827 1HD1 LEU A  58      62.276  11.324  10.651  1.00  0.00           H  
ATOM    828 2HD1 LEU A  58      62.330   9.548  10.734  1.00  0.00           H  
ATOM    829 3HD1 LEU A  58      63.064  10.397   9.353  1.00  0.00           H  
ATOM    830 1HD2 LEU A  58      60.779  12.446   8.977  1.00  0.00           H  
ATOM    831 2HD2 LEU A  58      61.547  11.535   7.654  1.00  0.00           H  
ATOM    832 3HD2 LEU A  58      59.783  11.455   7.883  1.00  0.00           H  
ATOM    833  N   ALA A  59      58.693   7.304   9.905  1.00  0.00           N  
ATOM    834  CA  ALA A  59      57.568   7.142  10.806  1.00  0.00           C  
ATOM    835  C   ALA A  59      57.809   6.062  11.848  1.00  0.00           C  
ATOM    836  O   ALA A  59      57.453   6.206  13.016  1.00  0.00           O  
ATOM    837  CB  ALA A  59      56.308   6.830  10.012  1.00  0.00           C  
ATOM    838  H   ALA A  59      58.566   7.057   8.965  1.00  0.00           H  
ATOM    839  HA  ALA A  59      57.428   8.079  11.344  1.00  0.00           H  
ATOM    840 1HB  ALA A  59      55.465   6.723  10.694  1.00  0.00           H  
ATOM    841 2HB  ALA A  59      56.108   7.643   9.313  1.00  0.00           H  
ATOM    842 3HB  ALA A  59      56.447   5.903   9.459  1.00  0.00           H  
ATOM    843  N   ALA A  60      58.387   4.965  11.415  1.00  0.00           N  
ATOM    844  CA  ALA A  60      58.742   3.885  12.316  1.00  0.00           C  
ATOM    845  C   ALA A  60      59.763   4.310  13.358  1.00  0.00           C  
ATOM    846  O   ALA A  60      59.683   3.934  14.526  1.00  0.00           O  
ATOM    847  CB  ALA A  60      59.269   2.699  11.522  1.00  0.00           C  
ATOM    848  H   ALA A  60      58.653   4.882  10.475  1.00  0.00           H  
ATOM    849  HA  ALA A  60      57.843   3.583  12.854  1.00  0.00           H  
ATOM    850 1HB  ALA A  60      59.521   1.887  12.205  1.00  0.00           H  
ATOM    851 2HB  ALA A  60      58.504   2.360  10.823  1.00  0.00           H  
ATOM    852 3HB  ALA A  60      60.158   2.997  10.969  1.00  0.00           H  
ATOM    853  N   GLU A  61      60.744   5.070  12.925  1.00  0.00           N  
ATOM    854  CA  GLU A  61      61.746   5.606  13.826  1.00  0.00           C  
ATOM    855  C   GLU A  61      61.150   6.539  14.868  1.00  0.00           C  
ATOM    856  O   GLU A  61      61.534   6.525  16.036  1.00  0.00           O  
ATOM    857  CB  GLU A  61      62.823   6.346  13.029  1.00  0.00           C  
ATOM    858  CG  GLU A  61      63.718   5.443  12.193  1.00  0.00           C  
ATOM    859  CD  GLU A  61      64.711   6.209  11.365  1.00  0.00           C  
ATOM    860  OE1 GLU A  61      64.637   7.415  11.346  1.00  0.00           O  
ATOM    861  OE2 GLU A  61      65.546   5.589  10.749  1.00  0.00           O1-
ATOM    862  H   GLU A  61      60.779   5.345  11.985  1.00  0.00           H  
ATOM    863  HA  GLU A  61      62.210   4.776  14.360  1.00  0.00           H  
ATOM    864 1HB  GLU A  61      62.350   7.063  12.358  1.00  0.00           H  
ATOM    865 2HB  GLU A  61      63.459   6.908  13.713  1.00  0.00           H  
ATOM    866 1HG  GLU A  61      64.260   4.770  12.858  1.00  0.00           H  
ATOM    867 2HG  GLU A  61      63.095   4.838  11.537  1.00  0.00           H  
ATOM    868  N   HIS A  62      60.231   7.372  14.435  1.00  0.00           N  
ATOM    869  CA  HIS A  62      59.529   8.266  15.336  1.00  0.00           C  
ATOM    870  C   HIS A  62      58.714   7.517  16.378  1.00  0.00           C  
ATOM    871  O   HIS A  62      58.660   7.898  17.546  1.00  0.00           O  
ATOM    872  CB  HIS A  62      58.609   9.202  14.545  1.00  0.00           C  
ATOM    873  CG  HIS A  62      59.344  10.238  13.752  1.00  0.00           C  
ATOM    874  CD2 HIS A  62      60.650  10.340  13.411  1.00  0.00           C  
ATOM    875  ND1 HIS A  62      58.718  11.338  13.206  1.00  0.00           N  
ATOM    876  CE1 HIS A  62      59.609  12.074  12.564  1.00  0.00           C  
ATOM    877  NE2 HIS A  62      60.788  11.490  12.673  1.00  0.00           N  
ATOM    878  H   HIS A  62      59.953   7.359  13.495  1.00  0.00           H  
ATOM    879  HA  HIS A  62      60.271   8.856  15.874  1.00  0.00           H  
ATOM    880 1HB  HIS A  62      57.997   8.616  13.858  1.00  0.00           H  
ATOM    881 2HB  HIS A  62      57.934   9.713  15.231  1.00  0.00           H  
ATOM    882  HD2 HIS A  62      61.444   9.640  13.673  1.00  0.00           H  
ATOM    883  HE1 HIS A  62      59.405  13.005  12.034  1.00  0.00           H  
ATOM    884  HE2 HIS A  62      61.654  11.829  12.281  1.00  0.00           H  
ATOM    885  N   MET A  63      58.053   6.467  15.945  1.00  0.00           N  
ATOM    886  CA  MET A  63      57.295   5.621  16.846  1.00  0.00           C  
ATOM    887  C   MET A  63      58.173   4.948  17.888  1.00  0.00           C  
ATOM    888  O   MET A  63      57.808   4.830  19.056  1.00  0.00           O  
ATOM    889  CB  MET A  63      56.528   4.571  16.045  1.00  0.00           C  
ATOM    890  CG  MET A  63      55.368   5.124  15.230  1.00  0.00           C  
ATOM    891  SD  MET A  63      54.353   3.825  14.496  1.00  0.00           S  
ATOM    892  CE  MET A  63      55.426   3.260  13.179  1.00  0.00           C  
ATOM    893  H   MET A  63      58.114   6.196  15.005  1.00  0.00           H  
ATOM    894  HA  MET A  63      56.575   6.241  17.379  1.00  0.00           H  
ATOM    895 1HB  MET A  63      57.208   4.068  15.359  1.00  0.00           H  
ATOM    896 2HB  MET A  63      56.130   3.815  16.724  1.00  0.00           H  
ATOM    897 1HG  MET A  63      54.734   5.737  15.870  1.00  0.00           H  
ATOM    898 2HG  MET A  63      55.753   5.753  14.429  1.00  0.00           H  
ATOM    899 1HE  MET A  63      54.937   2.455  12.631  1.00  0.00           H  
ATOM    900 2HE  MET A  63      55.636   4.088  12.500  1.00  0.00           H  
ATOM    901 3HE  MET A  63      56.361   2.894  13.604  1.00  0.00           H  
ATOM    902  N   LEU A  64      59.322   4.479  17.455  1.00  0.00           N  
ATOM    903  CA  LEU A  64      60.288   3.880  18.356  1.00  0.00           C  
ATOM    904  C   LEU A  64      60.797   4.862  19.398  1.00  0.00           C  
ATOM    905  O   LEU A  64      60.977   4.523  20.566  1.00  0.00           O  
ATOM    906  CB  LEU A  64      61.472   3.326  17.554  1.00  0.00           C  
ATOM    907  CG  LEU A  64      61.170   2.101  16.681  1.00  0.00           C  
ATOM    908  CD1 LEU A  64      62.381   1.784  15.814  1.00  0.00           C  
ATOM    909  CD2 LEU A  64      60.810   0.920  17.571  1.00  0.00           C  
ATOM    910  H   LEU A  64      59.578   4.587  16.515  1.00  0.00           H  
ATOM    911  HA  LEU A  64      59.805   3.057  18.884  1.00  0.00           H  
ATOM    912 1HB  LEU A  64      61.848   4.113  16.902  1.00  0.00           H  
ATOM    913 2HB  LEU A  64      62.265   3.050  18.250  1.00  0.00           H  
ATOM    914  HG  LEU A  64      60.334   2.324  16.018  1.00  0.00           H  
ATOM    915 1HD1 LEU A  64      62.166   0.914  15.194  1.00  0.00           H  
ATOM    916 2HD1 LEU A  64      62.604   2.638  15.174  1.00  0.00           H  
ATOM    917 3HD1 LEU A  64      63.239   1.572  16.451  1.00  0.00           H  
ATOM    918 1HD2 LEU A  64      60.594   0.050  16.950  1.00  0.00           H  
ATOM    919 2HD2 LEU A  64      61.646   0.696  18.233  1.00  0.00           H  
ATOM    920 3HD2 LEU A  64      59.931   1.168  18.166  1.00  0.00           H  
ATOM    921  N   GLU A  65      61.059   6.075  18.965  1.00  0.00           N  
ATOM    922  CA  GLU A  65      61.482   7.130  19.866  1.00  0.00           C  
ATOM    923  C   GLU A  65      60.427   7.461  20.908  1.00  0.00           C  
ATOM    924  O   GLU A  65      60.729   7.697  22.076  1.00  0.00           O  
ATOM    925  CB  GLU A  65      61.830   8.390  19.070  1.00  0.00           C  
ATOM    926  CG  GLU A  65      63.089   8.270  18.223  1.00  0.00           C  
ATOM    927  CD  GLU A  65      64.333   8.091  19.047  1.00  0.00           C  
ATOM    928  OE1 GLU A  65      64.670   8.988  19.782  1.00  0.00           O  
ATOM    929  OE2 GLU A  65      64.948   7.056  18.941  1.00  0.00           O1-
ATOM    930  H   GLU A  65      60.909   6.308  18.025  1.00  0.00           H  
ATOM    931  HA  GLU A  65      62.371   6.793  20.400  1.00  0.00           H  
ATOM    932 1HB  GLU A  65      61.003   8.640  18.405  1.00  0.00           H  
ATOM    933 2HB  GLU A  65      61.965   9.227  19.754  1.00  0.00           H  
ATOM    934 1HG  GLU A  65      62.985   7.417  17.553  1.00  0.00           H  
ATOM    935 2HG  GLU A  65      63.189   9.166  17.612  1.00  0.00           H  
ATOM    936  N   ALA A  66      59.187   7.509  20.475  1.00  0.00           N  
ATOM    937  CA  ALA A  66      58.074   7.742  21.376  1.00  0.00           C  
ATOM    938  C   ALA A  66      57.932   6.645  22.418  1.00  0.00           C  
ATOM    939  O   ALA A  66      57.646   6.902  23.586  1.00  0.00           O  
ATOM    940  CB  ALA A  66      56.783   7.879  20.582  1.00  0.00           C  
ATOM    941  H   ALA A  66      58.983   7.320  19.535  1.00  0.00           H  
ATOM    942  HA  ALA A  66      58.248   8.678  21.905  1.00  0.00           H  
ATOM    943 1HB  ALA A  66      55.954   8.066  21.265  1.00  0.00           H  
ATOM    944 2HB  ALA A  66      56.872   8.711  19.883  1.00  0.00           H  
ATOM    945 3HB  ALA A  66      56.597   6.960  20.029  1.00  0.00           H  
ATOM    946  N   LEU A  67      58.100   5.415  21.985  1.00  0.00           N  
ATOM    947  CA  LEU A  67      58.063   4.279  22.886  1.00  0.00           C  
ATOM    948  C   LEU A  67      59.168   4.329  23.928  1.00  0.00           C  
ATOM    949  O   LEU A  67      58.965   4.003  25.096  1.00  0.00           O  
ATOM    950  CB  LEU A  67      58.175   2.976  22.084  1.00  0.00           C  
ATOM    951  CG  LEU A  67      58.125   1.682  22.907  1.00  0.00           C  
ATOM    952  CD1 LEU A  67      56.802   1.607  23.657  1.00  0.00           C  
ATOM    953  CD2 LEU A  67      58.299   0.486  21.983  1.00  0.00           C  
ATOM    954  H   LEU A  67      58.321   5.247  21.045  1.00  0.00           H  
ATOM    955  HA  LEU A  67      57.111   4.289  23.415  1.00  0.00           H  
ATOM    956 1HB  LEU A  67      57.360   2.941  21.363  1.00  0.00           H  
ATOM    957 2HB  LEU A  67      59.117   2.985  21.536  1.00  0.00           H  
ATOM    958  HG  LEU A  67      58.927   1.690  23.646  1.00  0.00           H  
ATOM    959 1HD1 LEU A  67      56.768   0.688  24.242  1.00  0.00           H  
ATOM    960 2HD1 LEU A  67      56.713   2.464  24.325  1.00  0.00           H  
ATOM    961 3HD1 LEU A  67      55.979   1.614  22.944  1.00  0.00           H  
ATOM    962 1HD2 LEU A  67      58.265  -0.434  22.568  1.00  0.00           H  
ATOM    963 2HD2 LEU A  67      57.497   0.477  21.245  1.00  0.00           H  
ATOM    964 3HD2 LEU A  67      59.260   0.556  21.474  1.00  0.00           H  
ATOM    965  N   ARG A  68      60.350   4.708  23.495  1.00  0.00           N  
ATOM    966  CA  ARG A  68      61.475   4.870  24.396  1.00  0.00           C  
ATOM    967  C   ARG A  68      61.234   5.949  25.438  1.00  0.00           C  
ATOM    968  O   ARG A  68      61.590   5.806  26.606  1.00  0.00           O  
ATOM    969  CB  ARG A  68      62.733   5.210  23.610  1.00  0.00           C  
ATOM    970  CG  ARG A  68      63.990   5.364  24.450  1.00  0.00           C  
ATOM    971  CD  ARG A  68      65.172   5.697  23.614  1.00  0.00           C  
ATOM    972  NE  ARG A  68      65.022   6.981  22.949  1.00  0.00           N  
ATOM    973  CZ  ARG A  68      65.237   8.175  23.535  1.00  0.00           C  
ATOM    974  NH1 ARG A  68      65.609   8.232  24.794  1.00  0.00           N1+
ATOM    975  NH2 ARG A  68      65.073   9.289  22.843  1.00  0.00           N  
ATOM    976  H   ARG A  68      60.477   4.955  22.555  1.00  0.00           H  
ATOM    977  HA  ARG A  68      61.634   3.929  24.924  1.00  0.00           H  
ATOM    978 1HB  ARG A  68      62.922   4.430  22.873  1.00  0.00           H  
ATOM    979 2HB  ARG A  68      62.582   6.143  23.067  1.00  0.00           H  
ATOM    980 1HG  ARG A  68      63.847   6.166  25.175  1.00  0.00           H  
ATOM    981 2HG  ARG A  68      64.194   4.431  24.976  1.00  0.00           H  
ATOM    982 1HD  ARG A  68      66.061   5.740  24.242  1.00  0.00           H  
ATOM    983 2HD  ARG A  68      65.304   4.931  22.851  1.00  0.00           H  
ATOM    984  HE  ARG A  68      64.737   6.978  21.979  1.00  0.00           H  
ATOM    985 1HH1 ARG A  68      65.734   7.381  25.323  1.00  0.00           H  
ATOM    986 2HH1 ARG A  68      65.770   9.127  25.233  1.00  0.00           H  
ATOM    987 1HH2 ARG A  68      64.787   9.245  21.874  1.00  0.00           H  
ATOM    988 2HH2 ARG A  68      65.234  10.184  23.281  1.00  0.00           H  
ATOM    989  N   LEU A  69      60.656   7.047  25.005  1.00  0.00           N  
ATOM    990  CA  LEU A  69      60.301   8.127  25.906  1.00  0.00           C  
ATOM    991  C   LEU A  69      59.280   7.702  26.948  1.00  0.00           C  
ATOM    992  O   LEU A  69      59.359   8.078  28.116  1.00  0.00           O  
ATOM    993  CB  LEU A  69      59.750   9.313  25.104  1.00  0.00           C  
ATOM    994  CG  LEU A  69      60.768  10.057  24.231  1.00  0.00           C  
ATOM    995  CD1 LEU A  69      60.045  11.078  23.364  1.00  0.00           C  
ATOM    996  CD2 LEU A  69      61.803  10.730  25.121  1.00  0.00           C  
ATOM    997  H   LEU A  69      60.390   7.130  24.065  1.00  0.00           H  
ATOM    998  HA  LEU A  69      61.199   8.444  26.436  1.00  0.00           H  
ATOM    999 1HB  LEU A  69      58.956   8.952  24.452  1.00  0.00           H  
ATOM   1000 2HB  LEU A  69      59.320  10.033  25.800  1.00  0.00           H  
ATOM   1001  HG  LEU A  69      61.266   9.349  23.568  1.00  0.00           H  
ATOM   1002 1HD1 LEU A  69      60.769  11.606  22.744  1.00  0.00           H  
ATOM   1003 2HD1 LEU A  69      59.325  10.567  22.724  1.00  0.00           H  
ATOM   1004 3HD1 LEU A  69      59.523  11.791  24.001  1.00  0.00           H  
ATOM   1005 1HD2 LEU A  69      62.528  11.258  24.500  1.00  0.00           H  
ATOM   1006 2HD2 LEU A  69      61.307  11.440  25.783  1.00  0.00           H  
ATOM   1007 3HD2 LEU A  69      62.317   9.976  25.716  1.00  0.00           H  
ATOM   1008  N   ALA A  70      58.299   6.942  26.515  1.00  0.00           N  
ATOM   1009  CA  ALA A  70      57.297   6.405  27.416  1.00  0.00           C  
ATOM   1010  C   ALA A  70      57.893   5.473  28.458  1.00  0.00           C  
ATOM   1011  O   ALA A  70      57.509   5.487  29.626  1.00  0.00           O  
ATOM   1012  CB  ALA A  70      56.220   5.681  26.622  1.00  0.00           C  
ATOM   1013  H   ALA A  70      58.264   6.666  25.575  1.00  0.00           H  
ATOM   1014  HA  ALA A  70      56.844   7.238  27.954  1.00  0.00           H  
ATOM   1015 1HB  ALA A  70      55.465   5.291  27.305  1.00  0.00           H  
ATOM   1016 2HB  ALA A  70      55.754   6.375  25.923  1.00  0.00           H  
ATOM   1017 3HB  ALA A  70      56.668   4.857  26.069  1.00  0.00           H  
ATOM   1018  N   ILE A  71      58.812   4.640  28.025  1.00  0.00           N  
ATOM   1019  CA  ILE A  71      59.514   3.746  28.926  1.00  0.00           C  
ATOM   1020  C   ILE A  71      60.329   4.495  29.968  1.00  0.00           C  
ATOM   1021  O   ILE A  71      60.382   4.114  31.136  1.00  0.00           O  
ATOM   1022  CB  ILE A  71      60.442   2.805  28.136  1.00  0.00           C  
ATOM   1023  CG1 ILE A  71      59.618   1.831  27.289  1.00  0.00           C  
ATOM   1024  CG2 ILE A  71      61.361   2.047  29.082  1.00  0.00           C  
ATOM   1025  CD1 ILE A  71      60.435   1.061  26.277  1.00  0.00           C  
ATOM   1026  H   ILE A  71      59.089   4.653  27.085  1.00  0.00           H  
ATOM   1027  HA  ILE A  71      58.778   3.136  29.451  1.00  0.00           H  
ATOM   1028  HB  ILE A  71      61.049   3.388  27.445  1.00  0.00           H  
ATOM   1029 1HG1 ILE A  71      59.119   1.114  27.941  1.00  0.00           H  
ATOM   1030 2HG1 ILE A  71      58.843   2.380  26.754  1.00  0.00           H  
ATOM   1031 1HG2 ILE A  71      62.009   1.386  28.507  1.00  0.00           H  
ATOM   1032 2HG2 ILE A  71      61.970   2.755  29.642  1.00  0.00           H  
ATOM   1033 3HG2 ILE A  71      60.762   1.455  29.775  1.00  0.00           H  
ATOM   1034 1HD1 ILE A  71      59.782   0.392  25.715  1.00  0.00           H  
ATOM   1035 2HD1 ILE A  71      60.916   1.759  25.591  1.00  0.00           H  
ATOM   1036 3HD1 ILE A  71      61.195   0.476  26.792  1.00  0.00           H  
ATOM   1037  N   GLU A  72      61.054   5.523  29.500  1.00  0.00           N  
ATOM   1038  CA  GLU A  72      62.100   6.165  30.296  1.00  0.00           C  
ATOM   1039  C   GLU A  72      61.779   7.594  30.739  1.00  0.00           C  
ATOM   1040  O   GLU A  72      62.084   7.978  31.868  1.00  0.00           O  
ATOM   1041  CB  GLU A  72      63.409   6.171  29.504  1.00  0.00           C  
ATOM   1042  CG  GLU A  72      63.976   4.788  29.216  1.00  0.00           C  
ATOM   1043  CD  GLU A  72      65.251   4.832  28.419  1.00  0.00           C  
ATOM   1044  OE1 GLU A  72      65.634   5.900  28.006  1.00  0.00           O  
ATOM   1045  OE2 GLU A  72      65.842   3.797  28.224  1.00  0.00           O1-
ATOM   1046  H   GLU A  72      60.915   5.821  28.544  1.00  0.00           H  
ATOM   1047  HA  GLU A  72      62.239   5.591  31.213  1.00  0.00           H  
ATOM   1048 1HB  GLU A  72      63.255   6.675  28.549  1.00  0.00           H  
ATOM   1049 2HB  GLU A  72      64.164   6.734  30.052  1.00  0.00           H  
ATOM   1050 1HG  GLU A  72      64.169   4.282  30.161  1.00  0.00           H  
ATOM   1051 2HG  GLU A  72      63.232   4.209  28.670  1.00  0.00           H  
ATOM   1052  N   GLU A  73      61.206   8.392  29.842  1.00  0.00           N  
ATOM   1053  CA  GLU A  73      60.992   9.812  30.129  1.00  0.00           C  
ATOM   1054  C   GLU A  73      59.793   9.999  31.047  1.00  0.00           C  
ATOM   1055  O   GLU A  73      58.697   9.513  30.759  1.00  0.00           O  
ATOM   1056  CB  GLU A  73      60.783  10.600  28.834  1.00  0.00           C  
ATOM   1057  CG  GLU A  73      60.590  12.096  29.032  1.00  0.00           C  
ATOM   1058  CD  GLU A  73      61.833  12.787  29.520  1.00  0.00           C  
ATOM   1059  OE1 GLU A  73      62.713  13.018  28.725  1.00  0.00           O  
ATOM   1060  OE2 GLU A  73      61.903  13.084  30.689  1.00  0.00           O1-
ATOM   1061  H   GLU A  73      60.946   8.021  28.940  1.00  0.00           H  
ATOM   1062  HA  GLU A  73      61.883  10.203  30.622  1.00  0.00           H  
ATOM   1063 1HB  GLU A  73      61.643  10.457  28.179  1.00  0.00           H  
ATOM   1064 2HB  GLU A  73      59.907  10.216  28.312  1.00  0.00           H  
ATOM   1065 1HG  GLU A  73      60.289  12.542  28.084  1.00  0.00           H  
ATOM   1066 2HG  GLU A  73      59.786  12.256  29.749  1.00  0.00           H  
ATOM   1067  N   ARG A  74      60.003  10.690  32.162  1.00  0.00           N  
ATOM   1068  CA  ARG A  74      58.950  10.888  33.146  1.00  0.00           C  
ATOM   1069  C   ARG A  74      58.475  12.337  33.176  1.00  0.00           C  
ATOM   1070  O   ARG A  74      57.478  12.657  33.820  1.00  0.00           O  
ATOM   1071  CB  ARG A  74      59.436  10.489  34.531  1.00  0.00           C  
ATOM   1072  CG  ARG A  74      59.859   9.034  34.666  1.00  0.00           C  
ATOM   1073  CD  ARG A  74      58.714   8.109  34.469  1.00  0.00           C  
ATOM   1074  NE  ARG A  74      57.668   8.322  35.457  1.00  0.00           N  
ATOM   1075  CZ  ARG A  74      57.656   7.775  36.688  1.00  0.00           C  
ATOM   1076  NH1 ARG A  74      58.638   6.987  37.067  1.00  0.00           N1+
ATOM   1077  NH2 ARG A  74      56.657   8.032  37.515  1.00  0.00           N  
ATOM   1078  H   ARG A  74      60.922  11.075  32.337  1.00  0.00           H  
ATOM   1079  HA  ARG A  74      58.103  10.254  32.879  1.00  0.00           H  
ATOM   1080 1HB  ARG A  74      60.289  11.107  34.810  1.00  0.00           H  
ATOM   1081 2HB  ARG A  74      58.647  10.672  35.261  1.00  0.00           H  
ATOM   1082 1HG  ARG A  74      60.618   8.805  33.918  1.00  0.00           H  
ATOM   1083 2HG  ARG A  74      60.269   8.865  35.662  1.00  0.00           H  
ATOM   1084 1HD  ARG A  74      58.286   8.266  33.480  1.00  0.00           H  
ATOM   1085 2HD  ARG A  74      59.060   7.079  34.555  1.00  0.00           H  
ATOM   1086  HE  ARG A  74      56.896   8.923  35.201  1.00  0.00           H  
ATOM   1087 1HH1 ARG A  74      59.401   6.792  36.435  1.00  0.00           H  
ATOM   1088 2HH1 ARG A  74      58.628   6.578  37.990  1.00  0.00           H  
ATOM   1089 1HH2 ARG A  74      55.902   8.638  37.223  1.00  0.00           H  
ATOM   1090 2HH2 ARG A  74      56.648   7.622  38.437  1.00  0.00           H  
ATOM   1091  N   ASP A  75      59.152  13.193  32.417  1.00  0.00           N  
ATOM   1092  CA  ASP A  75      58.654  14.544  32.188  1.00  0.00           C  
ATOM   1093  C   ASP A  75      57.814  14.564  30.923  1.00  0.00           C  
ATOM   1094  O   ASP A  75      58.336  14.429  29.815  1.00  0.00           O  
ATOM   1095  CB  ASP A  75      59.807  15.543  32.069  1.00  0.00           C  
ATOM   1096  CG  ASP A  75      59.331  16.979  31.894  1.00  0.00           C  
ATOM   1097  OD1 ASP A  75      58.305  17.174  31.287  1.00  0.00           O  
ATOM   1098  OD2 ASP A  75      59.999  17.867  32.368  1.00  0.00           O1-
ATOM   1099  H   ASP A  75      59.992  12.888  31.950  1.00  0.00           H  
ATOM   1100  HA  ASP A  75      58.044  14.838  33.043  1.00  0.00           H  
ATOM   1101 1HB  ASP A  75      60.429  15.489  32.963  1.00  0.00           H  
ATOM   1102 2HB  ASP A  75      60.434  15.277  31.218  1.00  0.00           H  
ATOM   1103  N   VAL A  76      56.506  14.690  31.094  1.00  0.00           N  
ATOM   1104  CA  VAL A  76      55.580  14.593  29.976  1.00  0.00           C  
ATOM   1105  C   VAL A  76      55.774  15.736  28.989  1.00  0.00           C  
ATOM   1106  O   VAL A  76      55.542  15.577  27.791  1.00  0.00           O  
ATOM   1107  CB  VAL A  76      54.127  14.603  30.487  1.00  0.00           C  
ATOM   1108  CG1 VAL A  76      53.754  15.983  31.006  1.00  0.00           C  
ATOM   1109  CG2 VAL A  76      53.184  14.172  29.375  1.00  0.00           C  
ATOM   1110  H   VAL A  76      56.141  14.827  32.025  1.00  0.00           H  
ATOM   1111  HA  VAL A  76      55.763  13.652  29.456  1.00  0.00           H  
ATOM   1112  HB  VAL A  76      54.042  13.911  31.325  1.00  0.00           H  
ATOM   1113 1HG1 VAL A  76      52.724  15.972  31.364  1.00  0.00           H  
ATOM   1114 2HG1 VAL A  76      54.419  16.256  31.826  1.00  0.00           H  
ATOM   1115 3HG1 VAL A  76      53.850  16.712  30.202  1.00  0.00           H  
ATOM   1116 1HG2 VAL A  76      52.159  14.180  29.743  1.00  0.00           H  
ATOM   1117 2HG2 VAL A  76      53.273  14.861  28.534  1.00  0.00           H  
ATOM   1118 3HG2 VAL A  76      53.443  13.165  29.047  1.00  0.00           H  
ATOM   1119  N   GLY A  77      56.145  16.905  29.505  1.00  0.00           N  
ATOM   1120  CA  GLY A  77      56.185  18.106  28.682  1.00  0.00           C  
ATOM   1121  C   GLY A  77      57.357  18.086  27.702  1.00  0.00           C  
ATOM   1122  O   GLY A  77      57.222  18.519  26.557  1.00  0.00           O  
ATOM   1123  H   GLY A  77      56.360  16.968  30.489  1.00  0.00           H  
ATOM   1124 1HA  GLY A  77      55.251  18.199  28.128  1.00  0.00           H  
ATOM   1125 2HA  GLY A  77      56.266  18.983  29.323  1.00  0.00           H  
ATOM   1126  N   ARG A  78      58.469  17.482  28.116  1.00  0.00           N  
ATOM   1127  CA  ARG A  78      59.561  17.167  27.215  1.00  0.00           C  
ATOM   1128  C   ARG A  78      59.174  16.131  26.172  1.00  0.00           C  
ATOM   1129  O   ARG A  78      59.547  16.224  25.005  1.00  0.00           O  
ATOM   1130  CB  ARG A  78      60.760  16.658  28.002  1.00  0.00           C  
ATOM   1131  CG  ARG A  78      61.967  16.283  27.157  1.00  0.00           C  
ATOM   1132  CD  ARG A  78      62.542  17.465  26.466  1.00  0.00           C  
ATOM   1133  NE  ARG A  78      63.675  17.105  25.628  1.00  0.00           N  
ATOM   1134  CZ  ARG A  78      64.952  17.041  26.054  1.00  0.00           C  
ATOM   1135  NH1 ARG A  78      65.241  17.315  27.307  1.00  0.00           N1+
ATOM   1136  NH2 ARG A  78      65.913  16.703  25.212  1.00  0.00           N  
ATOM   1137  H   ARG A  78      58.561  17.219  29.055  1.00  0.00           H  
ATOM   1138  HA  ARG A  78      59.848  18.077  26.687  1.00  0.00           H  
ATOM   1139 1HB  ARG A  78      61.079  17.419  28.712  1.00  0.00           H  
ATOM   1140 2HB  ARG A  78      60.471  15.776  28.575  1.00  0.00           H  
ATOM   1141 1HG  ARG A  78      62.737  15.849  27.795  1.00  0.00           H  
ATOM   1142 2HG  ARG A  78      61.670  15.554  26.401  1.00  0.00           H  
ATOM   1143 1HD  ARG A  78      61.782  17.922  25.833  1.00  0.00           H  
ATOM   1144 2HD  ARG A  78      62.882  18.189  27.206  1.00  0.00           H  
ATOM   1145  HE  ARG A  78      63.492  16.887  24.658  1.00  0.00           H  
ATOM   1146 1HH1 ARG A  78      64.507  17.573  27.950  1.00  0.00           H  
ATOM   1147 2HH1 ARG A  78      66.198  17.267  27.626  1.00  0.00           H  
ATOM   1148 1HH2 ARG A  78      65.690  16.493  24.249  1.00  0.00           H  
ATOM   1149 2HH2 ARG A  78      66.869  16.655  25.531  1.00  0.00           H  
ATOM   1150  N   VAL A  79      58.450  15.123  26.606  1.00  0.00           N  
ATOM   1151  CA  VAL A  79      57.951  14.102  25.705  1.00  0.00           C  
ATOM   1152  C   VAL A  79      56.997  14.663  24.662  1.00  0.00           C  
ATOM   1153  O   VAL A  79      57.025  14.280  23.495  1.00  0.00           O  
ATOM   1154  CB  VAL A  79      57.231  13.002  26.508  1.00  0.00           C  
ATOM   1155  CG1 VAL A  79      56.531  12.030  25.570  1.00  0.00           C  
ATOM   1156  CG2 VAL A  79      58.228  12.272  27.395  1.00  0.00           C  
ATOM   1157  H   VAL A  79      58.176  15.078  27.545  1.00  0.00           H  
ATOM   1158  HA  VAL A  79      58.798  13.660  25.180  1.00  0.00           H  
ATOM   1159  HB  VAL A  79      56.461  13.462  27.127  1.00  0.00           H  
ATOM   1160 1HG1 VAL A  79      56.027  11.260  26.154  1.00  0.00           H  
ATOM   1161 2HG1 VAL A  79      55.797  12.568  24.970  1.00  0.00           H  
ATOM   1162 3HG1 VAL A  79      57.266  11.564  24.914  1.00  0.00           H  
ATOM   1163 1HG2 VAL A  79      57.712  11.497  27.960  1.00  0.00           H  
ATOM   1164 2HG2 VAL A  79      59.001  11.817  26.776  1.00  0.00           H  
ATOM   1165 3HG2 VAL A  79      58.686  12.980  28.086  1.00  0.00           H  
ATOM   1166  N   ALA A  80      56.130  15.551  25.096  1.00  0.00           N  
ATOM   1167  CA  ALA A  80      55.212  16.220  24.195  1.00  0.00           C  
ATOM   1168  C   ALA A  80      55.930  17.062  23.152  1.00  0.00           C  
ATOM   1169  O   ALA A  80      55.548  17.101  21.985  1.00  0.00           O  
ATOM   1170  CB  ALA A  80      54.244  17.085  24.989  1.00  0.00           C  
ATOM   1171  H   ALA A  80      56.134  15.829  26.035  1.00  0.00           H  
ATOM   1172  HA  ALA A  80      54.650  15.457  23.657  1.00  0.00           H  
ATOM   1173 1HB  ALA A  80      53.549  17.574  24.307  1.00  0.00           H  
ATOM   1174 2HB  ALA A  80      53.688  16.461  25.689  1.00  0.00           H  
ATOM   1175 3HB  ALA A  80      54.801  17.840  25.542  1.00  0.00           H  
ATOM   1176  N   LEU A  81      56.955  17.761  23.586  1.00  0.00           N  
ATOM   1177  CA  LEU A  81      57.774  18.550  22.685  1.00  0.00           C  
ATOM   1178  C   LEU A  81      58.477  17.696  21.642  1.00  0.00           C  
ATOM   1179  O   LEU A  81      58.583  18.066  20.475  1.00  0.00           O  
ATOM   1180  CB  LEU A  81      58.816  19.339  23.487  1.00  0.00           C  
ATOM   1181  CG  LEU A  81      59.745  20.242  22.664  1.00  0.00           C  
ATOM   1182  CD1 LEU A  81      58.915  21.276  21.915  1.00  0.00           C  
ATOM   1183  CD2 LEU A  81      60.750  20.913  23.588  1.00  0.00           C  
ATOM   1184  H   LEU A  81      57.228  17.710  24.525  1.00  0.00           H  
ATOM   1185  HA  LEU A  81      57.129  19.251  22.156  1.00  0.00           H  
ATOM   1186 1HB  LEU A  81      58.297  19.968  24.208  1.00  0.00           H  
ATOM   1187 2HB  LEU A  81      59.441  18.633  24.035  1.00  0.00           H  
ATOM   1188  HG  LEU A  81      60.276  19.641  21.926  1.00  0.00           H  
ATOM   1189 1HD1 LEU A  81      59.575  21.917  21.330  1.00  0.00           H  
ATOM   1190 2HD1 LEU A  81      58.219  20.768  21.247  1.00  0.00           H  
ATOM   1191 3HD1 LEU A  81      58.359  21.882  22.628  1.00  0.00           H  
ATOM   1192 1HD2 LEU A  81      61.410  21.554  23.004  1.00  0.00           H  
ATOM   1193 2HD2 LEU A  81      60.220  21.515  24.327  1.00  0.00           H  
ATOM   1194 3HD2 LEU A  81      61.341  20.152  24.098  1.00  0.00           H  
ATOM   1195  N   GLU A  82      58.988  16.565  22.076  1.00  0.00           N  
ATOM   1196  CA  GLU A  82      59.623  15.622  21.175  1.00  0.00           C  
ATOM   1197  C   GLU A  82      58.660  15.077  20.132  1.00  0.00           C  
ATOM   1198  O   GLU A  82      59.005  14.909  18.965  1.00  0.00           O  
ATOM   1199  CB  GLU A  82      60.227  14.463  21.972  1.00  0.00           C  
ATOM   1200  CG  GLU A  82      61.433  14.844  22.819  1.00  0.00           C  
ATOM   1201  CD  GLU A  82      62.613  15.280  21.995  1.00  0.00           C  
ATOM   1202  OE1 GLU A  82      62.835  14.701  20.958  1.00  0.00           O  
ATOM   1203  OE2 GLU A  82      63.292  16.192  22.402  1.00  0.00           O1-
ATOM   1204  H   GLU A  82      58.890  16.305  23.015  1.00  0.00           H  
ATOM   1205  HA  GLU A  82      60.428  16.135  20.648  1.00  0.00           H  
ATOM   1206 1HB  GLU A  82      59.470  14.045  22.636  1.00  0.00           H  
ATOM   1207 2HB  GLU A  82      60.535  13.673  21.288  1.00  0.00           H  
ATOM   1208 1HG  GLU A  82      61.152  15.657  23.488  1.00  0.00           H  
ATOM   1209 2HG  GLU A  82      61.719  13.989  23.430  1.00  0.00           H  
ATOM   1210  N   VAL A  83      57.458  14.771  20.566  1.00  0.00           N  
ATOM   1211  CA  VAL A  83      56.419  14.310  19.665  1.00  0.00           C  
ATOM   1212  C   VAL A  83      56.049  15.352  18.622  1.00  0.00           C  
ATOM   1213  O   VAL A  83      55.824  15.041  17.455  1.00  0.00           O  
ATOM   1214  CB  VAL A  83      55.160  13.931  20.468  1.00  0.00           C  
ATOM   1215  CG1 VAL A  83      53.999  13.637  19.530  1.00  0.00           C  
ATOM   1216  CG2 VAL A  83      55.454  12.731  21.355  1.00  0.00           C  
ATOM   1217  H   VAL A  83      57.219  14.912  21.505  1.00  0.00           H  
ATOM   1218  HA  VAL A  83      56.783  13.426  19.140  1.00  0.00           H  
ATOM   1219  HB  VAL A  83      54.867  14.779  21.087  1.00  0.00           H  
ATOM   1220 1HG1 VAL A  83      53.117  13.372  20.114  1.00  0.00           H  
ATOM   1221 2HG1 VAL A  83      53.783  14.521  18.930  1.00  0.00           H  
ATOM   1222 3HG1 VAL A  83      54.262  12.808  18.874  1.00  0.00           H  
ATOM   1223 1HG2 VAL A  83      54.560  12.470  21.921  1.00  0.00           H  
ATOM   1224 2HG2 VAL A  83      55.753  11.885  20.736  1.00  0.00           H  
ATOM   1225 3HG2 VAL A  83      56.260  12.979  22.046  1.00  0.00           H  
ATOM   1226  N   ALA A  84      55.956  16.590  19.056  1.00  0.00           N  
ATOM   1227  CA  ALA A  84      55.682  17.693  18.155  1.00  0.00           C  
ATOM   1228  C   ALA A  84      56.773  17.876  17.112  1.00  0.00           C  
ATOM   1229  O   ALA A  84      56.506  18.152  15.945  1.00  0.00           O  
ATOM   1230  CB  ALA A  84      55.497  18.978  18.949  1.00  0.00           C  
ATOM   1231  H   ALA A  84      56.137  16.800  19.995  1.00  0.00           H  
ATOM   1232  HA  ALA A  84      54.748  17.487  17.630  1.00  0.00           H  
ATOM   1233 1HB  ALA A  84      55.279  19.799  18.267  1.00  0.00           H  
ATOM   1234 2HB  ALA A  84      54.670  18.857  19.649  1.00  0.00           H  
ATOM   1235 3HB  ALA A  84      56.409  19.198  19.501  1.00  0.00           H  
ATOM   1236  N   GLU A  85      58.008  17.753  17.546  1.00  0.00           N  
ATOM   1237  CA  GLU A  85      59.142  17.831  16.645  1.00  0.00           C  
ATOM   1238  C   GLU A  85      59.133  16.724  15.602  1.00  0.00           C  
ATOM   1239  O   GLU A  85      59.451  16.940  14.435  1.00  0.00           O  
ATOM   1240  CB  GLU A  85      60.447  17.775  17.442  1.00  0.00           C  
ATOM   1241  CG  GLU A  85      60.720  19.011  18.288  1.00  0.00           C  
ATOM   1242  CD  GLU A  85      60.933  20.249  17.464  1.00  0.00           C  
ATOM   1243  OE1 GLU A  85      61.040  20.132  16.267  1.00  0.00           O  
ATOM   1244  OE2 GLU A  85      60.988  21.315  18.032  1.00  0.00           O1-
ATOM   1245  H   GLU A  85      58.184  17.538  18.485  1.00  0.00           H  
ATOM   1246  HA  GLU A  85      59.095  18.780  16.111  1.00  0.00           H  
ATOM   1247 1HB  GLU A  85      60.431  16.911  18.107  1.00  0.00           H  
ATOM   1248 2HB  GLU A  85      61.286  17.646  16.758  1.00  0.00           H  
ATOM   1249 1HG  GLU A  85      59.875  19.174  18.957  1.00  0.00           H  
ATOM   1250 2HG  GLU A  85      61.603  18.831  18.900  1.00  0.00           H  
ATOM   1251  N   ARG A  86      58.797  15.530  16.036  1.00  0.00           N  
ATOM   1252  CA  ARG A  86      58.677  14.399  15.135  1.00  0.00           C  
ATOM   1253  C   ARG A  86      57.589  14.601  14.092  1.00  0.00           C  
ATOM   1254  O   ARG A  86      57.746  14.250  12.925  1.00  0.00           O  
ATOM   1255  CB  ARG A  86      58.384  13.130  15.922  1.00  0.00           C  
ATOM   1256  CG  ARG A  86      59.468  12.724  16.907  1.00  0.00           C  
ATOM   1257  CD  ARG A  86      60.687  12.237  16.213  1.00  0.00           C  
ATOM   1258  NE  ARG A  86      61.500  13.334  15.713  1.00  0.00           N  
ATOM   1259  CZ  ARG A  86      62.295  14.108  16.478  1.00  0.00           C  
ATOM   1260  NH1 ARG A  86      62.372  13.894  17.772  1.00  0.00           N1+
ATOM   1261  NH2 ARG A  86      62.996  15.083  15.926  1.00  0.00           N  
ATOM   1262  H   ARG A  86      58.555  15.394  16.975  1.00  0.00           H  
ATOM   1263  HA  ARG A  86      59.621  14.277  14.606  1.00  0.00           H  
ATOM   1264 1HB  ARG A  86      57.459  13.255  16.482  1.00  0.00           H  
ATOM   1265 2HB  ARG A  86      58.238  12.299  15.231  1.00  0.00           H  
ATOM   1266 1HG  ARG A  86      59.742  13.582  17.521  1.00  0.00           H  
ATOM   1267 2HG  ARG A  86      59.096  11.923  17.548  1.00  0.00           H  
ATOM   1268 1HD  ARG A  86      61.292  11.653  16.906  1.00  0.00           H  
ATOM   1269 2HD  ARG A  86      60.400  11.613  15.368  1.00  0.00           H  
ATOM   1270  HE  ARG A  86      61.467  13.530  14.721  1.00  0.00           H  
ATOM   1271 1HH1 ARG A  86      61.836  13.149  18.194  1.00  0.00           H  
ATOM   1272 2HH1 ARG A  86      62.967  14.474  18.345  1.00  0.00           H  
ATOM   1273 1HH2 ARG A  86      62.937  15.248  14.930  1.00  0.00           H  
ATOM   1274 2HH2 ARG A  86      63.591  15.663  16.499  1.00  0.00           H  
ATOM   1275  N   ALA A  87      56.471  15.139  14.526  1.00  0.00           N  
ATOM   1276  CA  ALA A  87      55.379  15.453  13.625  1.00  0.00           C  
ATOM   1277  C   ALA A  87      55.766  16.490  12.582  1.00  0.00           C  
ATOM   1278  O   ALA A  87      55.393  16.396  11.415  1.00  0.00           O  
ATOM   1279  CB  ALA A  87      54.174  15.935  14.419  1.00  0.00           C  
ATOM   1280  H   ALA A  87      56.379  15.401  15.465  1.00  0.00           H  
ATOM   1281  HA  ALA A  87      55.112  14.543  13.087  1.00  0.00           H  
ATOM   1282 1HB  ALA A  87      53.353  16.156  13.737  1.00  0.00           H  
ATOM   1283 2HB  ALA A  87      53.865  15.157  15.119  1.00  0.00           H  
ATOM   1284 3HB  ALA A  87      54.438  16.835  14.972  1.00  0.00           H  
ATOM   1285  N   ARG A  88      56.490  17.498  13.016  1.00  0.00           N  
ATOM   1286  CA  ARG A  88      56.989  18.519  12.115  1.00  0.00           C  
ATOM   1287  C   ARG A  88      57.943  17.957  11.072  1.00  0.00           C  
ATOM   1288  O   ARG A  88      57.915  18.340   9.905  1.00  0.00           O  
ATOM   1289  CB  ARG A  88      57.698  19.612  12.902  1.00  0.00           C  
ATOM   1290  CG  ARG A  88      58.230  20.762  12.061  1.00  0.00           C  
ATOM   1291  CD  ARG A  88      58.908  21.785  12.898  1.00  0.00           C  
ATOM   1292  NE  ARG A  88      60.084  21.250  13.564  1.00  0.00           N  
ATOM   1293  CZ  ARG A  88      61.287  21.089  12.979  1.00  0.00           C  
ATOM   1294  NH1 ARG A  88      61.457  21.426  11.720  1.00  0.00           N1+
ATOM   1295  NH2 ARG A  88      62.298  20.592  13.672  1.00  0.00           N  
ATOM   1296  H   ARG A  88      56.764  17.543  13.955  1.00  0.00           H  
ATOM   1297  HA  ARG A  88      56.142  18.959  11.587  1.00  0.00           H  
ATOM   1298 1HB  ARG A  88      57.014  20.031  13.638  1.00  0.00           H  
ATOM   1299 2HB  ARG A  88      58.540  19.182  13.444  1.00  0.00           H  
ATOM   1300 1HG  ARG A  88      58.950  20.380  11.337  1.00  0.00           H  
ATOM   1301 2HG  ARG A  88      57.404  21.241  11.535  1.00  0.00           H  
ATOM   1302 1HD  ARG A  88      59.221  22.619  12.270  1.00  0.00           H  
ATOM   1303 2HD  ARG A  88      58.219  22.145  13.661  1.00  0.00           H  
ATOM   1304  HE  ARG A  88      59.993  20.979  14.534  1.00  0.00           H  
ATOM   1305 1HH1 ARG A  88      60.685  21.806  11.190  1.00  0.00           H  
ATOM   1306 2HH1 ARG A  88      62.358  21.306  11.282  1.00  0.00           H  
ATOM   1307 1HH2 ARG A  88      62.167  20.332  14.640  1.00  0.00           H  
ATOM   1308 2HH2 ARG A  88      63.199  20.471  13.234  1.00  0.00           H  
ATOM   1309  N   GLU A  89      58.809  17.069  11.506  1.00  0.00           N  
ATOM   1310  CA  GLU A  89      59.728  16.400  10.605  1.00  0.00           C  
ATOM   1311  C   GLU A  89      59.010  15.559   9.562  1.00  0.00           C  
ATOM   1312  O   GLU A  89      59.392  15.519   8.395  1.00  0.00           O  
ATOM   1313  CB  GLU A  89      60.692  15.518  11.402  1.00  0.00           C  
ATOM   1314  CG  GLU A  89      61.746  14.817  10.557  1.00  0.00           C  
ATOM   1315  CD  GLU A  89      62.720  14.019  11.380  1.00  0.00           C  
ATOM   1316  OE1 GLU A  89      62.597  14.025  12.582  1.00  0.00           O  
ATOM   1317  OE2 GLU A  89      63.587  13.404  10.807  1.00  0.00           O1-
ATOM   1318  H   GLU A  89      58.806  16.791  12.445  1.00  0.00           H  
ATOM   1319  HA  GLU A  89      60.303  17.158  10.071  1.00  0.00           H  
ATOM   1320 1HB  GLU A  89      61.208  16.123  12.147  1.00  0.00           H  
ATOM   1321 2HB  GLU A  89      60.127  14.752  11.935  1.00  0.00           H  
ATOM   1322 1HG  GLU A  89      61.249  14.148   9.855  1.00  0.00           H  
ATOM   1323 2HG  GLU A  89      62.291  15.564   9.982  1.00  0.00           H  
ATOM   1324  N   LEU A  90      57.985  14.859   9.996  1.00  0.00           N  
ATOM   1325  CA  LEU A  90      57.166  14.071   9.095  1.00  0.00           C  
ATOM   1326  C   LEU A  90      56.462  14.924   8.052  1.00  0.00           C  
ATOM   1327  O   LEU A  90      56.357  14.555   6.885  1.00  0.00           O  
ATOM   1328  CB  LEU A  90      56.124  13.281   9.897  1.00  0.00           C  
ATOM   1329  CG  LEU A  90      55.262  12.304   9.088  1.00  0.00           C  
ATOM   1330  CD1 LEU A  90      54.166  13.074   8.364  1.00  0.00           C  
ATOM   1331  CD2 LEU A  90      56.141  11.547   8.103  1.00  0.00           C  
ATOM   1332  H   LEU A  90      57.712  14.911  10.935  1.00  0.00           H  
ATOM   1333  HA  LEU A  90      57.811  13.371   8.565  1.00  0.00           H  
ATOM   1334 1HB  LEU A  90      56.640  12.709  10.667  1.00  0.00           H  
ATOM   1335 2HB  LEU A  90      55.454  13.988  10.387  1.00  0.00           H  
ATOM   1336  HG  LEU A  90      54.782  11.597   9.764  1.00  0.00           H  
ATOM   1337 1HD1 LEU A  90      53.553  12.379   7.789  1.00  0.00           H  
ATOM   1338 2HD1 LEU A  90      53.541  13.590   9.093  1.00  0.00           H  
ATOM   1339 3HD1 LEU A  90      54.616  13.802   7.691  1.00  0.00           H  
ATOM   1340 1HD2 LEU A  90      55.528  10.852   7.529  1.00  0.00           H  
ATOM   1341 2HD2 LEU A  90      56.620  12.254   7.426  1.00  0.00           H  
ATOM   1342 3HD2 LEU A  90      56.904  10.992   8.649  1.00  0.00           H  
ATOM   1343  N   LEU A  91      55.952  16.055   8.486  1.00  0.00           N  
ATOM   1344  CA  LEU A  91      55.317  16.998   7.585  1.00  0.00           C  
ATOM   1345  C   LEU A  91      56.280  17.543   6.542  1.00  0.00           C  
ATOM   1346  O   LEU A  91      55.935  17.711   5.375  1.00  0.00           O  
ATOM   1347  CB  LEU A  91      54.720  18.161   8.387  1.00  0.00           C  
ATOM   1348  CG  LEU A  91      53.991  19.231   7.565  1.00  0.00           C  
ATOM   1349  CD1 LEU A  91      52.830  18.593   6.815  1.00  0.00           C  
ATOM   1350  CD2 LEU A  91      53.503  20.337   8.489  1.00  0.00           C  
ATOM   1351  H   LEU A  91      56.050  16.315   9.425  1.00  0.00           H  
ATOM   1352  HA  LEU A  91      54.515  16.484   7.056  1.00  0.00           H  
ATOM   1353 1HB  LEU A  91      54.011  17.758   9.108  1.00  0.00           H  
ATOM   1354 2HB  LEU A  91      55.523  18.654   8.935  1.00  0.00           H  
ATOM   1355  HG  LEU A  91      54.675  19.651   6.826  1.00  0.00           H  
ATOM   1356 1HD1 LEU A  91      52.312  19.353   6.230  1.00  0.00           H  
ATOM   1357 2HD1 LEU A  91      53.209  17.819   6.147  1.00  0.00           H  
ATOM   1358 3HD1 LEU A  91      52.136  18.149   7.528  1.00  0.00           H  
ATOM   1359 1HD2 LEU A  91      52.986  21.098   7.904  1.00  0.00           H  
ATOM   1360 2HD2 LEU A  91      52.818  19.919   9.227  1.00  0.00           H  
ATOM   1361 3HD2 LEU A  91      54.355  20.788   8.999  1.00  0.00           H  
ATOM   1362  N   GLU A  92      57.482  17.850   6.976  1.00  0.00           N  
ATOM   1363  CA  GLU A  92      58.521  18.311   6.075  1.00  0.00           C  
ATOM   1364  C   GLU A  92      58.891  17.268   5.032  1.00  0.00           C  
ATOM   1365  O   GLU A  92      59.116  17.579   3.865  1.00  0.00           O  
ATOM   1366  CB  GLU A  92      59.767  18.705   6.872  1.00  0.00           C  
ATOM   1367  CG  GLU A  92      59.605  19.966   7.708  1.00  0.00           C  
ATOM   1368  CD  GLU A  92      60.820  20.278   8.538  1.00  0.00           C  
ATOM   1369  OE1 GLU A  92      61.724  19.478   8.556  1.00  0.00           O  
ATOM   1370  OE2 GLU A  92      60.843  21.317   9.154  1.00  0.00           O1-
ATOM   1371  H   GLU A  92      57.721  17.708   7.915  1.00  0.00           H  
ATOM   1372  HA  GLU A  92      58.152  19.187   5.541  1.00  0.00           H  
ATOM   1373 1HB  GLU A  92      60.041  17.891   7.544  1.00  0.00           H  
ATOM   1374 2HB  GLU A  92      60.601  18.861   6.189  1.00  0.00           H  
ATOM   1375 1HG  GLU A  92      59.407  20.807   7.044  1.00  0.00           H  
ATOM   1376 2HG  GLU A  92      58.744  19.847   8.364  1.00  0.00           H  
ATOM   1377  N   ALA A  93      58.984  16.031   5.466  1.00  0.00           N  
ATOM   1378  CA  ALA A  93      59.258  14.927   4.565  1.00  0.00           C  
ATOM   1379  C   ALA A  93      58.167  14.745   3.522  1.00  0.00           C  
ATOM   1380  O   ALA A  93      58.434  14.469   2.355  1.00  0.00           O  
ATOM   1381  CB  ALA A  93      59.442  13.642   5.359  1.00  0.00           C  
ATOM   1382  H   ALA A  93      58.803  15.820   6.405  1.00  0.00           H  
ATOM   1383  HA  ALA A  93      60.187  15.135   4.036  1.00  0.00           H  
ATOM   1384 1HB  ALA A  93      59.659  12.820   4.677  1.00  0.00           H  
ATOM   1385 2HB  ALA A  93      60.269  13.761   6.058  1.00  0.00           H  
ATOM   1386 3HB  ALA A  93      58.529  13.422   5.911  1.00  0.00           H  
ATOM   1387  N   VAL A  94      56.932  14.868   3.956  1.00  0.00           N  
ATOM   1388  CA  VAL A  94      55.798  14.790   3.055  1.00  0.00           C  
ATOM   1389  C   VAL A  94      55.807  15.896   2.012  1.00  0.00           C  
ATOM   1390  O   VAL A  94      55.489  15.681   0.845  1.00  0.00           O  
ATOM   1391  CB  VAL A  94      54.486  14.865   3.858  1.00  0.00           C  
ATOM   1392  CG1 VAL A  94      53.293  14.978   2.920  1.00  0.00           C  
ATOM   1393  CG2 VAL A  94      54.355  13.640   4.751  1.00  0.00           C  
ATOM   1394  H   VAL A  94      56.756  15.083   4.895  1.00  0.00           H  
ATOM   1395  HA  VAL A  94      55.838  13.835   2.530  1.00  0.00           H  
ATOM   1396  HB  VAL A  94      54.497  15.765   4.473  1.00  0.00           H  
ATOM   1397 1HG1 VAL A  94      52.374  15.030   3.504  1.00  0.00           H  
ATOM   1398 2HG1 VAL A  94      53.390  15.880   2.315  1.00  0.00           H  
ATOM   1399 3HG1 VAL A  94      53.259  14.105   2.268  1.00  0.00           H  
ATOM   1400 1HG2 VAL A  94      53.425  13.700   5.316  1.00  0.00           H  
ATOM   1401 2HG2 VAL A  94      54.349  12.740   4.136  1.00  0.00           H  
ATOM   1402 3HG2 VAL A  94      55.197  13.602   5.442  1.00  0.00           H  
ATOM   1403  N   GLU A  95      56.283  17.072   2.362  1.00  0.00           N  
ATOM   1404  CA  GLU A  95      56.145  18.189   1.424  1.00  0.00           C  
ATOM   1405  C   GLU A  95      56.305  17.766  -0.055  1.00  0.00           C  
ATOM   1406  O   GLU A  95      55.814  18.447  -0.953  1.00  0.00           O  
ATOM   1407  CB  GLU A  95      57.172  19.272   1.762  1.00  0.00           C  
ATOM   1408  CG  GLU A  95      56.910  19.999   3.073  1.00  0.00           C  
ATOM   1409  CD  GLU A  95      57.966  21.019   3.398  1.00  0.00           C  
ATOM   1410  OE1 GLU A  95      58.938  21.087   2.685  1.00  0.00           O  
ATOM   1411  OE2 GLU A  95      57.800  21.731   4.360  1.00  0.00           O1-
ATOM   1412  H   GLU A  95      56.637  17.231   3.294  1.00  0.00           H  
ATOM   1413  HA  GLU A  95      55.139  18.600   1.521  1.00  0.00           H  
ATOM   1414 1HB  GLU A  95      58.165  18.827   1.818  1.00  0.00           H  
ATOM   1415 2HB  GLU A  95      57.191  20.016   0.965  1.00  0.00           H  
ATOM   1416 1HG  GLU A  95      55.944  20.500   3.013  1.00  0.00           H  
ATOM   1417 2HG  GLU A  95      56.859  19.267   3.878  1.00  0.00           H  
ATOM   1418  N   GLU A  96      56.939  16.624  -0.303  1.00  0.00           N  
ATOM   1419  CA  GLU A  96      57.003  16.046  -1.655  1.00  0.00           C  
ATOM   1420  C   GLU A  96      55.609  15.677  -2.172  1.00  0.00           C  
ATOM   1421  O   GLU A  96      55.411  15.485  -3.371  1.00  0.00           O  
ATOM   1422  CB  GLU A  96      57.902  14.807  -1.664  1.00  0.00           C  
ATOM   1423  CG  GLU A  96      59.378  15.100  -1.434  1.00  0.00           C  
ATOM   1424  CD  GLU A  96      60.226  13.858  -1.429  1.00  0.00           C  
ATOM   1425  OE1 GLU A  96      59.676  12.785  -1.494  1.00  0.00           O  
ATOM   1426  OE2 GLU A  96      61.426  13.984  -1.360  1.00  0.00           O1-
ATOM   1427  H   GLU A  96      57.352  16.125   0.473  1.00  0.00           H  
ATOM   1428  HA  GLU A  96      57.439  16.785  -2.327  1.00  0.00           H  
ATOM   1429 1HB  GLU A  96      57.573  14.114  -0.890  1.00  0.00           H  
ATOM   1430 2HB  GLU A  96      57.807  14.296  -2.623  1.00  0.00           H  
ATOM   1431 1HG  GLU A  96      59.732  15.765  -2.221  1.00  0.00           H  
ATOM   1432 2HG  GLU A  96      59.491  15.615  -0.482  1.00  0.00           H  
ATOM   1433  N   GLY A  97      54.668  15.546  -1.247  1.00  0.00           N  
ATOM   1434  CA  GLY A  97      53.298  15.103  -1.507  1.00  0.00           C  
ATOM   1435  C   GLY A  97      52.555  16.075  -2.410  1.00  0.00           C  
ATOM   1436  O   GLY A  97      52.955  17.228  -2.562  1.00  0.00           O  
ATOM   1437  H   GLY A  97      54.926  15.751  -0.290  1.00  0.00           H  
ATOM   1438 1HA  GLY A  97      53.316  14.117  -1.972  1.00  0.00           H  
ATOM   1439 2HA  GLY A  97      52.763  15.003  -0.563  1.00  0.00           H  
ATOM   1440  N   GLU A  98      51.379  15.643  -2.847  1.00  0.00           N  
ATOM   1441  CA  GLU A  98      50.311  16.543  -3.279  1.00  0.00           C  
ATOM   1442  C   GLU A  98      49.737  17.345  -2.116  1.00  0.00           C  
ATOM   1443  O   GLU A  98      49.737  16.891  -0.971  1.00  0.00           O  
ATOM   1444  CB  GLU A  98      49.192  15.749  -3.958  1.00  0.00           C  
ATOM   1445  CG  GLU A  98      49.606  15.060  -5.250  1.00  0.00           C  
ATOM   1446  CD  GLU A  98      50.227  13.710  -5.020  1.00  0.00           C  
ATOM   1447  OE1 GLU A  98      50.341  13.315  -3.885  1.00  0.00           O  
ATOM   1448  OE2 GLU A  98      50.588  13.073  -5.982  1.00  0.00           O1-
ATOM   1449  H   GLU A  98      51.225  14.645  -2.879  1.00  0.00           H  
ATOM   1450  HA  GLU A  98      50.723  17.244  -4.006  1.00  0.00           H  
ATOM   1451 1HB  GLU A  98      48.822  14.985  -3.275  1.00  0.00           H  
ATOM   1452 2HB  GLU A  98      48.360  16.416  -4.186  1.00  0.00           H  
ATOM   1453 1HG  GLU A  98      48.727  14.940  -5.883  1.00  0.00           H  
ATOM   1454 2HG  GLU A  98      50.316  15.695  -5.778  1.00  0.00           H  
ATOM   1455  N   PRO A  99      49.285  18.562  -2.415  1.00  0.00           N  
ATOM   1456  CA  PRO A  99      48.871  19.501  -1.380  1.00  0.00           C  
ATOM   1457  C   PRO A  99      47.801  18.916  -0.471  1.00  0.00           C  
ATOM   1458  O   PRO A  99      47.852  19.089   0.754  1.00  0.00           O  
ATOM   1459  CB  PRO A  99      48.332  20.683  -2.191  1.00  0.00           C  
ATOM   1460  CG  PRO A  99      49.101  20.633  -3.467  1.00  0.00           C  
ATOM   1461  CD  PRO A  99      49.223  19.164  -3.773  1.00  0.00           C  
ATOM   1462  HA  PRO A  99      49.738  19.747  -0.768  1.00  0.00           H  
ATOM   1463 1HB  PRO A  99      47.248  20.573  -2.342  1.00  0.00           H  
ATOM   1464 2HB  PRO A  99      48.485  21.621  -1.637  1.00  0.00           H  
ATOM   1465 1HG  PRO A  99      48.568  21.187  -4.254  1.00  0.00           H  
ATOM   1466 2HG  PRO A  99      50.078  21.122  -3.340  1.00  0.00           H  
ATOM   1467 1HD  PRO A  99      48.333  18.829  -4.326  1.00  0.00           H  
ATOM   1468 2HD  PRO A  99      50.136  18.986  -4.361  1.00  0.00           H  
ATOM   1469  N   GLU A 100      46.861  18.180  -1.049  1.00  0.00           N  
ATOM   1470  CA  GLU A 100      45.845  17.514  -0.241  1.00  0.00           C  
ATOM   1471  C   GLU A 100      46.510  16.681   0.870  1.00  0.00           C  
ATOM   1472  O   GLU A 100      46.131  16.749   2.036  1.00  0.00           O  
ATOM   1473  CB  GLU A 100      44.964  16.622  -1.118  1.00  0.00           C  
ATOM   1474  CG  GLU A 100      44.081  17.381  -2.099  1.00  0.00           C  
ATOM   1475  CD  GLU A 100      44.804  17.769  -3.358  1.00  0.00           C  
ATOM   1476  OE1 GLU A 100      45.965  17.458  -3.474  1.00  0.00           O  
ATOM   1477  OE2 GLU A 100      44.195  18.377  -4.206  1.00  0.00           O1-
ATOM   1478  H   GLU A 100      46.852  18.079  -2.054  1.00  0.00           H  
ATOM   1479  HA  GLU A 100      45.210  18.275   0.214  1.00  0.00           H  
ATOM   1480 1HB  GLU A 100      45.592  15.941  -1.692  1.00  0.00           H  
ATOM   1481 2HB  GLU A 100      44.316  16.015  -0.486  1.00  0.00           H  
ATOM   1482 1HG  GLU A 100      43.228  16.756  -2.362  1.00  0.00           H  
ATOM   1483 2HG  GLU A 100      43.702  18.278  -1.612  1.00  0.00           H  
ATOM   1484  N   ALA A 101      47.562  15.969   0.487  1.00  0.00           N  
ATOM   1485  CA  ALA A 101      48.432  15.222   1.374  1.00  0.00           C  
ATOM   1486  C   ALA A 101      49.079  16.103   2.430  1.00  0.00           C  
ATOM   1487  O   ALA A 101      49.126  15.762   3.610  1.00  0.00           O  
ATOM   1488  CB  ALA A 101      49.502  14.502   0.566  1.00  0.00           C  
ATOM   1489  H   ALA A 101      47.742  15.954  -0.507  1.00  0.00           H  
ATOM   1490  HA  ALA A 101      47.826  14.485   1.901  1.00  0.00           H  
ATOM   1491 1HB  ALA A 101      50.144  13.933   1.238  1.00  0.00           H  
ATOM   1492 2HB  ALA A 101      49.028  13.824  -0.144  1.00  0.00           H  
ATOM   1493 3HB  ALA A 101      50.101  15.232   0.025  1.00  0.00           H  
ATOM   1494  N   VAL A 102      49.608  17.225   1.997  1.00  0.00           N  
ATOM   1495  CA  VAL A 102      50.257  18.158   2.898  1.00  0.00           C  
ATOM   1496  C   VAL A 102      49.303  18.719   3.940  1.00  0.00           C  
ATOM   1497  O   VAL A 102      49.652  18.881   5.108  1.00  0.00           O  
ATOM   1498  CB  VAL A 102      50.868  19.322   2.095  1.00  0.00           C  
ATOM   1499  CG1 VAL A 102      51.376  20.407   3.033  1.00  0.00           C  
ATOM   1500  CG2 VAL A 102      51.991  18.806   1.209  1.00  0.00           C  
ATOM   1501  H   VAL A 102      49.514  17.487   1.057  1.00  0.00           H  
ATOM   1502  HA  VAL A 102      51.047  17.631   3.431  1.00  0.00           H  
ATOM   1503  HB  VAL A 102      50.092  19.771   1.476  1.00  0.00           H  
ATOM   1504 1HG1 VAL A 102      51.805  21.222   2.449  1.00  0.00           H  
ATOM   1505 2HG1 VAL A 102      50.549  20.786   3.632  1.00  0.00           H  
ATOM   1506 3HG1 VAL A 102      52.141  19.991   3.690  1.00  0.00           H  
ATOM   1507 1HG2 VAL A 102      52.418  19.634   0.643  1.00  0.00           H  
ATOM   1508 2HG2 VAL A 102      52.765  18.352   1.828  1.00  0.00           H  
ATOM   1509 3HG2 VAL A 102      51.596  18.061   0.518  1.00  0.00           H  
ATOM   1510  N   ALA A 103      48.106  19.044   3.507  1.00  0.00           N  
ATOM   1511  CA  ALA A 103      47.075  19.522   4.408  1.00  0.00           C  
ATOM   1512  C   ALA A 103      46.689  18.485   5.450  1.00  0.00           C  
ATOM   1513  O   ALA A 103      46.468  18.800   6.618  1.00  0.00           O  
ATOM   1514  CB  ALA A 103      45.848  19.947   3.614  1.00  0.00           C  
ATOM   1515  H   ALA A 103      47.865  18.906   2.567  1.00  0.00           H  
ATOM   1516  HA  ALA A 103      47.469  20.385   4.946  1.00  0.00           H  
ATOM   1517 1HB  ALA A 103      45.083  20.317   4.297  1.00  0.00           H  
ATOM   1518 2HB  ALA A 103      46.123  20.738   2.915  1.00  0.00           H  
ATOM   1519 3HB  ALA A 103      45.459  19.094   3.061  1.00  0.00           H  
ATOM   1520  N   GLU A 104      46.575  17.249   5.017  1.00  0.00           N  
ATOM   1521  CA  GLU A 104      46.284  16.151   5.918  1.00  0.00           C  
ATOM   1522  C   GLU A 104      47.373  15.950   6.960  1.00  0.00           C  
ATOM   1523  O   GLU A 104      47.101  15.679   8.128  1.00  0.00           O  
ATOM   1524  CB  GLU A 104      46.090  14.859   5.121  1.00  0.00           C  
ATOM   1525  CG  GLU A 104      44.825  14.825   4.276  1.00  0.00           C  
ATOM   1526  CD  GLU A 104      43.569  14.852   5.101  1.00  0.00           C  
ATOM   1527  OE1 GLU A 104      43.344  13.920   5.836  1.00  0.00           O  
ATOM   1528  OE2 GLU A 104      42.834  15.805   4.997  1.00  0.00           O1-
ATOM   1529  H   GLU A 104      46.753  17.036   4.077  1.00  0.00           H  
ATOM   1530  HA  GLU A 104      45.365  16.381   6.458  1.00  0.00           H  
ATOM   1531 1HB  GLU A 104      46.941  14.711   4.456  1.00  0.00           H  
ATOM   1532 2HB  GLU A 104      46.058  14.011   5.805  1.00  0.00           H  
ATOM   1533 1HG  GLU A 104      44.825  15.685   3.607  1.00  0.00           H  
ATOM   1534 2HG  GLU A 104      44.833  13.924   3.664  1.00  0.00           H  
ATOM   1535  N   ALA A 105      48.609  16.053   6.527  1.00  0.00           N  
ATOM   1536  CA  ALA A 105      49.742  15.958   7.428  1.00  0.00           C  
ATOM   1537  C   ALA A 105      49.750  17.065   8.470  1.00  0.00           C  
ATOM   1538  O   ALA A 105      50.064  16.844   9.638  1.00  0.00           O  
ATOM   1539  CB  ALA A 105      51.040  15.979   6.634  1.00  0.00           C  
ATOM   1540  H   ALA A 105      48.788  16.265   5.587  1.00  0.00           H  
ATOM   1541  HA  ALA A 105      49.668  15.013   7.966  1.00  0.00           H  
ATOM   1542 1HB  ALA A 105      51.886  15.894   7.316  1.00  0.00           H  
ATOM   1543 2HB  ALA A 105      51.052  15.142   5.935  1.00  0.00           H  
ATOM   1544 3HB  ALA A 105      51.113  16.914   6.080  1.00  0.00           H  
ATOM   1545  N   VAL A 106      49.434  18.264   8.037  1.00  0.00           N  
ATOM   1546  CA  VAL A 106      49.331  19.396   8.938  1.00  0.00           C  
ATOM   1547  C   VAL A 106      48.240  19.212   9.980  1.00  0.00           C  
ATOM   1548  O   VAL A 106      48.402  19.560  11.148  1.00  0.00           O  
ATOM   1549  CB  VAL A 106      49.050  20.680   8.135  1.00  0.00           C  
ATOM   1550  CG1 VAL A 106      48.742  21.838   9.073  1.00  0.00           C  
ATOM   1551  CG2 VAL A 106      50.242  21.008   7.249  1.00  0.00           C  
ATOM   1552  H   VAL A 106      49.193  18.404   7.097  1.00  0.00           H  
ATOM   1553  HA  VAL A 106      50.274  19.498   9.475  1.00  0.00           H  
ATOM   1554  HB  VAL A 106      48.167  20.525   7.516  1.00  0.00           H  
ATOM   1555 1HG1 VAL A 106      48.545  22.737   8.489  1.00  0.00           H  
ATOM   1556 2HG1 VAL A 106      47.864  21.596   9.673  1.00  0.00           H  
ATOM   1557 3HG1 VAL A 106      49.594  22.011   9.730  1.00  0.00           H  
ATOM   1558 1HG2 VAL A 106      50.036  21.916   6.683  1.00  0.00           H  
ATOM   1559 2HG2 VAL A 106      51.126  21.158   7.868  1.00  0.00           H  
ATOM   1560 3HG2 VAL A 106      50.418  20.183   6.557  1.00  0.00           H  
ATOM   1561  N   ARG A 107      47.113  18.692   9.547  1.00  0.00           N  
ATOM   1562  CA  ARG A 107      46.017  18.395  10.448  1.00  0.00           C  
ATOM   1563  C   ARG A 107      46.387  17.353  11.490  1.00  0.00           C  
ATOM   1564  O   ARG A 107      46.016  17.452  12.658  1.00  0.00           O  
ATOM   1565  CB  ARG A 107      44.810  17.906   9.662  1.00  0.00           C  
ATOM   1566  CG  ARG A 107      43.580  17.600  10.502  1.00  0.00           C  
ATOM   1567  CD  ARG A 107      42.447  17.129   9.666  1.00  0.00           C  
ATOM   1568  NE  ARG A 107      42.750  15.872   9.000  1.00  0.00           N  
ATOM   1569  CZ  ARG A 107      42.681  14.660   9.585  1.00  0.00           C  
ATOM   1570  NH1 ARG A 107      42.318  14.557  10.844  1.00  0.00           N1+
ATOM   1571  NH2 ARG A 107      42.977  13.574   8.892  1.00  0.00           N  
ATOM   1572  H   ARG A 107      47.018  18.432   8.607  1.00  0.00           H  
ATOM   1573  HA  ARG A 107      45.751  19.308  10.982  1.00  0.00           H  
ATOM   1574 1HB  ARG A 107      44.527  18.657   8.925  1.00  0.00           H  
ATOM   1575 2HB  ARG A 107      45.072  16.998   9.119  1.00  0.00           H  
ATOM   1576 1HG  ARG A 107      43.819  16.821  11.227  1.00  0.00           H  
ATOM   1577 2HG  ARG A 107      43.266  18.502  11.029  1.00  0.00           H  
ATOM   1578 1HD  ARG A 107      41.569  16.978  10.294  1.00  0.00           H  
ATOM   1579 2HD  ARG A 107      42.223  17.873   8.903  1.00  0.00           H  
ATOM   1580  HE  ARG A 107      43.033  15.911   8.030  1.00  0.00           H  
ATOM   1581 1HH1 ARG A 107      42.091  15.387  11.374  1.00  0.00           H  
ATOM   1582 2HH1 ARG A 107      42.266  13.649  11.282  1.00  0.00           H  
ATOM   1583 1HH2 ARG A 107      43.256  13.653   7.923  1.00  0.00           H  
ATOM   1584 2HH2 ARG A 107      42.925  12.667   9.329  1.00  0.00           H  
ATOM   1585  N   ALA A 108      47.095  16.333  11.057  1.00  0.00           N  
ATOM   1586  CA  ALA A 108      47.578  15.305  11.958  1.00  0.00           C  
ATOM   1587  C   ALA A 108      48.540  15.851  13.000  1.00  0.00           C  
ATOM   1588  O   ALA A 108      48.507  15.468  14.168  1.00  0.00           O  
ATOM   1589  CB  ALA A 108      48.244  14.191  11.164  1.00  0.00           C  
ATOM   1590  H   ALA A 108      47.368  16.284  10.117  1.00  0.00           H  
ATOM   1591  HA  ALA A 108      46.722  14.897  12.496  1.00  0.00           H  
ATOM   1592 1HB  ALA A 108      48.593  13.416  11.847  1.00  0.00           H  
ATOM   1593 2HB  ALA A 108      47.526  13.762  10.465  1.00  0.00           H  
ATOM   1594 3HB  ALA A 108      49.091  14.595  10.611  1.00  0.00           H  
ATOM   1595  N   LEU A 109      49.421  16.725  12.567  1.00  0.00           N  
ATOM   1596  CA  LEU A 109      50.351  17.379  13.468  1.00  0.00           C  
ATOM   1597  C   LEU A 109      49.646  18.231  14.510  1.00  0.00           C  
ATOM   1598  O   LEU A 109      50.028  18.265  15.678  1.00  0.00           O  
ATOM   1599  CB  LEU A 109      51.324  18.253  12.666  1.00  0.00           C  
ATOM   1600  CG  LEU A 109      52.436  18.929  13.480  1.00  0.00           C  
ATOM   1601  CD1 LEU A 109      53.636  19.191  12.580  1.00  0.00           C  
ATOM   1602  CD2 LEU A 109      51.909  20.223  14.081  1.00  0.00           C  
ATOM   1603  H   LEU A 109      49.423  17.002  11.627  1.00  0.00           H  
ATOM   1604  HA  LEU A 109      50.917  16.613  13.997  1.00  0.00           H  
ATOM   1605 1HB  LEU A 109      51.799  17.635  11.906  1.00  0.00           H  
ATOM   1606 2HB  LEU A 109      50.756  19.037  12.166  1.00  0.00           H  
ATOM   1607  HG  LEU A 109      52.758  18.262  14.279  1.00  0.00           H  
ATOM   1608 1HD1 LEU A 109      54.425  19.672  13.158  1.00  0.00           H  
ATOM   1609 2HD1 LEU A 109      54.004  18.247  12.179  1.00  0.00           H  
ATOM   1610 3HD1 LEU A 109      53.339  19.844  11.759  1.00  0.00           H  
ATOM   1611 1HD2 LEU A 109      52.699  20.703  14.660  1.00  0.00           H  
ATOM   1612 2HD2 LEU A 109      51.587  20.891  13.282  1.00  0.00           H  
ATOM   1613 3HD2 LEU A 109      51.064  20.004  14.733  1.00  0.00           H  
ATOM   1614  N   ALA A 110      48.632  18.947  14.077  1.00  0.00           N  
ATOM   1615  CA  ALA A 110      47.826  19.748  14.978  1.00  0.00           C  
ATOM   1616  C   ALA A 110      47.109  18.906  16.020  1.00  0.00           C  
ATOM   1617  O   ALA A 110      47.010  19.278  17.188  1.00  0.00           O  
ATOM   1618  CB  ALA A 110      46.818  20.567  14.184  1.00  0.00           C  
ATOM   1619  H   ALA A 110      48.358  18.900  13.137  1.00  0.00           H  
ATOM   1620  HA  ALA A 110      48.490  20.424  15.516  1.00  0.00           H  
ATOM   1621 1HB  ALA A 110      46.225  21.175  14.867  1.00  0.00           H  
ATOM   1622 2HB  ALA A 110      47.346  21.215  13.485  1.00  0.00           H  
ATOM   1623 3HB  ALA A 110      46.161  19.897  13.631  1.00  0.00           H  
ATOM   1624  N   GLU A 111      46.580  17.784  15.587  1.00  0.00           N  
ATOM   1625  CA  GLU A 111      45.930  16.851  16.488  1.00  0.00           C  
ATOM   1626  C   GLU A 111      46.885  16.291  17.530  1.00  0.00           C  
ATOM   1627  O   GLU A 111      46.536  16.129  18.698  1.00  0.00           O  
ATOM   1628  CB  GLU A 111      45.307  15.702  15.691  1.00  0.00           C  
ATOM   1629  CG  GLU A 111      44.099  16.099  14.855  1.00  0.00           C  
ATOM   1630  CD  GLU A 111      43.563  14.965  14.026  1.00  0.00           C  
ATOM   1631  OE1 GLU A 111      44.177  13.926  14.008  1.00  0.00           O  
ATOM   1632  OE2 GLU A 111      42.538  15.139  13.410  1.00  0.00           O1-
ATOM   1633  H   GLU A 111      46.674  17.523  14.647  1.00  0.00           H  
ATOM   1634  HA  GLU A 111      45.139  17.379  17.022  1.00  0.00           H  
ATOM   1635 1HB  GLU A 111      46.054  15.278  15.020  1.00  0.00           H  
ATOM   1636 2HB  GLU A 111      44.996  14.912  16.375  1.00  0.00           H  
ATOM   1637 1HG  GLU A 111      43.311  16.453  15.519  1.00  0.00           H  
ATOM   1638 2HG  GLU A 111      44.380  16.922  14.198  1.00  0.00           H  
ATOM   1639  N   LEU A 112      48.081  15.965  17.097  1.00  0.00           N  
ATOM   1640  CA  LEU A 112      49.113  15.488  17.998  1.00  0.00           C  
ATOM   1641  C   LEU A 112      49.500  16.524  19.040  1.00  0.00           C  
ATOM   1642  O   LEU A 112      49.719  16.210  20.208  1.00  0.00           O  
ATOM   1643  CB  LEU A 112      50.356  15.082  17.196  1.00  0.00           C  
ATOM   1644  CG  LEU A 112      51.490  14.440  18.005  1.00  0.00           C  
ATOM   1645  CD1 LEU A 112      52.275  15.526  18.729  1.00  0.00           C  
ATOM   1646  CD2 LEU A 112      50.907  13.438  18.990  1.00  0.00           C  
ATOM   1647  H   LEU A 112      48.323  16.103  16.157  1.00  0.00           H  
ATOM   1648  HA  LEU A 112      48.733  14.616  18.528  1.00  0.00           H  
ATOM   1649 1HB  LEU A 112      50.055  14.372  16.426  1.00  0.00           H  
ATOM   1650 2HB  LEU A 112      50.758  15.968  16.706  1.00  0.00           H  
ATOM   1651  HG  LEU A 112      52.175  13.928  17.329  1.00  0.00           H  
ATOM   1652 1HD1 LEU A 112      53.081  15.070  19.304  1.00  0.00           H  
ATOM   1653 2HD1 LEU A 112      52.697  16.217  18.000  1.00  0.00           H  
ATOM   1654 3HD1 LEU A 112      51.611  16.067  19.402  1.00  0.00           H  
ATOM   1655 1HD2 LEU A 112      51.713  12.981  19.565  1.00  0.00           H  
ATOM   1656 2HD2 LEU A 112      50.223  13.949  19.668  1.00  0.00           H  
ATOM   1657 3HD2 LEU A 112      50.366  12.664  18.445  1.00  0.00           H  
ATOM   1658  N   VAL A 113      49.612  17.760  18.607  1.00  0.00           N  
ATOM   1659  CA  VAL A 113      49.904  18.858  19.508  1.00  0.00           C  
ATOM   1660  C   VAL A 113      48.815  19.059  20.550  1.00  0.00           C  
ATOM   1661  O   VAL A 113      49.087  19.330  21.718  1.00  0.00           O  
ATOM   1662  CB  VAL A 113      50.081  20.161  18.706  1.00  0.00           C  
ATOM   1663  CG1 VAL A 113      50.190  21.353  19.644  1.00  0.00           C  
ATOM   1664  CG2 VAL A 113      51.313  20.058  17.818  1.00  0.00           C  
ATOM   1665  H   VAL A 113      49.435  17.974  17.667  1.00  0.00           H  
ATOM   1666  HA  VAL A 113      50.821  18.620  20.046  1.00  0.00           H  
ATOM   1667  HB  VAL A 113      49.198  20.318  18.086  1.00  0.00           H  
ATOM   1668 1HG1 VAL A 113      50.315  22.266  19.060  1.00  0.00           H  
ATOM   1669 2HG1 VAL A 113      49.283  21.428  20.243  1.00  0.00           H  
ATOM   1670 3HG1 VAL A 113      51.050  21.223  20.300  1.00  0.00           H  
ATOM   1671 1HG2 VAL A 113      51.432  20.983  17.253  1.00  0.00           H  
ATOM   1672 2HG2 VAL A 113      52.195  19.895  18.437  1.00  0.00           H  
ATOM   1673 3HG2 VAL A 113      51.195  19.224  17.127  1.00  0.00           H  
ATOM   1674  N   LYS A 114      47.579  18.956  20.117  1.00  0.00           N  
ATOM   1675  CA  LYS A 114      46.446  19.051  21.018  1.00  0.00           C  
ATOM   1676  C   LYS A 114      46.438  17.945  22.060  1.00  0.00           C  
ATOM   1677  O   LYS A 114      46.124  18.166  23.228  1.00  0.00           O  
ATOM   1678  CB  LYS A 114      45.140  19.025  20.223  1.00  0.00           C  
ATOM   1679  CG  LYS A 114      43.884  19.181  21.071  1.00  0.00           C  
ATOM   1680  CD  LYS A 114      42.634  19.226  20.205  1.00  0.00           C  
ATOM   1681  CE  LYS A 114      41.377  19.359  21.051  1.00  0.00           C  
ATOM   1682  NZ  LYS A 114      40.146  19.405  20.217  1.00  0.00           N1+
ATOM   1683  H   LYS A 114      47.399  18.744  19.177  1.00  0.00           H  
ATOM   1684  HA  LYS A 114      46.505  20.002  21.550  1.00  0.00           H  
ATOM   1685 1HB  LYS A 114      45.147  19.827  19.485  1.00  0.00           H  
ATOM   1686 2HB  LYS A 114      45.062  18.082  19.681  1.00  0.00           H  
ATOM   1687 1HG  LYS A 114      43.806  18.343  21.764  1.00  0.00           H  
ATOM   1688 2HG  LYS A 114      43.948  20.102  21.649  1.00  0.00           H  
ATOM   1689 1HD  LYS A 114      42.695  20.076  19.522  1.00  0.00           H  
ATOM   1690 2HD  LYS A 114      42.568  18.313  19.614  1.00  0.00           H  
ATOM   1691 1HE  LYS A 114      41.308  18.514  21.734  1.00  0.00           H  
ATOM   1692 2HE  LYS A 114      41.433  20.273  21.644  1.00  0.00           H  
ATOM   1693 1HZ  LYS A 114      39.337  19.494  20.814  1.00  0.00           H  
ATOM   1694 2HZ  LYS A 114      40.191  20.198  19.592  1.00  0.00           H  
ATOM   1695 3HZ  LYS A 114      40.073  18.555  19.677  1.00  0.00           H  
ATOM   1696  N   ALA A 115      46.754  16.746  21.627  1.00  0.00           N  
ATOM   1697  CA  ALA A 115      46.857  15.614  22.528  1.00  0.00           C  
ATOM   1698  C   ALA A 115      47.947  15.798  23.570  1.00  0.00           C  
ATOM   1699  O   ALA A 115      47.785  15.449  24.738  1.00  0.00           O  
ATOM   1700  CB  ALA A 115      47.103  14.339  21.734  1.00  0.00           C  
ATOM   1701  H   ALA A 115      46.995  16.606  20.687  1.00  0.00           H  
ATOM   1702  HA  ALA A 115      45.912  15.510  23.062  1.00  0.00           H  
ATOM   1703 1HB  ALA A 115      47.167  13.492  22.417  1.00  0.00           H  
ATOM   1704 2HB  ALA A 115      46.282  14.181  21.035  1.00  0.00           H  
ATOM   1705 3HB  ALA A 115      48.037  14.430  21.181  1.00  0.00           H  
ATOM   1706  N   ALA A 116      49.074  16.317  23.137  1.00  0.00           N  
ATOM   1707  CA  ALA A 116      50.171  16.615  24.038  1.00  0.00           C  
ATOM   1708  C   ALA A 116      49.800  17.657  25.080  1.00  0.00           C  
ATOM   1709  O   ALA A 116      50.172  17.558  26.248  1.00  0.00           O  
ATOM   1710  CB  ALA A 116      51.383  17.079  23.244  1.00  0.00           C  
ATOM   1711  H   ALA A 116      49.170  16.578  22.197  1.00  0.00           H  
ATOM   1712  HA  ALA A 116      50.425  15.702  24.576  1.00  0.00           H  
ATOM   1713 1HB  ALA A 116      52.207  17.289  23.927  1.00  0.00           H  
ATOM   1714 2HB  ALA A 116      51.682  16.297  22.545  1.00  0.00           H  
ATOM   1715 3HB  ALA A 116      51.132  17.982  22.691  1.00  0.00           H  
ATOM   1716  N   LEU A 117      49.093  18.676  24.647  1.00  0.00           N  
ATOM   1717  CA  LEU A 117      48.610  19.705  25.548  1.00  0.00           C  
ATOM   1718  C   LEU A 117      47.648  19.159  26.590  1.00  0.00           C  
ATOM   1719  O   LEU A 117      47.681  19.541  27.758  1.00  0.00           O  
ATOM   1720  CB  LEU A 117      47.919  20.815  24.746  1.00  0.00           C  
ATOM   1721  CG  LEU A 117      48.840  21.677  23.873  1.00  0.00           C  
ATOM   1722  CD1 LEU A 117      47.998  22.603  23.006  1.00  0.00           C  
ATOM   1723  CD2 LEU A 117      49.786  22.471  24.762  1.00  0.00           C  
ATOM   1724  H   LEU A 117      48.820  18.726  23.707  1.00  0.00           H  
ATOM   1725  HA  LEU A 117      49.466  20.113  26.086  1.00  0.00           H  
ATOM   1726 1HB  LEU A 117      47.175  20.361  24.094  1.00  0.00           H  
ATOM   1727 2HB  LEU A 117      47.406  21.479  25.442  1.00  0.00           H  
ATOM   1728  HG  LEU A 117      49.419  21.034  23.210  1.00  0.00           H  
ATOM   1729 1HD1 LEU A 117      48.653  23.216  22.386  1.00  0.00           H  
ATOM   1730 2HD1 LEU A 117      47.345  22.009  22.367  1.00  0.00           H  
ATOM   1731 3HD1 LEU A 117      47.394  23.248  23.643  1.00  0.00           H  
ATOM   1732 1HD2 LEU A 117      50.441  23.083  24.142  1.00  0.00           H  
ATOM   1733 2HD2 LEU A 117      49.208  23.115  25.425  1.00  0.00           H  
ATOM   1734 3HD2 LEU A 117      50.388  21.784  25.358  1.00  0.00           H  
ATOM   1735  N   ARG A 118      46.767  18.285  26.157  1.00  0.00           N  
ATOM   1736  CA  ARG A 118      45.837  17.631  27.058  1.00  0.00           C  
ATOM   1737  C   ARG A 118      46.542  16.778  28.100  1.00  0.00           C  
ATOM   1738  O   ARG A 118      46.160  16.744  29.268  1.00  0.00           O  
ATOM   1739  CB  ARG A 118      44.870  16.759  26.272  1.00  0.00           C  
ATOM   1740  CG  ARG A 118      43.777  16.106  27.103  1.00  0.00           C  
ATOM   1741  CD  ARG A 118      42.800  15.379  26.253  1.00  0.00           C  
ATOM   1742  NE  ARG A 118      43.425  14.293  25.515  1.00  0.00           N  
ATOM   1743  CZ  ARG A 118      43.662  14.305  24.189  1.00  0.00           C  
ATOM   1744  NH1 ARG A 118      43.319  15.351  23.470  1.00  0.00           N1+
ATOM   1745  NH2 ARG A 118      44.237  13.265  23.610  1.00  0.00           N  
ATOM   1746  H   ARG A 118      46.765  18.008  25.217  1.00  0.00           H  
ATOM   1747  HA  ARG A 118      45.269  18.398  27.585  1.00  0.00           H  
ATOM   1748 1HB  ARG A 118      44.385  17.357  25.501  1.00  0.00           H  
ATOM   1749 2HB  ARG A 118      45.422  15.964  25.770  1.00  0.00           H  
ATOM   1750 1HG  ARG A 118      44.224  15.393  27.797  1.00  0.00           H  
ATOM   1751 2HG  ARG A 118      43.240  16.871  27.665  1.00  0.00           H  
ATOM   1752 1HD  ARG A 118      42.015  14.957  26.879  1.00  0.00           H  
ATOM   1753 2HD  ARG A 118      42.359  16.069  25.534  1.00  0.00           H  
ATOM   1754  HE  ARG A 118      43.703  13.470  26.034  1.00  0.00           H  
ATOM   1755 1HH1 ARG A 118      42.879  16.146  23.912  1.00  0.00           H  
ATOM   1756 2HH1 ARG A 118      43.496  15.360  22.476  1.00  0.00           H  
ATOM   1757 1HH2 ARG A 118      44.500  12.461  24.163  1.00  0.00           H  
ATOM   1758 2HH2 ARG A 118      44.414  13.275  22.617  1.00  0.00           H  
ATOM   1759  N   ALA A 119      47.555  16.063  27.667  1.00  0.00           N  
ATOM   1760  CA  ALA A 119      48.362  15.261  28.568  1.00  0.00           C  
ATOM   1761  C   ALA A 119      49.079  16.103  29.610  1.00  0.00           C  
ATOM   1762  O   ALA A 119      49.178  15.732  30.778  1.00  0.00           O  
ATOM   1763  CB  ALA A 119      49.370  14.443  27.774  1.00  0.00           C  
ATOM   1764  H   ALA A 119      47.830  16.109  26.727  1.00  0.00           H  
ATOM   1765  HA  ALA A 119      47.698  14.584  29.106  1.00  0.00           H  
ATOM   1766 1HB  ALA A 119      49.964  13.835  28.457  1.00  0.00           H  
ATOM   1767 2HB  ALA A 119      48.842  13.794  27.075  1.00  0.00           H  
ATOM   1768 3HB  ALA A 119      50.027  15.113  27.221  1.00  0.00           H  
ATOM   1769  N   LEU A 120      49.608  17.226  29.177  1.00  0.00           N  
ATOM   1770  CA  LEU A 120      50.257  18.158  30.078  1.00  0.00           C  
ATOM   1771  C   LEU A 120      49.303  18.719  31.120  1.00  0.00           C  
ATOM   1772  O   LEU A 120      49.652  18.881  32.288  1.00  0.00           O  
ATOM   1773  CB  LEU A 120      50.874  19.311  29.276  1.00  0.00           C  
ATOM   1774  CG  LEU A 120      52.316  19.093  28.800  1.00  0.00           C  
ATOM   1775  CD1 LEU A 120      52.384  17.838  27.940  1.00  0.00           C  
ATOM   1776  CD2 LEU A 120      52.784  20.315  28.023  1.00  0.00           C  
ATOM   1777  H   LEU A 120      49.514  17.486  28.237  1.00  0.00           H  
ATOM   1778  HA  LEU A 120      51.050  17.631  30.608  1.00  0.00           H  
ATOM   1779 1HB  LEU A 120      50.258  19.490  28.396  1.00  0.00           H  
ATOM   1780 2HB  LEU A 120      50.860  20.209  29.892  1.00  0.00           H  
ATOM   1781  HG  LEU A 120      52.965  18.941  29.663  1.00  0.00           H  
ATOM   1782 1HD1 LEU A 120      53.409  17.684  27.602  1.00  0.00           H  
ATOM   1783 2HD1 LEU A 120      52.062  16.978  28.527  1.00  0.00           H  
ATOM   1784 3HD1 LEU A 120      51.731  17.954  27.076  1.00  0.00           H  
ATOM   1785 1HD2 LEU A 120      53.810  20.160  27.686  1.00  0.00           H  
ATOM   1786 2HD2 LEU A 120      52.137  20.466  27.159  1.00  0.00           H  
ATOM   1787 3HD2 LEU A 120      52.743  21.193  28.667  1.00  0.00           H  
ATOM   1788  N   ALA A 121      48.106  19.045  30.687  1.00  0.00           N  
ATOM   1789  CA  ALA A 121      47.075  19.522  31.588  1.00  0.00           C  
ATOM   1790  C   ALA A 121      46.688  18.485  32.630  1.00  0.00           C  
ATOM   1791  O   ALA A 121      46.468  18.800  33.798  1.00  0.00           O  
ATOM   1792  CB  ALA A 121      45.849  19.948  30.794  1.00  0.00           C  
ATOM   1793  H   ALA A 121      47.865  18.906  29.747  1.00  0.00           H  
ATOM   1794  HA  ALA A 121      47.468  20.384  32.127  1.00  0.00           H  
ATOM   1795 1HB  ALA A 121      45.084  20.318  31.476  1.00  0.00           H  
ATOM   1796 2HB  ALA A 121      46.124  20.738  30.095  1.00  0.00           H  
ATOM   1797 3HB  ALA A 121      45.460  19.094  30.241  1.00  0.00           H  
ATOM   1798  N   ARG A 122      46.575  17.249  32.197  1.00  0.00           N  
ATOM   1799  CA  ARG A 122      46.284  16.151  33.098  1.00  0.00           C  
ATOM   1800  C   ARG A 122      47.315  16.022  34.208  1.00  0.00           C  
ATOM   1801  O   ARG A 122      46.964  15.877  35.379  1.00  0.00           O  
ATOM   1802  CB  ARG A 122      46.217  14.842  32.325  1.00  0.00           C  
ATOM   1803  CG  ARG A 122      45.007  14.697  31.416  1.00  0.00           C  
ATOM   1804  CD  ARG A 122      45.044  13.424  30.651  1.00  0.00           C  
ATOM   1805  NE  ARG A 122      44.916  12.266  31.520  1.00  0.00           N  
ATOM   1806  CZ  ARG A 122      45.189  10.999  31.152  1.00  0.00           C  
ATOM   1807  NH1 ARG A 122      45.604  10.745  29.931  1.00  0.00           N1+
ATOM   1808  NH2 ARG A 122      45.040  10.012  32.018  1.00  0.00           N  
ATOM   1809  H   ARG A 122      46.753  17.036  31.257  1.00  0.00           H  
ATOM   1810  HA  ARG A 122      45.315  16.334  33.564  1.00  0.00           H  
ATOM   1811 1HB  ARG A 122      47.108  14.739  31.707  1.00  0.00           H  
ATOM   1812 2HB  ARG A 122      46.205  14.006  33.025  1.00  0.00           H  
ATOM   1813 1HG  ARG A 122      44.097  14.711  32.016  1.00  0.00           H  
ATOM   1814 2HG  ARG A 122      44.985  15.524  30.705  1.00  0.00           H  
ATOM   1815 1HD  ARG A 122      44.223  13.406  29.935  1.00  0.00           H  
ATOM   1816 2HD  ARG A 122      45.991  13.347  30.118  1.00  0.00           H  
ATOM   1817  HE  ARG A 122      44.599  12.422  32.468  1.00  0.00           H  
ATOM   1818 1HH1 ARG A 122      45.718  11.499  29.268  1.00  0.00           H  
ATOM   1819 2HH1 ARG A 122      45.809   9.795  29.655  1.00  0.00           H  
ATOM   1820 1HH2 ARG A 122      44.721  10.208  32.957  1.00  0.00           H  
ATOM   1821 2HH2 ARG A 122      45.245   9.063  31.742  1.00  0.00           H  
ATOM   1822  N   ARG A 123      48.590  16.057  33.844  1.00  0.00           N  
ATOM   1823  CA  ARG A 123      49.666  16.019  34.832  1.00  0.00           C  
ATOM   1824  C   ARG A 123      49.727  17.306  35.641  1.00  0.00           C  
ATOM   1825  O   ARG A 123      50.162  17.312  36.792  1.00  0.00           O  
ATOM   1826  CB  ARG A 123      51.008  15.791  34.153  1.00  0.00           C  
ATOM   1827  CG  ARG A 123      51.187  14.414  33.534  1.00  0.00           C  
ATOM   1828  CD  ARG A 123      51.302  13.357  34.572  1.00  0.00           C  
ATOM   1829  NE  ARG A 123      52.452  13.568  35.435  1.00  0.00           N  
ATOM   1830  CZ  ARG A 123      53.706  13.163  35.152  1.00  0.00           C  
ATOM   1831  NH1 ARG A 123      53.954  12.530  34.027  1.00  0.00           N1+
ATOM   1832  NH2 ARG A 123      54.686  13.404  36.005  1.00  0.00           N  
ATOM   1833  H   ARG A 123      48.822  16.145  32.865  1.00  0.00           H  
ATOM   1834  HA  ARG A 123      49.479  15.189  35.515  1.00  0.00           H  
ATOM   1835 1HB  ARG A 123      51.145  16.528  33.362  1.00  0.00           H  
ATOM   1836 2HB  ARG A 123      51.811  15.935  34.876  1.00  0.00           H  
ATOM   1837 1HG  ARG A 123      50.327  14.184  32.904  1.00  0.00           H  
ATOM   1838 2HG  ARG A 123      52.094  14.401  32.929  1.00  0.00           H  
ATOM   1839 1HD  ARG A 123      50.406  13.357  35.192  1.00  0.00           H  
ATOM   1840 2HD  ARG A 123      51.410  12.385  34.091  1.00  0.00           H  
ATOM   1841  HE  ARG A 123      52.301  14.052  36.310  1.00  0.00           H  
ATOM   1842 1HH1 ARG A 123      53.204  12.347  33.375  1.00  0.00           H  
ATOM   1843 2HH1 ARG A 123      54.893  12.227  33.815  1.00  0.00           H  
ATOM   1844 1HH2 ARG A 123      54.496  13.891  36.870  1.00  0.00           H  
ATOM   1845 2HH2 ARG A 123      55.625  13.101  35.793  1.00  0.00           H  
ATOM   1846  N   GLY A 124      49.269  18.393  35.033  1.00  0.00           N  
ATOM   1847  CA  GLY A 124      49.220  19.687  35.700  1.00  0.00           C  
ATOM   1848  C   GLY A 124      50.460  20.537  35.434  1.00  0.00           C  
ATOM   1849  O   GLY A 124      50.675  21.553  36.096  1.00  0.00           O  
ATOM   1850  H   GLY A 124      48.935  18.320  34.083  1.00  0.00           H  
ATOM   1851 1HA  GLY A 124      48.339  20.235  35.367  1.00  0.00           H  
ATOM   1852 2HA  GLY A 124      49.118  19.539  36.774  1.00  0.00           H  
ATOM   1853  N   ILE A 125      51.236  20.164  34.423  1.00  0.00           N  
ATOM   1854  CA  ILE A 125      52.315  21.018  33.935  1.00  0.00           C  
ATOM   1855  C   ILE A 125      51.775  22.225  33.188  1.00  0.00           C  
ATOM   1856  O   ILE A 125      52.334  23.318  33.261  1.00  0.00           O  
ATOM   1857  CB  ILE A 125      53.264  20.231  33.013  1.00  0.00           C  
ATOM   1858  CG1 ILE A 125      53.936  19.092  33.785  1.00  0.00           C  
ATOM   1859  CG2 ILE A 125      54.309  21.158  32.410  1.00  0.00           C  
ATOM   1860  CD1 ILE A 125      54.742  19.555  34.977  1.00  0.00           C  
ATOM   1861  H   ILE A 125      51.040  19.293  33.947  1.00  0.00           H  
ATOM   1862  HA  ILE A 125      52.892  21.369  34.791  1.00  0.00           H  
ATOM   1863  HB  ILE A 125      52.692  19.771  32.208  1.00  0.00           H  
ATOM   1864 1HG1 ILE A 125      53.177  18.394  34.136  1.00  0.00           H  
ATOM   1865 2HG1 ILE A 125      54.601  18.543  33.118  1.00  0.00           H  
ATOM   1866 1HG2 ILE A 125      54.972  20.585  31.762  1.00  0.00           H  
ATOM   1867 2HG2 ILE A 125      53.814  21.934  31.828  1.00  0.00           H  
ATOM   1868 3HG2 ILE A 125      54.891  21.619  33.208  1.00  0.00           H  
ATOM   1869 1HD1 ILE A 125      55.187  18.691  35.473  1.00  0.00           H  
ATOM   1870 2HD1 ILE A 125      55.532  20.229  34.644  1.00  0.00           H  
ATOM   1871 3HD1 ILE A 125      54.090  20.077  35.676  1.00  0.00           H  
ATOM   1872  N   ALA A 126      50.684  22.015  32.464  1.00  0.00           N  
ATOM   1873  CA  ALA A 126      50.059  23.076  31.691  1.00  0.00           C  
ATOM   1874  C   ALA A 126      48.637  23.317  32.178  1.00  0.00           C  
ATOM   1875  O   ALA A 126      47.854  22.378  32.322  1.00  0.00           O  
ATOM   1876  CB  ALA A 126      50.067  22.733  30.208  1.00  0.00           C  
ATOM   1877  H   ALA A 126      50.275  21.092  32.450  1.00  0.00           H  
ATOM   1878  HA  ALA A 126      50.644  23.988  31.820  1.00  0.00           H  
ATOM   1879 1HB  ALA A 126      49.589  23.537  29.647  1.00  0.00           H  
ATOM   1880 2HB  ALA A 126      51.095  22.614  29.868  1.00  0.00           H  
ATOM   1881 3HB  ALA A 126      49.522  21.805  30.047  1.00  0.00           H  
ATOM   1882  N   ASP A 127      48.315  24.574  32.455  1.00  0.00           N  
ATOM   1883  CA  ASP A 127      47.005  24.918  32.992  1.00  0.00           C  
ATOM   1884  C   ASP A 127      45.920  24.643  31.966  1.00  0.00           C  
ATOM   1885  O   ASP A 127      46.120  24.843  30.768  1.00  0.00           O  
ATOM   1886  CB  ASP A 127      46.960  26.389  33.413  1.00  0.00           C  
ATOM   1887  CG  ASP A 127      47.786  26.673  34.661  1.00  0.00           C  
ATOM   1888  OD1 ASP A 127      47.720  25.895  35.583  1.00  0.00           O  
ATOM   1889  OD2 ASP A 127      48.473  27.666  34.680  1.00  0.00           O1-
ATOM   1890  H   ASP A 127      48.988  25.309  32.292  1.00  0.00           H  
ATOM   1891  HA  ASP A 127      46.823  24.311  33.878  1.00  0.00           H  
ATOM   1892 1HB  ASP A 127      47.332  27.012  32.599  1.00  0.00           H  
ATOM   1893 2HB  ASP A 127      45.927  26.682  33.604  1.00  0.00           H  
ATOM   1894  N   PRO A 128      44.787  24.130  32.429  1.00  0.00           N  
ATOM   1895  CA  PRO A 128      43.756  23.660  31.518  1.00  0.00           C  
ATOM   1896  C   PRO A 128      43.409  24.711  30.486  1.00  0.00           C  
ATOM   1897  O   PRO A 128      43.213  24.393  29.312  1.00  0.00           O  
ATOM   1898  CB  PRO A 128      42.574  23.376  32.451  1.00  0.00           C  
ATOM   1899  CG  PRO A 128      43.212  22.990  33.742  1.00  0.00           C  
ATOM   1900  CD  PRO A 128      44.391  23.918  33.870  1.00  0.00           C  
ATOM   1901  HA  PRO A 128      44.100  22.738  31.027  1.00  0.00           H  
ATOM   1902 1HB  PRO A 128      41.941  24.272  32.539  1.00  0.00           H  
ATOM   1903 2HB  PRO A 128      41.945  22.578  32.030  1.00  0.00           H  
ATOM   1904 1HG  PRO A 128      42.494  23.100  34.568  1.00  0.00           H  
ATOM   1905 2HG  PRO A 128      43.508  21.931  33.717  1.00  0.00           H  
ATOM   1906 1HD  PRO A 128      44.068  24.857  34.343  1.00  0.00           H  
ATOM   1907 2HD  PRO A 128      45.177  23.433  34.466  1.00  0.00           H  
ATOM   1908  N   GLU A 129      43.340  25.968  30.911  1.00  0.00           N  
ATOM   1909  CA  GLU A 129      42.909  27.020  30.010  1.00  0.00           C  
ATOM   1910  C   GLU A 129      43.963  27.359  28.968  1.00  0.00           C  
ATOM   1911  O   GLU A 129      43.659  27.593  27.800  1.00  0.00           O  
ATOM   1912  CB  GLU A 129      42.551  28.277  30.807  1.00  0.00           C  
ATOM   1913  CG  GLU A 129      41.332  28.126  31.705  1.00  0.00           C  
ATOM   1914  CD  GLU A 129      41.642  27.428  33.000  1.00  0.00           C  
ATOM   1915  OE1 GLU A 129      42.755  27.533  33.457  1.00  0.00           O  
ATOM   1916  OE2 GLU A 129      40.765  26.790  33.533  1.00  0.00           O1-
ATOM   1917  H   GLU A 129      43.489  26.203  31.851  1.00  0.00           H  
ATOM   1918  HA  GLU A 129      42.023  26.676  29.476  1.00  0.00           H  
ATOM   1919 1HB  GLU A 129      43.396  28.562  31.434  1.00  0.00           H  
ATOM   1920 2HB  GLU A 129      42.360  29.101  30.119  1.00  0.00           H  
ATOM   1921 1HG  GLU A 129      40.931  29.115  31.925  1.00  0.00           H  
ATOM   1922 2HG  GLU A 129      40.567  27.565  31.170  1.00  0.00           H  
ATOM   1923  N   THR A 130      45.202  27.415  29.401  1.00  0.00           N  
ATOM   1924  CA  THR A 130      46.313  27.657  28.500  1.00  0.00           C  
ATOM   1925  C   THR A 130      46.464  26.560  27.458  1.00  0.00           C  
ATOM   1926  O   THR A 130      46.747  26.820  26.290  1.00  0.00           O  
ATOM   1927  CB  THR A 130      47.629  27.800  29.286  1.00  0.00           C  
ATOM   1928  CG2 THR A 130      48.798  28.008  28.336  1.00  0.00           C  
ATOM   1929  OG1 THR A 130      47.538  28.920  30.177  1.00  0.00           O  
ATOM   1930  H   THR A 130      45.408  27.228  30.341  1.00  0.00           H  
ATOM   1931  HA  THR A 130      46.127  28.587  27.963  1.00  0.00           H  
ATOM   1932  HB  THR A 130      47.802  26.899  29.874  1.00  0.00           H  
ATOM   1933  HG1 THR A 130      48.197  28.831  30.870  1.00  0.00           H  
ATOM   1934 1HG2 THR A 130      49.720  28.107  28.909  1.00  0.00           H  
ATOM   1935 2HG2 THR A 130      48.878  27.153  27.664  1.00  0.00           H  
ATOM   1936 3HG2 THR A 130      48.636  28.913  27.752  1.00  0.00           H  
ATOM   1937  N   ALA A 131      46.304  25.330  27.891  1.00  0.00           N  
ATOM   1938  CA  ALA A 131      46.349  24.194  26.990  1.00  0.00           C  
ATOM   1939  C   ALA A 131      45.243  24.237  25.948  1.00  0.00           C  
ATOM   1940  O   ALA A 131      45.449  23.911  24.780  1.00  0.00           O  
ATOM   1941  CB  ALA A 131      46.270  22.898  27.784  1.00  0.00           C  
ATOM   1942  H   ALA A 131      46.084  25.160  28.831  1.00  0.00           H  
ATOM   1943  HA  ALA A 131      47.297  24.225  26.452  1.00  0.00           H  
ATOM   1944 1HB  ALA A 131      46.316  22.050  27.101  1.00  0.00           H  
ATOM   1945 2HB  ALA A 131      47.105  22.848  28.483  1.00  0.00           H  
ATOM   1946 3HB  ALA A 131      45.332  22.867  28.337  1.00  0.00           H  
ATOM   1947  N   GLU A 132      44.059  24.607  26.381  1.00  0.00           N  
ATOM   1948  CA  GLU A 132      42.933  24.760  25.480  1.00  0.00           C  
ATOM   1949  C   GLU A 132      43.167  25.842  24.438  1.00  0.00           C  
ATOM   1950  O   GLU A 132      42.811  25.696  23.270  1.00  0.00           O  
ATOM   1951  CB  GLU A 132      41.666  25.079  26.276  1.00  0.00           C  
ATOM   1952  CG  GLU A 132      40.405  25.195  25.432  1.00  0.00           C  
ATOM   1953  CD  GLU A 132      39.170  25.434  26.255  1.00  0.00           C  
ATOM   1954  OE1 GLU A 132      39.132  24.992  27.378  1.00  0.00           O  
ATOM   1955  OE2 GLU A 132      38.262  26.060  25.759  1.00  0.00           O1-
ATOM   1956  H   GLU A 132      43.930  24.853  27.321  1.00  0.00           H  
ATOM   1957  HA  GLU A 132      42.787  23.821  24.946  1.00  0.00           H  
ATOM   1958 1HB  GLU A 132      41.499  24.301  27.021  1.00  0.00           H  
ATOM   1959 2HB  GLU A 132      41.799  26.020  26.810  1.00  0.00           H  
ATOM   1960 1HG  GLU A 132      40.525  26.020  24.730  1.00  0.00           H  
ATOM   1961 2HG  GLU A 132      40.280  24.279  24.856  1.00  0.00           H  
ATOM   1962  N   VAL A 133      43.737  26.944  24.871  1.00  0.00           N  
ATOM   1963  CA  VAL A 133      44.084  28.027  23.970  1.00  0.00           C  
ATOM   1964  C   VAL A 133      45.108  27.609  22.928  1.00  0.00           C  
ATOM   1965  O   VAL A 133      45.026  27.983  21.760  1.00  0.00           O  
ATOM   1966  CB  VAL A 133      44.639  29.219  24.772  1.00  0.00           C  
ATOM   1967  CG1 VAL A 133      45.192  30.281  23.834  1.00  0.00           C  
ATOM   1968  CG2 VAL A 133      43.548  29.798  25.660  1.00  0.00           C  
ATOM   1969  H   VAL A 133      44.001  27.028  25.811  1.00  0.00           H  
ATOM   1970  HA  VAL A 133      43.182  28.343  23.445  1.00  0.00           H  
ATOM   1971  HB  VAL A 133      45.467  28.874  25.391  1.00  0.00           H  
ATOM   1972 1HG1 VAL A 133      45.580  31.116  24.418  1.00  0.00           H  
ATOM   1973 2HG1 VAL A 133      45.995  29.854  23.234  1.00  0.00           H  
ATOM   1974 3HG1 VAL A 133      44.397  30.637  23.178  1.00  0.00           H  
ATOM   1975 1HG2 VAL A 133      43.948  30.640  26.225  1.00  0.00           H  
ATOM   1976 2HG2 VAL A 133      42.717  30.138  25.041  1.00  0.00           H  
ATOM   1977 3HG2 VAL A 133      43.196  29.032  26.351  1.00  0.00           H  
ATOM   1978  N   ALA A 134      46.094  26.856  23.361  1.00  0.00           N  
ATOM   1979  CA  ALA A 134      47.100  26.326  22.460  1.00  0.00           C  
ATOM   1980  C   ALA A 134      46.510  25.390  21.418  1.00  0.00           C  
ATOM   1981  O   ALA A 134      46.895  25.405  20.250  1.00  0.00           O  
ATOM   1982  CB  ALA A 134      48.182  25.609  23.254  1.00  0.00           C  
ATOM   1983  H   ALA A 134      46.131  26.580  24.301  1.00  0.00           H  
ATOM   1984  HA  ALA A 134      47.547  27.162  21.922  1.00  0.00           H  
ATOM   1985 1HB  ALA A 134      48.940  25.224  22.571  1.00  0.00           H  
ATOM   1986 2HB  ALA A 134      48.644  26.307  23.953  1.00  0.00           H  
ATOM   1987 3HB  ALA A 134      47.739  24.782  23.807  1.00  0.00           H  
ATOM   1988  N   ALA A 135      45.597  24.550  21.851  1.00  0.00           N  
ATOM   1989  CA  ALA A 135      44.902  23.651  20.950  1.00  0.00           C  
ATOM   1990  C   ALA A 135      44.081  24.394  19.908  1.00  0.00           C  
ATOM   1991  O   ALA A 135      44.031  24.012  18.740  1.00  0.00           O  
ATOM   1992  CB  ALA A 135      44.010  22.708  21.744  1.00  0.00           C  
ATOM   1993  H   ALA A 135      45.320  24.561  22.791  1.00  0.00           H  
ATOM   1994  HA  ALA A 135      45.643  23.053  20.418  1.00  0.00           H  
ATOM   1995 1HB  ALA A 135      43.501  22.027  21.061  1.00  0.00           H  
ATOM   1996 2HB  ALA A 135      44.618  22.134  22.443  1.00  0.00           H  
ATOM   1997 3HB  ALA A 135      43.271  23.286  22.297  1.00  0.00           H  
ATOM   1998  N   ALA A 136      43.413  25.438  20.341  1.00  0.00           N  
ATOM   1999  CA  ALA A 136      42.649  26.281  19.440  1.00  0.00           C  
ATOM   2000  C   ALA A 136      43.522  26.958  18.398  1.00  0.00           C  
ATOM   2001  O   ALA A 136      43.156  27.075  17.230  1.00  0.00           O  
ATOM   2002  CB  ALA A 136      41.879  27.326  20.234  1.00  0.00           C  
ATOM   2003  H   ALA A 136      43.472  25.710  21.281  1.00  0.00           H  
ATOM   2004  HA  ALA A 136      41.942  25.649  18.903  1.00  0.00           H  
ATOM   2005 1HB  ALA A 136      41.299  27.947  19.551  1.00  0.00           H  
ATOM   2006 2HB  ALA A 136      41.206  26.829  20.933  1.00  0.00           H  
ATOM   2007 3HB  ALA A 136      42.578  27.951  20.787  1.00  0.00           H  
ATOM   2008  N   GLY A 137      44.668  27.436  18.831  1.00  0.00           N  
ATOM   2009  CA  GLY A 137      45.630  28.042  17.930  1.00  0.00           C  
ATOM   2010  C   GLY A 137      46.146  27.064  16.888  1.00  0.00           C  
ATOM   2011  O   GLY A 137      46.324  27.404  15.720  1.00  0.00           O  
ATOM   2012  H   GLY A 137      44.925  27.330  19.771  1.00  0.00           H  
ATOM   2013 1HA  GLY A 137      45.170  28.891  17.424  1.00  0.00           H  
ATOM   2014 2HA  GLY A 137      46.472  28.428  18.503  1.00  0.00           H  
ATOM   2015  N   ALA A 138      46.417  25.853  17.321  1.00  0.00           N  
ATOM   2016  CA  ALA A 138      46.847  24.800  16.420  1.00  0.00           C  
ATOM   2017  C   ALA A 138      45.794  24.463  15.378  1.00  0.00           C  
ATOM   2018  O   ALA A 138      46.098  24.227  14.210  1.00  0.00           O  
ATOM   2019  CB  ALA A 138      47.214  23.555  17.214  1.00  0.00           C  
ATOM   2020  H   ALA A 138      46.268  25.619  18.261  1.00  0.00           H  
ATOM   2021  HA  ALA A 138      47.728  25.153  15.883  1.00  0.00           H  
ATOM   2022 1HB  ALA A 138      47.547  22.773  16.531  1.00  0.00           H  
ATOM   2023 2HB  ALA A 138      48.016  23.792  17.913  1.00  0.00           H  
ATOM   2024 3HB  ALA A 138      46.343  23.206  17.766  1.00  0.00           H  
ATOM   2025  N   GLU A 139      44.555  24.405  15.811  1.00  0.00           N  
ATOM   2026  CA  GLU A 139      43.443  24.165  14.910  1.00  0.00           C  
ATOM   2027  C   GLU A 139      43.293  25.261  13.868  1.00  0.00           C  
ATOM   2028  O   GLU A 139      43.010  25.002  12.700  1.00  0.00           O  
ATOM   2029  CB  GLU A 139      42.143  24.033  15.707  1.00  0.00           C  
ATOM   2030  CG  GLU A 139      42.044  22.765  16.543  1.00  0.00           C  
ATOM   2031  CD  GLU A 139      40.792  22.708  17.372  1.00  0.00           C  
ATOM   2032  OE1 GLU A 139      40.069  23.675  17.391  1.00  0.00           O  
ATOM   2033  OE2 GLU A 139      40.557  21.695  17.988  1.00  0.00           O1-
ATOM   2034  H   GLU A 139      44.349  24.593  16.751  1.00  0.00           H  
ATOM   2035  HA  GLU A 139      43.629  23.236  14.371  1.00  0.00           H  
ATOM   2036 1HB  GLU A 139      42.040  24.886  16.379  1.00  0.00           H  
ATOM   2037 2HB  GLU A 139      41.294  24.050  15.024  1.00  0.00           H  
ATOM   2038 1HG  GLU A 139      42.066  21.902  15.879  1.00  0.00           H  
ATOM   2039 2HG  GLU A 139      42.912  22.706  17.199  1.00  0.00           H  
ATOM   2040  N   ALA A 140      43.452  26.491  14.301  1.00  0.00           N  
ATOM   2041  CA  ALA A 140      43.408  27.626  13.400  1.00  0.00           C  
ATOM   2042  C   ALA A 140      44.513  27.585  12.358  1.00  0.00           C  
ATOM   2043  O   ALA A 140      44.308  27.909  11.190  1.00  0.00           O  
ATOM   2044  CB  ALA A 140      43.487  28.922  14.194  1.00  0.00           C  
ATOM   2045  H   ALA A 140      43.672  26.661  15.241  1.00  0.00           H  
ATOM   2046  HA  ALA A 140      42.461  27.594  12.862  1.00  0.00           H  
ATOM   2047 1HB  ALA A 140      43.440  29.770  13.512  1.00  0.00           H  
ATOM   2048 2HB  ALA A 140      42.652  28.971  14.893  1.00  0.00           H  
ATOM   2049 3HB  ALA A 140      44.424  28.953  14.747  1.00  0.00           H  
ATOM   2050  N   ALA A 141      45.698  27.214  12.791  1.00  0.00           N  
ATOM   2051  CA  ALA A 141      46.824  27.061  11.890  1.00  0.00           C  
ATOM   2052  C   ALA A 141      46.590  25.980  10.848  1.00  0.00           C  
ATOM   2053  O   ALA A 141      46.946  26.126   9.680  1.00  0.00           O  
ATOM   2054  CB  ALA A 141      48.086  26.758  12.684  1.00  0.00           C  
ATOM   2055  H   ALA A 141      45.826  26.968  13.731  1.00  0.00           H  
ATOM   2056  HA  ALA A 141      46.958  28.000  11.352  1.00  0.00           H  
ATOM   2057 1HB  ALA A 141      48.930  26.656  12.001  1.00  0.00           H  
ATOM   2058 2HB  ALA A 141      48.281  27.571  13.383  1.00  0.00           H  
ATOM   2059 3HB  ALA A 141      47.954  25.829  13.236  1.00  0.00           H  
ATOM   2060  N   ALA A 142      46.020  24.877  11.281  1.00  0.00           N  
ATOM   2061  CA  ALA A 142      45.673  23.795  10.380  1.00  0.00           C  
ATOM   2062  C   ALA A 142      44.648  24.213   9.338  1.00  0.00           C  
ATOM   2063  O   ALA A 142      44.731  23.837   8.170  1.00  0.00           O  
ATOM   2064  CB  ALA A 142      45.156  22.604  11.174  1.00  0.00           C  
ATOM   2065  H   ALA A 142      45.755  24.793  12.221  1.00  0.00           H  
ATOM   2066  HA  ALA A 142      46.574  23.501   9.842  1.00  0.00           H  
ATOM   2067 1HB  ALA A 142      44.909  21.791  10.492  1.00  0.00           H  
ATOM   2068 2HB  ALA A 142      45.924  22.272  11.873  1.00  0.00           H  
ATOM   2069 3HB  ALA A 142      44.264  22.896  11.727  1.00  0.00           H  
ATOM   2070  N   THR A 143      43.662  24.966   9.771  1.00  0.00           N  
ATOM   2071  CA  THR A 143      42.657  25.495   8.870  1.00  0.00           C  
ATOM   2072  C   THR A 143      43.246  26.432   7.828  1.00  0.00           C  
ATOM   2073  O   THR A 143      42.862  26.416   6.660  1.00  0.00           O  
ATOM   2074  CB  THR A 143      41.557  26.232   9.656  1.00  0.00           C  
ATOM   2075  CG2 THR A 143      40.528  26.825   8.705  1.00  0.00           C  
ATOM   2076  OG1 THR A 143      40.907  25.315  10.546  1.00  0.00           O  
ATOM   2077  H   THR A 143      43.626  25.241  10.711  1.00  0.00           H  
ATOM   2078  HA  THR A 143      42.199  24.662   8.335  1.00  0.00           H  
ATOM   2079  HB  THR A 143      42.004  27.033  10.244  1.00  0.00           H  
ATOM   2080  HG1 THR A 143      41.446  25.196  11.332  1.00  0.00           H  
ATOM   2081 1HG2 THR A 143      39.759  27.342   9.279  1.00  0.00           H  
ATOM   2082 2HG2 THR A 143      41.018  27.531   8.035  1.00  0.00           H  
ATOM   2083 3HG2 THR A 143      40.071  26.028   8.121  1.00  0.00           H  
ATOM   2084  N   ALA A 144      44.160  27.272   8.261  1.00  0.00           N  
ATOM   2085  CA  ALA A 144      44.855  28.170   7.360  1.00  0.00           C  
ATOM   2086  C   ALA A 144      45.675  27.428   6.318  1.00  0.00           C  
ATOM   2087  O   ALA A 144      45.726  27.808   5.150  1.00  0.00           O  
ATOM   2088  CB  ALA A 144      45.748  29.112   8.154  1.00  0.00           C  
ATOM   2089  H   ALA A 144      44.437  27.260   9.201  1.00  0.00           H  
ATOM   2090  HA  ALA A 144      44.109  28.754   6.822  1.00  0.00           H  
ATOM   2091 1HB  ALA A 144      46.257  29.793   7.471  1.00  0.00           H  
ATOM   2092 2HB  ALA A 144      45.140  29.687   8.853  1.00  0.00           H  
ATOM   2093 3HB  ALA A 144      46.487  28.534   8.706  1.00  0.00           H  
ATOM   2094  N   ALA A 145      46.344  26.382   6.751  1.00  0.00           N  
ATOM   2095  CA  ALA A 145      47.108  25.541   5.850  1.00  0.00           C  
ATOM   2096  C   ALA A 145      46.234  24.862   4.808  1.00  0.00           C  
ATOM   2097  O   ALA A 145      46.600  24.747   3.640  1.00  0.00           O  
ATOM   2098  CB  ALA A 145      47.881  24.498   6.644  1.00  0.00           C  
ATOM   2099  H   ALA A 145      46.285  26.111   7.691  1.00  0.00           H  
ATOM   2100  HA  ALA A 145      47.821  26.167   5.313  1.00  0.00           H  
ATOM   2101 1HB  ALA A 145      48.463  23.878   5.961  1.00  0.00           H  
ATOM   2102 2HB  ALA A 145      48.553  24.997   7.343  1.00  0.00           H  
ATOM   2103 3HB  ALA A 145      47.183  23.871   7.197  1.00  0.00           H  
ATOM   2104  N   GLU A 146      45.089  24.386   5.241  1.00  0.00           N  
ATOM   2105  CA  GLU A 146      44.127  23.779   4.340  1.00  0.00           C  
ATOM   2106  C   GLU A 146      43.610  24.758   3.298  1.00  0.00           C  
ATOM   2107  O   GLU A 146      43.433  24.418   2.130  1.00  0.00           O  
ATOM   2108  CB  GLU A 146      42.952  23.209   5.137  1.00  0.00           C  
ATOM   2109  CG  GLU A 146      41.900  22.506   4.290  1.00  0.00           C  
ATOM   2110  CD  GLU A 146      40.783  21.923   5.110  1.00  0.00           C  
ATOM   2111  OE1 GLU A 146      40.829  22.039   6.311  1.00  0.00           O  
ATOM   2112  OE2 GLU A 146      39.881  21.360   4.534  1.00  0.00           O1-
ATOM   2113  H   GLU A 146      44.831  24.491   6.181  1.00  0.00           H  
ATOM   2114  HA  GLU A 146      44.621  22.970   3.800  1.00  0.00           H  
ATOM   2115 1HB  GLU A 146      43.323  22.494   5.871  1.00  0.00           H  
ATOM   2116 2HB  GLU A 146      42.458  24.013   5.683  1.00  0.00           H  
ATOM   2117 1HG  GLU A 146      41.481  23.220   3.582  1.00  0.00           H  
ATOM   2118 2HG  GLU A 146      42.380  21.711   3.721  1.00  0.00           H  
ATOM   2119  N   ALA A 147      43.210  25.951   3.723  1.00  0.00           N  
ATOM   2120  CA  ALA A 147      42.434  26.810   2.821  1.00  0.00           C  
ATOM   2121  C   ALA A 147      43.237  27.226   1.588  1.00  0.00           C  
ATOM   2122  O   ALA A 147      42.744  27.147   0.462  1.00  0.00           O  
ATOM   2123  CB  ALA A 147      41.944  28.044   3.565  1.00  0.00           C  
ATOM   2124  H   ALA A 147      43.396  26.242   4.674  1.00  0.00           H  
ATOM   2125  HA  ALA A 147      41.573  26.242   2.470  1.00  0.00           H  
ATOM   2126 1HB  ALA A 147      41.364  28.671   2.887  1.00  0.00           H  
ATOM   2127 2HB  ALA A 147      41.317  27.739   4.402  1.00  0.00           H  
ATOM   2128 3HB  ALA A 147      42.798  28.607   3.937  1.00  0.00           H  
ATOM   2129  N   HIS A 148      44.511  27.553   1.796  1.00  0.00           N  
ATOM   2130  CA  HIS A 148      45.492  27.632   0.709  1.00  0.00           C  
ATOM   2131  C   HIS A 148      46.742  26.875   1.122  1.00  0.00           C  
ATOM   2132  O   HIS A 148      47.491  27.321   1.989  1.00  0.00           O  
ATOM   2133  CB  HIS A 148      45.843  29.085   0.372  1.00  0.00           C  
ATOM   2134  CG  HIS A 148      46.775  29.224  -0.792  1.00  0.00           C  
ATOM   2135  CD2 HIS A 148      46.860  28.534  -1.953  1.00  0.00           C  
ATOM   2136  ND1 HIS A 148      47.771  30.176  -0.836  1.00  0.00           N  
ATOM   2137  CE1 HIS A 148      48.431  30.064  -1.976  1.00  0.00           C  
ATOM   2138  NE2 HIS A 148      47.898  29.076  -2.671  1.00  0.00           N  
ATOM   2139  H   HIS A 148      44.830  27.674   2.746  1.00  0.00           H  
ATOM   2140  HA  HIS A 148      45.055  27.183  -0.184  1.00  0.00           H  
ATOM   2141 1HB  HIS A 148      44.930  29.637   0.147  1.00  0.00           H  
ATOM   2142 2HB  HIS A 148      46.306  29.557   1.238  1.00  0.00           H  
ATOM   2143  HD1 HIS A 148      48.025  30.802  -0.098  1.00  0.00           H  
ATOM   2144  HD2 HIS A 148      46.290  27.700  -2.363  1.00  0.00           H  
ATOM   2145  HE1 HIS A 148      49.264  30.730  -2.203  1.00  0.00           H  
ATOM   2146  N   THR A 149      46.934  25.692   0.543  1.00  0.00           N  
ATOM   2147  CA  THR A 149      47.984  24.798   1.016  1.00  0.00           C  
ATOM   2148  C   THR A 149      49.285  25.004   0.251  1.00  0.00           C  
ATOM   2149  O   THR A 149      49.333  24.865  -0.969  1.00  0.00           O  
ATOM   2150  CB  THR A 149      47.547  23.326   0.901  1.00  0.00           C  
ATOM   2151  CG2 THR A 149      48.664  22.401   1.361  1.00  0.00           C  
ATOM   2152  OG1 THR A 149      46.385  23.105   1.710  1.00  0.00           O  
ATOM   2153  H   THR A 149      46.318  25.392  -0.193  1.00  0.00           H  
ATOM   2154  HA  THR A 149      48.168  25.007   2.070  1.00  0.00           H  
ATOM   2155  HB  THR A 149      47.300  23.100  -0.136  1.00  0.00           H  
ATOM   2156  HG1 THR A 149      46.475  23.585   2.536  1.00  0.00           H  
ATOM   2157 1HG2 THR A 149      48.337  21.365   1.272  1.00  0.00           H  
ATOM   2158 2HG2 THR A 149      49.546  22.558   0.740  1.00  0.00           H  
ATOM   2159 3HG2 THR A 149      48.909  22.616   2.400  1.00  0.00           H  
ATOM   2160  N   THR A 150      50.351  25.295   0.989  1.00  0.00           N  
ATOM   2161  CA  THR A 150      51.689  25.385   0.413  1.00  0.00           C  
ATOM   2162  C   THR A 150      52.702  24.674   1.298  1.00  0.00           C  
ATOM   2163  O   THR A 150      52.408  24.344   2.446  1.00  0.00           O  
ATOM   2164  CB  THR A 150      52.114  26.851   0.211  1.00  0.00           C  
ATOM   2165  CG2 THR A 150      51.087  27.593  -0.630  1.00  0.00           C  
ATOM   2166  OG1 THR A 150      52.238  27.496   1.485  1.00  0.00           O  
ATOM   2167  H   THR A 150      50.238  25.429   1.986  1.00  0.00           H  
ATOM   2168  HA  THR A 150      51.677  24.908  -0.567  1.00  0.00           H  
ATOM   2169  HB  THR A 150      53.080  26.884  -0.293  1.00  0.00           H  
ATOM   2170  HG1 THR A 150      52.503  28.410   1.357  1.00  0.00           H  
ATOM   2171 1HG2 THR A 150      51.404  28.627  -0.763  1.00  0.00           H  
ATOM   2172 2HG2 THR A 150      50.998  27.113  -1.604  1.00  0.00           H  
ATOM   2173 3HG2 THR A 150      50.121  27.572  -0.127  1.00  0.00           H  
ATOM   2174  N   ARG A 151      53.906  24.461   0.775  1.00  0.00           N  
ATOM   2175  CA  ARG A 151      54.959  23.851   1.578  1.00  0.00           C  
ATOM   2176  C   ARG A 151      55.370  24.794   2.691  1.00  0.00           C  
ATOM   2177  O   ARG A 151      55.584  24.381   3.831  1.00  0.00           O  
ATOM   2178  CB  ARG A 151      56.172  23.512   0.724  1.00  0.00           C  
ATOM   2179  CG  ARG A 151      55.965  22.364  -0.252  1.00  0.00           C  
ATOM   2180  CD  ARG A 151      57.172  22.129  -1.086  1.00  0.00           C  
ATOM   2181  NE  ARG A 151      56.979  21.032  -2.021  1.00  0.00           N  
ATOM   2182  CZ  ARG A 151      57.857  20.684  -2.983  1.00  0.00           C  
ATOM   2183  NH1 ARG A 151      58.979  21.354  -3.123  1.00  0.00           N1+
ATOM   2184  NH2 ARG A 151      57.589  19.669  -3.785  1.00  0.00           N  
ATOM   2185  H   ARG A 151      54.096  24.741  -0.176  1.00  0.00           H  
ATOM   2186  HA  ARG A 151      54.574  22.927   2.010  1.00  0.00           H  
ATOM   2187 1HB  ARG A 151      56.466  24.387   0.146  1.00  0.00           H  
ATOM   2188 2HB  ARG A 151      57.010  23.249   1.369  1.00  0.00           H  
ATOM   2189 1HG  ARG A 151      55.747  21.451   0.301  1.00  0.00           H  
ATOM   2190 2HG  ARG A 151      55.130  22.596  -0.915  1.00  0.00           H  
ATOM   2191 1HD  ARG A 151      57.400  23.028  -1.658  1.00  0.00           H  
ATOM   2192 2HD  ARG A 151      58.016  21.884  -0.443  1.00  0.00           H  
ATOM   2193  HE  ARG A 151      56.127  20.493  -1.945  1.00  0.00           H  
ATOM   2194 1HH1 ARG A 151      59.184  22.130  -2.509  1.00  0.00           H  
ATOM   2195 2HH1 ARG A 151      59.636  21.092  -3.843  1.00  0.00           H  
ATOM   2196 1HH2 ARG A 151      56.725  19.153  -3.678  1.00  0.00           H  
ATOM   2197 2HH2 ARG A 151      58.246  19.407  -4.505  1.00  0.00           H  
ATOM   2198  N   GLU A 152      55.416  26.069   2.355  1.00  0.00           N  
ATOM   2199  CA  GLU A 152      55.838  27.125   3.256  1.00  0.00           C  
ATOM   2200  C   GLU A 152      54.783  27.456   4.298  1.00  0.00           C  
ATOM   2201  O   GLU A 152      55.086  27.692   5.466  1.00  0.00           O  
ATOM   2202  CB  GLU A 152      56.185  28.385   2.459  1.00  0.00           C  
ATOM   2203  CG  GLU A 152      57.406  28.244   1.561  1.00  0.00           C  
ATOM   2204  CD  GLU A 152      57.102  27.545   0.266  1.00  0.00           C  
ATOM   2205  OE1 GLU A 152      55.964  27.203   0.050  1.00  0.00           O  
ATOM   2206  OE2 GLU A 152      58.009  27.353  -0.510  1.00  0.00           O1-
ATOM   2207  H   GLU A 152      55.266  26.303   1.415  1.00  0.00           H  
ATOM   2208  HA  GLU A 152      56.727  26.789   3.790  1.00  0.00           H  
ATOM   2209 1HB  GLU A 152      55.338  28.663   1.831  1.00  0.00           H  
ATOM   2210 2HB  GLU A 152      56.368  29.211   3.146  1.00  0.00           H  
ATOM   2211 1HG  GLU A 152      57.798  29.237   1.341  1.00  0.00           H  
ATOM   2212 2HG  GLU A 152      58.175  27.689   2.096  1.00  0.00           H  
ATOM   2213  N   LEU A 153      53.543  27.504   3.865  1.00  0.00           N  
ATOM   2214  CA  LEU A 153      52.430  27.737   4.766  1.00  0.00           C  
ATOM   2215  C   LEU A 153      52.288  26.640   5.808  1.00  0.00           C  
ATOM   2216  O   LEU A 153      52.002  26.897   6.976  1.00  0.00           O  
ATOM   2217  CB  LEU A 153      51.128  27.852   3.964  1.00  0.00           C  
ATOM   2218  CG  LEU A 153      50.992  29.106   3.091  1.00  0.00           C  
ATOM   2219  CD1 LEU A 153      49.746  28.990   2.224  1.00  0.00           C  
ATOM   2220  CD2 LEU A 153      50.927  30.339   3.980  1.00  0.00           C  
ATOM   2221  H   LEU A 153      53.339  27.315   2.925  1.00  0.00           H  
ATOM   2222  HA  LEU A 153      52.604  28.673   5.295  1.00  0.00           H  
ATOM   2223 1HB  LEU A 153      51.043  26.984   3.312  1.00  0.00           H  
ATOM   2224 2HB  LEU A 153      50.289  27.841   4.660  1.00  0.00           H  
ATOM   2225  HG  LEU A 153      51.854  29.183   2.428  1.00  0.00           H  
ATOM   2226 1HD1 LEU A 153      49.650  29.881   1.603  1.00  0.00           H  
ATOM   2227 2HD1 LEU A 153      49.829  28.111   1.585  1.00  0.00           H  
ATOM   2228 3HD1 LEU A 153      48.868  28.896   2.861  1.00  0.00           H  
ATOM   2229 1HD2 LEU A 153      50.832  31.231   3.359  1.00  0.00           H  
ATOM   2230 2HD2 LEU A 153      50.065  30.265   4.643  1.00  0.00           H  
ATOM   2231 3HD2 LEU A 153      51.838  30.407   4.576  1.00  0.00           H  
ATOM   2232  N   ALA A 154      52.456  25.410   5.375  1.00  0.00           N  
ATOM   2233  CA  ALA A 154      52.420  24.275   6.276  1.00  0.00           C  
ATOM   2234  C   ALA A 154      53.524  24.324   7.318  1.00  0.00           C  
ATOM   2235  O   ALA A 154      53.322  23.998   8.486  1.00  0.00           O  
ATOM   2236  CB  ALA A 154      52.508  22.980   5.482  1.00  0.00           C  
ATOM   2237  H   ALA A 154      52.677  25.243   4.435  1.00  0.00           H  
ATOM   2238  HA  ALA A 154      51.472  24.300   6.814  1.00  0.00           H  
ATOM   2239 1HB  ALA A 154      52.467  22.131   6.165  1.00  0.00           H  
ATOM   2240 2HB  ALA A 154      51.674  22.924   4.783  1.00  0.00           H  
ATOM   2241 3HB  ALA A 154      53.446  22.955   4.929  1.00  0.00           H  
ATOM   2242  N   ARG A 155      54.706  24.703   6.885  1.00  0.00           N  
ATOM   2243  CA  ARG A 155      55.832  24.865   7.786  1.00  0.00           C  
ATOM   2244  C   ARG A 155      55.590  25.945   8.828  1.00  0.00           C  
ATOM   2245  O   ARG A 155      55.947  25.801   9.996  1.00  0.00           O  
ATOM   2246  CB  ARG A 155      57.090  25.205   7.000  1.00  0.00           C  
ATOM   2247  CG  ARG A 155      58.347  25.359   7.840  1.00  0.00           C  
ATOM   2248  CD  ARG A 155      59.529  25.691   7.004  1.00  0.00           C  
ATOM   2249  NE  ARG A 155      59.379  26.976   6.339  1.00  0.00           N  
ATOM   2250  CZ  ARG A 155      59.594  28.170   6.924  1.00  0.00           C  
ATOM   2251  NH1 ARG A 155      59.967  28.227   8.184  1.00  0.00           N1+
ATOM   2252  NH2 ARG A 155      59.430  29.284   6.233  1.00  0.00           N  
ATOM   2253  H   ARG A 155      54.833  24.951   5.945  1.00  0.00           H  
ATOM   2254  HA  ARG A 155      55.986  23.927   8.320  1.00  0.00           H  
ATOM   2255 1HB  ARG A 155      57.279  24.425   6.263  1.00  0.00           H  
ATOM   2256 2HB  ARG A 155      56.938  26.138   6.457  1.00  0.00           H  
ATOM   2257 1HG  ARG A 155      58.204  26.161   8.565  1.00  0.00           H  
ATOM   2258 2HG  ARG A 155      58.551  24.426   8.366  1.00  0.00           H  
ATOM   2259 1HD  ARG A 155      60.418  25.734   7.632  1.00  0.00           H  
ATOM   2260 2HD  ARG A 155      59.661  24.926   6.240  1.00  0.00           H  
ATOM   2261  HE  ARG A 155      59.094  26.973   5.369  1.00  0.00           H  
ATOM   2262 1HH1 ARG A 155      60.092  27.375   8.713  1.00  0.00           H  
ATOM   2263 2HH1 ARG A 155      60.127  29.122   8.623  1.00  0.00           H  
ATOM   2264 1HH2 ARG A 155      59.144  29.240   5.264  1.00  0.00           H  
ATOM   2265 2HH2 ARG A 155      59.591  30.179   6.671  1.00  0.00           H  
ATOM   2266  N   LEU A 156      55.012  27.042   8.395  1.00  0.00           N  
ATOM   2267  CA  LEU A 156      54.658  28.123   9.296  1.00  0.00           C  
ATOM   2268  C   LEU A 156      53.635  27.698  10.338  1.00  0.00           C  
ATOM   2269  O   LEU A 156      53.716  28.073  11.506  1.00  0.00           O  
ATOM   2270  CB  LEU A 156      54.109  29.309   8.494  1.00  0.00           C  
ATOM   2271  CG  LEU A 156      55.129  30.052   7.621  1.00  0.00           C  
ATOM   2272  CD1 LEU A 156      54.407  31.074   6.753  1.00  0.00           C  
ATOM   2273  CD2 LEU A 156      56.165  30.723   8.510  1.00  0.00           C  
ATOM   2274  H   LEU A 156      54.746  27.125   7.455  1.00  0.00           H  
ATOM   2275  HA  LEU A 156      55.554  28.431   9.836  1.00  0.00           H  
ATOM   2276 1HB  LEU A 156      53.315  28.949   7.841  1.00  0.00           H  
ATOM   2277 2HB  LEU A 156      53.680  30.031   9.189  1.00  0.00           H  
ATOM   2278  HG  LEU A 156      55.625  29.342   6.958  1.00  0.00           H  
ATOM   2279 1HD1 LEU A 156      55.132  31.601   6.133  1.00  0.00           H  
ATOM   2280 2HD1 LEU A 156      53.686  30.564   6.114  1.00  0.00           H  
ATOM   2281 3HD1 LEU A 156      53.887  31.788   7.390  1.00  0.00           H  
ATOM   2282 1HD2 LEU A 156      56.890  31.250   7.890  1.00  0.00           H  
ATOM   2283 2HD2 LEU A 156      55.670  31.434   9.173  1.00  0.00           H  
ATOM   2284 3HD2 LEU A 156      56.677  29.968   9.106  1.00  0.00           H  
ATOM   2285  N   ALA A 157      52.655  26.938   9.905  1.00  0.00           N  
ATOM   2286  CA  ALA A 157      51.654  26.401  10.806  1.00  0.00           C  
ATOM   2287  C   ALA A 157      52.249  25.468  11.848  1.00  0.00           C  
ATOM   2288  O   ALA A 157      51.866  25.482  13.016  1.00  0.00           O  
ATOM   2289  CB  ALA A 157      50.576  25.678  10.012  1.00  0.00           C  
ATOM   2290  H   ALA A 157      52.620  26.662   8.965  1.00  0.00           H  
ATOM   2291  HA  ALA A 157      51.202  27.234  11.345  1.00  0.00           H  
ATOM   2292 1HB  ALA A 157      49.821  25.289  10.694  1.00  0.00           H  
ATOM   2293 2HB  ALA A 157      50.111  26.373   9.313  1.00  0.00           H  
ATOM   2294 3HB  ALA A 157      51.024  24.854   9.458  1.00  0.00           H  
ATOM   2295  N   ALA A 158      53.168  24.635  11.415  1.00  0.00           N  
ATOM   2296  CA  ALA A 158      53.871  23.742  12.316  1.00  0.00           C  
ATOM   2297  C   ALA A 158      54.685  24.490  13.358  1.00  0.00           C  
ATOM   2298  O   ALA A 158      54.738  24.110  14.526  1.00  0.00           O  
ATOM   2299  CB  ALA A 158      54.772  22.807  11.522  1.00  0.00           C  
ATOM   2300  H   ALA A 158      53.446  24.648  10.475  1.00  0.00           H  
ATOM   2301  HA  ALA A 158      53.130  23.151  12.854  1.00  0.00           H  
ATOM   2302 1HB  ALA A 158      55.287  22.131  12.205  1.00  0.00           H  
ATOM   2303 2HB  ALA A 158      54.169  22.227  10.823  1.00  0.00           H  
ATOM   2304 3HB  ALA A 158      55.505  23.392  10.969  1.00  0.00           H  
ATOM   2305  N   GLU A 159      55.347  25.540  12.925  1.00  0.00           N  
ATOM   2306  CA  GLU A 159      56.105  26.386  13.826  1.00  0.00           C  
ATOM   2307  C   GLU A 159      55.226  27.059  14.868  1.00  0.00           C  
ATOM   2308  O   GLU A 159      55.591  27.177  16.036  1.00  0.00           O  
ATOM   2309  CB  GLU A 159      56.864  27.450  13.029  1.00  0.00           C  
ATOM   2310  CG  GLU A 159      58.014  26.907  12.193  1.00  0.00           C  
ATOM   2311  CD  GLU A 159      58.686  27.967  11.365  1.00  0.00           C  
ATOM   2312  OE1 GLU A 159      58.204  29.074  11.346  1.00  0.00           O  
ATOM   2313  OE2 GLU A 159      59.682  27.669  10.749  1.00  0.00           O1-
ATOM   2314  H   GLU A 159      55.285  25.810  11.985  1.00  0.00           H  
ATOM   2315  HA  GLU A 159      56.825  25.765  14.361  1.00  0.00           H  
ATOM   2316 1HB  GLU A 159      56.175  27.962  12.358  1.00  0.00           H  
ATOM   2317 2HB  GLU A 159      57.270  28.196  13.713  1.00  0.00           H  
ATOM   2318 1HG  GLU A 159      58.753  26.460  12.858  1.00  0.00           H  
ATOM   2319 2HG  GLU A 159      57.635  26.125  11.537  1.00  0.00           H  
ATOM   2320  N   HIS A 160      54.077  27.528  14.435  1.00  0.00           N  
ATOM   2321  CA  HIS A 160      53.112  28.128  15.336  1.00  0.00           C  
ATOM   2322  C   HIS A 160      52.602  27.145  16.378  1.00  0.00           C  
ATOM   2323  O   HIS A 160      52.421  27.485  17.546  1.00  0.00           O  
ATOM   2324  CB  HIS A 160      51.928  28.694  14.545  1.00  0.00           C  
ATOM   2325  CG  HIS A 160      52.265  29.918  13.752  1.00  0.00           C  
ATOM   2326  CD2 HIS A 160      53.457  30.460  13.412  1.00  0.00           C  
ATOM   2327  ND1 HIS A 160      51.300  30.739  13.206  1.00  0.00           N  
ATOM   2328  CE1 HIS A 160      51.886  31.735  12.564  1.00  0.00           C  
ATOM   2329  NE2 HIS A 160      53.194  31.588  12.674  1.00  0.00           N  
ATOM   2330  H   HIS A 160      53.820  27.420  13.495  1.00  0.00           H  
ATOM   2331  HA  HIS A 160      53.608  28.936  15.874  1.00  0.00           H  
ATOM   2332 1HB  HIS A 160      51.553  27.934  13.858  1.00  0.00           H  
ATOM   2333 2HB  HIS A 160      51.119  28.943  15.230  1.00  0.00           H  
ATOM   2334  HD2 HIS A 160      54.443  30.074  13.674  1.00  0.00           H  
ATOM   2335  HE1 HIS A 160      51.377  32.540  12.035  1.00  0.00           H  
ATOM   2336  HE2 HIS A 160      53.893  32.203  12.281  1.00  0.00           H  
ATOM   2337  N   MET A 161      52.340  25.932  15.945  1.00  0.00           N  
ATOM   2338  CA  MET A 161      51.917  24.878  16.846  1.00  0.00           C  
ATOM   2339  C   MET A 161      52.972  24.546  17.888  1.00  0.00           C  
ATOM   2340  O   MET A 161      52.670  24.310  19.056  1.00  0.00           O  
ATOM   2341  CB  MET A 161      51.556  23.628  16.045  1.00  0.00           C  
ATOM   2342  CG  MET A 161      50.298  23.765  15.199  1.00  0.00           C  
ATOM   2343  SD  MET A 161      49.942  22.280  14.238  1.00  0.00           S  
ATOM   2344  CE  MET A 161      48.502  22.811  13.316  1.00  0.00           C  
ATOM   2345  H   MET A 161      52.490  25.698  15.005  1.00  0.00           H  
ATOM   2346  HA  MET A 161      51.028  25.215  17.379  1.00  0.00           H  
ATOM   2347 1HB  MET A 161      52.379  23.372  15.381  1.00  0.00           H  
ATOM   2348 2HB  MET A 161      51.410  22.789  16.727  1.00  0.00           H  
ATOM   2349 1HG  MET A 161      49.445  23.971  15.844  1.00  0.00           H  
ATOM   2350 2HG  MET A 161      50.413  24.601  14.509  1.00  0.00           H  
ATOM   2351 1HE  MET A 161      48.162  21.999  12.673  1.00  0.00           H  
ATOM   2352 2HE  MET A 161      47.706  23.084  14.010  1.00  0.00           H  
ATOM   2353 3HE  MET A 161      48.761  23.675  12.703  1.00  0.00           H  
ATOM   2354  N   LEU A 162      54.213  24.498  17.455  1.00  0.00           N  
ATOM   2355  CA  LEU A 162      55.325  24.266  18.356  1.00  0.00           C  
ATOM   2356  C   LEU A 162      55.468  25.363  19.398  1.00  0.00           C  
ATOM   2357  O   LEU A 162      55.753  25.106  20.566  1.00  0.00           O  
ATOM   2358  CB  LEU A 162      56.627  24.150  17.554  1.00  0.00           C  
ATOM   2359  CG  LEU A 162      57.893  23.878  18.376  1.00  0.00           C  
ATOM   2360  CD1 LEU A 162      57.739  22.563  19.127  1.00  0.00           C  
ATOM   2361  CD2 LEU A 162      59.101  23.842  17.452  1.00  0.00           C  
ATOM   2362  H   LEU A 162      54.416  24.687  16.515  1.00  0.00           H  
ATOM   2363  HA  LEU A 162      55.152  23.328  18.884  1.00  0.00           H  
ATOM   2364 1HB  LEU A 162      56.520  23.341  16.833  1.00  0.00           H  
ATOM   2365 2HB  LEU A 162      56.781  25.079  17.005  1.00  0.00           H  
ATOM   2366  HG  LEU A 162      58.025  24.670  19.114  1.00  0.00           H  
ATOM   2367 1HD1 LEU A 162      58.638  22.370  19.712  1.00  0.00           H  
ATOM   2368 2HD1 LEU A 162      56.879  22.624  19.795  1.00  0.00           H  
ATOM   2369 3HD1 LEU A 162      57.589  21.753  18.415  1.00  0.00           H  
ATOM   2370 1HD2 LEU A 162      60.001  23.649  18.037  1.00  0.00           H  
ATOM   2371 2HD2 LEU A 162      58.971  23.049  16.715  1.00  0.00           H  
ATOM   2372 3HD2 LEU A 162      59.198  24.800  16.942  1.00  0.00           H  
ATOM   2373  N   GLU A 163      55.299  26.592  18.965  1.00  0.00           N  
ATOM   2374  CA  GLU A 163      55.336  27.728  19.866  1.00  0.00           C  
ATOM   2375  C   GLU A 163      54.231  27.678  20.908  1.00  0.00           C  
ATOM   2376  O   GLU A 163      54.434  28.003  22.076  1.00  0.00           O  
ATOM   2377  CB  GLU A 163      55.232  29.031  19.070  1.00  0.00           C  
ATOM   2378  CG  GLU A 163      55.306  30.293  19.917  1.00  0.00           C  
ATOM   2379  CD  GLU A 163      56.643  30.474  20.581  1.00  0.00           C  
ATOM   2380  OE1 GLU A 163      57.597  29.893  20.123  1.00  0.00           O  
ATOM   2381  OE2 GLU A 163      56.710  31.196  21.549  1.00  0.00           O1-
ATOM   2382  H   GLU A 163      55.078  26.760  18.025  1.00  0.00           H  
ATOM   2383  HA  GLU A 163      56.287  27.715  20.400  1.00  0.00           H  
ATOM   2384 1HB  GLU A 163      56.037  29.073  18.335  1.00  0.00           H  
ATOM   2385 2HB  GLU A 163      54.289  29.049  18.523  1.00  0.00           H  
ATOM   2386 1HG  GLU A 163      55.109  31.156  19.282  1.00  0.00           H  
ATOM   2387 2HG  GLU A 163      54.529  30.252  20.679  1.00  0.00           H  
ATOM   2388  N   ALA A 164      53.049  27.299  20.475  1.00  0.00           N  
ATOM   2389  CA  ALA A 164      51.924  27.138  21.376  1.00  0.00           C  
ATOM   2390  C   ALA A 164      52.166  26.058  22.418  1.00  0.00           C  
ATOM   2391  O   ALA A 164      51.809  26.202  23.586  1.00  0.00           O  
ATOM   2392  CB  ALA A 164      50.664  26.826  20.582  1.00  0.00           C  
ATOM   2393  H   ALA A 164      52.922  27.052  19.535  1.00  0.00           H  
ATOM   2394  HA  ALA A 164      51.768  28.077  21.905  1.00  0.00           H  
ATOM   2395 1HB  ALA A 164      49.821  26.719  21.265  1.00  0.00           H  
ATOM   2396 2HB  ALA A 164      50.463  27.638  19.883  1.00  0.00           H  
ATOM   2397 3HB  ALA A 164      50.803  25.898  20.030  1.00  0.00           H  
ATOM   2398  N   LEU A 165      52.744  24.960  21.985  1.00  0.00           N  
ATOM   2399  CA  LEU A 165      53.098  23.880  22.886  1.00  0.00           C  
ATOM   2400  C   LEU A 165      54.119  24.305  23.928  1.00  0.00           C  
ATOM   2401  O   LEU A 165      54.040  23.929  25.096  1.00  0.00           O  
ATOM   2402  CB  LEU A 165      53.649  22.694  22.084  1.00  0.00           C  
ATOM   2403  CG  LEU A 165      54.046  21.462  22.907  1.00  0.00           C  
ATOM   2404  CD1 LEU A 165      52.829  20.938  23.657  1.00  0.00           C  
ATOM   2405  CD2 LEU A 165      54.619  20.397  21.984  1.00  0.00           C  
ATOM   2406  H   LEU A 165      53.009  24.878  21.045  1.00  0.00           H  
ATOM   2407  HA  LEU A 165      52.200  23.563  23.415  1.00  0.00           H  
ATOM   2408 1HB  LEU A 165      52.895  22.382  21.363  1.00  0.00           H  
ATOM   2409 2HB  LEU A 165      54.531  23.025  21.536  1.00  0.00           H  
ATOM   2410  HG  LEU A 165      54.797  21.744  23.646  1.00  0.00           H  
ATOM   2411 1HD1 LEU A 165      53.111  20.062  24.242  1.00  0.00           H  
ATOM   2412 2HD1 LEU A 165      52.451  21.713  24.325  1.00  0.00           H  
ATOM   2413 3HD1 LEU A 165      52.053  20.663  22.944  1.00  0.00           H  
ATOM   2414 1HD2 LEU A 165      54.902  19.522  22.569  1.00  0.00           H  
ATOM   2415 2HD2 LEU A 165      53.868  20.114  21.245  1.00  0.00           H  
ATOM   2416 3HD2 LEU A 165      55.498  20.792  21.474  1.00  0.00           H  
ATOM   2417  N   ARG A 166      55.100  25.065  23.495  1.00  0.00           N  
ATOM   2418  CA  ARG A 166      56.102  25.602  24.396  1.00  0.00           C  
ATOM   2419  C   ARG A 166      55.506  26.533  25.438  1.00  0.00           C  
ATOM   2420  O   ARG A 166      55.890  26.521  26.606  1.00  0.00           O  
ATOM   2421  CB  ARG A 166      57.167  26.352  23.610  1.00  0.00           C  
ATOM   2422  CG  ARG A 166      58.087  25.471  22.778  1.00  0.00           C  
ATOM   2423  CD  ARG A 166      59.114  26.271  22.063  1.00  0.00           C  
ATOM   2424  NE  ARG A 166      59.943  25.443  21.202  1.00  0.00           N  
ATOM   2425  CZ  ARG A 166      61.025  24.754  21.614  1.00  0.00           C  
ATOM   2426  NH1 ARG A 166      61.394  24.802  22.875  1.00  0.00           N1+
ATOM   2427  NH2 ARG A 166      61.714  24.028  20.751  1.00  0.00           N  
ATOM   2428  H   ARG A 166      55.135  25.341  22.555  1.00  0.00           H  
ATOM   2429  HA  ARG A 166      56.574  24.772  24.923  1.00  0.00           H  
ATOM   2430 1HB  ARG A 166      56.690  27.060  22.935  1.00  0.00           H  
ATOM   2431 2HB  ARG A 166      57.791  26.924  24.297  1.00  0.00           H  
ATOM   2432 1HG  ARG A 166      58.597  24.761  23.429  1.00  0.00           H  
ATOM   2433 2HG  ARG A 166      57.499  24.928  22.038  1.00  0.00           H  
ATOM   2434 1HD  ARG A 166      58.625  27.023  21.445  1.00  0.00           H  
ATOM   2435 2HD  ARG A 166      59.761  26.763  22.788  1.00  0.00           H  
ATOM   2436  HE  ARG A 166      59.690  25.381  20.225  1.00  0.00           H  
ATOM   2437 1HH1 ARG A 166      60.867  25.357  23.535  1.00  0.00           H  
ATOM   2438 2HH1 ARG A 166      62.204  24.285  23.184  1.00  0.00           H  
ATOM   2439 1HH2 ARG A 166      61.430  23.991  19.782  1.00  0.00           H  
ATOM   2440 2HH2 ARG A 166      62.524  23.511  21.060  1.00  0.00           H  
ATOM   2441  N   LEU A 167      54.588  27.368  25.005  1.00  0.00           N  
ATOM   2442  CA  LEU A 167      53.885  28.261  25.906  1.00  0.00           C  
ATOM   2443  C   LEU A 167      53.071  27.512  26.948  1.00  0.00           C  
ATOM   2444  O   LEU A 167      53.016  27.893  28.116  1.00  0.00           O  
ATOM   2445  CB  LEU A 167      52.961  29.186  25.104  1.00  0.00           C  
ATOM   2446  CG  LEU A 167      53.664  30.235  24.232  1.00  0.00           C  
ATOM   2447  CD1 LEU A 167      52.635  30.946  23.364  1.00  0.00           C  
ATOM   2448  CD2 LEU A 167      54.405  31.221  25.122  1.00  0.00           C  
ATOM   2449  H   LEU A 167      54.309  27.355  24.065  1.00  0.00           H  
ATOM   2450  HA  LEU A 167      54.620  28.866  26.436  1.00  0.00           H  
ATOM   2451 1HB  LEU A 167      52.339  28.576  24.451  1.00  0.00           H  
ATOM   2452 2HB  LEU A 167      52.311  29.716  25.800  1.00  0.00           H  
ATOM   2453  HG  LEU A 167      54.374  29.739  23.569  1.00  0.00           H  
ATOM   2454 1HD1 LEU A 167      53.134  31.691  22.744  1.00  0.00           H  
ATOM   2455 2HD1 LEU A 167      52.134  30.220  22.724  1.00  0.00           H  
ATOM   2456 3HD1 LEU A 167      51.900  31.438  24.001  1.00  0.00           H  
ATOM   2457 1HD2 LEU A 167      54.906  31.966  24.501  1.00  0.00           H  
ATOM   2458 2HD2 LEU A 167      53.696  31.718  25.784  1.00  0.00           H  
ATOM   2459 3HD2 LEU A 167      55.146  30.688  25.717  1.00  0.00           H  
ATOM   2460  N   ALA A 168      52.409  26.463  26.515  1.00  0.00           N  
ATOM   2461  CA  ALA A 168      51.651  25.615  27.416  1.00  0.00           C  
ATOM   2462  C   ALA A 168      52.530  24.944  28.458  1.00  0.00           C  
ATOM   2463  O   ALA A 168      52.164  24.825  29.626  1.00  0.00           O  
ATOM   2464  CB  ALA A 168      50.888  24.565  26.622  1.00  0.00           C  
ATOM   2465  H   ALA A 168      52.470  26.191  25.575  1.00  0.00           H  
ATOM   2466  HA  ALA A 168      50.940  26.242  27.954  1.00  0.00           H  
ATOM   2467 1HB  ALA A 168      50.312  23.940  27.305  1.00  0.00           H  
ATOM   2468 2HB  ALA A 168      50.211  25.058  25.923  1.00  0.00           H  
ATOM   2469 3HB  ALA A 168      51.591  23.945  26.069  1.00  0.00           H  
ATOM   2470  N   ILE A 169      53.678  24.475  28.025  1.00  0.00           N  
ATOM   2471  CA  ILE A 169      54.644  23.875  28.926  1.00  0.00           C  
ATOM   2472  C   ILE A 169      55.153  24.858  29.968  1.00  0.00           C  
ATOM   2473  O   ILE A 169      55.333  24.518  31.136  1.00  0.00           O  
ATOM   2474  CB  ILE A 169      55.838  23.308  28.136  1.00  0.00           C  
ATOM   2475  CG1 ILE A 169      55.398  22.111  27.289  1.00  0.00           C  
ATOM   2476  CG2 ILE A 169      56.961  22.911  29.082  1.00  0.00           C  
ATOM   2477  CD1 ILE A 169      56.429  21.668  26.277  1.00  0.00           C  
ATOM   2478  H   ILE A 169      53.934  24.582  27.085  1.00  0.00           H  
ATOM   2479  HA  ILE A 169      54.162  23.050  29.451  1.00  0.00           H  
ATOM   2480  HB  ILE A 169      56.209  24.064  27.445  1.00  0.00           H  
ATOM   2481 1HG1 ILE A 169      55.174  21.267  27.941  1.00  0.00           H  
ATOM   2482 2HG1 ILE A 169      54.482  22.362  26.754  1.00  0.00           H  
ATOM   2483 1HG2 ILE A 169      57.796  22.512  28.507  1.00  0.00           H  
ATOM   2484 2HG2 ILE A 169      57.291  23.785  29.642  1.00  0.00           H  
ATOM   2485 3HG2 ILE A 169      56.601  22.150  29.775  1.00  0.00           H  
ATOM   2486 1HD1 ILE A 169      56.045  20.816  25.715  1.00  0.00           H  
ATOM   2487 2HD1 ILE A 169      56.642  22.489  25.591  1.00  0.00           H  
ATOM   2488 3HD1 ILE A 169      57.344  21.379  26.792  1.00  0.00           H  
ATOM   2489  N   GLU A 170      55.483  26.072  29.500  1.00  0.00           N  
ATOM   2490  CA  GLU A 170      56.246  27.033  30.296  1.00  0.00           C  
ATOM   2491  C   GLU A 170      55.456  28.266  30.739  1.00  0.00           C  
ATOM   2492  O   GLU A 170      55.611  28.731  31.868  1.00  0.00           O  
ATOM   2493  CB  GLU A 170      57.474  27.486  29.504  1.00  0.00           C  
ATOM   2494  CG  GLU A 170      58.480  26.381  29.216  1.00  0.00           C  
ATOM   2495  CD  GLU A 170      59.663  26.858  28.420  1.00  0.00           C  
ATOM   2496  OE1 GLU A 170      59.657  27.993  28.006  1.00  0.00           O  
ATOM   2497  OE2 GLU A 170      60.573  26.087  28.225  1.00  0.00           O1-
ATOM   2498  H   GLU A 170      55.250  26.304  28.544  1.00  0.00           H  
ATOM   2499  HA  GLU A 170      56.573  26.541  31.213  1.00  0.00           H  
ATOM   2500 1HB  GLU A 170      57.157  27.907  28.549  1.00  0.00           H  
ATOM   2501 2HB  GLU A 170      57.991  28.274  30.053  1.00  0.00           H  
ATOM   2502 1HG  GLU A 170      58.835  25.971  30.162  1.00  0.00           H  
ATOM   2503 2HG  GLU A 170      57.980  25.582  28.671  1.00  0.00           H  
ATOM   2504  N   GLU A 171      54.645  28.820  29.842  1.00  0.00           N  
ATOM   2505  CA  GLU A 171      53.958  30.081  30.129  1.00  0.00           C  
ATOM   2506  C   GLU A 171      52.767  29.846  31.047  1.00  0.00           C  
ATOM   2507  O   GLU A 171      51.904  29.015  30.759  1.00  0.00           O  
ATOM   2508  CB  GLU A 171      53.493  30.750  28.834  1.00  0.00           C  
ATOM   2509  CG  GLU A 171      52.799  32.090  29.032  1.00  0.00           C  
ATOM   2510  CD  GLU A 171      53.731  33.164  29.520  1.00  0.00           C  
ATOM   2511  OE1 GLU A 171      54.478  33.682  28.725  1.00  0.00           O  
ATOM   2512  OE2 GLU A 171      53.695  33.467  30.689  1.00  0.00           O1-
ATOM   2513  H   GLU A 171      54.527  28.382  28.940  1.00  0.00           H  
ATOM   2514  HA  GLU A 171      54.661  30.753  30.622  1.00  0.00           H  
ATOM   2515 1HB  GLU A 171      54.349  30.910  28.179  1.00  0.00           H  
ATOM   2516 2HB  GLU A 171      52.800  30.089  28.311  1.00  0.00           H  
ATOM   2517 1HG  GLU A 171      52.364  32.406  28.084  1.00  0.00           H  
ATOM   2518 2HG  GLU A 171      51.989  31.965  29.749  1.00  0.00           H  
ATOM   2519  N   ARG A 172      52.728  30.568  32.162  1.00  0.00           N  
ATOM   2520  CA  ARG A 172      51.671  30.393  33.146  1.00  0.00           C  
ATOM   2521  C   ARG A 172      50.729  31.593  33.176  1.00  0.00           C  
ATOM   2522  O   ARG A 172      49.683  31.552  33.820  1.00  0.00           O  
ATOM   2523  CB  ARG A 172      52.265  30.183  34.531  1.00  0.00           C  
ATOM   2524  CG  ARG A 172      53.160  28.962  34.665  1.00  0.00           C  
ATOM   2525  CD  ARG A 172      52.401  27.700  34.467  1.00  0.00           C  
ATOM   2526  NE  ARG A 172      51.345  27.542  35.454  1.00  0.00           N  
ATOM   2527  CZ  ARG A 172      51.521  27.023  36.685  1.00  0.00           C  
ATOM   2528  NH1 ARG A 172      52.713  26.618  37.064  1.00  0.00           N1+
ATOM   2529  NH2 ARG A 172      50.495  26.921  37.512  1.00  0.00           N  
ATOM   2530  H   ARG A 172      53.460  31.244  32.337  1.00  0.00           H  
ATOM   2531  HA  ARG A 172      51.092  29.508  32.879  1.00  0.00           H  
ATOM   2532 1HB  ARG A 172      52.854  31.056  34.810  1.00  0.00           H  
ATOM   2533 2HB  ARG A 172      51.461  30.085  35.261  1.00  0.00           H  
ATOM   2534 1HG  ARG A 172      53.951  29.007  33.917  1.00  0.00           H  
ATOM   2535 2HG  ARG A 172      53.603  28.942  35.661  1.00  0.00           H  
ATOM   2536 1HD  ARG A 172      51.945  27.702  33.478  1.00  0.00           H  
ATOM   2537 2HD  ARG A 172      53.078  26.851  34.553  1.00  0.00           H  
ATOM   2538  HE  ARG A 172      50.414  27.842  35.199  1.00  0.00           H  
ATOM   2539 1HH1 ARG A 172      53.497  26.696  36.432  1.00  0.00           H  
ATOM   2540 2HH1 ARG A 172      52.844  26.230  37.987  1.00  0.00           H  
ATOM   2541 1HH2 ARG A 172      49.578  27.232  37.220  1.00  0.00           H  
ATOM   2542 2HH2 ARG A 172      50.626  26.532  38.434  1.00  0.00           H  
ATOM   2543  N   ASP A 173      51.072  32.629  32.417  1.00  0.00           N  
ATOM   2544  CA  ASP A 173      50.142  33.728  32.188  1.00  0.00           C  
ATOM   2545  C   ASP A 173      49.346  33.459  30.923  1.00  0.00           C  
ATOM   2546  O   ASP A 173      49.883  33.511  29.815  1.00  0.00           O  
ATOM   2547  CB  ASP A 173      50.884  35.062  32.069  1.00  0.00           C  
ATOM   2548  CG  ASP A 173      49.945  36.248  31.894  1.00  0.00           C  
ATOM   2549  OD1 ASP A 173      48.914  36.080  31.287  1.00  0.00           O  
ATOM   2550  OD2 ASP A 173      50.269  37.311  32.368  1.00  0.00           O1-
ATOM   2551  H   ASP A 173      51.966  32.629  31.950  1.00  0.00           H  
ATOM   2552  HA  ASP A 173      49.469  33.795  33.043  1.00  0.00           H  
ATOM   2553 1HB  ASP A 173      51.487  35.223  32.963  1.00  0.00           H  
ATOM   2554 2HB  ASP A 173      51.563  35.026  31.218  1.00  0.00           H  
ATOM   2555  N   VAL A 174      48.074  33.130  31.094  1.00  0.00           N  
ATOM   2556  CA  VAL A 174      47.237  32.722  29.976  1.00  0.00           C  
ATOM   2557  C   VAL A 174      47.028  33.863  28.989  1.00  0.00           C  
ATOM   2558  O   VAL A 174      46.865  33.634  27.791  1.00  0.00           O  
ATOM   2559  CB  VAL A 174      45.869  32.234  30.488  1.00  0.00           C  
ATOM   2560  CG1 VAL A 174      45.046  33.403  31.007  1.00  0.00           C  
ATOM   2561  CG2 VAL A 174      45.130  31.506  29.375  1.00  0.00           C  
ATOM   2562  H   VAL A 174      47.684  33.134  32.025  1.00  0.00           H  
ATOM   2563  HA  VAL A 174      47.731  31.901  29.456  1.00  0.00           H  
ATOM   2564  HB  VAL A 174      46.026  31.554  31.325  1.00  0.00           H  
ATOM   2565 1HG1 VAL A 174      44.082  33.040  31.364  1.00  0.00           H  
ATOM   2566 2HG1 VAL A 174      45.577  33.887  31.826  1.00  0.00           H  
ATOM   2567 3HG1 VAL A 174      44.886  34.121  30.202  1.00  0.00           H  
ATOM   2568 1HG2 VAL A 174      44.164  31.163  29.744  1.00  0.00           H  
ATOM   2569 2HG2 VAL A 174      44.978  32.184  28.535  1.00  0.00           H  
ATOM   2570 3HG2 VAL A 174      45.718  30.648  29.048  1.00  0.00           H  
ATOM   2571  N   GLY A 175      46.977  35.088  29.505  1.00  0.00           N  
ATOM   2572  CA  GLY A 175      46.604  36.230  28.682  1.00  0.00           C  
ATOM   2573  C   GLY A 175      47.712  36.613  27.702  1.00  0.00           C  
ATOM   2574  O   GLY A 175      47.437  36.973  26.557  1.00  0.00           O  
ATOM   2575  H   GLY A 175      47.158  35.221  30.489  1.00  0.00           H  
ATOM   2576 1HA  GLY A 175      45.695  35.998  28.128  1.00  0.00           H  
ATOM   2577 2HA  GLY A 175      46.380  37.082  29.323  1.00  0.00           H  
ATOM   2578  N   ARG A 176      48.964  36.425  28.116  1.00  0.00           N  
ATOM   2579  CA  ARG A 176      50.098  36.503  27.215  1.00  0.00           C  
ATOM   2580  C   ARG A 176      50.088  35.397  26.172  1.00  0.00           C  
ATOM   2581  O   ARG A 176      50.407  35.612  25.005  1.00  0.00           O  
ATOM   2582  CB  ARG A 176      51.399  36.434  28.001  1.00  0.00           C  
ATOM   2583  CG  ARG A 176      52.661  36.495  27.156  1.00  0.00           C  
ATOM   2584  CD  ARG A 176      52.797  37.803  26.466  1.00  0.00           C  
ATOM   2585  NE  ARG A 176      53.985  37.853  25.628  1.00  0.00           N  
ATOM   2586  CZ  ARG A 176      55.206  38.230  26.054  1.00  0.00           C  
ATOM   2587  NH1 ARG A 176      55.385  38.586  27.307  1.00  0.00           N1+
ATOM   2588  NH2 ARG A 176      56.225  38.242  25.212  1.00  0.00           N  
ATOM   2589  H   ARG A 176      49.140  36.210  29.055  1.00  0.00           H  
ATOM   2590  HA  ARG A 176      50.056  37.457  26.688  1.00  0.00           H  
ATOM   2591 1HB  ARG A 176      51.438  37.259  28.712  1.00  0.00           H  
ATOM   2592 2HB  ARG A 176      51.429  35.507  28.574  1.00  0.00           H  
ATOM   2593 1HG  ARG A 176      53.534  36.352  27.794  1.00  0.00           H  
ATOM   2594 2HG  ARG A 176      52.631  35.710  26.400  1.00  0.00           H  
ATOM   2595 1HD  ARG A 176      51.927  37.973  25.833  1.00  0.00           H  
ATOM   2596 2HD  ARG A 176      52.869  38.599  27.206  1.00  0.00           H  
ATOM   2597  HE  ARG A 176      53.887  37.586  24.657  1.00  0.00           H  
ATOM   2598 1HH1 ARG A 176      54.606  38.577  27.950  1.00  0.00           H  
ATOM   2599 2HH1 ARG A 176      56.300  38.868  27.626  1.00  0.00           H  
ATOM   2600 1HH2 ARG A 176      56.088  37.968  24.248  1.00  0.00           H  
ATOM   2601 2HH2 ARG A 176      57.140  38.524  25.531  1.00  0.00           H  
ATOM   2602  N   VAL A 177      49.753  34.202  26.606  1.00  0.00           N  
ATOM   2603  CA  VAL A 177      49.633  33.072  25.705  1.00  0.00           C  
ATOM   2604  C   VAL A 177      48.545  33.273  24.662  1.00  0.00           C  
ATOM   2605  O   VAL A 177      48.702  32.923  23.495  1.00  0.00           O  
ATOM   2606  CB  VAL A 177      49.332  31.792  26.508  1.00  0.00           C  
ATOM   2607  CG1 VAL A 177      49.006  30.640  25.570  1.00  0.00           C  
ATOM   2608  CG2 VAL A 177      50.518  31.447  27.395  1.00  0.00           C  
ATOM   2609  H   VAL A 177      49.511  34.066  27.545  1.00  0.00           H  
ATOM   2610  HA  VAL A 177      50.581  32.946  25.180  1.00  0.00           H  
ATOM   2611  HB  VAL A 177      48.451  31.962  27.127  1.00  0.00           H  
ATOM   2612 1HG1 VAL A 177      48.796  29.743  26.154  1.00  0.00           H  
ATOM   2613 2HG1 VAL A 177      48.132  30.894  24.970  1.00  0.00           H  
ATOM   2614 3HG1 VAL A 177      49.856  30.453  24.914  1.00  0.00           H  
ATOM   2615 1HG2 VAL A 177      50.298  30.542  27.960  1.00  0.00           H  
ATOM   2616 2HG2 VAL A 177      51.400  31.283  26.776  1.00  0.00           H  
ATOM   2617 3HG2 VAL A 177      50.707  32.269  28.086  1.00  0.00           H  
ATOM   2618  N   ALA A 178      47.426  33.811  25.096  1.00  0.00           N  
ATOM   2619  CA  ALA A 178      46.335  34.125  24.195  1.00  0.00           C  
ATOM   2620  C   ALA A 178      46.721  35.162  23.152  1.00  0.00           C  
ATOM   2621  O   ALA A 178      46.349  35.068  21.985  1.00  0.00           O  
ATOM   2622  CB  ALA A 178      45.129  34.606  24.989  1.00  0.00           C  
ATOM   2623  H   ALA A 178      47.335  34.073  26.035  1.00  0.00           H  
ATOM   2624  HA  ALA A 178      46.068  33.216  23.656  1.00  0.00           H  
ATOM   2625 1HB  ALA A 178      44.309  34.827  24.307  1.00  0.00           H  
ATOM   2626 2HB  ALA A 178      44.821  33.829  25.689  1.00  0.00           H  
ATOM   2627 3HB  ALA A 178      45.394  35.506  25.542  1.00  0.00           H  
ATOM   2628  N   LEU A 179      47.446  36.170  23.586  1.00  0.00           N  
ATOM   2629  CA  LEU A 179      47.945  37.191  22.685  1.00  0.00           C  
ATOM   2630  C   LEU A 179      48.898  36.629  21.642  1.00  0.00           C  
ATOM   2631  O   LEU A 179      48.871  37.013  20.475  1.00  0.00           O  
ATOM   2632  CB  LEU A 179      48.654  38.290  23.487  1.00  0.00           C  
ATOM   2633  CG  LEU A 179      49.217  39.456  22.664  1.00  0.00           C  
ATOM   2634  CD1 LEU A 179      48.083  40.142  21.914  1.00  0.00           C  
ATOM   2635  CD2 LEU A 179      49.931  40.431  23.588  1.00  0.00           C  
ATOM   2636  H   LEU A 179      47.720  36.215  24.525  1.00  0.00           H  
ATOM   2637  HA  LEU A 179      47.099  37.628  22.156  1.00  0.00           H  
ATOM   2638 1HB  LEU A 179      47.950  38.702  24.208  1.00  0.00           H  
ATOM   2639 2HB  LEU A 179      49.482  37.841  24.035  1.00  0.00           H  
ATOM   2640  HG  LEU A 179      49.921  39.073  21.925  1.00  0.00           H  
ATOM   2641 1HD1 LEU A 179      48.483  40.971  21.330  1.00  0.00           H  
ATOM   2642 2HD1 LEU A 179      47.602  39.427  21.247  1.00  0.00           H  
ATOM   2643 3HD1 LEU A 179      47.352  40.522  22.628  1.00  0.00           H  
ATOM   2644 1HD2 LEU A 179      50.331  41.260  23.003  1.00  0.00           H  
ATOM   2645 2HD2 LEU A 179      49.226  40.815  24.326  1.00  0.00           H  
ATOM   2646 3HD2 LEU A 179      50.747  39.919  24.098  1.00  0.00           H  
ATOM   2647  N   GLU A 180      49.765  35.741  22.076  1.00  0.00           N  
ATOM   2648  CA  GLU A 180      50.684  35.072  21.175  1.00  0.00           C  
ATOM   2649  C   GLU A 180      49.966  34.231  20.132  1.00  0.00           C  
ATOM   2650  O   GLU A 180      50.347  34.191  18.965  1.00  0.00           O  
ATOM   2651  CB  GLU A 180      51.648  34.190  21.972  1.00  0.00           C  
ATOM   2652  CG  GLU A 180      52.651  34.959  22.819  1.00  0.00           C  
ATOM   2653  CD  GLU A 180      53.611  35.772  21.995  1.00  0.00           C  
ATOM   2654  OE1 GLU A 180      54.018  35.304  20.958  1.00  0.00           O  
ATOM   2655  OE2 GLU A 180      53.938  36.861  22.402  1.00  0.00           O1-
ATOM   2656  H   GLU A 180      49.762  35.463  23.015  1.00  0.00           H  
ATOM   2657  HA  GLU A 180      51.265  35.830  20.648  1.00  0.00           H  
ATOM   2658 1HB  GLU A 180      51.079  33.538  22.636  1.00  0.00           H  
ATOM   2659 2HB  GLU A 180      52.207  33.552  21.287  1.00  0.00           H  
ATOM   2660 1HG  GLU A 180      52.109  35.627  23.488  1.00  0.00           H  
ATOM   2661 2HG  GLU A 180      53.211  34.254  23.430  1.00  0.00           H  
ATOM   2662  N   VAL A 181      48.941  33.532  20.566  1.00  0.00           N  
ATOM   2663  CA  VAL A 181      48.122  32.743  19.665  1.00  0.00           C  
ATOM   2664  C   VAL A 181      47.418  33.596  18.622  1.00  0.00           C  
ATOM   2665  O   VAL A 181      47.313  33.227  17.455  1.00  0.00           O  
ATOM   2666  CB  VAL A 181      47.069  31.957  20.468  1.00  0.00           C  
ATOM   2667  CG1 VAL A 181      46.078  31.283  19.530  1.00  0.00           C  
ATOM   2668  CG2 VAL A 181      47.755  30.930  21.356  1.00  0.00           C  
ATOM   2669  H   VAL A 181      48.668  33.583  21.505  1.00  0.00           H  
ATOM   2670  HA  VAL A 181      48.767  32.037  19.140  1.00  0.00           H  
ATOM   2671  HB  VAL A 181      46.503  32.653  21.087  1.00  0.00           H  
ATOM   2672 1HG1 VAL A 181      45.340  30.732  20.114  1.00  0.00           H  
ATOM   2673 2HG1 VAL A 181      45.573  32.040  18.930  1.00  0.00           H  
ATOM   2674 3HG1 VAL A 181      46.609  30.593  18.874  1.00  0.00           H  
ATOM   2675 1HG2 VAL A 181      47.004  30.378  21.921  1.00  0.00           H  
ATOM   2676 2HG2 VAL A 181      48.325  30.237  20.737  1.00  0.00           H  
ATOM   2677 3HG2 VAL A 181      48.428  31.438  22.047  1.00  0.00           H  
ATOM   2678  N   ALA A 182      46.907  34.728  19.056  1.00  0.00           N  
ATOM   2679  CA  ALA A 182      46.273  35.670  18.155  1.00  0.00           C  
ATOM   2680  C   ALA A 182      47.235  36.215  17.112  1.00  0.00           C  
ATOM   2681  O   ALA A 182      46.890  36.383  15.945  1.00  0.00           O  
ATOM   2682  CB  ALA A 182      45.660  36.814  18.949  1.00  0.00           C  
ATOM   2683  H   ALA A 182      47.006  34.987  19.995  1.00  0.00           H  
ATOM   2684  HA  ALA A 182      45.466  35.157  17.630  1.00  0.00           H  
ATOM   2685 1HB  ALA A 182      45.173  37.511  18.266  1.00  0.00           H  
ATOM   2686 2HB  ALA A 182      44.923  36.418  19.649  1.00  0.00           H  
ATOM   2687 3HB  ALA A 182      46.441  37.333  19.501  1.00  0.00           H  
ATOM   2688  N   GLU A 183      48.438  36.522  17.546  1.00  0.00           N  
ATOM   2689  CA  GLU A 183      49.477  36.983  16.645  1.00  0.00           C  
ATOM   2690  C   GLU A 183      49.847  35.940  15.602  1.00  0.00           C  
ATOM   2691  O   GLU A 183      50.072  36.252  14.435  1.00  0.00           O  
ATOM   2692  CB  GLU A 183      50.723  37.377  17.442  1.00  0.00           C  
ATOM   2693  CG  GLU A 183      50.557  38.631  18.288  1.00  0.00           C  
ATOM   2694  CD  GLU A 183      50.333  39.868  17.464  1.00  0.00           C  
ATOM   2695  OE1 GLU A 183      50.474  39.794  16.267  1.00  0.00           O  
ATOM   2696  OE2 GLU A 183      50.022  40.888  18.032  1.00  0.00           O1-
ATOM   2697  H   GLU A 183      48.677  36.380  18.485  1.00  0.00           H  
ATOM   2698  HA  GLU A 183      49.108  37.859  16.111  1.00  0.00           H  
ATOM   2699 1HB  GLU A 183      51.003  36.559  18.107  1.00  0.00           H  
ATOM   2700 2HB  GLU A 183      51.555  37.542  16.758  1.00  0.00           H  
ATOM   2701 1HG  GLU A 183      49.707  38.496  18.957  1.00  0.00           H  
ATOM   2702 2HG  GLU A 183      51.448  38.764  18.900  1.00  0.00           H  
ATOM   2703  N   ARG A 184      49.940  34.703  16.036  1.00  0.00           N  
ATOM   2704  CA  ARG A 184      50.214  33.599  15.135  1.00  0.00           C  
ATOM   2705  C   ARG A 184      49.122  33.417  14.092  1.00  0.00           C  
ATOM   2706  O   ARG A 184      49.390  33.141  12.925  1.00  0.00           O  
ATOM   2707  CB  ARG A 184      50.372  32.306  15.922  1.00  0.00           C  
ATOM   2708  CG  ARG A 184      51.530  32.295  16.907  1.00  0.00           C  
ATOM   2709  CD  ARG A 184      52.842  32.255  16.213  1.00  0.00           C  
ATOM   2710  NE  ARG A 184      53.231  33.564  15.713  1.00  0.00           N  
ATOM   2711  CZ  ARG A 184      53.713  34.563  16.477  1.00  0.00           C  
ATOM   2712  NH1 ARG A 184      53.859  34.388  17.772  1.00  0.00           N1+
ATOM   2713  NH2 ARG A 184      54.039  35.719  15.926  1.00  0.00           N  
ATOM   2714  H   ARG A 184      49.759  34.493  16.975  1.00  0.00           H  
ATOM   2715  HA  ARG A 184      51.143  33.807  14.606  1.00  0.00           H  
ATOM   2716 1HB  ARG A 184      49.460  32.108  16.482  1.00  0.00           H  
ATOM   2717 2HB  ARG A 184      50.519  31.476  15.231  1.00  0.00           H  
ATOM   2718 1HG  ARG A 184      51.494  33.196  17.521  1.00  0.00           H  
ATOM   2719 2HG  ARG A 184      51.454  31.416  17.548  1.00  0.00           H  
ATOM   2720 1HD  ARG A 184      53.610  31.913  16.906  1.00  0.00           H  
ATOM   2721 2HD  ARG A 184      52.786  31.570  15.368  1.00  0.00           H  
ATOM   2722  HE  ARG A 184      53.133  33.736  14.721  1.00  0.00           H  
ATOM   2723 1HH1 ARG A 184      53.610  33.504  18.194  1.00  0.00           H  
ATOM   2724 2HH1 ARG A 184      54.220  35.137  18.345  1.00  0.00           H  
ATOM   2725 1HH2 ARG A 184      53.927  35.853  14.930  1.00  0.00           H  
ATOM   2726 2HH2 ARG A 184      54.400  36.467  16.499  1.00  0.00           H  
ATOM   2727  N   ALA A 185      47.888  33.540  14.526  1.00  0.00           N  
ATOM   2728  CA  ALA A 185      46.754  33.462  13.625  1.00  0.00           C  
ATOM   2729  C   ALA A 185      46.763  34.569  12.582  1.00  0.00           C  
ATOM   2730  O   ALA A 185      46.445  34.353  11.415  1.00  0.00           O  
ATOM   2731  CB  ALA A 185      45.457  33.503  14.420  1.00  0.00           C  
ATOM   2732  H   ALA A 185      47.711  33.755  15.465  1.00  0.00           H  
ATOM   2733  HA  ALA A 185      46.813  32.516  13.087  1.00  0.00           H  
ATOM   2734 1HB  ALA A 185      44.610  33.430  13.737  1.00  0.00           H  
ATOM   2735 2HB  ALA A 185      45.432  32.667  15.119  1.00  0.00           H  
ATOM   2736 3HB  ALA A 185      45.398  34.439  14.972  1.00  0.00           H  
ATOM   2737  N   ARG A 186      47.099  35.763  13.016  1.00  0.00           N  
ATOM   2738  CA  ARG A 186      47.218  36.894  12.115  1.00  0.00           C  
ATOM   2739  C   ARG A 186      48.307  36.692  11.072  1.00  0.00           C  
ATOM   2740  O   ARG A 186      48.150  37.042   9.905  1.00  0.00           O  
ATOM   2741  CB  ARG A 186      47.510  38.163  12.902  1.00  0.00           C  
ATOM   2742  CG  ARG A 186      47.616  39.426  12.062  1.00  0.00           C  
ATOM   2743  CD  ARG A 186      47.902  40.620  12.898  1.00  0.00           C  
ATOM   2744  NE  ARG A 186      49.190  40.520  13.564  1.00  0.00           N  
ATOM   2745  CZ  ARG A 186      50.376  40.782  12.979  1.00  0.00           C  
ATOM   2746  NH1 ARG A 186      50.419  41.157  11.720  1.00  0.00           N1+
ATOM   2747  NH2 ARG A 186      51.495  40.661  13.672  1.00  0.00           N  
ATOM   2748  H   ARG A 186      47.341  35.899  13.955  1.00  0.00           H  
ATOM   2749  HA  ARG A 186      46.272  37.017  11.588  1.00  0.00           H  
ATOM   2750 1HB  ARG A 186      46.724  38.323  13.639  1.00  0.00           H  
ATOM   2751 2HB  ARG A 186      48.449  38.048  13.443  1.00  0.00           H  
ATOM   2752 1HG  ARG A 186      48.423  39.314  11.337  1.00  0.00           H  
ATOM   2753 2HG  ARG A 186      46.676  39.593  11.535  1.00  0.00           H  
ATOM   2754 1HD  ARG A 186      47.910  41.510  12.270  1.00  0.00           H  
ATOM   2755 2HD  ARG A 186      47.131  40.722  13.661  1.00  0.00           H  
ATOM   2756  HE  ARG A 186      49.198  40.234  14.534  1.00  0.00           H  
ATOM   2757 1HH1 ARG A 186      49.563  41.249  11.191  1.00  0.00           H  
ATOM   2758 2HH1 ARG A 186      51.307  41.354  11.282  1.00  0.00           H  
ATOM   2759 1HH2 ARG A 186      51.462  40.373  14.640  1.00  0.00           H  
ATOM   2760 2HH2 ARG A 186      52.383  40.858  13.234  1.00  0.00           H  
ATOM   2761  N   GLU A 187      49.424  36.153  11.506  1.00  0.00           N  
ATOM   2762  CA  GLU A 187      50.517  35.839  10.605  1.00  0.00           C  
ATOM   2763  C   GLU A 187      50.130  34.803   9.562  1.00  0.00           C  
ATOM   2764  O   GLU A 187      50.502  34.896   8.395  1.00  0.00           O  
ATOM   2765  CB  GLU A 187      51.724  35.339  11.402  1.00  0.00           C  
ATOM   2766  CG  GLU A 187      52.956  35.043  10.557  1.00  0.00           C  
ATOM   2767  CD  GLU A 187      54.143  34.627  11.381  1.00  0.00           C  
ATOM   2768  OE1 GLU A 187      54.566  35.396  12.210  1.00  0.00           O  
ATOM   2769  OE2 GLU A 187      54.628  33.538  11.179  1.00  0.00           O1-
ATOM   2770  H   GLU A 187      49.517  35.891  12.445  1.00  0.00           H  
ATOM   2771  HA  GLU A 187      50.798  36.748  10.072  1.00  0.00           H  
ATOM   2772 1HB  GLU A 187      52.002  36.085  12.147  1.00  0.00           H  
ATOM   2773 2HB  GLU A 187      51.456  34.427  11.935  1.00  0.00           H  
ATOM   2774 1HG  GLU A 187      52.718  34.244   9.855  1.00  0.00           H  
ATOM   2775 2HG  GLU A 187      53.211  35.931   9.982  1.00  0.00           H  
ATOM   2776  N   LEU A 188      49.406  33.795   9.996  1.00  0.00           N  
ATOM   2777  CA  LEU A 188      48.906  32.774   9.095  1.00  0.00           C  
ATOM   2778  C   LEU A 188      47.953  33.335   8.052  1.00  0.00           C  
ATOM   2779  O   LEU A 188      47.980  32.952   6.885  1.00  0.00           O  
ATOM   2780  CB  LEU A 188      48.197  31.676   9.897  1.00  0.00           C  
ATOM   2781  CG  LEU A 188      47.721  30.463   9.088  1.00  0.00           C  
ATOM   2782  CD1 LEU A 188      46.428  30.811   8.363  1.00  0.00           C  
ATOM   2783  CD2 LEU A 188      48.806  30.052   8.104  1.00  0.00           C  
ATOM   2784  H   LEU A 188      49.132  33.750  10.935  1.00  0.00           H  
ATOM   2785  HA  LEU A 188      49.751  32.336   8.566  1.00  0.00           H  
ATOM   2786 1HB  LEU A 188      48.877  31.314  10.667  1.00  0.00           H  
ATOM   2787 2HB  LEU A 188      47.325  32.110  10.386  1.00  0.00           H  
ATOM   2788  HG  LEU A 188      47.511  29.633   9.764  1.00  0.00           H  
ATOM   2789 1HD1 LEU A 188      46.090  29.949   7.788  1.00  0.00           H  
ATOM   2790 2HD1 LEU A 188      45.664  31.082   9.092  1.00  0.00           H  
ATOM   2791 3HD1 LEU A 188      46.603  31.649   7.690  1.00  0.00           H  
ATOM   2792 1HD2 LEU A 188      48.468  29.189   7.529  1.00  0.00           H  
ATOM   2793 2HD2 LEU A 188      49.015  30.880   7.426  1.00  0.00           H  
ATOM   2794 3HD2 LEU A 188      49.713  29.791   8.650  1.00  0.00           H  
ATOM   2795  N   LEU A 189      47.087  34.223   8.486  1.00  0.00           N  
ATOM   2796  CA  LEU A 189      46.167  34.892   7.585  1.00  0.00           C  
ATOM   2797  C   LEU A 189      46.886  35.734   6.542  1.00  0.00           C  
ATOM   2798  O   LEU A 189      46.504  35.774   5.375  1.00  0.00           O  
ATOM   2799  CB  LEU A 189      45.208  35.780   8.387  1.00  0.00           C  
ATOM   2800  CG  LEU A 189      44.157  36.537   7.565  1.00  0.00           C  
ATOM   2801  CD1 LEU A 189      43.284  35.539   6.815  1.00  0.00           C  
ATOM   2802  CD2 LEU A 189      43.320  37.409   8.489  1.00  0.00           C  
ATOM   2803  H   LEU A 189      47.090  34.501   9.425  1.00  0.00           H  
ATOM   2804  HA  LEU A 189      45.590  34.135   7.056  1.00  0.00           H  
ATOM   2805 1HB  LEU A 189      44.680  35.158   9.108  1.00  0.00           H  
ATOM   2806 2HB  LEU A 189      45.794  36.518   8.935  1.00  0.00           H  
ATOM   2807  HG  LEU A 189      44.655  37.165   6.826  1.00  0.00           H  
ATOM   2808 1HD1 LEU A 189      42.537  36.077   6.230  1.00  0.00           H  
ATOM   2809 2HD1 LEU A 189      43.905  34.942   6.147  1.00  0.00           H  
ATOM   2810 3HD1 LEU A 189      42.784  34.885   7.528  1.00  0.00           H  
ATOM   2811 1HD2 LEU A 189      42.573  37.947   7.905  1.00  0.00           H  
ATOM   2812 2HD2 LEU A 189      42.820  36.781   9.227  1.00  0.00           H  
ATOM   2813 3HD2 LEU A 189      43.966  38.123   8.999  1.00  0.00           H  
ATOM   2814  N   GLU A 190      47.910  36.434   6.976  1.00  0.00           N  
ATOM   2815  CA  GLU A 190      48.729  37.222   6.075  1.00  0.00           C  
ATOM   2816  C   GLU A 190      49.433  36.369   5.032  1.00  0.00           C  
ATOM   2817  O   GLU A 190      49.538  36.738   3.865  1.00  0.00           O  
ATOM   2818  CB  GLU A 190      49.765  38.017   6.872  1.00  0.00           C  
ATOM   2819  CG  GLU A 190      49.183  39.148   7.708  1.00  0.00           C  
ATOM   2820  CD  GLU A 190      50.218  39.856   8.538  1.00  0.00           C  
ATOM   2821  OE1 GLU A 190      51.341  39.412   8.557  1.00  0.00           O  
ATOM   2822  OE2 GLU A 190      49.885  40.841   9.153  1.00  0.00           O1-
ATOM   2823  H   GLU A 190      48.184  36.382   7.915  1.00  0.00           H  
ATOM   2824  HA  GLU A 190      48.083  37.919   5.541  1.00  0.00           H  
ATOM   2825 1HB  GLU A 190      50.301  37.346   7.544  1.00  0.00           H  
ATOM   2826 2HB  GLU A 190      50.497  38.449   6.189  1.00  0.00           H  
ATOM   2827 1HG  GLU A 190      48.710  39.871   7.044  1.00  0.00           H  
ATOM   2828 2HG  GLU A 190      48.414  38.742   8.364  1.00  0.00           H  
ATOM   2829  N   ALA A 191      49.944  35.238   5.466  1.00  0.00           N  
ATOM   2830  CA  ALA A 191      50.579  34.294   4.565  1.00  0.00           C  
ATOM   2831  C   ALA A 191      49.616  33.750   3.522  1.00  0.00           C  
ATOM   2832  O   ALA A 191      49.961  33.582   2.355  1.00  0.00           O  
ATOM   2833  CB  ALA A 191      51.191  33.149   5.359  1.00  0.00           C  
ATOM   2834  H   ALA A 191      49.846  34.978   6.405  1.00  0.00           H  
ATOM   2835  HA  ALA A 191      51.381  34.807   4.036  1.00  0.00           H  
ATOM   2836 1HB  ALA A 191      51.676  32.451   4.677  1.00  0.00           H  
ATOM   2837 2HB  ALA A 191      51.928  33.544   6.058  1.00  0.00           H  
ATOM   2838 3HB  ALA A 191      50.408  32.631   5.911  1.00  0.00           H  
ATOM   2839  N   VAL A 192      48.413  33.443   3.956  1.00  0.00           N  
ATOM   2840  CA  VAL A 192      47.374  32.982   3.055  1.00  0.00           C  
ATOM   2841  C   VAL A 192      47.005  34.024   2.012  1.00  0.00           C  
ATOM   2842  O   VAL A 192      46.779  33.714   0.845  1.00  0.00           O  
ATOM   2843  CB  VAL A 192      46.115  32.604   3.857  1.00  0.00           C  
ATOM   2844  CG1 VAL A 192      44.956  32.303   2.919  1.00  0.00           C  
ATOM   2845  CG2 VAL A 192      46.410  31.409   4.751  1.00  0.00           C  
ATOM   2846  H   VAL A 192      48.175  33.585   4.895  1.00  0.00           H  
ATOM   2847  HA  VAL A 192      47.738  32.098   2.530  1.00  0.00           H  
ATOM   2848  HB  VAL A 192      45.818  33.454   4.472  1.00  0.00           H  
ATOM   2849 1HG1 VAL A 192      44.074  32.038   3.503  1.00  0.00           H  
ATOM   2850 2HG1 VAL A 192      44.739  33.183   2.315  1.00  0.00           H  
ATOM   2851 3HG1 VAL A 192      45.222  31.471   2.268  1.00  0.00           H  
ATOM   2852 1HG2 VAL A 192      45.515  31.148   5.316  1.00  0.00           H  
ATOM   2853 2HG2 VAL A 192      46.712  30.561   4.137  1.00  0.00           H  
ATOM   2854 3HG2 VAL A 192      47.214  31.661   5.442  1.00  0.00           H  
ATOM   2855  N   GLU A 193      47.050  35.292   2.362  1.00  0.00           N  
ATOM   2856  CA  GLU A 193      46.538  36.295   1.424  1.00  0.00           C  
ATOM   2857  C   GLU A 193      46.833  35.952  -0.055  1.00  0.00           C  
ATOM   2858  O   GLU A 193      46.139  36.424  -0.953  1.00  0.00           O  
ATOM   2859  CB  GLU A 193      47.132  37.664   1.762  1.00  0.00           C  
ATOM   2860  CG  GLU A 193      46.639  38.258   3.073  1.00  0.00           C  
ATOM   2861  CD  GLU A 193      47.282  39.577   3.397  1.00  0.00           C  
ATOM   2862  OE1 GLU A 193      48.172  39.974   2.684  1.00  0.00           O  
ATOM   2863  OE2 GLU A 193      46.883  40.190   4.360  1.00  0.00           O1-
ATOM   2864  H   GLU A 193      47.328  35.563   3.294  1.00  0.00           H  
ATOM   2865  HA  GLU A 193      45.453  36.337   1.521  1.00  0.00           H  
ATOM   2866 1HB  GLU A 193      48.218  37.586   1.818  1.00  0.00           H  
ATOM   2867 2HB  GLU A 193      46.896  38.370   0.965  1.00  0.00           H  
ATOM   2868 1HG  GLU A 193      45.560  38.398   3.013  1.00  0.00           H  
ATOM   2869 2HG  GLU A 193      46.841  37.553   3.878  1.00  0.00           H  
ATOM   2870  N   GLU A 194      47.819  35.096  -0.303  1.00  0.00           N  
ATOM   2871  CA  GLU A 194      48.077  34.574  -1.655  1.00  0.00           C  
ATOM   2872  C   GLU A 194      46.894  33.751  -2.172  1.00  0.00           C  
ATOM   2873  O   GLU A 194      46.773  33.503  -3.371  1.00  0.00           O  
ATOM   2874  CB  GLU A 194      49.345  33.717  -1.664  1.00  0.00           C  
ATOM   2875  CG  GLU A 194      50.632  34.496  -1.434  1.00  0.00           C  
ATOM   2876  CD  GLU A 194      51.853  33.619  -1.429  1.00  0.00           C  
ATOM   2877  OE1 GLU A 194      51.703  32.423  -1.493  1.00  0.00           O  
ATOM   2878  OE2 GLU A 194      52.938  34.147  -1.360  1.00  0.00           O1-
ATOM   2879  H   GLU A 194      48.378  34.768   0.473  1.00  0.00           H  
ATOM   2880  HA  GLU A 194      48.234  35.418  -2.327  1.00  0.00           H  
ATOM   2881 1HB  GLU A 194      49.273  32.953  -0.889  1.00  0.00           H  
ATOM   2882 2HB  GLU A 194      49.431  33.204  -2.622  1.00  0.00           H  
ATOM   2883 1HG  GLU A 194      50.738  35.242  -2.221  1.00  0.00           H  
ATOM   2884 2HG  GLU A 194      50.562  35.019  -0.482  1.00  0.00           H  
ATOM   2885  N   GLY A 195      46.054  33.306  -1.247  1.00  0.00           N  
ATOM   2886  CA  GLY A 195      44.918  32.421  -1.507  1.00  0.00           C  
ATOM   2887  C   GLY A 195      43.888  33.080  -2.410  1.00  0.00           C  
ATOM   2888  O   GLY A 195      43.869  34.301  -2.562  1.00  0.00           O  
ATOM   2889  H   GLY A 195      46.226  33.587  -0.290  1.00  0.00           H  
ATOM   2890 1HA  GLY A 195      45.273  31.501  -1.972  1.00  0.00           H  
ATOM   2891 2HA  GLY A 195      44.449  32.144  -0.563  1.00  0.00           H  
ATOM   2892  N   GLU A 196      42.930  32.272  -2.847  1.00  0.00           N  
ATOM   2893  CA  GLU A 196      41.619  32.753  -3.279  1.00  0.00           C  
ATOM   2894  C   GLU A 196      40.805  33.310  -2.116  1.00  0.00           C  
ATOM   2895  O   GLU A 196      40.960  32.883  -0.971  1.00  0.00           O  
ATOM   2896  CB  GLU A 196      40.839  31.625  -3.959  1.00  0.00           C  
ATOM   2897  CG  GLU A 196      41.464  31.119  -5.251  1.00  0.00           C  
ATOM   2898  CD  GLU A 196      42.509  30.063  -5.021  1.00  0.00           C  
ATOM   2899  OE1 GLU A 196      42.751  29.730  -3.886  1.00  0.00           O  
ATOM   2900  OE2 GLU A 196      43.066  29.588  -5.983  1.00  0.00           O1-
ATOM   2901  H   GLU A 196      43.126  31.282  -2.879  1.00  0.00           H  
ATOM   2902  HA  GLU A 196      41.766  33.552  -4.006  1.00  0.00           H  
ATOM   2903 1HB  GLU A 196      40.752  30.780  -3.276  1.00  0.00           H  
ATOM   2904 2HB  GLU A 196      39.830  31.967  -4.187  1.00  0.00           H  
ATOM   2905 1HG  GLU A 196      40.680  30.706  -5.884  1.00  0.00           H  
ATOM   2906 2HG  GLU A 196      41.914  31.959  -5.778  1.00  0.00           H  
ATOM   2907  N   PRO A 197      39.964  34.299  -2.415  1.00  0.00           N  
ATOM   2908  CA  PRO A 197      39.254  35.039  -1.380  1.00  0.00           C  
ATOM   2909  C   PRO A 197      38.449  34.124  -0.471  1.00  0.00           C  
ATOM   2910  O   PRO A 197      38.438  34.304   0.754  1.00  0.00           O  
ATOM   2911  CB  PRO A 197      38.342  35.966  -2.191  1.00  0.00           C  
ATOM   2912  CG  PRO A 197      39.083  36.182  -3.466  1.00  0.00           C  
ATOM   2913  CD  PRO A 197      39.700  34.844  -3.773  1.00  0.00           C  
ATOM   2914  HA  PRO A 197      39.984  35.568  -0.768  1.00  0.00           H  
ATOM   2915 1HB  PRO A 197      37.362  35.491  -2.342  1.00  0.00           H  
ATOM   2916 2HB  PRO A 197      38.165  36.899  -1.636  1.00  0.00           H  
ATOM   2917 1HG  PRO A 197      38.393  36.521  -4.253  1.00  0.00           H  
ATOM   2918 2HG  PRO A 197      39.834  36.976  -3.339  1.00  0.00           H  
ATOM   2919 1HD  PRO A 197      38.979  34.225  -4.327  1.00  0.00           H  
ATOM   2920 2HD  PRO A 197      40.619  34.989  -4.361  1.00  0.00           H  
ATOM   2921  N   GLU A 198      37.817  33.111  -1.049  1.00  0.00           N  
ATOM   2922  CA  GLU A 198      37.090  32.138  -0.241  1.00  0.00           C  
ATOM   2923  C   GLU A 198      37.999  31.582   0.870  1.00  0.00           C  
ATOM   2924  O   GLU A 198      37.620  31.516   2.036  1.00  0.00           O  
ATOM   2925  CB  GLU A 198      36.566  30.999  -1.119  1.00  0.00           C  
ATOM   2926  CG  GLU A 198      35.477  31.410  -2.099  1.00  0.00           C  
ATOM   2927  CD  GLU A 198      36.025  32.022  -3.358  1.00  0.00           C  
ATOM   2928  OE1 GLU A 198      37.222  32.127  -3.474  1.00  0.00           O  
ATOM   2929  OE2 GLU A 198      35.244  32.386  -4.206  1.00  0.00           O1-
ATOM   2930  H   GLU A 198      37.843  33.013  -2.054  1.00  0.00           H  
ATOM   2931  HA  GLU A 198      36.233  32.636   0.214  1.00  0.00           H  
ATOM   2932 1HB  GLU A 198      37.390  30.574  -1.692  1.00  0.00           H  
ATOM   2933 2HB  GLU A 198      36.165  30.207  -0.486  1.00  0.00           H  
ATOM   2934 1HG  GLU A 198      34.889  30.531  -2.362  1.00  0.00           H  
ATOM   2935 2HG  GLU A 198      34.815  32.124  -1.612  1.00  0.00           H  
ATOM   2936  N   ALA A 199      39.232  31.273   0.487  1.00  0.00           N  
ATOM   2937  CA  ALA A 199      40.305  30.868   1.374  1.00  0.00           C  
ATOM   2938  C   ALA A 199      40.612  31.918   2.430  1.00  0.00           C  
ATOM   2939  O   ALA A 199      40.772  31.613   3.610  1.00  0.00           O  
ATOM   2940  CB  ALA A 199      41.556  30.557   0.566  1.00  0.00           C  
ATOM   2941  H   ALA A 199      39.406  31.320  -0.507  1.00  0.00           H  
ATOM   2942  HA  ALA A 199      39.987  29.968   1.901  1.00  0.00           H  
ATOM   2943 1HB  ALA A 199      42.354  30.241   1.238  1.00  0.00           H  
ATOM   2944 2HB  ALA A 199      41.342  29.758  -0.144  1.00  0.00           H  
ATOM   2945 3HB  ALA A 199      41.870  31.448   0.025  1.00  0.00           H  
ATOM   2946  N   VAL A 200      40.725  33.153   1.997  1.00  0.00           N  
ATOM   2947  CA  VAL A 200      41.016  34.252   2.898  1.00  0.00           C  
ATOM   2948  C   VAL A 200      39.928  34.452   3.940  1.00  0.00           C  
ATOM   2949  O   VAL A 200      40.200  34.724   5.108  1.00  0.00           O  
ATOM   2950  CB  VAL A 200      41.191  35.555   2.096  1.00  0.00           C  
ATOM   2951  CG1 VAL A 200      41.298  36.748   3.034  1.00  0.00           C  
ATOM   2952  CG2 VAL A 200      42.423  35.455   1.208  1.00  0.00           C  
ATOM   2953  H   VAL A 200      40.547  33.368   1.057  1.00  0.00           H  
ATOM   2954  HA  VAL A 200      41.939  34.027   3.430  1.00  0.00           H  
ATOM   2955  HB  VAL A 200      40.308  35.711   1.476  1.00  0.00           H  
ATOM   2956 1HG1 VAL A 200      41.421  37.660   2.450  1.00  0.00           H  
ATOM   2957 2HG1 VAL A 200      40.391  36.821   3.634  1.00  0.00           H  
ATOM   2958 3HG1 VAL A 200      42.159  36.619   3.690  1.00  0.00           H  
ATOM   2959 1HG2 VAL A 200      42.540  36.379   0.643  1.00  0.00           H  
ATOM   2960 2HG2 VAL A 200      43.305  35.293   1.827  1.00  0.00           H  
ATOM   2961 3HG2 VAL A 200      42.306  34.620   0.517  1.00  0.00           H  
ATOM   2962  N   ALA A 201      38.691  34.348   3.507  1.00  0.00           N  
ATOM   2963  CA  ALA A 201      37.559  34.445   4.408  1.00  0.00           C  
ATOM   2964  C   ALA A 201      37.551  33.339   5.450  1.00  0.00           C  
ATOM   2965  O   ALA A 201      37.236  33.559   6.618  1.00  0.00           O  
ATOM   2966  CB  ALA A 201      36.261  34.425   3.614  1.00  0.00           C  
ATOM   2967  H   ALA A 201      38.512  34.137   2.567  1.00  0.00           H  
ATOM   2968  HA  ALA A 201      37.634  35.390   4.946  1.00  0.00           H  
ATOM   2969 1HB  ALA A 201      35.415  34.511   4.297  1.00  0.00           H  
ATOM   2970 2HB  ALA A 201      36.249  35.262   2.915  1.00  0.00           H  
ATOM   2971 3HB  ALA A 201      36.187  33.490   3.062  1.00  0.00           H  
ATOM   2972  N   GLU A 202      37.867  32.138   5.017  1.00  0.00           N  
ATOM   2973  CA  GLU A 202      37.969  31.007   5.918  1.00  0.00           C  
ATOM   2974  C   GLU A 202      39.060  31.191   6.960  1.00  0.00           C  
ATOM   2975  O   GLU A 202      38.898  30.843   8.128  1.00  0.00           O  
ATOM   2976  CB  GLU A 202      38.230  29.727   5.122  1.00  0.00           C  
ATOM   2977  CG  GLU A 202      37.049  29.254   4.286  1.00  0.00           C  
ATOM   2978  CD  GLU A 202      37.366  28.041   3.457  1.00  0.00           C  
ATOM   2979  OE1 GLU A 202      38.505  27.639   3.438  1.00  0.00           O  
ATOM   2980  OE2 GLU A 202      36.469  27.515   2.841  1.00  0.00           O1-
ATOM   2981  H   GLU A 202      38.107  31.999   4.077  1.00  0.00           H  
ATOM   2982  HA  GLU A 202      37.027  30.908   6.458  1.00  0.00           H  
ATOM   2983 1HB  GLU A 202      39.074  29.882   4.450  1.00  0.00           H  
ATOM   2984 2HB  GLU A 202      38.499  28.921   5.805  1.00  0.00           H  
ATOM   2985 1HG  GLU A 202      36.218  29.019   4.950  1.00  0.00           H  
ATOM   2986 2HG  GLU A 202      36.735  30.065   3.629  1.00  0.00           H  
ATOM   2987  N   ALA A 203      40.187  31.710   6.527  1.00  0.00           N  
ATOM   2988  CA  ALA A 203      41.284  32.008   7.428  1.00  0.00           C  
ATOM   2989  C   ALA A 203      40.913  33.051   8.470  1.00  0.00           C  
ATOM   2990  O   ALA A 203      41.284  32.951   9.638  1.00  0.00           O  
ATOM   2991  CB  ALA A 203      42.497  32.471   6.634  1.00  0.00           C  
ATOM   2992  H   ALA A 203      40.283  31.971   5.587  1.00  0.00           H  
ATOM   2993  HA  ALA A 203      41.538  31.095   7.966  1.00  0.00           H  
ATOM   2994 1HB  ALA A 203      43.320  32.680   7.316  1.00  0.00           H  
ATOM   2995 2HB  ALA A 203      42.794  31.689   5.935  1.00  0.00           H  
ATOM   2996 3HB  ALA A 203      42.245  33.375   6.081  1.00  0.00           H  
ATOM   2997  N   VAL A 204      40.206  34.070   8.037  1.00  0.00           N  
ATOM   2998  CA  VAL A 204      39.722  35.099   8.938  1.00  0.00           C  
ATOM   2999  C   VAL A 204      38.760  34.552   9.980  1.00  0.00           C  
ATOM   3000  O   VAL A 204      38.793  34.935  11.148  1.00  0.00           O  
ATOM   3001  CB  VAL A 204      39.018  36.209   8.136  1.00  0.00           C  
ATOM   3002  CG1 VAL A 204      38.333  37.192   9.074  1.00  0.00           C  
ATOM   3003  CG2 VAL A 204      40.026  36.925   7.248  1.00  0.00           C  
ATOM   3004  H   VAL A 204      39.932  34.119   7.097  1.00  0.00           H  
ATOM   3005  HA  VAL A 204      40.574  35.517   9.475  1.00  0.00           H  
ATOM   3006  HB  VAL A 204      38.241  35.761   7.516  1.00  0.00           H  
ATOM   3007 1HG1 VAL A 204      37.840  37.969   8.490  1.00  0.00           H  
ATOM   3008 2HG1 VAL A 204      37.591  36.664   9.673  1.00  0.00           H  
ATOM   3009 3HG1 VAL A 204      39.074  37.646   9.730  1.00  0.00           H  
ATOM   3010 1HG2 VAL A 204      39.521  37.708   6.683  1.00  0.00           H  
ATOM   3011 2HG2 VAL A 204      40.805  37.368   7.867  1.00  0.00           H  
ATOM   3012 3HG2 VAL A 204      40.473  36.210   6.557  1.00  0.00           H  
ATOM   3013  N   ARG A 205      37.879  33.678   9.547  1.00  0.00           N  
ATOM   3014  CA  ARG A 205      36.950  33.024  10.448  1.00  0.00           C  
ATOM   3015  C   ARG A 205      37.655  32.172  11.490  1.00  0.00           C  
ATOM   3016  O   ARG A 205      37.272  32.138  12.658  1.00  0.00           O  
ATOM   3017  CB  ARG A 205      35.983  32.151   9.662  1.00  0.00           C  
ATOM   3018  CG  ARG A 205      34.976  31.389  10.509  1.00  0.00           C  
ATOM   3019  CD  ARG A 205      34.027  32.305  11.191  1.00  0.00           C  
ATOM   3020  NE  ARG A 205      33.091  31.584  12.039  1.00  0.00           N  
ATOM   3021  CZ  ARG A 205      33.334  31.229  13.316  1.00  0.00           C  
ATOM   3022  NH1 ARG A 205      34.483  31.535  13.876  1.00  0.00           N1+
ATOM   3023  NH2 ARG A 205      32.416  30.574  14.005  1.00  0.00           N  
ATOM   3024  H   ARG A 205      37.878  33.401   8.607  1.00  0.00           H  
ATOM   3025  HA  ARG A 205      36.388  33.791  10.982  1.00  0.00           H  
ATOM   3026 1HB  ARG A 205      35.423  32.768   8.961  1.00  0.00           H  
ATOM   3027 2HB  ARG A 205      36.544  31.420   9.079  1.00  0.00           H  
ATOM   3028 1HG  ARG A 205      34.404  30.713   9.874  1.00  0.00           H  
ATOM   3029 2HG  ARG A 205      35.503  30.813  11.270  1.00  0.00           H  
ATOM   3030 1HD  ARG A 205      34.581  33.006  11.814  1.00  0.00           H  
ATOM   3031 2HD  ARG A 205      33.455  32.857  10.445  1.00  0.00           H  
ATOM   3032  HE  ARG A 205      32.196  31.332  11.643  1.00  0.00           H  
ATOM   3033 1HH1 ARG A 205      35.184  32.036  13.349  1.00  0.00           H  
ATOM   3034 2HH1 ARG A 205      34.664  31.269  14.833  1.00  0.00           H  
ATOM   3035 1HH2 ARG A 205      31.532  30.339  13.574  1.00  0.00           H  
ATOM   3036 2HH2 ARG A 205      32.598  30.308  14.961  1.00  0.00           H  
ATOM   3037  N   ALA A 206      38.668  31.456  11.057  1.00  0.00           N  
ATOM   3038  CA  ALA A 206      39.474  30.654  11.958  1.00  0.00           C  
ATOM   3039  C   ALA A 206      40.192  31.496  13.000  1.00  0.00           C  
ATOM   3040  O   ALA A 206      40.291  31.126  14.168  1.00  0.00           O  
ATOM   3041  CB  ALA A 206      40.481  29.835  11.164  1.00  0.00           C  
ATOM   3042  H   ALA A 206      38.942  31.503  10.117  1.00  0.00           H  
ATOM   3043  HA  ALA A 206      38.809  29.978  12.496  1.00  0.00           H  
ATOM   3044 1HB  ALA A 206      41.074  29.226  11.846  1.00  0.00           H  
ATOM   3045 2HB  ALA A 206      39.952  29.186  10.465  1.00  0.00           H  
ATOM   3046 3HB  ALA A 206      41.138  30.504  10.611  1.00  0.00           H  
ATOM   3047  N   LEU A 207      40.721  32.619  12.567  1.00  0.00           N  
ATOM   3048  CA  LEU A 207      41.370  33.552  13.468  1.00  0.00           C  
ATOM   3049  C   LEU A 207      40.416  34.112  14.510  1.00  0.00           C  
ATOM   3050  O   LEU A 207      40.764  34.274  15.678  1.00  0.00           O  
ATOM   3051  CB  LEU A 207      41.986  34.706  12.666  1.00  0.00           C  
ATOM   3052  CG  LEU A 207      42.798  35.722  13.479  1.00  0.00           C  
ATOM   3053  CD1 LEU A 207      43.836  36.379  12.579  1.00  0.00           C  
ATOM   3054  CD2 LEU A 207      41.859  36.758  14.079  1.00  0.00           C  
ATOM   3055  H   LEU A 207      40.627  32.880  11.627  1.00  0.00           H  
ATOM   3056  HA  LEU A 207      42.163  33.026  13.998  1.00  0.00           H  
ATOM   3057 1HB  LEU A 207      42.644  34.288  11.906  1.00  0.00           H  
ATOM   3058 2HB  LEU A 207      41.184  35.247  12.165  1.00  0.00           H  
ATOM   3059  HG  LEU A 207      43.329  35.206  14.280  1.00  0.00           H  
ATOM   3060 1HD1 LEU A 207      44.413  37.101  13.157  1.00  0.00           H  
ATOM   3061 2HD1 LEU A 207      44.505  35.617  12.179  1.00  0.00           H  
ATOM   3062 3HD1 LEU A 207      43.334  36.890  11.758  1.00  0.00           H  
ATOM   3063 1HD2 LEU A 207      42.437  37.480  14.658  1.00  0.00           H  
ATOM   3064 2HD2 LEU A 207      41.329  37.275  13.279  1.00  0.00           H  
ATOM   3065 3HD2 LEU A 207      41.140  36.263  14.731  1.00  0.00           H  
ATOM   3066  N   ALA A 208      39.219  34.437  14.077  1.00  0.00           N  
ATOM   3067  CA  ALA A 208      38.187  34.915  14.978  1.00  0.00           C  
ATOM   3068  C   ALA A 208      37.801  33.878  16.020  1.00  0.00           C  
ATOM   3069  O   ALA A 208      37.581  34.193  17.188  1.00  0.00           O  
ATOM   3070  CB  ALA A 208      36.960  35.340  14.184  1.00  0.00           C  
ATOM   3071  H   ALA A 208      38.977  34.300  13.137  1.00  0.00           H  
ATOM   3072  HA  ALA A 208      38.580  35.778  15.516  1.00  0.00           H  
ATOM   3073 1HB  ALA A 208      36.195  35.709  14.867  1.00  0.00           H  
ATOM   3074 2HB  ALA A 208      37.235  36.130  13.485  1.00  0.00           H  
ATOM   3075 3HB  ALA A 208      36.572  34.486  13.631  1.00  0.00           H  
ATOM   3076  N   GLU A 209      37.688  32.642  15.587  1.00  0.00           N  
ATOM   3077  CA  GLU A 209      37.397  31.544  16.488  1.00  0.00           C  
ATOM   3078  C   GLU A 209      38.485  31.344  17.530  1.00  0.00           C  
ATOM   3079  O   GLU A 209      38.213  31.073  18.698  1.00  0.00           O  
ATOM   3080  CB  GLU A 209      37.205  30.251  15.692  1.00  0.00           C  
ATOM   3081  CG  GLU A 209      36.849  29.038  16.539  1.00  0.00           C  
ATOM   3082  CD  GLU A 209      35.507  29.161  17.203  1.00  0.00           C  
ATOM   3083  OE1 GLU A 209      34.708  29.943  16.745  1.00  0.00           O  
ATOM   3084  OE2 GLU A 209      35.279  28.474  18.171  1.00  0.00           O1-
ATOM   3085  H   GLU A 209      37.866  32.430  14.647  1.00  0.00           H  
ATOM   3086  HA  GLU A 209      36.474  31.770  17.022  1.00  0.00           H  
ATOM   3087 1HB  GLU A 209      36.411  30.391  14.958  1.00  0.00           H  
ATOM   3088 2HB  GLU A 209      38.119  30.021  15.145  1.00  0.00           H  
ATOM   3089 1HG  GLU A 209      36.847  28.152  15.904  1.00  0.00           H  
ATOM   3090 2HG  GLU A 209      37.616  28.903  17.301  1.00  0.00           H  
ATOM   3091  N   LEU A 210      39.722  31.447  17.097  1.00  0.00           N  
ATOM   3092  CA  LEU A 210      40.854  31.351  17.998  1.00  0.00           C  
ATOM   3093  C   LEU A 210      40.863  32.458  19.040  1.00  0.00           C  
ATOM   3094  O   LEU A 210      41.177  32.237  20.208  1.00  0.00           O  
ATOM   3095  CB  LEU A 210      42.161  31.393  17.196  1.00  0.00           C  
ATOM   3096  CG  LEU A 210      43.446  31.177  18.005  1.00  0.00           C  
ATOM   3097  CD1 LEU A 210      43.813  32.465  18.729  1.00  0.00           C  
ATOM   3098  CD2 LEU A 210      43.239  30.036  18.991  1.00  0.00           C  
ATOM   3099  H   LEU A 210      39.901  31.660  16.157  1.00  0.00           H  
ATOM   3100  HA  LEU A 210      40.794  30.401  18.528  1.00  0.00           H  
ATOM   3101 1HB  LEU A 210      42.121  30.623  16.427  1.00  0.00           H  
ATOM   3102 2HB  LEU A 210      42.237  32.364  16.706  1.00  0.00           H  
ATOM   3103  HG  LEU A 210      44.264  30.929  17.329  1.00  0.00           H  
ATOM   3104 1HD1 LEU A 210      44.726  32.312  19.304  1.00  0.00           H  
ATOM   3105 2HD1 LEU A 210      43.974  33.259  18.000  1.00  0.00           H  
ATOM   3106 3HD1 LEU A 210      43.004  32.748  19.402  1.00  0.00           H  
ATOM   3107 1HD2 LEU A 210      44.153  29.882  19.566  1.00  0.00           H  
ATOM   3108 2HD2 LEU A 210      42.422  30.284  19.668  1.00  0.00           H  
ATOM   3109 3HD2 LEU A 210      42.996  29.124  18.446  1.00  0.00           H  
ATOM   3110  N   VAL A 211      40.545  33.657  18.607  1.00  0.00           N  
ATOM   3111  CA  VAL A 211      40.444  34.789  19.508  1.00  0.00           C  
ATOM   3112  C   VAL A 211      39.353  34.606  20.550  1.00  0.00           C  
ATOM   3113  O   VAL A 211      39.515  34.953  21.718  1.00  0.00           O  
ATOM   3114  CB  VAL A 211      40.165  36.074  18.706  1.00  0.00           C  
ATOM   3115  CG1 VAL A 211      39.859  37.232  19.644  1.00  0.00           C  
ATOM   3116  CG2 VAL A 211      41.356  36.399  17.818  1.00  0.00           C  
ATOM   3117  H   VAL A 211      40.306  33.797  17.667  1.00  0.00           H  
ATOM   3118  HA  VAL A 211      41.388  34.879  20.046  1.00  0.00           H  
ATOM   3119  HB  VAL A 211      39.281  35.920  18.087  1.00  0.00           H  
ATOM   3120 1HG1 VAL A 211      39.664  38.132  19.060  1.00  0.00           H  
ATOM   3121 2HG1 VAL A 211      38.981  36.992  20.244  1.00  0.00           H  
ATOM   3122 3HG1 VAL A 211      40.712  37.404  20.300  1.00  0.00           H  
ATOM   3123 1HG2 VAL A 211      41.151  37.308  17.253  1.00  0.00           H  
ATOM   3124 2HG2 VAL A 211      42.241  36.547  18.437  1.00  0.00           H  
ATOM   3125 3HG2 VAL A 211      41.531  35.574  17.127  1.00  0.00           H  
ATOM   3126  N   LYS A 212      38.226  34.086  20.117  1.00  0.00           N  
ATOM   3127  CA  LYS A 212      37.129  33.788  21.018  1.00  0.00           C  
ATOM   3128  C   LYS A 212      37.500  32.745  22.060  1.00  0.00           C  
ATOM   3129  O   LYS A 212      37.129  32.845  23.228  1.00  0.00           O  
ATOM   3130  CB  LYS A 212      35.910  33.318  20.223  1.00  0.00           C  
ATOM   3131  CG  LYS A 212      34.677  33.036  21.071  1.00  0.00           C  
ATOM   3132  CD  LYS A 212      33.486  32.652  20.204  1.00  0.00           C  
ATOM   3133  CE  LYS A 212      32.259  32.347  21.051  1.00  0.00           C  
ATOM   3134  NZ  LYS A 212      31.087  31.970  20.216  1.00  0.00           N1+
ATOM   3135  H   LYS A 212      38.130  33.825  19.177  1.00  0.00           H  
ATOM   3136  HA  LYS A 212      36.860  34.702  21.550  1.00  0.00           H  
ATOM   3137 1HB  LYS A 212      35.643  34.074  19.485  1.00  0.00           H  
ATOM   3138 2HB  LYS A 212      36.159  32.405  19.681  1.00  0.00           H  
ATOM   3139 1HG  LYS A 212      34.889  32.220  21.763  1.00  0.00           H  
ATOM   3140 2HG  LYS A 212      34.422  33.923  21.649  1.00  0.00           H  
ATOM   3141 1HD  LYS A 212      33.253  33.471  19.522  1.00  0.00           H  
ATOM   3142 2HD  LYS A 212      33.736  31.770  19.613  1.00  0.00           H  
ATOM   3143 1HE  LYS A 212      32.483  31.529  21.733  1.00  0.00           H  
ATOM   3144 2HE  LYS A 212      32.000  33.224  21.644  1.00  0.00           H  
ATOM   3145 1HZ  LYS A 212      30.296  31.777  20.814  1.00  0.00           H  
ATOM   3146 2HZ  LYS A 212      30.859  32.731  19.591  1.00  0.00           H  
ATOM   3147 3HZ  LYS A 212      31.309  31.146  19.676  1.00  0.00           H  
ATOM   3148  N   ALA A 213      38.207  31.727  21.627  1.00  0.00           N  
ATOM   3149  CA  ALA A 213      38.691  30.698  22.528  1.00  0.00           C  
ATOM   3150  C   ALA A 213      39.653  31.244  23.570  1.00  0.00           C  
ATOM   3151  O   ALA A 213      39.619  30.861  24.738  1.00  0.00           O  
ATOM   3152  CB  ALA A 213      39.358  29.584  21.734  1.00  0.00           C  
ATOM   3153  H   ALA A 213      38.481  31.677  20.687  1.00  0.00           H  
ATOM   3154  HA  ALA A 213      37.839  30.277  23.062  1.00  0.00           H  
ATOM   3155 1HB  ALA A 213      39.708  28.810  22.416  1.00  0.00           H  
ATOM   3156 2HB  ALA A 213      38.640  29.155  21.035  1.00  0.00           H  
ATOM   3157 3HB  ALA A 213      40.204  29.989  21.181  1.00  0.00           H  
ATOM   3158  N   ALA A 214      40.533  32.117  23.137  1.00  0.00           N  
ATOM   3159  CA  ALA A 214      41.463  32.772  24.038  1.00  0.00           C  
ATOM   3160  C   ALA A 214      40.758  33.625  25.080  1.00  0.00           C  
ATOM   3161  O   ALA A 214      41.141  33.658  26.248  1.00  0.00           O  
ATOM   3162  CB  ALA A 214      42.444  33.622  23.244  1.00  0.00           C  
ATOM   3163  H   ALA A 214      40.535  32.395  22.197  1.00  0.00           H  
ATOM   3164  HA  ALA A 214      42.014  32.000  24.576  1.00  0.00           H  
ATOM   3165 1HB  ALA A 214      43.146  34.100  23.926  1.00  0.00           H  
ATOM   3166 2HB  ALA A 214      42.991  32.989  22.545  1.00  0.00           H  
ATOM   3167 3HB  ALA A 214      41.899  34.385  22.691  1.00  0.00           H  
ATOM   3168  N   LEU A 215      39.745  34.341  24.647  1.00  0.00           N  
ATOM   3169  CA  LEU A 215      38.939  35.142  25.548  1.00  0.00           C  
ATOM   3170  C   LEU A 215      38.222  34.300  26.590  1.00  0.00           C  
ATOM   3171  O   LEU A 215      38.122  34.671  27.758  1.00  0.00           O  
ATOM   3172  CB  LEU A 215      37.910  35.949  24.746  1.00  0.00           C  
ATOM   3173  CG  LEU A 215      38.480  37.074  23.874  1.00  0.00           C  
ATOM   3174  CD1 LEU A 215      37.372  37.656  23.006  1.00  0.00           C  
ATOM   3175  CD2 LEU A 215      39.097  38.143  24.763  1.00  0.00           C  
ATOM   3176  H   LEU A 215      39.471  34.294  23.707  1.00  0.00           H  
ATOM   3177  HA  LEU A 215      39.603  35.818  26.086  1.00  0.00           H  
ATOM   3178 1HB  LEU A 215      37.366  35.267  24.094  1.00  0.00           H  
ATOM   3179 2HB  LEU A 215      37.200  36.396  25.442  1.00  0.00           H  
ATOM   3180  HG  LEU A 215      39.245  36.669  23.210  1.00  0.00           H  
ATOM   3181 1HD1 LEU A 215      37.777  38.455  22.386  1.00  0.00           H  
ATOM   3182 2HD1 LEU A 215      36.962  36.874  22.367  1.00  0.00           H  
ATOM   3183 3HD1 LEU A 215      36.584  38.055  23.643  1.00  0.00           H  
ATOM   3184 1HD2 LEU A 215      39.503  38.943  24.143  1.00  0.00           H  
ATOM   3185 2HD2 LEU A 215      38.333  38.550  25.426  1.00  0.00           H  
ATOM   3186 3HD2 LEU A 215      39.897  37.704  25.359  1.00  0.00           H  
ATOM   3187  N   ARG A 216      37.692  33.177  26.157  1.00  0.00           N  
ATOM   3188  CA  ARG A 216      37.043  32.245  27.058  1.00  0.00           C  
ATOM   3189  C   ARG A 216      37.997  31.685  28.100  1.00  0.00           C  
ATOM   3190  O   ARG A 216      37.649  31.522  29.268  1.00  0.00           O  
ATOM   3191  CB  ARG A 216      36.432  31.094  26.272  1.00  0.00           C  
ATOM   3192  CG  ARG A 216      35.630  30.106  27.104  1.00  0.00           C  
ATOM   3193  CD  ARG A 216      34.961  29.089  26.253  1.00  0.00           C  
ATOM   3194  NE  ARG A 216      35.920  28.283  25.516  1.00  0.00           N  
ATOM   3195  CZ  ARG A 216      36.138  28.375  24.189  1.00  0.00           C  
ATOM   3196  NH1 ARG A 216      35.458  29.241  23.470  1.00  0.00           N1+
ATOM   3197  NH2 ARG A 216      37.035  27.596  23.611  1.00  0.00           N  
ATOM   3198  H   ARG A 216      37.786  32.916  25.217  1.00  0.00           H  
ATOM   3199  HA  ARG A 216      36.247  32.771  27.586  1.00  0.00           H  
ATOM   3200 1HB  ARG A 216      35.772  31.490  25.502  1.00  0.00           H  
ATOM   3201 2HB  ARG A 216      37.223  30.537  25.770  1.00  0.00           H  
ATOM   3202 1HG  ARG A 216      36.294  29.591  27.797  1.00  0.00           H  
ATOM   3203 2HG  ARG A 216      34.863  30.642  27.665  1.00  0.00           H  
ATOM   3204 1HD  ARG A 216      34.368  28.424  26.880  1.00  0.00           H  
ATOM   3205 2HD  ARG A 216      34.310  29.586  25.535  1.00  0.00           H  
ATOM   3206  HE  ARG A 216      36.463  27.605  26.035  1.00  0.00           H  
ATOM   3207 1HH1 ARG A 216      34.772  29.836  23.913  1.00  0.00           H  
ATOM   3208 2HH1 ARG A 216      35.621  29.310  22.476  1.00  0.00           H  
ATOM   3209 1HH2 ARG A 216      37.558  26.930  24.163  1.00  0.00           H  
ATOM   3210 2HH2 ARG A 216      37.198  27.665  22.617  1.00  0.00           H  
ATOM   3211  N   ALA A 217      39.194  31.359  27.667  1.00  0.00           N  
ATOM   3212  CA  ALA A 217      40.226  30.882  28.568  1.00  0.00           C  
ATOM   3213  C   ALA A 217      40.612  31.918  29.610  1.00  0.00           C  
ATOM   3214  O   ALA A 217      40.832  31.603  30.778  1.00  0.00           O  
ATOM   3215  CB  ALA A 217      41.453  30.458  27.774  1.00  0.00           C  
ATOM   3216  H   ALA A 217      39.436  31.497  26.727  1.00  0.00           H  
ATOM   3217  HA  ALA A 217      39.833  30.019  29.106  1.00  0.00           H  
ATOM   3218 1HB  ALA A 217      42.219  30.089  28.457  1.00  0.00           H  
ATOM   3219 2HB  ALA A 217      41.179  29.667  27.075  1.00  0.00           H  
ATOM   3220 3HB  ALA A 217      41.841  31.312  27.221  1.00  0.00           H  
ATOM   3221  N   LEU A 218      40.725  33.154  29.177  1.00  0.00           N  
ATOM   3222  CA  LEU A 218      41.016  34.252  30.078  1.00  0.00           C  
ATOM   3223  C   LEU A 218      39.928  34.452  31.120  1.00  0.00           C  
ATOM   3224  O   LEU A 218      40.200  34.724  32.288  1.00  0.00           O  
ATOM   3225  CB  LEU A 218      41.200  35.547  29.276  1.00  0.00           C  
ATOM   3226  CG  LEU A 218      42.630  35.836  28.800  1.00  0.00           C  
ATOM   3227  CD1 LEU A 218      43.123  34.681  27.940  1.00  0.00           C  
ATOM   3228  CD2 LEU A 218      42.651  37.144  28.023  1.00  0.00           C  
ATOM   3229  H   LEU A 218      40.548  33.367  28.237  1.00  0.00           H  
ATOM   3230  HA  LEU A 218      41.941  34.028  30.608  1.00  0.00           H  
ATOM   3231 1HB  LEU A 218      40.561  35.504  28.396  1.00  0.00           H  
ATOM   3232 2HB  LEU A 218      40.880  36.386  29.893  1.00  0.00           H  
ATOM   3233  HG  LEU A 218      43.292  35.916  29.663  1.00  0.00           H  
ATOM   3234 1HD1 LEU A 218      44.139  34.886  27.602  1.00  0.00           H  
ATOM   3235 2HD1 LEU A 218      43.116  33.762  28.526  1.00  0.00           H  
ATOM   3236 3HD1 LEU A 218      42.469  34.566  27.076  1.00  0.00           H  
ATOM   3237 1HD2 LEU A 218      43.667  37.350  27.685  1.00  0.00           H  
ATOM   3238 2HD2 LEU A 218      41.990  37.065  27.159  1.00  0.00           H  
ATOM   3239 3HD2 LEU A 218      42.311  37.955  28.667  1.00  0.00           H  
ATOM   3240  N   ALA A 219      38.692  34.350  30.687  1.00  0.00           N  
ATOM   3241  CA  ALA A 219      37.559  34.445  31.588  1.00  0.00           C  
ATOM   3242  C   ALA A 219      37.550  33.339  32.630  1.00  0.00           C  
ATOM   3243  O   ALA A 219      37.236  33.559  33.798  1.00  0.00           O  
ATOM   3244  CB  ALA A 219      36.261  34.424  30.794  1.00  0.00           C  
ATOM   3245  H   ALA A 219      38.512  34.137  29.747  1.00  0.00           H  
ATOM   3246  HA  ALA A 219      37.633  35.390  32.126  1.00  0.00           H  
ATOM   3247 1HB  ALA A 219      35.415  34.509  31.476  1.00  0.00           H  
ATOM   3248 2HB  ALA A 219      36.249  35.261  30.095  1.00  0.00           H  
ATOM   3249 3HB  ALA A 219      36.188  33.489  30.240  1.00  0.00           H  
ATOM   3250  N   ARG A 220      37.867  32.138  32.197  1.00  0.00           N  
ATOM   3251  CA  ARG A 220      37.969  31.007  33.098  1.00  0.00           C  
ATOM   3252  C   ARG A 220      38.981  31.238  34.208  1.00  0.00           C  
ATOM   3253  O   ARG A 220      38.701  30.982  35.379  1.00  0.00           O  
ATOM   3254  CB  ARG A 220      38.354  29.754  32.325  1.00  0.00           C  
ATOM   3255  CG  ARG A 220      37.263  29.198  31.424  1.00  0.00           C  
ATOM   3256  CD  ARG A 220      37.740  28.027  30.643  1.00  0.00           C  
ATOM   3257  NE  ARG A 220      38.103  26.913  31.503  1.00  0.00           N  
ATOM   3258  CZ  ARG A 220      37.235  25.996  31.975  1.00  0.00           C  
ATOM   3259  NH1 ARG A 220      35.961  26.076  31.662  1.00  0.00           N1+
ATOM   3260  NH2 ARG A 220      37.665  25.018  32.753  1.00  0.00           N  
ATOM   3261  H   ARG A 220      38.107  31.999  31.257  1.00  0.00           H  
ATOM   3262  HA  ARG A 220      36.996  30.847  33.564  1.00  0.00           H  
ATOM   3263 1HB  ARG A 220      39.222  29.964  31.702  1.00  0.00           H  
ATOM   3264 2HB  ARG A 220      38.637  28.968  33.025  1.00  0.00           H  
ATOM   3265 1HG  ARG A 220      36.415  28.882  32.032  1.00  0.00           H  
ATOM   3266 2HG  ARG A 220      36.941  29.969  30.724  1.00  0.00           H  
ATOM   3267 1HD  ARG A 220      36.952  27.695  29.969  1.00  0.00           H  
ATOM   3268 2HD  ARG A 220      38.618  28.310  30.063  1.00  0.00           H  
ATOM   3269  HE  ARG A 220      39.075  26.819  31.766  1.00  0.00           H  
ATOM   3270 1HH1 ARG A 220      35.632  26.824  31.068  1.00  0.00           H  
ATOM   3271 2HH1 ARG A 220      35.310  25.389  32.016  1.00  0.00           H  
ATOM   3272 1HH2 ARG A 220      38.645  24.957  32.993  1.00  0.00           H  
ATOM   3273 2HH2 ARG A 220      37.015  24.332  33.106  1.00  0.00           H  
ATOM   3274  N   ARG A 221      40.168  31.708  33.844  1.00  0.00           N  
ATOM   3275  CA  ARG A 221      41.192  32.040  34.832  1.00  0.00           C  
ATOM   3276  C   ARG A 221      40.809  33.270  35.641  1.00  0.00           C  
ATOM   3277  O   ARG A 221      41.216  33.424  36.792  1.00  0.00           O  
ATOM   3278  CB  ARG A 221      42.531  32.285  34.153  1.00  0.00           C  
ATOM   3279  CG  ARG A 221      43.666  32.661  35.093  1.00  0.00           C  
ATOM   3280  CD  ARG A 221      44.009  31.547  36.013  1.00  0.00           C  
ATOM   3281  NE  ARG A 221      45.063  31.917  36.943  1.00  0.00           N  
ATOM   3282  CZ  ARG A 221      44.866  32.586  38.096  1.00  0.00           C  
ATOM   3283  NH1 ARG A 221      43.652  32.949  38.446  1.00  0.00           N1+
ATOM   3284  NH2 ARG A 221      45.893  32.876  38.876  1.00  0.00           N  
ATOM   3285  H   ARG A 221      40.356  31.870  32.865  1.00  0.00           H  
ATOM   3286  HA  ARG A 221      41.300  31.196  35.515  1.00  0.00           H  
ATOM   3287 1HB  ARG A 221      42.834  31.389  33.613  1.00  0.00           H  
ATOM   3288 2HB  ARG A 221      42.428  33.088  33.423  1.00  0.00           H  
ATOM   3289 1HG  ARG A 221      44.553  32.911  34.510  1.00  0.00           H  
ATOM   3290 2HG  ARG A 221      43.371  33.523  35.693  1.00  0.00           H  
ATOM   3291 1HD  ARG A 221      43.128  31.267  36.590  1.00  0.00           H  
ATOM   3292 2HD  ARG A 221      44.351  30.690  35.434  1.00  0.00           H  
ATOM   3293  HE  ARG A 221      46.011  31.655  36.708  1.00  0.00           H  
ATOM   3294 1HH1 ARG A 221      42.867  32.728  37.850  1.00  0.00           H  
ATOM   3295 2HH1 ARG A 221      43.505  33.450  39.310  1.00  0.00           H  
ATOM   3296 1HH2 ARG A 221      46.827  32.596  38.607  1.00  0.00           H  
ATOM   3297 2HH2 ARG A 221      45.746  33.377  39.739  1.00  0.00           H  
ATOM   3298  N   GLY A 222      40.007  34.135  35.033  1.00  0.00           N  
ATOM   3299  CA  GLY A 222      39.518  35.334  35.700  1.00  0.00           C  
ATOM   3300  C   GLY A 222      40.393  36.557  35.434  1.00  0.00           C  
ATOM   3301  O   GLY A 222      40.247  37.585  36.096  1.00  0.00           O  
ATOM   3302  H   GLY A 222      39.719  33.952  34.083  1.00  0.00           H  
ATOM   3303 1HA  GLY A 222      38.502  35.548  35.366  1.00  0.00           H  
ATOM   3304 2HA  GLY A 222      39.473  35.160  36.774  1.00  0.00           H  
ATOM   3305  N   ILE A 223      41.249  36.471  34.423  1.00  0.00           N  
ATOM   3306  CA  ILE A 223      41.972  37.644  33.935  1.00  0.00           C  
ATOM   3307  C   ILE A 223      41.051  38.593  33.188  1.00  0.00           C  
ATOM   3308  O   ILE A 223      41.202  39.811  33.261  1.00  0.00           O  
ATOM   3309  CB  ILE A 223      43.134  37.231  33.013  1.00  0.00           C  
ATOM   3310  CG1 ILE A 223      44.154  36.389  33.784  1.00  0.00           C  
ATOM   3311  CG2 ILE A 223      43.798  38.459  32.411  1.00  0.00           C  
ATOM   3312  CD1 ILE A 223      44.753  37.099  34.977  1.00  0.00           C  
ATOM   3313  H   ILE A 223      41.364  35.587  33.947  1.00  0.00           H  
ATOM   3314  HA  ILE A 223      42.394  38.170  34.791  1.00  0.00           H  
ATOM   3315  HB  ILE A 223      42.753  36.603  32.207  1.00  0.00           H  
ATOM   3316 1HG1 ILE A 223      43.680  35.473  34.134  1.00  0.00           H  
ATOM   3317 2HG1 ILE A 223      44.967  36.101  33.117  1.00  0.00           H  
ATOM   3318 1HG2 ILE A 223      44.617  38.149  31.762  1.00  0.00           H  
ATOM   3319 2HG2 ILE A 223      43.067  39.019  31.829  1.00  0.00           H  
ATOM   3320 3HG2 ILE A 223      44.187  39.091  33.210  1.00  0.00           H  
ATOM   3321 1HD1 ILE A 223      45.467  36.439  35.472  1.00  0.00           H  
ATOM   3322 2HD1 ILE A 223      45.264  38.003  34.645  1.00  0.00           H  
ATOM   3323 3HD1 ILE A 223      43.962  37.365  35.676  1.00  0.00           H  
ATOM   3324  N   ALA A 224      40.098  38.022  32.464  1.00  0.00           N  
ATOM   3325  CA  ALA A 224      39.148  38.806  31.691  1.00  0.00           C  
ATOM   3326  C   ALA A 224      37.729  38.546  32.178  1.00  0.00           C  
ATOM   3327  O   ALA A 224      37.315  37.395  32.322  1.00  0.00           O  
ATOM   3328  CB  ALA A 224      39.272  38.487  30.208  1.00  0.00           C  
ATOM   3329  H   ALA A 224      40.029  37.015  32.450  1.00  0.00           H  
ATOM   3330  HA  ALA A 224      39.385  39.862  31.820  1.00  0.00           H  
ATOM   3331 1HB  ALA A 224      38.549  39.079  29.647  1.00  0.00           H  
ATOM   3332 2HB  ALA A 224      40.280  38.727  29.868  1.00  0.00           H  
ATOM   3333 3HB  ALA A 224      39.078  37.428  30.046  1.00  0.00           H  
ATOM   3334  N   ASP A 225      36.997  39.616  32.455  1.00  0.00           N  
ATOM   3335  CA  ASP A 225      35.648  39.492  32.992  1.00  0.00           C  
ATOM   3336  C   ASP A 225      34.722  38.862  31.966  1.00  0.00           C  
ATOM   3337  O   ASP A 225      34.842  39.119  30.768  1.00  0.00           O  
ATOM   3338  CB  ASP A 225      35.104  40.859  33.412  1.00  0.00           C  
ATOM   3339  CG  ASP A 225      35.782  41.409  34.660  1.00  0.00           C  
ATOM   3340  OD1 ASP A 225      35.986  40.656  35.582  1.00  0.00           O  
ATOM   3341  OD2 ASP A 225      36.089  42.577  34.678  1.00  0.00           O1-
ATOM   3342  H   ASP A 225      37.379  40.537  32.292  1.00  0.00           H  
ATOM   3343  HA  ASP A 225      35.685  38.859  33.878  1.00  0.00           H  
ATOM   3344 1HB  ASP A 225      35.240  41.572  32.598  1.00  0.00           H  
ATOM   3345 2HB  ASP A 225      34.033  40.782  33.603  1.00  0.00           H  
ATOM   3346  N   PRO A 226      33.833  37.993  32.429  1.00  0.00           N  
ATOM   3347  CA  PRO A 226      33.025  37.199  31.518  1.00  0.00           C  
ATOM   3348  C   PRO A 226      32.340  38.068  30.486  1.00  0.00           C  
ATOM   3349  O   PRO A 226      32.264  37.702  29.312  1.00  0.00           O  
ATOM   3350  CB  PRO A 226      32.011  36.529  32.451  1.00  0.00           C  
ATOM   3351  CG  PRO A 226      32.742  36.383  33.742  1.00  0.00           C  
ATOM   3352  CD  PRO A 226      33.533  37.658  33.870  1.00  0.00           C  
ATOM   3353  HA  PRO A 226      33.664  36.450  31.027  1.00  0.00           H  
ATOM   3354 1HB  PRO A 226      31.110  37.154  32.539  1.00  0.00           H  
ATOM   3355 2HB  PRO A 226      31.693  35.564  32.029  1.00  0.00           H  
ATOM   3356 1HG  PRO A 226      32.030  36.242  34.568  1.00  0.00           H  
ATOM   3357 2HG  PRO A 226      33.382  35.489  33.717  1.00  0.00           H  
ATOM   3358 1HD  PRO A 226      32.909  38.431  34.343  1.00  0.00           H  
ATOM   3359 2HD  PRO A 226      34.438  37.471  34.467  1.00  0.00           H  
ATOM   3360  N   GLU A 227      31.845  39.225  30.911  1.00  0.00           N  
ATOM   3361  CA  GLU A 227      31.080  40.067  30.010  1.00  0.00           C  
ATOM   3362  C   GLU A 227      31.954  40.745  28.968  1.00  0.00           C  
ATOM   3363  O   GLU A 227      31.588  40.861  27.800  1.00  0.00           O  
ATOM   3364  CB  GLU A 227      30.315  41.126  30.807  1.00  0.00           C  
ATOM   3365  CG  GLU A 227      29.221  40.569  31.706  1.00  0.00           C  
ATOM   3366  CD  GLU A 227      29.751  40.020  33.001  1.00  0.00           C  
ATOM   3367  OE1 GLU A 227      30.937  40.097  33.216  1.00  0.00           O  
ATOM   3368  OE2 GLU A 227      28.969  39.522  33.776  1.00  0.00           O1-
ATOM   3369  H   GLU A 227      31.904  39.497  31.851  1.00  0.00           H  
ATOM   3370  HA  GLU A 227      30.364  39.441  29.476  1.00  0.00           H  
ATOM   3371 1HB  GLU A 227      31.012  41.683  31.433  1.00  0.00           H  
ATOM   3372 2HB  GLU A 227      29.854  41.836  30.119  1.00  0.00           H  
ATOM   3373 1HG  GLU A 227      28.507  41.362  31.926  1.00  0.00           H  
ATOM   3374 2HG  GLU A 227      28.693  39.780  31.171  1.00  0.00           H  
ATOM   3375  N   THR A 228      33.100  41.222  29.401  1.00  0.00           N  
ATOM   3376  CA  THR A 228      34.061  41.829  28.500  1.00  0.00           C  
ATOM   3377  C   THR A 228      34.578  40.850  27.458  1.00  0.00           C  
ATOM   3378  O   THR A 228      34.755  41.191  26.290  1.00  0.00           O  
ATOM   3379  CB  THR A 228      35.249  42.414  29.286  1.00  0.00           C  
ATOM   3380  CG2 THR A 228      36.277  43.009  28.335  1.00  0.00           C  
ATOM   3381  OG1 THR A 228      34.780  43.434  30.177  1.00  0.00           O  
ATOM   3382  H   THR A 228      33.357  41.117  30.341  1.00  0.00           H  
ATOM   3383  HA  THR A 228      33.568  42.640  27.963  1.00  0.00           H  
ATOM   3384  HB  THR A 228      35.720  41.626  29.874  1.00  0.00           H  
ATOM   3385  HG1 THR A 228      35.430  43.577  30.870  1.00  0.00           H  
ATOM   3386 1HG2 THR A 228      37.109  43.417  28.909  1.00  0.00           H  
ATOM   3387 2HG2 THR A 228      36.644  42.232  27.664  1.00  0.00           H  
ATOM   3388 3HG2 THR A 228      35.815  43.804  27.752  1.00  0.00           H  
ATOM   3389  N   ALA A 229      34.848  39.640  27.891  1.00  0.00           N  
ATOM   3390  CA  ALA A 229      35.279  38.588  26.990  1.00  0.00           C  
ATOM   3391  C   ALA A 229      34.225  38.249  25.948  1.00  0.00           C  
ATOM   3392  O   ALA A 229      34.530  38.014  24.780  1.00  0.00           O  
ATOM   3393  CB  ALA A 229      35.649  37.344  27.784  1.00  0.00           C  
ATOM   3394  H   ALA A 229      34.700  39.404  28.831  1.00  0.00           H  
ATOM   3395  HA  ALA A 229      36.158  38.942  26.452  1.00  0.00           H  
ATOM   3396 1HB  ALA A 229      35.983  36.562  27.101  1.00  0.00           H  
ATOM   3397 2HB  ALA A 229      36.451  37.583  28.483  1.00  0.00           H  
ATOM   3398 3HB  ALA A 229      34.779  36.993  28.337  1.00  0.00           H  
ATOM   3399  N   GLU A 230      32.986  38.192  26.381  1.00  0.00           N  
ATOM   3400  CA  GLU A 230      31.875  37.951  25.480  1.00  0.00           C  
ATOM   3401  C   GLU A 230      31.725  39.048  24.438  1.00  0.00           C  
ATOM   3402  O   GLU A 230      31.441  38.789  23.270  1.00  0.00           O  
ATOM   3403  CB  GLU A 230      30.575  37.818  26.277  1.00  0.00           C  
ATOM   3404  CG  GLU A 230      29.347  37.518  25.430  1.00  0.00           C  
ATOM   3405  CD  GLU A 230      29.409  36.171  24.765  1.00  0.00           C  
ATOM   3406  OE1 GLU A 230      30.153  35.337  25.223  1.00  0.00           O  
ATOM   3407  OE2 GLU A 230      28.711  35.975  23.798  1.00  0.00           O1-
ATOM   3408  H   GLU A 230      32.781  38.379  27.321  1.00  0.00           H  
ATOM   3409  HA  GLU A 230      32.059  37.018  24.946  1.00  0.00           H  
ATOM   3410 1HB  GLU A 230      30.679  37.018  27.011  1.00  0.00           H  
ATOM   3411 2HB  GLU A 230      30.387  38.742  26.823  1.00  0.00           H  
ATOM   3412 1HG  GLU A 230      28.462  37.556  26.065  1.00  0.00           H  
ATOM   3413 2HG  GLU A 230      29.247  38.289  24.668  1.00  0.00           H  
ATOM   3414  N   VAL A 231      31.884  40.278  24.871  1.00  0.00           N  
ATOM   3415  CA  VAL A 231      31.840  41.414  23.970  1.00  0.00           C  
ATOM   3416  C   VAL A 231      32.945  41.371  22.928  1.00  0.00           C  
ATOM   3417  O   VAL A 231      32.739  41.695  21.760  1.00  0.00           O  
ATOM   3418  CB  VAL A 231      31.954  42.724  24.772  1.00  0.00           C  
ATOM   3419  CG1 VAL A 231      32.111  43.911  23.834  1.00  0.00           C  
ATOM   3420  CG2 VAL A 231      30.731  42.896  25.660  1.00  0.00           C  
ATOM   3421  H   VAL A 231      32.104  40.448  25.811  1.00  0.00           H  
ATOM   3422  HA  VAL A 231      30.884  41.403  23.445  1.00  0.00           H  
ATOM   3423  HB  VAL A 231      32.851  42.683  25.391  1.00  0.00           H  
ATOM   3424 1HG1 VAL A 231      32.190  44.829  24.418  1.00  0.00           H  
ATOM   3425 2HG1 VAL A 231      33.012  43.784  23.234  1.00  0.00           H  
ATOM   3426 3HG1 VAL A 231      31.243  43.974  23.178  1.00  0.00           H  
ATOM   3427 1HG2 VAL A 231      30.819  43.823  26.225  1.00  0.00           H  
ATOM   3428 2HG2 VAL A 231      29.834  42.931  25.041  1.00  0.00           H  
ATOM   3429 3HG2 VAL A 231      30.662  42.056  26.351  1.00  0.00           H  
ATOM   3430  N   ALA A 232      34.129  41.001  23.361  1.00  0.00           N  
ATOM   3431  CA  ALA A 232      35.255  40.847  22.460  1.00  0.00           C  
ATOM   3432  C   ALA A 232      35.021  39.766  21.418  1.00  0.00           C  
ATOM   3433  O   ALA A 232      35.378  39.912  20.250  1.00  0.00           O  
ATOM   3434  CB  ALA A 232      36.517  40.543  23.254  1.00  0.00           C  
ATOM   3435  H   ALA A 232      34.258  40.755  24.301  1.00  0.00           H  
ATOM   3436  HA  ALA A 232      35.389  41.786  21.922  1.00  0.00           H  
ATOM   3437 1HB  ALA A 232      37.361  40.441  22.571  1.00  0.00           H  
ATOM   3438 2HB  ALA A 232      36.712  41.357  23.953  1.00  0.00           H  
ATOM   3439 3HB  ALA A 232      36.384  39.615  23.807  1.00  0.00           H  
ATOM   3440  N   ALA A 233      34.451  38.664  21.851  1.00  0.00           N  
ATOM   3441  CA  ALA A 233      34.105  37.582  20.950  1.00  0.00           C  
ATOM   3442  C   ALA A 233      33.080  37.999  19.908  1.00  0.00           C  
ATOM   3443  O   ALA A 233      33.162  37.624  18.740  1.00  0.00           O  
ATOM   3444  CB  ALA A 233      33.589  36.391  21.744  1.00  0.00           C  
ATOM   3445  H   ALA A 233      34.187  38.580  22.791  1.00  0.00           H  
ATOM   3446  HA  ALA A 233      35.006  37.273  20.418  1.00  0.00           H  
ATOM   3447 1HB  ALA A 233      33.343  35.577  21.061  1.00  0.00           H  
ATOM   3448 2HB  ALA A 233      34.357  36.059  22.443  1.00  0.00           H  
ATOM   3449 3HB  ALA A 233      32.697  36.682  22.297  1.00  0.00           H  
ATOM   3450  N   ALA A 234      32.094  38.752  20.341  1.00  0.00           N  
ATOM   3451  CA  ALA A 234      31.088  39.282  19.440  1.00  0.00           C  
ATOM   3452  C   ALA A 234      31.677  40.218  18.398  1.00  0.00           C  
ATOM   3453  O   ALA A 234      31.293  40.203  17.230  1.00  0.00           O  
ATOM   3454  CB  ALA A 234      30.006  39.999  20.234  1.00  0.00           C  
ATOM   3455  H   ALA A 234      32.057  39.028  21.281  1.00  0.00           H  
ATOM   3456  HA  ALA A 234      30.641  38.446  18.902  1.00  0.00           H  
ATOM   3457 1HB  ALA A 234      29.248  40.383  19.551  1.00  0.00           H  
ATOM   3458 2HB  ALA A 234      29.544  39.301  20.933  1.00  0.00           H  
ATOM   3459 3HB  ALA A 234      30.448  40.826  20.787  1.00  0.00           H  
ATOM   3460  N   GLY A 235      32.591  41.059  18.831  1.00  0.00           N  
ATOM   3461  CA  GLY A 235      33.287  41.958  17.930  1.00  0.00           C  
ATOM   3462  C   GLY A 235      34.106  41.214  16.888  1.00  0.00           C  
ATOM   3463  O   GLY A 235      34.157  41.595  15.720  1.00  0.00           O  
ATOM   3464  H   GLY A 235      32.868  41.047  19.771  1.00  0.00           H  
ATOM   3465 1HA  GLY A 235      32.564  42.598  17.424  1.00  0.00           H  
ATOM   3466 2HA  GLY A 235      33.946  42.609  18.503  1.00  0.00           H  
ATOM   3467  N   ALA A 236      34.776  40.169  17.321  1.00  0.00           N  
ATOM   3468  CA  ALA A 236      35.540  39.327  16.420  1.00  0.00           C  
ATOM   3469  C   ALA A 236      34.665  38.650  15.378  1.00  0.00           C  
ATOM   3470  O   ALA A 236      35.031  38.533  14.210  1.00  0.00           O  
ATOM   3471  CB  ALA A 236      36.311  38.282  17.214  1.00  0.00           C  
ATOM   3472  H   ALA A 236      34.716  39.898  18.261  1.00  0.00           H  
ATOM   3473  HA  ALA A 236      36.246  39.960  15.883  1.00  0.00           H  
ATOM   3474 1HB  ALA A 236      36.892  37.662  16.531  1.00  0.00           H  
ATOM   3475 2HB  ALA A 236      36.984  38.780  17.913  1.00  0.00           H  
ATOM   3476 3HB  ALA A 236      35.612  37.657  17.766  1.00  0.00           H  
ATOM   3477  N   GLU A 237      33.521  38.172  15.811  1.00  0.00           N  
ATOM   3478  CA  GLU A 237      32.558  37.566  14.910  1.00  0.00           C  
ATOM   3479  C   GLU A 237      32.043  38.544  13.868  1.00  0.00           C  
ATOM   3480  O   GLU A 237      31.865  38.204  12.700  1.00  0.00           O  
ATOM   3481  CB  GLU A 237      31.381  36.998  15.707  1.00  0.00           C  
ATOM   3482  CG  GLU A 237      31.721  35.773  16.543  1.00  0.00           C  
ATOM   3483  CD  GLU A 237      30.563  35.292  17.372  1.00  0.00           C  
ATOM   3484  OE1 GLU A 237      29.553  35.954  17.391  1.00  0.00           O  
ATOM   3485  OE2 GLU A 237      30.688  34.259  17.989  1.00  0.00           O1-
ATOM   3486  H   GLU A 237      33.264  38.278  16.751  1.00  0.00           H  
ATOM   3487  HA  GLU A 237      33.050  36.756  14.371  1.00  0.00           H  
ATOM   3488 1HB  GLU A 237      30.993  37.765  16.378  1.00  0.00           H  
ATOM   3489 2HB  GLU A 237      30.577  36.724  15.023  1.00  0.00           H  
ATOM   3490 1HG  GLU A 237      32.037  34.969  15.879  1.00  0.00           H  
ATOM   3491 2HG  GLU A 237      32.556  36.014  17.199  1.00  0.00           H  
ATOM   3492  N   ALA A 238      31.771  39.755  14.301  1.00  0.00           N  
ATOM   3493  CA  ALA A 238      31.341  40.807  13.400  1.00  0.00           C  
ATOM   3494  C   ALA A 238      32.394  41.146  12.358  1.00  0.00           C  
ATOM   3495  O   ALA A 238      32.090  41.380  11.190  1.00  0.00           O  
ATOM   3496  CB  ALA A 238      30.972  42.052  14.194  1.00  0.00           C  
ATOM   3497  H   ALA A 238      31.920  39.990  15.241  1.00  0.00           H  
ATOM   3498  HA  ALA A 238      30.461  40.453  12.862  1.00  0.00           H  
ATOM   3499 1HB  ALA A 238      30.638  42.833  13.511  1.00  0.00           H  
ATOM   3500 2HB  ALA A 238      30.170  41.813  14.893  1.00  0.00           H  
ATOM   3501 3HB  ALA A 238      31.842  42.401  14.747  1.00  0.00           H  
ATOM   3502  N   ALA A 239      33.635  41.202  12.791  1.00  0.00           N  
ATOM   3503  CA  ALA A 239      34.744  41.443  11.890  1.00  0.00           C  
ATOM   3504  C   ALA A 239      34.895  40.348  10.848  1.00  0.00           C  
ATOM   3505  O   ALA A 239      35.179  40.607   9.680  1.00  0.00           O  
ATOM   3506  CB  ALA A 239      36.034  41.591  12.684  1.00  0.00           C  
ATOM   3507  H   ALA A 239      33.839  41.015  13.731  1.00  0.00           H  
ATOM   3508  HA  ALA A 239      34.548  42.370  11.352  1.00  0.00           H  
ATOM   3509 1HB  ALA A 239      36.861  41.785  12.001  1.00  0.00           H  
ATOM   3510 2HB  ALA A 239      35.938  42.422  13.383  1.00  0.00           H  
ATOM   3511 3HB  ALA A 239      36.228  40.673  13.236  1.00  0.00           H  
ATOM   3512  N   ALA A 240      34.736  39.116  11.281  1.00  0.00           N  
ATOM   3513  CA  ALA A 240      34.780  37.981  10.380  1.00  0.00           C  
ATOM   3514  C   ALA A 240      33.674  38.023   9.338  1.00  0.00           C  
ATOM   3515  O   ALA A 240      33.880  37.699   8.170  1.00  0.00           O  
ATOM   3516  CB  ALA A 240      34.701  36.685  11.174  1.00  0.00           C  
ATOM   3517  H   ALA A 240      34.515  38.947  12.221  1.00  0.00           H  
ATOM   3518  HA  ALA A 240      35.727  38.013   9.841  1.00  0.00           H  
ATOM   3519 1HB  ALA A 240      34.748  35.837  10.491  1.00  0.00           H  
ATOM   3520 2HB  ALA A 240      35.537  36.635  11.873  1.00  0.00           H  
ATOM   3521 3HB  ALA A 240      33.764  36.654  11.727  1.00  0.00           H  
ATOM   3522  N   THR A 241      32.490  38.394   9.771  1.00  0.00           N  
ATOM   3523  CA  THR A 241      31.364  38.547   8.870  1.00  0.00           C  
ATOM   3524  C   THR A 241      31.597  39.629   7.828  1.00  0.00           C  
ATOM   3525  O   THR A 241      31.243  39.482   6.660  1.00  0.00           O  
ATOM   3526  CB  THR A 241      30.078  38.863   9.656  1.00  0.00           C  
ATOM   3527  CG2 THR A 241      28.909  39.068   8.705  1.00  0.00           C  
ATOM   3528  OG1 THR A 241      29.781  37.780  10.547  1.00  0.00           O  
ATOM   3529  H   THR A 241      32.362  38.640  10.711  1.00  0.00           H  
ATOM   3530  HA  THR A 241      31.218  37.608   8.336  1.00  0.00           H  
ATOM   3531  HB  THR A 241      30.224  39.769  10.244  1.00  0.00           H  
ATOM   3532  HG1 THR A 241      30.328  37.853  11.332  1.00  0.00           H  
ATOM   3533 1HG2 THR A 241      28.009  39.291   9.279  1.00  0.00           H  
ATOM   3534 2HG2 THR A 241      29.127  39.899   8.034  1.00  0.00           H  
ATOM   3535 3HG2 THR A 241      28.751  38.162   8.122  1.00  0.00           H  
ATOM   3536  N   ALA A 242      32.169  40.731   8.261  1.00  0.00           N  
ATOM   3537  CA  ALA A 242      32.515  41.813   7.360  1.00  0.00           C  
ATOM   3538  C   ALA A 242      33.539  41.395   6.318  1.00  0.00           C  
ATOM   3539  O   ALA A 242      33.457  41.770   5.150  1.00  0.00           O  
ATOM   3540  CB  ALA A 242      33.033  43.004   8.154  1.00  0.00           C  
ATOM   3541  H   ALA A 242      32.434  40.815   9.201  1.00  0.00           H  
ATOM   3542  HA  ALA A 242      31.614  42.107   6.822  1.00  0.00           H  
ATOM   3543 1HB  ALA A 242      33.279  43.817   7.471  1.00  0.00           H  
ATOM   3544 2HB  ALA A 242      32.265  43.337   8.853  1.00  0.00           H  
ATOM   3545 3HB  ALA A 242      33.924  42.712   8.706  1.00  0.00           H  
ATOM   3546  N   ALA A 243      34.525  40.642   6.751  1.00  0.00           N  
ATOM   3547  CA  ALA A 243      35.532  40.113   5.850  1.00  0.00           C  
ATOM   3548  C   ALA A 243      34.942  39.176   4.808  1.00  0.00           C  
ATOM   3549  O   ALA A 243      35.326  39.193   3.640  1.00  0.00           O  
ATOM   3550  CB  ALA A 243      36.615  39.397   6.644  1.00  0.00           C  
ATOM   3551  H   ALA A 243      34.563  40.367   7.691  1.00  0.00           H  
ATOM   3552  HA  ALA A 243      35.988  40.946   5.314  1.00  0.00           H  
ATOM   3553 1HB  ALA A 243      37.373  39.013   5.961  1.00  0.00           H  
ATOM   3554 2HB  ALA A 243      37.076  40.095   7.343  1.00  0.00           H  
ATOM   3555 3HB  ALA A 243      36.173  38.570   7.197  1.00  0.00           H  
ATOM   3556  N   GLU A 244      34.029  38.336   5.241  1.00  0.00           N  
ATOM   3557  CA  GLU A 244      33.333  37.438   4.340  1.00  0.00           C  
ATOM   3558  C   GLU A 244      32.513  38.180   3.298  1.00  0.00           C  
ATOM   3559  O   GLU A 244      32.462  37.800   2.130  1.00  0.00           O  
ATOM   3560  CB  GLU A 244      32.423  36.500   5.137  1.00  0.00           C  
ATOM   3561  CG  GLU A 244      31.675  35.480   4.290  1.00  0.00           C  
ATOM   3562  CD  GLU A 244      30.824  34.551   5.109  1.00  0.00           C  
ATOM   3563  OE1 GLU A 244      30.828  34.676   6.311  1.00  0.00           O  
ATOM   3564  OE2 GLU A 244      30.169  33.714   4.534  1.00  0.00           O1-
ATOM   3565  H   GLU A 244      33.751  38.347   6.181  1.00  0.00           H  
ATOM   3566  HA  GLU A 244      34.074  36.847   3.800  1.00  0.00           H  
ATOM   3567 1HB  GLU A 244      33.016  35.955   5.871  1.00  0.00           H  
ATOM   3568 2HB  GLU A 244      31.685  37.087   5.683  1.00  0.00           H  
ATOM   3569 1HG  GLU A 244      31.037  36.009   3.582  1.00  0.00           H  
ATOM   3570 2HG  GLU A 244      32.398  34.897   3.720  1.00  0.00           H  
ATOM   3571  N   ALA A 245      31.729  39.165   3.723  1.00  0.00           N  
ATOM   3572  CA  ALA A 245      30.706  39.707   2.821  1.00  0.00           C  
ATOM   3573  C   ALA A 245      31.317  40.372   1.588  1.00  0.00           C  
ATOM   3574  O   ALA A 245      30.881  40.129   0.462  1.00  0.00           O  
ATOM   3575  CB  ALA A 245      29.824  40.699   3.564  1.00  0.00           C  
ATOM   3576  H   ALA A 245      31.804  39.502   4.674  1.00  0.00           H  
ATOM   3577  HA  ALA A 245      30.091  38.879   2.470  1.00  0.00           H  
ATOM   3578 1HB  ALA A 245      29.065  41.090   2.887  1.00  0.00           H  
ATOM   3579 2HB  ALA A 245      29.339  40.198   4.403  1.00  0.00           H  
ATOM   3580 3HB  ALA A 245      30.434  41.520   3.937  1.00  0.00           H  
ATOM   3581  N   HIS A 246      32.403  41.115   1.796  1.00  0.00           N  
ATOM   3582  CA  HIS A 246      33.298  41.524   0.709  1.00  0.00           C  
ATOM   3583  C   HIS A 246      34.732  41.241   1.122  1.00  0.00           C  
ATOM   3584  O   HIS A 246      35.282  41.916   1.989  1.00  0.00           O  
ATOM   3585  CB  HIS A 246      33.130  43.009   0.371  1.00  0.00           C  
ATOM   3586  CG  HIS A 246      33.958  43.458  -0.793  1.00  0.00           C  
ATOM   3587  CD2 HIS A 246      34.275  42.838  -1.954  1.00  0.00           C  
ATOM   3588  ND1 HIS A 246      34.569  44.694  -0.838  1.00  0.00           N  
ATOM   3589  CE1 HIS A 246      35.227  44.814  -1.978  1.00  0.00           C  
ATOM   3590  NE2 HIS A 246      35.065  43.702  -2.672  1.00  0.00           N  
ATOM   3591  H   HIS A 246      32.661  41.337   2.746  1.00  0.00           H  
ATOM   3592  HA  HIS A 246      33.041  40.953  -0.184  1.00  0.00           H  
ATOM   3593 1HB  HIS A 246      32.084  43.215   0.145  1.00  0.00           H  
ATOM   3594 2HB  HIS A 246      33.403  43.612   1.237  1.00  0.00           H  
ATOM   3595  HD1 HIS A 246      34.592  45.369  -0.101  1.00  0.00           H  
ATOM   3596  HD2 HIS A 246      34.025  41.859  -2.363  1.00  0.00           H  
ATOM   3597  HE1 HIS A 246      35.781  45.724  -2.206  1.00  0.00           H  
ATOM   3598  N   THR A 247      35.317  40.195   0.543  1.00  0.00           N  
ATOM   3599  CA  THR A 247      36.609  39.714   1.016  1.00  0.00           C  
ATOM   3600  C   THR A 247      37.761  40.353   0.251  1.00  0.00           C  
ATOM   3601  O   THR A 247      37.853  40.239  -0.969  1.00  0.00           O  
ATOM   3602  CB  THR A 247      36.702  38.181   0.901  1.00  0.00           C  
ATOM   3603  CG2 THR A 247      38.067  37.694   1.361  1.00  0.00           C  
ATOM   3604  OG1 THR A 247      35.685  37.576   1.709  1.00  0.00           O  
ATOM   3605  H   THR A 247      34.840  39.702  -0.193  1.00  0.00           H  
ATOM   3606  HA  THR A 247      36.711  39.973   2.070  1.00  0.00           H  
ATOM   3607  HB  THR A 247      36.547  37.884  -0.137  1.00  0.00           H  
ATOM   3608  HG1 THR A 247      35.605  38.058   2.536  1.00  0.00           H  
ATOM   3609 1HG2 THR A 247      38.115  36.608   1.272  1.00  0.00           H  
ATOM   3610 2HG2 THR A 247      38.842  38.143   0.740  1.00  0.00           H  
ATOM   3611 3HG2 THR A 247      38.224  37.979   2.400  1.00  0.00           H  
ATOM   3612  N   THR A 248      38.663  40.990   0.989  1.00  0.00           N  
ATOM   3613  CA  THR A 248      39.890  41.532   0.413  1.00  0.00           C  
ATOM   3614  C   THR A 248      41.085  41.211   1.298  1.00  0.00           C  
ATOM   3615  O   THR A 248      40.921  40.800   2.446  1.00  0.00           O  
ATOM   3616  CB  THR A 248      39.788  43.055   0.210  1.00  0.00           C  
ATOM   3617  CG2 THR A 248      38.569  43.401  -0.631  1.00  0.00           C  
ATOM   3618  OG1 THR A 248      39.684  43.704   1.484  1.00  0.00           O  
ATOM   3619  H   THR A 248      38.511  41.077   1.986  1.00  0.00           H  
ATOM   3620  HA  THR A 248      40.041  41.080  -0.567  1.00  0.00           H  
ATOM   3621  HB  THR A 248      40.684  43.416  -0.294  1.00  0.00           H  
ATOM   3622  HG1 THR A 248      39.621  44.653   1.355  1.00  0.00           H  
ATOM   3623 1HG2 THR A 248      38.513  44.481  -0.764  1.00  0.00           H  
ATOM   3624 2HG2 THR A 248      38.650  42.918  -1.605  1.00  0.00           H  
ATOM   3625 3HG2 THR A 248      37.669  43.051  -0.128  1.00  0.00           H  
ATOM   3626  N   ARG A 249      42.289  41.423   0.775  1.00  0.00           N  
ATOM   3627  CA  ARG A 249      43.487  41.210   1.578  1.00  0.00           C  
ATOM   3628  C   ARG A 249      43.551  42.236   2.691  1.00  0.00           C  
ATOM   3629  O   ARG A 249      43.893  41.922   3.831  1.00  0.00           O  
ATOM   3630  CB  ARG A 249      44.742  41.306   0.724  1.00  0.00           C  
ATOM   3631  CG  ARG A 249      44.941  40.158  -0.252  1.00  0.00           C  
ATOM   3632  CD  ARG A 249      46.156  40.349  -1.086  1.00  0.00           C  
ATOM   3633  NE  ARG A 249      46.350  39.253  -2.022  1.00  0.00           N  
ATOM   3634  CZ  ARG A 249      47.293  39.226  -2.983  1.00  0.00           C  
ATOM   3635  NH1 ARG A 249      48.119  40.239  -3.122  1.00  0.00           N1+
ATOM   3636  NH2 ARG A 249      47.389  38.180  -3.785  1.00  0.00           N  
ATOM   3637  H   ARG A 249      42.371  41.751  -0.176  1.00  0.00           H  
ATOM   3638  HA  ARG A 249      43.441  40.210   2.009  1.00  0.00           H  
ATOM   3639 1HB  ARG A 249      44.720  42.229   0.146  1.00  0.00           H  
ATOM   3640 2HB  ARG A 249      45.620  41.346   1.370  1.00  0.00           H  
ATOM   3641 1HG  ARG A 249      45.049  39.224   0.301  1.00  0.00           H  
ATOM   3642 2HG  ARG A 249      44.078  40.089  -0.915  1.00  0.00           H  
ATOM   3643 1HD  ARG A 249      46.062  41.272  -1.657  1.00  0.00           H  
ATOM   3644 2HD  ARG A 249      47.033  40.408  -0.443  1.00  0.00           H  
ATOM   3645  HE  ARG A 249      45.733  38.455  -1.945  1.00  0.00           H  
ATOM   3646 1HH1 ARG A 249      48.046  41.039  -2.509  1.00  0.00           H  
ATOM   3647 2HH1 ARG A 249      48.826  40.219  -3.843  1.00  0.00           H  
ATOM   3648 1HH2 ARG A 249      46.754  37.401  -3.678  1.00  0.00           H  
ATOM   3649 2HH2 ARG A 249      48.096  38.160  -4.505  1.00  0.00           H  
ATOM   3650  N   GLU A 250      43.157  43.451   2.355  1.00  0.00           N  
ATOM   3651  CA  GLU A 250      43.194  44.587   3.256  1.00  0.00           C  
ATOM   3652  C   GLU A 250      42.089  44.537   4.298  1.00  0.00           C  
ATOM   3653  O   GLU A 250      42.292  44.863   5.466  1.00  0.00           O  
ATOM   3654  CB  GLU A 250      43.090  45.890   2.460  1.00  0.00           C  
ATOM   3655  CG  GLU A 250      44.286  46.174   1.561  1.00  0.00           C  
ATOM   3656  CD  GLU A 250      44.238  45.414   0.265  1.00  0.00           C  
ATOM   3657  OE1 GLU A 250      43.285  44.704   0.050  1.00  0.00           O  
ATOM   3658  OE2 GLU A 250      45.156  45.542  -0.510  1.00  0.00           O1-
ATOM   3659  H   GLU A 250      42.937  43.619   1.415  1.00  0.00           H  
ATOM   3660  HA  GLU A 250      44.145  44.574   3.790  1.00  0.00           H  
ATOM   3661 1HB  GLU A 250      42.199  45.863   1.832  1.00  0.00           H  
ATOM   3662 2HB  GLU A 250      42.981  46.729   3.147  1.00  0.00           H  
ATOM   3663 1HG  GLU A 250      44.316  47.241   1.342  1.00  0.00           H  
ATOM   3664 2HG  GLU A 250      45.198  45.915   2.096  1.00  0.00           H  
ATOM   3665  N   LEU A 251      40.907  44.159   3.865  1.00  0.00           N  
ATOM   3666  CA  LEU A 251      39.782  43.996   4.766  1.00  0.00           C  
ATOM   3667  C   LEU A 251      40.023  42.917   5.808  1.00  0.00           C  
ATOM   3668  O   LEU A 251      39.667  43.060   6.976  1.00  0.00           O  
ATOM   3669  CB  LEU A 251      38.519  43.658   3.964  1.00  0.00           C  
ATOM   3670  CG  LEU A 251      37.962  44.791   3.092  1.00  0.00           C  
ATOM   3671  CD1 LEU A 251      36.832  44.255   2.224  1.00  0.00           C  
ATOM   3672  CD2 LEU A 251      37.478  45.926   3.982  1.00  0.00           C  
ATOM   3673  H   LEU A 251      40.780  43.911   2.925  1.00  0.00           H  
ATOM   3674  HA  LEU A 251      39.625  44.935   5.296  1.00  0.00           H  
ATOM   3675 1HB  LEU A 251      38.737  42.815   3.311  1.00  0.00           H  
ATOM   3676 2HB  LEU A 251      37.735  43.360   4.659  1.00  0.00           H  
ATOM   3677  HG  LEU A 251      38.746  45.159   2.429  1.00  0.00           H  
ATOM   3678 1HD1 LEU A 251      36.436  45.060   1.604  1.00  0.00           H  
ATOM   3679 2HD1 LEU A 251      37.210  43.458   1.584  1.00  0.00           H  
ATOM   3680 3HD1 LEU A 251      36.038  43.865   2.860  1.00  0.00           H  
ATOM   3681 1HD2 LEU A 251      37.083  46.731   3.362  1.00  0.00           H  
ATOM   3682 2HD2 LEU A 251      36.693  45.560   4.644  1.00  0.00           H  
ATOM   3683 3HD2 LEU A 251      38.310  46.301   4.578  1.00  0.00           H  
ATOM   3684  N   ALA A 252      40.601  41.819   5.375  1.00  0.00           N  
ATOM   3685  CA  ALA A 252      40.956  40.739   6.276  1.00  0.00           C  
ATOM   3686  C   ALA A 252      41.977  41.164   7.318  1.00  0.00           C  
ATOM   3687  O   ALA A 252      41.898  40.788   8.486  1.00  0.00           O  
ATOM   3688  CB  ALA A 252      41.483  39.553   5.482  1.00  0.00           C  
ATOM   3689  H   ALA A 252      40.867  41.737   4.435  1.00  0.00           H  
ATOM   3690  HA  ALA A 252      40.057  40.437   6.814  1.00  0.00           H  
ATOM   3691 1HB  ALA A 252      41.735  38.741   6.165  1.00  0.00           H  
ATOM   3692 2HB  ALA A 252      40.718  39.214   4.783  1.00  0.00           H  
ATOM   3693 3HB  ALA A 252      42.372  39.851   4.929  1.00  0.00           H  
ATOM   3694  N   ARG A 253      42.958  41.924   6.885  1.00  0.00           N  
ATOM   3695  CA  ARG A 253      43.960  42.461   7.786  1.00  0.00           C  
ATOM   3696  C   ARG A 253      43.364  43.393   8.828  1.00  0.00           C  
ATOM   3697  O   ARG A 253      43.748  43.380   9.996  1.00  0.00           O  
ATOM   3698  CB  ARG A 253      45.026  43.210   7.000  1.00  0.00           C  
ATOM   3699  CG  ARG A 253      46.166  43.767   7.837  1.00  0.00           C  
ATOM   3700  CD  ARG A 253      47.193  44.432   6.995  1.00  0.00           C  
ATOM   3701  NE  ARG A 253      46.668  45.617   6.335  1.00  0.00           N  
ATOM   3702  CZ  ARG A 253      47.260  46.239   5.297  1.00  0.00           C  
ATOM   3703  NH1 ARG A 253      48.393  45.779   4.814  1.00  0.00           N1+
ATOM   3704  NH2 ARG A 253      46.703  47.313   4.765  1.00  0.00           N  
ATOM   3705  H   ARG A 253      42.993  42.200   5.945  1.00  0.00           H  
ATOM   3706  HA  ARG A 253      44.425  41.632   8.320  1.00  0.00           H  
ATOM   3707 1HB  ARG A 253      45.459  42.547   6.252  1.00  0.00           H  
ATOM   3708 2HB  ARG A 253      44.567  44.045   6.469  1.00  0.00           H  
ATOM   3709 1HG  ARG A 253      45.774  44.500   8.543  1.00  0.00           H  
ATOM   3710 2HG  ARG A 253      46.645  42.955   8.386  1.00  0.00           H  
ATOM   3711 1HD  ARG A 253      48.034  44.733   7.618  1.00  0.00           H  
ATOM   3712 2HD  ARG A 253      47.538  43.739   6.228  1.00  0.00           H  
ATOM   3713  HE  ARG A 253      45.798  46.000   6.679  1.00  0.00           H  
ATOM   3714 1HH1 ARG A 253      48.820  44.958   5.221  1.00  0.00           H  
ATOM   3715 2HH1 ARG A 253      48.837  46.246   4.036  1.00  0.00           H  
ATOM   3716 1HH2 ARG A 253      45.831  47.666   5.136  1.00  0.00           H  
ATOM   3717 2HH2 ARG A 253      47.146  47.779   3.987  1.00  0.00           H  
ATOM   3718  N   LEU A 254      42.445  44.226   8.395  1.00  0.00           N  
ATOM   3719  CA  LEU A 254      41.743  45.121   9.296  1.00  0.00           C  
ATOM   3720  C   LEU A 254      40.928  44.372  10.338  1.00  0.00           C  
ATOM   3721  O   LEU A 254      40.875  44.752  11.506  1.00  0.00           O  
ATOM   3722  CB  LEU A 254      40.820  46.048   8.494  1.00  0.00           C  
ATOM   3723  CG  LEU A 254      40.027  47.071   9.317  1.00  0.00           C  
ATOM   3724  CD1 LEU A 254      40.993  47.979  10.066  1.00  0.00           C  
ATOM   3725  CD2 LEU A 254      39.126  47.876   8.393  1.00  0.00           C  
ATOM   3726  H   LEU A 254      42.167  44.214   7.455  1.00  0.00           H  
ATOM   3727  HA  LEU A 254      42.480  45.717   9.835  1.00  0.00           H  
ATOM   3728 1HB  LEU A 254      41.422  46.598   7.773  1.00  0.00           H  
ATOM   3729 2HB  LEU A 254      40.104  45.436   7.947  1.00  0.00           H  
ATOM   3730  HG  LEU A 254      39.418  46.550  10.055  1.00  0.00           H  
ATOM   3731 1HD1 LEU A 254      40.430  48.706  10.651  1.00  0.00           H  
ATOM   3732 2HD1 LEU A 254      41.612  47.379  10.734  1.00  0.00           H  
ATOM   3733 3HD1 LEU A 254      41.629  48.502   9.353  1.00  0.00           H  
ATOM   3734 1HD2 LEU A 254      38.561  48.603   8.978  1.00  0.00           H  
ATOM   3735 2HD2 LEU A 254      39.735  48.398   7.654  1.00  0.00           H  
ATOM   3736 3HD2 LEU A 254      38.434  47.205   7.883  1.00  0.00           H  
ATOM   3737  N   ALA A 255      40.267  43.322   9.905  1.00  0.00           N  
ATOM   3738  CA  ALA A 255      39.509  42.475  10.806  1.00  0.00           C  
ATOM   3739  C   ALA A 255      40.388  41.803  11.848  1.00  0.00           C  
ATOM   3740  O   ALA A 255      40.022  41.684  13.016  1.00  0.00           O  
ATOM   3741  CB  ALA A 255      38.744  41.426  10.012  1.00  0.00           C  
ATOM   3742  H   ALA A 255      40.328  43.051   8.965  1.00  0.00           H  
ATOM   3743  HA  ALA A 255      38.799  43.103  11.344  1.00  0.00           H  
ATOM   3744 1HB  ALA A 255      38.168  40.802  10.695  1.00  0.00           H  
ATOM   3745 2HB  ALA A 255      38.069  41.919   9.313  1.00  0.00           H  
ATOM   3746 3HB  ALA A 255      39.447  40.805   9.459  1.00  0.00           H  
ATOM   3747  N   ALA A 256      41.536  41.334  11.415  1.00  0.00           N  
ATOM   3748  CA  ALA A 256      42.502  40.735  12.316  1.00  0.00           C  
ATOM   3749  C   ALA A 256      43.011  41.717  13.358  1.00  0.00           C  
ATOM   3750  O   ALA A 256      43.191  41.377  14.526  1.00  0.00           O  
ATOM   3751  CB  ALA A 256      43.668  40.165  11.522  1.00  0.00           C  
ATOM   3752  H   ALA A 256      41.793  41.441  10.475  1.00  0.00           H  
ATOM   3753  HA  ALA A 256      42.007  39.926  12.854  1.00  0.00           H  
ATOM   3754 1HB  ALA A 256      44.383  39.705  12.205  1.00  0.00           H  
ATOM   3755 2HB  ALA A 256      43.300  39.413  10.823  1.00  0.00           H  
ATOM   3756 3HB  ALA A 256      44.157  40.965  10.969  1.00  0.00           H  
ATOM   3757  N   GLU A 257      43.274  42.929  12.925  1.00  0.00           N  
ATOM   3758  CA  GLU A 257      43.697  43.984  13.826  1.00  0.00           C  
ATOM   3759  C   GLU A 257      42.640  44.316  14.868  1.00  0.00           C  
ATOM   3760  O   GLU A 257      42.944  44.552  16.036  1.00  0.00           O  
ATOM   3761  CB  GLU A 257      44.046  45.243  13.029  1.00  0.00           C  
ATOM   3762  CG  GLU A 257      45.313  45.126  12.193  1.00  0.00           C  
ATOM   3763  CD  GLU A 257      45.582  46.351  11.364  1.00  0.00           C  
ATOM   3764  OE1 GLU A 257      44.750  47.227  11.345  1.00  0.00           O  
ATOM   3765  OE2 GLU A 257      46.620  46.412  10.749  1.00  0.00           O1-
ATOM   3766  H   GLU A 257      43.124  43.162  11.985  1.00  0.00           H  
ATOM   3767  HA  GLU A 257      44.585  43.647  14.361  1.00  0.00           H  
ATOM   3768 1HB  GLU A 257      43.224  45.488  12.357  1.00  0.00           H  
ATOM   3769 2HB  GLU A 257      44.172  46.083  13.712  1.00  0.00           H  
ATOM   3770 1HG  GLU A 257      46.160  44.959  12.858  1.00  0.00           H  
ATOM   3771 2HG  GLU A 257      45.225  44.262  11.537  1.00  0.00           H  
ATOM   3772  N   HIS A 258      41.401  44.363  14.435  1.00  0.00           N  
ATOM   3773  CA  HIS A 258      40.289  44.597  15.336  1.00  0.00           C  
ATOM   3774  C   HIS A 258      40.146  43.499  16.378  1.00  0.00           C  
ATOM   3775  O   HIS A 258      39.859  43.756  17.546  1.00  0.00           O  
ATOM   3776  CB  HIS A 258      38.983  44.724  14.545  1.00  0.00           C  
ATOM   3777  CG  HIS A 258      38.880  45.989  13.752  1.00  0.00           C  
ATOM   3778  CD2 HIS A 258      39.816  46.907  13.411  1.00  0.00           C  
ATOM   3779  ND1 HIS A 258      37.693  46.431  13.206  1.00  0.00           N  
ATOM   3780  CE1 HIS A 258      37.904  47.567  12.564  1.00  0.00           C  
ATOM   3781  NE2 HIS A 258      39.183  47.876  12.674  1.00  0.00           N  
ATOM   3782  H   HIS A 258      41.196  44.174  13.495  1.00  0.00           H  
ATOM   3783  HA  HIS A 258      40.479  45.526  15.874  1.00  0.00           H  
ATOM   3784 1HB  HIS A 258      38.890  43.882  13.858  1.00  0.00           H  
ATOM   3785 2HB  HIS A 258      38.137  44.681  15.231  1.00  0.00           H  
ATOM   3786  HD2 HIS A 258      40.874  46.880  13.673  1.00  0.00           H  
ATOM   3787  HE1 HIS A 258      37.150  48.149  12.035  1.00  0.00           H  
ATOM   3788  HE2 HIS A 258      39.629  48.693  12.281  1.00  0.00           H  
ATOM   3789  N   MET A 259      40.314  42.270  15.945  1.00  0.00           N  
ATOM   3790  CA  MET A 259      40.277  41.134  16.846  1.00  0.00           C  
ATOM   3791  C   MET A 259      41.383  41.183  17.888  1.00  0.00           C  
ATOM   3792  O   MET A 259      41.179  40.858  19.056  1.00  0.00           O  
ATOM   3793  CB  MET A 259      40.364  39.836  16.045  1.00  0.00           C  
ATOM   3794  CG  MET A 259      39.136  39.535  15.198  1.00  0.00           C  
ATOM   3795  SD  MET A 259      39.309  38.018  14.238  1.00  0.00           S  
ATOM   3796  CE  MET A 259      37.774  38.025  13.316  1.00  0.00           C  
ATOM   3797  H   MET A 259      40.535  42.101  15.005  1.00  0.00           H  
ATOM   3798  HA  MET A 259      39.327  41.146  17.379  1.00  0.00           H  
ATOM   3799 1HB  MET A 259      41.226  39.877  15.380  1.00  0.00           H  
ATOM   3800 2HB  MET A 259      40.515  38.998  16.726  1.00  0.00           H  
ATOM   3801 1HG  MET A 259      38.264  39.436  15.844  1.00  0.00           H  
ATOM   3802 2HG  MET A 259      38.958  40.360  14.509  1.00  0.00           H  
ATOM   3803 1HE  MET A 259      37.732  37.145  12.673  1.00  0.00           H  
ATOM   3804 2HE  MET A 259      36.932  38.009  14.010  1.00  0.00           H  
ATOM   3805 3HE  MET A 259      37.722  38.925  12.703  1.00  0.00           H  
ATOM   3806  N   LEU A 260      42.564  41.563  17.455  1.00  0.00           N  
ATOM   3807  CA  LEU A 260      43.689  41.725  18.356  1.00  0.00           C  
ATOM   3808  C   LEU A 260      43.448  42.804  19.398  1.00  0.00           C  
ATOM   3809  O   LEU A 260      43.804  42.660  20.566  1.00  0.00           O  
ATOM   3810  CB  LEU A 260      44.952  42.062  17.554  1.00  0.00           C  
ATOM   3811  CG  LEU A 260      46.235  42.240  18.377  1.00  0.00           C  
ATOM   3812  CD1 LEU A 260      46.540  40.950  19.127  1.00  0.00           C  
ATOM   3813  CD2 LEU A 260      47.382  42.619  17.453  1.00  0.00           C  
ATOM   3814  H   LEU A 260      42.691  41.810  16.515  1.00  0.00           H  
ATOM   3815  HA  LEU A 260      43.848  40.784  18.884  1.00  0.00           H  
ATOM   3816 1HB  LEU A 260      45.129  41.265  16.833  1.00  0.00           H  
ATOM   3817 2HB  LEU A 260      44.779  42.988  17.006  1.00  0.00           H  
ATOM   3818  HG  LEU A 260      46.087  43.028  19.115  1.00  0.00           H  
ATOM   3819 1HD1 LEU A 260      47.451  41.077  19.712  1.00  0.00           H  
ATOM   3820 2HD1 LEU A 260      45.712  40.713  19.795  1.00  0.00           H  
ATOM   3821 3HD1 LEU A 260      46.677  40.138  18.414  1.00  0.00           H  
ATOM   3822 1HD2 LEU A 260      48.294  42.747  18.038  1.00  0.00           H  
ATOM   3823 2HD2 LEU A 260      47.532  41.831  16.715  1.00  0.00           H  
ATOM   3824 3HD2 LEU A 260      47.145  43.553  16.943  1.00  0.00           H  
ATOM   3825  N   GLU A 261      42.869  43.902  18.965  1.00  0.00           N  
ATOM   3826  CA  GLU A 261      42.515  44.982  19.866  1.00  0.00           C  
ATOM   3827  C   GLU A 261      41.494  44.557  20.908  1.00  0.00           C  
ATOM   3828  O   GLU A 261      41.574  44.932  22.076  1.00  0.00           O  
ATOM   3829  CB  GLU A 261      41.972  46.171  19.070  1.00  0.00           C  
ATOM   3830  CG  GLU A 261      41.609  47.382  19.917  1.00  0.00           C  
ATOM   3831  CD  GLU A 261      42.803  48.010  20.581  1.00  0.00           C  
ATOM   3832  OE1 GLU A 261      43.898  47.790  20.122  1.00  0.00           O  
ATOM   3833  OE2 GLU A 261      42.619  48.711  21.548  1.00  0.00           O1-
ATOM   3834  H   GLU A 261      42.604  43.984  18.025  1.00  0.00           H  
ATOM   3835  HA  GLU A 261      43.413  45.296  20.400  1.00  0.00           H  
ATOM   3836 1HB  GLU A 261      42.713  46.486  18.335  1.00  0.00           H  
ATOM   3837 2HB  GLU A 261      41.079  45.865  18.523  1.00  0.00           H  
ATOM   3838 1HG  GLU A 261      41.128  48.125  19.282  1.00  0.00           H  
ATOM   3839 2HG  GLU A 261      40.893  47.078  20.679  1.00  0.00           H  
ATOM   3840  N   ALA A 262      40.513  43.797  20.475  1.00  0.00           N  
ATOM   3841  CA  ALA A 262      39.511  43.260  21.376  1.00  0.00           C  
ATOM   3842  C   ALA A 262      40.107  42.328  22.418  1.00  0.00           C  
ATOM   3843  O   ALA A 262      39.723  42.341  23.586  1.00  0.00           O  
ATOM   3844  CB  ALA A 262      38.434  42.536  20.582  1.00  0.00           C  
ATOM   3845  H   ALA A 262      40.478  43.521  19.535  1.00  0.00           H  
ATOM   3846  HA  ALA A 262      39.043  44.089  21.906  1.00  0.00           H  
ATOM   3847 1HB  ALA A 262      37.679  42.146  21.265  1.00  0.00           H  
ATOM   3848 2HB  ALA A 262      37.968  43.230  19.883  1.00  0.00           H  
ATOM   3849 3HB  ALA A 262      38.882  41.712  20.029  1.00  0.00           H  
ATOM   3850  N   LEU A 263      41.026  41.494  21.985  1.00  0.00           N  
ATOM   3851  CA  LEU A 263      41.728  40.600  22.886  1.00  0.00           C  
ATOM   3852  C   LEU A 263      42.543  41.349  23.928  1.00  0.00           C  
ATOM   3853  O   LEU A 263      42.597  40.968  25.096  1.00  0.00           O  
ATOM   3854  CB  LEU A 263      42.651  39.673  22.084  1.00  0.00           C  
ATOM   3855  CG  LEU A 263      43.445  38.651  22.907  1.00  0.00           C  
ATOM   3856  CD1 LEU A 263      42.480  37.743  23.657  1.00  0.00           C  
ATOM   3857  CD2 LEU A 263      44.346  37.846  21.983  1.00  0.00           C  
ATOM   3858  H   LEU A 263      41.304  41.507  21.045  1.00  0.00           H  
ATOM   3859  HA  LEU A 263      40.993  39.996  23.416  1.00  0.00           H  
ATOM   3860 1HB  LEU A 263      42.048  39.123  21.363  1.00  0.00           H  
ATOM   3861 2HB  LEU A 263      43.367  40.286  21.536  1.00  0.00           H  
ATOM   3862  HG  LEU A 263      44.054  39.172  23.645  1.00  0.00           H  
ATOM   3863 1HD1 LEU A 263      43.044  37.016  24.242  1.00  0.00           H  
ATOM   3864 2HD1 LEU A 263      41.861  38.342  24.325  1.00  0.00           H  
ATOM   3865 3HD1 LEU A 263      41.844  37.219  22.944  1.00  0.00           H  
ATOM   3866 1HD2 LEU A 263      44.911  37.119  22.568  1.00  0.00           H  
ATOM   3867 2HD2 LEU A 263      43.737  37.323  21.245  1.00  0.00           H  
ATOM   3868 3HD2 LEU A 263      45.037  38.517  21.473  1.00  0.00           H  
ATOM   3869  N   ARG A 264      43.205  42.399  23.495  1.00  0.00           N  
ATOM   3870  CA  ARG A 264      43.962  43.246  24.396  1.00  0.00           C  
ATOM   3871  C   ARG A 264      43.084  43.918  25.438  1.00  0.00           C  
ATOM   3872  O   ARG A 264      43.449  44.037  26.606  1.00  0.00           O  
ATOM   3873  CB  ARG A 264      44.707  44.314  23.610  1.00  0.00           C  
ATOM   3874  CG  ARG A 264      45.873  43.801  22.779  1.00  0.00           C  
ATOM   3875  CD  ARG A 264      46.565  44.903  22.064  1.00  0.00           C  
ATOM   3876  NE  ARG A 264      47.628  44.408  21.203  1.00  0.00           N  
ATOM   3877  CZ  ARG A 264      48.880  44.129  21.616  1.00  0.00           C  
ATOM   3878  NH1 ARG A 264      49.209  44.302  22.877  1.00  0.00           N1+
ATOM   3879  NH2 ARG A 264      49.776  43.682  20.754  1.00  0.00           N  
ATOM   3880  H   ARG A 264      43.143  42.670  22.555  1.00  0.00           H  
ATOM   3881  HA  ARG A 264      44.688  42.627  24.924  1.00  0.00           H  
ATOM   3882 1HB  ARG A 264      44.017  44.816  22.934  1.00  0.00           H  
ATOM   3883 2HB  ARG A 264      45.098  45.066  24.296  1.00  0.00           H  
ATOM   3884 1HG  ARG A 264      46.595  43.308  23.430  1.00  0.00           H  
ATOM   3885 2HG  ARG A 264      45.506  43.088  22.039  1.00  0.00           H  
ATOM   3886 1HD  ARG A 264      45.849  45.442  21.445  1.00  0.00           H  
ATOM   3887 2HD  ARG A 264      47.005  45.587  22.788  1.00  0.00           H  
ATOM   3888  HE  ARG A 264      47.412  44.262  20.226  1.00  0.00           H  
ATOM   3889 1HH1 ARG A 264      48.524  44.643  23.536  1.00  0.00           H  
ATOM   3890 2HH1 ARG A 264      50.147  44.093  23.187  1.00  0.00           H  
ATOM   3891 1HH2 ARG A 264      49.522  43.549  19.784  1.00  0.00           H  
ATOM   3892 2HH2 ARG A 264      50.714  43.474  21.063  1.00  0.00           H  
ATOM   3893  N   LEU A 265      41.935  44.387  25.005  1.00  0.00           N  
ATOM   3894  CA  LEU A 265      40.969  44.986  25.906  1.00  0.00           C  
ATOM   3895  C   LEU A 265      40.460  44.005  26.948  1.00  0.00           C  
ATOM   3896  O   LEU A 265      40.279  44.343  28.116  1.00  0.00           O  
ATOM   3897  CB  LEU A 265      39.784  45.540  25.104  1.00  0.00           C  
ATOM   3898  CG  LEU A 265      40.086  46.765  24.231  1.00  0.00           C  
ATOM   3899  CD1 LEU A 265      38.876  47.082  23.364  1.00  0.00           C  
ATOM   3900  CD2 LEU A 265      40.446  47.945  25.121  1.00  0.00           C  
ATOM   3901  H   LEU A 265      41.678  44.280  24.065  1.00  0.00           H  
ATOM   3902  HA  LEU A 265      41.452  45.806  26.436  1.00  0.00           H  
ATOM   3903 1HB  LEU A 265      39.409  44.753  24.452  1.00  0.00           H  
ATOM   3904 2HB  LEU A 265      38.992  45.816  25.800  1.00  0.00           H  
ATOM   3905  HG  LEU A 265      40.923  46.542  23.568  1.00  0.00           H  
ATOM   3906 1HD1 LEU A 265      39.090  47.952  22.744  1.00  0.00           H  
ATOM   3907 2HD1 LEU A 265      38.653  46.227  22.724  1.00  0.00           H  
ATOM   3908 3HD1 LEU A 265      38.018  47.293  24.001  1.00  0.00           H  
ATOM   3909 1HD2 LEU A 265      40.662  48.816  24.500  1.00  0.00           H  
ATOM   3910 2HD2 LEU A 265      39.610  48.170  25.783  1.00  0.00           H  
ATOM   3911 3HD2 LEU A 265      41.325  47.698  25.716  1.00  0.00           H  
ATOM   3912  N   ALA A 266      40.197  42.792  26.515  1.00  0.00           N  
ATOM   3913  CA  ALA A 266      39.775  41.736  27.416  1.00  0.00           C  
ATOM   3914  C   ALA A 266      40.831  41.405  28.458  1.00  0.00           C  
ATOM   3915  O   ALA A 266      40.527  41.169  29.626  1.00  0.00           O  
ATOM   3916  CB  ALA A 266      39.416  40.489  26.622  1.00  0.00           C  
ATOM   3917  H   ALA A 266      40.348  42.558  25.575  1.00  0.00           H  
ATOM   3918  HA  ALA A 266      38.893  42.083  27.954  1.00  0.00           H  
ATOM   3919 1HB  ALA A 266      39.088  39.705  27.304  1.00  0.00           H  
ATOM   3920 2HB  ALA A 266      38.612  40.721  25.923  1.00  0.00           H  
ATOM   3921 3HB  ALA A 266      40.289  40.146  26.069  1.00  0.00           H  
ATOM   3922  N   ILE A 267      42.070  41.358  28.025  1.00  0.00           N  
ATOM   3923  CA  ILE A 267      43.182  41.124  28.926  1.00  0.00           C  
ATOM   3924  C   ILE A 267      43.325  42.222  29.968  1.00  0.00           C  
ATOM   3925  O   ILE A 267      43.611  41.964  31.136  1.00  0.00           O  
ATOM   3926  CB  ILE A 267      44.498  40.998  28.136  1.00  0.00           C  
ATOM   3927  CG1 ILE A 267      44.492  39.723  27.289  1.00  0.00           C  
ATOM   3928  CG2 ILE A 267      45.689  41.008  29.082  1.00  0.00           C  
ATOM   3929  CD1 ILE A 267      45.613  39.658  26.277  1.00  0.00           C  
ATOM   3930  H   ILE A 267      42.274  41.546  27.085  1.00  0.00           H  
ATOM   3931  HA  ILE A 267      43.010  40.184  29.451  1.00  0.00           H  
ATOM   3932  HB  ILE A 267      44.588  41.835  27.445  1.00  0.00           H  
ATOM   3933 1HG1 ILE A 267      44.570  38.853  27.941  1.00  0.00           H  
ATOM   3934 2HG1 ILE A 267      43.546  39.646  26.754  1.00  0.00           H  
ATOM   3935 1HG2 ILE A 267      46.610  40.918  28.507  1.00  0.00           H  
ATOM   3936 2HG2 ILE A 267      45.701  41.942  29.642  1.00  0.00           H  
ATOM   3937 3HG2 ILE A 267      45.610  40.170  29.775  1.00  0.00           H  
ATOM   3938 1HD1 ILE A 267      45.542  38.726  25.715  1.00  0.00           H  
ATOM   3939 2HD1 ILE A 267      45.534  40.502  25.591  1.00  0.00           H  
ATOM   3940 3HD1 ILE A 267      46.571  39.697  26.793  1.00  0.00           H  
ATOM   3941  N   GLU A 268      43.220  43.476  29.500  1.00  0.00           N  
ATOM   3942  CA  GLU A 268      43.609  44.640  30.296  1.00  0.00           C  
ATOM   3943  C   GLU A 268      42.444  45.528  30.739  1.00  0.00           C  
ATOM   3944  O   GLU A 268      42.431  46.018  31.868  1.00  0.00           O  
ATOM   3945  CB  GLU A 268      44.608  45.486  29.504  1.00  0.00           C  
ATOM   3946  CG  GLU A 268      45.931  44.791  29.215  1.00  0.00           C  
ATOM   3947  CD  GLU A 268      46.879  45.644  28.419  1.00  0.00           C  
ATOM   3948  OE1 GLU A 268      46.486  46.709  28.006  1.00  0.00           O  
ATOM   3949  OE2 GLU A 268      47.997  45.231  28.224  1.00  0.00           O1-
ATOM   3950  H   GLU A 268      42.922  43.615  28.544  1.00  0.00           H  
ATOM   3951  HA  GLU A 268      44.085  44.289  31.212  1.00  0.00           H  
ATOM   3952 1HB  GLU A 268      44.166  45.773  28.549  1.00  0.00           H  
ATOM   3953 2HB  GLU A 268      44.824  46.403  30.052  1.00  0.00           H  
ATOM   3954 1HG  GLU A 268      46.405  44.527  30.160  1.00  0.00           H  
ATOM   3955 2HG  GLU A 268      45.734  43.869  28.670  1.00  0.00           H  
ATOM   3956  N   GLU A 269      41.492  45.771  29.842  1.00  0.00           N  
ATOM   3957  CA  GLU A 269      40.416  46.721  30.129  1.00  0.00           C  
ATOM   3958  C   GLU A 269      39.377  46.094  31.047  1.00  0.00           C  
ATOM   3959  O   GLU A 269      38.850  45.017  30.759  1.00  0.00           O  
ATOM   3960  CB  GLU A 269      39.750  47.190  28.834  1.00  0.00           C  
ATOM   3961  CG  GLU A 269      38.640  48.213  29.032  1.00  0.00           C  
ATOM   3962  CD  GLU A 269      39.149  49.541  29.520  1.00  0.00           C  
ATOM   3963  OE1 GLU A 269      39.674  50.283  28.725  1.00  0.00           O  
ATOM   3964  OE2 GLU A 269      39.011  49.814  30.689  1.00  0.00           O1-
ATOM   3965  H   GLU A 269      41.532  45.320  28.940  1.00  0.00           H  
ATOM   3966  HA  GLU A 269      40.847  47.594  30.622  1.00  0.00           H  
ATOM   3967 1HB  GLU A 269      40.500  47.634  28.179  1.00  0.00           H  
ATOM   3968 2HB  GLU A 269      39.325  46.333  28.311  1.00  0.00           H  
ATOM   3969 1HG  GLU A 269      38.123  48.361  28.084  1.00  0.00           H  
ATOM   3970 2HG  GLU A 269      37.921  47.819  29.748  1.00  0.00           H  
ATOM   3971  N   ARG A 270      39.094  46.758  32.162  1.00  0.00           N  
ATOM   3972  CA  ARG A 270      38.160  46.233  33.146  1.00  0.00           C  
ATOM   3973  C   ARG A 270      36.864  47.038  33.176  1.00  0.00           C  
ATOM   3974  O   ARG A 270      35.895  46.642  33.820  1.00  0.00           O  
ATOM   3975  CB  ARG A 270      38.790  46.240  34.531  1.00  0.00           C  
ATOM   3976  CG  ARG A 270      40.048  45.397  34.666  1.00  0.00           C  
ATOM   3977  CD  ARG A 270      39.766  43.952  34.469  1.00  0.00           C  
ATOM   3978  NE  ARG A 270      38.828  43.444  35.457  1.00  0.00           N  
ATOM   3979  CZ  ARG A 270      39.170  43.017  36.688  1.00  0.00           C  
ATOM   3980  NH1 ARG A 270      40.428  43.044  37.067  1.00  0.00           N1+
ATOM   3981  NH2 ARG A 270      38.240  42.572  37.515  1.00  0.00           N  
ATOM   3982  H   ARG A 270      39.550  47.644  32.337  1.00  0.00           H  
ATOM   3983  HA  ARG A 270      37.918  45.203  32.879  1.00  0.00           H  
ATOM   3984 1HB  ARG A 270      39.045  47.261  34.809  1.00  0.00           H  
ATOM   3985 2HB  ARG A 270      38.068  45.873  35.261  1.00  0.00           H  
ATOM   3986 1HG  ARG A 270      40.777  45.709  33.917  1.00  0.00           H  
ATOM   3987 2HG  ARG A 270      40.471  45.532  35.662  1.00  0.00           H  
ATOM   3988 1HD  ARG A 270      39.336  43.797  33.480  1.00  0.00           H  
ATOM   3989 2HD  ARG A 270      40.692  43.386  34.555  1.00  0.00           H  
ATOM   3990  HE  ARG A 270      37.850  43.408  35.202  1.00  0.00           H  
ATOM   3991 1HH1 ARG A 270      41.139  43.385  36.435  1.00  0.00           H  
ATOM   3992 2HH1 ARG A 270      40.685  42.725  37.990  1.00  0.00           H  
ATOM   3993 1HH2 ARG A 270      37.272  42.551  37.224  1.00  0.00           H  
ATOM   3994 2HH2 ARG A 270      38.496  42.252  38.438  1.00  0.00           H  
ATOM   3995  N   ASP A 271      36.833  48.129  32.417  1.00  0.00           N  
ATOM   3996  CA  ASP A 271      35.583  48.843  32.188  1.00  0.00           C  
ATOM   3997  C   ASP A 271      34.927  48.319  30.923  1.00  0.00           C  
ATOM   3998  O   ASP A 271      35.413  48.551  29.815  1.00  0.00           O  
ATOM   3999  CB  ASP A 271      35.823  50.350  32.070  1.00  0.00           C  
ATOM   4000  CG  ASP A 271      34.535  51.143  31.895  1.00  0.00           C  
ATOM   4001  OD1 ASP A 271      33.624  50.633  31.287  1.00  0.00           O  
ATOM   4002  OD2 ASP A 271      34.475  52.252  32.369  1.00  0.00           O1-
ATOM   4003  H   ASP A 271      37.672  48.435  31.950  1.00  0.00           H  
ATOM   4004  HA  ASP A 271      34.927  48.677  33.043  1.00  0.00           H  
ATOM   4005 1HB  ASP A 271      36.334  50.708  32.964  1.00  0.00           H  
ATOM   4006 2HB  ASP A 271      36.475  50.549  31.219  1.00  0.00           H  
ATOM   4007  N   VAL A 272      33.844  47.575  31.094  1.00  0.00           N  
ATOM   4008  CA  VAL A 272      33.197  46.905  29.976  1.00  0.00           C  
ATOM   4009  C   VAL A 272      32.610  47.905  28.989  1.00  0.00           C  
ATOM   4010  O   VAL A 272      32.535  47.634  27.791  1.00  0.00           O  
ATOM   4011  CB  VAL A 272      32.079  45.978  30.488  1.00  0.00           C  
ATOM   4012  CG1 VAL A 272      30.905  46.795  31.006  1.00  0.00           C  
ATOM   4013  CG2 VAL A 272      31.634  45.041  29.375  1.00  0.00           C  
ATOM   4014  H   VAL A 272      33.476  47.445  32.025  1.00  0.00           H  
ATOM   4015  HA  VAL A 272      33.942  46.302  29.456  1.00  0.00           H  
ATOM   4016  HB  VAL A 272      32.459  45.394  31.326  1.00  0.00           H  
ATOM   4017 1HG1 VAL A 272      30.124  46.124  31.364  1.00  0.00           H  
ATOM   4018 2HG1 VAL A 272      31.239  47.432  31.825  1.00  0.00           H  
ATOM   4019 3HG1 VAL A 272      30.509  47.415  30.202  1.00  0.00           H  
ATOM   4020 1HG2 VAL A 272      30.843  44.388  29.744  1.00  0.00           H  
ATOM   4021 2HG2 VAL A 272      31.259  45.625  28.535  1.00  0.00           H  
ATOM   4022 3HG2 VAL A 272      32.480  44.436  29.048  1.00  0.00           H  
ATOM   4023  N   GLY A 273      32.143  49.039  29.505  1.00  0.00           N  
ATOM   4024  CA  GLY A 273      31.402  49.985  28.682  1.00  0.00           C  
ATOM   4025  C   GLY A 273      32.313  50.723  27.702  1.00  0.00           C  
ATOM   4026  O   GLY A 273      31.931  50.968  26.557  1.00  0.00           O  
ATOM   4027  H   GLY A 273      32.267  49.226  30.489  1.00  0.00           H  
ATOM   4028 1HA  GLY A 273      30.627  49.456  28.128  1.00  0.00           H  
ATOM   4029 2HA  GLY A 273      30.900  50.709  29.323  1.00  0.00           H  
ATOM   4030  N   ARG A 274      33.553  50.975  28.116  1.00  0.00           N  
ATOM   4031  CA  ARG A 274      34.592  51.436  27.215  1.00  0.00           C  
ATOM   4032  C   ARG A 274      34.961  50.393  26.172  1.00  0.00           C  
ATOM   4033  O   ARG A 274      35.187  50.704  25.005  1.00  0.00           O  
ATOM   4034  CB  ARG A 274      35.838  51.817  28.002  1.00  0.00           C  
ATOM   4035  CG  ARG A 274      37.003  52.305  27.156  1.00  0.00           C  
ATOM   4036  CD  ARG A 274      36.684  53.581  26.466  1.00  0.00           C  
ATOM   4037  NE  ARG A 274      37.783  54.034  25.628  1.00  0.00           N  
ATOM   4038  CZ  ARG A 274      38.802  54.806  26.054  1.00  0.00           C  
ATOM   4039  NH1 ARG A 274      38.848  55.201  27.307  1.00  0.00           N1+
ATOM   4040  NH2 ARG A 274      39.755  55.165  25.212  1.00  0.00           N  
ATOM   4041  H   ARG A 274      33.792  50.833  29.055  1.00  0.00           H  
ATOM   4042  HA  ARG A 274      34.227  52.318  26.688  1.00  0.00           H  
ATOM   4043 1HB  ARG A 274      35.592  52.605  28.712  1.00  0.00           H  
ATOM   4044 2HB  ARG A 274      36.184  50.956  28.574  1.00  0.00           H  
ATOM   4045 1HG  ARG A 274      37.872  52.469  27.794  1.00  0.00           H  
ATOM   4046 2HG  ARG A 274      37.244  51.557  26.400  1.00  0.00           H  
ATOM   4047 1HD  ARG A 274      35.808  53.443  25.833  1.00  0.00           H  
ATOM   4048 2HD  ARG A 274      36.479  54.354  27.206  1.00  0.00           H  
ATOM   4049  HE  ARG A 274      37.782  53.750  24.657  1.00  0.00           H  
ATOM   4050 1HH1 ARG A 274      38.119  54.927  27.950  1.00  0.00           H  
ATOM   4051 2HH1 ARG A 274      39.611  55.780  27.626  1.00  0.00           H  
ATOM   4052 1HH2 ARG A 274      39.720  54.861  24.249  1.00  0.00           H  
ATOM   4053 2HH2 ARG A 274      40.518  55.743  25.531  1.00  0.00           H  
ATOM   4054  N   VAL A 275      35.054  49.156  26.606  1.00  0.00           N  
ATOM   4055  CA  VAL A 275      35.328  48.053  25.705  1.00  0.00           C  
ATOM   4056  C   VAL A 275      34.237  47.869  24.662  1.00  0.00           C  
ATOM   4057  O   VAL A 275      34.505  47.594  23.495  1.00  0.00           O  
ATOM   4058  CB  VAL A 275      35.483  46.748  26.508  1.00  0.00           C  
ATOM   4059  CG1 VAL A 275      35.572  45.553  25.570  1.00  0.00           C  
ATOM   4060  CG2 VAL A 275      36.716  46.829  27.395  1.00  0.00           C  
ATOM   4061  H   VAL A 275      34.873  48.945  27.545  1.00  0.00           H  
ATOM   4062  HA  VAL A 275      36.261  48.259  25.180  1.00  0.00           H  
ATOM   4063  HB  VAL A 275      34.598  46.605  27.127  1.00  0.00           H  
ATOM   4064 1HG1 VAL A 275      35.681  44.639  26.154  1.00  0.00           H  
ATOM   4065 2HG1 VAL A 275      34.664  45.493  24.970  1.00  0.00           H  
ATOM   4066 3HG1 VAL A 275      36.435  45.669  24.914  1.00  0.00           H  
ATOM   4067 1HG2 VAL A 275      36.819  45.904  27.960  1.00  0.00           H  
ATOM   4068 2HG2 VAL A 275      37.601  46.978  26.776  1.00  0.00           H  
ATOM   4069 3HG2 VAL A 275      36.612  47.666  28.086  1.00  0.00           H  
ATOM   4070  N   ALA A 276      33.002  47.992  25.096  1.00  0.00           N  
ATOM   4071  CA  ALA A 276      31.869  47.915  24.195  1.00  0.00           C  
ATOM   4072  C   ALA A 276      31.878  49.021  23.152  1.00  0.00           C  
ATOM   4073  O   ALA A 276      31.560  48.806  21.985  1.00  0.00           O  
ATOM   4074  CB  ALA A 276      30.572  47.956  24.989  1.00  0.00           C  
ATOM   4075  H   ALA A 276      32.826  48.208  26.035  1.00  0.00           H  
ATOM   4076  HA  ALA A 276      31.928  46.969  23.657  1.00  0.00           H  
ATOM   4077 1HB  ALA A 276      29.725  47.884  24.307  1.00  0.00           H  
ATOM   4078 2HB  ALA A 276      30.547  47.120  25.689  1.00  0.00           H  
ATOM   4079 3HB  ALA A 276      30.513  48.893  25.542  1.00  0.00           H  
ATOM   4080  N   LEU A 277      32.214  50.216  23.586  1.00  0.00           N  
ATOM   4081  CA  LEU A 277      32.334  51.347  22.685  1.00  0.00           C  
ATOM   4082  C   LEU A 277      33.421  51.144  21.642  1.00  0.00           C  
ATOM   4083  O   LEU A 277      33.265  51.496  20.475  1.00  0.00           O  
ATOM   4084  CB  LEU A 277      32.626  52.622  23.487  1.00  0.00           C  
ATOM   4085  CG  LEU A 277      32.757  53.910  22.664  1.00  0.00           C  
ATOM   4086  CD1 LEU A 277      31.457  54.169  21.915  1.00  0.00           C  
ATOM   4087  CD2 LEU A 277      33.096  55.070  23.588  1.00  0.00           C  
ATOM   4088  H   LEU A 277      32.455  50.352  24.525  1.00  0.00           H  
ATOM   4089  HA  LEU A 277      31.389  51.470  22.157  1.00  0.00           H  
ATOM   4090 1HB  LEU A 277      31.824  52.770  24.208  1.00  0.00           H  
ATOM   4091 2HB  LEU A 277      33.558  52.482  24.034  1.00  0.00           H  
ATOM   4092  HG  LEU A 277      33.550  53.790  21.925  1.00  0.00           H  
ATOM   4093 1HD1 LEU A 277      31.550  55.084  21.330  1.00  0.00           H  
ATOM   4094 2HD1 LEU A 277      31.249  53.332  21.247  1.00  0.00           H  
ATOM   4095 3HD1 LEU A 277      30.641  54.276  22.629  1.00  0.00           H  
ATOM   4096 1HD2 LEU A 277      33.190  55.986  23.003  1.00  0.00           H  
ATOM   4097 2HD2 LEU A 277      32.304  55.191  24.326  1.00  0.00           H  
ATOM   4098 3HD2 LEU A 277      34.039  54.866  24.097  1.00  0.00           H  
ATOM   4099  N   GLU A 278      34.540  50.606  22.076  1.00  0.00           N  
ATOM   4100  CA  GLU A 278      35.632  50.292  21.175  1.00  0.00           C  
ATOM   4101  C   GLU A 278      35.245  49.256  20.132  1.00  0.00           C  
ATOM   4102  O   GLU A 278      35.617  49.349  18.965  1.00  0.00           O  
ATOM   4103  CB  GLU A 278      36.839  49.793  21.972  1.00  0.00           C  
ATOM   4104  CG  GLU A 278      37.519  50.860  22.819  1.00  0.00           C  
ATOM   4105  CD  GLU A 278      38.142  51.951  21.994  1.00  0.00           C  
ATOM   4106  OE1 GLU A 278      38.684  51.651  20.958  1.00  0.00           O  
ATOM   4107  OE2 GLU A 278      38.076  53.087  22.402  1.00  0.00           O1-
ATOM   4108  H   GLU A 278      34.632  50.344  23.015  1.00  0.00           H  
ATOM   4109  HA  GLU A 278      35.918  51.203  20.648  1.00  0.00           H  
ATOM   4110 1HB  GLU A 278      36.529  48.986  22.636  1.00  0.00           H  
ATOM   4111 2HB  GLU A 278      37.584  49.385  21.287  1.00  0.00           H  
ATOM   4112 1HG  GLU A 278      36.781  51.302  23.488  1.00  0.00           H  
ATOM   4113 2HG  GLU A 278      38.287  50.388  23.430  1.00  0.00           H  
ATOM   4114  N   VAL A 279      34.521  48.249  20.566  1.00  0.00           N  
ATOM   4115  CA  VAL A 279      34.021  47.228  19.665  1.00  0.00           C  
ATOM   4116  C   VAL A 279      33.068  47.788  18.622  1.00  0.00           C  
ATOM   4117  O   VAL A 279      33.095  47.405  17.455  1.00  0.00           O  
ATOM   4118  CB  VAL A 279      33.300  46.129  20.468  1.00  0.00           C  
ATOM   4119  CG1 VAL A 279      32.599  45.158  19.530  1.00  0.00           C  
ATOM   4120  CG2 VAL A 279      34.296  45.398  21.355  1.00  0.00           C  
ATOM   4121  H   VAL A 279      34.247  48.203  21.505  1.00  0.00           H  
ATOM   4122  HA  VAL A 279      34.868  46.785  19.140  1.00  0.00           H  
ATOM   4123  HB  VAL A 279      32.530  46.590  21.087  1.00  0.00           H  
ATOM   4124 1HG1 VAL A 279      32.094  44.388  20.114  1.00  0.00           H  
ATOM   4125 2HG1 VAL A 279      31.865  45.696  18.930  1.00  0.00           H  
ATOM   4126 3HG1 VAL A 279      33.333  44.691  18.874  1.00  0.00           H  
ATOM   4127 1HG2 VAL A 279      33.779  44.623  21.921  1.00  0.00           H  
ATOM   4128 2HG2 VAL A 279      35.069  44.942  20.736  1.00  0.00           H  
ATOM   4129 3HG2 VAL A 279      34.755  46.106  22.046  1.00  0.00           H  
ATOM   4130  N   ALA A 280      32.201  48.677  19.056  1.00  0.00           N  
ATOM   4131  CA  ALA A 280      31.282  49.345  18.155  1.00  0.00           C  
ATOM   4132  C   ALA A 280      32.000  50.187  17.112  1.00  0.00           C  
ATOM   4133  O   ALA A 280      31.618  50.227  15.945  1.00  0.00           O  
ATOM   4134  CB  ALA A 280      30.314  50.210  18.949  1.00  0.00           C  
ATOM   4135  H   ALA A 280      32.205  48.954  19.995  1.00  0.00           H  
ATOM   4136  HA  ALA A 280      30.700  48.587  17.630  1.00  0.00           H  
ATOM   4137 1HB  ALA A 280      29.618  50.698  18.267  1.00  0.00           H  
ATOM   4138 2HB  ALA A 280      29.758  49.585  19.648  1.00  0.00           H  
ATOM   4139 3HB  ALA A 280      30.870  50.965  19.501  1.00  0.00           H  
ATOM   4140  N   GLU A 281      33.025  50.886  17.546  1.00  0.00           N  
ATOM   4141  CA  GLU A 281      33.844  51.675  16.645  1.00  0.00           C  
ATOM   4142  C   GLU A 281      34.549  50.821  15.602  1.00  0.00           C  
ATOM   4143  O   GLU A 281      34.653  51.191  14.435  1.00  0.00           O  
ATOM   4144  CB  GLU A 281      34.879  52.471  17.442  1.00  0.00           C  
ATOM   4145  CG  GLU A 281      34.294  53.593  18.289  1.00  0.00           C  
ATOM   4146  CD  GLU A 281      33.661  54.679  17.464  1.00  0.00           C  
ATOM   4147  OE1 GLU A 281      34.366  55.328  16.730  1.00  0.00           O  
ATOM   4148  OE2 GLU A 281      32.470  54.858  17.569  1.00  0.00           O1-
ATOM   4149  H   GLU A 281      33.298  50.835  18.485  1.00  0.00           H  
ATOM   4150  HA  GLU A 281      33.198  52.372  16.111  1.00  0.00           H  
ATOM   4151 1HB  GLU A 281      35.422  51.799  18.107  1.00  0.00           H  
ATOM   4152 2HB  GLU A 281      35.605  52.912  16.759  1.00  0.00           H  
ATOM   4153 1HG  GLU A 281      33.542  53.175  18.957  1.00  0.00           H  
ATOM   4154 2HG  GLU A 281      35.086  54.023  18.900  1.00  0.00           H  
ATOM   4155  N   ARG A 282      35.059  49.691  16.036  1.00  0.00           N  
ATOM   4156  CA  ARG A 282      35.694  48.747  15.135  1.00  0.00           C  
ATOM   4157  C   ARG A 282      34.730  48.203  14.092  1.00  0.00           C  
ATOM   4158  O   ARG A 282      35.076  48.035  12.925  1.00  0.00           O  
ATOM   4159  CB  ARG A 282      36.284  47.586  15.922  1.00  0.00           C  
ATOM   4160  CG  ARG A 282      37.376  47.971  16.908  1.00  0.00           C  
ATOM   4161  CD  ARG A 282      38.623  48.382  16.214  1.00  0.00           C  
ATOM   4162  NE  ARG A 282      38.542  49.745  15.713  1.00  0.00           N  
ATOM   4163  CZ  ARG A 282      38.653  50.848  16.478  1.00  0.00           C  
ATOM   4164  NH1 ARG A 282      38.850  50.734  17.773  1.00  0.00           N1+
ATOM   4165  NH2 ARG A 282      38.565  52.046  15.927  1.00  0.00           N  
ATOM   4166  H   ARG A 282      34.961  49.431  16.975  1.00  0.00           H  
ATOM   4167  HA  ARG A 282      36.496  49.260  14.606  1.00  0.00           H  
ATOM   4168 1HB  ARG A 282      35.495  47.088  16.482  1.00  0.00           H  
ATOM   4169 2HB  ARG A 282      36.706  46.856  15.231  1.00  0.00           H  
ATOM   4170 1HG  ARG A 282      37.034  48.805  17.521  1.00  0.00           H  
ATOM   4171 2HG  ARG A 282      37.605  47.119  17.548  1.00  0.00           H  
ATOM   4172 1HD  ARG A 282      39.462  48.323  16.907  1.00  0.00           H  
ATOM   4173 2HD  ARG A 282      38.804  47.719  15.368  1.00  0.00           H  
ATOM   4174  HE  ARG A 282      38.391  49.873  14.722  1.00  0.00           H  
ATOM   4175 1HH1 ARG A 282      38.918  49.818  18.194  1.00  0.00           H  
ATOM   4176 2HH1 ARG A 282      38.934  51.561  18.346  1.00  0.00           H  
ATOM   4177 1HH2 ARG A 282      38.413  52.134  14.931  1.00  0.00           H  
ATOM   4178 2HH2 ARG A 282      38.648  52.873  16.500  1.00  0.00           H  
ATOM   4179  N   ALA A 283      33.528  47.896  14.526  1.00  0.00           N  
ATOM   4180  CA  ALA A 283      32.490  47.435  13.625  1.00  0.00           C  
ATOM   4181  C   ALA A 283      32.120  48.478  12.582  1.00  0.00           C  
ATOM   4182  O   ALA A 283      31.894  48.166  11.415  1.00  0.00           O  
ATOM   4183  CB  ALA A 283      31.257  47.029  14.419  1.00  0.00           C  
ATOM   4184  H   ALA A 283      33.289  48.038  15.465  1.00  0.00           H  
ATOM   4185  HA  ALA A 283      32.870  46.566  13.087  1.00  0.00           H  
ATOM   4186 1HB  ALA A 283      30.486  46.671  13.737  1.00  0.00           H  
ATOM   4187 2HB  ALA A 283      31.520  46.235  15.119  1.00  0.00           H  
ATOM   4188 3HB  ALA A 283      30.881  47.889  14.972  1.00  0.00           H  
ATOM   4189  N   ARG A 284      32.026  49.715  13.016  1.00  0.00           N  
ATOM   4190  CA  ARG A 284      31.752  50.818  12.115  1.00  0.00           C  
ATOM   4191  C   ARG A 284      32.844  51.001  11.072  1.00  0.00           C  
ATOM   4192  O   ARG A 284      32.577  51.276   9.905  1.00  0.00           O  
ATOM   4193  CB  ARG A 284      31.592  52.111  12.902  1.00  0.00           C  
ATOM   4194  CG  ARG A 284      31.261  53.334  12.062  1.00  0.00           C  
ATOM   4195  CD  ARG A 284      31.122  54.553  12.898  1.00  0.00           C  
ATOM   4196  NE  ARG A 284      32.368  54.899  13.564  1.00  0.00           N  
ATOM   4197  CZ  ARG A 284      33.393  55.549  12.980  1.00  0.00           C  
ATOM   4198  NH1 ARG A 284      33.306  55.917  11.720  1.00  0.00           N1+
ATOM   4199  NH2 ARG A 284      34.486  55.818  13.672  1.00  0.00           N  
ATOM   4200  H   ARG A 284      32.207  49.926  13.955  1.00  0.00           H  
ATOM   4201  HA  ARG A 284      30.821  50.611  11.587  1.00  0.00           H  
ATOM   4202 1HB  ARG A 284      30.799  51.992  13.638  1.00  0.00           H  
ATOM   4203 2HB  ARG A 284      32.514  52.322  13.444  1.00  0.00           H  
ATOM   4204 1HG  ARG A 284      32.058  53.504  11.337  1.00  0.00           H  
ATOM   4205 2HG  ARG A 284      30.321  53.170  11.535  1.00  0.00           H  
ATOM   4206 1HD  ARG A 284      30.827  55.393  12.270  1.00  0.00           H  
ATOM   4207 2HD  ARG A 284      30.363  54.386  13.661  1.00  0.00           H  
ATOM   4208  HE  ARG A 284      32.472  54.633  14.534  1.00  0.00           H  
ATOM   4209 1HH1 ARG A 284      32.470  55.712  11.191  1.00  0.00           H  
ATOM   4210 2HH1 ARG A 284      34.074  56.404  11.282  1.00  0.00           H  
ATOM   4211 1HH2 ARG A 284      34.553  55.536  14.641  1.00  0.00           H  
ATOM   4212 2HH2 ARG A 284      35.254  56.305  13.235  1.00  0.00           H  
ATOM   4213  N   GLU A 285      34.079  50.877  11.506  1.00  0.00           N  
ATOM   4214  CA  GLU A 285      35.213  50.956  10.605  1.00  0.00           C  
ATOM   4215  C   GLU A 285      35.203  49.850   9.562  1.00  0.00           C  
ATOM   4216  O   GLU A 285      35.521  50.065   8.395  1.00  0.00           O  
ATOM   4217  CB  GLU A 285      36.519  50.899  11.401  1.00  0.00           C  
ATOM   4218  CG  GLU A 285      37.777  51.042  10.557  1.00  0.00           C  
ATOM   4219  CD  GLU A 285      39.035  51.057  11.380  1.00  0.00           C  
ATOM   4220  OE1 GLU A 285      38.938  50.981  12.581  1.00  0.00           O  
ATOM   4221  OE2 GLU A 285      40.095  51.144  10.806  1.00  0.00           O1-
ATOM   4222  H   GLU A 285      34.255  50.662  12.445  1.00  0.00           H  
ATOM   4223  HA  GLU A 285      35.166  51.906  10.072  1.00  0.00           H  
ATOM   4224 1HB  GLU A 285      36.525  51.695  12.147  1.00  0.00           H  
ATOM   4225 2HB  GLU A 285      36.579  49.950  11.934  1.00  0.00           H  
ATOM   4226 1HG  GLU A 285      37.826  50.210   9.854  1.00  0.00           H  
ATOM   4227 2HG  GLU A 285      37.713  51.964   9.982  1.00  0.00           H  
ATOM   4228  N   LEU A 286      34.868  48.655   9.996  1.00  0.00           N  
ATOM   4229  CA  LEU A 286      34.747  47.525   9.095  1.00  0.00           C  
ATOM   4230  C   LEU A 286      33.659  47.726   8.052  1.00  0.00           C  
ATOM   4231  O   LEU A 286      33.816  47.375   6.885  1.00  0.00           O  
ATOM   4232  CB  LEU A 286      34.457  46.251   9.898  1.00  0.00           C  
ATOM   4233  CG  LEU A 286      34.424  44.948   9.088  1.00  0.00           C  
ATOM   4234  CD1 LEU A 286      33.090  44.832   8.364  1.00  0.00           C  
ATOM   4235  CD2 LEU A 286      35.584  44.933   8.103  1.00  0.00           C  
ATOM   4236  H   LEU A 286      34.625  48.519  10.935  1.00  0.00           H  
ATOM   4237  HA  LEU A 286      35.691  47.403   8.565  1.00  0.00           H  
ATOM   4238 1HB  LEU A 286      35.220  46.143  10.667  1.00  0.00           H  
ATOM   4239 2HB  LEU A 286      33.489  46.361  10.387  1.00  0.00           H  
ATOM   4240  HG  LEU A 286      34.511  44.097   9.765  1.00  0.00           H  
ATOM   4241 1HD1 LEU A 286      33.066  43.906   7.789  1.00  0.00           H  
ATOM   4242 2HD1 LEU A 286      32.279  44.826   9.094  1.00  0.00           H  
ATOM   4243 3HD1 LEU A 286      32.966  45.680   7.691  1.00  0.00           H  
ATOM   4244 1HD2 LEU A 286      35.561  44.006   7.529  1.00  0.00           H  
ATOM   4245 2HD2 LEU A 286      35.497  45.782   7.426  1.00  0.00           H  
ATOM   4246 3HD2 LEU A 286      36.525  44.998   8.649  1.00  0.00           H  
ATOM   4247  N   LEU A 287      32.542  48.264   8.486  1.00  0.00           N  
ATOM   4248  CA  LEU A 287      31.449  48.578   7.585  1.00  0.00           C  
ATOM   4249  C   LEU A 287      31.837  49.615   6.542  1.00  0.00           C  
ATOM   4250  O   LEU A 287      31.464  49.522   5.375  1.00  0.00           O  
ATOM   4251  CB  LEU A 287      30.244  49.085   8.387  1.00  0.00           C  
ATOM   4252  CG  LEU A 287      29.539  48.039   9.261  1.00  0.00           C  
ATOM   4253  CD1 LEU A 287      28.492  48.724  10.128  1.00  0.00           C  
ATOM   4254  CD2 LEU A 287      28.905  46.980   8.372  1.00  0.00           C  
ATOM   4255  H   LEU A 287      32.450  48.526   9.425  1.00  0.00           H  
ATOM   4256  HA  LEU A 287      31.165  47.669   7.056  1.00  0.00           H  
ATOM   4257 1HB  LEU A 287      30.575  49.892   9.039  1.00  0.00           H  
ATOM   4258 2HB  LEU A 287      29.507  49.487   7.692  1.00  0.00           H  
ATOM   4259  HG  LEU A 287      30.265  47.569   9.924  1.00  0.00           H  
ATOM   4260 1HD1 LEU A 287      27.991  47.981  10.749  1.00  0.00           H  
ATOM   4261 2HD1 LEU A 287      28.975  49.463  10.767  1.00  0.00           H  
ATOM   4262 3HD1 LEU A 287      27.759  49.218   9.491  1.00  0.00           H  
ATOM   4263 1HD2 LEU A 287      28.404  46.236   8.993  1.00  0.00           H  
ATOM   4264 2HD2 LEU A 287      28.177  47.448   7.709  1.00  0.00           H  
ATOM   4265 3HD2 LEU A 287      29.678  46.494   7.776  1.00  0.00           H  
ATOM   4266  N   GLU A 288      32.560  50.623   6.976  1.00  0.00           N  
ATOM   4267  CA  GLU A 288      33.060  51.644   6.075  1.00  0.00           C  
ATOM   4268  C   GLU A 288      34.013  51.082   5.032  1.00  0.00           C  
ATOM   4269  O   GLU A 288      33.986  51.465   3.865  1.00  0.00           O  
ATOM   4270  CB  GLU A 288      33.762  52.746   6.872  1.00  0.00           C  
ATOM   4271  CG  GLU A 288      32.829  53.609   7.708  1.00  0.00           C  
ATOM   4272  CD  GLU A 288      33.560  54.628   8.538  1.00  0.00           C  
ATOM   4273  OE1 GLU A 288      34.767  54.595   8.556  1.00  0.00           O  
ATOM   4274  OE2 GLU A 288      32.910  55.440   9.154  1.00  0.00           O1-
ATOM   4275  H   GLU A 288      32.834  50.667   7.915  1.00  0.00           H  
ATOM   4276  HA  GLU A 288      32.214  52.079   5.541  1.00  0.00           H  
ATOM   4277 1HB  GLU A 288      34.495  52.298   7.543  1.00  0.00           H  
ATOM   4278 2HB  GLU A 288      34.302  53.402   6.188  1.00  0.00           H  
ATOM   4279 1HG  GLU A 288      32.137  54.127   7.044  1.00  0.00           H  
ATOM   4280 2HG  GLU A 288      32.245  52.964   8.364  1.00  0.00           H  
ATOM   4281  N   ALA A 289      34.880  50.195   5.466  1.00  0.00           N  
ATOM   4282  CA  ALA A 289      35.799  49.525   4.565  1.00  0.00           C  
ATOM   4283  C   ALA A 289      35.081  48.684   3.522  1.00  0.00           C  
ATOM   4284  O   ALA A 289      35.463  48.645   2.355  1.00  0.00           O  
ATOM   4285  CB  ALA A 289      36.766  48.659   5.359  1.00  0.00           C  
ATOM   4286  H   ALA A 289      34.877  49.917   6.405  1.00  0.00           H  
ATOM   4287  HA  ALA A 289      36.377  50.281   4.036  1.00  0.00           H  
ATOM   4288 1HB  ALA A 289      37.460  48.169   4.677  1.00  0.00           H  
ATOM   4289 2HB  ALA A 289      37.323  49.282   6.059  1.00  0.00           H  
ATOM   4290 3HB  ALA A 289      36.208  47.904   5.912  1.00  0.00           H  
ATOM   4291  N   VAL A 290      34.055  47.985   3.956  1.00  0.00           N  
ATOM   4292  CA  VAL A 290      33.237  47.196   3.055  1.00  0.00           C  
ATOM   4293  C   VAL A 290      32.533  48.049   2.012  1.00  0.00           C  
ATOM   4294  O   VAL A 290      32.427  47.680   0.845  1.00  0.00           O  
ATOM   4295  CB  VAL A 290      32.184  46.409   3.858  1.00  0.00           C  
ATOM   4296  CG1 VAL A 290      31.198  45.729   2.919  1.00  0.00           C  
ATOM   4297  CG2 VAL A 290      32.871  45.388   4.751  1.00  0.00           C  
ATOM   4298  H   VAL A 290      33.782  48.036   4.895  1.00  0.00           H  
ATOM   4299  HA  VAL A 290      33.882  46.490   2.530  1.00  0.00           H  
ATOM   4300  HB  VAL A 290      31.614  47.106   4.472  1.00  0.00           H  
ATOM   4301 1HG1 VAL A 290      30.461  45.177   3.503  1.00  0.00           H  
ATOM   4302 2HG1 VAL A 290      30.692  46.481   2.315  1.00  0.00           H  
ATOM   4303 3HG1 VAL A 290      31.734  45.038   2.268  1.00  0.00           H  
ATOM   4304 1HG2 VAL A 290      32.120  44.836   5.316  1.00  0.00           H  
ATOM   4305 2HG2 VAL A 290      33.446  44.695   4.137  1.00  0.00           H  
ATOM   4306 3HG2 VAL A 290      33.540  45.901   5.442  1.00  0.00           H  
ATOM   4307  N   GLU A 291      32.142  49.256   2.362  1.00  0.00           N  
ATOM   4308  CA  GLU A 291      31.318  50.023   1.424  1.00  0.00           C  
ATOM   4309  C   GLU A 291      31.712  49.802  -0.055  1.00  0.00           C  
ATOM   4310  O   GLU A 291      30.899  50.008  -0.953  1.00  0.00           O  
ATOM   4311  CB  GLU A 291      31.408  51.513   1.762  1.00  0.00           C  
ATOM   4312  CG  GLU A 291      30.529  52.407   0.899  1.00  0.00           C  
ATOM   4313  CD  GLU A 291      30.593  53.854   1.302  1.00  0.00           C  
ATOM   4314  OE1 GLU A 291      31.284  54.159   2.244  1.00  0.00           O  
ATOM   4315  OE2 GLU A 291      29.949  54.656   0.668  1.00  0.00           O1-
ATOM   4316  H   GLU A 291      32.311  49.605   3.294  1.00  0.00           H  
ATOM   4317  HA  GLU A 291      30.284  49.691   1.521  1.00  0.00           H  
ATOM   4318 1HB  GLU A 291      31.123  51.668   2.803  1.00  0.00           H  
ATOM   4319 2HB  GLU A 291      32.439  51.849   1.651  1.00  0.00           H  
ATOM   4320 1HG  GLU A 291      30.846  52.318  -0.140  1.00  0.00           H  
ATOM   4321 2HG  GLU A 291      29.499  52.061   0.967  1.00  0.00           H  
ATOM   4322  N   GLU A 292      32.932  49.334  -0.303  1.00  0.00           N  
ATOM   4323  CA  GLU A 292      33.353  48.933  -1.655  1.00  0.00           C  
ATOM   4324  C   GLU A 292      32.522  47.754  -2.172  1.00  0.00           C  
ATOM   4325  O   GLU A 292      32.494  47.480  -3.371  1.00  0.00           O  
ATOM   4326  CB  GLU A 292      34.838  48.562  -1.664  1.00  0.00           C  
ATOM   4327  CG  GLU A 292      35.780  49.735  -1.433  1.00  0.00           C  
ATOM   4328  CD  GLU A 292      37.228  49.329  -1.428  1.00  0.00           C  
ATOM   4329  OE1 GLU A 292      37.496  48.154  -1.493  1.00  0.00           O  
ATOM   4330  OE2 GLU A 292      38.067  50.197  -1.359  1.00  0.00           O1-
ATOM   4331  H   GLU A 292      33.569  49.218   0.473  1.00  0.00           H  
ATOM   4332  HA  GLU A 292      33.212  49.779  -2.327  1.00  0.00           H  
ATOM   4333 1HB  GLU A 292      35.032  47.819  -0.890  1.00  0.00           H  
ATOM   4334 2HB  GLU A 292      35.094  48.111  -2.623  1.00  0.00           H  
ATOM   4335 1HG  GLU A 292      35.624  50.473  -2.219  1.00  0.00           H  
ATOM   4336 2HG  GLU A 292      35.535  50.202  -0.480  1.00  0.00           H  
ATOM   4337  N   GLY A 293      31.885  47.049  -1.247  1.00  0.00           N  
ATOM   4338  CA  GLY A 293      31.121  45.829  -1.507  1.00  0.00           C  
ATOM   4339  C   GLY A 293      29.927  46.096  -2.410  1.00  0.00           C  
ATOM   4340  O   GLY A 293      29.492  47.236  -2.562  1.00  0.00           O  
ATOM   4341  H   GLY A 293      31.951  47.372  -0.290  1.00  0.00           H  
ATOM   4342 1HA  GLY A 293      31.769  45.086  -1.972  1.00  0.00           H  
ATOM   4343 2HA  GLY A 293      30.776  45.408  -0.563  1.00  0.00           H  
ATOM   4344  N   GLU A 294      29.303  45.009  -2.847  1.00  0.00           N  
ATOM   4345  CA  GLU A 294      27.907  45.012  -3.279  1.00  0.00           C  
ATOM   4346  C   GLU A 294      26.952  45.257  -2.116  1.00  0.00           C  
ATOM   4347  O   GLU A 294      27.243  44.910  -0.971  1.00  0.00           O  
ATOM   4348  CB  GLU A 294      27.561  43.685  -3.958  1.00  0.00           C  
ATOM   4349  CG  GLU A 294      26.152  43.622  -4.532  1.00  0.00           C  
ATOM   4350  CD  GLU A 294      25.864  42.323  -5.233  1.00  0.00           C  
ATOM   4351  OE1 GLU A 294      26.741  41.496  -5.295  1.00  0.00           O  
ATOM   4352  OE2 GLU A 294      24.765  42.158  -5.707  1.00  0.00           O1-
ATOM   4353  OXT GLU A 294      25.897  45.796  -2.309  1.00  0.00           O1-
ATOM   4354  H   GLU A 294      29.826  44.145  -2.878  1.00  0.00           H  
ATOM   4355  HA  GLU A 294      27.772  45.814  -4.006  1.00  0.00           H  
ATOM   4356 1HB  GLU A 294      28.262  43.499  -4.772  1.00  0.00           H  
ATOM   4357 2HB  GLU A 294      27.667  42.871  -3.242  1.00  0.00           H  
ATOM   4358 1HG  GLU A 294      25.435  43.751  -3.722  1.00  0.00           H  
ATOM   4359 2HG  GLU A 294      26.019  44.445  -5.233  1.00  0.00           H  
TER   
ATOM   4360  N   PRO B   1      26.838 -45.313  -2.415  1.00  0.00           N  
ATOM   4361  CA  PRO B   1      27.691 -44.742  -1.380  1.00  0.00           C  
ATOM   4362  C   PRO B   1      26.929 -43.790  -0.471  1.00  0.00           C  
ATOM   4363  O   PRO B   1      27.108 -43.810   0.754  1.00  0.00           O  
ATOM   4364  CB  PRO B   1      28.762 -44.005  -2.191  1.00  0.00           C  
ATOM   4365  CG  PRO B   1      28.094 -43.706  -3.490  1.00  0.00           C  
ATOM   4366  CD  PRO B   1      27.186 -44.884  -3.725  1.00  0.00           C  
ATOM   4367 1H   PRO B   1      25.882 -45.169  -2.182  1.00  0.00           H  
ATOM   4368 2H   PRO B   1      27.068 -46.289  -2.250  1.00  0.00           H  
ATOM   4369  HA  PRO B   1      28.084 -45.553  -0.768  1.00  0.00           H  
ATOM   4370 1HB  PRO B   1      29.080 -43.098  -1.657  1.00  0.00           H  
ATOM   4371 2HB  PRO B   1      29.652 -44.641  -2.305  1.00  0.00           H  
ATOM   4372 1HG  PRO B   1      27.546 -42.755  -3.426  1.00  0.00           H  
ATOM   4373 2HG  PRO B   1      28.846 -43.587  -4.284  1.00  0.00           H  
ATOM   4374 1HD  PRO B   1      26.293 -44.555  -4.277  1.00  0.00           H  
ATOM   4375 2HD  PRO B   1      27.728 -45.658  -4.288  1.00  0.00           H  
ATOM   4376  N   GLU B   2      26.041 -42.992  -1.049  1.00  0.00           N  
ATOM   4377  CA  GLU B   2      25.209 -42.107  -0.241  1.00  0.00           C  
ATOM   4378  C   GLU B   2      24.504 -42.906   0.870  1.00  0.00           C  
ATOM   4379  O   GLU B   2      24.505 -42.521   2.036  1.00  0.00           O  
ATOM   4380  CB  GLU B   2      24.177 -41.394  -1.118  1.00  0.00           C  
ATOM   4381  CG  GLU B   2      24.771 -40.393  -2.099  1.00  0.00           C  
ATOM   4382  CD  GLU B   2      25.278 -41.038  -3.359  1.00  0.00           C  
ATOM   4383  OE1 GLU B   2      25.173 -42.236  -3.474  1.00  0.00           O  
ATOM   4384  OE2 GLU B   2      25.771 -40.333  -4.207  1.00  0.00           O1-
ATOM   4385  H   GLU B   2      25.940 -43.001  -2.054  1.00  0.00           H  
ATOM   4386  HA  GLU B   2      25.848 -41.350   0.214  1.00  0.00           H  
ATOM   4387 1HB  GLU B   2      23.615 -42.131  -1.692  1.00  0.00           H  
ATOM   4388 2HB  GLU B   2      23.468 -40.861  -0.485  1.00  0.00           H  
ATOM   4389 1HG  GLU B   2      24.008 -39.661  -2.362  1.00  0.00           H  
ATOM   4390 2HG  GLU B   2      25.589 -39.864  -1.612  1.00  0.00           H  
ATOM   4391  N   ALA B   3      23.985 -44.066   0.487  1.00  0.00           N  
ATOM   4392  CA  ALA B   3      23.400 -45.053   1.374  1.00  0.00           C  
ATOM   4393  C   ALA B   3      24.381 -45.537   2.430  1.00  0.00           C  
ATOM   4394  O   ALA B   3      24.053 -45.643   3.610  1.00  0.00           O  
ATOM   4395  CB  ALA B   3      22.877 -46.232   0.566  1.00  0.00           C  
ATOM   4396  H   ALA B   3      24.002 -44.246  -0.507  1.00  0.00           H  
ATOM   4397  HA  ALA B   3      22.569 -44.584   1.901  1.00  0.00           H  
ATOM   4398 1HB  ALA B   3      22.428 -46.962   1.238  1.00  0.00           H  
ATOM   4399 2HB  ALA B   3      22.127 -45.881  -0.144  1.00  0.00           H  
ATOM   4400 3HB  ALA B   3      23.700 -46.695   0.024  1.00  0.00           H  
ATOM   4401  N   VAL B   4      25.578 -45.864   1.997  1.00  0.00           N  
ATOM   4402  CA  VAL B   4      26.609 -46.341   2.898  1.00  0.00           C  
ATOM   4403  C   VAL B   4      26.996 -45.304   3.940  1.00  0.00           C  
ATOM   4404  O   VAL B   4      27.216 -45.619   5.108  1.00  0.00           O  
ATOM   4405  CB  VAL B   4      27.862 -46.740   2.095  1.00  0.00           C  
ATOM   4406  CG1 VAL B   4      29.018 -47.051   3.033  1.00  0.00           C  
ATOM   4407  CG2 VAL B   4      27.550 -47.935   1.209  1.00  0.00           C  
ATOM   4408  H   VAL B   4      25.820 -45.725   1.057  1.00  0.00           H  
ATOM   4409  HA  VAL B   4      26.228 -47.211   3.431  1.00  0.00           H  
ATOM   4410  HB  VAL B   4      28.169 -45.898   1.476  1.00  0.00           H  
ATOM   4411 1HG1 VAL B   4      29.896 -47.331   2.449  1.00  0.00           H  
ATOM   4412 2HG1 VAL B   4      29.248 -46.171   3.633  1.00  0.00           H  
ATOM   4413 3HG1 VAL B   4      28.742 -47.877   3.690  1.00  0.00           H  
ATOM   4414 1HG2 VAL B   4      28.439 -48.212   0.643  1.00  0.00           H  
ATOM   4415 2HG2 VAL B   4      27.237 -48.776   1.828  1.00  0.00           H  
ATOM   4416 3HG2 VAL B   4      26.747 -47.676   0.518  1.00  0.00           H  
ATOM   4417  N   ALA B   5      27.108 -44.068   3.507  1.00  0.00           N  
ATOM   4418  CA  ALA B   5      27.400 -42.970   4.408  1.00  0.00           C  
ATOM   4419  C   ALA B   5      26.312 -42.770   5.450  1.00  0.00           C  
ATOM   4420  O   ALA B   5      26.583 -42.498   6.618  1.00  0.00           O  
ATOM   4421  CB  ALA B   5      27.606 -41.688   3.614  1.00  0.00           C  
ATOM   4422  H   ALA B   5      26.931 -43.855   2.567  1.00  0.00           H  
ATOM   4423  HA  ALA B   5      28.318 -43.208   4.946  1.00  0.00           H  
ATOM   4424 1HB  ALA B   5      27.837 -40.870   4.297  1.00  0.00           H  
ATOM   4425 2HB  ALA B   5      28.432 -41.821   2.915  1.00  0.00           H  
ATOM   4426 3HB  ALA B   5      26.697 -41.453   3.062  1.00  0.00           H  
ATOM   4427  N   GLU B   6      25.075 -42.873   5.017  1.00  0.00           N  
ATOM   4428  CA  GLU B   6      23.943 -42.776   5.918  1.00  0.00           C  
ATOM   4429  C   GLU B   6      23.934 -43.883   6.960  1.00  0.00           C  
ATOM   4430  O   GLU B   6      23.620 -43.663   8.128  1.00  0.00           O  
ATOM   4431  CB  GLU B   6      22.637 -42.810   5.121  1.00  0.00           C  
ATOM   4432  CG  GLU B   6      22.384 -41.570   4.276  1.00  0.00           C  
ATOM   4433  CD  GLU B   6      22.192 -40.329   5.101  1.00  0.00           C  
ATOM   4434  OE1 GLU B   6      21.235 -40.268   5.836  1.00  0.00           O  
ATOM   4435  OE2 GLU B   6      23.002 -39.439   4.996  1.00  0.00           O1-
ATOM   4436  H   GLU B   6      24.896 -43.084   4.077  1.00  0.00           H  
ATOM   4437  HA  GLU B   6      24.009 -41.832   6.458  1.00  0.00           H  
ATOM   4438 1HB  GLU B   6      22.638 -43.674   4.456  1.00  0.00           H  
ATOM   4439 2HB  GLU B   6      21.796 -42.926   5.806  1.00  0.00           H  
ATOM   4440 1HG  GLU B   6      23.231 -41.421   3.606  1.00  0.00           H  
ATOM   4441 2HG  GLU B   6      21.498 -41.736   3.664  1.00  0.00           H  
ATOM   4442  N   ALA B   7      24.250 -45.083   6.527  1.00  0.00           N  
ATOM   4443  CA  ALA B   7      24.353 -46.215   7.428  1.00  0.00           C  
ATOM   4444  C   ALA B   7      25.444 -46.031   8.470  1.00  0.00           C  
ATOM   4445  O   ALA B   7      25.281 -46.379   9.638  1.00  0.00           O  
ATOM   4446  CB  ALA B   7      24.600 -47.490   6.634  1.00  0.00           C  
ATOM   4447  H   ALA B   7      24.490 -45.222   5.587  1.00  0.00           H  
ATOM   4448  HA  ALA B   7      23.409 -46.306   7.966  1.00  0.00           H  
ATOM   4449 1HB  ALA B   7      24.662 -48.337   7.316  1.00  0.00           H  
ATOM   4450 2HB  ALA B   7      23.777 -47.647   5.935  1.00  0.00           H  
ATOM   4451 3HB  ALA B   7      25.532 -47.399   6.081  1.00  0.00           H  
ATOM   4452  N   VAL B   8      26.570 -45.511   8.037  1.00  0.00           N  
ATOM   4453  CA  VAL B   8      27.668 -45.214   8.938  1.00  0.00           C  
ATOM   4454  C   VAL B   8      27.297 -44.171   9.980  1.00  0.00           C  
ATOM   4455  O   VAL B   8      27.668 -44.270  11.148  1.00  0.00           O  
ATOM   4456  CB  VAL B   8      28.884 -44.714   8.136  1.00  0.00           C  
ATOM   4457  CG1 VAL B   8      29.970 -44.210   9.074  1.00  0.00           C  
ATOM   4458  CG2 VAL B   8      29.413 -45.831   7.248  1.00  0.00           C  
ATOM   4459  H   VAL B   8      26.667 -45.250   7.097  1.00  0.00           H  
ATOM   4460  HA  VAL B   8      27.932 -46.125   9.475  1.00  0.00           H  
ATOM   4461  HB  VAL B   8      28.577 -43.871   7.516  1.00  0.00           H  
ATOM   4462 1HG1 VAL B   8      30.822 -43.860   8.490  1.00  0.00           H  
ATOM   4463 2HG1 VAL B   8      29.580 -43.388   9.673  1.00  0.00           H  
ATOM   4464 3HG1 VAL B   8      30.289 -45.020   9.730  1.00  0.00           H  
ATOM   4465 1HG2 VAL B   8      30.272 -45.470   6.683  1.00  0.00           H  
ATOM   4466 2HG2 VAL B   8      29.714 -46.676   7.867  1.00  0.00           H  
ATOM   4467 3HG2 VAL B   8      28.631 -46.147   6.557  1.00  0.00           H  
ATOM   4468  N   ARG B   9      26.589 -43.152   9.547  1.00  0.00           N  
ATOM   4469  CA  ARG B   9      26.106 -42.123  10.448  1.00  0.00           C  
ATOM   4470  C   ARG B   9      25.144 -42.669  11.490  1.00  0.00           C  
ATOM   4471  O   ARG B   9      25.177 -42.287  12.658  1.00  0.00           O  
ATOM   4472  CB  ARG B   9      25.415 -41.019   9.662  1.00  0.00           C  
ATOM   4473  CG  ARG B   9      24.900 -39.862  10.502  1.00  0.00           C  
ATOM   4474  CD  ARG B   9      24.238 -38.828   9.667  1.00  0.00           C  
ATOM   4475  NE  ARG B   9      23.053 -39.345   9.001  1.00  0.00           N  
ATOM   4476  CZ  ARG B   9      21.848 -39.487   9.586  1.00  0.00           C  
ATOM   4477  NH1 ARG B   9      21.685 -39.149  10.846  1.00  0.00           N1+
ATOM   4478  NH2 ARG B   9      20.830 -39.969   8.894  1.00  0.00           N  
ATOM   4479  H   ARG B   9      26.316 -43.103   8.607  1.00  0.00           H  
ATOM   4480  HA  ARG B   9      26.959 -41.703  10.982  1.00  0.00           H  
ATOM   4481 1HB  ARG B   9      26.105 -40.610   8.925  1.00  0.00           H  
ATOM   4482 2HB  ARG B   9      24.566 -41.435   9.119  1.00  0.00           H  
ATOM   4483 1HG  ARG B   9      24.175 -40.233  11.227  1.00  0.00           H  
ATOM   4484 2HG  ARG B   9      25.733 -39.395  11.029  1.00  0.00           H  
ATOM   4485 1HD  ARG B   9      23.938 -37.990  10.295  1.00  0.00           H  
ATOM   4486 2HD  ARG B   9      24.932 -38.478   8.903  1.00  0.00           H  
ATOM   4487  HE  ARG B   9      23.140 -39.617   8.031  1.00  0.00           H  
ATOM   4488 1HH1 ARG B   9      22.463 -38.780  11.375  1.00  0.00           H  
ATOM   4489 2HH1 ARG B   9      20.781 -39.256  11.284  1.00  0.00           H  
ATOM   4490 1HH2 ARG B   9      20.956 -40.230   7.926  1.00  0.00           H  
ATOM   4491 2HH2 ARG B   9      19.927 -40.075   9.332  1.00  0.00           H  
ATOM   4492  N   ALA B  10      24.263 -43.543  11.057  1.00  0.00           N  
ATOM   4493  CA  ALA B  10      23.334 -44.197  11.958  1.00  0.00           C  
ATOM   4494  C   ALA B  10      24.039 -45.050  13.000  1.00  0.00           C  
ATOM   4495  O   ALA B  10      23.656 -45.084  14.168  1.00  0.00           O  
ATOM   4496  CB  ALA B  10      22.352 -45.047  11.164  1.00  0.00           C  
ATOM   4497  H   ALA B  10      24.262 -43.821  10.117  1.00  0.00           H  
ATOM   4498  HA  ALA B  10      22.783 -43.425  12.496  1.00  0.00           H  
ATOM   4499 1HB  ALA B  10      21.650 -45.525  11.847  1.00  0.00           H  
ATOM   4500 2HB  ALA B  10      21.805 -44.414  10.465  1.00  0.00           H  
ATOM   4501 3HB  ALA B  10      22.897 -45.811  10.611  1.00  0.00           H  
ATOM   4502  N   LEU B  11      25.053 -45.766  12.567  1.00  0.00           N  
ATOM   4503  CA  LEU B  11      25.858 -46.568  13.468  1.00  0.00           C  
ATOM   4504  C   LEU B  11      26.575 -45.725  14.510  1.00  0.00           C  
ATOM   4505  O   LEU B  11      26.675 -46.096  15.678  1.00  0.00           O  
ATOM   4506  CB  LEU B  11      26.887 -47.374  12.666  1.00  0.00           C  
ATOM   4507  CG  LEU B  11      26.316 -48.499  11.793  1.00  0.00           C  
ATOM   4508  CD1 LEU B  11      27.425 -49.082  10.926  1.00  0.00           C  
ATOM   4509  CD2 LEU B  11      25.700 -49.569  12.682  1.00  0.00           C  
ATOM   4510  H   LEU B  11      25.326 -45.719  11.627  1.00  0.00           H  
ATOM   4511  HA  LEU B  11      25.202 -47.257  13.997  1.00  0.00           H  
ATOM   4512 1HB  LEU B  11      27.432 -46.693  12.014  1.00  0.00           H  
ATOM   4513 2HB  LEU B  11      27.597 -47.823  13.362  1.00  0.00           H  
ATOM   4514  HG  LEU B  11      25.553 -48.094  11.130  1.00  0.00           H  
ATOM   4515 1HD1 LEU B  11      27.019 -49.881  10.306  1.00  0.00           H  
ATOM   4516 2HD1 LEU B  11      27.835 -48.300  10.287  1.00  0.00           H  
ATOM   4517 3HD1 LEU B  11      28.214 -49.481  11.563  1.00  0.00           H  
ATOM   4518 1HD2 LEU B  11      25.294 -50.368  12.062  1.00  0.00           H  
ATOM   4519 2HD2 LEU B  11      26.462 -49.976  13.345  1.00  0.00           H  
ATOM   4520 3HD2 LEU B  11      24.900 -49.129  13.278  1.00  0.00           H  
ATOM   4521  N   ALA B  12      27.104 -44.603  14.077  1.00  0.00           N  
ATOM   4522  CA  ALA B  12      27.753 -43.670  14.978  1.00  0.00           C  
ATOM   4523  C   ALA B  12      26.799 -43.110  16.020  1.00  0.00           C  
ATOM   4524  O   ALA B  12      27.148 -42.948  17.188  1.00  0.00           O  
ATOM   4525  CB  ALA B  12      28.385 -42.535  14.184  1.00  0.00           C  
ATOM   4526  H   ALA B  12      27.010 -44.341  13.137  1.00  0.00           H  
ATOM   4527  HA  ALA B  12      28.535 -44.207  15.516  1.00  0.00           H  
ATOM   4528 1HB  ALA B  12      28.881 -41.846  14.867  1.00  0.00           H  
ATOM   4529 2HB  ALA B  12      29.116 -42.944  13.485  1.00  0.00           H  
ATOM   4530 3HB  ALA B  12      27.612 -42.005  13.631  1.00  0.00           H  
ATOM   4531  N   GLU B  13      25.602 -42.784  15.587  1.00  0.00           N  
ATOM   4532  CA  GLU B  13      24.571 -42.306  16.488  1.00  0.00           C  
ATOM   4533  C   GLU B  13      24.185 -43.343  17.530  1.00  0.00           C  
ATOM   4534  O   GLU B  13      23.965 -43.028  18.698  1.00  0.00           O  
ATOM   4535  CB  GLU B  13      23.332 -41.892  15.691  1.00  0.00           C  
ATOM   4536  CG  GLU B  13      23.514 -40.633  14.855  1.00  0.00           C  
ATOM   4537  CD  GLU B  13      22.304 -40.301  14.027  1.00  0.00           C  
ATOM   4538  OE1 GLU B  13      21.386 -41.086  14.008  1.00  0.00           O  
ATOM   4539  OE2 GLU B  13      22.297 -39.262  13.411  1.00  0.00           O1-
ATOM   4540  H   GLU B  13      25.362 -42.922  14.647  1.00  0.00           H  
ATOM   4541  HA  GLU B  13      24.954 -41.436  17.022  1.00  0.00           H  
ATOM   4542 1HB  GLU B  13      23.044 -42.701  15.020  1.00  0.00           H  
ATOM   4543 2HB  GLU B  13      22.500 -41.723  16.375  1.00  0.00           H  
ATOM   4544 1HG  GLU B  13      23.726 -39.796  15.520  1.00  0.00           H  
ATOM   4545 2HG  GLU B  13      24.373 -40.766  14.199  1.00  0.00           H  
ATOM   4546  N   LEU B  14      24.071 -44.579  17.097  1.00  0.00           N  
ATOM   4547  CA  LEU B  14      23.781 -45.677  17.998  1.00  0.00           C  
ATOM   4548  C   LEU B  14      24.869 -45.878  19.040  1.00  0.00           C  
ATOM   4549  O   LEU B  14      24.597 -46.149  20.208  1.00  0.00           O  
ATOM   4550  CB  LEU B  14      23.596 -46.971  17.196  1.00  0.00           C  
ATOM   4551  CG  LEU B  14      22.336 -47.039  16.324  1.00  0.00           C  
ATOM   4552  CD1 LEU B  14      22.385 -48.290  15.456  1.00  0.00           C  
ATOM   4553  CD2 LEU B  14      21.102 -47.039  17.213  1.00  0.00           C  
ATOM   4554  H   LEU B  14      24.250 -44.792  16.157  1.00  0.00           H  
ATOM   4555  HA  LEU B  14      22.856 -45.454  18.528  1.00  0.00           H  
ATOM   4556 1HB  LEU B  14      24.458 -47.102  16.543  1.00  0.00           H  
ATOM   4557 2HB  LEU B  14      23.563 -47.810  17.891  1.00  0.00           H  
ATOM   4558  HG  LEU B  14      22.305 -46.175  15.660  1.00  0.00           H  
ATOM   4559 1HD1 LEU B  14      21.489 -48.338  14.836  1.00  0.00           H  
ATOM   4560 2HD1 LEU B  14      23.266 -48.255  14.816  1.00  0.00           H  
ATOM   4561 3HD1 LEU B  14      22.433 -49.173  16.093  1.00  0.00           H  
ATOM   4562 1HD2 LEU B  14      20.205 -47.087  16.593  1.00  0.00           H  
ATOM   4563 2HD2 LEU B  14      21.130 -47.905  17.876  1.00  0.00           H  
ATOM   4564 3HD2 LEU B  14      21.083 -46.126  17.809  1.00  0.00           H  
ATOM   4565  N   VAL B  15      26.105 -45.774  18.607  1.00  0.00           N  
ATOM   4566  CA  VAL B  15      27.238 -45.871  19.508  1.00  0.00           C  
ATOM   4567  C   VAL B  15      27.246 -44.764  20.550  1.00  0.00           C  
ATOM   4568  O   VAL B  15      27.561 -44.984  21.718  1.00  0.00           O  
ATOM   4569  CB  VAL B  15      28.552 -45.819  18.706  1.00  0.00           C  
ATOM   4570  CG1 VAL B  15      29.744 -45.719  19.644  1.00  0.00           C  
ATOM   4571  CG2 VAL B  15      28.665 -47.049  17.818  1.00  0.00           C  
ATOM   4572  H   VAL B  15      26.285 -45.563  17.667  1.00  0.00           H  
ATOM   4573  HA  VAL B  15      27.162 -46.816  20.046  1.00  0.00           H  
ATOM   4574  HB  VAL B  15      28.553 -44.922  18.087  1.00  0.00           H  
ATOM   4575 1HG1 VAL B  15      30.665 -45.683  19.060  1.00  0.00           H  
ATOM   4576 2HG1 VAL B  15      29.661 -44.812  20.244  1.00  0.00           H  
ATOM   4577 3HG1 VAL B  15      29.766 -46.589  20.300  1.00  0.00           H  
ATOM   4578 1HG2 VAL B  15      29.595 -47.005  17.253  1.00  0.00           H  
ATOM   4579 2HG2 VAL B  15      28.657 -47.946  18.437  1.00  0.00           H  
ATOM   4580 3HG2 VAL B  15      27.823 -47.078  17.127  1.00  0.00           H  
ATOM   4581  N   LYS B  16      26.930 -43.564  20.117  1.00  0.00           N  
ATOM   4582  CA  LYS B  16      26.827 -42.432  21.018  1.00  0.00           C  
ATOM   4583  C   LYS B  16      25.736 -42.616  22.060  1.00  0.00           C  
ATOM   4584  O   LYS B  16      25.899 -42.268  23.228  1.00  0.00           O  
ATOM   4585  CB  LYS B  16      26.576 -41.150  20.223  1.00  0.00           C  
ATOM   4586  CG  LYS B  16      26.512 -39.887  21.071  1.00  0.00           C  
ATOM   4587  CD  LYS B  16      26.340 -38.648  20.204  1.00  0.00           C  
ATOM   4588  CE  LYS B  16      26.253 -37.386  21.051  1.00  0.00           C  
ATOM   4589  NZ  LYS B  16      26.085 -36.166  20.217  1.00  0.00           N1+
ATOM   4590  H   LYS B  16      26.690 -43.424  19.177  1.00  0.00           H  
ATOM   4591  HA  LYS B  16      27.774 -42.326  21.550  1.00  0.00           H  
ATOM   4592 1HB  LYS B  16      27.366 -41.018  19.485  1.00  0.00           H  
ATOM   4593 2HB  LYS B  16      25.634 -41.237  19.681  1.00  0.00           H  
ATOM   4594 1HG  LYS B  16      25.672 -39.955  21.763  1.00  0.00           H  
ATOM   4595 2HG  LYS B  16      27.430 -39.790  21.649  1.00  0.00           H  
ATOM   4596 1HD  LYS B  16      27.186 -38.560  19.522  1.00  0.00           H  
ATOM   4597 2HD  LYS B  16      25.428 -38.740  19.614  1.00  0.00           H  
ATOM   4598 1HE  LYS B  16      25.408 -37.464  21.734  1.00  0.00           H  
ATOM   4599 2HE  LYS B  16      27.162 -37.283  21.644  1.00  0.00           H  
ATOM   4600 1HZ  LYS B  16      26.032 -35.353  20.814  1.00  0.00           H  
ATOM   4601 2HZ  LYS B  16      26.873 -36.073  19.592  1.00  0.00           H  
ATOM   4602 3HZ  LYS B  16      25.235 -36.242  19.676  1.00  0.00           H  
ATOM   4603  N   ALA B  17      24.610 -43.136  21.627  1.00  0.00           N  
ATOM   4604  CA  ALA B  17      23.513 -43.434  22.528  1.00  0.00           C  
ATOM   4605  C   ALA B  17      23.884 -44.476  23.570  1.00  0.00           C  
ATOM   4606  O   ALA B  17      23.512 -44.376  24.738  1.00  0.00           O  
ATOM   4607  CB  ALA B  17      22.300 -43.897  21.734  1.00  0.00           C  
ATOM   4608  H   ALA B  17      24.514 -43.397  20.687  1.00  0.00           H  
ATOM   4609  HA  ALA B  17      23.247 -42.520  23.062  1.00  0.00           H  
ATOM   4610 1HB  ALA B  17      21.476 -44.106  22.417  1.00  0.00           H  
ATOM   4611 2HB  ALA B  17      22.002 -43.115  21.035  1.00  0.00           H  
ATOM   4612 3HB  ALA B  17      22.552 -44.800  21.181  1.00  0.00           H  
ATOM   4613  N   ALA B  18      24.591 -45.495  23.137  1.00  0.00           N  
ATOM   4614  CA  ALA B  18      25.074 -46.524  24.038  1.00  0.00           C  
ATOM   4615  C   ALA B  18      26.036 -45.978  25.080  1.00  0.00           C  
ATOM   4616  O   ALA B  18      26.003 -46.361  26.248  1.00  0.00           O  
ATOM   4617  CB  ALA B  18      25.741 -47.637  23.244  1.00  0.00           C  
ATOM   4618  H   ALA B  18      24.864 -45.545  22.197  1.00  0.00           H  
ATOM   4619  HA  ALA B  18      24.219 -46.932  24.576  1.00  0.00           H  
ATOM   4620 1HB  ALA B  18      26.091 -48.413  23.927  1.00  0.00           H  
ATOM   4621 2HB  ALA B  18      25.023 -48.067  22.545  1.00  0.00           H  
ATOM   4622 3HB  ALA B  18      26.588 -47.233  22.691  1.00  0.00           H  
ATOM   4623  N   LEU B  19      26.917 -45.104  24.647  1.00  0.00           N  
ATOM   4624  CA  LEU B  19      27.847 -44.450  25.548  1.00  0.00           C  
ATOM   4625  C   LEU B  19      27.142 -43.597  26.590  1.00  0.00           C  
ATOM   4626  O   LEU B  19      27.524 -43.563  27.758  1.00  0.00           O  
ATOM   4627  CB  LEU B  19      28.820 -43.577  24.746  1.00  0.00           C  
ATOM   4628  CG  LEU B  19      29.828 -44.334  23.873  1.00  0.00           C  
ATOM   4629  CD1 LEU B  19      30.595 -43.344  23.006  1.00  0.00           C  
ATOM   4630  CD2 LEU B  19      30.774 -45.128  24.763  1.00  0.00           C  
ATOM   4631  H   LEU B  19      26.919 -44.826  23.707  1.00  0.00           H  
ATOM   4632  HA  LEU B  19      28.397 -45.222  26.086  1.00  0.00           H  
ATOM   4633 1HB  LEU B  19      28.243 -42.923  24.094  1.00  0.00           H  
ATOM   4634 2HB  LEU B  19      29.385 -42.956  25.442  1.00  0.00           H  
ATOM   4635  HG  LEU B  19      29.296 -45.017  23.210  1.00  0.00           H  
ATOM   4636 1HD1 LEU B  19      31.312 -43.883  22.386  1.00  0.00           H  
ATOM   4637 2HD1 LEU B  19      29.897 -42.804  22.367  1.00  0.00           H  
ATOM   4638 3HD1 LEU B  19      31.126 -42.637  23.643  1.00  0.00           H  
ATOM   4639 1HD2 LEU B  19      31.491 -45.668  24.142  1.00  0.00           H  
ATOM   4640 2HD2 LEU B  19      31.308 -44.447  25.425  1.00  0.00           H  
ATOM   4641 3HD2 LEU B  19      30.202 -45.840  25.358  1.00  0.00           H  
ATOM   4642  N   ARG B  20      26.128 -42.881  26.157  1.00  0.00           N  
ATOM   4643  CA  ARG B  20      25.322 -42.079  27.058  1.00  0.00           C  
ATOM   4644  C   ARG B  20      24.605 -42.922  28.100  1.00  0.00           C  
ATOM   4645  O   ARG B  20      24.506 -42.551  29.268  1.00  0.00           O  
ATOM   4646  CB  ARG B  20      24.294 -41.279  26.272  1.00  0.00           C  
ATOM   4647  CG  ARG B  20      23.430 -40.351  27.110  1.00  0.00           C  
ATOM   4648  CD  ARG B  20      22.493 -39.564  26.268  1.00  0.00           C  
ATOM   4649  NE  ARG B  20      21.513 -40.412  25.608  1.00  0.00           N  
ATOM   4650  CZ  ARG B  20      20.744 -40.028  24.571  1.00  0.00           C  
ATOM   4651  NH1 ARG B  20      20.853 -38.810  24.087  1.00  0.00           N1+
ATOM   4652  NH2 ARG B  20      19.880 -40.875  24.039  1.00  0.00           N  
ATOM   4653  H   ARG B  20      25.855 -42.928  25.217  1.00  0.00           H  
ATOM   4654  HA  ARG B  20      25.979 -41.386  27.585  1.00  0.00           H  
ATOM   4655 1HB  ARG B  20      24.802 -40.671  25.525  1.00  0.00           H  
ATOM   4656 2HB  ARG B  20      23.629 -41.961  25.742  1.00  0.00           H  
ATOM   4657 1HG  ARG B  20      22.843 -40.939  27.816  1.00  0.00           H  
ATOM   4658 2HG  ARG B  20      24.066 -39.656  27.658  1.00  0.00           H  
ATOM   4659 1HD  ARG B  20      21.959 -38.846  26.891  1.00  0.00           H  
ATOM   4660 2HD  ARG B  20      23.054 -39.031  25.501  1.00  0.00           H  
ATOM   4661  HE  ARG B  20      21.400 -41.356  25.953  1.00  0.00           H  
ATOM   4662 1HH1 ARG B  20      21.513 -38.162  24.493  1.00  0.00           H  
ATOM   4663 2HH1 ARG B  20      20.276 -38.522  23.310  1.00  0.00           H  
ATOM   4664 1HH2 ARG B  20      19.796 -41.811  24.411  1.00  0.00           H  
ATOM   4665 2HH2 ARG B  20      19.304 -40.587  23.262  1.00  0.00           H  
ATOM   4666  N   ALA B  21      24.076 -44.044  27.667  1.00  0.00           N  
ATOM   4667  CA  ALA B  21      23.427 -44.977  28.568  1.00  0.00           C  
ATOM   4668  C   ALA B  21      24.381 -45.537  29.610  1.00  0.00           C  
ATOM   4669  O   ALA B  21      24.032 -45.699  30.778  1.00  0.00           O  
ATOM   4670  CB  ALA B  21      22.796 -46.112  27.774  1.00  0.00           C  
ATOM   4671  H   ALA B  21      24.170 -44.306  26.727  1.00  0.00           H  
ATOM   4672  HA  ALA B  21      22.646 -44.441  29.106  1.00  0.00           H  
ATOM   4673 1HB  ALA B  21      22.301 -46.802  28.456  1.00  0.00           H  
ATOM   4674 2HB  ALA B  21      22.065 -45.705  27.075  1.00  0.00           H  
ATOM   4675 3HB  ALA B  21      23.570 -46.642  27.221  1.00  0.00           H  
ATOM   4676  N   LEU B  22      25.579 -45.863  29.177  1.00  0.00           N  
ATOM   4677  CA  LEU B  22      26.609 -46.341  30.078  1.00  0.00           C  
ATOM   4678  C   LEU B  22      26.996 -45.304  31.120  1.00  0.00           C  
ATOM   4679  O   LEU B  22      27.216 -45.619  32.288  1.00  0.00           O  
ATOM   4680  CB  LEU B  22      27.852 -46.748  29.276  1.00  0.00           C  
ATOM   4681  CG  LEU B  22      27.700 -48.000  28.404  1.00  0.00           C  
ATOM   4682  CD1 LEU B  22      28.940 -48.170  27.536  1.00  0.00           C  
ATOM   4683  CD2 LEU B  22      27.485 -49.216  29.293  1.00  0.00           C  
ATOM   4684  H   LEU B  22      25.819 -45.726  28.237  1.00  0.00           H  
ATOM   4685  HA  LEU B  22      26.229 -47.213  30.608  1.00  0.00           H  
ATOM   4686 1HB  LEU B  22      28.130 -45.921  28.624  1.00  0.00           H  
ATOM   4687 2HB  LEU B  22      28.672 -46.926  29.972  1.00  0.00           H  
ATOM   4688  HG  LEU B  22      26.843 -47.880  27.740  1.00  0.00           H  
ATOM   4689 1HD1 LEU B  22      28.832 -49.059  26.916  1.00  0.00           H  
ATOM   4690 2HD1 LEU B  22      29.058 -47.294  26.897  1.00  0.00           H  
ATOM   4691 3HD1 LEU B  22      29.817 -48.275  28.173  1.00  0.00           H  
ATOM   4692 1HD2 LEU B  22      27.377 -50.106  28.673  1.00  0.00           H  
ATOM   4693 2HD2 LEU B  22      28.342 -49.338  29.956  1.00  0.00           H  
ATOM   4694 3HD2 LEU B  22      26.583 -49.075  29.889  1.00  0.00           H  
ATOM   4695  N   ALA B  23      27.109 -44.068  30.687  1.00  0.00           N  
ATOM   4696  CA  ALA B  23      27.400 -42.970  31.588  1.00  0.00           C  
ATOM   4697  C   ALA B  23      26.312 -42.769  32.630  1.00  0.00           C  
ATOM   4698  O   ALA B  23      26.583 -42.498  33.798  1.00  0.00           O  
ATOM   4699  CB  ALA B  23      27.606 -41.688  30.794  1.00  0.00           C  
ATOM   4700  H   ALA B  23      26.931 -43.855  29.747  1.00  0.00           H  
ATOM   4701  HA  ALA B  23      28.317 -43.207  32.127  1.00  0.00           H  
ATOM   4702 1HB  ALA B  23      27.837 -40.870  31.476  1.00  0.00           H  
ATOM   4703 2HB  ALA B  23      28.432 -41.822  30.095  1.00  0.00           H  
ATOM   4704 3HB  ALA B  23      26.698 -41.454  30.241  1.00  0.00           H  
ATOM   4705  N   ARG B  24      25.075 -42.873  32.197  1.00  0.00           N  
ATOM   4706  CA  ARG B  24      23.943 -42.776  33.098  1.00  0.00           C  
ATOM   4707  C   ARG B  24      23.994 -43.814  34.208  1.00  0.00           C  
ATOM   4708  O   ARG B  24      23.791 -43.493  35.379  1.00  0.00           O  
ATOM   4709  CB  ARG B  24      22.642 -42.937  32.325  1.00  0.00           C  
ATOM   4710  CG  ARG B  24      21.381 -42.831  33.167  1.00  0.00           C  
ATOM   4711  CD  ARG B  24      20.160 -43.107  32.366  1.00  0.00           C  
ATOM   4712  NE  ARG B  24      20.120 -44.483  31.896  1.00  0.00           N  
ATOM   4713  CZ  ARG B  24      19.320 -44.931  30.909  1.00  0.00           C  
ATOM   4714  NH1 ARG B  24      18.501 -44.102  30.300  1.00  0.00           N1+
ATOM   4715  NH2 ARG B  24      19.358 -46.203  30.554  1.00  0.00           N  
ATOM   4716  H   ARG B  24      24.896 -43.084  31.257  1.00  0.00           H  
ATOM   4717  HA  ARG B  24      23.955 -41.791  33.564  1.00  0.00           H  
ATOM   4718 1HB  ARG B  24      22.584 -42.177  31.548  1.00  0.00           H  
ATOM   4719 2HB  ARG B  24      22.629 -43.910  31.833  1.00  0.00           H  
ATOM   4720 1HG  ARG B  24      21.426 -43.553  33.983  1.00  0.00           H  
ATOM   4721 2HG  ARG B  24      21.301 -41.824  33.578  1.00  0.00           H  
ATOM   4722 1HD  ARG B  24      19.277 -42.930  32.977  1.00  0.00           H  
ATOM   4723 2HD  ARG B  24      20.139 -42.450  31.498  1.00  0.00           H  
ATOM   4724  HE  ARG B  24      20.736 -45.150  32.341  1.00  0.00           H  
ATOM   4725 1HH1 ARG B  24      18.471 -43.130  30.572  1.00  0.00           H  
ATOM   4726 2HH1 ARG B  24      17.901 -44.437  29.560  1.00  0.00           H  
ATOM   4727 1HH2 ARG B  24      19.987 -46.840  31.022  1.00  0.00           H  
ATOM   4728 2HH2 ARG B  24      18.758 -46.538  29.815  1.00  0.00           H  
ATOM   4729  N   ARG B  25      24.251 -45.064  33.844  1.00  0.00           N  
ATOM   4730  CA  ARG B  25      24.400 -46.130  34.832  1.00  0.00           C  
ATOM   4731  C   ARG B  25      25.678 -45.966  35.641  1.00  0.00           C  
ATOM   4732  O   ARG B  25      25.759 -46.394  36.792  1.00  0.00           O  
ATOM   4733  CB  ARG B  25      24.409 -47.492  34.153  1.00  0.00           C  
ATOM   4734  CG  ARG B  25      23.081 -47.911  33.543  1.00  0.00           C  
ATOM   4735  CD  ARG B  25      23.184 -49.220  32.849  1.00  0.00           C  
ATOM   4736  NE  ARG B  25      23.452 -50.307  33.778  1.00  0.00           N  
ATOM   4737  CZ  ARG B  25      23.831 -51.548  33.415  1.00  0.00           C  
ATOM   4738  NH1 ARG B  25      23.981 -51.843  32.142  1.00  0.00           N1+
ATOM   4739  NH2 ARG B  25      24.052 -52.467  34.337  1.00  0.00           N  
ATOM   4740  H   ARG B  25      24.378 -45.277  32.865  1.00  0.00           H  
ATOM   4741  HA  ARG B  25      23.550 -46.090  35.515  1.00  0.00           H  
ATOM   4742 1HB  ARG B  25      25.153 -47.496  33.357  1.00  0.00           H  
ATOM   4743 2HB  ARG B  25      24.697 -48.257  34.874  1.00  0.00           H  
ATOM   4744 1HG  ARG B  25      22.331 -47.998  34.330  1.00  0.00           H  
ATOM   4745 2HG  ARG B  25      22.760 -47.162  32.817  1.00  0.00           H  
ATOM   4746 1HD  ARG B  25      22.247 -49.435  32.336  1.00  0.00           H  
ATOM   4747 2HD  ARG B  25      23.996 -49.184  32.123  1.00  0.00           H  
ATOM   4748  HE  ARG B  25      23.349 -50.117  34.766  1.00  0.00           H  
ATOM   4749 1HH1 ARG B  25      23.811 -51.140  31.437  1.00  0.00           H  
ATOM   4750 2HH1 ARG B  25      24.263 -52.774  31.870  1.00  0.00           H  
ATOM   4751 1HH2 ARG B  25      23.937 -52.240  35.316  1.00  0.00           H  
ATOM   4752 2HH2 ARG B  25      24.335 -53.397  34.065  1.00  0.00           H  
ATOM   4753  N   GLY B  26      26.669 -45.327  35.033  1.00  0.00           N  
ATOM   4754  CA  GLY B  26      27.935 -45.053  35.700  1.00  0.00           C  
ATOM   4755  C   GLY B  26      28.987 -46.127  35.434  1.00  0.00           C  
ATOM   4756  O   GLY B  26      30.025 -46.162  36.096  1.00  0.00           O  
ATOM   4757  H   GLY B  26      26.539 -45.011  34.083  1.00  0.00           H  
ATOM   4758 1HA  GLY B  26      28.321 -44.090  35.366  1.00  0.00           H  
ATOM   4759 2HA  GLY B  26      27.772 -44.978  36.774  1.00  0.00           H  
ATOM   4760  N   ILE B  27      28.754 -46.956  34.423  1.00  0.00           N  
ATOM   4761  CA  ILE B  27      29.784 -47.871  33.935  1.00  0.00           C  
ATOM   4762  C   ILE B  27      30.878 -47.129  33.188  1.00  0.00           C  
ATOM   4763  O   ILE B  27      32.052 -47.489  33.261  1.00  0.00           O  
ATOM   4764  CB  ILE B  27      29.174 -48.943  33.013  1.00  0.00           C  
ATOM   4765  CG1 ILE B  27      28.250 -49.869  33.809  1.00  0.00           C  
ATOM   4766  CG2 ILE B  27      30.273 -49.742  32.328  1.00  0.00           C  
ATOM   4767  CD1 ILE B  27      27.413 -50.784  32.945  1.00  0.00           C  
ATOM   4768  H   ILE B  27      27.863 -46.915  33.947  1.00  0.00           H  
ATOM   4769  HA  ILE B  27      30.229 -48.378  34.791  1.00  0.00           H  
ATOM   4770  HB  ILE B  27      28.559 -48.462  32.253  1.00  0.00           H  
ATOM   4771 1HG1 ILE B  27      28.845 -50.484  34.482  1.00  0.00           H  
ATOM   4772 2HG1 ILE B  27      27.577 -49.271  34.423  1.00  0.00           H  
ATOM   4773 1HG2 ILE B  27      29.824 -50.495  31.681  1.00  0.00           H  
ATOM   4774 2HG2 ILE B  27      30.891 -49.072  31.731  1.00  0.00           H  
ATOM   4775 3HG2 ILE B  27      30.890 -50.231  33.081  1.00  0.00           H  
ATOM   4776 1HD1 ILE B  27      26.785 -51.409  33.580  1.00  0.00           H  
ATOM   4777 2HD1 ILE B  27      26.783 -50.187  32.286  1.00  0.00           H  
ATOM   4778 3HD1 ILE B  27      28.066 -51.419  32.347  1.00  0.00           H  
ATOM   4779  N   ALA B  28      30.481 -46.091  32.464  1.00  0.00           N  
ATOM   4780  CA  ALA B  28      31.418 -45.292  31.691  1.00  0.00           C  
ATOM   4781  C   ALA B  28      31.409 -43.849  32.178  1.00  0.00           C  
ATOM   4782  O   ALA B  28      30.348 -43.241  32.322  1.00  0.00           O  
ATOM   4783  CB  ALA B  28      31.083 -45.359  30.208  1.00  0.00           C  
ATOM   4784  H   ALA B  28      29.502 -45.849  32.450  1.00  0.00           H  
ATOM   4785  HA  ALA B  28      32.418 -45.709  31.820  1.00  0.00           H  
ATOM   4786 1HB  ALA B  28      31.791 -44.750  29.647  1.00  0.00           H  
ATOM   4787 2HB  ALA B  28      31.144 -46.393  29.868  1.00  0.00           H  
ATOM   4788 3HB  ALA B  28      30.073 -44.983  30.047  1.00  0.00           H  
ATOM   4789  N   ASP B  29      32.590 -43.314  32.455  1.00  0.00           N  
ATOM   4790  CA  ASP B  29      32.702 -41.964  32.992  1.00  0.00           C  
ATOM   4791  C   ASP B  29      32.242 -40.943  31.966  1.00  0.00           C  
ATOM   4792  O   ASP B  29      32.475 -41.106  30.768  1.00  0.00           O  
ATOM   4793  CB  ASP B  29      34.144 -41.665  33.412  1.00  0.00           C  
ATOM   4794  CG  ASP B  29      34.567 -42.429  34.659  1.00  0.00           C  
ATOM   4795  OD1 ASP B  29      33.791 -42.499  35.582  1.00  0.00           O  
ATOM   4796  OD2 ASP B  29      35.665 -42.934  34.678  1.00  0.00           O1-
ATOM   4797  H   ASP B  29      33.431 -43.849  32.292  1.00  0.00           H  
ATOM   4798  HA  ASP B  29      32.072 -41.890  33.878  1.00  0.00           H  
ATOM   4799 1HB  ASP B  29      34.821 -41.923  32.598  1.00  0.00           H  
ATOM   4800 2HB  ASP B  29      34.252 -40.597  33.602  1.00  0.00           H  
ATOM   4801  N   PRO B  30      31.541 -39.916  32.429  1.00  0.00           N  
ATOM   4802  CA  PRO B  30      30.899 -38.983  31.518  1.00  0.00           C  
ATOM   4803  C   PRO B  30      31.874 -38.459  30.486  1.00  0.00           C  
ATOM   4804  O   PRO B  30      31.526 -38.321  29.312  1.00  0.00           O  
ATOM   4805  CB  PRO B  30      30.414 -37.869  32.451  1.00  0.00           C  
ATOM   4806  CG  PRO B  30      30.145 -38.564  33.742  1.00  0.00           C  
ATOM   4807  CD  PRO B  30      31.263 -39.563  33.870  1.00  0.00           C  
ATOM   4808  HA  PRO B  30      30.051 -39.482  31.027  1.00  0.00           H  
ATOM   4809 1HB  PRO B  30      31.186 -37.090  32.539  1.00  0.00           H  
ATOM   4810 2HB  PRO B  30      29.519 -37.389  32.030  1.00  0.00           H  
ATOM   4811 1HG  PRO B  30      30.128 -37.838  34.568  1.00  0.00           H  
ATOM   4812 2HG  PRO B  30      29.153 -39.039  33.717  1.00  0.00           H  
ATOM   4813 1HD  PRO B  30      32.132 -39.083  34.343  1.00  0.00           H  
ATOM   4814 2HD  PRO B  30      30.922 -40.422  34.466  1.00  0.00           H  
ATOM   4815  N   GLU B  31      33.100 -38.172  30.911  1.00  0.00           N  
ATOM   4816  CA  GLU B  31      34.061 -37.565  30.010  1.00  0.00           C  
ATOM   4817  C   GLU B  31      34.578 -38.544  28.968  1.00  0.00           C  
ATOM   4818  O   GLU B  31      34.755 -38.204  27.800  1.00  0.00           O  
ATOM   4819  CB  GLU B  31      35.236 -36.995  30.807  1.00  0.00           C  
ATOM   4820  CG  GLU B  31      34.877 -35.821  31.705  1.00  0.00           C  
ATOM   4821  CD  GLU B  31      34.244 -36.247  33.000  1.00  0.00           C  
ATOM   4822  OE1 GLU B  31      34.115 -37.428  33.216  1.00  0.00           O  
ATOM   4823  OE2 GLU B  31      33.888 -35.390  33.775  1.00  0.00           O1-
ATOM   4824  H   GLU B  31      33.357 -38.278  31.851  1.00  0.00           H  
ATOM   4825  HA  GLU B  31      33.569 -36.751  29.476  1.00  0.00           H  
ATOM   4826 1HB  GLU B  31      35.665 -37.777  31.434  1.00  0.00           H  
ATOM   4827 2HB  GLU B  31      36.015 -36.664  30.119  1.00  0.00           H  
ATOM   4828 1HG  GLU B  31      35.781 -35.254  31.925  1.00  0.00           H  
ATOM   4829 2HG  GLU B  31      34.191 -35.165  31.170  1.00  0.00           H  
ATOM   4830  N   THR B  32      34.848 -39.755  29.401  1.00  0.00           N  
ATOM   4831  CA  THR B  32      35.279 -40.807  28.500  1.00  0.00           C  
ATOM   4832  C   THR B  32      34.225 -41.146  27.458  1.00  0.00           C  
ATOM   4833  O   THR B  32      34.530 -41.380  26.290  1.00  0.00           O  
ATOM   4834  CB  THR B  32      35.648 -42.078  29.286  1.00  0.00           C  
ATOM   4835  CG2 THR B  32      36.055 -43.193  28.335  1.00  0.00           C  
ATOM   4836  OG1 THR B  32      36.735 -41.794  30.177  1.00  0.00           O  
ATOM   4837  H   THR B  32      34.700 -39.990  30.341  1.00  0.00           H  
ATOM   4838  HA  THR B  32      36.163 -40.462  27.963  1.00  0.00           H  
ATOM   4839  HB  THR B  32      34.791 -42.405  29.874  1.00  0.00           H  
ATOM   4840  HG1 THR B  32      36.762 -42.458  30.869  1.00  0.00           H  
ATOM   4841 1HG2 THR B  32      36.312 -44.084  28.909  1.00  0.00           H  
ATOM   4842 2HG2 THR B  32      35.226 -43.420  27.664  1.00  0.00           H  
ATOM   4843 3HG2 THR B  32      36.919 -42.877  27.752  1.00  0.00           H  
ATOM   4844  N   ALA B  33      32.986 -41.202  27.891  1.00  0.00           N  
ATOM   4845  CA  ALA B  33      31.875 -41.444  26.990  1.00  0.00           C  
ATOM   4846  C   ALA B  33      31.725 -40.347  25.948  1.00  0.00           C  
ATOM   4847  O   ALA B  33      31.440 -40.606  24.780  1.00  0.00           O  
ATOM   4848  CB  ALA B  33      30.585 -41.591  27.784  1.00  0.00           C  
ATOM   4849  H   ALA B  33      32.780 -41.015  28.831  1.00  0.00           H  
ATOM   4850  HA  ALA B  33      32.071 -42.371  26.452  1.00  0.00           H  
ATOM   4851 1HB  ALA B  33      29.758 -41.785  27.101  1.00  0.00           H  
ATOM   4852 2HB  ALA B  33      30.682 -42.423  28.483  1.00  0.00           H  
ATOM   4853 3HB  ALA B  33      30.391 -40.673  28.337  1.00  0.00           H  
ATOM   4854  N   GLU B  34      31.884 -39.117  26.381  1.00  0.00           N  
ATOM   4855  CA  GLU B  34      31.839 -37.981  25.480  1.00  0.00           C  
ATOM   4856  C   GLU B  34      32.946 -38.023  24.438  1.00  0.00           C  
ATOM   4857  O   GLU B  34      32.740 -37.699  23.270  1.00  0.00           O  
ATOM   4858  CB  GLU B  34      31.933 -36.677  26.277  1.00  0.00           C  
ATOM   4859  CG  GLU B  34      31.828 -35.416  25.432  1.00  0.00           C  
ATOM   4860  CD  GLU B  34      31.849 -34.158  26.255  1.00  0.00           C  
ATOM   4861  OE1 GLU B  34      31.406 -34.197  27.378  1.00  0.00           O  
ATOM   4862  OE2 GLU B  34      32.308 -33.155  25.760  1.00  0.00           O1-
ATOM   4863  H   GLU B  34      32.104 -38.947  27.321  1.00  0.00           H  
ATOM   4864  HA  GLU B  34      30.889 -38.001  24.946  1.00  0.00           H  
ATOM   4865 1HB  GLU B  34      31.138 -36.648  27.022  1.00  0.00           H  
ATOM   4866 2HB  GLU B  34      32.883 -36.645  26.810  1.00  0.00           H  
ATOM   4867 1HG  GLU B  34      32.661 -35.391  24.730  1.00  0.00           H  
ATOM   4868 2HG  GLU B  34      30.905 -35.452  24.856  1.00  0.00           H  
ATOM   4869  N   VAL B  35      34.130 -38.394  24.871  1.00  0.00           N  
ATOM   4870  CA  VAL B  35      35.256 -38.547  23.970  1.00  0.00           C  
ATOM   4871  C   VAL B  35      35.022 -39.628  22.928  1.00  0.00           C  
ATOM   4872  O   VAL B  35      35.377 -39.482  21.760  1.00  0.00           O  
ATOM   4873  CB  VAL B  35      36.526 -38.887  24.772  1.00  0.00           C  
ATOM   4874  CG1 VAL B  35      37.669 -39.247  23.834  1.00  0.00           C  
ATOM   4875  CG2 VAL B  35      36.907 -37.712  25.660  1.00  0.00           C  
ATOM   4876  H   VAL B  35      34.258 -38.639  25.811  1.00  0.00           H  
ATOM   4877  HA  VAL B  35      35.411 -37.603  23.445  1.00  0.00           H  
ATOM   4878  HB  VAL B  35      36.331 -39.763  25.391  1.00  0.00           H  
ATOM   4879 1HG1 VAL B  35      38.559 -39.483  24.417  1.00  0.00           H  
ATOM   4880 2HG1 VAL B  35      37.388 -40.111  23.233  1.00  0.00           H  
ATOM   4881 3HG1 VAL B  35      37.881 -38.401  23.178  1.00  0.00           H  
ATOM   4882 1HG2 VAL B  35      37.806 -37.960  26.225  1.00  0.00           H  
ATOM   4883 2HG2 VAL B  35      37.097 -36.834  25.042  1.00  0.00           H  
ATOM   4884 3HG2 VAL B  35      36.092 -37.499  26.352  1.00  0.00           H  
ATOM   4885  N   ALA B  36      34.452 -40.730  23.361  1.00  0.00           N  
ATOM   4886  CA  ALA B  36      34.104 -41.813  22.460  1.00  0.00           C  
ATOM   4887  C   ALA B  36      33.080 -41.395  21.418  1.00  0.00           C  
ATOM   4888  O   ALA B  36      33.162 -41.771  20.250  1.00  0.00           O  
ATOM   4889  CB  ALA B  36      33.586 -43.003  23.254  1.00  0.00           C  
ATOM   4890  H   ALA B  36      34.187 -40.815  24.301  1.00  0.00           H  
ATOM   4891  HA  ALA B  36      35.006 -42.108  21.922  1.00  0.00           H  
ATOM   4892 1HB  ALA B  36      33.340 -43.816  22.571  1.00  0.00           H  
ATOM   4893 2HB  ALA B  36      34.354 -43.336  23.953  1.00  0.00           H  
ATOM   4894 3HB  ALA B  36      32.695 -42.711  23.807  1.00  0.00           H  
ATOM   4895  N   ALA B  37      32.095 -40.642  21.851  1.00  0.00           N  
ATOM   4896  CA  ALA B  37      31.088 -40.113  20.950  1.00  0.00           C  
ATOM   4897  C   ALA B  37      31.678 -39.176  19.908  1.00  0.00           C  
ATOM   4898  O   ALA B  37      31.294 -39.192  18.740  1.00  0.00           O  
ATOM   4899  CB  ALA B  37      30.006 -39.397  21.744  1.00  0.00           C  
ATOM   4900  H   ALA B  37      32.057 -40.367  22.791  1.00  0.00           H  
ATOM   4901  HA  ALA B  37      30.628 -40.947  20.418  1.00  0.00           H  
ATOM   4902 1HB  ALA B  37      29.247 -39.015  21.061  1.00  0.00           H  
ATOM   4903 2HB  ALA B  37      29.545 -40.096  22.443  1.00  0.00           H  
ATOM   4904 3HB  ALA B  37      30.447 -38.570  22.297  1.00  0.00           H  
ATOM   4905  N   ALA B  38      32.590 -38.336  20.341  1.00  0.00           N  
ATOM   4906  CA  ALA B  38      33.287 -37.437  19.440  1.00  0.00           C  
ATOM   4907  C   ALA B  38      34.106 -38.180  18.398  1.00  0.00           C  
ATOM   4908  O   ALA B  38      34.158 -37.799  17.230  1.00  0.00           O  
ATOM   4909  CB  ALA B  38      34.181 -36.496  20.234  1.00  0.00           C  
ATOM   4910  H   ALA B  38      32.868 -38.347  21.281  1.00  0.00           H  
ATOM   4911  HA  ALA B  38      32.541 -36.851  18.902  1.00  0.00           H  
ATOM   4912 1HB  ALA B  38      34.692 -35.816  19.551  1.00  0.00           H  
ATOM   4913 2HB  ALA B  38      33.574 -35.920  20.933  1.00  0.00           H  
ATOM   4914 3HB  ALA B  38      34.919 -37.076  20.787  1.00  0.00           H  
ATOM   4915  N   GLY B  39      34.776 -39.225  18.831  1.00  0.00           N  
ATOM   4916  CA  GLY B  39      35.540 -40.067  17.930  1.00  0.00           C  
ATOM   4917  C   GLY B  39      34.666 -40.745  16.888  1.00  0.00           C  
ATOM   4918  O   GLY B  39      35.032 -40.861  15.720  1.00  0.00           O  
ATOM   4919  H   GLY B  39      34.716 -39.496  19.771  1.00  0.00           H  
ATOM   4920 1HA  GLY B  39      36.296 -39.467  17.424  1.00  0.00           H  
ATOM   4921 2HA  GLY B  39      36.066 -40.829  18.503  1.00  0.00           H  
ATOM   4922  N   ALA B  40      33.520 -41.223  17.321  1.00  0.00           N  
ATOM   4923  CA  ALA B  40      32.558 -41.829  16.420  1.00  0.00           C  
ATOM   4924  C   ALA B  40      32.043 -40.850  15.378  1.00  0.00           C  
ATOM   4925  O   ALA B  40      31.864 -41.190  14.210  1.00  0.00           O  
ATOM   4926  CB  ALA B  40      31.396 -42.408  17.214  1.00  0.00           C  
ATOM   4927  H   ALA B  40      33.264 -41.117  18.261  1.00  0.00           H  
ATOM   4928  HA  ALA B  40      33.059 -42.634  15.882  1.00  0.00           H  
ATOM   4929 1HB  ALA B  40      30.685 -42.871  16.531  1.00  0.00           H  
ATOM   4930 2HB  ALA B  40      31.769 -43.156  17.913  1.00  0.00           H  
ATOM   4931 3HB  ALA B  40      30.901 -41.610  17.766  1.00  0.00           H  
ATOM   4932  N   GLU B  41      31.772 -39.640  15.811  1.00  0.00           N  
ATOM   4933  CA  GLU B  41      31.341 -38.587  14.910  1.00  0.00           C  
ATOM   4934  C   GLU B  41      32.395 -38.249  13.868  1.00  0.00           C  
ATOM   4935  O   GLU B  41      32.091 -38.015  12.700  1.00  0.00           O  
ATOM   4936  CB  GLU B  41      30.986 -37.329  15.707  1.00  0.00           C  
ATOM   4937  CG  GLU B  41      29.720 -37.453  16.543  1.00  0.00           C  
ATOM   4938  CD  GLU B  41      29.445 -36.229  17.372  1.00  0.00           C
[truncated: 1,718,536 more chars]
